# Supplementary material for: Comparison of pyrolysis gas chromatography/mass spectrometry and hyperspectral FTIR imaging spectroscopy for the analysis of microplastics
Source: Anal Bioanal Chem. 2020 Oct 26;412(30):8283–98. doi: 10.1007/s00216-020-02979-w (PMC7680748; doi:10.1007/s00216-020-02979-w)
Supplement: Supplementary file 1 — (XLSX 48.0 kb) [file 216_2020_2979_MOESM1_ESM.xlsx]

## Sheet: PY-GCMS
ID	ICBM-#	Bez. AWI	Latitude	longitude	Sample type	Sample Information	PE [µg]	PP [µg]	PET [µg]	PS [µg]	PVC [µg]	PC [µg]	PMMA [µg]	PA6 [µg]	PUR [µg]	Sampled water volume [L]	Sample Volume after digestion	Subsample for FTIR	Proportion	L / Represented via subsample	PE [µg L-1]	PP [µg L-1]	PET [µg L-1]	PS [µg L-1]	PVC [µg L-1]	PC [µg L-1]	PMMA [µg L-1]	PA6 [µg L-1]	PUR [µg L-1]	Total load [µg L-1]		PE [µg m-3]	PP [µg m-3]	PET [µg m-3]	PS [µg m-3]	PVC [µg m-3]	PC [µg m-3]	PMMA [µg m-3]	PA6 [µg m-3]	PUR [µg m-3]	Total load [µg m-3]
Holdorf1308	11937	WWTP Holdorf 13/08/15	NA	NA	Treated waste water	Auf Anodisc - 5/46.2+5/51.4l	8.9	10.2	0.5	1.1	29.8	+	2.7	0	0	500	97.6	10	0.102459	51.2295	0.173728	0.199104	0.00976	0.021472	0.576456		0.052704	0	0	1.03322		173.728	199.104	9.76	21.472	576.456	0	52.704	0	0	1033.22
Oldenburg1308VF	11933	WWTP Oldenburg VNF 13/08/15	NA	NA	Treated waste water	Auf Anodisc - 20/45.2ml	63.6	14.6	0	4.5	4.3	0	8	0	0	501	49.6	6	0.120968	60.6048	1.04942	0.240905	0	0.0742515	0.0657219	0	0.132003	0	0	1.5623		1049.42	240.905	0	74.2515	65.7219	0	132.003	0	0	1562.3
Oldenburg1308NF	11931	WWTP NF 13/08/15	NA	NA	Treated waste water	Auf Anodisc - 5/41ml	5.9	3.8	0	0	36.2687	0	3.2	0	0	531	47	20	0.425532	225.957	0.0261111	0.0168173	0	0	0.155577	0	0.014162	0	0	0.212667		26.1111	16.8173	0	0	155.577	0	14.162	0	0	212.667
Holdorf1708	11934	WWTP Holdorf 17/08/15	NA	NA	Treated waste water	Auf Anodisc - 6/49.6ml	12.9	13.8	2.5	4.4	12	+	1.9	0	0	500	41.1	5	0.121655	60.8273	0.212076	0.226872	0.0411	0.072336	0.19204		0.031236	0	0	0.77566		212.076	226.872	41.1	72.336	192.04	0	31.236	0	0	775.66
Oldenburg1708VF	11928	WWTP Oldenburg VVF 17/08/15	NA	NA	Treated waste water	Auf Anodisc - 18/44.5ml	151.25	17.2	0	5	12.6	+	4.3	0	0	185.3	44.5	18	0.404494	74.9528	2.01794	0.229478	0	0.0667086	0.153967		0.0573694	0	0	2.52546		2017.94	229.478	0	66.7086	153.967	0	57.3694	0	0	2525.46
Oldenbrug1708NF	11930	WWTP NVF 17/08/15	NA	NA	Treated waste water	Auf Anodisc - 25/41.8ml	0	+	0	0	4.86	0	+	0	0	500.1	41.8	25	0.598086	299.103	0		0	0	0.0110096	0		0	0	0.0110096		0	0	0	0	11.0096	0	0	0	0	11.0096
WWTP_Blank	11932	WWTP blank	NA	NA	Treated waste water	Auf Anodisc - 27.7ml	0	0	0	0	2.62	0	0	0	0
HE430_21P	11936	HE430_21_Plankton	53°2.176N	3°13.873E	Marine surface water	Auf Anodisc - 6.3/108.3ml	6.4	3.2	0	0	0	0	2.9	0	0	51300	108.3	6.3	0.0581717	2984.21	0.00214462	0.00107231	0	0	0	0	0.000971781	0	0	0.00418871		2.14462	1.07231	0	0	0	0	0.971781	0	0	4.18871
HE430_7P	11938	He430_7 Plankton	53°33.401N	5°37.892E	Marine surface water	Auf Anodisc - 4.6/82.9ml	0	0	0	0	7.6	0	0	0	0	24600	82.9	4.6	0.0554885	1365.02	0	0	0	0	0.00556769	0	0	0	0	0.00556769		0	0	0	0	5.56769	0	0	0	0	5.56769
	ICBM-#	Bez. AWI	Latitude	longitude	Sample type	Sample Information	PE [µg]	PP [µg]	PET [µg]	PS [µg]	PVC [µg]	PC [µg]	PMMA [µg]	PA6 [µg]	PUR [µg]	Sample sediment mass [kg d.w.]	Volumen nach Verdau	Subsample for FTIR	Proportion	kg / Represented via subsample	PE [µg kg-1]	PP [µg kg-1]	PET [µg Kg-1]	PS [µg kg-1]	PVC [µg kg-1]	PC [µg kg-1]	PMMA [µg kg-1]	PA6 [µg kg-1]	PUR [µg kg-1]	Total load [kg L-1]
HE430_23S	11929	He430_23_Sediment	54°52.091N	3°24.569E	Marine sediment	Auf Anodisc - 10/93ml	10.6	4.3	0	2.4	2.5	0	0.5	0	0	1.30866	93	10	0.107527	0.140716	75.329	30.558	0	17.0556	17.7663	0	3.55325	0	0	144.262
HE430_20S	11939	He430_20 Sediment	52°11.187N	2°53.075E	Marine sediment	Auf Anodisc - 40/60.4ml	5.8	0	0	0	2.3	0	1.6	0	0	1.76967	60.4	40	0.662252	1.17197	4.94893	0	0	0	1.96251	0	1.36522	0	0	8.27667
HE430_S5	11935	He430_5 Sediment	53°39.248N	6°16.754E	Marine sediment	Auf Anodisc - 38.9/96.8ml	6.87	0	0	0	0.9	0	0	0	0	1.6305	96.8	38.9	0.40186	0.65523	10.4849	0	0	0	1.37356	0	0	0	0	11.8584
		+			identified, but below limit of quantfication

## Sheet: FTIR Numbers
ID	ICBM-#	Bez. AWI	Latitude	longitude	Sample type	Sample Information	Sampled water volume [L]	Sample Volume after digestion	Subsample for FTIR	Proportion	L / Represented via subsample	Particle	Particles	Plastics - Caprolacton		polyethylene	polyethylene oxidized	polyethylene-chlorinated	polypropylene	polystyrene	polycarbonate	polyamide	polyvinylchloride	cellulose chemical modified	nitrile rubber	polyester	acrylates/polyurethanes/varnish/lacquer	animal fur	plant fibres	sand	polysulfone	polyetheretherketon	polychloroprene	chitin	polyisoprene chlorinated	polylactide acide	polycaprolactone	ethylene-vinyl-acetate	polyimide	polyoxymethylene	polybutadiene	acrylonitrile-butadiene	rubber type 1	rubber type 2	charcoal	coal	rubber type 3		polyethylene
												N	N/L	N	N/L	N/m³	N/m³	N/m³	N/m³	N/m³	N/m³	N/m³	N/m³	N/m³	N/m³	N/m³	N/m³	N/m³	N/m³	N/m³	N/m³	N/m³	N/m³	N/m³	N/m³	N/m³	N/m³	N/m³	N/m³	N/m³	N/m³	N/m³	N/m³	N/m³	N/m³	N/m³	N/m³		N
Holdorf1308	11937	WWTP Holdorf 13/08/15	NA	NA	Treated waste water	Auf Anodisc - 5/46.2+5/51.4l	500	97.6	10	0.102459	51.2295	3654	71.3261	129	2.51808	585.6	0	78.08	1015.04	0	0	0	0	0	0	97.6	78.08	136.64	53387.2	3416	0	0	0	117.12	0	78.08	19.52	0	0	19.52	0	0	0	0	11575.4	156.16	566.08		30
Oldenburg1308VF	11933	WWTP Oldenburg VNF 13/08/15	NA	NA	Treated waste water	Auf Anodisc - 20/45.2ml	501	49.6	6	0.120968	60.6048	6381	105.289	1282	21.1534	2574.05	198.004	973.52	3531.07	33.0007	33.0007	313.506	16.5003	363.007	16.5003	511.51	4059.08	3217.56	59120.7	7128.14	0	16.5003	1402.53	14091.3	0	0	561.011	3976.58	0	16.5003	0	0	148.503	0	16.5003	0	2970.06		156
Oldenburg1308NF	11931	WWTP NF 13/08/15	NA	NA	Treated waste water	Auf Anodisc - 5/41ml	531	47	20	0.425532	225.957	429	1.89859	9	0.0398305	0	0	0	35.4049	0	0	0	4.42561	0	0	0	0	787.759	1004.61	53.1073	0	0	0	8.85122	0	0	4.42561	0	0	0	0	0	0	0	0	0	0		0
Holdorf1708	11934	WWTP Holdorf 17/08/15	NA	NA	Treated waste water	Auf Anodisc - 6/49.6ml	500	41.1	5	0.121655	60.8273	4507	74.0951	1053	17.3113	2844.12	16.44	723.36	3534.6	82.2	0	953.52	0	213.72	82.2	1709.76	3666.12	7184.28	38387.4	10834	0	0	0	164.4	0	49.32	197.28	591.84	0	98.64	0	0	164.4	0	16.44	0	2581.08		173
Oldenburg1708VF	11928	WWTP Oldenburg VVF 17/08/15	NA	NA	Treated waste water	Auf Anodisc - 18/44.5ml	185.3	44.5	18	0.404494	74.9528	8084	107.855	3599	48.0169	4135.94	573.694	827.187	5656.89	53.3669	0	293.518	66.7086	213.468	53.3669	867.212	20653	3081.94	47349.8	5043.17	0	0	173.442	560.353	0	0	3762.37	9832.85	0	0	0	0	693.77	0	13.3417	26.6835	3922.47		310
Oldenbrug1708NF	11930	WWTP NVF 17/08/15	NA	NA	Treated waste water	Auf Anodisc - 25/41.8ml	500.1	41.8	25	0.598086	299.103	5106	17.071	1017	3.40017	257.437	66.8666	110.33	451.35	10.03	16.7167	80.24	63.5233	70.21	6.68666	207.287	792.37	558.336	9678.94	2811.74	3.34333	0	163.823	384.483	0	3.34333	230.69	441.32	0	6.68666	0	0	26.7467	0	3.34333	3.34333	621.86		77
WWTP_Blank	11932	WWTP blank	NA	NA	Treated waste water	Auf Anodisc - 27.7ml	452.9	27.7	27.7	1	452.9	595	1.31376	33	0.0728638	11.04	0	2.20799	4.41599	0	0	19.8719	0	0	0	28.7039	2.20799	461.471	772.798	4.41599	0	0	0	0	0	0	2.20799	0	0	0	0	0	0	0	0	0	4.41599		5
												Particle	Particles	Plastics	Plastics	polyethylene	polyethylene oxidized	polyethylene-chlorinated	polypropylene	polystyrene	polycarbonate	polyamide	polyvinylchloride	cellulose chemical modified	nitrile rubber	polyester	acrylates/polyurethanes/varnish/lacquer	animal fur	plant fibres	sand	polysulfone	polyetheretherketon	polychloroprene	chitin	polyisoprene chlorinated	polylactide acide	polycaprolactone	ethylene-vinyl-acetate	polyimide	polyoxymethylene	polybutadiene	acrylonitrile-butadiene	rubber type 1	rubber type 2	charcoal	coal	rubber type 3		polyethylene
							Sampled water volume [L]	Sample Volume after digestion	Subsample for FTIR	Proportion	L / Represented via subsample	N	N/m³		N/m³	N/m³	N/m³	N/m³	N/m³	N/m³	N/m³	N/m³	N/m³	N/m³	N/m³	N/m³	N/m³	N/m³	N/m³	N/m³	N/m³	N/m³	N/m³	N/m³	N/m³	N/m³	N/m³	N/m³	N/m³	N/m³	N/m³	N/m³	N/m³	N/m³	N/m³	N/m³	N/m³		N
HE430_21P	11936	HE430_21_Plankton	53°2.176N	3°13.873E	Marine surface water	Auf Anodisc - 6.3/108.3ml	51300	108.3	6.3	0.0581717	2984.21	1937	649.083	62	20.776	6.36684	0	0.335097	6.70194	0	0	1.67549	0.335097	0	0	1.67549	0.670194	124.991	397.76	17.0899	0	0	0	87.7954	0	0	0.670194	0.335097	0	0	0	0	0	0	0	0	2.68078		19
HE430_7P	11938	He430_7 Plankton	53°33.401N	5°37.892E	Marine surface water	Auf Anodisc - 4.6/82.9ml	24600	82.9	4.6	0.0554885	1365.02	1135	831.491	11	8.0585	0.732591	0	1.46518	0	0	0	4.39555	0	0	0	0.732591	0	2.19777	810.978	10.2563	0	0	0	0	0	0	0	0	0	0	0	0	0	0	0	0	0.732591		1
												Particle	Particles	Plastics	Plastics	polyethylene	polyethylene oxidized	polyethylene-chlorinated	polypropylene	polystyrene	polycarbonate	polyamide	polyvinylchloride	cellulose chemical modified	nitrile rubber	polyester	acrylates/polyurethanes/varnish/lacquer	animal fur	plant fibres	sand	polysulfone	polyetheretherketon	polychloroprene	chitin	polyisoprene chlorinated	polylactide acide	polycaprolactone	ethylene-vinyl-acetate	polyimide	polyoxymethylene	polybutadiene	acrylonitrile-butadiene	rubber type 1	rubber type 2	charcoal	coal	rubber type 3		polyethylene
							Sample sediment mass [kg d.w.]	Volumen nach Verdau	Subsample for FTIR	Proportion	kg / Represented via subsample	N	N/kg		N/kg	N/kg	N/kg	N/kg	N/kg	N/kg	N/kg	N/kg	N/kg	N/kg	N/kg	N/kg	N/kg	N/kg	N/kg	N/kg	N/kg	N/kg	N/kg	N/kg	N/kg	N/kg	N/kg	N/kg	N/kg	N/kg	N/kg	N/kg	N/kg	N/kg	N/kg	N/kg	N/kg		N
HE430_23S	11929	He430_23_Sediment	54°52.091N	3°24.569E	Marine sediment	Auf Anodisc - 10/93ml	1.30866	93	10	0.107527	0.140716	727	5166.43	168	1193.89	142.13	0	120.811	78.1716	0	0	56.8521	63.9586	0	21.3195	42.639	92.3846	525.882	2743.11	127.917	0	0	383.751	255.834	0	0	0	0	0	21.3195	0	0	0	0	0	319.793	170.556		20
HE430_20S	11939	He430_20 Sediment	52°11.187N	2°53.075E	Marine sediment	Auf Anodisc - 40/60.4ml	1.76967	60.4	40	0.662252	1.17197	2781	2372.93	177	151.028	2.55979	0	3.41306	17.9186	0.853264	0	44.3698	17.9186	0	1.70653	34.9838	21.3316	579.367	366.904	1258.57	0	0	0	16.212	0	0	0.853264	0	0	5.97285	0	0	0	0	0	0	0		3
HE430_S5	11935	He430_5 Sediment	53°39.248N	6°16.754E	Marine sediment	Auf Anodisc - 38.9/96.8ml	1.6305	96.8	38.9	0.40186	0.65523	1110	1694.06	145	221.296	4.57854	0	21.3665	27.4713	7.63091	0	18.3142	22.8927	0	3.05236	18.3142	30.5236	91.5709	947.759	361.705	0	0	33.576	59.5211	0	0	0	0	0	4.57854	0	0	0	0	0	12.2095	28.9974		3
[truncated: 31 more columns]

## Sheet: FTIR Mass calculation
ID	ICBM-#	Bez. AWI	Latitude	longitude	Sample type	Proben-Info	Sampled water volume [L]	Sample Volume after digestion	Subsample for FTIR	Proportion	L / Represented via subsample	Particle	Particle	Plastics - Caprolacton	Plastics - Caprolacton	polyethylene	polyethylene oxidized	polyethylene-chlorinated	polypropylene	polystyrene	polycarbonate	polyamide	polyvinylchloride	cellulose chemical modified	nitrile rubber	polyester	acrylates/polyurethanes/varnish/lacquer	animal fur	plant fibres	sand	polysulfone	polyetheretherketon	polychloroprene	chitin	polyisoprene chlorinated	polylactide acide	polycaprolactone	ethylene-vinyl-acetate	polyimide	polyoxymethylene	polybutadiene	acrylonitrile-butadiene	rubber type 1	rubber type 2	charcoal	coal	rubber type 3		polyethylene
												µg	µg/L	µg	µg/L	µg/m³	µg/m³	µg/m³	µg/m³	µg/m³	µg/m³	µg/m³	µg/m³	µg/m³	µg/m³	µg/m³	µg/m³	µg/m³	µg/m³	µg/m³	µg/m³	µg/m³	µg/m³	µg/m³	µg/m³	µg/m³	µg/m³	µg/m³	µg/m³	µg/m³	µg/m³	µg/m³	µg/m³	µg/m³	µg/m³	µg/m³	µg/m³		g
Holdorf1308	11937	WWTP Holdorf 13/08/15	NA	NA	Treated waste water	Auf Anodisc - 5/46.2+5/51.4l	500	97.6	10	0.102459	51.2295	40123.5	783.21	4.9902	0.0974088	11.9263	0	0.123025	24.2666	0	0	0	0	0	0	0.128964	0.0995006	0.0883265	783017	87.019	0	0	0	0.0314889	0	3.22583	0.0102728	0	0	0.0223623	0	0	0	0	8.04589	0.0637487	57.6162		6.1098e-07
Oldenburg1308VF	11933	WWTP Oldenburg VNF 13/08/15	NA	NA	Treated waste water	Auf Anodisc - 20/45.2ml	501	49.6	6	0.120968	60.6048	3868.93	63.8386	641.33	10.5822	2163.23	0.102493	1.16263	7799.76	0.03851	0.0194772	3.98492	0.0116863	21.7507	0.00811551	171.567	253.852	5.56879	48897.3	4170.66	0	0.0107125	46.7851	109.327	0	0	73.6207	58.0882	0	10.0922	0	0	0.387774	0	0.0032462	0	51.3092		0.000131102
Oldenburg1308NF	11931	WWTP NF 13/08/15	NA	NA	Treated waste water	Auf Anodisc - 5/41ml	531	47	20	0.425532	225.957	2.56549	0.0113538	0.157775	0.000698252	0	0	0	0.695118	0	0	0	0.00313443	0	0	0	0	3.73314	5.99733	0.919411	0	0	0	0.00165428	0	0	0.00406498	0	0	0	0	0	0	0	0	0	0		0
Holdorf1708	11934	WWTP Holdorf 17/08/15	NA	NA	Treated waste water	Auf Anodisc - 6/49.6ml	500	41.1	5	0.121655	60.8273	3948.6	64.915	163.87	2.69402	1409	0.00708976	133.846	635.167	0.198193	0	45.1997	0	1.80611	0.0404292	12.8351	192.558	25.5142	62077	117.74	0	0	0	0.0910109	0	0.0642619	0.606956	4.29007	0	0.863402	0	0	7.37367	0	0.00646867	0	250.769		8.57055e-05
Oldenburg1708VF	11928	WWTP Oldenburg VVF 17/08/15	NA	NA	Treated waste water	Auf Anodisc - 18/44.5ml	185.3	44.5	18	0.404494	74.9528	5770.01	76.982	1267.55	16.9113	3673.55	83.0172	1.27962	4104.98	0.573507	0	14.2655	0.0561551	5.44968	0.0393719	29.2917	7798.68	5.17928	59793.7	246.948	0	0	0.296889	4.81348	0	0	20.0766	550.386	0	0	0	0	109.887	0	0.00262479	0.0108929	539.522		0.000275343
Oldenbrug1708NF	11930	WWTP NVF 17/08/15	NA	NA	Treated waste water	Auf Anodisc - 25/41.8ml	500.1	41.8	25	0.598086	299.103	1478.86	4.94432	65.7316	0.219763	4.78073	0.094149	0.186106	120.692	0.01541	0.032592	0.367503	4.04019	1.31386	0.00328876	5.56278	50.5201	0.762271	4436.96	277.511	0.0181691	0	2.87337	9.19066	0	0.00411095	0.132134	16.9043	0	0.557681	0	0	0.0960118	0	0.000657753	0.00136484	11.7002		1.42993e-06
WWTP_Blank	11932	WWTP blank	NA	NA	Treated waste water	Auf Anodisc - 27.7ml	452.9	27.7	27.7	1	452.9	76.704	0.169362	0.0761017	0.000168032	0.0138306	0	0.00118769	0.0673567	0	0	0.0365169	0	0	0	0.0401054	0.00269322	0.924231	168.259	0.00951316	0	0	0	0	0	0	0.001162	0	0	0	0	0	0	0	0	0	0.0063415		6.26389e-09
												Particle	Particle	Plastics	Plastics	polyethylene	polyethylene oxidized	polyethylene-chlorinated	polypropylene	polystyrene	polycarbonate	polyamide	polyvinylchloride	cellulose chemical modified	nitrile rubber	polyester	acrylates/polyurethanes/varnish/lacquer	animal fur	plant fibres	sand	polysulfone	polyetheretherketon	polychloroprene	chitin	polyisoprene chlorinated	polylactide acide	polycaprolactone	ethylene-vinyl-acetate	polyimide	polyoxymethylene	polybutadiene	acrylonitrile-butadiene	rubber type 1	rubber type 2	charcoal	coal	rubber type 3		polyethylene
							Sampled water volume [L]	Sample Volume after digestion	Subsample for FTIR	Proportion	L / Represented via subsample	µg	µg/m³	µg	µg/m³	µg/m³	µg/m³	µg/m³	µg/m³	µg/m³	µg/m³	µg/m³	µg/m³	µg/m³	µg/m³	µg/m³	µg/m³	µg/m³	µg/m³	µg/m³	µg/m³	µg/m³	µg/m³	µg/m³	µg/m³	µg/m³	µg/m³	µg/m³	µg/m³	µg/m³	µg/m³	µg/m³	µg/m³	µg/m³	µg/m³	µg/m³	µg/m³		g
HE430_21P	11936	HE430_21_Plankton	53°2.176N	3°13.873E	Marine surface water	Auf Anodisc - 6.3/108.3ml	51300	108.3	6.3	0.0581717	2984.21	14.9326	5.00388	4.54275	1.52226	1.44327	0	0.00095592	0.027202	0	0	0.000904229	0.000237332	0	0	0.0356506	0.00171878	0.110377	3.07176	0.246928	0	0	0	0.0522098	0	0	0.000342616	0.000306554	0	0	0	0	0	0	0	0	0.0120154		4.30702e-06
HE430_7P	11938	He430_7 Plankton	53°33.401N	5°37.892E	Marine surface water	Auf Anodisc - 4.6/82.9ml	24600	82.9	4.6	0.0554885	1365.02	26.2229	19.2106	0.189422	0.138769	0.000968174	0	0.00398845	0	0	0	0.132422	0	0	0	0.000994475	0	0.00501835	19.0223	0.0445895	0	0	0	0	0	0	0	0	0	0	0	0	0	0	0	0	0.000396349		1.32157e-09
							Sample sediment mass [kg d.w.]	Volumen nach Verdau	Subsample for FTIR	Proportion	kg / Represented via subsample	µg	µg/kg	µg	µg/kg	µg/kg	µg/kg	µg/kg	µg/kg	µg/kg	µg/kg	µg/kg	µg/kg	µg/kg	µg/kg	µg/kg	µg/kg	µg/kg	µg/kg	µg/kg	µg/kg	µg/kg	µg/kg	µg/kg	µg/kg	µg/kg	µg/kg	µg/kg	µg/kg	µg/kg	µg/kg	µg/kg	µg/kg	µg/kg	µg/kg	µg/kg	µg/kg		g
HE430_23S	11929	He430_23_Sediment	54°52.091N	3°24.569E	Marine sediment	Auf Anodisc - 10/93ml	1.30866	93	10	0.107527	0.140716	56.6663	402.699	24.9473	177.288	118.777	0	0.162385	0.415681	0	0	0.0365673	23.0355	0	0.0424611	1.03926	1.98987	0.898233	200.921	21.8339	0	0	0.285431	1.52194	0	0	0	0	0	0.0853891	0	0	0	0	0	0.235765	31.4185		1.67138e-05
HE430_20S	11939	He430_20 Sediment	52°11.187N	2°53.075E	Marine sediment	Auf Anodisc - 40/60.4ml	1.76967	60.4	40	0.662252	1.17197	141.856	121.041	24.93	21.2719	0.00142801	0	0.0129097	1.04283	0.000432259	0	0.0278604	5.72039	0	0.000839338	14.1274	0.218604	9.20438	19.0549	71.505	0	0	0	0.00434894	0	0	0.000449046	0	0	0.119198	0	0	0	0	0	0	0		1.67359e-09
HE430_5S	11935	He430_5 Sediment	53°39.248N	6°16.754E	Marine sediment	Auf Anodisc - 38.9/96.8ml	1.6305	96.8	38.9	0.40186	0.65523	15.0526	22.9731	1.69589	2.58823	0.00369308	0	0.387312	0.47573	0.0648812	0	0.0177668	0.519651	0	0.00233247	0.126685	0.187542	0.200119	18.2912	1.77413	0	0	0.0209842	0.112264	0	0	0	0	0	0.00291559	0	0	0	0	0	0.00709849	0.778738		2.41982e-09
[truncated: 31 more columns]
