# Supplementary material for: Comparison of pyrolysis gas chromatography/mass spectrometry and hyperspectral FTIR imaging spectroscopy for the analysis of microplastics
Source: Anal Bioanal Chem. 2020 Oct 26;412(30):8283–98. doi: 10.1007/s00216-020-02979-w (PMC7680748; doi:10.1007/s00216-020-02979-w)
Supplement: Supplementary file 3 — (TAR 2.81 mb) [file 216_2020_2979_MOESM3_ESM.tar]

Archive with 12 entries (12 files):
- Plankton_HE430_P21.xlsx
- Plankton_HE430_P7.xlsx
- Sediment_HE430_S20.xlsx
- Sediment_HE430_S23.xlsx
- Sediment_HE430_S5.xlsx
- TWW_Blank.xlsx
- TWW_Holdorf1308.xlsx
- TWW_Holdorf1708.xlsx
- TWW_Oldenburg1308NF.xlsx
- TWW_Oldenburg1308VF.xlsx
- TWW_Oldenburg1708NF.xlsx
- TWW_Oldenburg1708VF.xlsx
