# Supplementary material for: Comparison of pyrolysis gas chromatography/mass spectrometry and hyperspectral FTIR imaging spectroscopy for the analysis of microplastics
Source: Anal Bioanal Chem. 2020 Oct 26;412(30):8283–98. doi: 10.1007/s00216-020-02979-w (PMC7680748; doi:10.1007/s00216-020-02979-w)
Supplement: Supplementary file 3 — (TAR 2.81 mb) [file 216_2020_2979_MOESM3_ESM.tar › Plankton_HE430_P21.xlsx]

## Sheet: Input data
	fileID	c	p	Material	Assigned Area in micron²	Elongation	Diameter in micron	Minimum diameter in micron	Volume im mircon3	Weight
1	E:/Veroeffentlichungen/Paperinpreparation/PyvsFTIR/pygcms/Plankton_He430_21_6,3mL_77x77_LR_FTIR2_or.csv	1	1	polyethylene	22263.9	1.09299	244.906	224.069	4.5067e+06	4.28137e-06
2	E:/Veroeffentlichungen/Paperinpreparation/PyvsFTIR/pygcms/Plankton_He430_21_6,3mL_77x77_LR_FTIR2_or.csv	2	1	polyethylene	1216.61	2.0207	45.4779	22.506	8442.94	8.02079e-09
3	E:/Veroeffentlichungen/Paperinpreparation/PyvsFTIR/pygcms/Plankton_He430_21_6,3mL_77x77_LR_FTIR2_or.csv	3	1	polyethylene	851.626	1.08012	24.6638	22.8343	4713.37	4.4777e-09
4	E:/Veroeffentlichungen/Paperinpreparation/PyvsFTIR/pygcms/Plankton_He430_21_6,3mL_77x77_LR_FTIR2_or.csv	4	1	polyethylene	851.626	1.73205	31.1976	18.0119	3709.68	3.5242e-09
5	E:/Veroeffentlichungen/Paperinpreparation/PyvsFTIR/pygcms/Plankton_He430_21_6,3mL_77x77_LR_FTIR2_or.csv	5	1	polyethylene	608.304	3.84279	39.7692	10.349	1561.15	1.48309e-09
6	E:/Veroeffentlichungen/Paperinpreparation/PyvsFTIR/pygcms/Plankton_He430_21_6,3mL_77x77_LR_FTIR2_or.csv	6	1	polyethylene	486.644	2.61803	24.6638	9.42074	802.283	7.62169e-10
7	E:/Veroeffentlichungen/Paperinpreparation/PyvsFTIR/pygcms/Plankton_He430_21_6,3mL_77x77_LR_FTIR2_or.csv	7	1	polyethylene	486.644	2.44949	24.6638	10.069	916.488	8.70664e-10
8	E:/Veroeffentlichungen/Paperinpreparation/PyvsFTIR/pygcms/Plankton_He430_21_6,3mL_77x77_LR_FTIR2_or.csv	8	1	polyethylene	364.983	1.73205	15.5988	9.00596	463.711	4.40525e-10
9	E:/Veroeffentlichungen/Paperinpreparation/PyvsFTIR/pygcms/Plankton_He430_21_6,3mL_77x77_LR_FTIR2_or.csv	9	1	polyethylene	243.322	2	22.06	11.03	983.679	9.34495e-10
10	E:/Veroeffentlichungen/Paperinpreparation/PyvsFTIR/pygcms/Plankton_He430_21_6,3mL_77x77_LR_FTIR2_or.csv	10	1	polyethylene	243.322	2	22.06	11.03	983.679	9.34495e-10
11	E:/Veroeffentlichungen/Paperinpreparation/PyvsFTIR/pygcms/Plankton_He430_21_6,3mL_77x77_LR_FTIR2_or.csv	11	1	polyethylene	121.661	1	11.03	11.03	491.839	4.67247e-10
12	E:/Veroeffentlichungen/Paperinpreparation/PyvsFTIR/pygcms/Plankton_He430_21_6,3mL_77x77_LR_FTIR2_or.csv	12	1	polyethylene	121.661	1	11.03	11.03	491.839	4.67247e-10
13	E:/Veroeffentlichungen/Paperinpreparation/PyvsFTIR/pygcms/Plankton_He430_21_6,3mL_77x77_LR_FTIR2_or.csv	13	1	polyethylene	121.661	1	11.03	11.03	491.839	4.67247e-10
14	E:/Veroeffentlichungen/Paperinpreparation/PyvsFTIR/pygcms/Plankton_He430_21_6,3mL_77x77_LR_FTIR2_or.csv	14	1	polyethylene	121.661	1	11.03	11.03	491.839	4.67247e-10
15	E:/Veroeffentlichungen/Paperinpreparation/PyvsFTIR/pygcms/Plankton_He430_21_6,3mL_77x77_LR_FTIR2_or.csv	15	1	polyethylene	121.661	1	11.03	11.03	491.839	4.67247e-10
16	E:/Veroeffentlichungen/Paperinpreparation/PyvsFTIR/pygcms/Plankton_He430_21_6,3mL_77x77_LR_FTIR2_or.csv	16	1	polyethylene	121.661	1	11.03	11.03	491.839	4.67247e-10
17	E:/Veroeffentlichungen/Paperinpreparation/PyvsFTIR/pygcms/Plankton_He430_21_6,3mL_77x77_LR_FTIR2_or.csv	17	1	polyethylene	121.661	1	11.03	11.03	491.839	4.67247e-10
18	E:/Veroeffentlichungen/Paperinpreparation/PyvsFTIR/pygcms/Plankton_He430_21_6,3mL_77x77_LR_FTIR2_or.csv	18	1	polyethylene	121.661	1	11.03	11.03	491.839	4.67247e-10
19	E:/Veroeffentlichungen/Paperinpreparation/PyvsFTIR/pygcms/Plankton_He430_21_6,3mL_77x77_LR_FTIR2_or.csv	19	1	polyethylene	121.661	1	11.03	11.03	491.839	4.67247e-10
1	E:/Veroeffentlichungen/Paperinpreparation/PyvsFTIR/pygcms/Plankton_He430_21_6,3mL_77x77_LR_FTIR2_or.csv	1	3	polyethylene, chlorinated	608.304	5	55.15	11.03	2459.2	2.85267e-09
1	E:/Veroeffentlichungen/Paperinpreparation/PyvsFTIR/pygcms/Plankton_He430_21_6,3mL_77x77_LR_FTIR2_or.csv	1	4	polypropylene	1946.57	1.97418	88.9267	45.045	66133.4	6.28268e-08
2	E:/Veroeffentlichungen/Paperinpreparation/PyvsFTIR/pygcms/Plankton_He430_21_6,3mL_77x77_LR_FTIR2_or.csv	2	4	polypropylene	851.626	1.6196	34.8799	21.5361	5929.37	5.6329e-09
3	E:/Veroeffentlichungen/Paperinpreparation/PyvsFTIR/pygcms/Plankton_He430_21_6,3mL_77x77_LR_FTIR2_or.csv	3	4	polypropylene	608.304	2.88675	31.1976	10.8071	1335.49	1.26871e-09
4	E:/Veroeffentlichungen/Paperinpreparation/PyvsFTIR/pygcms/Plankton_He430_21_6,3mL_77x77_LR_FTIR2_or.csv	4	4	polypropylene	608.304	3.51555	34.8799	9.92161	1258.45	1.19553e-09
5	E:/Veroeffentlichungen/Paperinpreparation/PyvsFTIR/pygcms/Plankton_He430_21_6,3mL_77x77_LR_FTIR2_or.csv	5	4	polypropylene	486.644	1.63299	22.06	13.5089	1475.52	1.40174e-09
6	E:/Veroeffentlichungen/Paperinpreparation/PyvsFTIR/pygcms/Plankton_He430_21_6,3mL_77x77_LR_FTIR2_or.csv	6	4	polypropylene	364.983	1.73205	15.5988	9.00596	463.711	4.40525e-10
7	E:/Veroeffentlichungen/Paperinpreparation/PyvsFTIR/pygcms/Plankton_He430_21_6,3mL_77x77_LR_FTIR2_or.csv	7	4	polypropylene	243.322	2	22.06	11.03	983.679	9.34495e-10
8	E:/Veroeffentlichungen/Paperinpreparation/PyvsFTIR/pygcms/Plankton_He430_21_6,3mL_77x77_LR_FTIR2_or.csv	8	4	polypropylene	243.322	2	22.06	11.03	983.679	9.34495e-10
9	E:/Veroeffentlichungen/Paperinpreparation/PyvsFTIR/pygcms/Plankton_He430_21_6,3mL_77x77_LR_FTIR2_or.csv	9	4	polypropylene	243.322	2	22.06	11.03	983.679	9.34495e-10
10	E:/Veroeffentlichungen/Paperinpreparation/PyvsFTIR/pygcms/Plankton_He430_21_6,3mL_77x77_LR_FTIR2_or.csv	10	4	polypropylene	243.322	2	22.06	11.03	983.679	9.34495e-10
11	E:/Veroeffentlichungen/Paperinpreparation/PyvsFTIR/pygcms/Plankton_He430_21_6,3mL_77x77_LR_FTIR2_or.csv	11	4	polypropylene	121.661	1	11.03	11.03	491.839	4.67247e-10
12	E:/Veroeffentlichungen/Paperinpreparation/PyvsFTIR/pygcms/Plankton_He430_21_6,3mL_77x77_LR_FTIR2_or.csv	12	4	polypropylene	121.661	1	11.03	11.03	491.839	4.67247e-10
13	E:/Veroeffentlichungen/Paperinpreparation/PyvsFTIR/pygcms/Plankton_He430_21_6,3mL_77x77_LR_FTIR2_or.csv	13	4	polypropylene	121.661	1	11.03	11.03	491.839	4.67247e-10
14	E:/Veroeffentlichungen/Paperinpreparation/PyvsFTIR/pygcms/Plankton_He430_21_6,3mL_77x77_LR_FTIR2_or.csv	14	4	polypropylene	121.661	1	11.03	11.03	491.839	4.67247e-10
15	E:/Veroeffentlichungen/Paperinpreparation/PyvsFTIR/pygcms/Plankton_He430_21_6,3mL_77x77_LR_FTIR2_or.csv	15	4	polypropylene	121.661	1	11.03	11.03	491.839	4.67247e-10
16	E:/Veroeffentlichungen/Paperinpreparation/PyvsFTIR/pygcms/Plankton_He430_21_6,3mL_77x77_LR_FTIR2_or.csv	16	4	polypropylene	121.661	1	11.03	11.03	491.839	4.67247e-10
17	E:/Veroeffentlichungen/Paperinpreparation/PyvsFTIR/pygcms/Plankton_He430_21_6,3mL_77x77_LR_FTIR2_or.csv	17	4	polypropylene	121.661	1	11.03	11.03	491.839	4.67247e-10
18	E:/Veroeffentlichungen/Paperinpreparation/PyvsFTIR/pygcms/Plankton_He430_21_6,3mL_77x77_LR_FTIR2_or.csv	18	4	polypropylene	121.661	1	11.03	11.03	491.839	4.67247e-10
19	E:/Veroeffentlichungen/Paperinpreparation/PyvsFTIR/pygcms/Plankton_He430_21_6,3mL_77x77_LR_FTIR2_or.csv	19	4	polypropylene	121.661	1	11.03	11.03	491.839	4.67247e-10
20	E:/Veroeffentlichungen/Paperinpreparation/PyvsFTIR/pygcms/Plankton_He430_21_6,3mL_77x77_LR_FTIR2_or.csv	20	4	polypropylene	121.661	1	11.03	11.03	491.839	4.67247e-10
1	E:/Veroeffentlichungen/Paperinpreparation/PyvsFTIR/pygcms/Plankton_He430_21_6,3mL_77x77_LR_FTIR2_or.csv	1	7	polyamide	121.661	1	11.03	11.03	491.839	5.39682e-10
2	E:/Veroeffentlichungen/Paperinpreparation/PyvsFTIR/pygcms/Plankton_He430_21_6,3mL_77x77_LR_FTIR2_or.csv	2	7	polyamide	121.661	1	11.03	11.03	491.839	5.39682e-10
3	E:/Veroeffentlichungen/Paperinpreparation/PyvsFTIR/pygcms/Plankton_He430_21_6,3mL_77x77_LR_FTIR2_or.csv	3	7	polyamide	121.661	1	11.03	11.03	491.839	5.39682e-10
4	E:/Veroeffentlichungen/Paperinpreparation/PyvsFTIR/pygcms/Plankton_He430_21_6,3mL_77x77_LR_FTIR2_or.csv	4	7	polyamide	121.661	1	11.03	11.03	491.839	5.39682e-10
5	E:/Veroeffentlichungen/Paperinpreparation/PyvsFTIR/pygcms/Plankton_He430_21_6,3mL_77x77_LR_FTIR2_or.csv	5	7	polyamide	121.661	1	11.03	11.03	491.839	5.39682e-10
1	E:/Veroeffentlichungen/Paperinpreparation/PyvsFTIR/pygcms/Plankton_He430_21_6,3mL_77x77_LR_FTIR2_or.csv	1	8	polyvinylchloride	121.661	1	11.03	11.03	491.839	7.08249e-10
1	E:/Veroeffentlichungen/Paperinpreparation/PyvsFTIR/pygcms/Plankton_He430_21_6,3mL_77x77_LR_FTIR2_or.csv	1	11	polyester	4866.44	8.08451	234.501	29.0062	72314.2	9.97936e-08
2	E:/Veroeffentlichungen/Paperinpreparation/PyvsFTIR/pygcms/Plankton_He430_21_6,3mL_77x77_LR_FTIR2_or.csv	2	11	polyester	1094.95	9.13678	90.9557	9.95489	3303.69	4.5591e-09
3	E:/Veroeffentlichungen/Paperinpreparation/PyvsFTIR/pygcms/Plankton_He430_21_6,3mL_77x77_LR_FTIR2_or.csv	3	11	polyester	121.661	1	11.03	11.03	491.839	6.78738e-10
4	E:/Veroeffentlichungen/Paperinpreparation/PyvsFTIR/pygcms/Plankton_He430_21_6,3mL_77x77_LR_FTIR2_or.csv	4	11	polyester	121.661	1	11.03	11.03	491.839	6.78738e-10
5	E:/Veroeffentlichungen/Paperinpreparation/PyvsFTIR/pygcms/Plankton_He430_21_6,3mL_77x77_LR_FTIR2_or.csv	5	11	polyester	121.661	1	11.03	11.03	491.839	6.78738e-10
1	E:/Veroeffentlichungen/Paperinpreparation/PyvsFTIR/pygcms/Plankton_He430_21_6,3mL_77x77_LR_FTIR2_or.csv	1	12	acrylates,polyurethanes,varnish	729.965	4.69446	45.4779	9.68756	1564.32	1.93976e-09
2	E:/Veroeffentlichungen/Paperinpreparation/PyvsFTIR/pygcms/Plankton_He430_21_6,3mL_77x77_LR_FTIR2_or.csv	2	12	acrylates,polyurethanes,varnish	729.965	2.9938	39.7692	13.2839	2572.13	3.18944e-09
1	E:/Veroeffentlichungen/Paperinpreparation/PyvsFTIR/pygcms/Plankton_He430_21_6,3mL_77x77_LR_FTIR2_or.csv	1	13	animal furs,natural polyamides	1703.25	3.12789	77.9939	24.935	17773.6	2.04397e-08
2	E:/Veroeffentlichungen/Paperinpreparation/PyvsFTIR/pygcms/Plankton_He430_21_6,3mL_77x77_LR_FTIR2_or.csv	2	13	animal furs,natural polyamides	1338.27	1.87769	56.2422	29.9529	18494.3	2.12684e-08
3	E:/Veroeffentlichungen/Paperinpreparation/PyvsFTIR/pygcms/Plankton_He430_21_6,3mL_77x77_LR_FTIR2_or.csv	3	13	animal furs,natural polyamides	1094.95	3.64915	59.3984	16.2773	5768.15	6.63338e-09
4	E:/Veroeffentlichungen/Paperinpreparation/PyvsFTIR/pygcms/Plankton_He430_21_6,3mL_77x77_LR_FTIR2_or.csv	4	13	animal furs,natural polyamides	973.287	3.32934	56.2422	16.8929	5882.55	6.76493e-09
5	E:/Veroeffentlichungen/Paperinpreparation/PyvsFTIR/pygcms/Plankton_He430_21_6,3mL_77x77_LR_FTIR2_or.csv	5	13	animal furs,natural polyamides	851.626	2.46245	45.4779	18.4685	5685.41	6.53823e-09
6	E:/Veroeffentlichungen/Paperinpreparation/PyvsFTIR/pygcms/Plankton_He430_21_6,3mL_77x77_LR_FTIR2_or.csv	6	13	animal furs,natural polyamides	851.626	2.17646	56.2422	25.8412	13765.2	1.583e-08
7	E:/Veroeffentlichungen/Paperinpreparation/PyvsFTIR/pygcms/Plankton_He430_21_6,3mL_77x77_LR_FTIR2_or.csv	7	13	animal furs,natural polyamides	729.965	6.66937	59.3984	8.90614	1726.83	1.98586e-09
8	E:/Veroeffentlichungen/Paperinpreparation/PyvsFTIR/pygcms/Plankton_He430_21_6,3mL_77x77_LR_FTIR2_or.csv	8	13	animal furs,natural polyamides	729.965	4.32307	46.7963	10.8248	2009.78	2.31124e-09
9	E:/Veroeffentlichungen/Paperinpreparation/PyvsFTIR/pygcms/Plankton_He430_21_6,3mL_77x77_LR_FTIR2_or.csv	9	13	animal furs,natural polyamides	608.304	2.43545	34.8799	14.3218	2622.2	3.01553e-09
10	E:/Veroeffentlichungen/Paperinpreparation/PyvsFTIR/pygcms/Plankton_He430_21_6,3mL_77x77_LR_FTIR2_or.csv	10	13	animal furs,natural polyamides	608.304	3.40101	34.8799	10.2557	1344.64	1.54634e-09
11	E:/Veroeffentlichungen/Paperinpreparation/PyvsFTIR/pygcms/Plankton_He430_21_6,3mL_77x77_LR_FTIR2_or.csv	11	13	animal furs,natural polyamides	608.304	1.73205	24.6638	14.2397	1832.98	2.10792e-09
12	E:/Veroeffentlichungen/Paperinpreparation/PyvsFTIR/pygcms/Plankton_He430_21_6,3mL_77x77_LR_FTIR2_or.csv	12	13	animal furs,natural polyamides	608.304	4.39107	39.7692	9.05685	1195.63	1.37498e-09
13	E:/Veroeffentlichungen/Paperinpreparation/PyvsFTIR/pygcms/Plankton_He430_21_6,3mL_77x77_LR_FTIR2_or.csv	13	13	animal furs,natural polyamides	486.644	4.4712	34.8799	7.80102	777.991	8.9469e-10
14	E:/Veroeffentlichungen/Paperinpreparation/PyvsFTIR/pygcms/Plankton_He430_21_6,3mL_77x77_LR_FTIR2_or.csv	14	13	animal furs,natural polyamides	486.644	2.61803	24.6638	9.42074	802.283	9.22626e-10
15	E:/Veroeffentlichungen/Paperinpreparation/PyvsFTIR/pygcms/Plankton_He430_21_6,3mL_77x77_LR_FTIR2_or.csv	15	13	animal furs,natural polyamides	486.644	4	44.12	11.03	1967.36	2.26246e-09
16	E:/Veroeffentlichungen/Paperinpreparation/PyvsFTIR/pygcms/Plankton_He430_21_6,3mL_77x77_LR_FTIR2_or.csv	16	13	animal furs,natural polyamides	486.644	4	44.12	11.03	1967.36	2.26246e-09
17	E:/Veroeffentlichungen/Paperinpreparation/PyvsFTIR/pygcms/Plankton_He430_21_6,3mL_77x77_LR_FTIR2_or.csv	17	13	animal furs,natural polyamides	486.644	6.16566	39.7692	6.45012	606.428	6.97392e-10
18	E:/Veroeffentlichungen/Paperinpreparation/PyvsFTIR/pygcms/Plankton_He430_21_6,3mL_77x77_LR_FTIR2_or.csv	18	13	animal furs,natural polyamides	486.644	2.44949	24.6638	10.069	916.488	1.05396e-09
19	E:/Veroeffentlichungen/Paperinpreparation/PyvsFTIR/pygcms/Plankton_He430_21_6,3mL_77x77_LR_FTIR2_or.csv	19	13	animal furs,natural polyamides	486.644	2.61803	24.6638	9.42074	802.283	9.22626e-10
20	E:/Veroeffentlichungen/Paperinpreparation/PyvsFTIR/pygcms/Plankton_He430_21_6,3mL_77x77_LR_FTIR2_or.csv	20	13	animal furs,natural polyamides	486.644	2.61803	24.6638	9.42074	802.283	9.22626e-10
21	E:/Veroeffentlichungen/Paperinpreparation/PyvsFTIR/pygcms/Plankton_He430_21_6,3mL_77x77_LR_FTIR2_or.csv	21	13	animal furs,natural polyamides	486.644	6.16566	39.7692	6.45012	606.428	6.97392e-10
22	E:/Veroeffentlichungen/Paperinpreparation/PyvsFTIR/pygcms/Plankton_He430_21_6,3mL_77x77_LR_FTIR2_or.csv	22	13	animal furs,natural polyamides	486.644	4	44.12	11.03	1967.36	2.26246e-09
23	E:/Veroeffentlichungen/Paperinpreparation/PyvsFTIR/pygcms/Plankton_He430_21_6,3mL_77x77_LR_FTIR2_or.csv	23	13	animal furs,natural polyamides	486.644	5.82843	34.8799	5.98445	457.847	5.26524e-10
24	E:/Veroeffentlichungen/Paperinpreparation/PyvsFTIR/pygcms/Plankton_He430_21_6,3mL_77x77_LR_FTIR2_or.csv	24	13	animal furs,natural polyamides	486.644	5.82843	34.8799	5.98445	457.847	5.26524e-10
25	E:/Veroeffentlichungen/Paperinpreparation/PyvsFTIR/pygcms/Plankton_He430_21_6,3mL_77x77_LR_FTIR2_or.csv	25	13	animal furs,natural polyamides	486.644	2.61803	24.6638	9.42074	802.283	9.22626e-10
26	E:/Veroeffentlichungen/Paperinpreparation/PyvsFTIR/pygcms/Plankton_He430_21_6,3mL_77x77_LR_FTIR2_or.csv	26	13	animal furs,natural polyamides	486.644	4	44.12	11.03	1967.36	2.26246e-09
27	E:/Veroeffentlichungen/Paperinpreparation/PyvsFTIR/pygcms/Plankton_He430_21_6,3mL_77x77_LR_FTIR2_or.csv	27	13	animal furs,natural polyamides	486.644	5.82843	34.8799	5.98445	457.847	5.26524e-10
28	E:/Veroeffentlichungen/Paperinpreparation/PyvsFTIR/pygcms/Plankton_He430_21_6,3mL_77x77_LR_FTIR2_or.csv	28	13	animal furs,natural polyamides	486.644	5.82843	34.8799	5.98445	457.847	5.26524e-10
29	E:/Veroeffentlichungen/Paperinpreparation/PyvsFTIR/pygcms/Plankton_He430_21_6,3mL_77x77_LR_FTIR2_or.csv	29	13	animal furs,natural polyamides	486.644	2.61803	24.6638	9.42074	802.283	9.22626e-10
30	E:/Veroeffentlichungen/Paperinpreparation/PyvsFTIR/pygcms/Plankton_He430_21_6,3mL_77x77_LR_FTIR2_or.csv	30	13	animal furs,natural polyamides	364.983	3	33.09	11.03	1475.52	1.69685e-09
31	E:/Veroeffentlichungen/Paperinpreparation/PyvsFTIR/pygcms/Plankton_He430_21_6,3mL_77x77_LR_FTIR2_or.csv	31	13	animal furs,natural polyamides	364.983	1.73205	15.5988	9.00596	463.711	5.33267e-10
32	E:/Veroeffentlichungen/Paperinpreparation/PyvsFTIR/pygcms/Plankton_He430_21_6,3mL_77x77_LR_FTIR2_or.csv	32	13	animal furs,natural polyamides	364.983	1.73205	15.5988	9.00596	463.711	5.33267e-10
33	E:/Veroeffentlichungen/Paperinpreparation/PyvsFTIR/pygcms/Plankton_He430_21_6,3mL_77x77_LR_FTIR2_or.csv	33	13	animal furs,natural polyamides	364.983	3	33.09	11.03	1475.52	1.69685e-09
34	E:/Veroeffentlichungen/Paperinpreparation/PyvsFTIR/pygcms/Plankton_He430_21_6,3mL_77x77_LR_FTIR2_or.csv	34	13	animal furs,natural polyamides	364.983	1.73205	15.5988	9.00596	463.711	5.33267e-10
35	E:/Veroeffentlichungen/Paperinpreparation/PyvsFTIR/pygcms/Plankton_He430_21_6,3mL_77x77_LR_FTIR2_or.csv	35	13	animal furs,natural polyamides	364.983	3	33.09	11.03	1475.52	1.69685e-09
36	E:/Veroeffentlichungen/Paperinpreparation/PyvsFTIR/pygcms/Plankton_He430_21_6,3mL_77x77_LR_FTIR2_or.csv	36	13	animal furs,natural polyamides	364.983	3	33.09	11.03	1475.52	1.69685e-09
37	E:/Veroeffentlichungen/Paperinpreparation/PyvsFTIR/pygcms/Plankton_He430_21_6,3mL_77x77_LR_FTIR2_or.csv	37	13	animal furs,natural polyamides	364.983	3	33.09	11.03	1475.52	1.69685e-09
38	E:/Veroeffentlichungen/Paperinpreparation/PyvsFTIR/pygcms/Plankton_He430_21_6,3mL_77x77_LR_FTIR2_or.csv	38	13	animal furs,natural polyamides	364.983	3	33.09	11.03	1475.52	1.69685e-09
39	E:/Veroeffentlichungen/Paperinpreparation/PyvsFTIR/pygcms/Plankton_He430_21_6,3mL_77x77_LR_FTIR2_or.csv	39	13	animal furs,natural polyamides	364.983	1.73205	15.5988	9.00596	463.711	5.33267e-10
40	E:/Veroeffentlichungen/Paperinpreparation/PyvsFTIR/pygcms/Plankton_He430_21_6,3mL_77x77_LR_FTIR2_or.csv	40	13	animal furs,natural polyamides	364.983	3	33.09	11.03	1475.52	1.69685e-09
41	E:/Veroeffentlichungen/Paperinpreparation/PyvsFTIR/pygcms/Plankton_He430_21_6,3mL_77x77_LR_FTIR2_or.csv	41	13	animal furs,natural polyamides	243.322	2	22.06	11.03	983.679	1.13123e-09
42	E:/Veroeffentlichungen/Paperinpreparation/PyvsFTIR/pygcms/Plankton_He430_21_6,3mL_77x77_LR_FTIR2_or.csv	42	13	animal furs,natural polyamides	243.322	2	22.06	11.03	983.679	1.13123e-09
43	E:/Veroeffentlichungen/Paperinpreparation/PyvsFTIR/pygcms/Plankton_He430_21_6,3mL_77x77_LR_FTIR2_or.csv	43	13	animal furs,natural polyamides	243.322	2	22.06	11.03	983.679	1.13123e-09
44	E:/Veroeffentlichungen/Paperinpreparation/PyvsFTIR/pygcms/Plankton_He430_21_6,3mL_77x77_LR_FTIR2_or.csv	44	13	animal furs,natural polyamides	243.322	2	22.06	11.03	983.679	1.13123e-09
45	E:/Veroeffentlichungen/Paperinpreparation/PyvsFTIR/pygcms/Plankton_He430_21_6,3mL_77x77_LR_FTIR2_or.csv	45	13	animal furs,natural polyamides	243.322	2	22.06	11.03	983.679	1.13123e-09
46	E:/Veroeffentlichungen/Paperinpreparation/PyvsFTIR/pygcms/Plankton_He430_21_6,3mL_77x77_LR_FTIR2_or.csv	46	13	animal furs,natural polyamides	243.322	2	22.06	11.03	983.679	1.13123e-09
47	E:/Veroeffentlichungen/Paperinpreparation/PyvsFTIR/pygcms/Plankton_He430_21_6,3mL_77x77_LR_FTIR2_or.csv	47	13	animal furs,natural polyamides	243.322	2	22.06	11.03	983.679	1.13123e-09
48	E:/Veroeffentlichungen/Paperinpreparation/PyvsFTIR/pygcms/Plankton_He430_21_6,3mL_77x77_LR_FTIR2_or.csv	48	13	animal furs,natural polyamides	243.322	2	22.06	11.03	983.679	1.13123e-09
49	E:/Veroeffentlichungen/Paperinpreparation/PyvsFTIR/pygcms/Plankton_He430_21_6,3mL_77x77_LR_FTIR2_or.csv	49	13	animal furs,natural polyamides	243.322	2	22.06	11.03	983.679	1.13123e-09
50	E:/Veroeffentlichungen/Paperinpreparation/PyvsFTIR/pygcms/Plankton_He430_21_6,3mL_77x77_LR_FTIR2_or.csv	50	13	animal furs,natural polyamides	243.322	2	22.06	11.03	983.679	1.13123e-09
51	E:/Veroeffentlichungen/Paperinpreparation/PyvsFTIR/pygcms/Plankton_He430_21_6,3mL_77x77_LR_FTIR2_or.csv	51	13	animal furs,natural polyamides	243.322	2	22.06	11.03	983.679	1.13123e-09
52	E:/Veroeffentlichungen/Paperinpreparation/PyvsFTIR/pygcms/Plankton_He430_21_6,3mL_77x77_LR_FTIR2_or.csv	52	13	animal furs,natural polyamides	243.322	2	22.06	11.03	983.679	1.13123e-09
53	E:/Veroeffentlichungen/Paperinpreparation/PyvsFTIR/pygcms/Plankton_He430_21_6,3mL_77x77_LR_FTIR2_or.csv	53	13	animal furs,natural polyamides	243.322	2	22.06	11.03	983.679	1.13123e-09
54	E:/Veroeffentlichungen/Paperinpreparation/PyvsFTIR/pygcms/Plankton_He430_21_6,3mL_77x77_LR_FTIR2_or.csv	54	13	animal furs,natural polyamides	243.322	2	22.06	11.03	983.679	1.13123e-09
55	E:/Veroeffentlichungen/Paperinpreparation/PyvsFTIR/pygcms/Plankton_He430_21_6,3mL_77x77_LR_FTIR2_or.csv	55	13	animal furs,natural polyamides	243.322	2	22.06	11.03	983.679	1.13123e-09
56	E:/Veroeffentlichungen/Paperinpreparation/PyvsFTIR/pygcms/Plankton_He430_21_6,3mL_77x77_LR_FTIR2_or.csv	56	13	animal furs,natural polyamides	243.322	2	22.06	11.03	983.679	1.13123e-09
57	E:/Veroeffentlichungen/Paperinpreparation/PyvsFTIR/pygcms/Plankton_He430_21_6,3mL_77x77_LR_FTIR2_or.csv	57	13	animal furs,natural polyamides	243.322	2	22.06	11.03	983.679	1.13123e-09
58	E:/Veroeffentlichungen/Paperinpreparation/PyvsFTIR/pygcms/Plankton_He430_21_6,3mL_77x77_LR_FTIR2_or.csv	58	13	animal furs,natural polyamides	243.322	2	22.06	11.03	983.679	1.13123e-09
59	E:/Veroeffentlichungen/Paperinpreparation/PyvsFTIR/pygcms/Plankton_He430_21_6,3mL_77x77_LR_FTIR2_or.csv	59	13	animal furs,natural polyamides	243.322	2	22.06	11.03	983.679	1.13123e-09
60	E:/Veroeffentlichungen/Paperinpreparation/PyvsFTIR/pygcms/Plankton_He430_21_6,3mL_77x77_LR_FTIR2_or.csv	60	13	animal furs,natural polyamides	243.322	2	22.06	11.03	983.679	1.13123e-09
61	E:/Veroeffentlichungen/Paperinpreparation/PyvsFTIR/pygcms/Plankton_He430_21_6,3mL_77x77_LR_FTIR2_or.csv	61	13	animal furs,natural polyamides	243.322	2	22.06	11.03	983.679	1.13123e-09
62	E:/Veroeffentlichungen/Paperinpreparation/PyvsFTIR/pygcms/Plankton_He430_21_6,3mL_77x77_LR_FTIR2_or.csv	62	13	animal furs,natural polyamides	243.322	2	22.06	11.03	983.679	1.13123e-09
63	E:/Veroeffentlichungen/Paperinpreparation/PyvsFTIR/pygcms/Plankton_He430_21_6,3mL_77x77_LR_FTIR2_or.csv	63	13	animal furs,natural polyamides	243.322	2	22.06	11.03	983.679	1.13123e-09
64	E:/Veroeffentlichungen/Paperinpreparation/PyvsFTIR/pygcms/Plankton_He430_21_6,3mL_77x77_LR_FTIR2_or.csv	64	13	animal furs,natural polyamides	243.322	2	22.06	11.03	983.679	1.13123e-09
65	E:/Veroeffentlichungen/Paperinpreparation/PyvsFTIR/pygcms/Plankton_He430_21_6,3mL_77x77_LR_FTIR2_or.csv	65	13	animal furs,natural polyamides	243.322	2	22.06	11.03	983.679	1.13123e-09
66	E:/Veroeffentlichungen/Paperinpreparation/PyvsFTIR/pygcms/Plankton_He430_21_6,3mL_77x77_LR_FTIR2_or.csv	66	13	animal furs,natural polyamides	243.322	2	22.06	11.03	983.679	1.13123e-09
67	E:/Veroeffentlichungen/Paperinpreparation/PyvsFTIR/pygcms/Plankton_He430_21_6,3mL_77x77_LR_FTIR2_or.csv	67	13	animal furs,natural polyamides	243.322	2	22.06	11.03	983.679	1.13123e-09
68	E:/Veroeffentlichungen/Paperinpreparation/PyvsFTIR/pygcms/Plankton_He430_21_6,3mL_77x77_LR_FTIR2_or.csv	68	13	animal furs,natural polyamides	243.322	2	22.06	11.03	983.679	1.13123e-09
69	E:/Veroeffentlichungen/Paperinpreparation/PyvsFTIR/pygcms/Plankton_He430_21_6,3mL_77x77_LR_FTIR2_or.csv	69	13	animal furs,natural polyamides	243.322	2	22.06	11.03	983.679	1.13123e-09
70	E:/Veroeffentlichungen/Paperinpreparation/PyvsFTIR/pygcms/Plankton_He430_21_6,3mL_77x77_LR_FTIR2_or.csv	70	13	animal furs,natural polyamides	243.322	2	22.06	11.03	983.679	1.13123e-09
71	E:/Veroeffentlichungen/Paperinpreparation/PyvsFTIR/pygcms/Plankton_He430_21_6,3mL_77x77_LR_FTIR2_or.csv	71	13	animal furs,natural polyamides	243.322	2	22.06	11.03	983.679	1.13123e-09
72	E:/Veroeffentlichungen/Paperinpreparation/PyvsFTIR/pygcms/Plankton_He430_21_6,3mL_77x77_LR_FTIR2_or.csv	72	13	animal furs,natural polyamides	243.322	2	22.06	11.03	983.679	1.13123e-09
73	E:/Veroeffentlichungen/Paperinpreparation/PyvsFTIR/pygcms/Plankton_He430_21_6,3mL_77x77_LR_FTIR2_or.csv	73	13	animal furs,natural polyamides	121.661	1	11.03	11.03	491.839	5.65615e-10
74	E:/Veroeffentlichungen/Paperinpreparation/PyvsFTIR/pygcms/Plankton_He430_21_6,3mL_77x77_LR_FTIR2_or.csv	74	13	animal furs,natural polyamides	121.661	1	11.03	11.03	491.839	5.65615e-10
75	E:/Veroeffentlichungen/Paperinpreparation/PyvsFTIR/pygcms/Plankton_He430_21_6,3mL_77x77_LR_FTIR2_or.csv	75	13	animal furs,natural polyamides	121.661	1	11.03	11.03	491.839	5.65615e-10
76	E:/Veroeffentlichungen/Paperinpreparation/PyvsFTIR/pygcms/Plankton_He430_21_6,3mL_77x77_LR_FTIR2_or.csv	76	13	animal furs,natural polyamides	121.661	1	11.03	11.03	491.839	5.65615e-10
77	E:/Veroeffentlichungen/Paperinpreparation/PyvsFTIR/pygcms/Plankton_He430_21_6,3mL_77x77_LR_FTIR2_or.csv	77	13	animal furs,natural polyamides	121.661	1	11.03	11.03	491.839	5.65615e-10
78	E:/Veroeffentlichungen/Paperinpreparation/PyvsFTIR/pygcms/Plankton_He430_21_6,3mL_77x77_LR_FTIR2_or.csv	78	13	animal furs,natural polyamides	121.661	1	11.03	11.03	491.839	5.65615e-10
79	E:/Veroeffentlichungen/Paperinpreparation/PyvsFTIR/pygcms/Plankton_He430_21_6,3mL_77x77_LR_FTIR2_or.csv	79	13	animal furs,natural polyamides	121.661	1	11.03	11.03	491.839	5.65615e-10
80	E:/Veroeffentlichungen/Paperinpreparation/PyvsFTIR/pygcms/Plankton_He430_21_6,3mL_77x77_LR_FTIR2_or.csv	80	13	animal furs,natural polyamides	121.661	1	11.03	11.03	491.839	5.65615e-10
81	E:/Veroeffentlichungen/Paperinpreparation/PyvsFTIR/pygcms/Plankton_He430_21_6,3mL_77x77_LR_FTIR2_or.csv	81	13	animal furs,natural polyamides	121.661	1	11.03	11.03	491.839	5.65615e-10
82	E:/Veroeffentlichungen/Paperinpreparation/PyvsFTIR/pygcms/Plankton_He430_21_6,3mL_77x77_LR_FTIR2_or.csv	82	13	animal furs,natural polyamides	121.661	1	11.03	11.03	491.839	5.65615e-10
83	E:/Veroeffentlichungen/Paperinpreparation/PyvsFTIR/pygcms/Plankton_He430_21_6,3mL_77x77_LR_FTIR2_or.csv	83	13	animal furs,natural polyamides	121.661	1	11.03	11.03	491.839	5.65615e-10
84	E:/Veroeffentlichungen/Paperinpreparation/PyvsFTIR/pygcms/Plankton_He430_21_6,3mL_77x77_LR_FTIR2_or.csv	84	13	animal furs,natural polyamides	121.661	1	11.03	11.03	491.839	5.65615e-10
85	E:/Veroeffentlichungen/Paperinpreparation/PyvsFTIR/pygcms/Plankton_He430_21_6,3mL_77x77_LR_FTIR2_or.csv	85	13	animal furs,natural polyamides	121.661	1	11.03	11.03	491.839	5.65615e-10
86	E:/Veroeffentlichungen/Paperinpreparation/PyvsFTIR/pygcms/Plankton_He430_21_6,3mL_77x77_LR_FTIR2_or.csv	86	13	animal furs,natural polyamides	121.661	1	11.03	11.03	491.839	5.65615e-10
87	E:/Veroeffentlichungen/Paperinpreparation/PyvsFTIR/pygcms/Plankton_He430_21_6,3mL_77x77_LR_FTIR2_or.csv	87	13	animal furs,natural polyamides	121.661	1	11.03	11.03	491.839	5.65615e-10
88	E:/Veroeffentlichungen/Paperinpreparation/PyvsFTIR/pygcms/Plankton_He430_21_6,3mL_77x77_LR_FTIR2_or.csv	88	13	animal furs,natural polyamides	121.661	1	11.03	11.03	491.839	5.65615e-10
89	E:/Veroeffentlichungen/Paperinpreparation/PyvsFTIR/pygcms/Plankton_He430_21_6,3mL_77x77_LR_FTIR2_or.csv	89	13	animal furs,natural polyamides	121.661	1	11.03	11.03	491.839	5.65615e-10
90	E:/Veroeffentlichungen/Paperinpreparation/PyvsFTIR/pygcms/Plankton_He430_21_6,3mL_77x77_LR_FTIR2_or.csv	90	13	animal furs,natural polyamides	121.661	1	11.03	11.03	491.839	5.65615e-10
91	E:/Veroeffentlichungen/Paperinpreparation/PyvsFTIR/pygcms/Plankton_He430_21_6,3mL_77x77_LR_FTIR2_or.csv	91	13	animal furs,natural polyamides	121.661	1	11.03	11.03	491.839	5.65615e-10
92	E:/Veroeffentlichungen/Paperinpreparation/PyvsFTIR/pygcms/Plankton_He430_21_6,3mL_77x77_LR_FTIR2_or.csv	92	13	animal furs,natural polyamides	121.661	1	11.03	11.03	491.839	5.65615e-10
93	E:/Veroeffentlichungen/Paperinpreparation/PyvsFTIR/pygcms/Plankton_He430_21_6,3mL_77x77_LR_FTIR2_or.csv	93	13	animal furs,natural polyamides	121.661	1	11.03	11.03	491.839	5.65615e-10
94	E:/Veroeffentlichungen/Paperinpreparation/PyvsFTIR/pygcms/Plankton_He430_21_6,3mL_77x77_LR_FTIR2_or.csv	94	13	animal furs,natural polyamides	121.661	1	11.03	11.03	491.839	5.65615e-10
95	E:/Veroeffentlichungen/Paperinpreparation/PyvsFTIR/pygcms/Plankton_He430_21_6,3mL_77x77_LR_FTIR2_or.csv	95	13	animal furs,natural polyamides	121.661	1	11.03	11.03	491.839	5.65615e-10
96	E:/Veroeffentlichungen/Paperinpreparation/PyvsFTIR/pygcms/Plankton_He430_21_6,3mL_77x77_LR_FTIR2_or.csv	96	13	animal furs,natural polyamides	121.661	1	11.03	11.03	491.839	5.65615e-10
97	E:/Veroeffentlichungen/Paperinpreparation/PyvsFTIR/pygcms/Plankton_He430_21_6,3mL_77x77_LR_FTIR2_or.csv	97	13	animal furs,natural polyamides	121.661	1	11.03	11.03	491.839	5.65615e-10
98	E:/Veroeffentlichungen/Paperinpreparation/PyvsFTIR/pygcms/Plankton_He430_21_6,3mL_77x77_LR_FTIR2_or.csv	98	13	animal furs,natural polyamides	121.661	1	11.03	11.03	491.839	5.65615e-10
99	E:/Veroeffentlichungen/Paperinpreparation/PyvsFTIR/pygcms/Plankton_He430_21_6,3mL_77x77_LR_FTIR2_or.csv	99	13	animal furs,natural polyamides	121.661	1	11.03	11.03	491.839	5.65615e-10
100	E:/Veroeffentlichungen/Paperinpreparation/PyvsFTIR/pygcms/Plankton_He430_21_6,3mL_77x77_LR_FTIR2_or.csv	100	13	animal furs,natural polyamides	121.661	1	11.03	11.03	491.839	5.65615e-10
101	E:/Veroeffentlichungen/Paperinpreparation/PyvsFTIR/pygcms/Plankton_He430_21_6,3mL_77x77_LR_FTIR2_or.csv	101	13	animal furs,natural polyamides	121.661	1	11.03	11.03	491.839	5.65615e-10
102	E:/Veroeffentlichungen/Paperinpreparation/PyvsFTIR/pygcms/Plankton_He430_21_6,3mL_77x77_LR_FTIR2_or.csv	102	13	animal furs,natural polyamides	121.661	1	11.03	11.03	491.839	5.65615e-10
103	E:/Veroeffentlichungen/Paperinpreparation/PyvsFTIR/pygcms/Plankton_He430_21_6,3mL_77x77_LR_FTIR2_or.csv	103	13	animal furs,natural polyamides	121.661	1	11.03	11.03	491.839	5.65615e-10
104	E:/Veroeffentlichungen/Paperinpreparation/PyvsFTIR/pygcms/Plankton_He430_21_6,3mL_77x77_LR_FTIR2_or.csv	104	13	animal furs,natural polyamides	121.661	1	11.03	11.03	491.839	5.65615e-10
105	E:/Veroeffentlichungen/Paperinpreparation/PyvsFTIR/pygcms/Plankton_He430_21_6,3mL_77x77_LR_FTIR2_or.csv	105	13	animal furs,natural polyamides	121.661	1	11.03	11.03	491.839	5.65615e-10
106	E:/Veroeffentlichungen/Paperinpreparation/PyvsFTIR/pygcms/Plankton_He430_21_6,3mL_77x77_LR_FTIR2_or.csv	106	13	animal furs,natural polyamides	121.661	1	11.03	11.03	491.839	5.65615e-10
107	E:/Veroeffentlichungen/Paperinpreparation/PyvsFTIR/pygcms/Plankton_He430_21_6,3mL_77x77_LR_FTIR2_or.csv	107	13	animal furs,natural polyamides	121.661	1	11.03	11.03	491.839	5.65615e-10
108	E:/Veroeffentlichungen/Paperinpreparation/PyvsFTIR/pygcms/Plankton_He430_21_6,3mL_77x77_LR_FTIR2_or.csv	108	13	animal furs,natural polyamides	121.661	1	11.03	11.03	491.839	5.65615e-10
109	E:/Veroeffentlichungen/Paperinpreparation/PyvsFTIR/pygcms/Plankton_He430_21_6,3mL_77x77_LR_FTIR2_or.csv	109	13	animal furs,natural polyamides	121.661	1	11.03	11.03	491.839	5.65615e-10
110	E:/Veroeffentlichungen/Paperinpreparation/PyvsFTIR/pygcms/Plankton_He430_21_6,3mL_77x77_LR_FTIR2_or.csv	110	13	animal furs,natural polyamides	121.661	1	11.03	11.03	491.839	5.65615e-10
111	E:/Veroeffentlichungen/Paperinpreparation/PyvsFTIR/pygcms/Plankton_He430_21_6,3mL_77x77_LR_FTIR2_or.csv	111	13	animal furs,natural polyamides	121.661	1	11.03	11.03	491.839	5.65615e-10
112	E:/Veroeffentlichungen/Paperinpreparation/PyvsFTIR/pygcms/Plankton_He430_21_6,3mL_77x77_LR_FTIR2_or.csv	112	13	animal furs,natural polyamides	121.661	1	11.03	11.03	491.839	5.65615e-10
113	E:/Veroeffentlichungen/Paperinpreparation/PyvsFTIR/pygcms/Plankton_He430_21_6,3mL_77x77_LR_FTIR2_or.csv	113	13	animal furs,natural polyamides	121.661	1	11.03	11.03	491.839	5.65615e-10
114	E:/Veroeffentlichungen/Paperinpreparation/PyvsFTIR/pygcms/Plankton_He430_21_6,3mL_77x77_LR_FTIR2_or.csv	114	13	animal furs,natural polyamides	121.661	1	11.03	11.03	491.839	5.65615e-10
115	E:/Veroeffentlichungen/Paperinpreparation/PyvsFTIR/pygcms/Plankton_He430_21_6,3mL_77x77_LR_FTIR2_or.csv	115	13	animal furs,natural polyamides	121.661	1	11.03	11.03	491.839	5.65615e-10
116	E:/Veroeffentlichungen/Paperinpreparation/PyvsFTIR/pygcms/Plankton_He430_21_6,3mL_77x77_LR_FTIR2_or.csv	116	13	animal furs,natural polyamides	121.661	1	11.03	11.03	491.839	5.65615e-10
117	E:/Veroeffentlichungen/Paperinpreparation/PyvsFTIR/pygcms/Plankton_He430_21_6,3mL_77x77_LR_FTIR2_or.csv	117	13	animal furs,natural polyamides	121.661	1	11.03	11.03	491.839	5.65615e-10
118	E:/Veroeffentlichungen/Paperinpreparation/PyvsFTIR/pygcms/Plankton_He430_21_6,3mL_77x77_LR_FTIR2_or.csv	118	13	animal furs,natural polyamides	121.661	1	11.03	11.03	491.839	5.65615e-10
119	E:/Veroeffentlichungen/Paperinpreparation/PyvsFTIR/pygcms/Plankton_He430_21_6,3mL_77x77_LR_FTIR2_or.csv	119	13	animal furs,natural polyamides	121.661	1	11.03	11.03	491.839	5.65615e-10
120	E:/Veroeffentlichungen/Paperinpreparation/PyvsFTIR/pygcms/Plankton_He430_21_6,3mL_77x77_LR_FTIR2_or.csv	120	13	animal furs,natural polyamides	121.661	1	11.03	11.03	491.839	5.65615e-10
121	E:/Veroeffentlichungen/Paperinpreparation/PyvsFTIR/pygcms/Plankton_He430_21_6,3mL_77x77_LR_FTIR2_or.csv	121	13	animal furs,natural polyamides	121.661	1	11.03	11.03	491.839	5.65615e-10
122	E:/Veroeffentlichungen/Paperinpreparation/PyvsFTIR/pygcms/Plankton_He430_21_6,3mL_77x77_LR_FTIR2_or.csv	122	13	animal furs,natural polyamides	121.661	1	11.03	11.03	491.839	5.65615e-10
123	E:/Veroeffentlichungen/Paperinpreparation/PyvsFTIR/pygcms/Plankton_He430_21_6,3mL_77x77_LR_FTIR2_or.csv	123	13	animal furs,natural polyamides	121.661	1	11.03	11.03	491.839	5.65615e-10
124	E:/Veroeffentlichungen/Paperinpreparation/PyvsFTIR/pygcms/Plankton_He430_21_6,3mL_77x77_LR_FTIR2_or.csv	124	13	animal furs,natural polyamides	121.661	1	11.03	11.03	491.839	5.65615e-10
125	E:/Veroeffentlichungen/Paperinpreparation/PyvsFTIR/pygcms/Plankton_He430_21_6,3mL_77x77_LR_FTIR2_or.csv	125	13	animal furs,natural polyamides	121.661	1	11.03	11.03	491.839	5.65615e-10
126	E:/Veroeffentlichungen/Paperinpreparation/PyvsFTIR/pygcms/Plankton_He430_21_6,3mL_77x77_LR_FTIR2_or.csv	126	13	animal furs,natural polyamides	121.661	1	11.03	11.03	491.839	5.65615e-10
127	E:/Veroeffentlichungen/Paperinpreparation/PyvsFTIR/pygcms/Plankton_He430_21_6,3mL_77x77_LR_FTIR2_or.csv	127	13	animal furs,natural polyamides	121.661	1	11.03	11.03	491.839	5.65615e-10
128	E:/Veroeffentlichungen/Paperinpreparation/PyvsFTIR/pygcms/Plankton_He430_21_6,3mL_77x77_LR_FTIR2_or.csv	128	13	animal furs,natural polyamides	121.661	1	11.03	11.03	491.839	5.65615e-10
129	E:/Veroeffentlichungen/Paperinpreparation/PyvsFTIR/pygcms/Plankton_He430_21_6,3mL_77x77_LR_FTIR2_or.csv	129	13	animal furs,natural polyamides	121.661	1	11.03	11.03	491.839	5.65615e-10
130	E:/Veroeffentlichungen/Paperinpreparation/PyvsFTIR/pygcms/Plankton_He430_21_6,3mL_77x77_LR_FTIR2_or.csv	130	13	animal furs,natural polyamides	121.661	1	11.03	11.03	491.839	5.65615e-10
131	E:/Veroeffentlichungen/Paperinpreparation/PyvsFTIR/pygcms/Plankton_He430_21_6,3mL_77x77_LR_FTIR2_or.csv	131	13	animal furs,natural polyamides	121.661	1	11.03	11.03	491.839	5.65615e-10
132	E:/Veroeffentlichungen/Paperinpreparation/PyvsFTIR/pygcms/Plankton_He430_21_6,3mL_77x77_LR_FTIR2_or.csv	132	13	animal furs,natural polyamides	121.661	1	11.03	11.03	491.839	5.65615e-10
133	E:/Veroeffentlichungen/Paperinpreparation/PyvsFTIR/pygcms/Plankton_He430_21_6,3mL_77x77_LR_FTIR2_or.csv	133	13	animal furs,natural polyamides	121.661	1	11.03	11.03	491.839	5.65615e-10
134	E:/Veroeffentlichungen/Paperinpreparation/PyvsFTIR/pygcms/Plankton_He430_21_6,3mL_77x77_LR_FTIR2_or.csv	134	13	animal furs,natural polyamides	121.661	1	11.03	11.03	491.839	5.65615e-10
135	E:/Veroeffentlichungen/Paperinpreparation/PyvsFTIR/pygcms/Plankton_He430_21_6,3mL_77x77_LR_FTIR2_or.csv	135	13	animal furs,natural polyamides	121.661	1	11.03	11.03	491.839	5.65615e-10
136	E:/Veroeffentlichungen/Paperinpreparation/PyvsFTIR/pygcms/Plankton_He430_21_6,3mL_77x77_LR_FTIR2_or.csv	136	13	animal furs,natural polyamides	121.661	1	11.03	11.03	491.839	5.65615e-10
137	E:/Veroeffentlichungen/Paperinpreparation/PyvsFTIR/pygcms/Plankton_He430_21_6,3mL_77x77_LR_FTIR2_or.csv	137	13	animal furs,natural polyamides	121.661	1	11.03	11.03	491.839	5.65615e-10
138	E:/Veroeffentlichungen/Paperinpreparation/PyvsFTIR/pygcms/Plankton_He430_21_6,3mL_77x77_LR_FTIR2_or.csv	138	13	animal furs,natural polyamides	121.661	1	11.03	11.03	491.839	5.65615e-10
139	E:/Veroeffentlichungen/Paperinpreparation/PyvsFTIR/pygcms/Plankton_He430_21_6,3mL_77x77_LR_FTIR2_or.csv	139	13	animal furs,natural polyamides	121.661	1	11.03	11.03	491.839	5.65615e-10
140	E:/Veroeffentlichungen/Paperinpreparation/PyvsFTIR/pygcms/Plankton_He430_21_6,3mL_77x77_LR_FTIR2_or.csv	140	13	animal furs,natural polyamides	121.661	1	11.03	11.03	491.839	5.65615e-10
141	E:/Veroeffentlichungen/Paperinpreparation/PyvsFTIR/pygcms/Plankton_He430_21_6,3mL_77x77_LR_FTIR2_or.csv	141	13	animal furs,natural polyamides	121.661	1	11.03	11.03	491.839	5.65615e-10
142	E:/Veroeffentlichungen/Paperinpreparation/PyvsFTIR/pygcms/Plankton_He430_21_6,3mL_77x77_LR_FTIR2_or.csv	142	13	animal furs,natural polyamides	121.661	1	11.03	11.03	491.839	5.65615e-10
143	E:/Veroeffentlichungen/Paperinpreparation/PyvsFTIR/pygcms/Plankton_He430_21_6,3mL_77x77_LR_FTIR2_or.csv	143	13	animal furs,natural polyamides	121.661	1	11.03	11.03	491.839	5.65615e-10
144	E:/Veroeffentlichungen/Paperinpreparation/PyvsFTIR/pygcms/Plankton_He430_21_6,3mL_77x77_LR_FTIR2_or.csv	144	13	animal furs,natural polyamides	121.661	1	11.03	11.03	491.839	5.65615e-10
145	E:/Veroeffentlichungen/Paperinpreparation/PyvsFTIR/pygcms/Plankton_He430_21_6,3mL_77x77_LR_FTIR2_or.csv	145	13	animal furs,natural polyamides	121.661	1	11.03	11.03	491.839	5.65615e-10
146	E:/Veroeffentlichungen/Paperinpreparation/PyvsFTIR/pygcms/Plankton_He430_21_6,3mL_77x77_LR_FTIR2_or.csv	146	13	animal furs,natural polyamides	121.661	1	11.03	11.03	491.839	5.65615e-10
147	E:/Veroeffentlichungen/Paperinpreparation/PyvsFTIR/pygcms/Plankton_He430_21_6,3mL_77x77_LR_FTIR2_or.csv	147	13	animal furs,natural polyamides	121.661	1	11.03	11.03	491.839	5.65615e-10
148	E:/Veroeffentlichungen/Paperinpreparation/PyvsFTIR/pygcms/Plankton_He430_21_6,3mL_77x77_LR_FTIR2_or.csv	148	13	animal furs,natural polyamides	121.661	1	11.03	11.03	491.839	5.65615e-10
149	E:/Veroeffentlichungen/Paperinpreparation/PyvsFTIR/pygcms/Plankton_He430_21_6,3mL_77x77_LR_FTIR2_or.csv	149	13	animal furs,natural polyamides	121.661	1	11.03	11.03	491.839	5.65615e-10
150	E:/Veroeffentlichungen/Paperinpreparation/PyvsFTIR/pygcms/Plankton_He430_21_6,3mL_77x77_LR_FTIR2_or.csv	150	13	animal furs,natural polyamides	121.661	1	11.03	11.03	491.839	5.65615e-10
151	E:/Veroeffentlichungen/Paperinpreparation/PyvsFTIR/pygcms/Plankton_He430_21_6,3mL_77x77_LR_FTIR2_or.csv	151	13	animal furs,natural polyamides	121.661	1	11.03	11.03	491.839	5.65615e-10
152	E:/Veroeffentlichungen/Paperinpreparation/PyvsFTIR/pygcms/Plankton_He430_21_6,3mL_77x77_LR_FTIR2_or.csv	152	13	animal furs,natural polyamides	121.661	1	11.03	11.03	491.839	5.65615e-10
153	E:/Veroeffentlichungen/Paperinpreparation/PyvsFTIR/pygcms/Plankton_He430_21_6,3mL_77x77_LR_FTIR2_or.csv	153	13	animal furs,natural polyamides	121.661	1	11.03	11.03	491.839	5.65615e-10
154	E:/Veroeffentlichungen/Paperinpreparation/PyvsFTIR/pygcms/Plankton_He430_21_6,3mL_77x77_LR_FTIR2_or.csv	154	13	animal furs,natural polyamides	121.661	1	11.03	11.03	491.839	5.65615e-10
155	E:/Veroeffentlichungen/Paperinpreparation/PyvsFTIR/pygcms/Plankton_He430_21_6,3mL_77x77_LR_FTIR2_or.csv	155	13	animal furs,natural polyamides	121.661	1	11.03	11.03	491.839	5.65615e-10
156	E:/Veroeffentlichungen/Paperinpreparation/PyvsFTIR/pygcms/Plankton_He430_21_6,3mL_77x77_LR_FTIR2_or.csv	156	13	animal furs,natural polyamides	121.661	1	11.03	11.03	491.839	5.65615e-10
157	E:/Veroeffentlichungen/Paperinpreparation/PyvsFTIR/pygcms/Plankton_He430_21_6,3mL_77x77_LR_FTIR2_or.csv	157	13	animal furs,natural polyamides	121.661	1	11.03	11.03	491.839	5.65615e-10
158	E:/Veroeffentlichungen/Paperinpreparation/PyvsFTIR/pygcms/Plankton_He430_21_6,3mL_77x77_LR_FTIR2_or.csv	158	13	animal furs,natural polyamides	121.661	1	11.03	11.03	491.839	5.65615e-10
159	E:/Veroeffentlichungen/Paperinpreparation/PyvsFTIR/pygcms/Plankton_He430_21_6,3mL_77x77_LR_FTIR2_or.csv	159	13	animal furs,natural polyamides	121.661	1	11.03	11.03	491.839	5.65615e-10
160	E:/Veroeffentlichungen/Paperinpreparation/PyvsFTIR/pygcms/Plankton_He430_21_6,3mL_77x77_LR_FTIR2_or.csv	160	13	animal furs,natural polyamides	121.661	1	11.03	11.03	491.839	5.65615e-10
161	E:/Veroeffentlichungen/Paperinpreparation/PyvsFTIR/pygcms/Plankton_He430_21_6,3mL_77x77_LR_FTIR2_or.csv	161	13	animal furs,natural polyamides	121.661	1	11.03	11.03	491.839	5.65615e-10
162	E:/Veroeffentlichungen/Paperinpreparation/PyvsFTIR/pygcms/Plankton_He430_21_6,3mL_77x77_LR_FTIR2_or.csv	162	13	animal furs,natural polyamides	121.661	1	11.03	11.03	491.839	5.65615e-10
163	E:/Veroeffentlichungen/Paperinpreparation/PyvsFTIR/pygcms/Plankton_He430_21_6,3mL_77x77_LR_FTIR2_or.csv	163	13	animal furs,natural polyamides	121.661	1	11.03	11.03	491.839	5.65615e-10
164	E:/Veroeffentlichungen/Paperinpreparation/PyvsFTIR/pygcms/Plankton_He430_21_6,3mL_77x77_LR_FTIR2_or.csv	164	13	animal furs,natural polyamides	121.661	1	11.03	11.03	491.839	5.65615e-10
165	E:/Veroeffentlichungen/Paperinpreparation/PyvsFTIR/pygcms/Plankton_He430_21_6,3mL_77x77_LR_FTIR2_or.csv	165	13	animal furs,natural polyamides	121.661	1	11.03	11.03	491.839	5.65615e-10
166	E:/Veroeffentlichungen/Paperinpreparation/PyvsFTIR/pygcms/Plankton_He430_21_6,3mL_77x77_LR_FTIR2_or.csv	166	13	animal furs,natural polyamides	121.661	1	11.03	11.03	491.839	5.65615e-10
167	E:/Veroeffentlichungen/Paperinpreparation/PyvsFTIR/pygcms/Plankton_He430_21_6,3mL_77x77_LR_FTIR2_or.csv	167	13	animal furs,natural polyamides	121.661	1	11.03	11.03	491.839	5.65615e-10
168	E:/Veroeffentlichungen/Paperinpreparation/PyvsFTIR/pygcms/Plankton_He430_21_6,3mL_77x77_LR_FTIR2_or.csv	168	13	animal furs,natural polyamides	121.661	1	11.03	11.03	491.839	5.65615e-10
169	E:/Veroeffentlichungen/Paperinpreparation/PyvsFTIR/pygcms/Plankton_He430_21_6,3mL_77x77_LR_FTIR2_or.csv	169	13	animal furs,natural polyamides	121.661	1	11.03	11.03	491.839	5.65615e-10
170	E:/Veroeffentlichungen/Paperinpreparation/PyvsFTIR/pygcms/Plankton_He430_21_6,3mL_77x77_LR_FTIR2_or.csv	170	13	animal furs,natural polyamides	121.661	1	11.03	11.03	491.839	5.65615e-10
171	E:/Veroeffentlichungen/Paperinpreparation/PyvsFTIR/pygcms/Plankton_He430_21_6,3mL_77x77_LR_FTIR2_or.csv	171	13	animal furs,natural polyamides	121.661	1	11.03	11.03	491.839	5.65615e-10
172	E:/Veroeffentlichungen/Paperinpreparation/PyvsFTIR/pygcms/Plankton_He430_21_6,3mL_77x77_LR_FTIR2_or.csv	172	13	animal furs,natural polyamides	121.661	1	11.03	11.03	491.839	5.65615e-10
173	E:/Veroeffentlichungen/Paperinpreparation/PyvsFTIR/pygcms/Plankton_He430_21_6,3mL_77x77_LR_FTIR2_or.csv	173	13	animal furs,natural polyamides	121.661	1	11.03	11.03	491.839	5.65615e-10
174	E:/Veroeffentlichungen/Paperinpreparation/PyvsFTIR/pygcms/Plankton_He430_21_6,3mL_77x77_LR_FTIR2_or.csv	174	13	animal furs,natural polyamides	121.661	1	11.03	11.03	491.839	5.65615e-10
175	E:/Veroeffentlichungen/Paperinpreparation/PyvsFTIR/pygcms/Plankton_He430_21_6,3mL_77x77_LR_FTIR2_or.csv	175	13	animal furs,natural polyamides	121.661	1	11.03	11.03	491.839	5.65615e-10
176	E:/Veroeffentlichungen/Paperinpreparation/PyvsFTIR/pygcms/Plankton_He430_21_6,3mL_77x77_LR_FTIR2_or.csv	176	13	animal furs,natural polyamides	121.661	1	11.03	11.03	491.839	5.65615e-10
177	E:/Veroeffentlichungen/Paperinpreparation/PyvsFTIR/pygcms/Plankton_He430_21_6,3mL_77x77_LR_FTIR2_or.csv	177	13	animal furs,natural polyamides	121.661	1	11.03	11.03	491.839	5.65615e-10
178	E:/Veroeffentlichungen/Paperinpreparation/PyvsFTIR/pygcms/Plankton_He430_21_6,3mL_77x77_LR_FTIR2_or.csv	178	13	animal furs,natural polyamides	121.661	1	11.03	11.03	491.839	5.65615e-10
179	E:/Veroeffentlichungen/Paperinpreparation/PyvsFTIR/pygcms/Plankton_He430_21_6,3mL_77x77_LR_FTIR2_or.csv	179	13	animal furs,natural polyamides	121.661	1	11.03	11.03	491.839	5.65615e-10
180	E:/Veroeffentlichungen/Paperinpreparation/PyvsFTIR/pygcms/Plankton_He430_21_6,3mL_77x77_LR_FTIR2_or.csv	180	13	animal furs,natural polyamides	121.661	1	11.03	11.03	491.839	5.65615e-10
181	E:/Veroeffentlichungen/Paperinpreparation/PyvsFTIR/pygcms/Plankton_He430_21_6,3mL_77x77_LR_FTIR2_or.csv	181	13	animal furs,natural polyamides	121.661	1	11.03	11.03	491.839	5.65615e-10
182	E:/Veroeffentlichungen/Paperinpreparation/PyvsFTIR/pygcms/Plankton_He430_21_6,3mL_77x77_LR_FTIR2_or.csv	182	13	animal furs,natural polyamides	121.661	1	11.03	11.03	491.839	5.65615e-10
183	E:/Veroeffentlichungen/Paperinpreparation/PyvsFTIR/pygcms/Plankton_He430_21_6,3mL_77x77_LR_FTIR2_or.csv	183	13	animal furs,natural polyamides	121.661	1	11.03	11.03	491.839	5.65615e-10
184	E:/Veroeffentlichungen/Paperinpreparation/PyvsFTIR/pygcms/Plankton_He430_21_6,3mL_77x77_LR_FTIR2_or.csv	184	13	animal furs,natural polyamides	121.661	1	11.03	11.03	491.839	5.65615e-10
185	E:/Veroeffentlichungen/Paperinpreparation/PyvsFTIR/pygcms/Plankton_He430_21_6,3mL_77x77_LR_FTIR2_or.csv	185	13	animal furs,natural polyamides	121.661	1	11.03	11.03	491.839	5.65615e-10
186	E:/Veroeffentlichungen/Paperinpreparation/PyvsFTIR/pygcms/Plankton_He430_21_6,3mL_77x77_LR_FTIR2_or.csv	186	13	animal furs,natural polyamides	121.661	1	11.03	11.03	491.839	5.65615e-10
187	E:/Veroeffentlichungen/Paperinpreparation/PyvsFTIR/pygcms/Plankton_He430_21_6,3mL_77x77_LR_FTIR2_or.csv	187	13	animal furs,natural polyamides	121.661	1	11.03	11.03	491.839	5.65615e-10
188	E:/Veroeffentlichungen/Paperinpreparation/PyvsFTIR/pygcms/Plankton_He430_21_6,3mL_77x77_LR_FTIR2_or.csv	188	13	animal furs,natural polyamides	121.661	1	11.03	11.03	491.839	5.65615e-10
189	E:/Veroeffentlichungen/Paperinpreparation/PyvsFTIR/pygcms/Plankton_He430_21_6,3mL_77x77_LR_FTIR2_or.csv	189	13	animal furs,natural polyamides	121.661	1	11.03	11.03	491.839	5.65615e-10
190	E:/Veroeffentlichungen/Paperinpreparation/PyvsFTIR/pygcms/Plankton_He430_21_6,3mL_77x77_LR_FTIR2_or.csv	190	13	animal furs,natural polyamides	121.661	1	11.03	11.03	491.839	5.65615e-10
191	E:/Veroeffentlichungen/Paperinpreparation/PyvsFTIR/pygcms/Plankton_He430_21_6,3mL_77x77_LR_FTIR2_or.csv	191	13	animal furs,natural polyamides	121.661	1	11.03	11.03	491.839	5.65615e-10
192	E:/Veroeffentlichungen/Paperinpreparation/PyvsFTIR/pygcms/Plankton_He430_21_6,3mL_77x77_LR_FTIR2_or.csv	192	13	animal furs,natural polyamides	121.661	1	11.03	11.03	491.839	5.65615e-10
193	E:/Veroeffentlichungen/Paperinpreparation/PyvsFTIR/pygcms/Plankton_He430_21_6,3mL_77x77_LR_FTIR2_or.csv	193	13	animal furs,natural polyamides	121.661	1	11.03	11.03	491.839	5.65615e-10
194	E:/Veroeffentlichungen/Paperinpreparation/PyvsFTIR/pygcms/Plankton_He430_21_6,3mL_77x77_LR_FTIR2_or.csv	194	13	animal furs,natural polyamides	121.661	1	11.03	11.03	491.839	5.65615e-10
195	E:/Veroeffentlichungen/Paperinpreparation/PyvsFTIR/pygcms/Plankton_He430_21_6,3mL_77x77_LR_FTIR2_or.csv	195	13	animal furs,natural polyamides	121.661	1	11.03	11.03	491.839	5.65615e-10
196	E:/Veroeffentlichungen/Paperinpreparation/PyvsFTIR/pygcms/Plankton_He430_21_6,3mL_77x77_LR_FTIR2_or.csv	196	13	animal furs,natural polyamides	121.661	1	11.03	11.03	491.839	5.65615e-10
197	E:/Veroeffentlichungen/Paperinpreparation/PyvsFTIR/pygcms/Plankton_He430_21_6,3mL_77x77_LR_FTIR2_or.csv	197	13	animal furs,natural polyamides	121.661	1	11.03	11.03	491.839	5.65615e-10
198	E:/Veroeffentlichungen/Paperinpreparation/PyvsFTIR/pygcms/Plankton_He430_21_6,3mL_77x77_LR_FTIR2_or.csv	198	13	animal furs,natural polyamides	121.661	1	11.03	11.03	491.839	5.65615e-10
199	E:/Veroeffentlichungen/Paperinpreparation/PyvsFTIR/pygcms/Plankton_He430_21_6,3mL_77x77_LR_FTIR2_or.csv	199	13	animal furs,natural polyamides	121.661	1	11.03	11.03	491.839	5.65615e-10
200	E:/Veroeffentlichungen/Paperinpreparation/PyvsFTIR/pygcms/Plankton_He430_21_6,3mL_77x77_LR_FTIR2_or.csv	200	13	animal furs,natural polyamides	121.661	1	11.03	11.03	491.839	5.65615e-10
201	E:/Veroeffentlichungen/Paperinpreparation/PyvsFTIR/pygcms/Plankton_He430_21_6,3mL_77x77_LR_FTIR2_or.csv	201	13	animal furs,natural polyamides	121.661	1	11.03	11.03	491.839	5.65615e-10
202	E:/Veroeffentlichungen/Paperinpreparation/PyvsFTIR/pygcms/Plankton_He430_21_6,3mL_77x77_LR_FTIR2_or.csv	202	13	animal furs,natural polyamides	121.661	1	11.03	11.03	491.839	5.65615e-10
203	E:/Veroeffentlichungen/Paperinpreparation/PyvsFTIR/pygcms/Plankton_He430_21_6,3mL_77x77_LR_FTIR2_or.csv	203	13	animal furs,natural polyamides	121.661	1	11.03	11.03	491.839	5.65615e-10
204	E:/Veroeffentlichungen/Paperinpreparation/PyvsFTIR/pygcms/Plankton_He430_21_6,3mL_77x77_LR_FTIR2_or.csv	204	13	animal furs,natural polyamides	121.661	1	11.03	11.03	491.839	5.65615e-10
205	E:/Veroeffentlichungen/Paperinpreparation/PyvsFTIR/pygcms/Plankton_He430_21_6,3mL_77x77_LR_FTIR2_or.csv	205	13	animal furs,natural polyamides	121.661	1	11.03	11.03	491.839	5.65615e-10
206	E:/Veroeffentlichungen/Paperinpreparation/PyvsFTIR/pygcms/Plankton_He430_21_6,3mL_77x77_LR_FTIR2_or.csv	206	13	animal furs,natural polyamides	121.661	1	11.03	11.03	491.839	5.65615e-10
207	E:/Veroeffentlichungen/Paperinpreparation/PyvsFTIR/pygcms/Plankton_He430_21_6,3mL_77x77_LR_FTIR2_or.csv	207	13	animal furs,natural polyamides	121.661	1	11.03	11.03	491.839	5.65615e-10
208	E:/Veroeffentlichungen/Paperinpreparation/PyvsFTIR/pygcms/Plankton_He430_21_6,3mL_77x77_LR_FTIR2_or.csv	208	13	animal furs,natural polyamides	121.661	1	11.03	11.03	491.839	5.65615e-10
209	E:/Veroeffentlichungen/Paperinpreparation/PyvsFTIR/pygcms/Plankton_He430_21_6,3mL_77x77_LR_FTIR2_or.csv	209	13	animal furs,natural polyamides	121.661	1	11.03	11.03	491.839	5.65615e-10
210	E:/Veroeffentlichungen/Paperinpreparation/PyvsFTIR/pygcms/Plankton_He430_21_6,3mL_77x77_LR_FTIR2_or.csv	210	13	animal furs,natural polyamides	121.661	1	11.03	11.03	491.839	5.65615e-10
211	E:/Veroeffentlichungen/Paperinpreparation/PyvsFTIR/pygcms/Plankton_He430_21_6,3mL_77x77_LR_FTIR2_or.csv	211	13	animal furs,natural polyamides	121.661	1	11.03	11.03	491.839	5.65615e-10
212	E:/Veroeffentlichungen/Paperinpreparation/PyvsFTIR/pygcms/Plankton_He430_21_6,3mL_77x77_LR_FTIR2_or.csv	212	13	animal furs,natural polyamides	121.661	1	11.03	11.03	491.839	5.65615e-10
213	E:/Veroeffentlichungen/Paperinpreparation/PyvsFTIR/pygcms/Plankton_He430_21_6,3mL_77x77_LR_FTIR2_or.csv	213	13	animal furs,natural polyamides	121.661	1	11.03	11.03	491.839	5.65615e-10
214	E:/Veroeffentlichungen/Paperinpreparation/PyvsFTIR/pygcms/Plankton_He430_21_6,3mL_77x77_LR_FTIR2_or.csv	214	13	animal furs,natural polyamides	121.661	1	11.03	11.03	491.839	5.65615e-10
215	E:/Veroeffentlichungen/Paperinpreparation/PyvsFTIR/pygcms/Plankton_He430_21_6,3mL_77x77_LR_FTIR2_or.csv	215	13	animal furs,natural polyamides	121.661	1	11.03	11.03	491.839	5.65615e-10
216	E:/Veroeffentlichungen/Paperinpreparation/PyvsFTIR/pygcms/Plankton_He430_21_6,3mL_77x77_LR_FTIR2_or.csv	216	13	animal furs,natural polyamides	121.661	1	11.03	11.03	491.839	5.65615e-10
217	E:/Veroeffentlichungen/Paperinpreparation/PyvsFTIR/pygcms/Plankton_He430_21_6,3mL_77x77_LR_FTIR2_or.csv	217	13	animal furs,natural polyamides	121.661	1	11.03	11.03	491.839	5.65615e-10
218	E:/Veroeffentlichungen/Paperinpreparation/PyvsFTIR/pygcms/Plankton_He430_21_6,3mL_77x77_LR_FTIR2_or.csv	218	13	animal furs,natural polyamides	121.661	1	11.03	11.03	491.839	5.65615e-10
219	E:/Veroeffentlichungen/Paperinpreparation/PyvsFTIR/pygcms/Plankton_He430_21_6,3mL_77x77_LR_FTIR2_or.csv	219	13	animal furs,natural polyamides	121.661	1	11.03	11.03	491.839	5.65615e-10
220	E:/Veroeffentlichungen/Paperinpreparation/PyvsFTIR/pygcms/Plankton_He430_21_6,3mL_77x77_LR_FTIR2_or.csv	220	13	animal furs,natural polyamides	121.661	1	11.03	11.03	491.839	5.65615e-10
221	E:/Veroeffentlichungen/Paperinpreparation/PyvsFTIR/pygcms/Plankton_He430_21_6,3mL_77x77_LR_FTIR2_or.csv	221	13	animal furs,natural polyamides	121.661	1	11.03	11.03	491.839	5.65615e-10
222	E:/Veroeffentlichungen/Paperinpreparation/PyvsFTIR/pygcms/Plankton_He430_21_6,3mL_77x77_LR_FTIR2_or.csv	222	13	animal furs,natural polyamides	121.661	1	11.03	11.03	491.839	5.65615e-10
223	E:/Veroeffentlichungen/Paperinpreparation/PyvsFTIR/pygcms/Plankton_He430_21_6,3mL_77x77_LR_FTIR2_or.csv	223	13	animal furs,natural polyamides	121.661	1	11.03	11.03	491.839	5.65615e-10
224	E:/Veroeffentlichungen/Paperinpreparation/PyvsFTIR/pygcms/Plankton_He430_21_6,3mL_77x77_LR_FTIR2_or.csv	224	13	animal furs,natural polyamides	121.661	1	11.03	11.03	491.839	5.65615e-10
225	E:/Veroeffentlichungen/Paperinpreparation/PyvsFTIR/pygcms/Plankton_He430_21_6,3mL_77x77_LR_FTIR2_or.csv	225	13	animal furs,natural polyamides	121.661	1	11.03	11.03	491.839	5.65615e-10
226	E:/Veroeffentlichungen/Paperinpreparation/PyvsFTIR/pygcms/Plankton_He430_21_6,3mL_77x77_LR_FTIR2_or.csv	226	13	animal furs,natural polyamides	121.661	1	11.03	11.03	491.839	5.65615e-10
227	E:/Veroeffentlichungen/Paperinpreparation/PyvsFTIR/pygcms/Plankton_He430_21_6,3mL_77x77_LR_FTIR2_or.csv	227	13	animal furs,natural polyamides	121.661	1	11.03	11.03	491.839	5.65615e-10
228	E:/Veroeffentlichungen/Paperinpreparation/PyvsFTIR/pygcms/Plankton_He430_21_6,3mL_77x77_LR_FTIR2_or.csv	228	13	animal furs,natural polyamides	121.661	1	11.03	11.03	491.839	5.65615e-10
229	E:/Veroeffentlichungen/Paperinpreparation/PyvsFTIR/pygcms/Plankton_He430_21_6,3mL_77x77_LR_FTIR2_or.csv	229	13	animal furs,natural polyamides	121.661	1	11.03	11.03	491.839	5.65615e-10
230	E:/Veroeffentlichungen/Paperinpreparation/PyvsFTIR/pygcms/Plankton_He430_21_6,3mL_77x77_LR_FTIR2_or.csv	230	13	animal furs,natural polyamides	121.661	1	11.03	11.03	491.839	5.65615e-10
231	E:/Veroeffentlichungen/Paperinpreparation/PyvsFTIR/pygcms/Plankton_He430_21_6,3mL_77x77_LR_FTIR2_or.csv	231	13	animal furs,natural polyamides	121.661	1	11.03	11.03	491.839	5.65615e-10
232	E:/Veroeffentlichungen/Paperinpreparation/PyvsFTIR/pygcms/Plankton_He430_21_6,3mL_77x77_LR_FTIR2_or.csv	232	13	animal furs,natural polyamides	121.661	1	11.03	11.03	491.839	5.65615e-10
233	E:/Veroeffentlichungen/Paperinpreparation/PyvsFTIR/pygcms/Plankton_He430_21_6,3mL_77x77_LR_FTIR2_or.csv	233	13	animal furs,natural polyamides	121.661	1	11.03	11.03	491.839	5.65615e-10
234	E:/Veroeffentlichungen/Paperinpreparation/PyvsFTIR/pygcms/Plankton_He430_21_6,3mL_77x77_LR_FTIR2_or.csv	234	13	animal furs,natural polyamides	121.661	1	11.03	11.03	491.839	5.65615e-10
235	E:/Veroeffentlichungen/Paperinpreparation/PyvsFTIR/pygcms/Plankton_He430_21_6,3mL_77x77_LR_FTIR2_or.csv	235	13	animal furs,natural polyamides	121.661	1	11.03	11.03	491.839	5.65615e-10
236	E:/Veroeffentlichungen/Paperinpreparation/PyvsFTIR/pygcms/Plankton_He430_21_6,3mL_77x77_LR_FTIR2_or.csv	236	13	animal furs,natural polyamides	121.661	1	11.03	11.03	491.839	5.65615e-10
237	E:/Veroeffentlichungen/Paperinpreparation/PyvsFTIR/pygcms/Plankton_He430_21_6,3mL_77x77_LR_FTIR2_or.csv	237	13	animal furs,natural polyamides	121.661	1	11.03	11.03	491.839	5.65615e-10
238	E:/Veroeffentlichungen/Paperinpreparation/PyvsFTIR/pygcms/Plankton_He430_21_6,3mL_77x77_LR_FTIR2_or.csv	238	13	animal furs,natural polyamides	121.661	1	11.03	11.03	491.839	5.65615e-10
239	E:/Veroeffentlichungen/Paperinpreparation/PyvsFTIR/pygcms/Plankton_He430_21_6,3mL_77x77_LR_FTIR2_or.csv	239	13	animal furs,natural polyamides	121.661	1	11.03	11.03	491.839	5.65615e-10
240	E:/Veroeffentlichungen/Paperinpreparation/PyvsFTIR/pygcms/Plankton_He430_21_6,3mL_77x77_LR_FTIR2_or.csv	240	13	animal furs,natural polyamides	121.661	1	11.03	11.03	491.839	5.65615e-10
241	E:/Veroeffentlichungen/Paperinpreparation/PyvsFTIR/pygcms/Plankton_He430_21_6,3mL_77x77_LR_FTIR2_or.csv	241	13	animal furs,natural polyamides	121.661	1	11.03	11.03	491.839	5.65615e-10
242	E:/Veroeffentlichungen/Paperinpreparation/PyvsFTIR/pygcms/Plankton_He430_21_6,3mL_77x77_LR_FTIR2_or.csv	242	13	animal furs,natural polyamides	121.661	1	11.03	11.03	491.839	5.65615e-10
243	E:/Veroeffentlichungen/Paperinpreparation/PyvsFTIR/pygcms/Plankton_He430_21_6,3mL_77x77_LR_FTIR2_or.csv	243	13	animal furs,natural polyamides	121.661	1	11.03	11.03	491.839	5.65615e-10
244	E:/Veroeffentlichungen/Paperinpreparation/PyvsFTIR/pygcms/Plankton_He430_21_6,3mL_77x77_LR_FTIR2_or.csv	244	13	animal furs,natural polyamides	121.661	1	11.03	11.03	491.839	5.65615e-10
245	E:/Veroeffentlichungen/Paperinpreparation/PyvsFTIR/pygcms/Plankton_He430_21_6,3mL_77x77_LR_FTIR2_or.csv	245	13	animal furs,natural polyamides	121.661	1	11.03	11.03	491.839	5.65615e-10
246	E:/Veroeffentlichungen/Paperinpreparation/PyvsFTIR/pygcms/Plankton_He430_21_6,3mL_77x77_LR_FTIR2_or.csv	246	13	animal furs,natural polyamides	121.661	1	11.03	11.03	491.839	5.65615e-10
247	E:/Veroeffentlichungen/Paperinpreparation/PyvsFTIR/pygcms/Plankton_He430_21_6,3mL_77x77_LR_FTIR2_or.csv	247	13	animal furs,natural polyamides	121.661	1	11.03	11.03	491.839	5.65615e-10
248	E:/Veroeffentlichungen/Paperinpreparation/PyvsFTIR/pygcms/Plankton_He430_21_6,3mL_77x77_LR_FTIR2_or.csv	248	13	animal furs,natural polyamides	121.661	1	11.03	11.03	491.839	5.65615e-10
249	E:/Veroeffentlichungen/Paperinpreparation/PyvsFTIR/pygcms/Plankton_He430_21_6,3mL_77x77_LR_FTIR2_or.csv	249	13	animal furs,natural polyamides	121.661	1	11.03	11.03	491.839	5.65615e-10
250	E:/Veroeffentlichungen/Paperinpreparation/PyvsFTIR/pygcms/Plankton_He430_21_6,3mL_77x77_LR_FTIR2_or.csv	250	13	animal furs,natural polyamides	121.661	1	11.03	11.03	491.839	5.65615e-10
251	E:/Veroeffentlichungen/Paperinpreparation/PyvsFTIR/pygcms/Plankton_He430_21_6,3mL_77x77_LR_FTIR2_or.csv	251	13	animal furs,natural polyamides	121.661	1	11.03	11.03	491.839	5.65615e-10
252	E:/Veroeffentlichungen/Paperinpreparation/PyvsFTIR/pygcms/Plankton_He430_21_6,3mL_77x77_LR_FTIR2_or.csv	252	13	animal furs,natural polyamides	121.661	1	11.03	11.03	491.839	5.65615e-10
253	E:/Veroeffentlichungen/Paperinpreparation/PyvsFTIR/pygcms/Plankton_He430_21_6,3mL_77x77_LR_FTIR2_or.csv	253	13	animal furs,natural polyamides	121.661	1	11.03	11.03	491.839	5.65615e-10
254	E:/Veroeffentlichungen/Paperinpreparation/PyvsFTIR/pygcms/Plankton_He430_21_6,3mL_77x77_LR_FTIR2_or.csv	254	13	animal furs,natural polyamides	121.661	1	11.03	11.03	491.839	5.65615e-10
255	E:/Veroeffentlichungen/Paperinpreparation/PyvsFTIR/pygcms/Plankton_He430_21_6,3mL_77x77_LR_FTIR2_or.csv	255	13	animal furs,natural polyamides	121.661	1	11.03	11.03	491.839	5.65615e-10
256	E:/Veroeffentlichungen/Paperinpreparation/PyvsFTIR/pygcms/Plankton_He430_21_6,3mL_77x77_LR_FTIR2_or.csv	256	13	animal furs,natural polyamides	121.661	1	11.03	11.03	491.839	5.65615e-10
257	E:/Veroeffentlichungen/Paperinpreparation/PyvsFTIR/pygcms/Plankton_He430_21_6,3mL_77x77_LR_FTIR2_or.csv	257	13	animal furs,natural polyamides	121.661	1	11.03	11.03	491.839	5.65615e-10
258	E:/Veroeffentlichungen/Paperinpreparation/PyvsFTIR/pygcms/Plankton_He430_21_6,3mL_77x77_LR_FTIR2_or.csv	258	13	animal furs,natural polyamides	121.661	1	11.03	11.03	491.839	5.65615e-10
259	E:/Veroeffentlichungen/Paperinpreparation/PyvsFTIR/pygcms/Plankton_He430_21_6,3mL_77x77_LR_FTIR2_or.csv	259	13	animal furs,natural polyamides	121.661	1	11.03	11.03	491.839	5.65615e-10
260	E:/Veroeffentlichungen/Paperinpreparation/PyvsFTIR/pygcms/Plankton_He430_21_6,3mL_77x77_LR_FTIR2_or.csv	260	13	animal furs,natural polyamides	121.661	1	11.03	11.03	491.839	5.65615e-10
261	E:/Veroeffentlichungen/Paperinpreparation/PyvsFTIR/pygcms/Plankton_He430_21_6,3mL_77x77_LR_FTIR2_or.csv	261	13	animal furs,natural polyamides	121.661	1	11.03	11.03	491.839	5.65615e-10
262	E:/Veroeffentlichungen/Paperinpreparation/PyvsFTIR/pygcms/Plankton_He430_21_6,3mL_77x77_LR_FTIR2_or.csv	262	13	animal furs,natural polyamides	121.661	1	11.03	11.03	491.839	5.65615e-10
263	E:/Veroeffentlichungen/Paperinpreparation/PyvsFTIR/pygcms/Plankton_He430_21_6,3mL_77x77_LR_FTIR2_or.csv	263	13	animal furs,natural polyamides	121.661	1	11.03	11.03	491.839	5.65615e-10
264	E:/Veroeffentlichungen/Paperinpreparation/PyvsFTIR/pygcms/Plankton_He430_21_6,3mL_77x77_LR_FTIR2_or.csv	264	13	animal furs,natural polyamides	121.661	1	11.03	11.03	491.839	5.65615e-10
265	E:/Veroeffentlichungen/Paperinpreparation/PyvsFTIR/pygcms/Plankton_He430_21_6,3mL_77x77_LR_FTIR2_or.csv	265	13	animal furs,natural polyamides	121.661	1	11.03	11.03	491.839	5.65615e-10
266	E:/Veroeffentlichungen/Paperinpreparation/PyvsFTIR/pygcms/Plankton_He430_21_6,3mL_77x77_LR_FTIR2_or.csv	266	13	animal furs,natural polyamides	121.661	1	11.03	11.03	491.839	5.65615e-10
267	E:/Veroeffentlichungen/Paperinpreparation/PyvsFTIR/pygcms/Plankton_He430_21_6,3mL_77x77_LR_FTIR2_or.csv	267	13	animal furs,natural polyamides	121.661	1	11.03	11.03	491.839	5.65615e-10
268	E:/Veroeffentlichungen/Paperinpreparation/PyvsFTIR/pygcms/Plankton_He430_21_6,3mL_77x77_LR_FTIR2_or.csv	268	13	animal furs,natural polyamides	121.661	1	11.03	11.03	491.839	5.65615e-10
269	E:/Veroeffentlichungen/Paperinpreparation/PyvsFTIR/pygcms/Plankton_He430_21_6,3mL_77x77_LR_FTIR2_or.csv	269	13	animal furs,natural polyamides	121.661	1	11.03	11.03	491.839	5.65615e-10
270	E:/Veroeffentlichungen/Paperinpreparation/PyvsFTIR/pygcms/Plankton_He430_21_6,3mL_77x77_LR_FTIR2_or.csv	270	13	animal furs,natural polyamides	121.661	1	11.03	11.03	491.839	5.65615e-10
271	E:/Veroeffentlichungen/Paperinpreparation/PyvsFTIR/pygcms/Plankton_He430_21_6,3mL_77x77_LR_FTIR2_or.csv	271	13	animal furs,natural polyamides	121.661	1	11.03	11.03	491.839	5.65615e-10
272	E:/Veroeffentlichungen/Paperinpreparation/PyvsFTIR/pygcms/Plankton_He430_21_6,3mL_77x77_LR_FTIR2_or.csv	272	13	animal furs,natural polyamides	121.661	1	11.03	11.03	491.839	5.65615e-10
273	E:/Veroeffentlichungen/Paperinpreparation/PyvsFTIR/pygcms/Plankton_He430_21_6,3mL_77x77_LR_FTIR2_or.csv	273	13	animal furs,natural polyamides	121.661	1	11.03	11.03	491.839	5.65615e-10
274	E:/Veroeffentlichungen/Paperinpreparation/PyvsFTIR/pygcms/Plankton_He430_21_6,3mL_77x77_LR_FTIR2_or.csv	274	13	animal furs,natural polyamides	121.661	1	11.03	11.03	491.839	5.65615e-10
275	E:/Veroeffentlichungen/Paperinpreparation/PyvsFTIR/pygcms/Plankton_He430_21_6,3mL_77x77_LR_FTIR2_or.csv	275	13	animal furs,natural polyamides	121.661	1	11.03	11.03	491.839	5.65615e-10
276	E:/Veroeffentlichungen/Paperinpreparation/PyvsFTIR/pygcms/Plankton_He430_21_6,3mL_77x77_LR_FTIR2_or.csv	276	13	animal furs,natural polyamides	121.661	1	11.03	11.03	491.839	5.65615e-10
277	E:/Veroeffentlichungen/Paperinpreparation/PyvsFTIR/pygcms/Plankton_He430_21_6,3mL_77x77_LR_FTIR2_or.csv	277	13	animal furs,natural polyamides	121.661	1	11.03	11.03	491.839	5.65615e-10
278	E:/Veroeffentlichungen/Paperinpreparation/PyvsFTIR/pygcms/Plankton_He430_21_6,3mL_77x77_LR_FTIR2_or.csv	278	13	animal furs,natural polyamides	121.661	1	11.03	11.03	491.839	5.65615e-10
279	E:/Veroeffentlichungen/Paperinpreparation/PyvsFTIR/pygcms/Plankton_He430_21_6,3mL_77x77_LR_FTIR2_or.csv	279	13	animal furs,natural polyamides	121.661	1	11.03	11.03	491.839	5.65615e-10
280	E:/Veroeffentlichungen/Paperinpreparation/PyvsFTIR/pygcms/Plankton_He430_21_6,3mL_77x77_LR_FTIR2_or.csv	280	13	animal furs,natural polyamides	121.661	1	11.03	11.03	491.839	5.65615e-10
281	E:/Veroeffentlichungen/Paperinpreparation/PyvsFTIR/pygcms/Plankton_He430_21_6,3mL_77x77_LR_FTIR2_or.csv	281	13	animal furs,natural polyamides	121.661	1	11.03	11.03	491.839	5.65615e-10
282	E:/Veroeffentlichungen/Paperinpreparation/PyvsFTIR/pygcms/Plankton_He430_21_6,3mL_77x77_LR_FTIR2_or.csv	282	13	animal furs,natural polyamides	121.661	1	11.03	11.03	491.839	5.65615e-10
283	E:/Veroeffentlichungen/Paperinpreparation/PyvsFTIR/pygcms/Plankton_He430_21_6,3mL_77x77_LR_FTIR2_or.csv	283	13	animal furs,natural polyamides	121.661	1	11.03	11.03	491.839	5.65615e-10
284	E:/Veroeffentlichungen/Paperinpreparation/PyvsFTIR/pygcms/Plankton_He430_21_6,3mL_77x77_LR_FTIR2_or.csv	284	13	animal furs,natural polyamides	121.661	1	11.03	11.03	491.839	5.65615e-10
285	E:/Veroeffentlichungen/Paperinpreparation/PyvsFTIR/pygcms/Plankton_He430_21_6,3mL_77x77_LR_FTIR2_or.csv	285	13	animal furs,natural polyamides	121.661	1	11.03	11.03	491.839	5.65615e-10
286	E:/Veroeffentlichungen/Paperinpreparation/PyvsFTIR/pygcms/Plankton_He430_21_6,3mL_77x77_LR_FTIR2_or.csv	286	13	animal furs,natural polyamides	121.661	1	11.03	11.03	491.839	5.65615e-10
287	E:/Veroeffentlichungen/Paperinpreparation/PyvsFTIR/pygcms/Plankton_He430_21_6,3mL_77x77_LR_FTIR2_or.csv	287	13	animal furs,natural polyamides	121.661	1	11.03	11.03	491.839	5.65615e-10
288	E:/Veroeffentlichungen/Paperinpreparation/PyvsFTIR/pygcms/Plankton_He430_21_6,3mL_77x77_LR_FTIR2_or.csv	288	13	animal furs,natural polyamides	121.661	1	11.03	11.03	491.839	5.65615e-10
289	E:/Veroeffentlichungen/Paperinpreparation/PyvsFTIR/pygcms/Plankton_He430_21_6,3mL_77x77_LR_FTIR2_or.csv	289	13	animal furs,natural polyamides	121.661	1	11.03	11.03	491.839	5.65615e-10
290	E:/Veroeffentlichungen/Paperinpreparation/PyvsFTIR/pygcms/Plankton_He430_21_6,3mL_77x77_LR_FTIR2_or.csv	290	13	animal furs,natural polyamides	121.661	1	11.03	11.03	491.839	5.65615e-10
291	E:/Veroeffentlichungen/Paperinpreparation/PyvsFTIR/pygcms/Plankton_He430_21_6,3mL_77x77_LR_FTIR2_or.csv	291	13	animal furs,natural polyamides	121.661	1	11.03	11.03	491.839	5.65615e-10
292	E:/Veroeffentlichungen/Paperinpreparation/PyvsFTIR/pygcms/Plankton_He430_21_6,3mL_77x77_LR_FTIR2_or.csv	292	13	animal furs,natural polyamides	121.661	1	11.03	11.03	491.839	5.65615e-10
293	E:/Veroeffentlichungen/Paperinpreparation/PyvsFTIR/pygcms/Plankton_He430_21_6,3mL_77x77_LR_FTIR2_or.csv	293	13	animal furs,natural polyamides	121.661	1	11.03	11.03	491.839	5.65615e-10
294	E:/Veroeffentlichungen/Paperinpreparation/PyvsFTIR/pygcms/Plankton_He430_21_6,3mL_77x77_LR_FTIR2_or.csv	294	13	animal furs,natural polyamides	121.661	1	11.03	11.03	491.839	5.65615e-10
295	E:/Veroeffentlichungen/Paperinpreparation/PyvsFTIR/pygcms/Plankton_He430_21_6,3mL_77x77_LR_FTIR2_or.csv	295	13	animal furs,natural polyamides	121.661	1	11.03	11.03	491.839	5.65615e-10
296	E:/Veroeffentlichungen/Paperinpreparation/PyvsFTIR/pygcms/Plankton_He430_21_6,3mL_77x77_LR_FTIR2_or.csv	296	13	animal furs,natural polyamides	121.661	1	11.03	11.03	491.839	5.65615e-10
297	E:/Veroeffentlichungen/Paperinpreparation/PyvsFTIR/pygcms/Plankton_He430_21_6,3mL_77x77_LR_FTIR2_or.csv	297	13	animal furs,natural polyamides	121.661	1	11.03	11.03	491.839	5.65615e-10
298	E:/Veroeffentlichungen/Paperinpreparation/PyvsFTIR/pygcms/Plankton_He430_21_6,3mL_77x77_LR_FTIR2_or.csv	298	13	animal furs,natural polyamides	121.661	1	11.03	11.03	491.839	5.65615e-10
299	E:/Veroeffentlichungen/Paperinpreparation/PyvsFTIR/pygcms/Plankton_He430_21_6,3mL_77x77_LR_FTIR2_or.csv	299	13	animal furs,natural polyamides	121.661	1	11.03	11.03	491.839	5.65615e-10
300	E:/Veroeffentlichungen/Paperinpreparation/PyvsFTIR/pygcms/Plankton_He430_21_6,3mL_77x77_LR_FTIR2_or.csv	300	13	animal furs,natural polyamides	121.661	1	11.03	11.03	491.839	5.65615e-10
301	E:/Veroeffentlichungen/Paperinpreparation/PyvsFTIR/pygcms/Plankton_He430_21_6,3mL_77x77_LR_FTIR2_or.csv	301	13	animal furs,natural polyamides	121.661	1	11.03	11.03	491.839	5.65615e-10
302	E:/Veroeffentlichungen/Paperinpreparation/PyvsFTIR/pygcms/Plankton_He430_21_6,3mL_77x77_LR_FTIR2_or.csv	302	13	animal furs,natural polyamides	121.661	1	11.03	11.03	491.839	5.65615e-10
303	E:/Veroeffentlichungen/Paperinpreparation/PyvsFTIR/pygcms/Plankton_He430_21_6,3mL_77x77_LR_FTIR2_or.csv	303	13	animal furs,natural polyamides	121.661	1	11.03	11.03	491.839	5.65615e-10
304	E:/Veroeffentlichungen/Paperinpreparation/PyvsFTIR/pygcms/Plankton_He430_21_6,3mL_77x77_LR_FTIR2_or.csv	304	13	animal furs,natural polyamides	121.661	1	11.03	11.03	491.839	5.65615e-10
305	E:/Veroeffentlichungen/Paperinpreparation/PyvsFTIR/pygcms/Plankton_He430_21_6,3mL_77x77_LR_FTIR2_or.csv	305	13	animal furs,natural polyamides	121.661	1	11.03	11.03	491.839	5.65615e-10
306	E:/Veroeffentlichungen/Paperinpreparation/PyvsFTIR/pygcms/Plankton_He430_21_6,3mL_77x77_LR_FTIR2_or.csv	306	13	animal furs,natural polyamides	121.661	1	11.03	11.03	491.839	5.65615e-10
307	E:/Veroeffentlichungen/Paperinpreparation/PyvsFTIR/pygcms/Plankton_He430_21_6,3mL_77x77_LR_FTIR2_or.csv	307	13	animal furs,natural polyamides	121.661	1	11.03	11.03	491.839	5.65615e-10
308	E:/Veroeffentlichungen/Paperinpreparation/PyvsFTIR/pygcms/Plankton_He430_21_6,3mL_77x77_LR_FTIR2_or.csv	308	13	animal furs,natural polyamides	121.661	1	11.03	11.03	491.839	5.65615e-10
309	E:/Veroeffentlichungen/Paperinpreparation/PyvsFTIR/pygcms/Plankton_He430_21_6,3mL_77x77_LR_FTIR2_or.csv	309	13	animal furs,natural polyamides	121.661	1	11.03	11.03	491.839	5.65615e-10
310	E:/Veroeffentlichungen/Paperinpreparation/PyvsFTIR/pygcms/Plankton_He430_21_6,3mL_77x77_LR_FTIR2_or.csv	310	13	animal furs,natural polyamides	121.661	1	11.03	11.03	491.839	5.65615e-10
311	E:/Veroeffentlichungen/Paperinpreparation/PyvsFTIR/pygcms/Plankton_He430_21_6,3mL_77x77_LR_FTIR2_or.csv	311	13	animal furs,natural polyamides	121.661	1	11.03	11.03	491.839	5.65615e-10
312	E:/Veroeffentlichungen/Paperinpreparation/PyvsFTIR/pygcms/Plankton_He430_21_6,3mL_77x77_LR_FTIR2_or.csv	312	13	animal furs,natural polyamides	121.661	1	11.03	11.03	491.839	5.65615e-10
313	E:/Veroeffentlichungen/Paperinpreparation/PyvsFTIR/pygcms/Plankton_He430_21_6,3mL_77x77_LR_FTIR2_or.csv	313	13	animal furs,natural polyamides	121.661	1	11.03	11.03	491.839	5.65615e-10
314	E:/Veroeffentlichungen/Paperinpreparation/PyvsFTIR/pygcms/Plankton_He430_21_6,3mL_77x77_LR_FTIR2_or.csv	314	13	animal furs,natural polyamides	121.661	1	11.03	11.03	491.839	5.65615e-10
315	E:/Veroeffentlichungen/Paperinpreparation/PyvsFTIR/pygcms/Plankton_He430_21_6,3mL_77x77_LR_FTIR2_or.csv	315	13	animal furs,natural polyamides	121.661	1	11.03	11.03	491.839	5.65615e-10
316	E:/Veroeffentlichungen/Paperinpreparation/PyvsFTIR/pygcms/Plankton_He430_21_6,3mL_77x77_LR_FTIR2_or.csv	316	13	animal furs,natural polyamides	121.661	1	11.03	11.03	491.839	5.65615e-10
317	E:/Veroeffentlichungen/Paperinpreparation/PyvsFTIR/pygcms/Plankton_He430_21_6,3mL_77x77_LR_FTIR2_or.csv	317	13	animal furs,natural polyamides	121.661	1	11.03	11.03	491.839	5.65615e-10
318	E:/Veroeffentlichungen/Paperinpreparation/PyvsFTIR/pygcms/Plankton_He430_21_6,3mL_77x77_LR_FTIR2_or.csv	318	13	animal furs,natural polyamides	121.661	1	11.03	11.03	491.839	5.65615e-10
319	E:/Veroeffentlichungen/Paperinpreparation/PyvsFTIR/pygcms/Plankton_He430_21_6,3mL_77x77_LR_FTIR2_or.csv	319	13	animal furs,natural polyamides	121.661	1	11.03	11.03	491.839	5.65615e-10
320	E:/Veroeffentlichungen/Paperinpreparation/PyvsFTIR/pygcms/Plankton_He430_21_6,3mL_77x77_LR_FTIR2_or.csv	320	13	animal furs,natural polyamides	121.661	1	11.03	11.03	491.839	5.65615e-10
321	E:/Veroeffentlichungen/Paperinpreparation/PyvsFTIR/pygcms/Plankton_He430_21_6,3mL_77x77_LR_FTIR2_or.csv	321	13	animal furs,natural polyamides	121.661	1	11.03	11.03	491.839	5.65615e-10
322	E:/Veroeffentlichungen/Paperinpreparation/PyvsFTIR/pygcms/Plankton_He430_21_6,3mL_77x77_LR_FTIR2_or.csv	322	13	animal furs,natural polyamides	121.661	1	11.03	11.03	491.839	5.65615e-10
323	E:/Veroeffentlichungen/Paperinpreparation/PyvsFTIR/pygcms/Plankton_He430_21_6,3mL_77x77_LR_FTIR2_or.csv	323	13	animal furs,natural polyamides	121.661	1	11.03	11.03	491.839	5.65615e-10
324	E:/Veroeffentlichungen/Paperinpreparation/PyvsFTIR/pygcms/Plankton_He430_21_6,3mL_77x77_LR_FTIR2_or.csv	324	13	animal furs,natural polyamides	121.661	1	11.03	11.03	491.839	5.65615e-10
325	E:/Veroeffentlichungen/Paperinpreparation/PyvsFTIR/pygcms/Plankton_He430_21_6,3mL_77x77_LR_FTIR2_or.csv	325	13	animal furs,natural polyamides	121.661	1	11.03	11.03	491.839	5.65615e-10
326	E:/Veroeffentlichungen/Paperinpreparation/PyvsFTIR/pygcms/Plankton_He430_21_6,3mL_77x77_LR_FTIR2_or.csv	326	13	animal furs,natural polyamides	121.661	1	11.03	11.03	491.839	5.65615e-10
327	E:/Veroeffentlichungen/Paperinpreparation/PyvsFTIR/pygcms/Plankton_He430_21_6,3mL_77x77_LR_FTIR2_or.csv	327	13	animal furs,natural polyamides	121.661	1	11.03	11.03	491.839	5.65615e-10
328	E:/Veroeffentlichungen/Paperinpreparation/PyvsFTIR/pygcms/Plankton_He430_21_6,3mL_77x77_LR_FTIR2_or.csv	328	13	animal furs,natural polyamides	121.661	1	11.03	11.03	491.839	5.65615e-10
329	E:/Veroeffentlichungen/Paperinpreparation/PyvsFTIR/pygcms/Plankton_He430_21_6,3mL_77x77_LR_FTIR2_or.csv	329	13	animal furs,natural polyamides	121.661	1	11.03	11.03	491.839	5.65615e-10
330	E:/Veroeffentlichungen/Paperinpreparation/PyvsFTIR/pygcms/Plankton_He430_21_6,3mL_77x77_LR_FTIR2_or.csv	330	13	animal furs,natural polyamides	121.661	1	11.03	11.03	491.839	5.65615e-10
331	E:/Veroeffentlichungen/Paperinpreparation/PyvsFTIR/pygcms/Plankton_He430_21_6,3mL_77x77_LR_FTIR2_or.csv	331	13	animal furs,natural polyamides	121.661	1	11.03	11.03	491.839	5.65615e-10
332	E:/Veroeffentlichungen/Paperinpreparation/PyvsFTIR/pygcms/Plankton_He430_21_6,3mL_77x77_LR_FTIR2_or.csv	332	13	animal furs,natural polyamides	121.661	1	11.03	11.03	491.839	5.65615e-10
333	E:/Veroeffentlichungen/Paperinpreparation/PyvsFTIR/pygcms/Plankton_He430_21_6,3mL_77x77_LR_FTIR2_or.csv	333	13	animal furs,natural polyamides	121.661	1	11.03	11.03	491.839	5.65615e-10
334	E:/Veroeffentlichungen/Paperinpreparation/PyvsFTIR/pygcms/Plankton_He430_21_6,3mL_77x77_LR_FTIR2_or.csv	334	13	animal furs,natural polyamides	121.661	1	11.03	11.03	491.839	5.65615e-10
335	E:/Veroeffentlichungen/Paperinpreparation/PyvsFTIR/pygcms/Plankton_He430_21_6,3mL_77x77_LR_FTIR2_or.csv	335	13	animal furs,natural polyamides	121.661	1	11.03	11.03	491.839	5.65615e-10
336	E:/Veroeffentlichungen/Paperinpreparation/PyvsFTIR/pygcms/Plankton_He430_21_6,3mL_77x77_LR_FTIR2_or.csv	336	13	animal furs,natural polyamides	121.661	1	11.03	11.03	491.839	5.65615e-10
337	E:/Veroeffentlichungen/Paperinpreparation/PyvsFTIR/pygcms/Plankton_He430_21_6,3mL_77x77_LR_FTIR2_or.csv	337	13	animal furs,natural polyamides	121.661	1	11.03	11.03	491.839	5.65615e-10
338	E:/Veroeffentlichungen/Paperinpreparation/PyvsFTIR/pygcms/Plankton_He430_21_6,3mL_77x77_LR_FTIR2_or.csv	338	13	animal furs,natural polyamides	121.661	1	11.03	11.03	491.839	5.65615e-10
339	E:/Veroeffentlichungen/Paperinpreparation/PyvsFTIR/pygcms/Plankton_He430_21_6,3mL_77x77_LR_FTIR2_or.csv	339	13	animal furs,natural polyamides	121.661	1	11.03	11.03	491.839	5.65615e-10
340	E:/Veroeffentlichungen/Paperinpreparation/PyvsFTIR/pygcms/Plankton_He430_21_6,3mL_77x77_LR_FTIR2_or.csv	340	13	animal furs,natural polyamides	121.661	1	11.03	11.03	491.839	5.65615e-10
341	E:/Veroeffentlichungen/Paperinpreparation/PyvsFTIR/pygcms/Plankton_He430_21_6,3mL_77x77_LR_FTIR2_or.csv	341	13	animal furs,natural polyamides	121.661	1	11.03	11.03	491.839	5.65615e-10
342	E:/Veroeffentlichungen/Paperinpreparation/PyvsFTIR/pygcms/Plankton_He430_21_6,3mL_77x77_LR_FTIR2_or.csv	342	13	animal furs,natural polyamides	121.661	1	11.03	11.03	491.839	5.65615e-10
343	E:/Veroeffentlichungen/Paperinpreparation/PyvsFTIR/pygcms/Plankton_He430_21_6,3mL_77x77_LR_FTIR2_or.csv	343	13	animal furs,natural polyamides	121.661	1	11.03	11.03	491.839	5.65615e-10
344	E:/Veroeffentlichungen/Paperinpreparation/PyvsFTIR/pygcms/Plankton_He430_21_6,3mL_77x77_LR_FTIR2_or.csv	344	13	animal furs,natural polyamides	121.661	1	11.03	11.03	491.839	5.65615e-10
345	E:/Veroeffentlichungen/Paperinpreparation/PyvsFTIR/pygcms/Plankton_He430_21_6,3mL_77x77_LR_FTIR2_or.csv	345	13	animal furs,natural polyamides	121.661	1	11.03	11.03	491.839	5.65615e-10
346	E:/Veroeffentlichungen/Paperinpreparation/PyvsFTIR/pygcms/Plankton_He430_21_6,3mL_77x77_LR_FTIR2_or.csv	346	13	animal furs,natural polyamides	121.661	1	11.03	11.03	491.839	5.65615e-10
347	E:/Veroeffentlichungen/Paperinpreparation/PyvsFTIR/pygcms/Plankton_He430_21_6,3mL_77x77_LR_FTIR2_or.csv	347	13	animal furs,natural polyamides	121.661	1	11.03	11.03	491.839	5.65615e-10
348	E:/Veroeffentlichungen/Paperinpreparation/PyvsFTIR/pygcms/Plankton_He430_21_6,3mL_77x77_LR_FTIR2_or.csv	348	13	animal furs,natural polyamides	121.661	1	11.03	11.03	491.839	5.65615e-10
349	E:/Veroeffentlichungen/Paperinpreparation/PyvsFTIR/pygcms/Plankton_He430_21_6,3mL_77x77_LR_FTIR2_or.csv	349	13	animal furs,natural polyamides	121.661	1	11.03	11.03	491.839	5.65615e-10
350	E:/Veroeffentlichungen/Paperinpreparation/PyvsFTIR/pygcms/Plankton_He430_21_6,3mL_77x77_LR_FTIR2_or.csv	350	13	animal furs,natural polyamides	121.661	1	11.03	11.03	491.839	5.65615e-10
351	E:/Veroeffentlichungen/Paperinpreparation/PyvsFTIR/pygcms/Plankton_He430_21_6,3mL_77x77_LR_FTIR2_or.csv	351	13	animal furs,natural polyamides	121.661	1	11.03	11.03	491.839	5.65615e-10
352	E:/Veroeffentlichungen/Paperinpreparation/PyvsFTIR/pygcms/Plankton_He430_21_6,3mL_77x77_LR_FTIR2_or.csv	352	13	animal furs,natural polyamides	121.661	1	11.03	11.03	491.839	5.65615e-10
353	E:/Veroeffentlichungen/Paperinpreparation/PyvsFTIR/pygcms/Plankton_He430_21_6,3mL_77x77_LR_FTIR2_or.csv	353	13	animal furs,natural polyamides	121.661	1	11.03	11.03	491.839	5.65615e-10
354	E:/Veroeffentlichungen/Paperinpreparation/PyvsFTIR/pygcms/Plankton_He430_21_6,3mL_77x77_LR_FTIR2_or.csv	354	13	animal furs,natural polyamides	121.661	1	11.03	11.03	491.839	5.65615e-10
355	E:/Veroeffentlichungen/Paperinpreparation/PyvsFTIR/pygcms/Plankton_He430_21_6,3mL_77x77_LR_FTIR2_or.csv	355	13	animal furs,natural polyamides	121.661	1	11.03	11.03	491.839	5.65615e-10
356	E:/Veroeffentlichungen/Paperinpreparation/PyvsFTIR/pygcms/Plankton_He430_21_6,3mL_77x77_LR_FTIR2_or.csv	356	13	animal furs,natural polyamides	121.661	1	11.03	11.03	491.839	5.65615e-10
357	E:/Veroeffentlichungen/Paperinpreparation/PyvsFTIR/pygcms/Plankton_He430_21_6,3mL_77x77_LR_FTIR2_or.csv	357	13	animal furs,natural polyamides	121.661	1	11.03	11.03	491.839	5.65615e-10
358	E:/Veroeffentlichungen/Paperinpreparation/PyvsFTIR/pygcms/Plankton_He430_21_6,3mL_77x77_LR_FTIR2_or.csv	358	13	animal furs,natural polyamides	121.661	1	11.03	11.03	491.839	5.65615e-10
359	E:/Veroeffentlichungen/Paperinpreparation/PyvsFTIR/pygcms/Plankton_He430_21_6,3mL_77x77_LR_FTIR2_or.csv	359	13	animal furs,natural polyamides	121.661	1	11.03	11.03	491.839	5.65615e-10
360	E:/Veroeffentlichungen/Paperinpreparation/PyvsFTIR/pygcms/Plankton_He430_21_6,3mL_77x77_LR_FTIR2_or.csv	360	13	animal furs,natural polyamides	121.661	1	11.03	11.03	491.839	5.65615e-10
361	E:/Veroeffentlichungen/Paperinpreparation/PyvsFTIR/pygcms/Plankton_He430_21_6,3mL_77x77_LR_FTIR2_or.csv	361	13	animal furs,natural polyamides	121.661	1	11.03	11.03	491.839	5.65615e-10
362	E:/Veroeffentlichungen/Paperinpreparation/PyvsFTIR/pygcms/Plankton_He430_21_6,3mL_77x77_LR_FTIR2_or.csv	362	13	animal furs,natural polyamides	121.661	1	11.03	11.03	491.839	5.65615e-10
363	E:/Veroeffentlichungen/Paperinpreparation/PyvsFTIR/pygcms/Plankton_He430_21_6,3mL_77x77_LR_FTIR2_or.csv	363	13	animal furs,natural polyamides	121.661	1	11.03	11.03	491.839	5.65615e-10
364	E:/Veroeffentlichungen/Paperinpreparation/PyvsFTIR/pygcms/Plankton_He430_21_6,3mL_77x77_LR_FTIR2_or.csv	364	13	animal furs,natural polyamides	121.661	1	11.03	11.03	491.839	5.65615e-10
365	E:/Veroeffentlichungen/Paperinpreparation/PyvsFTIR/pygcms/Plankton_He430_21_6,3mL_77x77_LR_FTIR2_or.csv	365	13	animal furs,natural polyamides	121.661	1	11.03	11.03	491.839	5.65615e-10
366	E:/Veroeffentlichungen/Paperinpreparation/PyvsFTIR/pygcms/Plankton_He430_21_6,3mL_77x77_LR_FTIR2_or.csv	366	13	animal furs,natural polyamides	121.661	1	11.03	11.03	491.839	5.65615e-10
367	E:/Veroeffentlichungen/Paperinpreparation/PyvsFTIR/pygcms/Plankton_He430_21_6,3mL_77x77_LR_FTIR2_or.csv	367	13	animal furs,natural polyamides	121.661	1	11.03	11.03	491.839	5.65615e-10
368	E:/Veroeffentlichungen/Paperinpreparation/PyvsFTIR/pygcms/Plankton_He430_21_6,3mL_77x77_LR_FTIR2_or.csv	368	13	animal furs,natural polyamides	121.661	1	11.03	11.03	491.839	5.65615e-10
369	E:/Veroeffentlichungen/Paperinpreparation/PyvsFTIR/pygcms/Plankton_He430_21_6,3mL_77x77_LR_FTIR2_or.csv	369	13	animal furs,natural polyamides	121.661	1	11.03	11.03	491.839	5.65615e-10
370	E:/Veroeffentlichungen/Paperinpreparation/PyvsFTIR/pygcms/Plankton_He430_21_6,3mL_77x77_LR_FTIR2_or.csv	370	13	animal furs,natural polyamides	121.661	1	11.03	11.03	491.839	5.65615e-10
371	E:/Veroeffentlichungen/Paperinpreparation/PyvsFTIR/pygcms/Plankton_He430_21_6,3mL_77x77_LR_FTIR2_or.csv	371	13	animal furs,natural polyamides	121.661	1	11.03	11.03	491.839	5.65615e-10
372	E:/Veroeffentlichungen/Paperinpreparation/PyvsFTIR/pygcms/Plankton_He430_21_6,3mL_77x77_LR_FTIR2_or.csv	372	13	animal furs,natural polyamides	121.661	1	11.03	11.03	491.839	5.65615e-10
373	E:/Veroeffentlichungen/Paperinpreparation/PyvsFTIR/pygcms/Plankton_He430_21_6,3mL_77x77_LR_FTIR2_or.csv	373	13	animal furs,natural polyamides	121.661	1	11.03	11.03	491.839	5.65615e-10
1	E:/Veroeffentlichungen/Paperinpreparation/PyvsFTIR/pygcms/Plankton_He430_21_6,3mL_77x77_LR_FTIR2_or.csv	1	14	cellulose,plant fibres	9854.53	1.43909	128.631	89.3834	376665	5.83831e-07
2	E:/Veroeffentlichungen/Paperinpreparation/PyvsFTIR/pygcms/Plankton_He430_21_6,3mL_77x77_LR_FTIR2_or.csv	2	14	cellulose,plant fibres	6569.69	1.80128	136.434	75.7425	286878	4.44661e-07
3	E:/Veroeffentlichungen/Paperinpreparation/PyvsFTIR/pygcms/Plankton_He430_21_6,3mL_77x77_LR_FTIR2_or.csv	3	14	cellulose,plant fibres	6204.71	1.32755	101.692	76.6011	218702	3.38987e-07
4	E:/Veroeffentlichungen/Paperinpreparation/PyvsFTIR/pygcms/Plankton_He430_21_6,3mL_77x77_LR_FTIR2_or.csv	4	14	cellulose,plant fibres	5474.74	2.81741	148.393	52.6701	150883	2.33869e-07
5	E:/Veroeffentlichungen/Paperinpreparation/PyvsFTIR/pygcms/Plankton_He430_21_6,3mL_77x77_LR_FTIR2_or.csv	5	14	cellulose,plant fibres	5231.42	2.0206	125.761	62.2397	178558	2.76764e-07
6	E:/Veroeffentlichungen/Paperinpreparation/PyvsFTIR/pygcms/Plankton_He430_21_6,3mL_77x77_LR_FTIR2_or.csv	6	14	cellulose,plant fibres	4866.44	1.84631	125.761	68.1151	213861	3.31484e-07
7	E:/Veroeffentlichungen/Paperinpreparation/PyvsFTIR/pygcms/Plankton_He430_21_6,3mL_77x77_LR_FTIR2_or.csv	7	14	cellulose,plant fibres	4501.45	2.03073	165.45	81.4733	402526	6.23916e-07
8	E:/Veroeffentlichungen/Paperinpreparation/PyvsFTIR/pygcms/Plankton_He430_21_6,3mL_77x77_LR_FTIR2_or.csv	8	14	cellulose,plant fibres	4501.45	2.4615	119.308	48.4696	102731	1.59234e-07
9	E:/Veroeffentlichungen/Paperinpreparation/PyvsFTIR/pygcms/Plankton_He430_21_6,3mL_77x77_LR_FTIR2_or.csv	9	14	cellulose,plant fibres	4379.79	12.255	246.638	20.1256	36614.5	5.67525e-08
10	E:/Veroeffentlichungen/Paperinpreparation/PyvsFTIR/pygcms/Plankton_He430_21_6,3mL_77x77_LR_FTIR2_or.csv	10	14	cellulose,plant fibres	4379.79	3.28836	132.819	40.3906	79417.8	1.23098e-07
11	E:/Veroeffentlichungen/Paperinpreparation/PyvsFTIR/pygcms/Plankton_He430_21_6,3mL_77x77_LR_FTIR2_or.csv	11	14	cellulose,plant fibres	4379.79	3.81692	157.926	41.3751	99089.5	1.53589e-07
12	E:/Veroeffentlichungen/Paperinpreparation/PyvsFTIR/pygcms/Plankton_He430_21_6,3mL_77x77_LR_FTIR2_or.csv	12	14	cellulose,plant fibres	4379.79	1.87906	94.2404	50.1529	86881.1	1.34666e-07
13	E:/Veroeffentlichungen/Paperinpreparation/PyvsFTIR/pygcms/Plankton_He430_21_6,3mL_77x77_LR_FTIR2_or.csv	13	14	cellulose,plant fibres	4258.13	3.3452	155.988	46.6304	124315	1.92689e-07
14	E:/Veroeffentlichungen/Paperinpreparation/PyvsFTIR/pygcms/Plankton_He430_21_6,3mL_77x77_LR_FTIR2_or.csv	14	14	cellulose,plant fibres	4136.47	1.92816	101.692	52.7403	103673	1.60693e-07
15	E:/Veroeffentlichungen/Paperinpreparation/PyvsFTIR/pygcms/Plankton_He430_21_6,3mL_77x77_LR_FTIR2_or.csv	15	14	cellulose,plant fibres	4136.47	2.04107	98.6553	48.3351	84477.8	1.30941e-07
16	E:/Veroeffentlichungen/Paperinpreparation/PyvsFTIR/pygcms/Plankton_He430_21_6,3mL_77x77_LR_FTIR2_or.csv	16	14	cellulose,plant fibres	3284.84	3.32118	121.83	36.6828	60086.6	9.31342e-08
17	E:/Veroeffentlichungen/Paperinpreparation/PyvsFTIR/pygcms/Plankton_He430_21_6,3mL_77x77_LR_FTIR2_or.csv	17	14	cellulose,plant fibres	3284.84	2.67495	101.692	38.0162	53866.6	8.34932e-08
18	E:/Veroeffentlichungen/Paperinpreparation/PyvsFTIR/pygcms/Plankton_He430_21_6,3mL_77x77_LR_FTIR2_or.csv	18	14	cellulose,plant fibres	3163.18	1.6725	77.9939	46.633	62164.8	9.63555e-08
19	E:/Veroeffentlichungen/Paperinpreparation/PyvsFTIR/pygcms/Plankton_He430_21_6,3mL_77x77_LR_FTIR2_or.csv	19	14	cellulose,plant fibres	3041.52	3.23058	128.631	39.8166	74742.8	1.15851e-07
20	E:/Veroeffentlichungen/Paperinpreparation/PyvsFTIR/pygcms/Plankton_He430_21_6,3mL_77x77_LR_FTIR2_or.csv	20	14	cellulose,plant fibres	2919.86	1.33464	64.3154	48.1895	54741.4	8.48491e-08
21	E:/Veroeffentlichungen/Paperinpreparation/PyvsFTIR/pygcms/Plankton_He430_21_6,3mL_77x77_LR_FTIR2_or.csv	21	14	cellulose,plant fibres	2919.86	2.47198	84.002	33.9817	35553	5.51071e-08
22	E:/Veroeffentlichungen/Paperinpreparation/PyvsFTIR/pygcms/Plankton_He430_21_6,3mL_77x77_LR_FTIR2_or.csv	22	14	cellulose,plant fibres	2798.2	1.87283	84.002	44.8529	61939.6	9.60063e-08
23	E:/Veroeffentlichungen/Paperinpreparation/PyvsFTIR/pygcms/Plankton_He430_21_6,3mL_77x77_LR_FTIR2_or.csv	23	14	cellulose,plant fibres	2798.2	1.23263	77.9939	63.2742	114449	1.77395e-07
24	E:/Veroeffentlichungen/Paperinpreparation/PyvsFTIR/pygcms/Plankton_He430_21_6,3mL_77x77_LR_FTIR2_or.csv	24	14	cellulose,plant fibres	2798.2	1.70515	73.9915	43.3929	51064.1	7.91494e-08
25	E:/Veroeffentlichungen/Paperinpreparation/PyvsFTIR/pygcms/Plankton_He430_21_6,3mL_77x77_LR_FTIR2_or.csv	25	14	cellulose,plant fibres	2798.2	6.01824	123.319	20.4909	18977.9	2.94158e-08
26	E:/Veroeffentlichungen/Paperinpreparation/PyvsFTIR/pygcms/Plankton_He430_21_6,3mL_77x77_LR_FTIR2_or.csv	26	14	cellulose,plant fibres	2798.2	1.77657	77.9939	43.9015	55095.4	8.53979e-08
27	E:/Veroeffentlichungen/Paperinpreparation/PyvsFTIR/pygcms/Plankton_He430_21_6,3mL_77x77_LR_FTIR2_or.csv	27	14	cellulose,plant fibres	2676.54	1.44856	73.9915	51.0793	70756.8	1.09673e-07
28	E:/Veroeffentlichungen/Paperinpreparation/PyvsFTIR/pygcms/Plankton_He430_21_6,3mL_77x77_LR_FTIR2_or.csv	28	14	cellulose,plant fibres	2676.54	5.21825	129.103	24.7407	28963.8	4.48938e-08
29	E:/Veroeffentlichungen/Paperinpreparation/PyvsFTIR/pygcms/Plankton_He430_21_6,3mL_77x77_LR_FTIR2_or.csv	29	14	cellulose,plant fibres	2676.54	3.31592	94.8836	28.6146	28474.9	4.41361e-08
30	E:/Veroeffentlichungen/Paperinpreparation/PyvsFTIR/pygcms/Plankton_He430_21_6,3mL_77x77_LR_FTIR2_or.csv	30	14	cellulose,plant fibres	2554.88	1.93922	73.9915	38.1554	39481.1	6.11958e-08
31	E:/Veroeffentlichungen/Paperinpreparation/PyvsFTIR/pygcms/Plankton_He430_21_6,3mL_77x77_LR_FTIR2_or.csv	31	14	cellulose,plant fibres	2554.88	1.63349	64.3154	39.373	36543.3	5.66421e-08
32	E:/Veroeffentlichungen/Paperinpreparation/PyvsFTIR/pygcms/Plankton_He430_21_6,3mL_77x77_LR_FTIR2_or.csv	32	14	cellulose,plant fibres	2554.88	2.63161	80.2996	30.5135	27402.7	4.24741e-08
33	E:/Veroeffentlichungen/Paperinpreparation/PyvsFTIR/pygcms/Plankton_He430_21_6,3mL_77x77_LR_FTIR2_or.csv	33	14	cellulose,plant fibres	2433.22	1.75602	67.0929	38.2073	35897.6	5.56413e-08
34	E:/Veroeffentlichungen/Paperinpreparation/PyvsFTIR/pygcms/Plankton_He430_21_6,3mL_77x77_LR_FTIR2_or.csv	34	14	cellulose,plant fibres	2433.22	2.67903	80.2996	29.9734	26441.2	4.09839e-08
35	E:/Veroeffentlichungen/Paperinpreparation/PyvsFTIR/pygcms/Plankton_He430_21_6,3mL_77x77_LR_FTIR2_or.csv	35	14	cellulose,plant fibres	2433.22	1.18614	59.3984	50.0769	54594.2	8.46209e-08
36	E:/Veroeffentlichungen/Paperinpreparation/PyvsFTIR/pygcms/Plankton_He430_21_6,3mL_77x77_LR_FTIR2_or.csv	36	14	cellulose,plant fibres	2311.56	1.10575	49.3277	44.6103	35979.8	5.57686e-08
37	E:/Veroeffentlichungen/Paperinpreparation/PyvsFTIR/pygcms/Plankton_He430_21_6,3mL_77x77_LR_FTIR2_or.csv	37	14	cellulose,plant fibres	2311.56	2.33875	80.2996	34.3344	34695.2	5.37775e-08
38	E:/Veroeffentlichungen/Paperinpreparation/PyvsFTIR/pygcms/Plankton_He430_21_6,3mL_77x77_LR_FTIR2_or.csv	38	14	cellulose,plant fibres	2311.56	3.34789	108.633	32.4482	41921.7	6.49787e-08
39	E:/Veroeffentlichungen/Paperinpreparation/PyvsFTIR/pygcms/Plankton_He430_21_6,3mL_77x77_LR_FTIR2_or.csv	39	14	cellulose,plant fibres	2311.56	3.35793	88.9267	26.4826	22858.6	3.54309e-08
40	E:/Veroeffentlichungen/Paperinpreparation/PyvsFTIR/pygcms/Plankton_He430_21_6,3mL_77x77_LR_FTIR2_or.csv	40	14	cellulose,plant fibres	2311.56	2.09036	64.3154	30.7676	22315.1	3.45883e-08
41	E:/Veroeffentlichungen/Paperinpreparation/PyvsFTIR/pygcms/Plankton_He430_21_6,3mL_77x77_LR_FTIR2_or.csv	41	14	cellulose,plant fibres	2311.56	8.7677	132.819	15.1486	11171.3	1.73155e-08
42	E:/Veroeffentlichungen/Paperinpreparation/PyvsFTIR/pygcms/Plankton_He430_21_6,3mL_77x77_LR_FTIR2_or.csv	42	14	cellulose,plant fibres	2189.9	3.52247	88.9267	25.2456	20773	3.21982e-08
43	E:/Veroeffentlichungen/Paperinpreparation/PyvsFTIR/pygcms/Plankton_He430_21_6,3mL_77x77_LR_FTIR2_or.csv	43	14	cellulose,plant fibres	2189.9	1.53308	59.3984	38.7445	32680.6	5.0655e-08
44	E:/Veroeffentlichungen/Paperinpreparation/PyvsFTIR/pygcms/Plankton_He430_21_6,3mL_77x77_LR_FTIR2_or.csv	44	14	cellulose,plant fibres	2189.9	5.04274	99.8809	19.8069	14361.8	2.22609e-08
45	E:/Veroeffentlichungen/Paperinpreparation/PyvsFTIR/pygcms/Plankton_He430_21_6,3mL_77x77_LR_FTIR2_or.csv	45	14	cellulose,plant fibres	2068.24	1.2544	49.3277	39.3236	27957.3	4.33337e-08
46	E:/Veroeffentlichungen/Paperinpreparation/PyvsFTIR/pygcms/Plankton_He430_21_6,3mL_77x77_LR_FTIR2_or.csv	46	14	cellulose,plant fibres	2068.24	9.69544	145.077	14.9634	11905.8	1.84539e-08
47	E:/Veroeffentlichungen/Paperinpreparation/PyvsFTIR/pygcms/Plankton_He430_21_6,3mL_77x77_LR_FTIR2_or.csv	47	14	cellulose,plant fibres	1946.57	5.67006	117.251	20.6789	18376.6	2.84838e-08
48	E:/Veroeffentlichungen/Paperinpreparation/PyvsFTIR/pygcms/Plankton_He430_21_6,3mL_77x77_LR_FTIR2_or.csv	48	14	cellulose,plant fibres	1946.57	6.47102	112.484	17.3828	12457.4	1.9309e-08
49	E:/Veroeffentlichungen/Paperinpreparation/PyvsFTIR/pygcms/Plankton_He430_21_6,3mL_77x77_LR_FTIR2_or.csv	49	14	cellulose,plant fibres	1946.57	3.2621	94.2404	28.8894	28827.8	4.46831e-08
50	E:/Veroeffentlichungen/Paperinpreparation/PyvsFTIR/pygcms/Plankton_He430_21_6,3mL_77x77_LR_FTIR2_or.csv	50	14	cellulose,plant fibres	1824.91	1.52012	67.0929	44.1366	47903.9	7.42511e-08
51	E:/Veroeffentlichungen/Paperinpreparation/PyvsFTIR/pygcms/Plankton_He430_21_6,3mL_77x77_LR_FTIR2_or.csv	51	14	cellulose,plant fibres	1824.91	4.34688	101.692	23.3941	20398.4	3.16175e-08
52	E:/Veroeffentlichungen/Paperinpreparation/PyvsFTIR/pygcms/Plankton_He430_21_6,3mL_77x77_LR_FTIR2_or.csv	52	14	cellulose,plant fibres	1824.91	5.09085	93.5927	18.3845	11594.2	1.7971e-08
53	E:/Veroeffentlichungen/Paperinpreparation/PyvsFTIR/pygcms/Plankton_He430_21_6,3mL_77x77_LR_FTIR2_or.csv	53	14	cellulose,plant fibres	1824.91	2.66244	73.9915	27.7909	20945.1	3.24649e-08
54	E:/Veroeffentlichungen/Paperinpreparation/PyvsFTIR/pygcms/Plankton_He430_21_6,3mL_77x77_LR_FTIR2_or.csv	54	14	cellulose,plant fibres	1824.91	2.49026	69.7598	28.013	20064.2	3.10996e-08
55	E:/Veroeffentlichungen/Paperinpreparation/PyvsFTIR/pygcms/Plankton_He430_21_6,3mL_77x77_LR_FTIR2_or.csv	55	14	cellulose,plant fibres	1703.25	1.31365	49.3277	37.5502	25492.5	3.95133e-08
56	E:/Veroeffentlichungen/Paperinpreparation/PyvsFTIR/pygcms/Plankton_He430_21_6,3mL_77x77_LR_FTIR2_or.csv	56	14	cellulose,plant fibres	1703.25	2.9619	84.002	28.3609	24764.2	3.83845e-08
57	E:/Veroeffentlichungen/Paperinpreparation/PyvsFTIR/pygcms/Plankton_He430_21_6,3mL_77x77_LR_FTIR2_or.csv	57	14	cellulose,plant fibres	1703.25	2.91552	64.3154	22.0597	11471.2	1.77804e-08
58	E:/Veroeffentlichungen/Paperinpreparation/PyvsFTIR/pygcms/Plankton_He430_21_6,3mL_77x77_LR_FTIR2_or.csv	58	14	cellulose,plant fibres	1703.25	3.07677	67.0929	21.8063	11693.3	1.81246e-08
59	E:/Veroeffentlichungen/Paperinpreparation/PyvsFTIR/pygcms/Plankton_He430_21_6,3mL_77x77_LR_FTIR2_or.csv	59	14	cellulose,plant fibres	1703.25	1.2	49.3277	41.1063	30549.5	4.73517e-08
60	E:/Veroeffentlichungen/Paperinpreparation/PyvsFTIR/pygcms/Plankton_He430_21_6,3mL_77x77_LR_FTIR2_or.csv	60	14	cellulose,plant fibres	1703.25	2.20346	73.9915	33.5797	30579.6	4.73984e-08
61	E:/Veroeffentlichungen/Paperinpreparation/PyvsFTIR/pygcms/Plankton_He430_21_6,3mL_77x77_LR_FTIR2_or.csv	61	14	cellulose,plant fibres	1703.25	1.28672	45.4779	35.3441	20822.4	3.22747e-08
62	E:/Veroeffentlichungen/Paperinpreparation/PyvsFTIR/pygcms/Plankton_He430_21_6,3mL_77x77_LR_FTIR2_or.csv	62	14	cellulose,plant fibres	1703.25	3.72729	80.2996	21.5437	13660	2.1173e-08
63	E:/Veroeffentlichungen/Paperinpreparation/PyvsFTIR/pygcms/Plankton_He430_21_6,3mL_77x77_LR_FTIR2_or.csv	63	14	cellulose,plant fibres	1703.25	1.45736	49.3277	33.8473	20712.6	3.21045e-08
64	E:/Veroeffentlichungen/Paperinpreparation/PyvsFTIR/pygcms/Plankton_He430_21_6,3mL_77x77_LR_FTIR2_or.csv	64	14	cellulose,plant fibres	1703.25	2.83813	69.7598	24.5795	15447.1	2.39431e-08
65	E:/Veroeffentlichungen/Paperinpreparation/PyvsFTIR/pygcms/Plankton_He430_21_6,3mL_77x77_LR_FTIR2_or.csv	65	14	cellulose,plant fibres	1581.59	1.69115	45.4779	26.8916	12054	1.86837e-08
66	E:/Veroeffentlichungen/Paperinpreparation/PyvsFTIR/pygcms/Plankton_He430_21_6,3mL_77x77_LR_FTIR2_or.csv	66	14	cellulose,plant fibres	1581.59	1.67119	56.2422	33.654	23347.1	3.6188e-08
67	E:/Veroeffentlichungen/Paperinpreparation/PyvsFTIR/pygcms/Plankton_He430_21_6,3mL_77x77_LR_FTIR2_or.csv	67	14	cellulose,plant fibres	1581.59	1.83409	56.2422	30.6649	19384	3.00451e-08
68	E:/Veroeffentlichungen/Paperinpreparation/PyvsFTIR/pygcms/Plankton_He430_21_6,3mL_77x77_LR_FTIR2_or.csv	68	14	cellulose,plant fibres	1581.59	2.94381	69.7598	23.6972	14358	2.2255e-08
69	E:/Veroeffentlichungen/Paperinpreparation/PyvsFTIR/pygcms/Plankton_He430_21_6,3mL_77x77_LR_FTIR2_or.csv	69	14	cellulose,plant fibres	1581.59	1.17372	39.7692	33.883	16734.3	2.59382e-08
70	E:/Veroeffentlichungen/Paperinpreparation/PyvsFTIR/pygcms/Plankton_He430_21_6,3mL_77x77_LR_FTIR2_or.csv	70	14	cellulose,plant fibres	1581.59	3.50082	69.7598	19.9267	10152.5	1.57364e-08
71	E:/Veroeffentlichungen/Paperinpreparation/PyvsFTIR/pygcms/Plankton_He430_21_6,3mL_77x77_LR_FTIR2_or.csv	71	14	cellulose,plant fibres	1581.59	4.66845	77.9939	16.7066	7978.73	1.2367e-08
72	E:/Veroeffentlichungen/Paperinpreparation/PyvsFTIR/pygcms/Plankton_He430_21_6,3mL_77x77_LR_FTIR2_or.csv	72	14	cellulose,plant fibres	1581.59	6.08189	113.561	18.672	14511.2	2.24924e-08
73	E:/Veroeffentlichungen/Paperinpreparation/PyvsFTIR/pygcms/Plankton_He430_21_6,3mL_77x77_LR_FTIR2_or.csv	73	14	cellulose,plant fibres	1581.59	3.00002	69.7598	23.2531	13825	2.14288e-08
74	E:/Veroeffentlichungen/Paperinpreparation/PyvsFTIR/pygcms/Plankton_He430_21_6,3mL_77x77_LR_FTIR2_or.csv	74	14	cellulose,plant fibres	1581.59	3.03592	99.8809	32.8998	39624.6	6.14181e-08
75	E:/Veroeffentlichungen/Paperinpreparation/PyvsFTIR/pygcms/Plankton_He430_21_6,3mL_77x77_LR_FTIR2_or.csv	75	14	cellulose,plant fibres	1581.59	3.1305	80.2996	25.6507	19364.6	3.00151e-08
76	E:/Veroeffentlichungen/Paperinpreparation/PyvsFTIR/pygcms/Plankton_He430_21_6,3mL_77x77_LR_FTIR2_or.csv	76	14	cellulose,plant fibres	1459.93	2.07023	49.3277	23.8272	10264.4	1.59098e-08
77	E:/Veroeffentlichungen/Paperinpreparation/PyvsFTIR/pygcms/Plankton_He430_21_6,3mL_77x77_LR_FTIR2_or.csv	77	14	cellulose,plant fibres	1459.93	1.2587	45.4779	36.131	21759.8	3.37277e-08
78	E:/Veroeffentlichungen/Paperinpreparation/PyvsFTIR/pygcms/Plankton_He430_21_6,3mL_77x77_LR_FTIR2_or.csv	78	14	cellulose,plant fibres	1459.93	3.4802	64.3154	18.4804	8050.68	1.24786e-08
79	E:/Veroeffentlichungen/Paperinpreparation/PyvsFTIR/pygcms/Plankton_He430_21_6,3mL_77x77_LR_FTIR2_or.csv	79	14	cellulose,plant fibres	1459.93	1.76051	49.3277	28.0189	14193.5	2.19999e-08
80	E:/Veroeffentlichungen/Paperinpreparation/PyvsFTIR/pygcms/Plankton_He430_21_6,3mL_77x77_LR_FTIR2_or.csv	80	14	cellulose,plant fibres	1459.93	3.9077	67.0929	17.1694	7249.1	1.12361e-08
81	E:/Veroeffentlichungen/Paperinpreparation/PyvsFTIR/pygcms/Plankton_He430_21_6,3mL_77x77_LR_FTIR2_or.csv	81	14	cellulose,plant fibres	1459.93	3.07806	73.9915	24.0383	15670.7	2.42895e-08
82	E:/Veroeffentlichungen/Paperinpreparation/PyvsFTIR/pygcms/Plankton_He430_21_6,3mL_77x77_LR_FTIR2_or.csv	82	14	cellulose,plant fibres	1338.27	1.69837	45.4779	26.7774	11951.8	1.85253e-08
83	E:/Veroeffentlichungen/Paperinpreparation/PyvsFTIR/pygcms/Plankton_He430_21_6,3mL_77x77_LR_FTIR2_or.csv	83	14	cellulose,plant fibres	1338.27	2.2598	62.3951	27.6109	17434.4	2.70233e-08
84	E:/Veroeffentlichungen/Paperinpreparation/PyvsFTIR/pygcms/Plankton_He430_21_6,3mL_77x77_LR_FTIR2_or.csv	84	14	cellulose,plant fibres	1338.27	1.02576	34.8799	34.0041	14782.1	2.29122e-08
85	E:/Veroeffentlichungen/Paperinpreparation/PyvsFTIR/pygcms/Plankton_He430_21_6,3mL_77x77_LR_FTIR2_or.csv	85	14	cellulose,plant fibres	1338.27	1.74424	45.4779	26.0732	11331.4	1.75637e-08
86	E:/Veroeffentlichungen/Paperinpreparation/PyvsFTIR/pygcms/Plankton_He430_21_6,3mL_77x77_LR_FTIR2_or.csv	86	14	cellulose,plant fibres	1338.27	1.92092	49.3277	25.6791	11922	1.84791e-08
87	E:/Veroeffentlichungen/Paperinpreparation/PyvsFTIR/pygcms/Plankton_He430_21_6,3mL_77x77_LR_FTIR2_or.csv	87	14	cellulose,plant fibres	1338.27	3.57461	69.7598	19.5154	9737.71	1.50934e-08
88	E:/Veroeffentlichungen/Paperinpreparation/PyvsFTIR/pygcms/Plankton_He430_21_6,3mL_77x77_LR_FTIR2_or.csv	88	14	cellulose,plant fibres	1338.27	1.70975	55.15	32.2562	21031.5	3.25988e-08
89	E:/Veroeffentlichungen/Paperinpreparation/PyvsFTIR/pygcms/Plankton_He430_21_6,3mL_77x77_LR_FTIR2_or.csv	89	14	cellulose,plant fibres	1338.27	1.96066	55.15	28.1283	15992.9	2.47891e-08
90	E:/Veroeffentlichungen/Paperinpreparation/PyvsFTIR/pygcms/Plankton_He430_21_6,3mL_77x77_LR_FTIR2_or.csv	90	14	cellulose,plant fibres	1338.27	2.69395	56.2422	20.8772	8984.71	1.39263e-08
91	E:/Veroeffentlichungen/Paperinpreparation/PyvsFTIR/pygcms/Plankton_He430_21_6,3mL_77x77_LR_FTIR2_or.csv	91	14	cellulose,plant fibres	1338.27	8.91549	101.692	11.4062	4849.1	7.5161e-09
92	E:/Veroeffentlichungen/Paperinpreparation/PyvsFTIR/pygcms/Plankton_He430_21_6,3mL_77x77_LR_FTIR2_or.csv	92	14	cellulose,plant fibres	1338.27	2.48153	69.7598	28.1116	20205.6	3.13187e-08
93	E:/Veroeffentlichungen/Paperinpreparation/PyvsFTIR/pygcms/Plankton_He430_21_6,3mL_77x77_LR_FTIR2_or.csv	93	14	cellulose,plant fibres	1338.27	3.04083	64.3154	21.1506	10545.3	1.63452e-08
94	E:/Veroeffentlichungen/Paperinpreparation/PyvsFTIR/pygcms/Plankton_He430_21_6,3mL_77x77_LR_FTIR2_or.csv	94	14	cellulose,plant fibres	1338.27	2.21928	67.0929	30.2319	22475.2	3.48365e-08
95	E:/Veroeffentlichungen/Paperinpreparation/PyvsFTIR/pygcms/Plankton_He430_21_6,3mL_77x77_LR_FTIR2_or.csv	95	14	cellulose,plant fibres	1216.61	4.99881	73.9915	14.8018	5941.67	9.20959e-09
96	E:/Veroeffentlichungen/Paperinpreparation/PyvsFTIR/pygcms/Plankton_He430_21_6,3mL_77x77_LR_FTIR2_or.csv	96	14	cellulose,plant fibres	1216.61	1.33517	49.3277	36.9448	24677	3.82494e-08
97	E:/Veroeffentlichungen/Paperinpreparation/PyvsFTIR/pygcms/Plankton_He430_21_6,3mL_77x77_LR_FTIR2_or.csv	97	14	cellulose,plant fibres	1216.61	1.79123	45.4779	25.3892	10744.7	1.66544e-08
98	E:/Veroeffentlichungen/Paperinpreparation/PyvsFTIR/pygcms/Plankton_He430_21_6,3mL_77x77_LR_FTIR2_or.csv	98	14	cellulose,plant fibres	1216.61	1.41902	39.7692	28.0259	11448.9	1.77458e-08
99	E:/Veroeffentlichungen/Paperinpreparation/PyvsFTIR/pygcms/Plankton_He430_21_6,3mL_77x77_LR_FTIR2_or.csv	99	14	cellulose,plant fibres	1216.61	2.00254	45.4779	22.7101	8596.79	1.3325e-08
100	E:/Veroeffentlichungen/Paperinpreparation/PyvsFTIR/pygcms/Plankton_He430_21_6,3mL_77x77_LR_FTIR2_or.csv	100	14	cellulose,plant fibres	1216.61	2.45745	55.15	22.442	10180.4	1.57796e-08
101	E:/Veroeffentlichungen/Paperinpreparation/PyvsFTIR/pygcms/Plankton_He430_21_6,3mL_77x77_LR_FTIR2_or.csv	101	14	cellulose,plant fibres	1216.61	1.73205	46.7963	27.0179	12520.2	1.94063e-08
102	E:/Veroeffentlichungen/Paperinpreparation/PyvsFTIR/pygcms/Plankton_He430_21_6,3mL_77x77_LR_FTIR2_or.csv	102	14	cellulose,plant fibres	1216.61	12.7517	109.191	8.56288	2934.44	4.54838e-09
103	E:/Veroeffentlichungen/Paperinpreparation/PyvsFTIR/pygcms/Plankton_He430_21_6,3mL_77x77_LR_FTIR2_or.csv	103	14	cellulose,plant fibres	1216.61	2.15545	55.15	25.5862	13232.9	2.0511e-08
104	E:/Veroeffentlichungen/Paperinpreparation/PyvsFTIR/pygcms/Plankton_He430_21_6,3mL_77x77_LR_FTIR2_or.csv	104	14	cellulose,plant fibres	1216.61	1.32288	39.7692	30.0627	13173.5	2.04189e-08
105	E:/Veroeffentlichungen/Paperinpreparation/PyvsFTIR/pygcms/Plankton_He430_21_6,3mL_77x77_LR_FTIR2_or.csv	105	14	cellulose,plant fibres	1216.61	4.21888	69.7598	16.5351	6990.66	1.08355e-08
106	E:/Veroeffentlichungen/Paperinpreparation/PyvsFTIR/pygcms/Plankton_He430_21_6,3mL_77x77_LR_FTIR2_or.csv	106	14	cellulose,plant fibres	1216.61	1.99592	46.7963	23.446	9428.56	1.46143e-08
107	E:/Veroeffentlichungen/Paperinpreparation/PyvsFTIR/pygcms/Plankton_He430_21_6,3mL_77x77_LR_FTIR2_or.csv	107	14	cellulose,plant fibres	1216.61	2.49735	55.15	22.0834	9857.65	1.52794e-08
108	E:/Veroeffentlichungen/Paperinpreparation/PyvsFTIR/pygcms/Plankton_He430_21_6,3mL_77x77_LR_FTIR2_or.csv	108	14	cellulose,plant fibres	1216.61	1.65716	44.12	26.6239	11462.4	1.77667e-08
109	E:/Veroeffentlichungen/Paperinpreparation/PyvsFTIR/pygcms/Plankton_He430_21_6,3mL_77x77_LR_FTIR2_or.csv	109	14	cellulose,plant fibres	1094.95	1.95329	49.3277	25.2536	11530.1	1.78717e-08
110	E:/Veroeffentlichungen/Paperinpreparation/PyvsFTIR/pygcms/Plankton_He430_21_6,3mL_77x77_LR_FTIR2_or.csv	110	14	cellulose,plant fibres	1094.95	3.5688	56.2422	15.7594	5119.65	7.93545e-09
111	E:/Veroeffentlichungen/Paperinpreparation/PyvsFTIR/pygcms/Plankton_He430_21_6,3mL_77x77_LR_FTIR2_or.csv	111	14	cellulose,plant fibres	1094.95	6.91102	77.21	11.172	3532.11	5.47476e-09
112	E:/Veroeffentlichungen/Paperinpreparation/PyvsFTIR/pygcms/Plankton_He430_21_6,3mL_77x77_LR_FTIR2_or.csv	112	14	cellulose,plant fibres	1094.95	1.20821	34.8799	28.8692	10654.7	1.65148e-08
113	E:/Veroeffentlichungen/Paperinpreparation/PyvsFTIR/pygcms/Plankton_He430_21_6,3mL_77x77_LR_FTIR2_or.csv	113	14	cellulose,plant fibres	1094.95	4.60713	64.3154	13.96	4593.9	7.12054e-09
114	E:/Veroeffentlichungen/Paperinpreparation/PyvsFTIR/pygcms/Plankton_He430_21_6,3mL_77x77_LR_FTIR2_or.csv	114	14	cellulose,plant fibres	1094.95	1.73205	55.15	31.8409	20493.3	3.17646e-08
115	E:/Veroeffentlichungen/Paperinpreparation/PyvsFTIR/pygcms/Plankton_He430_21_6,3mL_77x77_LR_FTIR2_or.csv	115	14	cellulose,plant fibres	1094.95	1.44301	34.8799	24.1717	7469.4	1.15776e-08
116	E:/Veroeffentlichungen/Paperinpreparation/PyvsFTIR/pygcms/Plankton_He430_21_6,3mL_77x77_LR_FTIR2_or.csv	116	14	cellulose,plant fibres	1094.95	3.33413	55.15	16.5411	5530.56	8.57237e-09
117	E:/Veroeffentlichungen/Paperinpreparation/PyvsFTIR/pygcms/Plankton_He430_21_6,3mL_77x77_LR_FTIR2_or.csv	117	14	cellulose,plant fibres	1094.95	1.39003	34.8799	25.0929	8049.59	1.24769e-08
118	E:/Veroeffentlichungen/Paperinpreparation/PyvsFTIR/pygcms/Plankton_He430_21_6,3mL_77x77_LR_FTIR2_or.csv	118	14	cellulose,plant fibres	1094.95	2.76206	59.3984	21.5051	10068.3	1.56058e-08
119	E:/Veroeffentlichungen/Paperinpreparation/PyvsFTIR/pygcms/Plankton_He430_21_6,3mL_77x77_LR_FTIR2_or.csv	119	14	cellulose,plant fibres	973.287	1.64885	34.8799	21.154	5720.83	8.86729e-09
120	E:/Veroeffentlichungen/Paperinpreparation/PyvsFTIR/pygcms/Plankton_He430_21_6,3mL_77x77_LR_FTIR2_or.csv	120	14	cellulose,plant fibres	973.287	5.07823	77.9939	15.3585	6743	1.04517e-08
121	E:/Veroeffentlichungen/Paperinpreparation/PyvsFTIR/pygcms/Plankton_He430_21_6,3mL_77x77_LR_FTIR2_or.csv	121	14	cellulose,plant fibres	973.287	3.32934	56.2422	16.8929	5882.55	9.11795e-09
122	E:/Veroeffentlichungen/Paperinpreparation/PyvsFTIR/pygcms/Plankton_He430_21_6,3mL_77x77_LR_FTIR2_or.csv	122	14	cellulose,plant fibres	973.287	4.39107	59.3984	13.5271	3983.64	6.17464e-09
123	E:/Veroeffentlichungen/Paperinpreparation/PyvsFTIR/pygcms/Plankton_He430_21_6,3mL_77x77_LR_FTIR2_or.csv	123	14	cellulose,plant fibres	973.287	5.63504	70.6265	12.5334	4066.35	6.30285e-09
124	E:/Veroeffentlichungen/Paperinpreparation/PyvsFTIR/pygcms/Plankton_He430_21_6,3mL_77x77_LR_FTIR2_or.csv	124	14	cellulose,plant fibres	973.287	6.8154	69.7598	10.2356	2678.74	4.15205e-09
125	E:/Veroeffentlichungen/Paperinpreparation/PyvsFTIR/pygcms/Plankton_He430_21_6,3mL_77x77_LR_FTIR2_or.csv	125	14	cellulose,plant fibres	973.287	1.6256	34.8799	21.4566	5885.64	9.12275e-09
126	E:/Veroeffentlichungen/Paperinpreparation/PyvsFTIR/pygcms/Plankton_He430_21_6,3mL_77x77_LR_FTIR2_or.csv	126	14	cellulose,plant fibres	973.287	6.78915	73.9915	10.8985	3221.15	4.99279e-09
127	E:/Veroeffentlichungen/Paperinpreparation/PyvsFTIR/pygcms/Plankton_He430_21_6,3mL_77x77_LR_FTIR2_or.csv	127	14	cellulose,plant fibres	973.287	1.26491	31.1976	24.6638	6955.66	1.07813e-08
128	E:/Veroeffentlichungen/Paperinpreparation/PyvsFTIR/pygcms/Plankton_He430_21_6,3mL_77x77_LR_FTIR2_or.csv	128	14	cellulose,plant fibres	973.287	5.59234	64.3154	11.5006	3117.84	4.83266e-09
129	E:/Veroeffentlichungen/Paperinpreparation/PyvsFTIR/pygcms/Plankton_He430_21_6,3mL_77x77_LR_FTIR2_or.csv	129	14	cellulose,plant fibres	973.287	2.52982	44.12	17.44	4918.39	7.62351e-09
130	E:/Veroeffentlichungen/Paperinpreparation/PyvsFTIR/pygcms/Plankton_He430_21_6,3mL_77x77_LR_FTIR2_or.csv	130	14	cellulose,plant fibres	973.287	6.32456	67.0929	10.6083	2767.36	4.28941e-09
131	E:/Veroeffentlichungen/Paperinpreparation/PyvsFTIR/pygcms/Plankton_He430_21_6,3mL_77x77_LR_FTIR2_or.csv	131	14	cellulose,plant fibres	973.287	1.26491	31.1976	24.6638	6955.66	1.07813e-08
132	E:/Veroeffentlichungen/Paperinpreparation/PyvsFTIR/pygcms/Plankton_He430_21_6,3mL_77x77_LR_FTIR2_or.csv	132	14	cellulose,plant fibres	973.287	3.77667	55.15	14.6028	4310.38	6.68109e-09
133	E:/Veroeffentlichungen/Paperinpreparation/PyvsFTIR/pygcms/Plankton_He430_21_6,3mL_77x77_LR_FTIR2_or.csv	133	14	cellulose,plant fibres	973.287	1.71501	34.8799	20.338	5287.98	8.19637e-09
134	E:/Veroeffentlichungen/Paperinpreparation/PyvsFTIR/pygcms/Plankton_He430_21_6,3mL_77x77_LR_FTIR2_or.csv	134	14	cellulose,plant fibres	973.287	1.50442	34.8799	23.185	6872.04	1.06517e-08
135	E:/Veroeffentlichungen/Paperinpreparation/PyvsFTIR/pygcms/Plankton_He430_21_6,3mL_77x77_LR_FTIR2_or.csv	135	14	cellulose,plant fibres	973.287	1.71501	34.8799	20.338	5287.98	8.19637e-09
136	E:/Veroeffentlichungen/Paperinpreparation/PyvsFTIR/pygcms/Plankton_He430_21_6,3mL_77x77_LR_FTIR2_or.csv	136	14	cellulose,plant fibres	973.287	1.2545	34.8799	27.8038	9882.8	1.53183e-08
137	E:/Veroeffentlichungen/Paperinpreparation/PyvsFTIR/pygcms/Plankton_He430_21_6,3mL_77x77_LR_FTIR2_or.csv	137	14	cellulose,plant fibres	973.287	3.8047	62.3951	16.3995	6150.47	9.53322e-09
138	E:/Veroeffentlichungen/Paperinpreparation/PyvsFTIR/pygcms/Plankton_He430_21_6,3mL_77x77_LR_FTIR2_or.csv	138	14	cellulose,plant fibres	973.287	1.26491	31.1976	24.6638	6955.66	1.07813e-08
139	E:/Veroeffentlichungen/Paperinpreparation/PyvsFTIR/pygcms/Plankton_He430_21_6,3mL_77x77_LR_FTIR2_or.csv	139	14	cellulose,plant fibres	851.626	1.87083	34.8799	18.6441	4443.81	6.8879e-09
140	E:/Veroeffentlichungen/Paperinpreparation/PyvsFTIR/pygcms/Plankton_He430_21_6,3mL_77x77_LR_FTIR2_or.csv	140	14	cellulose,plant fibres	851.626	1.87083	34.8799	18.6441	4443.81	6.8879e-09
141	E:/Veroeffentlichungen/Paperinpreparation/PyvsFTIR/pygcms/Plankton_He430_21_6,3mL_77x77_LR_FTIR2_or.csv	141	14	cellulose,plant fibres	851.626	2.78361	39.7692	14.2869	2975.23	4.61161e-09
142	E:/Veroeffentlichungen/Paperinpreparation/PyvsFTIR/pygcms/Plankton_He430_21_6,3mL_77x77_LR_FTIR2_or.csv	142	14	cellulose,plant fibres	851.626	1.80739	34.8799	19.2985	4761.22	7.37989e-09
143	E:/Veroeffentlichungen/Paperinpreparation/PyvsFTIR/pygcms/Plankton_He430_21_6,3mL_77x77_LR_FTIR2_or.csv	143	14	cellulose,plant fibres	851.626	5.19271	56.2422	10.831	2418.21	3.74823e-09
144	E:/Veroeffentlichungen/Paperinpreparation/PyvsFTIR/pygcms/Plankton_He430_21_6,3mL_77x77_LR_FTIR2_or.csv	144	14	cellulose,plant fibres	851.626	1.08012	24.6638	22.8343	4713.37	7.30572e-09
145	E:/Veroeffentlichungen/Paperinpreparation/PyvsFTIR/pygcms/Plankton_He430_21_6,3mL_77x77_LR_FTIR2_or.csv	145	14	cellulose,plant fibres	851.626	1.45608	33.09	22.7253	6263.46	9.70837e-09
146	E:/Veroeffentlichungen/Paperinpreparation/PyvsFTIR/pygcms/Plankton_He430_21_6,3mL_77x77_LR_FTIR2_or.csv	146	14	cellulose,plant fibres	851.626	5.47458	59.3984	10.8498	2562.82	3.97237e-09
147	E:/Veroeffentlichungen/Paperinpreparation/PyvsFTIR/pygcms/Plankton_He430_21_6,3mL_77x77_LR_FTIR2_or.csv	147	14	cellulose,plant fibres	851.626	1.30582	33.09	25.3403	7787.85	1.20712e-08
148	E:/Veroeffentlichungen/Paperinpreparation/PyvsFTIR/pygcms/Plankton_He430_21_6,3mL_77x77_LR_FTIR2_or.csv	148	14	cellulose,plant fibres	851.626	1.73205	31.1976	18.0119	3709.68	5.75001e-09
149	E:/Veroeffentlichungen/Paperinpreparation/PyvsFTIR/pygcms/Plankton_He430_21_6,3mL_77x77_LR_FTIR2_or.csv	149	14	cellulose,plant fibres	851.626	5.03931	55.15	10.944	2420.98	3.75252e-09
150	E:/Veroeffentlichungen/Paperinpreparation/PyvsFTIR/pygcms/Plankton_He430_21_6,3mL_77x77_LR_FTIR2_or.csv	150	14	cellulose,plant fibres	851.626	2.50115	55.15	22.0499	9827.77	1.5233e-08
151	E:/Veroeffentlichungen/Paperinpreparation/PyvsFTIR/pygcms/Plankton_He430_21_6,3mL_77x77_LR_FTIR2_or.csv	151	14	cellulose,plant fibres	851.626	2.18076	34.8799	15.9944	3270.45	5.0692e-09
152	E:/Veroeffentlichungen/Paperinpreparation/PyvsFTIR/pygcms/Plankton_He430_21_6,3mL_77x77_LR_FTIR2_or.csv	152	14	cellulose,plant fibres	851.626	3.55339	56.2422	15.8277	5164.13	8.0044e-09
153	E:/Veroeffentlichungen/Paperinpreparation/PyvsFTIR/pygcms/Plankton_He430_21_6,3mL_77x77_LR_FTIR2_or.csv	153	14	cellulose,plant fibres	851.626	4.90739	73.9915	15.0776	6165.11	9.55591e-09
154	E:/Veroeffentlichungen/Paperinpreparation/PyvsFTIR/pygcms/Plankton_He430_21_6,3mL_77x77_LR_FTIR2_or.csv	154	14	cellulose,plant fibres	851.626	2.2806	45.4779	19.9412	6628.24	1.02738e-08
155	E:/Veroeffentlichungen/Paperinpreparation/PyvsFTIR/pygcms/Plankton_He430_21_6,3mL_77x77_LR_FTIR2_or.csv	155	14	cellulose,plant fibres	851.626	4.39107	49.3277	11.2336	2281.54	3.53639e-09
156	E:/Veroeffentlichungen/Paperinpreparation/PyvsFTIR/pygcms/Plankton_He430_21_6,3mL_77x77_LR_FTIR2_or.csv	156	14	cellulose,plant fibres	851.626	2.0211	45.4779	22.5015	8439.54	1.30813e-08
157	E:/Veroeffentlichungen/Paperinpreparation/PyvsFTIR/pygcms/Plankton_He430_21_6,3mL_77x77_LR_FTIR2_or.csv	157	14	cellulose,plant fibres	851.626	2.18076	34.8799	15.9944	3270.45	5.0692e-09
158	E:/Veroeffentlichungen/Paperinpreparation/PyvsFTIR/pygcms/Plankton_He430_21_6,3mL_77x77_LR_FTIR2_or.csv	158	14	cellulose,plant fibres	851.626	2.18076	34.8799	15.9944	3270.45	5.0692e-09
159	E:/Veroeffentlichungen/Paperinpreparation/PyvsFTIR/pygcms/Plankton_He430_21_6,3mL_77x77_LR_FTIR2_or.csv	159	14	cellulose,plant fibres	851.626	3.32864	45.4779	13.6626	3111.46	4.82276e-09
160	E:/Veroeffentlichungen/Paperinpreparation/PyvsFTIR/pygcms/Plankton_He430_21_6,3mL_77x77_LR_FTIR2_or.csv	160	14	cellulose,plant fibres	851.626	7	77.21	11.03	3442.87	5.33646e-09
161	E:/Veroeffentlichungen/Paperinpreparation/PyvsFTIR/pygcms/Plankton_He430_21_6,3mL_77x77_LR_FTIR2_or.csv	161	14	cellulose,plant fibres	851.626	1.73205	31.1976	18.0119	3709.68	5.75001e-09
162	E:/Veroeffentlichungen/Paperinpreparation/PyvsFTIR/pygcms/Plankton_He430_21_6,3mL_77x77_LR_FTIR2_or.csv	162	14	cellulose,plant fibres	851.626	7	77.21	11.03	3442.87	5.33646e-09
163	E:/Veroeffentlichungen/Paperinpreparation/PyvsFTIR/pygcms/Plankton_He430_21_6,3mL_77x77_LR_FTIR2_or.csv	163	14	cellulose,plant fibres	851.626	1.6196	34.8799	21.5361	5929.37	9.19052e-09
164	E:/Veroeffentlichungen/Paperinpreparation/PyvsFTIR/pygcms/Plankton_He430_21_6,3mL_77x77_LR_FTIR2_or.csv	164	14	cellulose,plant fibres	851.626	2.81719	44.12	15.661	3966.15	6.14754e-09
165	E:/Veroeffentlichungen/Paperinpreparation/PyvsFTIR/pygcms/Plankton_He430_21_6,3mL_77x77_LR_FTIR2_or.csv	165	14	cellulose,plant fibres	851.626	4.39107	49.3277	11.2336	2281.54	3.53639e-09
166	E:/Veroeffentlichungen/Paperinpreparation/PyvsFTIR/pygcms/Plankton_He430_21_6,3mL_77x77_LR_FTIR2_or.csv	166	14	cellulose,plant fibres	851.626	1.08012	24.6638	22.8343	4713.37	7.30572e-09
167	E:/Veroeffentlichungen/Paperinpreparation/PyvsFTIR/pygcms/Plankton_He430_21_6,3mL_77x77_LR_FTIR2_or.csv	167	14	cellulose,plant fibres	729.965	1.63299	24.6638	15.1034	2062.1	3.19625e-09
168	E:/Veroeffentlichungen/Paperinpreparation/PyvsFTIR/pygcms/Plankton_He430_21_6,3mL_77x77_LR_FTIR2_or.csv	168	14	cellulose,plant fibres	729.965	6.80778	56.2422	8.26146	1406.93	2.18074e-09
169	E:/Veroeffentlichungen/Paperinpreparation/PyvsFTIR/pygcms/Plankton_He430_21_6,3mL_77x77_LR_FTIR2_or.csv	169	14	cellulose,plant fibres	729.965	1.73205	31.1976	18.0119	3709.68	5.75001e-09
170	E:/Veroeffentlichungen/Paperinpreparation/PyvsFTIR/pygcms/Plankton_He430_21_6,3mL_77x77_LR_FTIR2_or.csv	170	14	cellulose,plant fibres	729.965	1.82323	33.09	18.1491	3994.88	6.19206e-09
171	E:/Veroeffentlichungen/Paperinpreparation/PyvsFTIR/pygcms/Plankton_He430_21_6,3mL_77x77_LR_FTIR2_or.csv	171	14	cellulose,plant fibres	729.965	4.39107	49.3277	11.2336	2281.54	3.53639e-09
172	E:/Veroeffentlichungen/Paperinpreparation/PyvsFTIR/pygcms/Plankton_He430_21_6,3mL_77x77_LR_FTIR2_or.csv	172	14	cellulose,plant fibres	729.965	1.63299	24.6638	15.1034	2062.1	3.19625e-09
173	E:/Veroeffentlichungen/Paperinpreparation/PyvsFTIR/pygcms/Plankton_He430_21_6,3mL_77x77_LR_FTIR2_or.csv	173	14	cellulose,plant fibres	729.965	1.14564	24.6638	21.5284	4189.66	6.49397e-09
174	E:/Veroeffentlichungen/Paperinpreparation/PyvsFTIR/pygcms/Plankton_He430_21_6,3mL_77x77_LR_FTIR2_or.csv	174	14	cellulose,plant fibres	729.965	2.40761	45.4779	18.8892	5947.38	9.21843e-09
175	E:/Veroeffentlichungen/Paperinpreparation/PyvsFTIR/pygcms/Plankton_He430_21_6,3mL_77x77_LR_FTIR2_or.csv	175	14	cellulose,plant fibres	729.965	2.44949	34.8799	14.2397	2592.22	4.01794e-09
176	E:/Veroeffentlichungen/Paperinpreparation/PyvsFTIR/pygcms/Plankton_He430_21_6,3mL_77x77_LR_FTIR2_or.csv	176	14	cellulose,plant fibres	729.965	2.03101	31.1976	15.3606	2697.95	4.18183e-09
177	E:/Veroeffentlichungen/Paperinpreparation/PyvsFTIR/pygcms/Plankton_He430_21_6,3mL_77x77_LR_FTIR2_or.csv	177	14	cellulose,plant fibres	729.965	2.03101	33.09	16.2924	3219.31	4.98993e-09
178	E:/Veroeffentlichungen/Paperinpreparation/PyvsFTIR/pygcms/Plankton_He430_21_6,3mL_77x77_LR_FTIR2_or.csv	178	14	cellulose,plant fibres	729.965	2.03101	33.09	16.2924	3219.31	4.98993e-09
179	E:/Veroeffentlichungen/Paperinpreparation/PyvsFTIR/pygcms/Plankton_He430_21_6,3mL_77x77_LR_FTIR2_or.csv	179	14	cellulose,plant fibres	729.965	2.63644	34.8799	13.2299	2237.62	3.46831e-09
180	E:/Veroeffentlichungen/Paperinpreparation/PyvsFTIR/pygcms/Plankton_He430_21_6,3mL_77x77_LR_FTIR2_or.csv	180	14	cellulose,plant fibres	729.965	2.03101	31.1976	15.3606	2697.95	4.18183e-09
181	E:/Veroeffentlichungen/Paperinpreparation/PyvsFTIR/pygcms/Plankton_He430_21_6,3mL_77x77_LR_FTIR2_or.csv	181	14	cellulose,plant fibres	729.965	6.19802	59.3984	9.58345	1999.47	3.09918e-09
182	E:/Veroeffentlichungen/Paperinpreparation/PyvsFTIR/pygcms/Plankton_He430_21_6,3mL_77x77_LR_FTIR2_or.csv	182	14	cellulose,plant fibres	729.965	1.73205	31.1976	18.0119	3709.68	5.75001e-09
183	E:/Veroeffentlichungen/Paperinpreparation/PyvsFTIR/pygcms/Plankton_He430_21_6,3mL_77x77_LR_FTIR2_or.csv	183	14	cellulose,plant fibres	729.965	2.9938	39.7692	13.2839	2572.13	3.9868e-09
184	E:/Veroeffentlichungen/Paperinpreparation/PyvsFTIR/pygcms/Plankton_He430_21_6,3mL_77x77_LR_FTIR2_or.csv	184	14	cellulose,plant fibres	729.965	4.25799	45.4779	10.6806	1901.46	2.94727e-09
185	E:/Veroeffentlichungen/Paperinpreparation/PyvsFTIR/pygcms/Plankton_He430_21_6,3mL_77x77_LR_FTIR2_or.csv	185	14	cellulose,plant fibres	729.965	2.03101	31.1976	15.3606	2697.95	4.18183e-09
186	E:/Veroeffentlichungen/Paperinpreparation/PyvsFTIR/pygcms/Plankton_He430_21_6,3mL_77x77_LR_FTIR2_or.csv	186	14	cellulose,plant fibres	729.965	3.77667	44.12	11.6823	2206.91	3.42072e-09
187	E:/Veroeffentlichungen/Paperinpreparation/PyvsFTIR/pygcms/Plankton_He430_21_6,3mL_77x77_LR_FTIR2_or.csv	187	14	cellulose,plant fibres	729.965	1.73205	31.1976	18.0119	3709.68	5.75001e-09
188	E:/Veroeffentlichungen/Paperinpreparation/PyvsFTIR/pygcms/Plankton_He430_21_6,3mL_77x77_LR_FTIR2_or.csv	188	14	cellulose,plant fibres	729.965	1.14564	24.6638	21.5284	4189.66	6.49397e-09
189	E:/Veroeffentlichungen/Paperinpreparation/PyvsFTIR/pygcms/Plankton_He430_21_6,3mL_77x77_LR_FTIR2_or.csv	189	14	cellulose,plant fibres	729.965	2.80804	39.7692	14.1626	2923.69	4.53173e-09
190	E:/Veroeffentlichungen/Paperinpreparation/PyvsFTIR/pygcms/Plankton_He430_21_6,3mL_77x77_LR_FTIR2_or.csv	190	14	cellulose,plant fibres	729.965	6.245	62.3951	9.99121	2282.88	3.53847e-09
191	E:/Veroeffentlichungen/Paperinpreparation/PyvsFTIR/pygcms/Plankton_He430_21_6,3mL_77x77_LR_FTIR2_or.csv	191	14	cellulose,plant fibres	729.965	1.14564	24.6638	21.5284	4189.66	6.49397e-09
192	E:/Veroeffentlichungen/Paperinpreparation/PyvsFTIR/pygcms/Plankton_He430_21_6,3mL_77x77_LR_FTIR2_or.csv	192	14	cellulose,plant fibres	729.965	2.9938	39.7692	13.2839	2572.13	3.9868e-09
193	E:/Veroeffentlichungen/Paperinpreparation/PyvsFTIR/pygcms/Plankton_He430_21_6,3mL_77x77_LR_FTIR2_or.csv	193	14	cellulose,plant fibres	729.965	1.63299	24.6638	15.1034	2062.1	3.19625e-09
194	E:/Veroeffentlichungen/Paperinpreparation/PyvsFTIR/pygcms/Plankton_He430_21_6,3mL_77x77_LR_FTIR2_or.csv	194	14	cellulose,plant fibres	729.965	1.63299	24.6638	15.1034	2062.1	3.19625e-09
195	E:/Veroeffentlichungen/Paperinpreparation/PyvsFTIR/pygcms/Plankton_He430_21_6,3mL_77x77_LR_FTIR2_or.csv	195	14	cellulose,plant fibres	729.965	1.63299	24.6638	15.1034	2062.1	3.19625e-09
196	E:/Veroeffentlichungen/Paperinpreparation/PyvsFTIR/pygcms/Plankton_He430_21_6,3mL_77x77_LR_FTIR2_or.csv	196	14	cellulose,plant fibres	729.965	4.26556	55.15	12.9291	3378.94	5.23735e-09
197	E:/Veroeffentlichungen/Paperinpreparation/PyvsFTIR/pygcms/Plankton_He430_21_6,3mL_77x77_LR_FTIR2_or.csv	197	14	cellulose,plant fibres	729.965	4.25799	45.4779	10.6806	1901.46	2.94727e-09
198	E:/Veroeffentlichungen/Paperinpreparation/PyvsFTIR/pygcms/Plankton_He430_21_6,3mL_77x77_LR_FTIR2_or.csv	198	14	cellulose,plant fibres	729.965	2.29129	34.8799	15.2228	2962.54	4.59193e-09
199	E:/Veroeffentlichungen/Paperinpreparation/PyvsFTIR/pygcms/Plankton_He430_21_6,3mL_77x77_LR_FTIR2_or.csv	199	14	cellulose,plant fibres	729.965	3.77667	44.12	11.6823	2206.91	3.42072e-09
200	E:/Veroeffentlichungen/Paperinpreparation/PyvsFTIR/pygcms/Plankton_He430_21_6,3mL_77x77_LR_FTIR2_or.csv	200	14	cellulose,plant fibres	729.965	2.9938	39.7692	13.2839	2572.13	3.9868e-09
201	E:/Veroeffentlichungen/Paperinpreparation/PyvsFTIR/pygcms/Plankton_He430_21_6,3mL_77x77_LR_FTIR2_or.csv	201	14	cellulose,plant fibres	729.965	1.63299	24.6638	15.1034	2062.1	3.19625e-09
202	E:/Veroeffentlichungen/Paperinpreparation/PyvsFTIR/pygcms/Plankton_He430_21_6,3mL_77x77_LR_FTIR2_or.csv	202	14	cellulose,plant fibres	729.965	2.9938	39.7692	13.2839	2572.13	3.9868e-09
203	E:/Veroeffentlichungen/Paperinpreparation/PyvsFTIR/pygcms/Plankton_He430_21_6,3mL_77x77_LR_FTIR2_or.csv	203	14	cellulose,plant fibres	608.304	2.88675	31.1976	10.8071	1335.49	2.07e-09
204	E:/Veroeffentlichungen/Paperinpreparation/PyvsFTIR/pygcms/Plankton_He430_21_6,3mL_77x77_LR_FTIR2_or.csv	204	14	cellulose,plant fibres	608.304	5.20799	45.4779	8.73233	1271.03	1.9701e-09
205	E:/Veroeffentlichungen/Paperinpreparation/PyvsFTIR/pygcms/Plankton_He430_21_6,3mL_77x77_LR_FTIR2_or.csv	205	14	cellulose,plant fibres	608.304	2.98543	39.7692	13.3211	2586.57	4.00918e-09
206	E:/Veroeffentlichungen/Paperinpreparation/PyvsFTIR/pygcms/Plankton_He430_21_6,3mL_77x77_LR_FTIR2_or.csv	206	14	cellulose,plant fibres	608.304	4.39107	39.7692	9.05685	1195.63	1.85323e-09
207	E:/Veroeffentlichungen/Paperinpreparation/PyvsFTIR/pygcms/Plankton_He430_21_6,3mL_77x77_LR_FTIR2_or.csv	207	14	cellulose,plant fibres	608.304	1.73205	24.6638	14.2397	1832.98	2.84111e-09
208	E:/Veroeffentlichungen/Paperinpreparation/PyvsFTIR/pygcms/Plankton_He430_21_6,3mL_77x77_LR_FTIR2_or.csv	208	14	cellulose,plant fibres	608.304	3.40101	34.8799	10.2557	1344.64	2.0842e-09
209	E:/Veroeffentlichungen/Paperinpreparation/PyvsFTIR/pygcms/Plankton_He430_21_6,3mL_77x77_LR_FTIR2_or.csv	209	14	cellulose,plant fibres	608.304	1.73205	24.6638	14.2397	1832.98	2.84111e-09
210	E:/Veroeffentlichungen/Paperinpreparation/PyvsFTIR/pygcms/Plankton_He430_21_6,3mL_77x77_LR_FTIR2_or.csv	210	14	cellulose,plant fibres	608.304	2.88675	31.1976	10.8071	1335.49	2.07e-09
211	E:/Veroeffentlichungen/Paperinpreparation/PyvsFTIR/pygcms/Plankton_He430_21_6,3mL_77x77_LR_FTIR2_or.csv	211	14	cellulose,plant fibres	608.304	1.73205	24.6638	14.2397	1832.98	2.84111e-09
212	E:/Veroeffentlichungen/Paperinpreparation/PyvsFTIR/pygcms/Plankton_He430_21_6,3mL_77x77_LR_FTIR2_or.csv	212	14	cellulose,plant fibres	608.304	2.43545	34.8799	14.3218	2622.2	4.06441e-09
213	E:/Veroeffentlichungen/Paperinpreparation/PyvsFTIR/pygcms/Plankton_He430_21_6,3mL_77x77_LR_FTIR2_or.csv	213	14	cellulose,plant fibres	608.304	1.73205	24.6638	14.2397	1832.98	2.84111e-09
214	E:/Veroeffentlichungen/Paperinpreparation/PyvsFTIR/pygcms/Plankton_He430_21_6,3mL_77x77_LR_FTIR2_or.csv	214	14	cellulose,plant fibres	608.304	1.62117	24.6638	15.2136	2092.27	3.24302e-09
215	E:/Veroeffentlichungen/Paperinpreparation/PyvsFTIR/pygcms/Plankton_He430_21_6,3mL_77x77_LR_FTIR2_or.csv	215	14	cellulose,plant fibres	608.304	2.88675	31.1976	10.8071	1335.49	2.07e-09
216	E:/Veroeffentlichungen/Paperinpreparation/PyvsFTIR/pygcms/Plankton_He430_21_6,3mL_77x77_LR_FTIR2_or.csv	216	14	cellulose,plant fibres	608.304	1	22.06	22.06	3934.71	6.09881e-09
217	E:/Veroeffentlichungen/Paperinpreparation/PyvsFTIR/pygcms/Plankton_He430_21_6,3mL_77x77_LR_FTIR2_or.csv	217	14	cellulose,plant fibres	608.304	5	55.15	11.03	2459.2	3.81175e-09
218	E:/Veroeffentlichungen/Paperinpreparation/PyvsFTIR/pygcms/Plankton_He430_21_6,3mL_77x77_LR_FTIR2_or.csv	218	14	cellulose,plant fibres	608.304	1.62117	24.6638	15.2136	2092.27	3.24302e-09
219	E:/Veroeffentlichungen/Paperinpreparation/PyvsFTIR/pygcms/Plankton_He430_21_6,3mL_77x77_LR_FTIR2_or.csv	219	14	cellulose,plant fibres	608.304	3.40101	34.8799	10.2557	1344.64	2.0842e-09
220	E:/Veroeffentlichungen/Paperinpreparation/PyvsFTIR/pygcms/Plankton_He430_21_6,3mL_77x77_LR_FTIR2_or.csv	220	14	cellulose,plant fibres	608.304	2.61803	33.09	12.6393	1937.48	3.00309e-09
221	E:/Veroeffentlichungen/Paperinpreparation/PyvsFTIR/pygcms/Plankton_He430_21_6,3mL_77x77_LR_FTIR2_or.csv	221	14	cellulose,plant fibres	608.304	1.73205	24.6638	14.2397	1832.98	2.84111e-09
222	E:/Veroeffentlichungen/Paperinpreparation/PyvsFTIR/pygcms/Plankton_He430_21_6,3mL_77x77_LR_FTIR2_or.csv	222	14	cellulose,plant fibres	608.304	1.73205	24.6638	14.2397	1832.98	2.84111e-09
223	E:/Veroeffentlichungen/Paperinpreparation/PyvsFTIR/pygcms/Plankton_He430_21_6,3mL_77x77_LR_FTIR2_or.csv	223	14	cellulose,plant fibres	608.304	7.25219	49.3277	6.80176	836.43	1.29647e-09
224	E:/Veroeffentlichungen/Paperinpreparation/PyvsFTIR/pygcms/Plankton_He430_21_6,3mL_77x77_LR_FTIR2_or.csv	224	14	cellulose,plant fibres	608.304	5.20799	45.4779	8.73233	1271.03	1.9701e-09
225	E:/Veroeffentlichungen/Paperinpreparation/PyvsFTIR/pygcms/Plankton_He430_21_6,3mL_77x77_LR_FTIR2_or.csv	225	14	cellulose,plant fibres	608.304	2.61803	33.09	12.6393	1937.48	3.00309e-09
226	E:/Veroeffentlichungen/Paperinpreparation/PyvsFTIR/pygcms/Plankton_He430_21_6,3mL_77x77_LR_FTIR2_or.csv	226	14	cellulose,plant fibres	608.304	2.61803	33.09	12.6393	1937.48	3.00309e-09
227	E:/Veroeffentlichungen/Paperinpreparation/PyvsFTIR/pygcms/Plankton_He430_21_6,3mL_77x77_LR_FTIR2_or.csv	227	14	cellulose,plant fibres	608.304	1.62117	24.6638	15.2136	2092.27	3.24302e-09
228	E:/Veroeffentlichungen/Paperinpreparation/PyvsFTIR/pygcms/Plankton_He430_21_6,3mL_77x77_LR_FTIR2_or.csv	228	14	cellulose,plant fibres	608.304	8.66025	55.15	6.36817	819.732	1.27058e-09
229	E:/Veroeffentlichungen/Paperinpreparation/PyvsFTIR/pygcms/Plankton_He430_21_6,3mL_77x77_LR_FTIR2_or.csv	229	14	cellulose,plant fibres	608.304	1.73205	24.6638	14.2397	1832.98	2.84111e-09
230	E:/Veroeffentlichungen/Paperinpreparation/PyvsFTIR/pygcms/Plankton_He430_21_6,3mL_77x77_LR_FTIR2_or.csv	230	14	cellulose,plant fibres	608.304	5.20799	45.4779	8.73233	1271.03	1.9701e-09
231	E:/Veroeffentlichungen/Paperinpreparation/PyvsFTIR/pygcms/Plankton_He430_21_6,3mL_77x77_LR_FTIR2_or.csv	231	14	cellulose,plant fibres	608.304	1.62117	24.6638	15.2136	2092.27	3.24302e-09
232	E:/Veroeffentlichungen/Paperinpreparation/PyvsFTIR/pygcms/Plankton_He430_21_6,3mL_77x77_LR_FTIR2_or.csv	232	14	cellulose,plant fibres	608.304	1.7896	34.8799	19.4904	4856.39	7.5274e-09
233	E:/Veroeffentlichungen/Paperinpreparation/PyvsFTIR/pygcms/Plankton_He430_21_6,3mL_77x77_LR_FTIR2_or.csv	233	14	cellulose,plant fibres	608.304	1.73205	24.6638	14.2397	1832.98	2.84111e-09
234	E:/Veroeffentlichungen/Paperinpreparation/PyvsFTIR/pygcms/Plankton_He430_21_6,3mL_77x77_LR_FTIR2_or.csv	234	14	cellulose,plant fibres	608.304	1.62117	24.6638	15.2136	2092.27	3.24302e-09
235	E:/Veroeffentlichungen/Paperinpreparation/PyvsFTIR/pygcms/Plankton_He430_21_6,3mL_77x77_LR_FTIR2_or.csv	235	14	cellulose,plant fibres	608.304	3.51555	34.8799	9.92161	1258.45	1.9506e-09
236	E:/Veroeffentlichungen/Paperinpreparation/PyvsFTIR/pygcms/Plankton_He430_21_6,3mL_77x77_LR_FTIR2_or.csv	236	14	cellulose,plant fibres	608.304	3.51555	34.8799	9.92161	1258.45	1.9506e-09
237	E:/Veroeffentlichungen/Paperinpreparation/PyvsFTIR/pygcms/Plankton_He430_21_6,3mL_77x77_LR_FTIR2_or.csv	237	14	cellulose,plant fibres	608.304	1.26491	24.6638	19.4985	3436.83	5.32709e-09
238	E:/Veroeffentlichungen/Paperinpreparation/PyvsFTIR/pygcms/Plankton_He430_21_6,3mL_77x77_LR_FTIR2_or.csv	238	14	cellulose,plant fibres	608.304	5	55.15	11.03	2459.2	3.81175e-09
239	E:/Veroeffentlichungen/Paperinpreparation/PyvsFTIR/pygcms/Plankton_He430_21_6,3mL_77x77_LR_FTIR2_or.csv	239	14	cellulose,plant fibres	608.304	1.73205	24.6638	14.2397	1832.98	2.84111e-09
240	E:/Veroeffentlichungen/Paperinpreparation/PyvsFTIR/pygcms/Plankton_He430_21_6,3mL_77x77_LR_FTIR2_or.csv	240	14	cellulose,plant fibres	608.304	1.26491	24.6638	19.4985	3436.83	5.32709e-09
241	E:/Veroeffentlichungen/Paperinpreparation/PyvsFTIR/pygcms/Plankton_He430_21_6,3mL_77x77_LR_FTIR2_or.csv	241	14	cellulose,plant fibres	608.304	1.62117	24.6638	15.2136	2092.27	3.24302e-09
242	E:/Veroeffentlichungen/Paperinpreparation/PyvsFTIR/pygcms/Plankton_He430_21_6,3mL_77x77_LR_FTIR2_or.csv	242	14	cellulose,plant fibres	608.304	6.30779	45.4779	7.20979	866.448	1.34299e-09
243	E:/Veroeffentlichungen/Paperinpreparation/PyvsFTIR/pygcms/Plankton_He430_21_6,3mL_77x77_LR_FTIR2_or.csv	243	14	cellulose,plant fibres	608.304	4.39107	39.7692	9.05685	1195.63	1.85323e-09
244	E:/Veroeffentlichungen/Paperinpreparation/PyvsFTIR/pygcms/Plankton_He430_21_6,3mL_77x77_LR_FTIR2_or.csv	244	14	cellulose,plant fibres	608.304	1.73205	24.6638	14.2397	1832.98	2.84111e-09
245	E:/Veroeffentlichungen/Paperinpreparation/PyvsFTIR/pygcms/Plankton_He430_21_6,3mL_77x77_LR_FTIR2_or.csv	245	14	cellulose,plant fibres	608.304	5	55.15	11.03	2459.2	3.81175e-09
246	E:/Veroeffentlichungen/Paperinpreparation/PyvsFTIR/pygcms/Plankton_He430_21_6,3mL_77x77_LR_FTIR2_or.csv	246	14	cellulose,plant fibres	608.304	2.43545	34.8799	14.3218	2622.2	4.06441e-09
247	E:/Veroeffentlichungen/Paperinpreparation/PyvsFTIR/pygcms/Plankton_He430_21_6,3mL_77x77_LR_FTIR2_or.csv	247	14	cellulose,plant fibres	608.304	2.61803	33.09	12.6393	1937.48	3.00309e-09
248	E:/Veroeffentlichungen/Paperinpreparation/PyvsFTIR/pygcms/Plankton_He430_21_6,3mL_77x77_LR_FTIR2_or.csv	248	14	cellulose,plant fibres	608.304	3.40101	34.8799	10.2557	1344.64	2.0842e-09
249	E:/Veroeffentlichungen/Paperinpreparation/PyvsFTIR/pygcms/Plankton_He430_21_6,3mL_77x77_LR_FTIR2_or.csv	249	14	cellulose,plant fibres	608.304	2.88675	31.1976	10.8071	1335.49	2.07e-09
250	E:/Veroeffentlichungen/Paperinpreparation/PyvsFTIR/pygcms/Plankton_He430_21_6,3mL_77x77_LR_FTIR2_or.csv	250	14	cellulose,plant fibres	486.644	1.63299	22.06	13.5089	1475.52	2.28705e-09
251	E:/Veroeffentlichungen/Paperinpreparation/PyvsFTIR/pygcms/Plankton_He430_21_6,3mL_77x77_LR_FTIR2_or.csv	251	14	cellulose,plant fibres	486.644	2.44949	24.6638	10.069	916.488	1.42056e-09
252	E:/Veroeffentlichungen/Paperinpreparation/PyvsFTIR/pygcms/Plankton_He430_21_6,3mL_77x77_LR_FTIR2_or.csv	252	14	cellulose,plant fibres	486.644	1.63299	22.06	13.5089	1475.52	2.28705e-09
253	E:/Veroeffentlichungen/Paperinpreparation/PyvsFTIR/pygcms/Plankton_He430_21_6,3mL_77x77_LR_FTIR2_or.csv	253	14	cellulose,plant fibres	486.644	2.44949	24.6638	10.069	916.488	1.42056e-09
254	E:/Veroeffentlichungen/Paperinpreparation/PyvsFTIR/pygcms/Plankton_He430_21_6,3mL_77x77_LR_FTIR2_or.csv	254	14	cellulose,plant fibres	486.644	2.61803	24.6638	9.42074	802.283	1.24354e-09
255	E:/Veroeffentlichungen/Paperinpreparation/PyvsFTIR/pygcms/Plankton_He430_21_6,3mL_77x77_LR_FTIR2_or.csv	255	14	cellulose,plant fibres	486.644	5.82843	34.8799	5.98445	457.847	7.09663e-10
256	E:/Veroeffentlichungen/Paperinpreparation/PyvsFTIR/pygcms/Plankton_He430_21_6,3mL_77x77_LR_FTIR2_or.csv	256	14	cellulose,plant fibres	486.644	6.8541	39.7692	5.80225	490.724	7.60622e-10
257	E:/Veroeffentlichungen/Paperinpreparation/PyvsFTIR/pygcms/Plankton_He430_21_6,3mL_77x77_LR_FTIR2_or.csv	257	14	cellulose,plant fibres	486.644	2.61803	24.6638	9.42074	802.283	1.24354e-09
258	E:/Veroeffentlichungen/Paperinpreparation/PyvsFTIR/pygcms/Plankton_He430_21_6,3mL_77x77_LR_FTIR2_or.csv	258	14	cellulose,plant fibres	486.644	2.44949	24.6638	10.069	916.488	1.42056e-09
259	E:/Veroeffentlichungen/Paperinpreparation/PyvsFTIR/pygcms/Plankton_He430_21_6,3mL_77x77_LR_FTIR2_or.csv	259	14	cellulose,plant fibres	486.644	4	44.12	11.03	1967.36	3.0494e-09
260	E:/Veroeffentlichungen/Paperinpreparation/PyvsFTIR/pygcms/Plankton_He430_21_6,3mL_77x77_LR_FTIR2_or.csv	260	14	cellulose,plant fibres	486.644	2.44949	24.6638	10.069	916.488	1.42056e-09
261	E:/Veroeffentlichungen/Paperinpreparation/PyvsFTIR/pygcms/Plankton_He430_21_6,3mL_77x77_LR_FTIR2_or.csv	261	14	cellulose,plant fibres	486.644	1.63299	22.06	13.5089	1475.52	2.28705e-09
262	E:/Veroeffentlichungen/Paperinpreparation/PyvsFTIR/pygcms/Plankton_He430_21_6,3mL_77x77_LR_FTIR2_or.csv	262	14	cellulose,plant fibres	486.644	1.63299	22.06	13.5089	1475.52	2.28705e-09
263	E:/Veroeffentlichungen/Paperinpreparation/PyvsFTIR/pygcms/Plankton_He430_21_6,3mL_77x77_LR_FTIR2_or.csv	263	14	cellulose,plant fibres	486.644	2.61803	24.6638	9.42074	802.283	1.24354e-09
264	E:/Veroeffentlichungen/Paperinpreparation/PyvsFTIR/pygcms/Plankton_He430_21_6,3mL_77x77_LR_FTIR2_or.csv	264	14	cellulose,plant fibres	486.644	1.63299	22.06	13.5089	1475.52	2.28705e-09
265	E:/Veroeffentlichungen/Paperinpreparation/PyvsFTIR/pygcms/Plankton_He430_21_6,3mL_77x77_LR_FTIR2_or.csv	265	14	cellulose,plant fibres	486.644	4	44.12	11.03	1967.36	3.0494e-09
266	E:/Veroeffentlichungen/Paperinpreparation/PyvsFTIR/pygcms/Plankton_He430_21_6,3mL_77x77_LR_FTIR2_or.csv	266	14	cellulose,plant fibres	486.644	1	15.5988	15.5988	1391.13	2.15625e-09
267	E:/Veroeffentlichungen/Paperinpreparation/PyvsFTIR/pygcms/Plankton_He430_21_6,3mL_77x77_LR_FTIR2_or.csv	267	14	cellulose,plant fibres	486.644	1	15.5988	15.5988	1391.13	2.15625e-09
268	E:/Veroeffentlichungen/Paperinpreparation/PyvsFTIR/pygcms/Plankton_He430_21_6,3mL_77x77_LR_FTIR2_or.csv	268	14	cellulose,plant fibres	486.644	1	15.5988	15.5988	1391.13	2.15625e-09
269	E:/Veroeffentlichungen/Paperinpreparation/PyvsFTIR/pygcms/Plankton_He430_21_6,3mL_77x77_LR_FTIR2_or.csv	269	14	cellulose,plant fibres	486.644	5.82843	34.8799	5.98445	457.847	7.09663e-10
270	E:/Veroeffentlichungen/Paperinpreparation/PyvsFTIR/pygcms/Plankton_He430_21_6,3mL_77x77_LR_FTIR2_or.csv	270	14	cellulose,plant fibres	486.644	2.61803	24.6638	9.42074	802.283	1.24354e-09
271	E:/Veroeffentlichungen/Paperinpreparation/PyvsFTIR/pygcms/Plankton_He430_21_6,3mL_77x77_LR_FTIR2_or.csv	271	14	cellulose,plant fibres	486.644	2.44949	24.6638	10.069	916.488	1.42056e-09
272	E:/Veroeffentlichungen/Paperinpreparation/PyvsFTIR/pygcms/Plankton_He430_21_6,3mL_77x77_LR_FTIR2_or.csv	272	14	cellulose,plant fibres	486.644	1.63299	22.06	13.5089	1475.52	2.28705e-09
273	E:/Veroeffentlichungen/Paperinpreparation/PyvsFTIR/pygcms/Plankton_He430_21_6,3mL_77x77_LR_FTIR2_or.csv	273	14	cellulose,plant fibres	486.644	6.16566	39.7692	6.45012	606.428	9.39963e-10
274	E:/Veroeffentlichungen/Paperinpreparation/PyvsFTIR/pygcms/Plankton_He430_21_6,3mL_77x77_LR_FTIR2_or.csv	274	14	cellulose,plant fibres	486.644	2.61803	24.6638	9.42074	802.283	1.24354e-09
275	E:/Veroeffentlichungen/Paperinpreparation/PyvsFTIR/pygcms/Plankton_He430_21_6,3mL_77x77_LR_FTIR2_or.csv	275	14	cellulose,plant fibres	486.644	2.61803	24.6638	9.42074	802.283	1.24354e-09
276	E:/Veroeffentlichungen/Paperinpreparation/PyvsFTIR/pygcms/Plankton_He430_21_6,3mL_77x77_LR_FTIR2_or.csv	276	14	cellulose,plant fibres	486.644	2.61803	24.6638	9.42074	802.283	1.24354e-09
277	E:/Veroeffentlichungen/Paperinpreparation/PyvsFTIR/pygcms/Plankton_He430_21_6,3mL_77x77_LR_FTIR2_or.csv	277	14	cellulose,plant fibres	486.644	1.63299	22.06	13.5089	1475.52	2.28705e-09
278	E:/Veroeffentlichungen/Paperinpreparation/PyvsFTIR/pygcms/Plankton_He430_21_6,3mL_77x77_LR_FTIR2_or.csv	278	14	cellulose,plant fibres	486.644	5.82843	34.8799	5.98445	457.847	7.09663e-10
279	E:/Veroeffentlichungen/Paperinpreparation/PyvsFTIR/pygcms/Plankton_He430_21_6,3mL_77x77_LR_FTIR2_or.csv	279	14	cellulose,plant fibres	486.644	2.61803	24.6638	9.42074	802.283	1.24354e-09
280	E:/Veroeffentlichungen/Paperinpreparation/PyvsFTIR/pygcms/Plankton_He430_21_6,3mL_77x77_LR_FTIR2_or.csv	280	14	cellulose,plant fibres	486.644	4	44.12	11.03	1967.36	3.0494e-09
281	E:/Veroeffentlichungen/Paperinpreparation/PyvsFTIR/pygcms/Plankton_He430_21_6,3mL_77x77_LR_FTIR2_or.csv	281	14	cellulose,plant fibres	486.644	2.61803	24.6638	9.42074	802.283	1.24354e-09
282	E:/Veroeffentlichungen/Paperinpreparation/PyvsFTIR/pygcms/Plankton_He430_21_6,3mL_77x77_LR_FTIR2_or.csv	282	14	cellulose,plant fibres	486.644	6.8541	39.7692	5.80225	490.724	7.60622e-10
283	E:/Veroeffentlichungen/Paperinpreparation/PyvsFTIR/pygcms/Plankton_He430_21_6,3mL_77x77_LR_FTIR2_or.csv	283	14	cellulose,plant fibres	486.644	5.82843	34.8799	5.98445	457.847	7.09663e-10
284	E:/Veroeffentlichungen/Paperinpreparation/PyvsFTIR/pygcms/Plankton_He430_21_6,3mL_77x77_LR_FTIR2_or.csv	284	14	cellulose,plant fibres	486.644	4	44.12	11.03	1967.36	3.0494e-09
285	E:/Veroeffentlichungen/Paperinpreparation/PyvsFTIR/pygcms/Plankton_He430_21_6,3mL_77x77_LR_FTIR2_or.csv	285	14	cellulose,plant fibres	486.644	2.61803	24.6638	9.42074	802.283	1.24354e-09
286	E:/Veroeffentlichungen/Paperinpreparation/PyvsFTIR/pygcms/Plankton_He430_21_6,3mL_77x77_LR_FTIR2_or.csv	286	14	cellulose,plant fibres	486.644	1.63299	22.06	13.5089	1475.52	2.28705e-09
287	E:/Veroeffentlichungen/Paperinpreparation/PyvsFTIR/pygcms/Plankton_He430_21_6,3mL_77x77_LR_FTIR2_or.csv	287	14	cellulose,plant fibres	486.644	2.61803	24.6638	9.42074	802.283	1.24354e-09
288	E:/Veroeffentlichungen/Paperinpreparation/PyvsFTIR/pygcms/Plankton_He430_21_6,3mL_77x77_LR_FTIR2_or.csv	288	14	cellulose,plant fibres	486.644	2.61803	24.6638	9.42074	802.283	1.24354e-09
289	E:/Veroeffentlichungen/Paperinpreparation/PyvsFTIR/pygcms/Plankton_He430_21_6,3mL_77x77_LR_FTIR2_or.csv	289	14	cellulose,plant fibres	486.644	4	44.12	11.03	1967.36	3.0494e-09
290	E:/Veroeffentlichungen/Paperinpreparation/PyvsFTIR/pygcms/Plankton_He430_21_6,3mL_77x77_LR_FTIR2_or.csv	290	14	cellulose,plant fibres	486.644	5.82843	34.8799	5.98445	457.847	7.09663e-10
291	E:/Veroeffentlichungen/Paperinpreparation/PyvsFTIR/pygcms/Plankton_He430_21_6,3mL_77x77_LR_FTIR2_or.csv	291	14	cellulose,plant fibres	486.644	4	44.12	11.03	1967.36	3.0494e-09
292	E:/Veroeffentlichungen/Paperinpreparation/PyvsFTIR/pygcms/Plankton_He430_21_6,3mL_77x77_LR_FTIR2_or.csv	292	14	cellulose,plant fibres	486.644	2.44949	24.6638	10.069	916.488	1.42056e-09
293	E:/Veroeffentlichungen/Paperinpreparation/PyvsFTIR/pygcms/Plankton_He430_21_6,3mL_77x77_LR_FTIR2_or.csv	293	14	cellulose,plant fibres	486.644	4.4712	34.8799	7.80102	777.991	1.20589e-09
294	E:/Veroeffentlichungen/Paperinpreparation/PyvsFTIR/pygcms/Plankton_He430_21_6,3mL_77x77_LR_FTIR2_or.csv	294	14	cellulose,plant fibres	486.644	2.44949	24.6638	10.069	916.488	1.42056e-09
295	E:/Veroeffentlichungen/Paperinpreparation/PyvsFTIR/pygcms/Plankton_He430_21_6,3mL_77x77_LR_FTIR2_or.csv	295	14	cellulose,plant fibres	486.644	4	44.12	11.03	1967.36	3.0494e-09
296	E:/Veroeffentlichungen/Paperinpreparation/PyvsFTIR/pygcms/Plankton_He430_21_6,3mL_77x77_LR_FTIR2_or.csv	296	14	cellulose,plant fibres	486.644	4	44.12	11.03	1967.36	3.0494e-09
297	E:/Veroeffentlichungen/Paperinpreparation/PyvsFTIR/pygcms/Plankton_He430_21_6,3mL_77x77_LR_FTIR2_or.csv	297	14	cellulose,plant fibres	486.644	2.44949	24.6638	10.069	916.488	1.42056e-09
298	E:/Veroeffentlichungen/Paperinpreparation/PyvsFTIR/pygcms/Plankton_He430_21_6,3mL_77x77_LR_FTIR2_or.csv	298	14	cellulose,plant fibres	486.644	1.63299	22.06	13.5089	1475.52	2.28705e-09
299	E:/Veroeffentlichungen/Paperinpreparation/PyvsFTIR/pygcms/Plankton_He430_21_6,3mL_77x77_LR_FTIR2_or.csv	299	14	cellulose,plant fibres	486.644	1	15.5988	15.5988	1391.13	2.15625e-09
300	E:/Veroeffentlichungen/Paperinpreparation/PyvsFTIR/pygcms/Plankton_He430_21_6,3mL_77x77_LR_FTIR2_or.csv	300	14	cellulose,plant fibres	486.644	1	15.5988	15.5988	1391.13	2.15625e-09
301	E:/Veroeffentlichungen/Paperinpreparation/PyvsFTIR/pygcms/Plankton_He430_21_6,3mL_77x77_LR_FTIR2_or.csv	301	14	cellulose,plant fibres	486.644	4	44.12	11.03	1967.36	3.0494e-09
302	E:/Veroeffentlichungen/Paperinpreparation/PyvsFTIR/pygcms/Plankton_He430_21_6,3mL_77x77_LR_FTIR2_or.csv	302	14	cellulose,plant fibres	486.644	1.63299	22.06	13.5089	1475.52	2.28705e-09
303	E:/Veroeffentlichungen/Paperinpreparation/PyvsFTIR/pygcms/Plankton_He430_21_6,3mL_77x77_LR_FTIR2_or.csv	303	14	cellulose,plant fibres	486.644	4	44.12	11.03	1967.36	3.0494e-09
304	E:/Veroeffentlichungen/Paperinpreparation/PyvsFTIR/pygcms/Plankton_He430_21_6,3mL_77x77_LR_FTIR2_or.csv	304	14	cellulose,plant fibres	486.644	2.61803	24.6638	9.42074	802.283	1.24354e-09
305	E:/Veroeffentlichungen/Paperinpreparation/PyvsFTIR/pygcms/Plankton_He430_21_6,3mL_77x77_LR_FTIR2_or.csv	305	14	cellulose,plant fibres	486.644	5.82843	34.8799	5.98445	457.847	7.09663e-10
306	E:/Veroeffentlichungen/Paperinpreparation/PyvsFTIR/pygcms/Plankton_He430_21_6,3mL_77x77_LR_FTIR2_or.csv	306	14	cellulose,plant fibres	486.644	2.61803	24.6638	9.42074	802.283	1.24354e-09
307	E:/Veroeffentlichungen/Paperinpreparation/PyvsFTIR/pygcms/Plankton_He430_21_6,3mL_77x77_LR_FTIR2_or.csv	307	14	cellulose,plant fibres	486.644	2.61803	24.6638	9.42074	802.283	1.24354e-09
308	E:/Veroeffentlichungen/Paperinpreparation/PyvsFTIR/pygcms/Plankton_He430_21_6,3mL_77x77_LR_FTIR2_or.csv	308	14	cellulose,plant fibres	486.644	6.8541	39.7692	5.80225	490.724	7.60622e-10
309	E:/Veroeffentlichungen/Paperinpreparation/PyvsFTIR/pygcms/Plankton_He430_21_6,3mL_77x77_LR_FTIR2_or.csv	309	14	cellulose,plant fibres	486.644	2.61803	24.6638	9.42074	802.283	1.24354e-09
310	E:/Veroeffentlichungen/Paperinpreparation/PyvsFTIR/pygcms/Plankton_He430_21_6,3mL_77x77_LR_FTIR2_or.csv	310	14	cellulose,plant fibres	486.644	3.60063	31.1976	8.66447	858.423	1.33056e-09
311	E:/Veroeffentlichungen/Paperinpreparation/PyvsFTIR/pygcms/Plankton_He430_21_6,3mL_77x77_LR_FTIR2_or.csv	311	14	cellulose,plant fibres	486.644	2.44949	24.6638	10.069	916.488	1.42056e-09
312	E:/Veroeffentlichungen/Paperinpreparation/PyvsFTIR/pygcms/Plankton_He430_21_6,3mL_77x77_LR_FTIR2_or.csv	312	14	cellulose,plant fibres	486.644	2.61803	24.6638	9.42074	802.283	1.24354e-09
313	E:/Veroeffentlichungen/Paperinpreparation/PyvsFTIR/pygcms/Plankton_He430_21_6,3mL_77x77_LR_FTIR2_or.csv	313	14	cellulose,plant fibres	486.644	4.4712	34.8799	7.80102	777.991	1.20589e-09
314	E:/Veroeffentlichungen/Paperinpreparation/PyvsFTIR/pygcms/Plankton_He430_21_6,3mL_77x77_LR_FTIR2_or.csv	314	14	cellulose,plant fibres	486.644	3.60063	31.1976	8.66447	858.423	1.33056e-09
315	E:/Veroeffentlichungen/Paperinpreparation/PyvsFTIR/pygcms/Plankton_He430_21_6,3mL_77x77_LR_FTIR2_or.csv	315	14	cellulose,plant fibres	486.644	1.63299	22.06	13.5089	1475.52	2.28705e-09
316	E:/Veroeffentlichungen/Paperinpreparation/PyvsFTIR/pygcms/Plankton_He430_21_6,3mL_77x77_LR_FTIR2_or.csv	316	14	cellulose,plant fibres	486.644	1	15.5988	15.5988	1391.13	2.15625e-09
317	E:/Veroeffentlichungen/Paperinpreparation/PyvsFTIR/pygcms/Plankton_He430_21_6,3mL_77x77_LR_FTIR2_or.csv	317	14	cellulose,plant fibres	486.644	6.8541	39.7692	5.80225	490.724	7.60622e-10
318	E:/Veroeffentlichungen/Paperinpreparation/PyvsFTIR/pygcms/Plankton_He430_21_6,3mL_77x77_LR_FTIR2_or.csv	318	14	cellulose,plant fibres	486.644	6.8541	39.7692	5.80225	490.724	7.60622e-10
319	E:/Veroeffentlichungen/Paperinpreparation/PyvsFTIR/pygcms/Plankton_He430_21_6,3mL_77x77_LR_FTIR2_or.csv	319	14	cellulose,plant fibres	486.644	1	15.5988	15.5988	1391.13	2.15625e-09
320	E:/Veroeffentlichungen/Paperinpreparation/PyvsFTIR/pygcms/Plankton_He430_21_6,3mL_77x77_LR_FTIR2_or.csv	320	14	cellulose,plant fibres	486.644	1.63299	22.06	13.5089	1475.52	2.28705e-09
321	E:/Veroeffentlichungen/Paperinpreparation/PyvsFTIR/pygcms/Plankton_He430_21_6,3mL_77x77_LR_FTIR2_or.csv	321	14	cellulose,plant fibres	486.644	4	44.12	11.03	1967.36	3.0494e-09
322	E:/Veroeffentlichungen/Paperinpreparation/PyvsFTIR/pygcms/Plankton_He430_21_6,3mL_77x77_LR_FTIR2_or.csv	322	14	cellulose,plant fibres	486.644	5.82843	34.8799	5.98445	457.847	7.09663e-10
323	E:/Veroeffentlichungen/Paperinpreparation/PyvsFTIR/pygcms/Plankton_He430_21_6,3mL_77x77_LR_FTIR2_or.csv	323	14	cellulose,plant fibres	486.644	6.8541	39.7692	5.80225	490.724	7.60622e-10
324	E:/Veroeffentlichungen/Paperinpreparation/PyvsFTIR/pygcms/Plankton_He430_21_6,3mL_77x77_LR_FTIR2_or.csv	324	14	cellulose,plant fibres	486.644	5.82843	34.8799	5.98445	457.847	7.09663e-10
325	E:/Veroeffentlichungen/Paperinpreparation/PyvsFTIR/pygcms/Plankton_He430_21_6,3mL_77x77_LR_FTIR2_or.csv	325	14	cellulose,plant fibres	486.644	2.61803	24.6638	9.42074	802.283	1.24354e-09
326	E:/Veroeffentlichungen/Paperinpreparation/PyvsFTIR/pygcms/Plankton_He430_21_6,3mL_77x77_LR_FTIR2_or.csv	326	14	cellulose,plant fibres	486.644	2.61803	24.6638	9.42074	802.283	1.24354e-09
327	E:/Veroeffentlichungen/Paperinpreparation/PyvsFTIR/pygcms/Plankton_He430_21_6,3mL_77x77_LR_FTIR2_or.csv	327	14	cellulose,plant fibres	486.644	2.44949	24.6638	10.069	916.488	1.42056e-09
328	E:/Veroeffentlichungen/Paperinpreparation/PyvsFTIR/pygcms/Plankton_He430_21_6,3mL_77x77_LR_FTIR2_or.csv	328	14	cellulose,plant fibres	486.644	2.61803	24.6638	9.42074	802.283	1.24354e-09
329	E:/Veroeffentlichungen/Paperinpreparation/PyvsFTIR/pygcms/Plankton_He430_21_6,3mL_77x77_LR_FTIR2_or.csv	329	14	cellulose,plant fibres	364.983	1.73205	15.5988	9.00596	463.711	7.18751e-10
330	E:/Veroeffentlichungen/Paperinpreparation/PyvsFTIR/pygcms/Plankton_He430_21_6,3mL_77x77_LR_FTIR2_or.csv	330	14	cellulose,plant fibres	364.983	4.39107	24.6638	5.61682	285.192	4.42048e-10
331	E:/Veroeffentlichungen/Paperinpreparation/PyvsFTIR/pygcms/Plankton_He430_21_6,3mL_77x77_LR_FTIR2_or.csv	331	14	cellulose,plant fibres	364.983	4.39107	24.6638	5.61682	285.192	4.42048e-10
332	E:/Veroeffentlichungen/Paperinpreparation/PyvsFTIR/pygcms/Plankton_He430_21_6,3mL_77x77_LR_FTIR2_or.csv	332	14	cellulose,plant fibres	364.983	3	33.09	11.03	1475.52	2.28705e-09
333	E:/Veroeffentlichungen/Paperinpreparation/PyvsFTIR/pygcms/Plankton_He430_21_6,3mL_77x77_LR_FTIR2_or.csv	333	14	cellulose,plant fibres	364.983	1.73205	15.5988	9.00596	463.711	7.18751e-10
334	E:/Veroeffentlichungen/Paperinpreparation/PyvsFTIR/pygcms/Plankton_He430_21_6,3mL_77x77_LR_FTIR2_or.csv	334	14	cellulose,plant fibres	364.983	1.73205	15.5988	9.00596	463.711	7.18751e-10
335	E:/Veroeffentlichungen/Paperinpreparation/PyvsFTIR/pygcms/Plankton_He430_21_6,3mL_77x77_LR_FTIR2_or.csv	335	14	cellulose,plant fibres	364.983	3	33.09	11.03	1475.52	2.28705e-09
336	E:/Veroeffentlichungen/Paperinpreparation/PyvsFTIR/pygcms/Plankton_He430_21_6,3mL_77x77_LR_FTIR2_or.csv	336	14	cellulose,plant fibres	364.983	3	33.09	11.03	1475.52	2.28705e-09
337	E:/Veroeffentlichungen/Paperinpreparation/PyvsFTIR/pygcms/Plankton_He430_21_6,3mL_77x77_LR_FTIR2_or.csv	337	14	cellulose,plant fibres	364.983	1.73205	15.5988	9.00596	463.711	7.18751e-10
338	E:/Veroeffentlichungen/Paperinpreparation/PyvsFTIR/pygcms/Plankton_He430_21_6,3mL_77x77_LR_FTIR2_or.csv	338	14	cellulose,plant fibres	364.983	1.73205	15.5988	9.00596	463.711	7.18751e-10
339	E:/Veroeffentlichungen/Paperinpreparation/PyvsFTIR/pygcms/Plankton_He430_21_6,3mL_77x77_LR_FTIR2_or.csv	339	14	cellulose,plant fibres	364.983	3	33.09	11.03	1475.52	2.28705e-09
340	E:/Veroeffentlichungen/Paperinpreparation/PyvsFTIR/pygcms/Plankton_He430_21_6,3mL_77x77_LR_FTIR2_or.csv	340	14	cellulose,plant fibres	364.983	1.73205	15.5988	9.00596	463.711	7.18751e-10
341	E:/Veroeffentlichungen/Paperinpreparation/PyvsFTIR/pygcms/Plankton_He430_21_6,3mL_77x77_LR_FTIR2_or.csv	341	14	cellulose,plant fibres	364.983	1.73205	15.5988	9.00596	463.711	7.18751e-10
342	E:/Veroeffentlichungen/Paperinpreparation/PyvsFTIR/pygcms/Plankton_He430_21_6,3mL_77x77_LR_FTIR2_or.csv	342	14	cellulose,plant fibres	364.983	1.73205	15.5988	9.00596	463.711	7.18751e-10
343	E:/Veroeffentlichungen/Paperinpreparation/PyvsFTIR/pygcms/Plankton_He430_21_6,3mL_77x77_LR_FTIR2_or.csv	343	14	cellulose,plant fibres	364.983	4.39107	24.6638	5.61682	285.192	4.42048e-10
344	E:/Veroeffentlichungen/Paperinpreparation/PyvsFTIR/pygcms/Plankton_He430_21_6,3mL_77x77_LR_FTIR2_or.csv	344	14	cellulose,plant fibres	364.983	4.39107	24.6638	5.61682	285.192	4.42048e-10
345	E:/Veroeffentlichungen/Paperinpreparation/PyvsFTIR/pygcms/Plankton_He430_21_6,3mL_77x77_LR_FTIR2_or.csv	345	14	cellulose,plant fibres	364.983	1.73205	15.5988	9.00596	463.711	7.18751e-10
346	E:/Veroeffentlichungen/Paperinpreparation/PyvsFTIR/pygcms/Plankton_He430_21_6,3mL_77x77_LR_FTIR2_or.csv	346	14	cellulose,plant fibres	364.983	1.73205	15.5988	9.00596	463.711	7.18751e-10
347	E:/Veroeffentlichungen/Paperinpreparation/PyvsFTIR/pygcms/Plankton_He430_21_6,3mL_77x77_LR_FTIR2_or.csv	347	14	cellulose,plant fibres	364.983	1.73205	15.5988	9.00596	463.711	7.18751e-10
348	E:/Veroeffentlichungen/Paperinpreparation/PyvsFTIR/pygcms/Plankton_He430_21_6,3mL_77x77_LR_FTIR2_or.csv	348	14	cellulose,plant fibres	364.983	4.39107	24.6638	5.61682	285.192	4.42048e-10
349	E:/Veroeffentlichungen/Paperinpreparation/PyvsFTIR/pygcms/Plankton_He430_21_6,3mL_77x77_LR_FTIR2_or.csv	349	14	cellulose,plant fibres	364.983	3	33.09	11.03	1475.52	2.28705e-09
350	E:/Veroeffentlichungen/Paperinpreparation/PyvsFTIR/pygcms/Plankton_He430_21_6,3mL_77x77_LR_FTIR2_or.csv	350	14	cellulose,plant fibres	364.983	1.73205	15.5988	9.00596	463.711	7.18751e-10
351	E:/Veroeffentlichungen/Paperinpreparation/PyvsFTIR/pygcms/Plankton_He430_21_6,3mL_77x77_LR_FTIR2_or.csv	351	14	cellulose,plant fibres	364.983	1.73205	15.5988	9.00596	463.711	7.18751e-10
352	E:/Veroeffentlichungen/Paperinpreparation/PyvsFTIR/pygcms/Plankton_He430_21_6,3mL_77x77_LR_FTIR2_or.csv	352	14	cellulose,plant fibres	364.983	1.73205	15.5988	9.00596	463.711	7.18751e-10
353	E:/Veroeffentlichungen/Paperinpreparation/PyvsFTIR/pygcms/Plankton_He430_21_6,3mL_77x77_LR_FTIR2_or.csv	353	14	cellulose,plant fibres	364.983	3	33.09	11.03	1475.52	2.28705e-09
354	E:/Veroeffentlichungen/Paperinpreparation/PyvsFTIR/pygcms/Plankton_He430_21_6,3mL_77x77_LR_FTIR2_or.csv	354	14	cellulose,plant fibres	364.983	1.73205	15.5988	9.00596	463.711	7.18751e-10
355	E:/Veroeffentlichungen/Paperinpreparation/PyvsFTIR/pygcms/Plankton_He430_21_6,3mL_77x77_LR_FTIR2_or.csv	355	14	cellulose,plant fibres	364.983	4.39107	24.6638	5.61682	285.192	4.42048e-10
356	E:/Veroeffentlichungen/Paperinpreparation/PyvsFTIR/pygcms/Plankton_He430_21_6,3mL_77x77_LR_FTIR2_or.csv	356	14	cellulose,plant fibres	364.983	1.73205	15.5988	9.00596	463.711	7.18751e-10
357	E:/Veroeffentlichungen/Paperinpreparation/PyvsFTIR/pygcms/Plankton_He430_21_6,3mL_77x77_LR_FTIR2_or.csv	357	14	cellulose,plant fibres	364.983	3	33.09	11.03	1475.52	2.28705e-09
358	E:/Veroeffentlichungen/Paperinpreparation/PyvsFTIR/pygcms/Plankton_He430_21_6,3mL_77x77_LR_FTIR2_or.csv	358	14	cellulose,plant fibres	364.983	1.73205	15.5988	9.00596	463.711	7.18751e-10
359	E:/Veroeffentlichungen/Paperinpreparation/PyvsFTIR/pygcms/Plankton_He430_21_6,3mL_77x77_LR_FTIR2_or.csv	359	14	cellulose,plant fibres	364.983	3	33.09	11.03	1475.52	2.28705e-09
360	E:/Veroeffentlichungen/Paperinpreparation/PyvsFTIR/pygcms/Plankton_He430_21_6,3mL_77x77_LR_FTIR2_or.csv	360	14	cellulose,plant fibres	364.983	1.73205	15.5988	9.00596	463.711	7.18751e-10
361	E:/Veroeffentlichungen/Paperinpreparation/PyvsFTIR/pygcms/Plankton_He430_21_6,3mL_77x77_LR_FTIR2_or.csv	361	14	cellulose,plant fibres	364.983	4.39107	24.6638	5.61682	285.192	4.42048e-10
362	E:/Veroeffentlichungen/Paperinpreparation/PyvsFTIR/pygcms/Plankton_He430_21_6,3mL_77x77_LR_FTIR2_or.csv	362	14	cellulose,plant fibres	364.983	1.73205	15.5988	9.00596	463.711	7.18751e-10
363	E:/Veroeffentlichungen/Paperinpreparation/PyvsFTIR/pygcms/Plankton_He430_21_6,3mL_77x77_LR_FTIR2_or.csv	363	14	cellulose,plant fibres	364.983	3	33.09	11.03	1475.52	2.28705e-09
364	E:/Veroeffentlichungen/Paperinpreparation/PyvsFTIR/pygcms/Plankton_He430_21_6,3mL_77x77_LR_FTIR2_or.csv	364	14	cellulose,plant fibres	364.983	4.39107	24.6638	5.61682	285.192	4.42048e-10
365	E:/Veroeffentlichungen/Paperinpreparation/PyvsFTIR/pygcms/Plankton_He430_21_6,3mL_77x77_LR_FTIR2_or.csv	365	14	cellulose,plant fibres	364.983	3	33.09	11.03	1475.52	2.28705e-09
366	E:/Veroeffentlichungen/Paperinpreparation/PyvsFTIR/pygcms/Plankton_He430_21_6,3mL_77x77_LR_FTIR2_or.csv	366	14	cellulose,plant fibres	364.983	4.39107	24.6638	5.61682	285.192	4.42048e-10
367	E:/Veroeffentlichungen/Paperinpreparation/PyvsFTIR/pygcms/Plankton_He430_21_6,3mL_77x77_LR_FTIR2_or.csv	367	14	cellulose,plant fibres	364.983	3	33.09	11.03	1475.52	2.28705e-09
368	E:/Veroeffentlichungen/Paperinpreparation/PyvsFTIR/pygcms/Plankton_He430_21_6,3mL_77x77_LR_FTIR2_or.csv	368	14	cellulose,plant fibres	364.983	3	33.09	11.03	1475.52	2.28705e-09
369	E:/Veroeffentlichungen/Paperinpreparation/PyvsFTIR/pygcms/Plankton_He430_21_6,3mL_77x77_LR_FTIR2_or.csv	369	14	cellulose,plant fibres	364.983	1.73205	15.5988	9.00596	463.711	7.18751e-10
370	E:/Veroeffentlichungen/Paperinpreparation/PyvsFTIR/pygcms/Plankton_He430_21_6,3mL_77x77_LR_FTIR2_or.csv	370	14	cellulose,plant fibres	364.983	3	33.09	11.03	1475.52	2.28705e-09
371	E:/Veroeffentlichungen/Paperinpreparation/PyvsFTIR/pygcms/Plankton_He430_21_6,3mL_77x77_LR_FTIR2_or.csv	371	14	cellulose,plant fibres	364.983	3	33.09	11.03	1475.52	2.28705e-09
372	E:/Veroeffentlichungen/Paperinpreparation/PyvsFTIR/pygcms/Plankton_He430_21_6,3mL_77x77_LR_FTIR2_or.csv	372	14	cellulose,plant fibres	364.983	4.39107	24.6638	5.61682	285.192	4.42048e-10
373	E:/Veroeffentlichungen/Paperinpreparation/PyvsFTIR/pygcms/Plankton_He430_21_6,3mL_77x77_LR_FTIR2_or.csv	373	14	cellulose,plant fibres	364.983	4.39107	24.6638	5.61682	285.192	4.42048e-10
374	E:/Veroeffentlichungen/Paperinpreparation/PyvsFTIR/pygcms/Plankton_He430_21_6,3mL_77x77_LR_FTIR2_or.csv	374	14	cellulose,plant fibres	364.983	1.73205	15.5988	9.00596	463.711	7.18751e-10
375	E:/Veroeffentlichungen/Paperinpreparation/PyvsFTIR/pygcms/Plankton_He430_21_6,3mL_77x77_LR_FTIR2_or.csv	375	14	cellulose,plant fibres	364.983	3	33.09	11.03	1475.52	2.28705e-09
376	E:/Veroeffentlichungen/Paperinpreparation/PyvsFTIR/pygcms/Plankton_He430_21_6,3mL_77x77_LR_FTIR2_or.csv	376	14	cellulose,plant fibres	364.983	3	33.09	11.03	1475.52	2.28705e-09
377	E:/Veroeffentlichungen/Paperinpreparation/PyvsFTIR/pygcms/Plankton_He430_21_6,3mL_77x77_LR_FTIR2_or.csv	377	14	cellulose,plant fibres	364.983	3	33.09	11.03	1475.52	2.28705e-09
378	E:/Veroeffentlichungen/Paperinpreparation/PyvsFTIR/pygcms/Plankton_He430_21_6,3mL_77x77_LR_FTIR2_or.csv	378	14	cellulose,plant fibres	364.983	4.39107	24.6638	5.61682	285.192	4.42048e-10
379	E:/Veroeffentlichungen/Paperinpreparation/PyvsFTIR/pygcms/Plankton_He430_21_6,3mL_77x77_LR_FTIR2_or.csv	379	14	cellulose,plant fibres	364.983	3	33.09	11.03	1475.52	2.28705e-09
380	E:/Veroeffentlichungen/Paperinpreparation/PyvsFTIR/pygcms/Plankton_He430_21_6,3mL_77x77_LR_FTIR2_or.csv	380	14	cellulose,plant fibres	364.983	1.73205	15.5988	9.00596	463.711	7.18751e-10
381	E:/Veroeffentlichungen/Paperinpreparation/PyvsFTIR/pygcms/Plankton_He430_21_6,3mL_77x77_LR_FTIR2_or.csv	381	14	cellulose,plant fibres	364.983	3	33.09	11.03	1475.52	2.28705e-09
382	E:/Veroeffentlichungen/Paperinpreparation/PyvsFTIR/pygcms/Plankton_He430_21_6,3mL_77x77_LR_FTIR2_or.csv	382	14	cellulose,plant fibres	364.983	4.39107	24.6638	5.61682	285.192	4.42048e-10
383	E:/Veroeffentlichungen/Paperinpreparation/PyvsFTIR/pygcms/Plankton_He430_21_6,3mL_77x77_LR_FTIR2_or.csv	383	14	cellulose,plant fibres	364.983	1.73205	15.5988	9.00596	463.711	7.18751e-10
384	E:/Veroeffentlichungen/Paperinpreparation/PyvsFTIR/pygcms/Plankton_He430_21_6,3mL_77x77_LR_FTIR2_or.csv	384	14	cellulose,plant fibres	364.983	1.73205	15.5988	9.00596	463.711	7.18751e-10
385	E:/Veroeffentlichungen/Paperinpreparation/PyvsFTIR/pygcms/Plankton_He430_21_6,3mL_77x77_LR_FTIR2_or.csv	385	14	cellulose,plant fibres	364.983	4.39107	24.6638	5.61682	285.192	4.42048e-10
386	E:/Veroeffentlichungen/Paperinpreparation/PyvsFTIR/pygcms/Plankton_He430_21_6,3mL_77x77_LR_FTIR2_or.csv	386	14	cellulose,plant fibres	364.983	1.73205	15.5988	9.00596	463.711	7.18751e-10
387	E:/Veroeffentlichungen/Paperinpreparation/PyvsFTIR/pygcms/Plankton_He430_21_6,3mL_77x77_LR_FTIR2_or.csv	387	14	cellulose,plant fibres	364.983	4.39107	24.6638	5.61682	285.192	4.42048e-10
388	E:/Veroeffentlichungen/Paperinpreparation/PyvsFTIR/pygcms/Plankton_He430_21_6,3mL_77x77_LR_FTIR2_or.csv	388	14	cellulose,plant fibres	364.983	4.39107	24.6638	5.61682	285.192	4.42048e-10
389	E:/Veroeffentlichungen/Paperinpreparation/PyvsFTIR/pygcms/Plankton_He430_21_6,3mL_77x77_LR_FTIR2_or.csv	389	14	cellulose,plant fibres	364.983	4.39107	24.6638	5.61682	285.192	4.42048e-10
390	E:/Veroeffentlichungen/Paperinpreparation/PyvsFTIR/pygcms/Plankton_He430_21_6,3mL_77x77_LR_FTIR2_or.csv	390	14	cellulose,plant fibres	364.983	1.73205	15.5988	9.00596	463.711	7.18751e-10
391	E:/Veroeffentlichungen/Paperinpreparation/PyvsFTIR/pygcms/Plankton_He430_21_6,3mL_77x77_LR_FTIR2_or.csv	391	14	cellulose,plant fibres	364.983	3	33.09	11.03	1475.52	2.28705e-09
392	E:/Veroeffentlichungen/Paperinpreparation/PyvsFTIR/pygcms/Plankton_He430_21_6,3mL_77x77_LR_FTIR2_or.csv	392	14	cellulose,plant fibres	364.983	3	33.09	11.03	1475.52	2.28705e-09
393	E:/Veroeffentlichungen/Paperinpreparation/PyvsFTIR/pygcms/Plankton_He430_21_6,3mL_77x77_LR_FTIR2_or.csv	393	14	cellulose,plant fibres	364.983	4.39107	24.6638	5.61682	285.192	4.42048e-10
394	E:/Veroeffentlichungen/Paperinpreparation/PyvsFTIR/pygcms/Plankton_He430_21_6,3mL_77x77_LR_FTIR2_or.csv	394	14	cellulose,plant fibres	364.983	4.39107	24.6638	5.61682	285.192	4.42048e-10
395	E:/Veroeffentlichungen/Paperinpreparation/PyvsFTIR/pygcms/Plankton_He430_21_6,3mL_77x77_LR_FTIR2_or.csv	395	14	cellulose,plant fibres	364.983	1.73205	15.5988	9.00596	463.711	7.18751e-10
396	E:/Veroeffentlichungen/Paperinpreparation/PyvsFTIR/pygcms/Plankton_He430_21_6,3mL_77x77_LR_FTIR2_or.csv	396	14	cellulose,plant fibres	364.983	1.73205	15.5988	9.00596	463.711	7.18751e-10
397	E:/Veroeffentlichungen/Paperinpreparation/PyvsFTIR/pygcms/Plankton_He430_21_6,3mL_77x77_LR_FTIR2_or.csv	397	14	cellulose,plant fibres	364.983	4.39107	24.6638	5.61682	285.192	4.42048e-10
398	E:/Veroeffentlichungen/Paperinpreparation/PyvsFTIR/pygcms/Plankton_He430_21_6,3mL_77x77_LR_FTIR2_or.csv	398	14	cellulose,plant fibres	364.983	3	33.09	11.03	1475.52	2.28705e-09
399	E:/Veroeffentlichungen/Paperinpreparation/PyvsFTIR/pygcms/Plankton_He430_21_6,3mL_77x77_LR_FTIR2_or.csv	399	14	cellulose,plant fibres	364.983	3	33.09	11.03	1475.52	2.28705e-09
400	E:/Veroeffentlichungen/Paperinpreparation/PyvsFTIR/pygcms/Plankton_He430_21_6,3mL_77x77_LR_FTIR2_or.csv	400	14	cellulose,plant fibres	364.983	1.73205	15.5988	9.00596	463.711	7.18751e-10
401	E:/Veroeffentlichungen/Paperinpreparation/PyvsFTIR/pygcms/Plankton_He430_21_6,3mL_77x77_LR_FTIR2_or.csv	401	14	cellulose,plant fibres	364.983	1.73205	15.5988	9.00596	463.711	7.18751e-10
402	E:/Veroeffentlichungen/Paperinpreparation/PyvsFTIR/pygcms/Plankton_He430_21_6,3mL_77x77_LR_FTIR2_or.csv	402	14	cellulose,plant fibres	364.983	1.73205	15.5988	9.00596	463.711	7.18751e-10
403	E:/Veroeffentlichungen/Paperinpreparation/PyvsFTIR/pygcms/Plankton_He430_21_6,3mL_77x77_LR_FTIR2_or.csv	403	14	cellulose,plant fibres	364.983	1.73205	15.5988	9.00596	463.711	7.18751e-10
404	E:/Veroeffentlichungen/Paperinpreparation/PyvsFTIR/pygcms/Plankton_He430_21_6,3mL_77x77_LR_FTIR2_or.csv	404	14	cellulose,plant fibres	364.983	1.73205	15.5988	9.00596	463.711	7.18751e-10
405	E:/Veroeffentlichungen/Paperinpreparation/PyvsFTIR/pygcms/Plankton_He430_21_6,3mL_77x77_LR_FTIR2_or.csv	405	14	cellulose,plant fibres	364.983	3	33.09	11.03	1475.52	2.28705e-09
406	E:/Veroeffentlichungen/Paperinpreparation/PyvsFTIR/pygcms/Plankton_He430_21_6,3mL_77x77_LR_FTIR2_or.csv	406	14	cellulose,plant fibres	364.983	3	33.09	11.03	1475.52	2.28705e-09
407	E:/Veroeffentlichungen/Paperinpreparation/PyvsFTIR/pygcms/Plankton_He430_21_6,3mL_77x77_LR_FTIR2_or.csv	407	14	cellulose,plant fibres	364.983	3	33.09	11.03	1475.52	2.28705e-09
408	E:/Veroeffentlichungen/Paperinpreparation/PyvsFTIR/pygcms/Plankton_He430_21_6,3mL_77x77_LR_FTIR2_or.csv	408	14	cellulose,plant fibres	364.983	1.73205	15.5988	9.00596	463.711	7.18751e-10
409	E:/Veroeffentlichungen/Paperinpreparation/PyvsFTIR/pygcms/Plankton_He430_21_6,3mL_77x77_LR_FTIR2_or.csv	409	14	cellulose,plant fibres	364.983	1.73205	15.5988	9.00596	463.711	7.18751e-10
410	E:/Veroeffentlichungen/Paperinpreparation/PyvsFTIR/pygcms/Plankton_He430_21_6,3mL_77x77_LR_FTIR2_or.csv	410	14	cellulose,plant fibres	364.983	1.73205	15.5988	9.00596	463.711	7.18751e-10
411	E:/Veroeffentlichungen/Paperinpreparation/PyvsFTIR/pygcms/Plankton_He430_21_6,3mL_77x77_LR_FTIR2_or.csv	411	14	cellulose,plant fibres	364.983	1.73205	15.5988	9.00596	463.711	7.18751e-10
412	E:/Veroeffentlichungen/Paperinpreparation/PyvsFTIR/pygcms/Plankton_He430_21_6,3mL_77x77_LR_FTIR2_or.csv	412	14	cellulose,plant fibres	364.983	3	33.09	11.03	1475.52	2.28705e-09
413	E:/Veroeffentlichungen/Paperinpreparation/PyvsFTIR/pygcms/Plankton_He430_21_6,3mL_77x77_LR_FTIR2_or.csv	413	14	cellulose,plant fibres	364.983	1.73205	15.5988	9.00596	463.711	7.18751e-10
414	E:/Veroeffentlichungen/Paperinpreparation/PyvsFTIR/pygcms/Plankton_He430_21_6,3mL_77x77_LR_FTIR2_or.csv	414	14	cellulose,plant fibres	364.983	1.73205	15.5988	9.00596	463.711	7.18751e-10
415	E:/Veroeffentlichungen/Paperinpreparation/PyvsFTIR/pygcms/Plankton_He430_21_6,3mL_77x77_LR_FTIR2_or.csv	415	14	cellulose,plant fibres	243.322	2	22.06	11.03	983.679	1.5247e-09
416	E:/Veroeffentlichungen/Paperinpreparation/PyvsFTIR/pygcms/Plankton_He430_21_6,3mL_77x77_LR_FTIR2_or.csv	416	14	cellulose,plant fibres	243.322	2	22.06	11.03	983.679	1.5247e-09
417	E:/Veroeffentlichungen/Paperinpreparation/PyvsFTIR/pygcms/Plankton_He430_21_6,3mL_77x77_LR_FTIR2_or.csv	417	14	cellulose,plant fibres	243.322	2	22.06	11.03	983.679	1.5247e-09
418	E:/Veroeffentlichungen/Paperinpreparation/PyvsFTIR/pygcms/Plankton_He430_21_6,3mL_77x77_LR_FTIR2_or.csv	418	14	cellulose,plant fibres	243.322	2	22.06	11.03	983.679	1.5247e-09
419	E:/Veroeffentlichungen/Paperinpreparation/PyvsFTIR/pygcms/Plankton_He430_21_6,3mL_77x77_LR_FTIR2_or.csv	419	14	cellulose,plant fibres	243.322	2	22.06	11.03	983.679	1.5247e-09
420	E:/Veroeffentlichungen/Paperinpreparation/PyvsFTIR/pygcms/Plankton_He430_21_6,3mL_77x77_LR_FTIR2_or.csv	420	14	cellulose,plant fibres	243.322	2	22.06	11.03	983.679	1.5247e-09
421	E:/Veroeffentlichungen/Paperinpreparation/PyvsFTIR/pygcms/Plankton_He430_21_6,3mL_77x77_LR_FTIR2_or.csv	421	14	cellulose,plant fibres	243.322	2	22.06	11.03	983.679	1.5247e-09
422	E:/Veroeffentlichungen/Paperinpreparation/PyvsFTIR/pygcms/Plankton_He430_21_6,3mL_77x77_LR_FTIR2_or.csv	422	14	cellulose,plant fibres	243.322	2	22.06	11.03	983.679	1.5247e-09
423	E:/Veroeffentlichungen/Paperinpreparation/PyvsFTIR/pygcms/Plankton_He430_21_6,3mL_77x77_LR_FTIR2_or.csv	423	14	cellulose,plant fibres	243.322	2	22.06	11.03	983.679	1.5247e-09
424	E:/Veroeffentlichungen/Paperinpreparation/PyvsFTIR/pygcms/Plankton_He430_21_6,3mL_77x77_LR_FTIR2_or.csv	424	14	cellulose,plant fibres	243.322	2	22.06	11.03	983.679	1.5247e-09
425	E:/Veroeffentlichungen/Paperinpreparation/PyvsFTIR/pygcms/Plankton_He430_21_6,3mL_77x77_LR_FTIR2_or.csv	425	14	cellulose,plant fibres	243.322	2	22.06	11.03	983.679	1.5247e-09
426	E:/Veroeffentlichungen/Paperinpreparation/PyvsFTIR/pygcms/Plankton_He430_21_6,3mL_77x77_LR_FTIR2_or.csv	426	14	cellulose,plant fibres	243.322	2	22.06	11.03	983.679	1.5247e-09
427	E:/Veroeffentlichungen/Paperinpreparation/PyvsFTIR/pygcms/Plankton_He430_21_6,3mL_77x77_LR_FTIR2_or.csv	427	14	cellulose,plant fibres	243.322	2	22.06	11.03	983.679	1.5247e-09
428	E:/Veroeffentlichungen/Paperinpreparation/PyvsFTIR/pygcms/Plankton_He430_21_6,3mL_77x77_LR_FTIR2_or.csv	428	14	cellulose,plant fibres	243.322	2	22.06	11.03	983.679	1.5247e-09
429	E:/Veroeffentlichungen/Paperinpreparation/PyvsFTIR/pygcms/Plankton_He430_21_6,3mL_77x77_LR_FTIR2_or.csv	429	14	cellulose,plant fibres	243.322	2	22.06	11.03	983.679	1.5247e-09
430	E:/Veroeffentlichungen/Paperinpreparation/PyvsFTIR/pygcms/Plankton_He430_21_6,3mL_77x77_LR_FTIR2_or.csv	430	14	cellulose,plant fibres	243.322	2	22.06	11.03	983.679	1.5247e-09
431	E:/Veroeffentlichungen/Paperinpreparation/PyvsFTIR/pygcms/Plankton_He430_21_6,3mL_77x77_LR_FTIR2_or.csv	431	14	cellulose,plant fibres	243.322	2	22.06	11.03	983.679	1.5247e-09
432	E:/Veroeffentlichungen/Paperinpreparation/PyvsFTIR/pygcms/Plankton_He430_21_6,3mL_77x77_LR_FTIR2_or.csv	432	14	cellulose,plant fibres	243.322	2	22.06	11.03	983.679	1.5247e-09
433	E:/Veroeffentlichungen/Paperinpreparation/PyvsFTIR/pygcms/Plankton_He430_21_6,3mL_77x77_LR_FTIR2_or.csv	433	14	cellulose,plant fibres	243.322	2	22.06	11.03	983.679	1.5247e-09
434	E:/Veroeffentlichungen/Paperinpreparation/PyvsFTIR/pygcms/Plankton_He430_21_6,3mL_77x77_LR_FTIR2_or.csv	434	14	cellulose,plant fibres	243.322	2	22.06	11.03	983.679	1.5247e-09
435	E:/Veroeffentlichungen/Paperinpreparation/PyvsFTIR/pygcms/Plankton_He430_21_6,3mL_77x77_LR_FTIR2_or.csv	435	14	cellulose,plant fibres	243.322	2	22.06	11.03	983.679	1.5247e-09
436	E:/Veroeffentlichungen/Paperinpreparation/PyvsFTIR/pygcms/Plankton_He430_21_6,3mL_77x77_LR_FTIR2_or.csv	436	14	cellulose,plant fibres	243.322	2	22.06	11.03	983.679	1.5247e-09
437	E:/Veroeffentlichungen/Paperinpreparation/PyvsFTIR/pygcms/Plankton_He430_21_6,3mL_77x77_LR_FTIR2_or.csv	437	14	cellulose,plant fibres	243.322	2	22.06	11.03	983.679	1.5247e-09
438	E:/Veroeffentlichungen/Paperinpreparation/PyvsFTIR/pygcms/Plankton_He430_21_6,3mL_77x77_LR_FTIR2_or.csv	438	14	cellulose,plant fibres	243.322	2	22.06	11.03	983.679	1.5247e-09
439	E:/Veroeffentlichungen/Paperinpreparation/PyvsFTIR/pygcms/Plankton_He430_21_6,3mL_77x77_LR_FTIR2_or.csv	439	14	cellulose,plant fibres	243.322	2	22.06	11.03	983.679	1.5247e-09
440	E:/Veroeffentlichungen/Paperinpreparation/PyvsFTIR/pygcms/Plankton_He430_21_6,3mL_77x77_LR_FTIR2_or.csv	440	14	cellulose,plant fibres	243.322	2	22.06	11.03	983.679	1.5247e-09
441	E:/Veroeffentlichungen/Paperinpreparation/PyvsFTIR/pygcms/Plankton_He430_21_6,3mL_77x77_LR_FTIR2_or.csv	441	14	cellulose,plant fibres	243.322	2	22.06	11.03	983.679	1.5247e-09
442	E:/Veroeffentlichungen/Paperinpreparation/PyvsFTIR/pygcms/Plankton_He430_21_6,3mL_77x77_LR_FTIR2_or.csv	442	14	cellulose,plant fibres	243.322	2	22.06	11.03	983.679	1.5247e-09
443	E:/Veroeffentlichungen/Paperinpreparation/PyvsFTIR/pygcms/Plankton_He430_21_6,3mL_77x77_LR_FTIR2_or.csv	443	14	cellulose,plant fibres	243.322	2	22.06	11.03	983.679	1.5247e-09
444	E:/Veroeffentlichungen/Paperinpreparation/PyvsFTIR/pygcms/Plankton_He430_21_6,3mL_77x77_LR_FTIR2_or.csv	444	14	cellulose,plant fibres	243.322	2	22.06	11.03	983.679	1.5247e-09
445	E:/Veroeffentlichungen/Paperinpreparation/PyvsFTIR/pygcms/Plankton_He430_21_6,3mL_77x77_LR_FTIR2_or.csv	445	14	cellulose,plant fibres	243.322	2	22.06	11.03	983.679	1.5247e-09
446	E:/Veroeffentlichungen/Paperinpreparation/PyvsFTIR/pygcms/Plankton_He430_21_6,3mL_77x77_LR_FTIR2_or.csv	446	14	cellulose,plant fibres	243.322	2	22.06	11.03	983.679	1.5247e-09
447	E:/Veroeffentlichungen/Paperinpreparation/PyvsFTIR/pygcms/Plankton_He430_21_6,3mL_77x77_LR_FTIR2_or.csv	447	14	cellulose,plant fibres	243.322	2	22.06	11.03	983.679	1.5247e-09
448	E:/Veroeffentlichungen/Paperinpreparation/PyvsFTIR/pygcms/Plankton_He430_21_6,3mL_77x77_LR_FTIR2_or.csv	448	14	cellulose,plant fibres	243.322	2	22.06	11.03	983.679	1.5247e-09
449	E:/Veroeffentlichungen/Paperinpreparation/PyvsFTIR/pygcms/Plankton_He430_21_6,3mL_77x77_LR_FTIR2_or.csv	449	14	cellulose,plant fibres	243.322	2	22.06	11.03	983.679	1.5247e-09
450	E:/Veroeffentlichungen/Paperinpreparation/PyvsFTIR/pygcms/Plankton_He430_21_6,3mL_77x77_LR_FTIR2_or.csv	450	14	cellulose,plant fibres	243.322	2	22.06	11.03	983.679	1.5247e-09
451	E:/Veroeffentlichungen/Paperinpreparation/PyvsFTIR/pygcms/Plankton_He430_21_6,3mL_77x77_LR_FTIR2_or.csv	451	14	cellulose,plant fibres	243.322	2	22.06	11.03	983.679	1.5247e-09
452	E:/Veroeffentlichungen/Paperinpreparation/PyvsFTIR/pygcms/Plankton_He430_21_6,3mL_77x77_LR_FTIR2_or.csv	452	14	cellulose,plant fibres	243.322	2	22.06	11.03	983.679	1.5247e-09
453	E:/Veroeffentlichungen/Paperinpreparation/PyvsFTIR/pygcms/Plankton_He430_21_6,3mL_77x77_LR_FTIR2_or.csv	453	14	cellulose,plant fibres	243.322	2	22.06	11.03	983.679	1.5247e-09
454	E:/Veroeffentlichungen/Paperinpreparation/PyvsFTIR/pygcms/Plankton_He430_21_6,3mL_77x77_LR_FTIR2_or.csv	454	14	cellulose,plant fibres	243.322	2	22.06	11.03	983.679	1.5247e-09
455	E:/Veroeffentlichungen/Paperinpreparation/PyvsFTIR/pygcms/Plankton_He430_21_6,3mL_77x77_LR_FTIR2_or.csv	455	14	cellulose,plant fibres	243.322	2	22.06	11.03	983.679	1.5247e-09
456	E:/Veroeffentlichungen/Paperinpreparation/PyvsFTIR/pygcms/Plankton_He430_21_6,3mL_77x77_LR_FTIR2_or.csv	456	14	cellulose,plant fibres	243.322	2	22.06	11.03	983.679	1.5247e-09
457	E:/Veroeffentlichungen/Paperinpreparation/PyvsFTIR/pygcms/Plankton_He430_21_6,3mL_77x77_LR_FTIR2_or.csv	457	14	cellulose,plant fibres	243.322	2	22.06	11.03	983.679	1.5247e-09
458	E:/Veroeffentlichungen/Paperinpreparation/PyvsFTIR/pygcms/Plankton_He430_21_6,3mL_77x77_LR_FTIR2_or.csv	458	14	cellulose,plant fibres	243.322	2	22.06	11.03	983.679	1.5247e-09
459	E:/Veroeffentlichungen/Paperinpreparation/PyvsFTIR/pygcms/Plankton_He430_21_6,3mL_77x77_LR_FTIR2_or.csv	459	14	cellulose,plant fibres	243.322	2	22.06	11.03	983.679	1.5247e-09
460	E:/Veroeffentlichungen/Paperinpreparation/PyvsFTIR/pygcms/Plankton_He430_21_6,3mL_77x77_LR_FTIR2_or.csv	460	14	cellulose,plant fibres	243.322	2	22.06	11.03	983.679	1.5247e-09
461	E:/Veroeffentlichungen/Paperinpreparation/PyvsFTIR/pygcms/Plankton_He430_21_6,3mL_77x77_LR_FTIR2_or.csv	461	14	cellulose,plant fibres	243.322	2	22.06	11.03	983.679	1.5247e-09
462	E:/Veroeffentlichungen/Paperinpreparation/PyvsFTIR/pygcms/Plankton_He430_21_6,3mL_77x77_LR_FTIR2_or.csv	462	14	cellulose,plant fibres	243.322	2	22.06	11.03	983.679	1.5247e-09
463	E:/Veroeffentlichungen/Paperinpreparation/PyvsFTIR/pygcms/Plankton_He430_21_6,3mL_77x77_LR_FTIR2_or.csv	463	14	cellulose,plant fibres	243.322	2	22.06	11.03	983.679	1.5247e-09
464	E:/Veroeffentlichungen/Paperinpreparation/PyvsFTIR/pygcms/Plankton_He430_21_6,3mL_77x77_LR_FTIR2_or.csv	464	14	cellulose,plant fibres	243.322	2	22.06	11.03	983.679	1.5247e-09
465	E:/Veroeffentlichungen/Paperinpreparation/PyvsFTIR/pygcms/Plankton_He430_21_6,3mL_77x77_LR_FTIR2_or.csv	465	14	cellulose,plant fibres	243.322	2	22.06	11.03	983.679	1.5247e-09
466	E:/Veroeffentlichungen/Paperinpreparation/PyvsFTIR/pygcms/Plankton_He430_21_6,3mL_77x77_LR_FTIR2_or.csv	466	14	cellulose,plant fibres	243.322	2	22.06	11.03	983.679	1.5247e-09
467	E:/Veroeffentlichungen/Paperinpreparation/PyvsFTIR/pygcms/Plankton_He430_21_6,3mL_77x77_LR_FTIR2_or.csv	467	14	cellulose,plant fibres	243.322	2	22.06	11.03	983.679	1.5247e-09
468	E:/Veroeffentlichungen/Paperinpreparation/PyvsFTIR/pygcms/Plankton_He430_21_6,3mL_77x77_LR_FTIR2_or.csv	468	14	cellulose,plant fibres	243.322	2	22.06	11.03	983.679	1.5247e-09
469	E:/Veroeffentlichungen/Paperinpreparation/PyvsFTIR/pygcms/Plankton_He430_21_6,3mL_77x77_LR_FTIR2_or.csv	469	14	cellulose,plant fibres	243.322	2	22.06	11.03	983.679	1.5247e-09
470	E:/Veroeffentlichungen/Paperinpreparation/PyvsFTIR/pygcms/Plankton_He430_21_6,3mL_77x77_LR_FTIR2_or.csv	470	14	cellulose,plant fibres	243.322	2	22.06	11.03	983.679	1.5247e-09
471	E:/Veroeffentlichungen/Paperinpreparation/PyvsFTIR/pygcms/Plankton_He430_21_6,3mL_77x77_LR_FTIR2_or.csv	471	14	cellulose,plant fibres	243.322	2	22.06	11.03	983.679	1.5247e-09
472	E:/Veroeffentlichungen/Paperinpreparation/PyvsFTIR/pygcms/Plankton_He430_21_6,3mL_77x77_LR_FTIR2_or.csv	472	14	cellulose,plant fibres	243.322	2	22.06	11.03	983.679	1.5247e-09
473	E:/Veroeffentlichungen/Paperinpreparation/PyvsFTIR/pygcms/Plankton_He430_21_6,3mL_77x77_LR_FTIR2_or.csv	473	14	cellulose,plant fibres	243.322	2	22.06	11.03	983.679	1.5247e-09
474	E:/Veroeffentlichungen/Paperinpreparation/PyvsFTIR/pygcms/Plankton_He430_21_6,3mL_77x77_LR_FTIR2_or.csv	474	14	cellulose,plant fibres	243.322	2	22.06	11.03	983.679	1.5247e-09
475	E:/Veroeffentlichungen/Paperinpreparation/PyvsFTIR/pygcms/Plankton_He430_21_6,3mL_77x77_LR_FTIR2_or.csv	475	14	cellulose,plant fibres	243.322	2	22.06	11.03	983.679	1.5247e-09
476	E:/Veroeffentlichungen/Paperinpreparation/PyvsFTIR/pygcms/Plankton_He430_21_6,3mL_77x77_LR_FTIR2_or.csv	476	14	cellulose,plant fibres	243.322	2	22.06	11.03	983.679	1.5247e-09
477	E:/Veroeffentlichungen/Paperinpreparation/PyvsFTIR/pygcms/Plankton_He430_21_6,3mL_77x77_LR_FTIR2_or.csv	477	14	cellulose,plant fibres	243.322	2	22.06	11.03	983.679	1.5247e-09
478	E:/Veroeffentlichungen/Paperinpreparation/PyvsFTIR/pygcms/Plankton_He430_21_6,3mL_77x77_LR_FTIR2_or.csv	478	14	cellulose,plant fibres	243.322	2	22.06	11.03	983.679	1.5247e-09
479	E:/Veroeffentlichungen/Paperinpreparation/PyvsFTIR/pygcms/Plankton_He430_21_6,3mL_77x77_LR_FTIR2_or.csv	479	14	cellulose,plant fibres	243.322	2	22.06	11.03	983.679	1.5247e-09
480	E:/Veroeffentlichungen/Paperinpreparation/PyvsFTIR/pygcms/Plankton_He430_21_6,3mL_77x77_LR_FTIR2_or.csv	480	14	cellulose,plant fibres	243.322	2	22.06	11.03	983.679	1.5247e-09
481	E:/Veroeffentlichungen/Paperinpreparation/PyvsFTIR/pygcms/Plankton_He430_21_6,3mL_77x77_LR_FTIR2_or.csv	481	14	cellulose,plant fibres	243.322	2	22.06	11.03	983.679	1.5247e-09
482	E:/Veroeffentlichungen/Paperinpreparation/PyvsFTIR/pygcms/Plankton_He430_21_6,3mL_77x77_LR_FTIR2_or.csv	482	14	cellulose,plant fibres	243.322	2	22.06	11.03	983.679	1.5247e-09
483	E:/Veroeffentlichungen/Paperinpreparation/PyvsFTIR/pygcms/Plankton_He430_21_6,3mL_77x77_LR_FTIR2_or.csv	483	14	cellulose,plant fibres	243.322	2	22.06	11.03	983.679	1.5247e-09
484	E:/Veroeffentlichungen/Paperinpreparation/PyvsFTIR/pygcms/Plankton_He430_21_6,3mL_77x77_LR_FTIR2_or.csv	484	14	cellulose,plant fibres	243.322	2	22.06	11.03	983.679	1.5247e-09
485	E:/Veroeffentlichungen/Paperinpreparation/PyvsFTIR/pygcms/Plankton_He430_21_6,3mL_77x77_LR_FTIR2_or.csv	485	14	cellulose,plant fibres	243.322	2	22.06	11.03	983.679	1.5247e-09
486	E:/Veroeffentlichungen/Paperinpreparation/PyvsFTIR/pygcms/Plankton_He430_21_6,3mL_77x77_LR_FTIR2_or.csv	486	14	cellulose,plant fibres	243.322	2	22.06	11.03	983.679	1.5247e-09
487	E:/Veroeffentlichungen/Paperinpreparation/PyvsFTIR/pygcms/Plankton_He430_21_6,3mL_77x77_LR_FTIR2_or.csv	487	14	cellulose,plant fibres	243.322	2	22.06	11.03	983.679	1.5247e-09
488	E:/Veroeffentlichungen/Paperinpreparation/PyvsFTIR/pygcms/Plankton_He430_21_6,3mL_77x77_LR_FTIR2_or.csv	488	14	cellulose,plant fibres	243.322	2	22.06	11.03	983.679	1.5247e-09
489	E:/Veroeffentlichungen/Paperinpreparation/PyvsFTIR/pygcms/Plankton_He430_21_6,3mL_77x77_LR_FTIR2_or.csv	489	14	cellulose,plant fibres	243.322	2	22.06	11.03	983.679	1.5247e-09
490	E:/Veroeffentlichungen/Paperinpreparation/PyvsFTIR/pygcms/Plankton_He430_21_6,3mL_77x77_LR_FTIR2_or.csv	490	14	cellulose,plant fibres	243.322	2	22.06	11.03	983.679	1.5247e-09
491	E:/Veroeffentlichungen/Paperinpreparation/PyvsFTIR/pygcms/Plankton_He430_21_6,3mL_77x77_LR_FTIR2_or.csv	491	14	cellulose,plant fibres	243.322	2	22.06	11.03	983.679	1.5247e-09
492	E:/Veroeffentlichungen/Paperinpreparation/PyvsFTIR/pygcms/Plankton_He430_21_6,3mL_77x77_LR_FTIR2_or.csv	492	14	cellulose,plant fibres	243.322	2	22.06	11.03	983.679	1.5247e-09
493	E:/Veroeffentlichungen/Paperinpreparation/PyvsFTIR/pygcms/Plankton_He430_21_6,3mL_77x77_LR_FTIR2_or.csv	493	14	cellulose,plant fibres	243.322	2	22.06	11.03	983.679	1.5247e-09
494	E:/Veroeffentlichungen/Paperinpreparation/PyvsFTIR/pygcms/Plankton_He430_21_6,3mL_77x77_LR_FTIR2_or.csv	494	14	cellulose,plant fibres	243.322	2	22.06	11.03	983.679	1.5247e-09
495	E:/Veroeffentlichungen/Paperinpreparation/PyvsFTIR/pygcms/Plankton_He430_21_6,3mL_77x77_LR_FTIR2_or.csv	495	14	cellulose,plant fibres	243.322	2	22.06	11.03	983.679	1.5247e-09
496	E:/Veroeffentlichungen/Paperinpreparation/PyvsFTIR/pygcms/Plankton_He430_21_6,3mL_77x77_LR_FTIR2_or.csv	496	14	cellulose,plant fibres	243.322	2	22.06	11.03	983.679	1.5247e-09
497	E:/Veroeffentlichungen/Paperinpreparation/PyvsFTIR/pygcms/Plankton_He430_21_6,3mL_77x77_LR_FTIR2_or.csv	497	14	cellulose,plant fibres	243.322	2	22.06	11.03	983.679	1.5247e-09
498	E:/Veroeffentlichungen/Paperinpreparation/PyvsFTIR/pygcms/Plankton_He430_21_6,3mL_77x77_LR_FTIR2_or.csv	498	14	cellulose,plant fibres	243.322	2	22.06	11.03	983.679	1.5247e-09
499	E:/Veroeffentlichungen/Paperinpreparation/PyvsFTIR/pygcms/Plankton_He430_21_6,3mL_77x77_LR_FTIR2_or.csv	499	14	cellulose,plant fibres	243.322	2	22.06	11.03	983.679	1.5247e-09
500	E:/Veroeffentlichungen/Paperinpreparation/PyvsFTIR/pygcms/Plankton_He430_21_6,3mL_77x77_LR_FTIR2_or.csv	500	14	cellulose,plant fibres	243.322	2	22.06	11.03	983.679	1.5247e-09
501	E:/Veroeffentlichungen/Paperinpreparation/PyvsFTIR/pygcms/Plankton_He430_21_6,3mL_77x77_LR_FTIR2_or.csv	501	14	cellulose,plant fibres	243.322	2	22.06	11.03	983.679	1.5247e-09
502	E:/Veroeffentlichungen/Paperinpreparation/PyvsFTIR/pygcms/Plankton_He430_21_6,3mL_77x77_LR_FTIR2_or.csv	502	14	cellulose,plant fibres	243.322	2	22.06	11.03	983.679	1.5247e-09
503	E:/Veroeffentlichungen/Paperinpreparation/PyvsFTIR/pygcms/Plankton_He430_21_6,3mL_77x77_LR_FTIR2_or.csv	503	14	cellulose,plant fibres	243.322	2	22.06	11.03	983.679	1.5247e-09
504	E:/Veroeffentlichungen/Paperinpreparation/PyvsFTIR/pygcms/Plankton_He430_21_6,3mL_77x77_LR_FTIR2_or.csv	504	14	cellulose,plant fibres	243.322	2	22.06	11.03	983.679	1.5247e-09
505	E:/Veroeffentlichungen/Paperinpreparation/PyvsFTIR/pygcms/Plankton_He430_21_6,3mL_77x77_LR_FTIR2_or.csv	505	14	cellulose,plant fibres	243.322	2	22.06	11.03	983.679	1.5247e-09
506	E:/Veroeffentlichungen/Paperinpreparation/PyvsFTIR/pygcms/Plankton_He430_21_6,3mL_77x77_LR_FTIR2_or.csv	506	14	cellulose,plant fibres	243.322	2	22.06	11.03	983.679	1.5247e-09
507	E:/Veroeffentlichungen/Paperinpreparation/PyvsFTIR/pygcms/Plankton_He430_21_6,3mL_77x77_LR_FTIR2_or.csv	507	14	cellulose,plant fibres	243.322	2	22.06	11.03	983.679	1.5247e-09
508	E:/Veroeffentlichungen/Paperinpreparation/PyvsFTIR/pygcms/Plankton_He430_21_6,3mL_77x77_LR_FTIR2_or.csv	508	14	cellulose,plant fibres	243.322	2	22.06	11.03	983.679	1.5247e-09
509	E:/Veroeffentlichungen/Paperinpreparation/PyvsFTIR/pygcms/Plankton_He430_21_6,3mL_77x77_LR_FTIR2_or.csv	509	14	cellulose,plant fibres	243.322	2	22.06	11.03	983.679	1.5247e-09
510	E:/Veroeffentlichungen/Paperinpreparation/PyvsFTIR/pygcms/Plankton_He430_21_6,3mL_77x77_LR_FTIR2_or.csv	510	14	cellulose,plant fibres	243.322	2	22.06	11.03	983.679	1.5247e-09
511	E:/Veroeffentlichungen/Paperinpreparation/PyvsFTIR/pygcms/Plankton_He430_21_6,3mL_77x77_LR_FTIR2_or.csv	511	14	cellulose,plant fibres	243.322	2	22.06	11.03	983.679	1.5247e-09
512	E:/Veroeffentlichungen/Paperinpreparation/PyvsFTIR/pygcms/Plankton_He430_21_6,3mL_77x77_LR_FTIR2_or.csv	512	14	cellulose,plant fibres	243.322	2	22.06	11.03	983.679	1.5247e-09
513	E:/Veroeffentlichungen/Paperinpreparation/PyvsFTIR/pygcms/Plankton_He430_21_6,3mL_77x77_LR_FTIR2_or.csv	513	14	cellulose,plant fibres	243.322	2	22.06	11.03	983.679	1.5247e-09
514	E:/Veroeffentlichungen/Paperinpreparation/PyvsFTIR/pygcms/Plankton_He430_21_6,3mL_77x77_LR_FTIR2_or.csv	514	14	cellulose,plant fibres	243.322	2	22.06	11.03	983.679	1.5247e-09
515	E:/Veroeffentlichungen/Paperinpreparation/PyvsFTIR/pygcms/Plankton_He430_21_6,3mL_77x77_LR_FTIR2_or.csv	515	14	cellulose,plant fibres	243.322	2	22.06	11.03	983.679	1.5247e-09
516	E:/Veroeffentlichungen/Paperinpreparation/PyvsFTIR/pygcms/Plankton_He430_21_6,3mL_77x77_LR_FTIR2_or.csv	516	14	cellulose,plant fibres	243.322	2	22.06	11.03	983.679	1.5247e-09
517	E:/Veroeffentlichungen/Paperinpreparation/PyvsFTIR/pygcms/Plankton_He430_21_6,3mL_77x77_LR_FTIR2_or.csv	517	14	cellulose,plant fibres	243.322	2	22.06	11.03	983.679	1.5247e-09
518	E:/Veroeffentlichungen/Paperinpreparation/PyvsFTIR/pygcms/Plankton_He430_21_6,3mL_77x77_LR_FTIR2_or.csv	518	14	cellulose,plant fibres	243.322	2	22.06	11.03	983.679	1.5247e-09
519	E:/Veroeffentlichungen/Paperinpreparation/PyvsFTIR/pygcms/Plankton_He430_21_6,3mL_77x77_LR_FTIR2_or.csv	519	14	cellulose,plant fibres	243.322	2	22.06	11.03	983.679	1.5247e-09
520	E:/Veroeffentlichungen/Paperinpreparation/PyvsFTIR/pygcms/Plankton_He430_21_6,3mL_77x77_LR_FTIR2_or.csv	520	14	cellulose,plant fibres	243.322	2	22.06	11.03	983.679	1.5247e-09
521	E:/Veroeffentlichungen/Paperinpreparation/PyvsFTIR/pygcms/Plankton_He430_21_6,3mL_77x77_LR_FTIR2_or.csv	521	14	cellulose,plant fibres	243.322	2	22.06	11.03	983.679	1.5247e-09
522	E:/Veroeffentlichungen/Paperinpreparation/PyvsFTIR/pygcms/Plankton_He430_21_6,3mL_77x77_LR_FTIR2_or.csv	522	14	cellulose,plant fibres	243.322	2	22.06	11.03	983.679	1.5247e-09
523	E:/Veroeffentlichungen/Paperinpreparation/PyvsFTIR/pygcms/Plankton_He430_21_6,3mL_77x77_LR_FTIR2_or.csv	523	14	cellulose,plant fibres	243.322	2	22.06	11.03	983.679	1.5247e-09
524	E:/Veroeffentlichungen/Paperinpreparation/PyvsFTIR/pygcms/Plankton_He430_21_6,3mL_77x77_LR_FTIR2_or.csv	524	14	cellulose,plant fibres	243.322	2	22.06	11.03	983.679	1.5247e-09
525	E:/Veroeffentlichungen/Paperinpreparation/PyvsFTIR/pygcms/Plankton_He430_21_6,3mL_77x77_LR_FTIR2_or.csv	525	14	cellulose,plant fibres	243.322	2	22.06	11.03	983.679	1.5247e-09
526	E:/Veroeffentlichungen/Paperinpreparation/PyvsFTIR/pygcms/Plankton_He430_21_6,3mL_77x77_LR_FTIR2_or.csv	526	14	cellulose,plant fibres	243.322	2	22.06	11.03	983.679	1.5247e-09
527	E:/Veroeffentlichungen/Paperinpreparation/PyvsFTIR/pygcms/Plankton_He430_21_6,3mL_77x77_LR_FTIR2_or.csv	527	14	cellulose,plant fibres	243.322	2	22.06	11.03	983.679	1.5247e-09
528	E:/Veroeffentlichungen/Paperinpreparation/PyvsFTIR/pygcms/Plankton_He430_21_6,3mL_77x77_LR_FTIR2_or.csv	528	14	cellulose,plant fibres	243.322	2	22.06	11.03	983.679	1.5247e-09
529	E:/Veroeffentlichungen/Paperinpreparation/PyvsFTIR/pygcms/Plankton_He430_21_6,3mL_77x77_LR_FTIR2_or.csv	529	14	cellulose,plant fibres	243.322	2	22.06	11.03	983.679	1.5247e-09
530	E:/Veroeffentlichungen/Paperinpreparation/PyvsFTIR/pygcms/Plankton_He430_21_6,3mL_77x77_LR_FTIR2_or.csv	530	14	cellulose,plant fibres	243.322	2	22.06	11.03	983.679	1.5247e-09
531	E:/Veroeffentlichungen/Paperinpreparation/PyvsFTIR/pygcms/Plankton_He430_21_6,3mL_77x77_LR_FTIR2_or.csv	531	14	cellulose,plant fibres	243.322	2	22.06	11.03	983.679	1.5247e-09
532	E:/Veroeffentlichungen/Paperinpreparation/PyvsFTIR/pygcms/Plankton_He430_21_6,3mL_77x77_LR_FTIR2_or.csv	532	14	cellulose,plant fibres	243.322	2	22.06	11.03	983.679	1.5247e-09
533	E:/Veroeffentlichungen/Paperinpreparation/PyvsFTIR/pygcms/Plankton_He430_21_6,3mL_77x77_LR_FTIR2_or.csv	533	14	cellulose,plant fibres	243.322	2	22.06	11.03	983.679	1.5247e-09
534	E:/Veroeffentlichungen/Paperinpreparation/PyvsFTIR/pygcms/Plankton_He430_21_6,3mL_77x77_LR_FTIR2_or.csv	534	14	cellulose,plant fibres	243.322	2	22.06	11.03	983.679	1.5247e-09
535	E:/Veroeffentlichungen/Paperinpreparation/PyvsFTIR/pygcms/Plankton_He430_21_6,3mL_77x77_LR_FTIR2_or.csv	535	14	cellulose,plant fibres	243.322	2	22.06	11.03	983.679	1.5247e-09
536	E:/Veroeffentlichungen/Paperinpreparation/PyvsFTIR/pygcms/Plankton_He430_21_6,3mL_77x77_LR_FTIR2_or.csv	536	14	cellulose,plant fibres	243.322	2	22.06	11.03	983.679	1.5247e-09
537	E:/Veroeffentlichungen/Paperinpreparation/PyvsFTIR/pygcms/Plankton_He430_21_6,3mL_77x77_LR_FTIR2_or.csv	537	14	cellulose,plant fibres	243.322	2	22.06	11.03	983.679	1.5247e-09
538	E:/Veroeffentlichungen/Paperinpreparation/PyvsFTIR/pygcms/Plankton_He430_21_6,3mL_77x77_LR_FTIR2_or.csv	538	14	cellulose,plant fibres	243.322	2	22.06	11.03	983.679	1.5247e-09
539	E:/Veroeffentlichungen/Paperinpreparation/PyvsFTIR/pygcms/Plankton_He430_21_6,3mL_77x77_LR_FTIR2_or.csv	539	14	cellulose,plant fibres	243.322	2	22.06	11.03	983.679	1.5247e-09
540	E:/Veroeffentlichungen/Paperinpreparation/PyvsFTIR/pygcms/Plankton_He430_21_6,3mL_77x77_LR_FTIR2_or.csv	540	14	cellulose,plant fibres	243.322	2	22.06	11.03	983.679	1.5247e-09
541	E:/Veroeffentlichungen/Paperinpreparation/PyvsFTIR/pygcms/Plankton_He430_21_6,3mL_77x77_LR_FTIR2_or.csv	541	14	cellulose,plant fibres	243.322	2	22.06	11.03	983.679	1.5247e-09
542	E:/Veroeffentlichungen/Paperinpreparation/PyvsFTIR/pygcms/Plankton_He430_21_6,3mL_77x77_LR_FTIR2_or.csv	542	14	cellulose,plant fibres	243.322	2	22.06	11.03	983.679	1.5247e-09
543	E:/Veroeffentlichungen/Paperinpreparation/PyvsFTIR/pygcms/Plankton_He430_21_6,3mL_77x77_LR_FTIR2_or.csv	543	14	cellulose,plant fibres	243.322	2	22.06	11.03	983.679	1.5247e-09
544	E:/Veroeffentlichungen/Paperinpreparation/PyvsFTIR/pygcms/Plankton_He430_21_6,3mL_77x77_LR_FTIR2_or.csv	544	14	cellulose,plant fibres	243.322	2	22.06	11.03	983.679	1.5247e-09
545	E:/Veroeffentlichungen/Paperinpreparation/PyvsFTIR/pygcms/Plankton_He430_21_6,3mL_77x77_LR_FTIR2_or.csv	545	14	cellulose,plant fibres	243.322	2	22.06	11.03	983.679	1.5247e-09
546	E:/Veroeffentlichungen/Paperinpreparation/PyvsFTIR/pygcms/Plankton_He430_21_6,3mL_77x77_LR_FTIR2_or.csv	546	14	cellulose,plant fibres	243.322	2	22.06	11.03	983.679	1.5247e-09
547	E:/Veroeffentlichungen/Paperinpreparation/PyvsFTIR/pygcms/Plankton_He430_21_6,3mL_77x77_LR_FTIR2_or.csv	547	14	cellulose,plant fibres	243.322	2	22.06	11.03	983.679	1.5247e-09
548	E:/Veroeffentlichungen/Paperinpreparation/PyvsFTIR/pygcms/Plankton_He430_21_6,3mL_77x77_LR_FTIR2_or.csv	548	14	cellulose,plant fibres	243.322	2	22.06	11.03	983.679	1.5247e-09
549	E:/Veroeffentlichungen/Paperinpreparation/PyvsFTIR/pygcms/Plankton_He430_21_6,3mL_77x77_LR_FTIR2_or.csv	549	14	cellulose,plant fibres	243.322	2	22.06	11.03	983.679	1.5247e-09
550	E:/Veroeffentlichungen/Paperinpreparation/PyvsFTIR/pygcms/Plankton_He430_21_6,3mL_77x77_LR_FTIR2_or.csv	550	14	cellulose,plant fibres	243.322	2	22.06	11.03	983.679	1.5247e-09
551	E:/Veroeffentlichungen/Paperinpreparation/PyvsFTIR/pygcms/Plankton_He430_21_6,3mL_77x77_LR_FTIR2_or.csv	551	14	cellulose,plant fibres	243.322	2	22.06	11.03	983.679	1.5247e-09
552	E:/Veroeffentlichungen/Paperinpreparation/PyvsFTIR/pygcms/Plankton_He430_21_6,3mL_77x77_LR_FTIR2_or.csv	552	14	cellulose,plant fibres	243.322	2	22.06	11.03	983.679	1.5247e-09
553	E:/Veroeffentlichungen/Paperinpreparation/PyvsFTIR/pygcms/Plankton_He430_21_6,3mL_77x77_LR_FTIR2_or.csv	553	14	cellulose,plant fibres	243.322	2	22.06	11.03	983.679	1.5247e-09
554	E:/Veroeffentlichungen/Paperinpreparation/PyvsFTIR/pygcms/Plankton_He430_21_6,3mL_77x77_LR_FTIR2_or.csv	554	14	cellulose,plant fibres	243.322	2	22.06	11.03	983.679	1.5247e-09
555	E:/Veroeffentlichungen/Paperinpreparation/PyvsFTIR/pygcms/Plankton_He430_21_6,3mL_77x77_LR_FTIR2_or.csv	555	14	cellulose,plant fibres	243.322	2	22.06	11.03	983.679	1.5247e-09
556	E:/Veroeffentlichungen/Paperinpreparation/PyvsFTIR/pygcms/Plankton_He430_21_6,3mL_77x77_LR_FTIR2_or.csv	556	14	cellulose,plant fibres	243.322	2	22.06	11.03	983.679	1.5247e-09
557	E:/Veroeffentlichungen/Paperinpreparation/PyvsFTIR/pygcms/Plankton_He430_21_6,3mL_77x77_LR_FTIR2_or.csv	557	14	cellulose,plant fibres	243.322	2	22.06	11.03	983.679	1.5247e-09
558	E:/Veroeffentlichungen/Paperinpreparation/PyvsFTIR/pygcms/Plankton_He430_21_6,3mL_77x77_LR_FTIR2_or.csv	558	14	cellulose,plant fibres	243.322	2	22.06	11.03	983.679	1.5247e-09
559	E:/Veroeffentlichungen/Paperinpreparation/PyvsFTIR/pygcms/Plankton_He430_21_6,3mL_77x77_LR_FTIR2_or.csv	559	14	cellulose,plant fibres	243.322	2	22.06	11.03	983.679	1.5247e-09
560	E:/Veroeffentlichungen/Paperinpreparation/PyvsFTIR/pygcms/Plankton_He430_21_6,3mL_77x77_LR_FTIR2_or.csv	560	14	cellulose,plant fibres	243.322	2	22.06	11.03	983.679	1.5247e-09
561	E:/Veroeffentlichungen/Paperinpreparation/PyvsFTIR/pygcms/Plankton_He430_21_6,3mL_77x77_LR_FTIR2_or.csv	561	14	cellulose,plant fibres	243.322	2	22.06	11.03	983.679	1.5247e-09
562	E:/Veroeffentlichungen/Paperinpreparation/PyvsFTIR/pygcms/Plankton_He430_21_6,3mL_77x77_LR_FTIR2_or.csv	562	14	cellulose,plant fibres	243.322	2	22.06	11.03	983.679	1.5247e-09
563	E:/Veroeffentlichungen/Paperinpreparation/PyvsFTIR/pygcms/Plankton_He430_21_6,3mL_77x77_LR_FTIR2_or.csv	563	14	cellulose,plant fibres	243.322	2	22.06	11.03	983.679	1.5247e-09
564	E:/Veroeffentlichungen/Paperinpreparation/PyvsFTIR/pygcms/Plankton_He430_21_6,3mL_77x77_LR_FTIR2_or.csv	564	14	cellulose,plant fibres	243.322	2	22.06	11.03	983.679	1.5247e-09
565	E:/Veroeffentlichungen/Paperinpreparation/PyvsFTIR/pygcms/Plankton_He430_21_6,3mL_77x77_LR_FTIR2_or.csv	565	14	cellulose,plant fibres	243.322	2	22.06	11.03	983.679	1.5247e-09
566	E:/Veroeffentlichungen/Paperinpreparation/PyvsFTIR/pygcms/Plankton_He430_21_6,3mL_77x77_LR_FTIR2_or.csv	566	14	cellulose,plant fibres	121.661	1	11.03	11.03	491.839	7.62351e-10
567	E:/Veroeffentlichungen/Paperinpreparation/PyvsFTIR/pygcms/Plankton_He430_21_6,3mL_77x77_LR_FTIR2_or.csv	567	14	cellulose,plant fibres	121.661	1	11.03	11.03	491.839	7.62351e-10
568	E:/Veroeffentlichungen/Paperinpreparation/PyvsFTIR/pygcms/Plankton_He430_21_6,3mL_77x77_LR_FTIR2_or.csv	568	14	cellulose,plant fibres	121.661	1	11.03	11.03	491.839	7.62351e-10
569	E:/Veroeffentlichungen/Paperinpreparation/PyvsFTIR/pygcms/Plankton_He430_21_6,3mL_77x77_LR_FTIR2_or.csv	569	14	cellulose,plant fibres	121.661	1	11.03	11.03	491.839	7.62351e-10
570	E:/Veroeffentlichungen/Paperinpreparation/PyvsFTIR/pygcms/Plankton_He430_21_6,3mL_77x77_LR_FTIR2_or.csv	570	14	cellulose,plant fibres	121.661	1	11.03	11.03	491.839	7.62351e-10
571	E:/Veroeffentlichungen/Paperinpreparation/PyvsFTIR/pygcms/Plankton_He430_21_6,3mL_77x77_LR_FTIR2_or.csv	571	14	cellulose,plant fibres	121.661	1	11.03	11.03	491.839	7.62351e-10
572	E:/Veroeffentlichungen/Paperinpreparation/PyvsFTIR/pygcms/Plankton_He430_21_6,3mL_77x77_LR_FTIR2_or.csv	572	14	cellulose,plant fibres	121.661	1	11.03	11.03	491.839	7.62351e-10
573	E:/Veroeffentlichungen/Paperinpreparation/PyvsFTIR/pygcms/Plankton_He430_21_6,3mL_77x77_LR_FTIR2_or.csv	573	14	cellulose,plant fibres	121.661	1	11.03	11.03	491.839	7.62351e-10
574	E:/Veroeffentlichungen/Paperinpreparation/PyvsFTIR/pygcms/Plankton_He430_21_6,3mL_77x77_LR_FTIR2_or.csv	574	14	cellulose,plant fibres	121.661	1	11.03	11.03	491.839	7.62351e-10
575	E:/Veroeffentlichungen/Paperinpreparation/PyvsFTIR/pygcms/Plankton_He430_21_6,3mL_77x77_LR_FTIR2_or.csv	575	14	cellulose,plant fibres	121.661	1	11.03	11.03	491.839	7.62351e-10
576	E:/Veroeffentlichungen/Paperinpreparation/PyvsFTIR/pygcms/Plankton_He430_21_6,3mL_77x77_LR_FTIR2_or.csv	576	14	cellulose,plant fibres	121.661	1	11.03	11.03	491.839	7.62351e-10
577	E:/Veroeffentlichungen/Paperinpreparation/PyvsFTIR/pygcms/Plankton_He430_21_6,3mL_77x77_LR_FTIR2_or.csv	577	14	cellulose,plant fibres	121.661	1	11.03	11.03	491.839	7.62351e-10
578	E:/Veroeffentlichungen/Paperinpreparation/PyvsFTIR/pygcms/Plankton_He430_21_6,3mL_77x77_LR_FTIR2_or.csv	578	14	cellulose,plant fibres	121.661	1	11.03	11.03	491.839	7.62351e-10
579	E:/Veroeffentlichungen/Paperinpreparation/PyvsFTIR/pygcms/Plankton_He430_21_6,3mL_77x77_LR_FTIR2_or.csv	579	14	cellulose,plant fibres	121.661	1	11.03	11.03	491.839	7.62351e-10
580	E:/Veroeffentlichungen/Paperinpreparation/PyvsFTIR/pygcms/Plankton_He430_21_6,3mL_77x77_LR_FTIR2_or.csv	580	14	cellulose,plant fibres	121.661	1	11.03	11.03	491.839	7.62351e-10
581	E:/Veroeffentlichungen/Paperinpreparation/PyvsFTIR/pygcms/Plankton_He430_21_6,3mL_77x77_LR_FTIR2_or.csv	581	14	cellulose,plant fibres	121.661	1	11.03	11.03	491.839	7.62351e-10
582	E:/Veroeffentlichungen/Paperinpreparation/PyvsFTIR/pygcms/Plankton_He430_21_6,3mL_77x77_LR_FTIR2_or.csv	582	14	cellulose,plant fibres	121.661	1	11.03	11.03	491.839	7.62351e-10
583	E:/Veroeffentlichungen/Paperinpreparation/PyvsFTIR/pygcms/Plankton_He430_21_6,3mL_77x77_LR_FTIR2_or.csv	583	14	cellulose,plant fibres	121.661	1	11.03	11.03	491.839	7.62351e-10
584	E:/Veroeffentlichungen/Paperinpreparation/PyvsFTIR/pygcms/Plankton_He430_21_6,3mL_77x77_LR_FTIR2_or.csv	584	14	cellulose,plant fibres	121.661	1	11.03	11.03	491.839	7.62351e-10
585	E:/Veroeffentlichungen/Paperinpreparation/PyvsFTIR/pygcms/Plankton_He430_21_6,3mL_77x77_LR_FTIR2_or.csv	585	14	cellulose,plant fibres	121.661	1	11.03	11.03	491.839	7.62351e-10
586	E:/Veroeffentlichungen/Paperinpreparation/PyvsFTIR/pygcms/Plankton_He430_21_6,3mL_77x77_LR_FTIR2_or.csv	586	14	cellulose,plant fibres	121.661	1	11.03	11.03	491.839	7.62351e-10
587	E:/Veroeffentlichungen/Paperinpreparation/PyvsFTIR/pygcms/Plankton_He430_21_6,3mL_77x77_LR_FTIR2_or.csv	587	14	cellulose,plant fibres	121.661	1	11.03	11.03	491.839	7.62351e-10
588	E:/Veroeffentlichungen/Paperinpreparation/PyvsFTIR/pygcms/Plankton_He430_21_6,3mL_77x77_LR_FTIR2_or.csv	588	14	cellulose,plant fibres	121.661	1	11.03	11.03	491.839	7.62351e-10
589	E:/Veroeffentlichungen/Paperinpreparation/PyvsFTIR/pygcms/Plankton_He430_21_6,3mL_77x77_LR_FTIR2_or.csv	589	14	cellulose,plant fibres	121.661	1	11.03	11.03	491.839	7.62351e-10
590	E:/Veroeffentlichungen/Paperinpreparation/PyvsFTIR/pygcms/Plankton_He430_21_6,3mL_77x77_LR_FTIR2_or.csv	590	14	cellulose,plant fibres	121.661	1	11.03	11.03	491.839	7.62351e-10
591	E:/Veroeffentlichungen/Paperinpreparation/PyvsFTIR/pygcms/Plankton_He430_21_6,3mL_77x77_LR_FTIR2_or.csv	591	14	cellulose,plant fibres	121.661	1	11.03	11.03	491.839	7.62351e-10
592	E:/Veroeffentlichungen/Paperinpreparation/PyvsFTIR/pygcms/Plankton_He430_21_6,3mL_77x77_LR_FTIR2_or.csv	592	14	cellulose,plant fibres	121.661	1	11.03	11.03	491.839	7.62351e-10
593	E:/Veroeffentlichungen/Paperinpreparation/PyvsFTIR/pygcms/Plankton_He430_21_6,3mL_77x77_LR_FTIR2_or.csv	593	14	cellulose,plant fibres	121.661	1	11.03	11.03	491.839	7.62351e-10
594	E:/Veroeffentlichungen/Paperinpreparation/PyvsFTIR/pygcms/Plankton_He430_21_6,3mL_77x77_LR_FTIR2_or.csv	594	14	cellulose,plant fibres	121.661	1	11.03	11.03	491.839	7.62351e-10
595	E:/Veroeffentlichungen/Paperinpreparation/PyvsFTIR/pygcms/Plankton_He430_21_6,3mL_77x77_LR_FTIR2_or.csv	595	14	cellulose,plant fibres	121.661	1	11.03	11.03	491.839	7.62351e-10
596	E:/Veroeffentlichungen/Paperinpreparation/PyvsFTIR/pygcms/Plankton_He430_21_6,3mL_77x77_LR_FTIR2_or.csv	596	14	cellulose,plant fibres	121.661	1	11.03	11.03	491.839	7.62351e-10
597	E:/Veroeffentlichungen/Paperinpreparation/PyvsFTIR/pygcms/Plankton_He430_21_6,3mL_77x77_LR_FTIR2_or.csv	597	14	cellulose,plant fibres	121.661	1	11.03	11.03	491.839	7.62351e-10
598	E:/Veroeffentlichungen/Paperinpreparation/PyvsFTIR/pygcms/Plankton_He430_21_6,3mL_77x77_LR_FTIR2_or.csv	598	14	cellulose,plant fibres	121.661	1	11.03	11.03	491.839	7.62351e-10
599	E:/Veroeffentlichungen/Paperinpreparation/PyvsFTIR/pygcms/Plankton_He430_21_6,3mL_77x77_LR_FTIR2_or.csv	599	14	cellulose,plant fibres	121.661	1	11.03	11.03	491.839	7.62351e-10
600	E:/Veroeffentlichungen/Paperinpreparation/PyvsFTIR/pygcms/Plankton_He430_21_6,3mL_77x77_LR_FTIR2_or.csv	600	14	cellulose,plant fibres	121.661	1	11.03	11.03	491.839	7.62351e-10
601	E:/Veroeffentlichungen/Paperinpreparation/PyvsFTIR/pygcms/Plankton_He430_21_6,3mL_77x77_LR_FTIR2_or.csv	601	14	cellulose,plant fibres	121.661	1	11.03	11.03	491.839	7.62351e-10
602	E:/Veroeffentlichungen/Paperinpreparation/PyvsFTIR/pygcms/Plankton_He430_21_6,3mL_77x77_LR_FTIR2_or.csv	602	14	cellulose,plant fibres	121.661	1	11.03	11.03	491.839	7.62351e-10
603	E:/Veroeffentlichungen/Paperinpreparation/PyvsFTIR/pygcms/Plankton_He430_21_6,3mL_77x77_LR_FTIR2_or.csv	603	14	cellulose,plant fibres	121.661	1	11.03	11.03	491.839	7.62351e-10
604	E:/Veroeffentlichungen/Paperinpreparation/PyvsFTIR/pygcms/Plankton_He430_21_6,3mL_77x77_LR_FTIR2_or.csv	604	14	cellulose,plant fibres	121.661	1	11.03	11.03	491.839	7.62351e-10
605	E:/Veroeffentlichungen/Paperinpreparation/PyvsFTIR/pygcms/Plankton_He430_21_6,3mL_77x77_LR_FTIR2_or.csv	605	14	cellulose,plant fibres	121.661	1	11.03	11.03	491.839	7.62351e-10
606	E:/Veroeffentlichungen/Paperinpreparation/PyvsFTIR/pygcms/Plankton_He430_21_6,3mL_77x77_LR_FTIR2_or.csv	606	14	cellulose,plant fibres	121.661	1	11.03	11.03	491.839	7.62351e-10
607	E:/Veroeffentlichungen/Paperinpreparation/PyvsFTIR/pygcms/Plankton_He430_21_6,3mL_77x77_LR_FTIR2_or.csv	607	14	cellulose,plant fibres	121.661	1	11.03	11.03	491.839	7.62351e-10
608	E:/Veroeffentlichungen/Paperinpreparation/PyvsFTIR/pygcms/Plankton_He430_21_6,3mL_77x77_LR_FTIR2_or.csv	608	14	cellulose,plant fibres	121.661	1	11.03	11.03	491.839	7.62351e-10
609	E:/Veroeffentlichungen/Paperinpreparation/PyvsFTIR/pygcms/Plankton_He430_21_6,3mL_77x77_LR_FTIR2_or.csv	609	14	cellulose,plant fibres	121.661	1	11.03	11.03	491.839	7.62351e-10
610	E:/Veroeffentlichungen/Paperinpreparation/PyvsFTIR/pygcms/Plankton_He430_21_6,3mL_77x77_LR_FTIR2_or.csv	610	14	cellulose,plant fibres	121.661	1	11.03	11.03	491.839	7.62351e-10
611	E:/Veroeffentlichungen/Paperinpreparation/PyvsFTIR/pygcms/Plankton_He430_21_6,3mL_77x77_LR_FTIR2_or.csv	611	14	cellulose,plant fibres	121.661	1	11.03	11.03	491.839	7.62351e-10
612	E:/Veroeffentlichungen/Paperinpreparation/PyvsFTIR/pygcms/Plankton_He430_21_6,3mL_77x77_LR_FTIR2_or.csv	612	14	cellulose,plant fibres	121.661	1	11.03	11.03	491.839	7.62351e-10
613	E:/Veroeffentlichungen/Paperinpreparation/PyvsFTIR/pygcms/Plankton_He430_21_6,3mL_77x77_LR_FTIR2_or.csv	613	14	cellulose,plant fibres	121.661	1	11.03	11.03	491.839	7.62351e-10
614	E:/Veroeffentlichungen/Paperinpreparation/PyvsFTIR/pygcms/Plankton_He430_21_6,3mL_77x77_LR_FTIR2_or.csv	614	14	cellulose,plant fibres	121.661	1	11.03	11.03	491.839	7.62351e-10
615	E:/Veroeffentlichungen/Paperinpreparation/PyvsFTIR/pygcms/Plankton_He430_21_6,3mL_77x77_LR_FTIR2_or.csv	615	14	cellulose,plant fibres	121.661	1	11.03	11.03	491.839	7.62351e-10
616	E:/Veroeffentlichungen/Paperinpreparation/PyvsFTIR/pygcms/Plankton_He430_21_6,3mL_77x77_LR_FTIR2_or.csv	616	14	cellulose,plant fibres	121.661	1	11.03	11.03	491.839	7.62351e-10
617	E:/Veroeffentlichungen/Paperinpreparation/PyvsFTIR/pygcms/Plankton_He430_21_6,3mL_77x77_LR_FTIR2_or.csv	617	14	cellulose,plant fibres	121.661	1	11.03	11.03	491.839	7.62351e-10
618	E:/Veroeffentlichungen/Paperinpreparation/PyvsFTIR/pygcms/Plankton_He430_21_6,3mL_77x77_LR_FTIR2_or.csv	618	14	cellulose,plant fibres	121.661	1	11.03	11.03	491.839	7.62351e-10
619	E:/Veroeffentlichungen/Paperinpreparation/PyvsFTIR/pygcms/Plankton_He430_21_6,3mL_77x77_LR_FTIR2_or.csv	619	14	cellulose,plant fibres	121.661	1	11.03	11.03	491.839	7.62351e-10
620	E:/Veroeffentlichungen/Paperinpreparation/PyvsFTIR/pygcms/Plankton_He430_21_6,3mL_77x77_LR_FTIR2_or.csv	620	14	cellulose,plant fibres	121.661	1	11.03	11.03	491.839	7.62351e-10
621	E:/Veroeffentlichungen/Paperinpreparation/PyvsFTIR/pygcms/Plankton_He430_21_6,3mL_77x77_LR_FTIR2_or.csv	621	14	cellulose,plant fibres	121.661	1	11.03	11.03	491.839	7.62351e-10
622	E:/Veroeffentlichungen/Paperinpreparation/PyvsFTIR/pygcms/Plankton_He430_21_6,3mL_77x77_LR_FTIR2_or.csv	622	14	cellulose,plant fibres	121.661	1	11.03	11.03	491.839	7.62351e-10
623	E:/Veroeffentlichungen/Paperinpreparation/PyvsFTIR/pygcms/Plankton_He430_21_6,3mL_77x77_LR_FTIR2_or.csv	623	14	cellulose,plant fibres	121.661	1	11.03	11.03	491.839	7.62351e-10
624	E:/Veroeffentlichungen/Paperinpreparation/PyvsFTIR/pygcms/Plankton_He430_21_6,3mL_77x77_LR_FTIR2_or.csv	624	14	cellulose,plant fibres	121.661	1	11.03	11.03	491.839	7.62351e-10
625	E:/Veroeffentlichungen/Paperinpreparation/PyvsFTIR/pygcms/Plankton_He430_21_6,3mL_77x77_LR_FTIR2_or.csv	625	14	cellulose,plant fibres	121.661	1	11.03	11.03	491.839	7.62351e-10
626	E:/Veroeffentlichungen/Paperinpreparation/PyvsFTIR/pygcms/Plankton_He430_21_6,3mL_77x77_LR_FTIR2_or.csv	626	14	cellulose,plant fibres	121.661	1	11.03	11.03	491.839	7.62351e-10
627	E:/Veroeffentlichungen/Paperinpreparation/PyvsFTIR/pygcms/Plankton_He430_21_6,3mL_77x77_LR_FTIR2_or.csv	627	14	cellulose,plant fibres	121.661	1	11.03	11.03	491.839	7.62351e-10
628	E:/Veroeffentlichungen/Paperinpreparation/PyvsFTIR/pygcms/Plankton_He430_21_6,3mL_77x77_LR_FTIR2_or.csv	628	14	cellulose,plant fibres	121.661	1	11.03	11.03	491.839	7.62351e-10
629	E:/Veroeffentlichungen/Paperinpreparation/PyvsFTIR/pygcms/Plankton_He430_21_6,3mL_77x77_LR_FTIR2_or.csv	629	14	cellulose,plant fibres	121.661	1	11.03	11.03	491.839	7.62351e-10
630	E:/Veroeffentlichungen/Paperinpreparation/PyvsFTIR/pygcms/Plankton_He430_21_6,3mL_77x77_LR_FTIR2_or.csv	630	14	cellulose,plant fibres	121.661	1	11.03	11.03	491.839	7.62351e-10
631	E:/Veroeffentlichungen/Paperinpreparation/PyvsFTIR/pygcms/Plankton_He430_21_6,3mL_77x77_LR_FTIR2_or.csv	631	14	cellulose,plant fibres	121.661	1	11.03	11.03	491.839	7.62351e-10
632	E:/Veroeffentlichungen/Paperinpreparation/PyvsFTIR/pygcms/Plankton_He430_21_6,3mL_77x77_LR_FTIR2_or.csv	632	14	cellulose,plant fibres	121.661	1	11.03	11.03	491.839	7.62351e-10
633	E:/Veroeffentlichungen/Paperinpreparation/PyvsFTIR/pygcms/Plankton_He430_21_6,3mL_77x77_LR_FTIR2_or.csv	633	14	cellulose,plant fibres	121.661	1	11.03	11.03	491.839	7.62351e-10
634	E:/Veroeffentlichungen/Paperinpreparation/PyvsFTIR/pygcms/Plankton_He430_21_6,3mL_77x77_LR_FTIR2_or.csv	634	14	cellulose,plant fibres	121.661	1	11.03	11.03	491.839	7.62351e-10
635	E:/Veroeffentlichungen/Paperinpreparation/PyvsFTIR/pygcms/Plankton_He430_21_6,3mL_77x77_LR_FTIR2_or.csv	635	14	cellulose,plant fibres	121.661	1	11.03	11.03	491.839	7.62351e-10
636	E:/Veroeffentlichungen/Paperinpreparation/PyvsFTIR/pygcms/Plankton_He430_21_6,3mL_77x77_LR_FTIR2_or.csv	636	14	cellulose,plant fibres	121.661	1	11.03	11.03	491.839	7.62351e-10
637	E:/Veroeffentlichungen/Paperinpreparation/PyvsFTIR/pygcms/Plankton_He430_21_6,3mL_77x77_LR_FTIR2_or.csv	637	14	cellulose,plant fibres	121.661	1	11.03	11.03	491.839	7.62351e-10
638	E:/Veroeffentlichungen/Paperinpreparation/PyvsFTIR/pygcms/Plankton_He430_21_6,3mL_77x77_LR_FTIR2_or.csv	638	14	cellulose,plant fibres	121.661	1	11.03	11.03	491.839	7.62351e-10
639	E:/Veroeffentlichungen/Paperinpreparation/PyvsFTIR/pygcms/Plankton_He430_21_6,3mL_77x77_LR_FTIR2_or.csv	639	14	cellulose,plant fibres	121.661	1	11.03	11.03	491.839	7.62351e-10
640	E:/Veroeffentlichungen/Paperinpreparation/PyvsFTIR/pygcms/Plankton_He430_21_6,3mL_77x77_LR_FTIR2_or.csv	640	14	cellulose,plant fibres	121.661	1	11.03	11.03	491.839	7.62351e-10
641	E:/Veroeffentlichungen/Paperinpreparation/PyvsFTIR/pygcms/Plankton_He430_21_6,3mL_77x77_LR_FTIR2_or.csv	641	14	cellulose,plant fibres	121.661	1	11.03	11.03	491.839	7.62351e-10
642	E:/Veroeffentlichungen/Paperinpreparation/PyvsFTIR/pygcms/Plankton_He430_21_6,3mL_77x77_LR_FTIR2_or.csv	642	14	cellulose,plant fibres	121.661	1	11.03	11.03	491.839	7.62351e-10
643	E:/Veroeffentlichungen/Paperinpreparation/PyvsFTIR/pygcms/Plankton_He430_21_6,3mL_77x77_LR_FTIR2_or.csv	643	14	cellulose,plant fibres	121.661	1	11.03	11.03	491.839	7.62351e-10
644	E:/Veroeffentlichungen/Paperinpreparation/PyvsFTIR/pygcms/Plankton_He430_21_6,3mL_77x77_LR_FTIR2_or.csv	644	14	cellulose,plant fibres	121.661	1	11.03	11.03	491.839	7.62351e-10
645	E:/Veroeffentlichungen/Paperinpreparation/PyvsFTIR/pygcms/Plankton_He430_21_6,3mL_77x77_LR_FTIR2_or.csv	645	14	cellulose,plant fibres	121.661	1	11.03	11.03	491.839	7.62351e-10
646	E:/Veroeffentlichungen/Paperinpreparation/PyvsFTIR/pygcms/Plankton_He430_21_6,3mL_77x77_LR_FTIR2_or.csv	646	14	cellulose,plant fibres	121.661	1	11.03	11.03	491.839	7.62351e-10
647	E:/Veroeffentlichungen/Paperinpreparation/PyvsFTIR/pygcms/Plankton_He430_21_6,3mL_77x77_LR_FTIR2_or.csv	647	14	cellulose,plant fibres	121.661	1	11.03	11.03	491.839	7.62351e-10
648	E:/Veroeffentlichungen/Paperinpreparation/PyvsFTIR/pygcms/Plankton_He430_21_6,3mL_77x77_LR_FTIR2_or.csv	648	14	cellulose,plant fibres	121.661	1	11.03	11.03	491.839	7.62351e-10
649	E:/Veroeffentlichungen/Paperinpreparation/PyvsFTIR/pygcms/Plankton_He430_21_6,3mL_77x77_LR_FTIR2_or.csv	649	14	cellulose,plant fibres	121.661	1	11.03	11.03	491.839	7.62351e-10
650	E:/Veroeffentlichungen/Paperinpreparation/PyvsFTIR/pygcms/Plankton_He430_21_6,3mL_77x77_LR_FTIR2_or.csv	650	14	cellulose,plant fibres	121.661	1	11.03	11.03	491.839	7.62351e-10
651	E:/Veroeffentlichungen/Paperinpreparation/PyvsFTIR/pygcms/Plankton_He430_21_6,3mL_77x77_LR_FTIR2_or.csv	651	14	cellulose,plant fibres	121.661	1	11.03	11.03	491.839	7.62351e-10
652	E:/Veroeffentlichungen/Paperinpreparation/PyvsFTIR/pygcms/Plankton_He430_21_6,3mL_77x77_LR_FTIR2_or.csv	652	14	cellulose,plant fibres	121.661	1	11.03	11.03	491.839	7.62351e-10
653	E:/Veroeffentlichungen/Paperinpreparation/PyvsFTIR/pygcms/Plankton_He430_21_6,3mL_77x77_LR_FTIR2_or.csv	653	14	cellulose,plant fibres	121.661	1	11.03	11.03	491.839	7.62351e-10
654	E:/Veroeffentlichungen/Paperinpreparation/PyvsFTIR/pygcms/Plankton_He430_21_6,3mL_77x77_LR_FTIR2_or.csv	654	14	cellulose,plant fibres	121.661	1	11.03	11.03	491.839	7.62351e-10
655	E:/Veroeffentlichungen/Paperinpreparation/PyvsFTIR/pygcms/Plankton_He430_21_6,3mL_77x77_LR_FTIR2_or.csv	655	14	cellulose,plant fibres	121.661	1	11.03	11.03	491.839	7.62351e-10
656	E:/Veroeffentlichungen/Paperinpreparation/PyvsFTIR/pygcms/Plankton_He430_21_6,3mL_77x77_LR_FTIR2_or.csv	656	14	cellulose,plant fibres	121.661	1	11.03	11.03	491.839	7.62351e-10
657	E:/Veroeffentlichungen/Paperinpreparation/PyvsFTIR/pygcms/Plankton_He430_21_6,3mL_77x77_LR_FTIR2_or.csv	657	14	cellulose,plant fibres	121.661	1	11.03	11.03	491.839	7.62351e-10
658	E:/Veroeffentlichungen/Paperinpreparation/PyvsFTIR/pygcms/Plankton_He430_21_6,3mL_77x77_LR_FTIR2_or.csv	658	14	cellulose,plant fibres	121.661	1	11.03	11.03	491.839	7.62351e-10
659	E:/Veroeffentlichungen/Paperinpreparation/PyvsFTIR/pygcms/Plankton_He430_21_6,3mL_77x77_LR_FTIR2_or.csv	659	14	cellulose,plant fibres	121.661	1	11.03	11.03	491.839	7.62351e-10
660	E:/Veroeffentlichungen/Paperinpreparation/PyvsFTIR/pygcms/Plankton_He430_21_6,3mL_77x77_LR_FTIR2_or.csv	660	14	cellulose,plant fibres	121.661	1	11.03	11.03	491.839	7.62351e-10
661	E:/Veroeffentlichungen/Paperinpreparation/PyvsFTIR/pygcms/Plankton_He430_21_6,3mL_77x77_LR_FTIR2_or.csv	661	14	cellulose,plant fibres	121.661	1	11.03	11.03	491.839	7.62351e-10
662	E:/Veroeffentlichungen/Paperinpreparation/PyvsFTIR/pygcms/Plankton_He430_21_6,3mL_77x77_LR_FTIR2_or.csv	662	14	cellulose,plant fibres	121.661	1	11.03	11.03	491.839	7.62351e-10
663	E:/Veroeffentlichungen/Paperinpreparation/PyvsFTIR/pygcms/Plankton_He430_21_6,3mL_77x77_LR_FTIR2_or.csv	663	14	cellulose,plant fibres	121.661	1	11.03	11.03	491.839	7.62351e-10
664	E:/Veroeffentlichungen/Paperinpreparation/PyvsFTIR/pygcms/Plankton_He430_21_6,3mL_77x77_LR_FTIR2_or.csv	664	14	cellulose,plant fibres	121.661	1	11.03	11.03	491.839	7.62351e-10
665	E:/Veroeffentlichungen/Paperinpreparation/PyvsFTIR/pygcms/Plankton_He430_21_6,3mL_77x77_LR_FTIR2_or.csv	665	14	cellulose,plant fibres	121.661	1	11.03	11.03	491.839	7.62351e-10
666	E:/Veroeffentlichungen/Paperinpreparation/PyvsFTIR/pygcms/Plankton_He430_21_6,3mL_77x77_LR_FTIR2_or.csv	666	14	cellulose,plant fibres	121.661	1	11.03	11.03	491.839	7.62351e-10
667	E:/Veroeffentlichungen/Paperinpreparation/PyvsFTIR/pygcms/Plankton_He430_21_6,3mL_77x77_LR_FTIR2_or.csv	667	14	cellulose,plant fibres	121.661	1	11.03	11.03	491.839	7.62351e-10
668	E:/Veroeffentlichungen/Paperinpreparation/PyvsFTIR/pygcms/Plankton_He430_21_6,3mL_77x77_LR_FTIR2_or.csv	668	14	cellulose,plant fibres	121.661	1	11.03	11.03	491.839	7.62351e-10
669	E:/Veroeffentlichungen/Paperinpreparation/PyvsFTIR/pygcms/Plankton_He430_21_6,3mL_77x77_LR_FTIR2_or.csv	669	14	cellulose,plant fibres	121.661	1	11.03	11.03	491.839	7.62351e-10
670	E:/Veroeffentlichungen/Paperinpreparation/PyvsFTIR/pygcms/Plankton_He430_21_6,3mL_77x77_LR_FTIR2_or.csv	670	14	cellulose,plant fibres	121.661	1	11.03	11.03	491.839	7.62351e-10
671	E:/Veroeffentlichungen/Paperinpreparation/PyvsFTIR/pygcms/Plankton_He430_21_6,3mL_77x77_LR_FTIR2_or.csv	671	14	cellulose,plant fibres	121.661	1	11.03	11.03	491.839	7.62351e-10
672	E:/Veroeffentlichungen/Paperinpreparation/PyvsFTIR/pygcms/Plankton_He430_21_6,3mL_77x77_LR_FTIR2_or.csv	672	14	cellulose,plant fibres	121.661	1	11.03	11.03	491.839	7.62351e-10
673	E:/Veroeffentlichungen/Paperinpreparation/PyvsFTIR/pygcms/Plankton_He430_21_6,3mL_77x77_LR_FTIR2_or.csv	673	14	cellulose,plant fibres	121.661	1	11.03	11.03	491.839	7.62351e-10
674	E:/Veroeffentlichungen/Paperinpreparation/PyvsFTIR/pygcms/Plankton_He430_21_6,3mL_77x77_LR_FTIR2_or.csv	674	14	cellulose,plant fibres	121.661	1	11.03	11.03	491.839	7.62351e-10
675	E:/Veroeffentlichungen/Paperinpreparation/PyvsFTIR/pygcms/Plankton_He430_21_6,3mL_77x77_LR_FTIR2_or.csv	675	14	cellulose,plant fibres	121.661	1	11.03	11.03	491.839	7.62351e-10
676	E:/Veroeffentlichungen/Paperinpreparation/PyvsFTIR/pygcms/Plankton_He430_21_6,3mL_77x77_LR_FTIR2_or.csv	676	14	cellulose,plant fibres	121.661	1	11.03	11.03	491.839	7.62351e-10
677	E:/Veroeffentlichungen/Paperinpreparation/PyvsFTIR/pygcms/Plankton_He430_21_6,3mL_77x77_LR_FTIR2_or.csv	677	14	cellulose,plant fibres	121.661	1	11.03	11.03	491.839	7.62351e-10
678	E:/Veroeffentlichungen/Paperinpreparation/PyvsFTIR/pygcms/Plankton_He430_21_6,3mL_77x77_LR_FTIR2_or.csv	678	14	cellulose,plant fibres	121.661	1	11.03	11.03	491.839	7.62351e-10
679	E:/Veroeffentlichungen/Paperinpreparation/PyvsFTIR/pygcms/Plankton_He430_21_6,3mL_77x77_LR_FTIR2_or.csv	679	14	cellulose,plant fibres	121.661	1	11.03	11.03	491.839	7.62351e-10
680	E:/Veroeffentlichungen/Paperinpreparation/PyvsFTIR/pygcms/Plankton_He430_21_6,3mL_77x77_LR_FTIR2_or.csv	680	14	cellulose,plant fibres	121.661	1	11.03	11.03	491.839	7.62351e-10
681	E:/Veroeffentlichungen/Paperinpreparation/PyvsFTIR/pygcms/Plankton_He430_21_6,3mL_77x77_LR_FTIR2_or.csv	681	14	cellulose,plant fibres	121.661	1	11.03	11.03	491.839	7.62351e-10
682	E:/Veroeffentlichungen/Paperinpreparation/PyvsFTIR/pygcms/Plankton_He430_21_6,3mL_77x77_LR_FTIR2_or.csv	682	14	cellulose,plant fibres	121.661	1	11.03	11.03	491.839	7.62351e-10
683	E:/Veroeffentlichungen/Paperinpreparation/PyvsFTIR/pygcms/Plankton_He430_21_6,3mL_77x77_LR_FTIR2_or.csv	683	14	cellulose,plant fibres	121.661	1	11.03	11.03	491.839	7.62351e-10
684	E:/Veroeffentlichungen/Paperinpreparation/PyvsFTIR/pygcms/Plankton_He430_21_6,3mL_77x77_LR_FTIR2_or.csv	684	14	cellulose,plant fibres	121.661	1	11.03	11.03	491.839	7.62351e-10
685	E:/Veroeffentlichungen/Paperinpreparation/PyvsFTIR/pygcms/Plankton_He430_21_6,3mL_77x77_LR_FTIR2_or.csv	685	14	cellulose,plant fibres	121.661	1	11.03	11.03	491.839	7.62351e-10
686	E:/Veroeffentlichungen/Paperinpreparation/PyvsFTIR/pygcms/Plankton_He430_21_6,3mL_77x77_LR_FTIR2_or.csv	686	14	cellulose,plant fibres	121.661	1	11.03	11.03	491.839	7.62351e-10
687	E:/Veroeffentlichungen/Paperinpreparation/PyvsFTIR/pygcms/Plankton_He430_21_6,3mL_77x77_LR_FTIR2_or.csv	687	14	cellulose,plant fibres	121.661	1	11.03	11.03	491.839	7.62351e-10
688	E:/Veroeffentlichungen/Paperinpreparation/PyvsFTIR/pygcms/Plankton_He430_21_6,3mL_77x77_LR_FTIR2_or.csv	688	14	cellulose,plant fibres	121.661	1	11.03	11.03	491.839	7.62351e-10
689	E:/Veroeffentlichungen/Paperinpreparation/PyvsFTIR/pygcms/Plankton_He430_21_6,3mL_77x77_LR_FTIR2_or.csv	689	14	cellulose,plant fibres	121.661	1	11.03	11.03	491.839	7.62351e-10
690	E:/Veroeffentlichungen/Paperinpreparation/PyvsFTIR/pygcms/Plankton_He430_21_6,3mL_77x77_LR_FTIR2_or.csv	690	14	cellulose,plant fibres	121.661	1	11.03	11.03	491.839	7.62351e-10
691	E:/Veroeffentlichungen/Paperinpreparation/PyvsFTIR/pygcms/Plankton_He430_21_6,3mL_77x77_LR_FTIR2_or.csv	691	14	cellulose,plant fibres	121.661	1	11.03	11.03	491.839	7.62351e-10
692	E:/Veroeffentlichungen/Paperinpreparation/PyvsFTIR/pygcms/Plankton_He430_21_6,3mL_77x77_LR_FTIR2_or.csv	692	14	cellulose,plant fibres	121.661	1	11.03	11.03	491.839	7.62351e-10
693	E:/Veroeffentlichungen/Paperinpreparation/PyvsFTIR/pygcms/Plankton_He430_21_6,3mL_77x77_LR_FTIR2_or.csv	693	14	cellulose,plant fibres	121.661	1	11.03	11.03	491.839	7.62351e-10
694	E:/Veroeffentlichungen/Paperinpreparation/PyvsFTIR/pygcms/Plankton_He430_21_6,3mL_77x77_LR_FTIR2_or.csv	694	14	cellulose,plant fibres	121.661	1	11.03	11.03	491.839	7.62351e-10
695	E:/Veroeffentlichungen/Paperinpreparation/PyvsFTIR/pygcms/Plankton_He430_21_6,3mL_77x77_LR_FTIR2_or.csv	695	14	cellulose,plant fibres	121.661	1	11.03	11.03	491.839	7.62351e-10
696	E:/Veroeffentlichungen/Paperinpreparation/PyvsFTIR/pygcms/Plankton_He430_21_6,3mL_77x77_LR_FTIR2_or.csv	696	14	cellulose,plant fibres	121.661	1	11.03	11.03	491.839	7.62351e-10
697	E:/Veroeffentlichungen/Paperinpreparation/PyvsFTIR/pygcms/Plankton_He430_21_6,3mL_77x77_LR_FTIR2_or.csv	697	14	cellulose,plant fibres	121.661	1	11.03	11.03	491.839	7.62351e-10
698	E:/Veroeffentlichungen/Paperinpreparation/PyvsFTIR/pygcms/Plankton_He430_21_6,3mL_77x77_LR_FTIR2_or.csv	698	14	cellulose,plant fibres	121.661	1	11.03	11.03	491.839	7.62351e-10
699	E:/Veroeffentlichungen/Paperinpreparation/PyvsFTIR/pygcms/Plankton_He430_21_6,3mL_77x77_LR_FTIR2_or.csv	699	14	cellulose,plant fibres	121.661	1	11.03	11.03	491.839	7.62351e-10
700	E:/Veroeffentlichungen/Paperinpreparation/PyvsFTIR/pygcms/Plankton_He430_21_6,3mL_77x77_LR_FTIR2_or.csv	700	14	cellulose,plant fibres	121.661	1	11.03	11.03	491.839	7.62351e-10
701	E:/Veroeffentlichungen/Paperinpreparation/PyvsFTIR/pygcms/Plankton_He430_21_6,3mL_77x77_LR_FTIR2_or.csv	701	14	cellulose,plant fibres	121.661	1	11.03	11.03	491.839	7.62351e-10
702	E:/Veroeffentlichungen/Paperinpreparation/PyvsFTIR/pygcms/Plankton_He430_21_6,3mL_77x77_LR_FTIR2_or.csv	702	14	cellulose,plant fibres	121.661	1	11.03	11.03	491.839	7.62351e-10
703	E:/Veroeffentlichungen/Paperinpreparation/PyvsFTIR/pygcms/Plankton_He430_21_6,3mL_77x77_LR_FTIR2_or.csv	703	14	cellulose,plant fibres	121.661	1	11.03	11.03	491.839	7.62351e-10
704	E:/Veroeffentlichungen/Paperinpreparation/PyvsFTIR/pygcms/Plankton_He430_21_6,3mL_77x77_LR_FTIR2_or.csv	704	14	cellulose,plant fibres	121.661	1	11.03	11.03	491.839	7.62351e-10
705	E:/Veroeffentlichungen/Paperinpreparation/PyvsFTIR/pygcms/Plankton_He430_21_6,3mL_77x77_LR_FTIR2_or.csv	705	14	cellulose,plant fibres	121.661	1	11.03	11.03	491.839	7.62351e-10
706	E:/Veroeffentlichungen/Paperinpreparation/PyvsFTIR/pygcms/Plankton_He430_21_6,3mL_77x77_LR_FTIR2_or.csv	706	14	cellulose,plant fibres	121.661	1	11.03	11.03	491.839	7.62351e-10
707	E:/Veroeffentlichungen/Paperinpreparation/PyvsFTIR/pygcms/Plankton_He430_21_6,3mL_77x77_LR_FTIR2_or.csv	707	14	cellulose,plant fibres	121.661	1	11.03	11.03	491.839	7.62351e-10
708	E:/Veroeffentlichungen/Paperinpreparation/PyvsFTIR/pygcms/Plankton_He430_21_6,3mL_77x77_LR_FTIR2_or.csv	708	14	cellulose,plant fibres	121.661	1	11.03	11.03	491.839	7.62351e-10
709	E:/Veroeffentlichungen/Paperinpreparation/PyvsFTIR/pygcms/Plankton_He430_21_6,3mL_77x77_LR_FTIR2_or.csv	709	14	cellulose,plant fibres	121.661	1	11.03	11.03	491.839	7.62351e-10
710	E:/Veroeffentlichungen/Paperinpreparation/PyvsFTIR/pygcms/Plankton_He430_21_6,3mL_77x77_LR_FTIR2_or.csv	710	14	cellulose,plant fibres	121.661	1	11.03	11.03	491.839	7.62351e-10
711	E:/Veroeffentlichungen/Paperinpreparation/PyvsFTIR/pygcms/Plankton_He430_21_6,3mL_77x77_LR_FTIR2_or.csv	711	14	cellulose,plant fibres	121.661	1	11.03	11.03	491.839	7.62351e-10
712	E:/Veroeffentlichungen/Paperinpreparation/PyvsFTIR/pygcms/Plankton_He430_21_6,3mL_77x77_LR_FTIR2_or.csv	712	14	cellulose,plant fibres	121.661	1	11.03	11.03	491.839	7.62351e-10
713	E:/Veroeffentlichungen/Paperinpreparation/PyvsFTIR/pygcms/Plankton_He430_21_6,3mL_77x77_LR_FTIR2_or.csv	713	14	cellulose,plant fibres	121.661	1	11.03	11.03	491.839	7.62351e-10
714	E:/Veroeffentlichungen/Paperinpreparation/PyvsFTIR/pygcms/Plankton_He430_21_6,3mL_77x77_LR_FTIR2_or.csv	714	14	cellulose,plant fibres	121.661	1	11.03	11.03	491.839	7.62351e-10
715	E:/Veroeffentlichungen/Paperinpreparation/PyvsFTIR/pygcms/Plankton_He430_21_6,3mL_77x77_LR_FTIR2_or.csv	715	14	cellulose,plant fibres	121.661	1	11.03	11.03	491.839	7.62351e-10
716	E:/Veroeffentlichungen/Paperinpreparation/PyvsFTIR/pygcms/Plankton_He430_21_6,3mL_77x77_LR_FTIR2_or.csv	716	14	cellulose,plant fibres	121.661	1	11.03	11.03	491.839	7.62351e-10
717	E:/Veroeffentlichungen/Paperinpreparation/PyvsFTIR/pygcms/Plankton_He430_21_6,3mL_77x77_LR_FTIR2_or.csv	717	14	cellulose,plant fibres	121.661	1	11.03	11.03	491.839	7.62351e-10
718	E:/Veroeffentlichungen/Paperinpreparation/PyvsFTIR/pygcms/Plankton_He430_21_6,3mL_77x77_LR_FTIR2_or.csv	718	14	cellulose,plant fibres	121.661	1	11.03	11.03	491.839	7.62351e-10
719	E:/Veroeffentlichungen/Paperinpreparation/PyvsFTIR/pygcms/Plankton_He430_21_6,3mL_77x77_LR_FTIR2_or.csv	719	14	cellulose,plant fibres	121.661	1	11.03	11.03	491.839	7.62351e-10
720	E:/Veroeffentlichungen/Paperinpreparation/PyvsFTIR/pygcms/Plankton_He430_21_6,3mL_77x77_LR_FTIR2_or.csv	720	14	cellulose,plant fibres	121.661	1	11.03	11.03	491.839	7.62351e-10
721	E:/Veroeffentlichungen/Paperinpreparation/PyvsFTIR/pygcms/Plankton_He430_21_6,3mL_77x77_LR_FTIR2_or.csv	721	14	cellulose,plant fibres	121.661	1	11.03	11.03	491.839	7.62351e-10
722	E:/Veroeffentlichungen/Paperinpreparation/PyvsFTIR/pygcms/Plankton_He430_21_6,3mL_77x77_LR_FTIR2_or.csv	722	14	cellulose,plant fibres	121.661	1	11.03	11.03	491.839	7.62351e-10
723	E:/Veroeffentlichungen/Paperinpreparation/PyvsFTIR/pygcms/Plankton_He430_21_6,3mL_77x77_LR_FTIR2_or.csv	723	14	cellulose,plant fibres	121.661	1	11.03	11.03	491.839	7.62351e-10
724	E:/Veroeffentlichungen/Paperinpreparation/PyvsFTIR/pygcms/Plankton_He430_21_6,3mL_77x77_LR_FTIR2_or.csv	724	14	cellulose,plant fibres	121.661	1	11.03	11.03	491.839	7.62351e-10
725	E:/Veroeffentlichungen/Paperinpreparation/PyvsFTIR/pygcms/Plankton_He430_21_6,3mL_77x77_LR_FTIR2_or.csv	725	14	cellulose,plant fibres	121.661	1	11.03	11.03	491.839	7.62351e-10
726	E:/Veroeffentlichungen/Paperinpreparation/PyvsFTIR/pygcms/Plankton_He430_21_6,3mL_77x77_LR_FTIR2_or.csv	726	14	cellulose,plant fibres	121.661	1	11.03	11.03	491.839	7.62351e-10
727	E:/Veroeffentlichungen/Paperinpreparation/PyvsFTIR/pygcms/Plankton_He430_21_6,3mL_77x77_LR_FTIR2_or.csv	727	14	cellulose,plant fibres	121.661	1	11.03	11.03	491.839	7.62351e-10
728	E:/Veroeffentlichungen/Paperinpreparation/PyvsFTIR/pygcms/Plankton_He430_21_6,3mL_77x77_LR_FTIR2_or.csv	728	14	cellulose,plant fibres	121.661	1	11.03	11.03	491.839	7.62351e-10
729	E:/Veroeffentlichungen/Paperinpreparation/PyvsFTIR/pygcms/Plankton_He430_21_6,3mL_77x77_LR_FTIR2_or.csv	729	14	cellulose,plant fibres	121.661	1	11.03	11.03	491.839	7.62351e-10
730	E:/Veroeffentlichungen/Paperinpreparation/PyvsFTIR/pygcms/Plankton_He430_21_6,3mL_77x77_LR_FTIR2_or.csv	730	14	cellulose,plant fibres	121.661	1	11.03	11.03	491.839	7.62351e-10
731	E:/Veroeffentlichungen/Paperinpreparation/PyvsFTIR/pygcms/Plankton_He430_21_6,3mL_77x77_LR_FTIR2_or.csv	731	14	cellulose,plant fibres	121.661	1	11.03	11.03	491.839	7.62351e-10
732	E:/Veroeffentlichungen/Paperinpreparation/PyvsFTIR/pygcms/Plankton_He430_21_6,3mL_77x77_LR_FTIR2_or.csv	732	14	cellulose,plant fibres	121.661	1	11.03	11.03	491.839	7.62351e-10
733	E:/Veroeffentlichungen/Paperinpreparation/PyvsFTIR/pygcms/Plankton_He430_21_6,3mL_77x77_LR_FTIR2_or.csv	733	14	cellulose,plant fibres	121.661	1	11.03	11.03	491.839	7.62351e-10
734	E:/Veroeffentlichungen/Paperinpreparation/PyvsFTIR/pygcms/Plankton_He430_21_6,3mL_77x77_LR_FTIR2_or.csv	734	14	cellulose,plant fibres	121.661	1	11.03	11.03	491.839	7.62351e-10
735	E:/Veroeffentlichungen/Paperinpreparation/PyvsFTIR/pygcms/Plankton_He430_21_6,3mL_77x77_LR_FTIR2_or.csv	735	14	cellulose,plant fibres	121.661	1	11.03	11.03	491.839	7.62351e-10
736	E:/Veroeffentlichungen/Paperinpreparation/PyvsFTIR/pygcms/Plankton_He430_21_6,3mL_77x77_LR_FTIR2_or.csv	736	14	cellulose,plant fibres	121.661	1	11.03	11.03	491.839	7.62351e-10
737	E:/Veroeffentlichungen/Paperinpreparation/PyvsFTIR/pygcms/Plankton_He430_21_6,3mL_77x77_LR_FTIR2_or.csv	737	14	cellulose,plant fibres	121.661	1	11.03	11.03	491.839	7.62351e-10
738	E:/Veroeffentlichungen/Paperinpreparation/PyvsFTIR/pygcms/Plankton_He430_21_6,3mL_77x77_LR_FTIR2_or.csv	738	14	cellulose,plant fibres	121.661	1	11.03	11.03	491.839	7.62351e-10
739	E:/Veroeffentlichungen/Paperinpreparation/PyvsFTIR/pygcms/Plankton_He430_21_6,3mL_77x77_LR_FTIR2_or.csv	739	14	cellulose,plant fibres	121.661	1	11.03	11.03	491.839	7.62351e-10
740	E:/Veroeffentlichungen/Paperinpreparation/PyvsFTIR/pygcms/Plankton_He430_21_6,3mL_77x77_LR_FTIR2_or.csv	740	14	cellulose,plant fibres	121.661	1	11.03	11.03	491.839	7.62351e-10
741	E:/Veroeffentlichungen/Paperinpreparation/PyvsFTIR/pygcms/Plankton_He430_21_6,3mL_77x77_LR_FTIR2_or.csv	741	14	cellulose,plant fibres	121.661	1	11.03	11.03	491.839	7.62351e-10
742	E:/Veroeffentlichungen/Paperinpreparation/PyvsFTIR/pygcms/Plankton_He430_21_6,3mL_77x77_LR_FTIR2_or.csv	742	14	cellulose,plant fibres	121.661	1	11.03	11.03	491.839	7.62351e-10
743	E:/Veroeffentlichungen/Paperinpreparation/PyvsFTIR/pygcms/Plankton_He430_21_6,3mL_77x77_LR_FTIR2_or.csv	743	14	cellulose,plant fibres	121.661	1	11.03	11.03	491.839	7.62351e-10
744	E:/Veroeffentlichungen/Paperinpreparation/PyvsFTIR/pygcms/Plankton_He430_21_6,3mL_77x77_LR_FTIR2_or.csv	744	14	cellulose,plant fibres	121.661	1	11.03	11.03	491.839	7.62351e-10
745	E:/Veroeffentlichungen/Paperinpreparation/PyvsFTIR/pygcms/Plankton_He430_21_6,3mL_77x77_LR_FTIR2_or.csv	745	14	cellulose,plant fibres	121.661	1	11.03	11.03	491.839	7.62351e-10
746	E:/Veroeffentlichungen/Paperinpreparation/PyvsFTIR/pygcms/Plankton_He430_21_6,3mL_77x77_LR_FTIR2_or.csv	746	14	cellulose,plant fibres	121.661	1	11.03	11.03	491.839	7.62351e-10
747	E:/Veroeffentlichungen/Paperinpreparation/PyvsFTIR/pygcms/Plankton_He430_21_6,3mL_77x77_LR_FTIR2_or.csv	747	14	cellulose,plant fibres	121.661	1	11.03	11.03	491.839	7.62351e-10
748	E:/Veroeffentlichungen/Paperinpreparation/PyvsFTIR/pygcms/Plankton_He430_21_6,3mL_77x77_LR_FTIR2_or.csv	748	14	cellulose,plant fibres	121.661	1	11.03	11.03	491.839	7.62351e-10
749	E:/Veroeffentlichungen/Paperinpreparation/PyvsFTIR/pygcms/Plankton_He430_21_6,3mL_77x77_LR_FTIR2_or.csv	749	14	cellulose,plant fibres	121.661	1	11.03	11.03	491.839	7.62351e-10
750	E:/Veroeffentlichungen/Paperinpreparation/PyvsFTIR/pygcms/Plankton_He430_21_6,3mL_77x77_LR_FTIR2_or.csv	750	14	cellulose,plant fibres	121.661	1	11.03	11.03	491.839	7.62351e-10
751	E:/Veroeffentlichungen/Paperinpreparation/PyvsFTIR/pygcms/Plankton_He430_21_6,3mL_77x77_LR_FTIR2_or.csv	751	14	cellulose,plant fibres	121.661	1	11.03	11.03	491.839	7.62351e-10
752	E:/Veroeffentlichungen/Paperinpreparation/PyvsFTIR/pygcms/Plankton_He430_21_6,3mL_77x77_LR_FTIR2_or.csv	752	14	cellulose,plant fibres	121.661	1	11.03	11.03	491.839	7.62351e-10
753	E:/Veroeffentlichungen/Paperinpreparation/PyvsFTIR/pygcms/Plankton_He430_21_6,3mL_77x77_LR_FTIR2_or.csv	753	14	cellulose,plant fibres	121.661	1	11.03	11.03	491.839	7.62351e-10
754	E:/Veroeffentlichungen/Paperinpreparation/PyvsFTIR/pygcms/Plankton_He430_21_6,3mL_77x77_LR_FTIR2_or.csv	754	14	cellulose,plant fibres	121.661	1	11.03	11.03	491.839	7.62351e-10
755	E:/Veroeffentlichungen/Paperinpreparation/PyvsFTIR/pygcms/Plankton_He430_21_6,3mL_77x77_LR_FTIR2_or.csv	755	14	cellulose,plant fibres	121.661	1	11.03	11.03	491.839	7.62351e-10
756	E:/Veroeffentlichungen/Paperinpreparation/PyvsFTIR/pygcms/Plankton_He430_21_6,3mL_77x77_LR_FTIR2_or.csv	756	14	cellulose,plant fibres	121.661	1	11.03	11.03	491.839	7.62351e-10
757	E:/Veroeffentlichungen/Paperinpreparation/PyvsFTIR/pygcms/Plankton_He430_21_6,3mL_77x77_LR_FTIR2_or.csv	757	14	cellulose,plant fibres	121.661	1	11.03	11.03	491.839	7.62351e-10
758	E:/Veroeffentlichungen/Paperinpreparation/PyvsFTIR/pygcms/Plankton_He430_21_6,3mL_77x77_LR_FTIR2_or.csv	758	14	cellulose,plant fibres	121.661	1	11.03	11.03	491.839	7.62351e-10
759	E:/Veroeffentlichungen/Paperinpreparation/PyvsFTIR/pygcms/Plankton_He430_21_6,3mL_77x77_LR_FTIR2_or.csv	759	14	cellulose,plant fibres	121.661	1	11.03	11.03	491.839	7.62351e-10
760	E:/Veroeffentlichungen/Paperinpreparation/PyvsFTIR/pygcms/Plankton_He430_21_6,3mL_77x77_LR_FTIR2_or.csv	760	14	cellulose,plant fibres	121.661	1	11.03	11.03	491.839	7.62351e-10
761	E:/Veroeffentlichungen/Paperinpreparation/PyvsFTIR/pygcms/Plankton_He430_21_6,3mL_77x77_LR_FTIR2_or.csv	761	14	cellulose,plant fibres	121.661	1	11.03	11.03	491.839	7.62351e-10
762	E:/Veroeffentlichungen/Paperinpreparation/PyvsFTIR/pygcms/Plankton_He430_21_6,3mL_77x77_LR_FTIR2_or.csv	762	14	cellulose,plant fibres	121.661	1	11.03	11.03	491.839	7.62351e-10
763	E:/Veroeffentlichungen/Paperinpreparation/PyvsFTIR/pygcms/Plankton_He430_21_6,3mL_77x77_LR_FTIR2_or.csv	763	14	cellulose,plant fibres	121.661	1	11.03	11.03	491.839	7.62351e-10
764	E:/Veroeffentlichungen/Paperinpreparation/PyvsFTIR/pygcms/Plankton_He430_21_6,3mL_77x77_LR_FTIR2_or.csv	764	14	cellulose,plant fibres	121.661	1	11.03	11.03	491.839	7.62351e-10
765	E:/Veroeffentlichungen/Paperinpreparation/PyvsFTIR/pygcms/Plankton_He430_21_6,3mL_77x77_LR_FTIR2_or.csv	765	14	cellulose,plant fibres	121.661	1	11.03	11.03	491.839	7.62351e-10
766	E:/Veroeffentlichungen/Paperinpreparation/PyvsFTIR/pygcms/Plankton_He430_21_6,3mL_77x77_LR_FTIR2_or.csv	766	14	cellulose,plant fibres	121.661	1	11.03	11.03	491.839	7.62351e-10
767	E:/Veroeffentlichungen/Paperinpreparation/PyvsFTIR/pygcms/Plankton_He430_21_6,3mL_77x77_LR_FTIR2_or.csv	767	14	cellulose,plant fibres	121.661	1	11.03	11.03	491.839	7.62351e-10
768	E:/Veroeffentlichungen/Paperinpreparation/PyvsFTIR/pygcms/Plankton_He430_21_6,3mL_77x77_LR_FTIR2_or.csv	768	14	cellulose,plant fibres	121.661	1	11.03	11.03	491.839	7.62351e-10
769	E:/Veroeffentlichungen/Paperinpreparation/PyvsFTIR/pygcms/Plankton_He430_21_6,3mL_77x77_LR_FTIR2_or.csv	769	14	cellulose,plant fibres	121.661	1	11.03	11.03	491.839	7.62351e-10
770	E:/Veroeffentlichungen/Paperinpreparation/PyvsFTIR/pygcms/Plankton_He430_21_6,3mL_77x77_LR_FTIR2_or.csv	770	14	cellulose,plant fibres	121.661	1	11.03	11.03	491.839	7.62351e-10
771	E:/Veroeffentlichungen/Paperinpreparation/PyvsFTIR/pygcms/Plankton_He430_21_6,3mL_77x77_LR_FTIR2_or.csv	771	14	cellulose,plant fibres	121.661	1	11.03	11.03	491.839	7.62351e-10
772	E:/Veroeffentlichungen/Paperinpreparation/PyvsFTIR/pygcms/Plankton_He430_21_6,3mL_77x77_LR_FTIR2_or.csv	772	14	cellulose,plant fibres	121.661	1	11.03	11.03	491.839	7.62351e-10
773	E:/Veroeffentlichungen/Paperinpreparation/PyvsFTIR/pygcms/Plankton_He430_21_6,3mL_77x77_LR_FTIR2_or.csv	773	14	cellulose,plant fibres	121.661	1	11.03	11.03	491.839	7.62351e-10
774	E:/Veroeffentlichungen/Paperinpreparation/PyvsFTIR/pygcms/Plankton_He430_21_6,3mL_77x77_LR_FTIR2_or.csv	774	14	cellulose,plant fibres	121.661	1	11.03	11.03	491.839	7.62351e-10
775	E:/Veroeffentlichungen/Paperinpreparation/PyvsFTIR/pygcms/Plankton_He430_21_6,3mL_77x77_LR_FTIR2_or.csv	775	14	cellulose,plant fibres	121.661	1	11.03	11.03	491.839	7.62351e-10
776	E:/Veroeffentlichungen/Paperinpreparation/PyvsFTIR/pygcms/Plankton_He430_21_6,3mL_77x77_LR_FTIR2_or.csv	776	14	cellulose,plant fibres	121.661	1	11.03	11.03	491.839	7.62351e-10
777	E:/Veroeffentlichungen/Paperinpreparation/PyvsFTIR/pygcms/Plankton_He430_21_6,3mL_77x77_LR_FTIR2_or.csv	777	14	cellulose,plant fibres	121.661	1	11.03	11.03	491.839	7.62351e-10
778	E:/Veroeffentlichungen/Paperinpreparation/PyvsFTIR/pygcms/Plankton_He430_21_6,3mL_77x77_LR_FTIR2_or.csv	778	14	cellulose,plant fibres	121.661	1	11.03	11.03	491.839	7.62351e-10
779	E:/Veroeffentlichungen/Paperinpreparation/PyvsFTIR/pygcms/Plankton_He430_21_6,3mL_77x77_LR_FTIR2_or.csv	779	14	cellulose,plant fibres	121.661	1	11.03	11.03	491.839	7.62351e-10
780	E:/Veroeffentlichungen/Paperinpreparation/PyvsFTIR/pygcms/Plankton_He430_21_6,3mL_77x77_LR_FTIR2_or.csv	780	14	cellulose,plant fibres	121.661	1	11.03	11.03	491.839	7.62351e-10
781	E:/Veroeffentlichungen/Paperinpreparation/PyvsFTIR/pygcms/Plankton_He430_21_6,3mL_77x77_LR_FTIR2_or.csv	781	14	cellulose,plant fibres	121.661	1	11.03	11.03	491.839	7.62351e-10
782	E:/Veroeffentlichungen/Paperinpreparation/PyvsFTIR/pygcms/Plankton_He430_21_6,3mL_77x77_LR_FTIR2_or.csv	782	14	cellulose,plant fibres	121.661	1	11.03	11.03	491.839	7.62351e-10
783	E:/Veroeffentlichungen/Paperinpreparation/PyvsFTIR/pygcms/Plankton_He430_21_6,3mL_77x77_LR_FTIR2_or.csv	783	14	cellulose,plant fibres	121.661	1	11.03	11.03	491.839	7.62351e-10
784	E:/Veroeffentlichungen/Paperinpreparation/PyvsFTIR/pygcms/Plankton_He430_21_6,3mL_77x77_LR_FTIR2_or.csv	784	14	cellulose,plant fibres	121.661	1	11.03	11.03	491.839	7.62351e-10
785	E:/Veroeffentlichungen/Paperinpreparation/PyvsFTIR/pygcms/Plankton_He430_21_6,3mL_77x77_LR_FTIR2_or.csv	785	14	cellulose,plant fibres	121.661	1	11.03	11.03	491.839	7.62351e-10
786	E:/Veroeffentlichungen/Paperinpreparation/PyvsFTIR/pygcms/Plankton_He430_21_6,3mL_77x77_LR_FTIR2_or.csv	786	14	cellulose,plant fibres	121.661	1	11.03	11.03	491.839	7.62351e-10
787	E:/Veroeffentlichungen/Paperinpreparation/PyvsFTIR/pygcms/Plankton_He430_21_6,3mL_77x77_LR_FTIR2_or.csv	787	14	cellulose,plant fibres	121.661	1	11.03	11.03	491.839	7.62351e-10
788	E:/Veroeffentlichungen/Paperinpreparation/PyvsFTIR/pygcms/Plankton_He430_21_6,3mL_77x77_LR_FTIR2_or.csv	788	14	cellulose,plant fibres	121.661	1	11.03	11.03	491.839	7.62351e-10
789	E:/Veroeffentlichungen/Paperinpreparation/PyvsFTIR/pygcms/Plankton_He430_21_6,3mL_77x77_LR_FTIR2_or.csv	789	14	cellulose,plant fibres	121.661	1	11.03	11.03	491.839	7.62351e-10
790	E:/Veroeffentlichungen/Paperinpreparation/PyvsFTIR/pygcms/Plankton_He430_21_6,3mL_77x77_LR_FTIR2_or.csv	790	14	cellulose,plant fibres	121.661	1	11.03	11.03	491.839	7.62351e-10
791	E:/Veroeffentlichungen/Paperinpreparation/PyvsFTIR/pygcms/Plankton_He430_21_6,3mL_77x77_LR_FTIR2_or.csv	791	14	cellulose,plant fibres	121.661	1	11.03	11.03	491.839	7.62351e-10
792	E:/Veroeffentlichungen/Paperinpreparation/PyvsFTIR/pygcms/Plankton_He430_21_6,3mL_77x77_LR_FTIR2_or.csv	792	14	cellulose,plant fibres	121.661	1	11.03	11.03	491.839	7.62351e-10
793	E:/Veroeffentlichungen/Paperinpreparation/PyvsFTIR/pygcms/Plankton_He430_21_6,3mL_77x77_LR_FTIR2_or.csv	793	14	cellulose,plant fibres	121.661	1	11.03	11.03	491.839	7.62351e-10
794	E:/Veroeffentlichungen/Paperinpreparation/PyvsFTIR/pygcms/Plankton_He430_21_6,3mL_77x77_LR_FTIR2_or.csv	794	14	cellulose,plant fibres	121.661	1	11.03	11.03	491.839	7.62351e-10
795	E:/Veroeffentlichungen/Paperinpreparation/PyvsFTIR/pygcms/Plankton_He430_21_6,3mL_77x77_LR_FTIR2_or.csv	795	14	cellulose,plant fibres	121.661	1	11.03	11.03	491.839	7.62351e-10
796	E:/Veroeffentlichungen/Paperinpreparation/PyvsFTIR/pygcms/Plankton_He430_21_6,3mL_77x77_LR_FTIR2_or.csv	796	14	cellulose,plant fibres	121.661	1	11.03	11.03	491.839	7.62351e-10
797	E:/Veroeffentlichungen/Paperinpreparation/PyvsFTIR/pygcms/Plankton_He430_21_6,3mL_77x77_LR_FTIR2_or.csv	797	14	cellulose,plant fibres	121.661	1	11.03	11.03	491.839	7.62351e-10
798	E:/Veroeffentlichungen/Paperinpreparation/PyvsFTIR/pygcms/Plankton_He430_21_6,3mL_77x77_LR_FTIR2_or.csv	798	14	cellulose,plant fibres	121.661	1	11.03	11.03	491.839	7.62351e-10
799	E:/Veroeffentlichungen/Paperinpreparation/PyvsFTIR/pygcms/Plankton_He430_21_6,3mL_77x77_LR_FTIR2_or.csv	799	14	cellulose,plant fibres	121.661	1	11.03	11.03	491.839	7.62351e-10
800	E:/Veroeffentlichungen/Paperinpreparation/PyvsFTIR/pygcms/Plankton_He430_21_6,3mL_77x77_LR_FTIR2_or.csv	800	14	cellulose,plant fibres	121.661	1	11.03	11.03	491.839	7.62351e-10
801	E:/Veroeffentlichungen/Paperinpreparation/PyvsFTIR/pygcms/Plankton_He430_21_6,3mL_77x77_LR_FTIR2_or.csv	801	14	cellulose,plant fibres	121.661	1	11.03	11.03	491.839	7.62351e-10
802	E:/Veroeffentlichungen/Paperinpreparation/PyvsFTIR/pygcms/Plankton_He430_21_6,3mL_77x77_LR_FTIR2_or.csv	802	14	cellulose,plant fibres	121.661	1	11.03	11.03	491.839	7.62351e-10
803	E:/Veroeffentlichungen/Paperinpreparation/PyvsFTIR/pygcms/Plankton_He430_21_6,3mL_77x77_LR_FTIR2_or.csv	803	14	cellulose,plant fibres	121.661	1	11.03	11.03	491.839	7.62351e-10
804	E:/Veroeffentlichungen/Paperinpreparation/PyvsFTIR/pygcms/Plankton_He430_21_6,3mL_77x77_LR_FTIR2_or.csv	804	14	cellulose,plant fibres	121.661	1	11.03	11.03	491.839	7.62351e-10
805	E:/Veroeffentlichungen/Paperinpreparation/PyvsFTIR/pygcms/Plankton_He430_21_6,3mL_77x77_LR_FTIR2_or.csv	805	14	cellulose,plant fibres	121.661	1	11.03	11.03	491.839	7.62351e-10
806	E:/Veroeffentlichungen/Paperinpreparation/PyvsFTIR/pygcms/Plankton_He430_21_6,3mL_77x77_LR_FTIR2_or.csv	806	14	cellulose,plant fibres	121.661	1	11.03	11.03	491.839	7.62351e-10
807	E:/Veroeffentlichungen/Paperinpreparation/PyvsFTIR/pygcms/Plankton_He430_21_6,3mL_77x77_LR_FTIR2_or.csv	807	14	cellulose,plant fibres	121.661	1	11.03	11.03	491.839	7.62351e-10
808	E:/Veroeffentlichungen/Paperinpreparation/PyvsFTIR/pygcms/Plankton_He430_21_6,3mL_77x77_LR_FTIR2_or.csv	808	14	cellulose,plant fibres	121.661	1	11.03	11.03	491.839	7.62351e-10
809	E:/Veroeffentlichungen/Paperinpreparation/PyvsFTIR/pygcms/Plankton_He430_21_6,3mL_77x77_LR_FTIR2_or.csv	809	14	cellulose,plant fibres	121.661	1	11.03	11.03	491.839	7.62351e-10
810	E:/Veroeffentlichungen/Paperinpreparation/PyvsFTIR/pygcms/Plankton_He430_21_6,3mL_77x77_LR_FTIR2_or.csv	810	14	cellulose,plant fibres	121.661	1	11.03	11.03	491.839	7.62351e-10
811	E:/Veroeffentlichungen/Paperinpreparation/PyvsFTIR/pygcms/Plankton_He430_21_6,3mL_77x77_LR_FTIR2_or.csv	811	14	cellulose,plant fibres	121.661	1	11.03	11.03	491.839	7.62351e-10
812	E:/Veroeffentlichungen/Paperinpreparation/PyvsFTIR/pygcms/Plankton_He430_21_6,3mL_77x77_LR_FTIR2_or.csv	812	14	cellulose,plant fibres	121.661	1	11.03	11.03	491.839	7.62351e-10
813	E:/Veroeffentlichungen/Paperinpreparation/PyvsFTIR/pygcms/Plankton_He430_21_6,3mL_77x77_LR_FTIR2_or.csv	813	14	cellulose,plant fibres	121.661	1	11.03	11.03	491.839	7.62351e-10
814	E:/Veroeffentlichungen/Paperinpreparation/PyvsFTIR/pygcms/Plankton_He430_21_6,3mL_77x77_LR_FTIR2_or.csv	814	14	cellulose,plant fibres	121.661	1	11.03	11.03	491.839	7.62351e-10
815	E:/Veroeffentlichungen/Paperinpreparation/PyvsFTIR/pygcms/Plankton_He430_21_6,3mL_77x77_LR_FTIR2_or.csv	815	14	cellulose,plant fibres	121.661	1	11.03	11.03	491.839	7.62351e-10
816	E:/Veroeffentlichungen/Paperinpreparation/PyvsFTIR/pygcms/Plankton_He430_21_6,3mL_77x77_LR_FTIR2_or.csv	816	14	cellulose,plant fibres	121.661	1	11.03	11.03	491.839	7.62351e-10
817	E:/Veroeffentlichungen/Paperinpreparation/PyvsFTIR/pygcms/Plankton_He430_21_6,3mL_77x77_LR_FTIR2_or.csv	817	14	cellulose,plant fibres	121.661	1	11.03	11.03	491.839	7.62351e-10
818	E:/Veroeffentlichungen/Paperinpreparation/PyvsFTIR/pygcms/Plankton_He430_21_6,3mL_77x77_LR_FTIR2_or.csv	818	14	cellulose,plant fibres	121.661	1	11.03	11.03	491.839	7.62351e-10
819	E:/Veroeffentlichungen/Paperinpreparation/PyvsFTIR/pygcms/Plankton_He430_21_6,3mL_77x77_LR_FTIR2_or.csv	819	14	cellulose,plant fibres	121.661	1	11.03	11.03	491.839	7.62351e-10
820	E:/Veroeffentlichungen/Paperinpreparation/PyvsFTIR/pygcms/Plankton_He430_21_6,3mL_77x77_LR_FTIR2_or.csv	820	14	cellulose,plant fibres	121.661	1	11.03	11.03	491.839	7.62351e-10
821	E:/Veroeffentlichungen/Paperinpreparation/PyvsFTIR/pygcms/Plankton_He430_21_6,3mL_77x77_LR_FTIR2_or.csv	821	14	cellulose,plant fibres	121.661	1	11.03	11.03	491.839	7.62351e-10
822	E:/Veroeffentlichungen/Paperinpreparation/PyvsFTIR/pygcms/Plankton_He430_21_6,3mL_77x77_LR_FTIR2_or.csv	822	14	cellulose,plant fibres	121.661	1	11.03	11.03	491.839	7.62351e-10
823	E:/Veroeffentlichungen/Paperinpreparation/PyvsFTIR/pygcms/Plankton_He430_21_6,3mL_77x77_LR_FTIR2_or.csv	823	14	cellulose,plant fibres	121.661	1	11.03	11.03	491.839	7.62351e-10
824	E:/Veroeffentlichungen/Paperinpreparation/PyvsFTIR/pygcms/Plankton_He430_21_6,3mL_77x77_LR_FTIR2_or.csv	824	14	cellulose,plant fibres	121.661	1	11.03	11.03	491.839	7.62351e-10
825	E:/Veroeffentlichungen/Paperinpreparation/PyvsFTIR/pygcms/Plankton_He430_21_6,3mL_77x77_LR_FTIR2_or.csv	825	14	cellulose,plant fibres	121.661	1	11.03	11.03	491.839	7.62351e-10
826	E:/Veroeffentlichungen/Paperinpreparation/PyvsFTIR/pygcms/Plankton_He430_21_6,3mL_77x77_LR_FTIR2_or.csv	826	14	cellulose,plant fibres	121.661	1	11.03	11.03	491.839	7.62351e-10
827	E:/Veroeffentlichungen/Paperinpreparation/PyvsFTIR/pygcms/Plankton_He430_21_6,3mL_77x77_LR_FTIR2_or.csv	827	14	cellulose,plant fibres	121.661	1	11.03	11.03	491.839	7.62351e-10
828	E:/Veroeffentlichungen/Paperinpreparation/PyvsFTIR/pygcms/Plankton_He430_21_6,3mL_77x77_LR_FTIR2_or.csv	828	14	cellulose,plant fibres	121.661	1	11.03	11.03	491.839	7.62351e-10
829	E:/Veroeffentlichungen/Paperinpreparation/PyvsFTIR/pygcms/Plankton_He430_21_6,3mL_77x77_LR_FTIR2_or.csv	829	14	cellulose,plant fibres	121.661	1	11.03	11.03	491.839	7.62351e-10
830	E:/Veroeffentlichungen/Paperinpreparation/PyvsFTIR/pygcms/Plankton_He430_21_6,3mL_77x77_LR_FTIR2_or.csv	830	14	cellulose,plant fibres	121.661	1	11.03	11.03	491.839	7.62351e-10
831	E:/Veroeffentlichungen/Paperinpreparation/PyvsFTIR/pygcms/Plankton_He430_21_6,3mL_77x77_LR_FTIR2_or.csv	831	14	cellulose,plant fibres	121.661	1	11.03	11.03	491.839	7.62351e-10
832	E:/Veroeffentlichungen/Paperinpreparation/PyvsFTIR/pygcms/Plankton_He430_21_6,3mL_77x77_LR_FTIR2_or.csv	832	14	cellulose,plant fibres	121.661	1	11.03	11.03	491.839	7.62351e-10
833	E:/Veroeffentlichungen/Paperinpreparation/PyvsFTIR/pygcms/Plankton_He430_21_6,3mL_77x77_LR_FTIR2_or.csv	833	14	cellulose,plant fibres	121.661	1	11.03	11.03	491.839	7.62351e-10
834	E:/Veroeffentlichungen/Paperinpreparation/PyvsFTIR/pygcms/Plankton_He430_21_6,3mL_77x77_LR_FTIR2_or.csv	834	14	cellulose,plant fibres	121.661	1	11.03	11.03	491.839	7.62351e-10
835	E:/Veroeffentlichungen/Paperinpreparation/PyvsFTIR/pygcms/Plankton_He430_21_6,3mL_77x77_LR_FTIR2_or.csv	835	14	cellulose,plant fibres	121.661	1	11.03	11.03	491.839	7.62351e-10
836	E:/Veroeffentlichungen/Paperinpreparation/PyvsFTIR/pygcms/Plankton_He430_21_6,3mL_77x77_LR_FTIR2_or.csv	836	14	cellulose,plant fibres	121.661	1	11.03	11.03	491.839	7.62351e-10
837	E:/Veroeffentlichungen/Paperinpreparation/PyvsFTIR/pygcms/Plankton_He430_21_6,3mL_77x77_LR_FTIR2_or.csv	837	14	cellulose,plant fibres	121.661	1	11.03	11.03	491.839	7.62351e-10
838	E:/Veroeffentlichungen/Paperinpreparation/PyvsFTIR/pygcms/Plankton_He430_21_6,3mL_77x77_LR_FTIR2_or.csv	838	14	cellulose,plant fibres	121.661	1	11.03	11.03	491.839	7.62351e-10
839	E:/Veroeffentlichungen/Paperinpreparation/PyvsFTIR/pygcms/Plankton_He430_21_6,3mL_77x77_LR_FTIR2_or.csv	839	14	cellulose,plant fibres	121.661	1	11.03	11.03	491.839	7.62351e-10
840	E:/Veroeffentlichungen/Paperinpreparation/PyvsFTIR/pygcms/Plankton_He430_21_6,3mL_77x77_LR_FTIR2_or.csv	840	14	cellulose,plant fibres	121.661	1	11.03	11.03	491.839	7.62351e-10
841	E:/Veroeffentlichungen/Paperinpreparation/PyvsFTIR/pygcms/Plankton_He430_21_6,3mL_77x77_LR_FTIR2_or.csv	841	14	cellulose,plant fibres	121.661	1	11.03	11.03	491.839	7.62351e-10
842	E:/Veroeffentlichungen/Paperinpreparation/PyvsFTIR/pygcms/Plankton_He430_21_6,3mL_77x77_LR_FTIR2_or.csv	842	14	cellulose,plant fibres	121.661	1	11.03	11.03	491.839	7.62351e-10
843	E:/Veroeffentlichungen/Paperinpreparation/PyvsFTIR/pygcms/Plankton_He430_21_6,3mL_77x77_LR_FTIR2_or.csv	843	14	cellulose,plant fibres	121.661	1	11.03	11.03	491.839	7.62351e-10
844	E:/Veroeffentlichungen/Paperinpreparation/PyvsFTIR/pygcms/Plankton_He430_21_6,3mL_77x77_LR_FTIR2_or.csv	844	14	cellulose,plant fibres	121.661	1	11.03	11.03	491.839	7.62351e-10
845	E:/Veroeffentlichungen/Paperinpreparation/PyvsFTIR/pygcms/Plankton_He430_21_6,3mL_77x77_LR_FTIR2_or.csv	845	14	cellulose,plant fibres	121.661	1	11.03	11.03	491.839	7.62351e-10
846	E:/Veroeffentlichungen/Paperinpreparation/PyvsFTIR/pygcms/Plankton_He430_21_6,3mL_77x77_LR_FTIR2_or.csv	846	14	cellulose,plant fibres	121.661	1	11.03	11.03	491.839	7.62351e-10
847	E:/Veroeffentlichungen/Paperinpreparation/PyvsFTIR/pygcms/Plankton_He430_21_6,3mL_77x77_LR_FTIR2_or.csv	847	14	cellulose,plant fibres	121.661	1	11.03	11.03	491.839	7.62351e-10
848	E:/Veroeffentlichungen/Paperinpreparation/PyvsFTIR/pygcms/Plankton_He430_21_6,3mL_77x77_LR_FTIR2_or.csv	848	14	cellulose,plant fibres	121.661	1	11.03	11.03	491.839	7.62351e-10
849	E:/Veroeffentlichungen/Paperinpreparation/PyvsFTIR/pygcms/Plankton_He430_21_6,3mL_77x77_LR_FTIR2_or.csv	849	14	cellulose,plant fibres	121.661	1	11.03	11.03	491.839	7.62351e-10
850	E:/Veroeffentlichungen/Paperinpreparation/PyvsFTIR/pygcms/Plankton_He430_21_6,3mL_77x77_LR_FTIR2_or.csv	850	14	cellulose,plant fibres	121.661	1	11.03	11.03	491.839	7.62351e-10
851	E:/Veroeffentlichungen/Paperinpreparation/PyvsFTIR/pygcms/Plankton_He430_21_6,3mL_77x77_LR_FTIR2_or.csv	851	14	cellulose,plant fibres	121.661	1	11.03	11.03	491.839	7.62351e-10
852	E:/Veroeffentlichungen/Paperinpreparation/PyvsFTIR/pygcms/Plankton_He430_21_6,3mL_77x77_LR_FTIR2_or.csv	852	14	cellulose,plant fibres	121.661	1	11.03	11.03	491.839	7.62351e-10
853	E:/Veroeffentlichungen/Paperinpreparation/PyvsFTIR/pygcms/Plankton_He430_21_6,3mL_77x77_LR_FTIR2_or.csv	853	14	cellulose,plant fibres	121.661	1	11.03	11.03	491.839	7.62351e-10
854	E:/Veroeffentlichungen/Paperinpreparation/PyvsFTIR/pygcms/Plankton_He430_21_6,3mL_77x77_LR_FTIR2_or.csv	854	14	cellulose,plant fibres	121.661	1	11.03	11.03	491.839	7.62351e-10
855	E:/Veroeffentlichungen/Paperinpreparation/PyvsFTIR/pygcms/Plankton_He430_21_6,3mL_77x77_LR_FTIR2_or.csv	855	14	cellulose,plant fibres	121.661	1	11.03	11.03	491.839	7.62351e-10
856	E:/Veroeffentlichungen/Paperinpreparation/PyvsFTIR/pygcms/Plankton_He430_21_6,3mL_77x77_LR_FTIR2_or.csv	856	14	cellulose,plant fibres	121.661	1	11.03	11.03	491.839	7.62351e-10
857	E:/Veroeffentlichungen/Paperinpreparation/PyvsFTIR/pygcms/Plankton_He430_21_6,3mL_77x77_LR_FTIR2_or.csv	857	14	cellulose,plant fibres	121.661	1	11.03	11.03	491.839	7.62351e-10
858	E:/Veroeffentlichungen/Paperinpreparation/PyvsFTIR/pygcms/Plankton_He430_21_6,3mL_77x77_LR_FTIR2_or.csv	858	14	cellulose,plant fibres	121.661	1	11.03	11.03	491.839	7.62351e-10
859	E:/Veroeffentlichungen/Paperinpreparation/PyvsFTIR/pygcms/Plankton_He430_21_6,3mL_77x77_LR_FTIR2_or.csv	859	14	cellulose,plant fibres	121.661	1	11.03	11.03	491.839	7.62351e-10
860	E:/Veroeffentlichungen/Paperinpreparation/PyvsFTIR/pygcms/Plankton_He430_21_6,3mL_77x77_LR_FTIR2_or.csv	860	14	cellulose,plant fibres	121.661	1	11.03	11.03	491.839	7.62351e-10
861	E:/Veroeffentlichungen/Paperinpreparation/PyvsFTIR/pygcms/Plankton_He430_21_6,3mL_77x77_LR_FTIR2_or.csv	861	14	cellulose,plant fibres	121.661	1	11.03	11.03	491.839	7.62351e-10
862	E:/Veroeffentlichungen/Paperinpreparation/PyvsFTIR/pygcms/Plankton_He430_21_6,3mL_77x77_LR_FTIR2_or.csv	862	14	cellulose,plant fibres	121.661	1	11.03	11.03	491.839	7.62351e-10
863	E:/Veroeffentlichungen/Paperinpreparation/PyvsFTIR/pygcms/Plankton_He430_21_6,3mL_77x77_LR_FTIR2_or.csv	863	14	cellulose,plant fibres	121.661	1	11.03	11.03	491.839	7.62351e-10
864	E:/Veroeffentlichungen/Paperinpreparation/PyvsFTIR/pygcms/Plankton_He430_21_6,3mL_77x77_LR_FTIR2_or.csv	864	14	cellulose,plant fibres	121.661	1	11.03	11.03	491.839	7.62351e-10
865	E:/Veroeffentlichungen/Paperinpreparation/PyvsFTIR/pygcms/Plankton_He430_21_6,3mL_77x77_LR_FTIR2_or.csv	865	14	cellulose,plant fibres	121.661	1	11.03	11.03	491.839	7.62351e-10
866	E:/Veroeffentlichungen/Paperinpreparation/PyvsFTIR/pygcms/Plankton_He430_21_6,3mL_77x77_LR_FTIR2_or.csv	866	14	cellulose,plant fibres	121.661	1	11.03	11.03	491.839	7.62351e-10
867	E:/Veroeffentlichungen/Paperinpreparation/PyvsFTIR/pygcms/Plankton_He430_21_6,3mL_77x77_LR_FTIR2_or.csv	867	14	cellulose,plant fibres	121.661	1	11.03	11.03	491.839	7.62351e-10
868	E:/Veroeffentlichungen/Paperinpreparation/PyvsFTIR/pygcms/Plankton_He430_21_6,3mL_77x77_LR_FTIR2_or.csv	868	14	cellulose,plant fibres	121.661	1	11.03	11.03	491.839	7.62351e-10
869	E:/Veroeffentlichungen/Paperinpreparation/PyvsFTIR/pygcms/Plankton_He430_21_6,3mL_77x77_LR_FTIR2_or.csv	869	14	cellulose,plant fibres	121.661	1	11.03	11.03	491.839	7.62351e-10
870	E:/Veroeffentlichungen/Paperinpreparation/PyvsFTIR/pygcms/Plankton_He430_21_6,3mL_77x77_LR_FTIR2_or.csv	870	14	cellulose,plant fibres	121.661	1	11.03	11.03	491.839	7.62351e-10
871	E:/Veroeffentlichungen/Paperinpreparation/PyvsFTIR/pygcms/Plankton_He430_21_6,3mL_77x77_LR_FTIR2_or.csv	871	14	cellulose,plant fibres	121.661	1	11.03	11.03	491.839	7.62351e-10
872	E:/Veroeffentlichungen/Paperinpreparation/PyvsFTIR/pygcms/Plankton_He430_21_6,3mL_77x77_LR_FTIR2_or.csv	872	14	cellulose,plant fibres	121.661	1	11.03	11.03	491.839	7.62351e-10
873	E:/Veroeffentlichungen/Paperinpreparation/PyvsFTIR/pygcms/Plankton_He430_21_6,3mL_77x77_LR_FTIR2_or.csv	873	14	cellulose,plant fibres	121.661	1	11.03	11.03	491.839	7.62351e-10
874	E:/Veroeffentlichungen/Paperinpreparation/PyvsFTIR/pygcms/Plankton_He430_21_6,3mL_77x77_LR_FTIR2_or.csv	874	14	cellulose,plant fibres	121.661	1	11.03	11.03	491.839	7.62351e-10
875	E:/Veroeffentlichungen/Paperinpreparation/PyvsFTIR/pygcms/Plankton_He430_21_6,3mL_77x77_LR_FTIR2_or.csv	875	14	cellulose,plant fibres	121.661	1	11.03	11.03	491.839	7.62351e-10
876	E:/Veroeffentlichungen/Paperinpreparation/PyvsFTIR/pygcms/Plankton_He430_21_6,3mL_77x77_LR_FTIR2_or.csv	876	14	cellulose,plant fibres	121.661	1	11.03	11.03	491.839	7.62351e-10
877	E:/Veroeffentlichungen/Paperinpreparation/PyvsFTIR/pygcms/Plankton_He430_21_6,3mL_77x77_LR_FTIR2_or.csv	877	14	cellulose,plant fibres	121.661	1	11.03	11.03	491.839	7.62351e-10
878	E:/Veroeffentlichungen/Paperinpreparation/PyvsFTIR/pygcms/Plankton_He430_21_6,3mL_77x77_LR_FTIR2_or.csv	878	14	cellulose,plant fibres	121.661	1	11.03	11.03	491.839	7.62351e-10
879	E:/Veroeffentlichungen/Paperinpreparation/PyvsFTIR/pygcms/Plankton_He430_21_6,3mL_77x77_LR_FTIR2_or.csv	879	14	cellulose,plant fibres	121.661	1	11.03	11.03	491.839	7.62351e-10
880	E:/Veroeffentlichungen/Paperinpreparation/PyvsFTIR/pygcms/Plankton_He430_21_6,3mL_77x77_LR_FTIR2_or.csv	880	14	cellulose,plant fibres	121.661	1	11.03	11.03	491.839	7.62351e-10
881	E:/Veroeffentlichungen/Paperinpreparation/PyvsFTIR/pygcms/Plankton_He430_21_6,3mL_77x77_LR_FTIR2_or.csv	881	14	cellulose,plant fibres	121.661	1	11.03	11.03	491.839	7.62351e-10
882	E:/Veroeffentlichungen/Paperinpreparation/PyvsFTIR/pygcms/Plankton_He430_21_6,3mL_77x77_LR_FTIR2_or.csv	882	14	cellulose,plant fibres	121.661	1	11.03	11.03	491.839	7.62351e-10
883	E:/Veroeffentlichungen/Paperinpreparation/PyvsFTIR/pygcms/Plankton_He430_21_6,3mL_77x77_LR_FTIR2_or.csv	883	14	cellulose,plant fibres	121.661	1	11.03	11.03	491.839	7.62351e-10
884	E:/Veroeffentlichungen/Paperinpreparation/PyvsFTIR/pygcms/Plankton_He430_21_6,3mL_77x77_LR_FTIR2_or.csv	884	14	cellulose,plant fibres	121.661	1	11.03	11.03	491.839	7.62351e-10
885	E:/Veroeffentlichungen/Paperinpreparation/PyvsFTIR/pygcms/Plankton_He430_21_6,3mL_77x77_LR_FTIR2_or.csv	885	14	cellulose,plant fibres	121.661	1	11.03	11.03	491.839	7.62351e-10
886	E:/Veroeffentlichungen/Paperinpreparation/PyvsFTIR/pygcms/Plankton_He430_21_6,3mL_77x77_LR_FTIR2_or.csv	886	14	cellulose,plant fibres	121.661	1	11.03	11.03	491.839	7.62351e-10
887	E:/Veroeffentlichungen/Paperinpreparation/PyvsFTIR/pygcms/Plankton_He430_21_6,3mL_77x77_LR_FTIR2_or.csv	887	14	cellulose,plant fibres	121.661	1	11.03	11.03	491.839	7.62351e-10
888	E:/Veroeffentlichungen/Paperinpreparation/PyvsFTIR/pygcms/Plankton_He430_21_6,3mL_77x77_LR_FTIR2_or.csv	888	14	cellulose,plant fibres	121.661	1	11.03	11.03	491.839	7.62351e-10
889	E:/Veroeffentlichungen/Paperinpreparation/PyvsFTIR/pygcms/Plankton_He430_21_6,3mL_77x77_LR_FTIR2_or.csv	889	14	cellulose,plant fibres	121.661	1	11.03	11.03	491.839	7.62351e-10
890	E:/Veroeffentlichungen/Paperinpreparation/PyvsFTIR/pygcms/Plankton_He430_21_6,3mL_77x77_LR_FTIR2_or.csv	890	14	cellulose,plant fibres	121.661	1	11.03	11.03	491.839	7.62351e-10
891	E:/Veroeffentlichungen/Paperinpreparation/PyvsFTIR/pygcms/Plankton_He430_21_6,3mL_77x77_LR_FTIR2_or.csv	891	14	cellulose,plant fibres	121.661	1	11.03	11.03	491.839	7.62351e-10
892	E:/Veroeffentlichungen/Paperinpreparation/PyvsFTIR/pygcms/Plankton_He430_21_6,3mL_77x77_LR_FTIR2_or.csv	892	14	cellulose,plant fibres	121.661	1	11.03	11.03	491.839	7.62351e-10
893	E:/Veroeffentlichungen/Paperinpreparation/PyvsFTIR/pygcms/Plankton_He430_21_6,3mL_77x77_LR_FTIR2_or.csv	893	14	cellulose,plant fibres	121.661	1	11.03	11.03	491.839	7.62351e-10
894	E:/Veroeffentlichungen/Paperinpreparation/PyvsFTIR/pygcms/Plankton_He430_21_6,3mL_77x77_LR_FTIR2_or.csv	894	14	cellulose,plant fibres	121.661	1	11.03	11.03	491.839	7.62351e-10
895	E:/Veroeffentlichungen/Paperinpreparation/PyvsFTIR/pygcms/Plankton_He430_21_6,3mL_77x77_LR_FTIR2_or.csv	895	14	cellulose,plant fibres	121.661	1	11.03	11.03	491.839	7.62351e-10
896	E:/Veroeffentlichungen/Paperinpreparation/PyvsFTIR/pygcms/Plankton_He430_21_6,3mL_77x77_LR_FTIR2_or.csv	896	14	cellulose,plant fibres	121.661	1	11.03	11.03	491.839	7.62351e-10
897	E:/Veroeffentlichungen/Paperinpreparation/PyvsFTIR/pygcms/Plankton_He430_21_6,3mL_77x77_LR_FTIR2_or.csv	897	14	cellulose,plant fibres	121.661	1	11.03	11.03	491.839	7.62351e-10
898	E:/Veroeffentlichungen/Paperinpreparation/PyvsFTIR/pygcms/Plankton_He430_21_6,3mL_77x77_LR_FTIR2_or.csv	898	14	cellulose,plant fibres	121.661	1	11.03	11.03	491.839	7.62351e-10
899	E:/Veroeffentlichungen/Paperinpreparation/PyvsFTIR/pygcms/Plankton_He430_21_6,3mL_77x77_LR_FTIR2_or.csv	899	14	cellulose,plant fibres	121.661	1	11.03	11.03	491.839	7.62351e-10
900	E:/Veroeffentlichungen/Paperinpreparation/PyvsFTIR/pygcms/Plankton_He430_21_6,3mL_77x77_LR_FTIR2_or.csv	900	14	cellulose,plant fibres	121.661	1	11.03	11.03	491.839	7.62351e-10
901	E:/Veroeffentlichungen/Paperinpreparation/PyvsFTIR/pygcms/Plankton_He430_21_6,3mL_77x77_LR_FTIR2_or.csv	901	14	cellulose,plant fibres	121.661	1	11.03	11.03	491.839	7.62351e-10
902	E:/Veroeffentlichungen/Paperinpreparation/PyvsFTIR/pygcms/Plankton_He430_21_6,3mL_77x77_LR_FTIR2_or.csv	902	14	cellulose,plant fibres	121.661	1	11.03	11.03	491.839	7.62351e-10
903	E:/Veroeffentlichungen/Paperinpreparation/PyvsFTIR/pygcms/Plankton_He430_21_6,3mL_77x77_LR_FTIR2_or.csv	903	14	cellulose,plant fibres	121.661	1	11.03	11.03	491.839	7.62351e-10
904	E:/Veroeffentlichungen/Paperinpreparation/PyvsFTIR/pygcms/Plankton_He430_21_6,3mL_77x77_LR_FTIR2_or.csv	904	14	cellulose,plant fibres	121.661	1	11.03	11.03	491.839	7.62351e-10
905	E:/Veroeffentlichungen/Paperinpreparation/PyvsFTIR/pygcms/Plankton_He430_21_6,3mL_77x77_LR_FTIR2_or.csv	905	14	cellulose,plant fibres	121.661	1	11.03	11.03	491.839	7.62351e-10
906	E:/Veroeffentlichungen/Paperinpreparation/PyvsFTIR/pygcms/Plankton_He430_21_6,3mL_77x77_LR_FTIR2_or.csv	906	14	cellulose,plant fibres	121.661	1	11.03	11.03	491.839	7.62351e-10
907	E:/Veroeffentlichungen/Paperinpreparation/PyvsFTIR/pygcms/Plankton_He430_21_6,3mL_77x77_LR_FTIR2_or.csv	907	14	cellulose,plant fibres	121.661	1	11.03	11.03	491.839	7.62351e-10
908	E:/Veroeffentlichungen/Paperinpreparation/PyvsFTIR/pygcms/Plankton_He430_21_6,3mL_77x77_LR_FTIR2_or.csv	908	14	cellulose,plant fibres	121.661	1	11.03	11.03	491.839	7.62351e-10
909	E:/Veroeffentlichungen/Paperinpreparation/PyvsFTIR/pygcms/Plankton_He430_21_6,3mL_77x77_LR_FTIR2_or.csv	909	14	cellulose,plant fibres	121.661	1	11.03	11.03	491.839	7.62351e-10
910	E:/Veroeffentlichungen/Paperinpreparation/PyvsFTIR/pygcms/Plankton_He430_21_6,3mL_77x77_LR_FTIR2_or.csv	910	14	cellulose,plant fibres	121.661	1	11.03	11.03	491.839	7.62351e-10
911	E:/Veroeffentlichungen/Paperinpreparation/PyvsFTIR/pygcms/Plankton_He430_21_6,3mL_77x77_LR_FTIR2_or.csv	911	14	cellulose,plant fibres	121.661	1	11.03	11.03	491.839	7.62351e-10
912	E:/Veroeffentlichungen/Paperinpreparation/PyvsFTIR/pygcms/Plankton_He430_21_6,3mL_77x77_LR_FTIR2_or.csv	912	14	cellulose,plant fibres	121.661	1	11.03	11.03	491.839	7.62351e-10
913	E:/Veroeffentlichungen/Paperinpreparation/PyvsFTIR/pygcms/Plankton_He430_21_6,3mL_77x77_LR_FTIR2_or.csv	913	14	cellulose,plant fibres	121.661	1	11.03	11.03	491.839	7.62351e-10
914	E:/Veroeffentlichungen/Paperinpreparation/PyvsFTIR/pygcms/Plankton_He430_21_6,3mL_77x77_LR_FTIR2_or.csv	914	14	cellulose,plant fibres	121.661	1	11.03	11.03	491.839	7.62351e-10
915	E:/Veroeffentlichungen/Paperinpreparation/PyvsFTIR/pygcms/Plankton_He430_21_6,3mL_77x77_LR_FTIR2_or.csv	915	14	cellulose,plant fibres	121.661	1	11.03	11.03	491.839	7.62351e-10
916	E:/Veroeffentlichungen/Paperinpreparation/PyvsFTIR/pygcms/Plankton_He430_21_6,3mL_77x77_LR_FTIR2_or.csv	916	14	cellulose,plant fibres	121.661	1	11.03	11.03	491.839	7.62351e-10
917	E:/Veroeffentlichungen/Paperinpreparation/PyvsFTIR/pygcms/Plankton_He430_21_6,3mL_77x77_LR_FTIR2_or.csv	917	14	cellulose,plant fibres	121.661	1	11.03	11.03	491.839	7.62351e-10
918	E:/Veroeffentlichungen/Paperinpreparation/PyvsFTIR/pygcms/Plankton_He430_21_6,3mL_77x77_LR_FTIR2_or.csv	918	14	cellulose,plant fibres	121.661	1	11.03	11.03	491.839	7.62351e-10
919	E:/Veroeffentlichungen/Paperinpreparation/PyvsFTIR/pygcms/Plankton_He430_21_6,3mL_77x77_LR_FTIR2_or.csv	919	14	cellulose,plant fibres	121.661	1	11.03	11.03	491.839	7.62351e-10
920	E:/Veroeffentlichungen/Paperinpreparation/PyvsFTIR/pygcms/Plankton_He430_21_6,3mL_77x77_LR_FTIR2_or.csv	920	14	cellulose,plant fibres	121.661	1	11.03	11.03	491.839	7.62351e-10
921	E:/Veroeffentlichungen/Paperinpreparation/PyvsFTIR/pygcms/Plankton_He430_21_6,3mL_77x77_LR_FTIR2_or.csv	921	14	cellulose,plant fibres	121.661	1	11.03	11.03	491.839	7.62351e-10
922	E:/Veroeffentlichungen/Paperinpreparation/PyvsFTIR/pygcms/Plankton_He430_21_6,3mL_77x77_LR_FTIR2_or.csv	922	14	cellulose,plant fibres	121.661	1	11.03	11.03	491.839	7.62351e-10
923	E:/Veroeffentlichungen/Paperinpreparation/PyvsFTIR/pygcms/Plankton_He430_21_6,3mL_77x77_LR_FTIR2_or.csv	923	14	cellulose,plant fibres	121.661	1	11.03	11.03	491.839	7.62351e-10
924	E:/Veroeffentlichungen/Paperinpreparation/PyvsFTIR/pygcms/Plankton_He430_21_6,3mL_77x77_LR_FTIR2_or.csv	924	14	cellulose,plant fibres	121.661	1	11.03	11.03	491.839	7.62351e-10
925	E:/Veroeffentlichungen/Paperinpreparation/PyvsFTIR/pygcms/Plankton_He430_21_6,3mL_77x77_LR_FTIR2_or.csv	925	14	cellulose,plant fibres	121.661	1	11.03	11.03	491.839	7.62351e-10
926	E:/Veroeffentlichungen/Paperinpreparation/PyvsFTIR/pygcms/Plankton_He430_21_6,3mL_77x77_LR_FTIR2_or.csv	926	14	cellulose,plant fibres	121.661	1	11.03	11.03	491.839	7.62351e-10
927	E:/Veroeffentlichungen/Paperinpreparation/PyvsFTIR/pygcms/Plankton_He430_21_6,3mL_77x77_LR_FTIR2_or.csv	927	14	cellulose,plant fibres	121.661	1	11.03	11.03	491.839	7.62351e-10
928	E:/Veroeffentlichungen/Paperinpreparation/PyvsFTIR/pygcms/Plankton_He430_21_6,3mL_77x77_LR_FTIR2_or.csv	928	14	cellulose,plant fibres	121.661	1	11.03	11.03	491.839	7.62351e-10
929	E:/Veroeffentlichungen/Paperinpreparation/PyvsFTIR/pygcms/Plankton_He430_21_6,3mL_77x77_LR_FTIR2_or.csv	929	14	cellulose,plant fibres	121.661	1	11.03	11.03	491.839	7.62351e-10
930	E:/Veroeffentlichungen/Paperinpreparation/PyvsFTIR/pygcms/Plankton_He430_21_6,3mL_77x77_LR_FTIR2_or.csv	930	14	cellulose,plant fibres	121.661	1	11.03	11.03	491.839	7.62351e-10
931	E:/Veroeffentlichungen/Paperinpreparation/PyvsFTIR/pygcms/Plankton_He430_21_6,3mL_77x77_LR_FTIR2_or.csv	931	14	cellulose,plant fibres	121.661	1	11.03	11.03	491.839	7.62351e-10
932	E:/Veroeffentlichungen/Paperinpreparation/PyvsFTIR/pygcms/Plankton_He430_21_6,3mL_77x77_LR_FTIR2_or.csv	932	14	cellulose,plant fibres	121.661	1	11.03	11.03	491.839	7.62351e-10
933	E:/Veroeffentlichungen/Paperinpreparation/PyvsFTIR/pygcms/Plankton_He430_21_6,3mL_77x77_LR_FTIR2_or.csv	933	14	cellulose,plant fibres	121.661	1	11.03	11.03	491.839	7.62351e-10
934	E:/Veroeffentlichungen/Paperinpreparation/PyvsFTIR/pygcms/Plankton_He430_21_6,3mL_77x77_LR_FTIR2_or.csv	934	14	cellulose,plant fibres	121.661	1	11.03	11.03	491.839	7.62351e-10
935	E:/Veroeffentlichungen/Paperinpreparation/PyvsFTIR/pygcms/Plankton_He430_21_6,3mL_77x77_LR_FTIR2_or.csv	935	14	cellulose,plant fibres	121.661	1	11.03	11.03	491.839	7.62351e-10
936	E:/Veroeffentlichungen/Paperinpreparation/PyvsFTIR/pygcms/Plankton_He430_21_6,3mL_77x77_LR_FTIR2_or.csv	936	14	cellulose,plant fibres	121.661	1	11.03	11.03	491.839	7.62351e-10
937	E:/Veroeffentlichungen/Paperinpreparation/PyvsFTIR/pygcms/Plankton_He430_21_6,3mL_77x77_LR_FTIR2_or.csv	937	14	cellulose,plant fibres	121.661	1	11.03	11.03	491.839	7.62351e-10
938	E:/Veroeffentlichungen/Paperinpreparation/PyvsFTIR/pygcms/Plankton_He430_21_6,3mL_77x77_LR_FTIR2_or.csv	938	14	cellulose,plant fibres	121.661	1	11.03	11.03	491.839	7.62351e-10
939	E:/Veroeffentlichungen/Paperinpreparation/PyvsFTIR/pygcms/Plankton_He430_21_6,3mL_77x77_LR_FTIR2_or.csv	939	14	cellulose,plant fibres	121.661	1	11.03	11.03	491.839	7.62351e-10
940	E:/Veroeffentlichungen/Paperinpreparation/PyvsFTIR/pygcms/Plankton_He430_21_6,3mL_77x77_LR_FTIR2_or.csv	940	14	cellulose,plant fibres	121.661	1	11.03	11.03	491.839	7.62351e-10
941	E:/Veroeffentlichungen/Paperinpreparation/PyvsFTIR/pygcms/Plankton_He430_21_6,3mL_77x77_LR_FTIR2_or.csv	941	14	cellulose,plant fibres	121.661	1	11.03	11.03	491.839	7.62351e-10
942	E:/Veroeffentlichungen/Paperinpreparation/PyvsFTIR/pygcms/Plankton_He430_21_6,3mL_77x77_LR_FTIR2_or.csv	942	14	cellulose,plant fibres	121.661	1	11.03	11.03	491.839	7.62351e-10
943	E:/Veroeffentlichungen/Paperinpreparation/PyvsFTIR/pygcms/Plankton_He430_21_6,3mL_77x77_LR_FTIR2_or.csv	943	14	cellulose,plant fibres	121.661	1	11.03	11.03	491.839	7.62351e-10
944	E:/Veroeffentlichungen/Paperinpreparation/PyvsFTIR/pygcms/Plankton_He430_21_6,3mL_77x77_LR_FTIR2_or.csv	944	14	cellulose,plant fibres	121.661	1	11.03	11.03	491.839	7.62351e-10
945	E:/Veroeffentlichungen/Paperinpreparation/PyvsFTIR/pygcms/Plankton_He430_21_6,3mL_77x77_LR_FTIR2_or.csv	945	14	cellulose,plant fibres	121.661	1	11.03	11.03	491.839	7.62351e-10
946	E:/Veroeffentlichungen/Paperinpreparation/PyvsFTIR/pygcms/Plankton_He430_21_6,3mL_77x77_LR_FTIR2_or.csv	946	14	cellulose,plant fibres	121.661	1	11.03	11.03	491.839	7.62351e-10
947	E:/Veroeffentlichungen/Paperinpreparation/PyvsFTIR/pygcms/Plankton_He430_21_6,3mL_77x77_LR_FTIR2_or.csv	947	14	cellulose,plant fibres	121.661	1	11.03	11.03	491.839	7.62351e-10
948	E:/Veroeffentlichungen/Paperinpreparation/PyvsFTIR/pygcms/Plankton_He430_21_6,3mL_77x77_LR_FTIR2_or.csv	948	14	cellulose,plant fibres	121.661	1	11.03	11.03	491.839	7.62351e-10
949	E:/Veroeffentlichungen/Paperinpreparation/PyvsFTIR/pygcms/Plankton_He430_21_6,3mL_77x77_LR_FTIR2_or.csv	949	14	cellulose,plant fibres	121.661	1	11.03	11.03	491.839	7.62351e-10
950	E:/Veroeffentlichungen/Paperinpreparation/PyvsFTIR/pygcms/Plankton_He430_21_6,3mL_77x77_LR_FTIR2_or.csv	950	14	cellulose,plant fibres	121.661	1	11.03	11.03	491.839	7.62351e-10
951	E:/Veroeffentlichungen/Paperinpreparation/PyvsFTIR/pygcms/Plankton_He430_21_6,3mL_77x77_LR_FTIR2_or.csv	951	14	cellulose,plant fibres	121.661	1	11.03	11.03	491.839	7.62351e-10
952	E:/Veroeffentlichungen/Paperinpreparation/PyvsFTIR/pygcms/Plankton_He430_21_6,3mL_77x77_LR_FTIR2_or.csv	952	14	cellulose,plant fibres	121.661	1	11.03	11.03	491.839	7.62351e-10
953	E:/Veroeffentlichungen/Paperinpreparation/PyvsFTIR/pygcms/Plankton_He430_21_6,3mL_77x77_LR_FTIR2_or.csv	953	14	cellulose,plant fibres	121.661	1	11.03	11.03	491.839	7.62351e-10
954	E:/Veroeffentlichungen/Paperinpreparation/PyvsFTIR/pygcms/Plankton_He430_21_6,3mL_77x77_LR_FTIR2_or.csv	954	14	cellulose,plant fibres	121.661	1	11.03	11.03	491.839	7.62351e-10
955	E:/Veroeffentlichungen/Paperinpreparation/PyvsFTIR/pygcms/Plankton_He430_21_6,3mL_77x77_LR_FTIR2_or.csv	955	14	cellulose,plant fibres	121.661	1	11.03	11.03	491.839	7.62351e-10
956	E:/Veroeffentlichungen/Paperinpreparation/PyvsFTIR/pygcms/Plankton_He430_21_6,3mL_77x77_LR_FTIR2_or.csv	956	14	cellulose,plant fibres	121.661	1	11.03	11.03	491.839	7.62351e-10
957	E:/Veroeffentlichungen/Paperinpreparation/PyvsFTIR/pygcms/Plankton_He430_21_6,3mL_77x77_LR_FTIR2_or.csv	957	14	cellulose,plant fibres	121.661	1	11.03	11.03	491.839	7.62351e-10
958	E:/Veroeffentlichungen/Paperinpreparation/PyvsFTIR/pygcms/Plankton_He430_21_6,3mL_77x77_LR_FTIR2_or.csv	958	14	cellulose,plant fibres	121.661	1	11.03	11.03	491.839	7.62351e-10
959	E:/Veroeffentlichungen/Paperinpreparation/PyvsFTIR/pygcms/Plankton_He430_21_6,3mL_77x77_LR_FTIR2_or.csv	959	14	cellulose,plant fibres	121.661	1	11.03	11.03	491.839	7.62351e-10
960	E:/Veroeffentlichungen/Paperinpreparation/PyvsFTIR/pygcms/Plankton_He430_21_6,3mL_77x77_LR_FTIR2_or.csv	960	14	cellulose,plant fibres	121.661	1	11.03	11.03	491.839	7.62351e-10
961	E:/Veroeffentlichungen/Paperinpreparation/PyvsFTIR/pygcms/Plankton_He430_21_6,3mL_77x77_LR_FTIR2_or.csv	961	14	cellulose,plant fibres	121.661	1	11.03	11.03	491.839	7.62351e-10
962	E:/Veroeffentlichungen/Paperinpreparation/PyvsFTIR/pygcms/Plankton_He430_21_6,3mL_77x77_LR_FTIR2_or.csv	962	14	cellulose,plant fibres	121.661	1	11.03	11.03	491.839	7.62351e-10
963	E:/Veroeffentlichungen/Paperinpreparation/PyvsFTIR/pygcms/Plankton_He430_21_6,3mL_77x77_LR_FTIR2_or.csv	963	14	cellulose,plant fibres	121.661	1	11.03	11.03	491.839	7.62351e-10
964	E:/Veroeffentlichungen/Paperinpreparation/PyvsFTIR/pygcms/Plankton_He430_21_6,3mL_77x77_LR_FTIR2_or.csv	964	14	cellulose,plant fibres	121.661	1	11.03	11.03	491.839	7.62351e-10
965	E:/Veroeffentlichungen/Paperinpreparation/PyvsFTIR/pygcms/Plankton_He430_21_6,3mL_77x77_LR_FTIR2_or.csv	965	14	cellulose,plant fibres	121.661	1	11.03	11.03	491.839	7.62351e-10
966	E:/Veroeffentlichungen/Paperinpreparation/PyvsFTIR/pygcms/Plankton_He430_21_6,3mL_77x77_LR_FTIR2_or.csv	966	14	cellulose,plant fibres	121.661	1	11.03	11.03	491.839	7.62351e-10
967	E:/Veroeffentlichungen/Paperinpreparation/PyvsFTIR/pygcms/Plankton_He430_21_6,3mL_77x77_LR_FTIR2_or.csv	967	14	cellulose,plant fibres	121.661	1	11.03	11.03	491.839	7.62351e-10
968	E:/Veroeffentlichungen/Paperinpreparation/PyvsFTIR/pygcms/Plankton_He430_21_6,3mL_77x77_LR_FTIR2_or.csv	968	14	cellulose,plant fibres	121.661	1	11.03	11.03	491.839	7.62351e-10
969	E:/Veroeffentlichungen/Paperinpreparation/PyvsFTIR/pygcms/Plankton_He430_21_6,3mL_77x77_LR_FTIR2_or.csv	969	14	cellulose,plant fibres	121.661	1	11.03	11.03	491.839	7.62351e-10
970	E:/Veroeffentlichungen/Paperinpreparation/PyvsFTIR/pygcms/Plankton_He430_21_6,3mL_77x77_LR_FTIR2_or.csv	970	14	cellulose,plant fibres	121.661	1	11.03	11.03	491.839	7.62351e-10
971	E:/Veroeffentlichungen/Paperinpreparation/PyvsFTIR/pygcms/Plankton_He430_21_6,3mL_77x77_LR_FTIR2_or.csv	971	14	cellulose,plant fibres	121.661	1	11.03	11.03	491.839	7.62351e-10
972	E:/Veroeffentlichungen/Paperinpreparation/PyvsFTIR/pygcms/Plankton_He430_21_6,3mL_77x77_LR_FTIR2_or.csv	972	14	cellulose,plant fibres	121.661	1	11.03	11.03	491.839	7.62351e-10
973	E:/Veroeffentlichungen/Paperinpreparation/PyvsFTIR/pygcms/Plankton_He430_21_6,3mL_77x77_LR_FTIR2_or.csv	973	14	cellulose,plant fibres	121.661	1	11.03	11.03	491.839	7.62351e-10
974	E:/Veroeffentlichungen/Paperinpreparation/PyvsFTIR/pygcms/Plankton_He430_21_6,3mL_77x77_LR_FTIR2_or.csv	974	14	cellulose,plant fibres	121.661	1	11.03	11.03	491.839	7.62351e-10
975	E:/Veroeffentlichungen/Paperinpreparation/PyvsFTIR/pygcms/Plankton_He430_21_6,3mL_77x77_LR_FTIR2_or.csv	975	14	cellulose,plant fibres	121.661	1	11.03	11.03	491.839	7.62351e-10
976	E:/Veroeffentlichungen/Paperinpreparation/PyvsFTIR/pygcms/Plankton_He430_21_6,3mL_77x77_LR_FTIR2_or.csv	976	14	cellulose,plant fibres	121.661	1	11.03	11.03	491.839	7.62351e-10
977	E:/Veroeffentlichungen/Paperinpreparation/PyvsFTIR/pygcms/Plankton_He430_21_6,3mL_77x77_LR_FTIR2_or.csv	977	14	cellulose,plant fibres	121.661	1	11.03	11.03	491.839	7.62351e-10
978	E:/Veroeffentlichungen/Paperinpreparation/PyvsFTIR/pygcms/Plankton_He430_21_6,3mL_77x77_LR_FTIR2_or.csv	978	14	cellulose,plant fibres	121.661	1	11.03	11.03	491.839	7.62351e-10
979	E:/Veroeffentlichungen/Paperinpreparation/PyvsFTIR/pygcms/Plankton_He430_21_6,3mL_77x77_LR_FTIR2_or.csv	979	14	cellulose,plant fibres	121.661	1	11.03	11.03	491.839	7.62351e-10
980	E:/Veroeffentlichungen/Paperinpreparation/PyvsFTIR/pygcms/Plankton_He430_21_6,3mL_77x77_LR_FTIR2_or.csv	980	14	cellulose,plant fibres	121.661	1	11.03	11.03	491.839	7.62351e-10
981	E:/Veroeffentlichungen/Paperinpreparation/PyvsFTIR/pygcms/Plankton_He430_21_6,3mL_77x77_LR_FTIR2_or.csv	981	14	cellulose,plant fibres	121.661	1	11.03	11.03	491.839	7.62351e-10
982	E:/Veroeffentlichungen/Paperinpreparation/PyvsFTIR/pygcms/Plankton_He430_21_6,3mL_77x77_LR_FTIR2_or.csv	982	14	cellulose,plant fibres	121.661	1	11.03	11.03	491.839	7.62351e-10
983	E:/Veroeffentlichungen/Paperinpreparation/PyvsFTIR/pygcms/Plankton_He430_21_6,3mL_77x77_LR_FTIR2_or.csv	983	14	cellulose,plant fibres	121.661	1	11.03	11.03	491.839	7.62351e-10
984	E:/Veroeffentlichungen/Paperinpreparation/PyvsFTIR/pygcms/Plankton_He430_21_6,3mL_77x77_LR_FTIR2_or.csv	984	14	cellulose,plant fibres	121.661	1	11.03	11.03	491.839	7.62351e-10
985	E:/Veroeffentlichungen/Paperinpreparation/PyvsFTIR/pygcms/Plankton_He430_21_6,3mL_77x77_LR_FTIR2_or.csv	985	14	cellulose,plant fibres	121.661	1	11.03	11.03	491.839	7.62351e-10
986	E:/Veroeffentlichungen/Paperinpreparation/PyvsFTIR/pygcms/Plankton_He430_21_6,3mL_77x77_LR_FTIR2_or.csv	986	14	cellulose,plant fibres	121.661	1	11.03	11.03	491.839	7.62351e-10
987	E:/Veroeffentlichungen/Paperinpreparation/PyvsFTIR/pygcms/Plankton_He430_21_6,3mL_77x77_LR_FTIR2_or.csv	987	14	cellulose,plant fibres	121.661	1	11.03	11.03	491.839	7.62351e-10
988	E:/Veroeffentlichungen/Paperinpreparation/PyvsFTIR/pygcms/Plankton_He430_21_6,3mL_77x77_LR_FTIR2_or.csv	988	14	cellulose,plant fibres	121.661	1	11.03	11.03	491.839	7.62351e-10
989	E:/Veroeffentlichungen/Paperinpreparation/PyvsFTIR/pygcms/Plankton_He430_21_6,3mL_77x77_LR_FTIR2_or.csv	989	14	cellulose,plant fibres	121.661	1	11.03	11.03	491.839	7.62351e-10
990	E:/Veroeffentlichungen/Paperinpreparation/PyvsFTIR/pygcms/Plankton_He430_21_6,3mL_77x77_LR_FTIR2_or.csv	990	14	cellulose,plant fibres	121.661	1	11.03	11.03	491.839	7.62351e-10
991	E:/Veroeffentlichungen/Paperinpreparation/PyvsFTIR/pygcms/Plankton_He430_21_6,3mL_77x77_LR_FTIR2_or.csv	991	14	cellulose,plant fibres	121.661	1	11.03	11.03	491.839	7.62351e-10
992	E:/Veroeffentlichungen/Paperinpreparation/PyvsFTIR/pygcms/Plankton_He430_21_6,3mL_77x77_LR_FTIR2_or.csv	992	14	cellulose,plant fibres	121.661	1	11.03	11.03	491.839	7.62351e-10
993	E:/Veroeffentlichungen/Paperinpreparation/PyvsFTIR/pygcms/Plankton_He430_21_6,3mL_77x77_LR_FTIR2_or.csv	993	14	cellulose,plant fibres	121.661	1	11.03	11.03	491.839	7.62351e-10
994	E:/Veroeffentlichungen/Paperinpreparation/PyvsFTIR/pygcms/Plankton_He430_21_6,3mL_77x77_LR_FTIR2_or.csv	994	14	cellulose,plant fibres	121.661	1	11.03	11.03	491.839	7.62351e-10
995	E:/Veroeffentlichungen/Paperinpreparation/PyvsFTIR/pygcms/Plankton_He430_21_6,3mL_77x77_LR_FTIR2_or.csv	995	14	cellulose,plant fibres	121.661	1	11.03	11.03	491.839	7.62351e-10
996	E:/Veroeffentlichungen/Paperinpreparation/PyvsFTIR/pygcms/Plankton_He430_21_6,3mL_77x77_LR_FTIR2_or.csv	996	14	cellulose,plant fibres	121.661	1	11.03	11.03	491.839	7.62351e-10
997	E:/Veroeffentlichungen/Paperinpreparation/PyvsFTIR/pygcms/Plankton_He430_21_6,3mL_77x77_LR_FTIR2_or.csv	997	14	cellulose,plant fibres	121.661	1	11.03	11.03	491.839	7.62351e-10
998	E:/Veroeffentlichungen/Paperinpreparation/PyvsFTIR/pygcms/Plankton_He430_21_6,3mL_77x77_LR_FTIR2_or.csv	998	14	cellulose,plant fibres	121.661	1	11.03	11.03	491.839	7.62351e-10
999	E:/Veroeffentlichungen/Paperinpreparation/PyvsFTIR/pygcms/Plankton_He430_21_6,3mL_77x77_LR_FTIR2_or.csv	999	14	cellulose,plant fibres	121.661	1	11.03	11.03	491.839	7.62351e-10
1000	E:/Veroeffentlichungen/Paperinpreparation/PyvsFTIR/pygcms/Plankton_He430_21_6,3mL_77x77_LR_FTIR2_or.csv	1000	14	cellulose,plant fibres	121.661	1	11.03	11.03	491.839	7.62351e-10
1001	E:/Veroeffentlichungen/Paperinpreparation/PyvsFTIR/pygcms/Plankton_He430_21_6,3mL_77x77_LR_FTIR2_or.csv	1001	14	cellulose,plant fibres	121.661	1	11.03	11.03	491.839	7.62351e-10
1002	E:/Veroeffentlichungen/Paperinpreparation/PyvsFTIR/pygcms/Plankton_He430_21_6,3mL_77x77_LR_FTIR2_or.csv	1002	14	cellulose,plant fibres	121.661	1	11.03	11.03	491.839	7.62351e-10
1003	E:/Veroeffentlichungen/Paperinpreparation/PyvsFTIR/pygcms/Plankton_He430_21_6,3mL_77x77_LR_FTIR2_or.csv	1003	14	cellulose,plant fibres	121.661	1	11.03	11.03	491.839	7.62351e-10
1004	E:/Veroeffentlichungen/Paperinpreparation/PyvsFTIR/pygcms/Plankton_He430_21_6,3mL_77x77_LR_FTIR2_or.csv	1004	14	cellulose,plant fibres	121.661	1	11.03	11.03	491.839	7.62351e-10
1005	E:/Veroeffentlichungen/Paperinpreparation/PyvsFTIR/pygcms/Plankton_He430_21_6,3mL_77x77_LR_FTIR2_or.csv	1005	14	cellulose,plant fibres	121.661	1	11.03	11.03	491.839	7.62351e-10
1006	E:/Veroeffentlichungen/Paperinpreparation/PyvsFTIR/pygcms/Plankton_He430_21_6,3mL_77x77_LR_FTIR2_or.csv	1006	14	cellulose,plant fibres	121.661	1	11.03	11.03	491.839	7.62351e-10
1007	E:/Veroeffentlichungen/Paperinpreparation/PyvsFTIR/pygcms/Plankton_He430_21_6,3mL_77x77_LR_FTIR2_or.csv	1007	14	cellulose,plant fibres	121.661	1	11.03	11.03	491.839	7.62351e-10
1008	E:/Veroeffentlichungen/Paperinpreparation/PyvsFTIR/pygcms/Plankton_He430_21_6,3mL_77x77_LR_FTIR2_or.csv	1008	14	cellulose,plant fibres	121.661	1	11.03	11.03	491.839	7.62351e-10
1009	E:/Veroeffentlichungen/Paperinpreparation/PyvsFTIR/pygcms/Plankton_He430_21_6,3mL_77x77_LR_FTIR2_or.csv	1009	14	cellulose,plant fibres	121.661	1	11.03	11.03	491.839	7.62351e-10
1010	E:/Veroeffentlichungen/Paperinpreparation/PyvsFTIR/pygcms/Plankton_He430_21_6,3mL_77x77_LR_FTIR2_or.csv	1010	14	cellulose,plant fibres	121.661	1	11.03	11.03	491.839	7.62351e-10
1011	E:/Veroeffentlichungen/Paperinpreparation/PyvsFTIR/pygcms/Plankton_He430_21_6,3mL_77x77_LR_FTIR2_or.csv	1011	14	cellulose,plant fibres	121.661	1	11.03	11.03	491.839	7.62351e-10
1012	E:/Veroeffentlichungen/Paperinpreparation/PyvsFTIR/pygcms/Plankton_He430_21_6,3mL_77x77_LR_FTIR2_or.csv	1012	14	cellulose,plant fibres	121.661	1	11.03	11.03	491.839	7.62351e-10
1013	E:/Veroeffentlichungen/Paperinpreparation/PyvsFTIR/pygcms/Plankton_He430_21_6,3mL_77x77_LR_FTIR2_or.csv	1013	14	cellulose,plant fibres	121.661	1	11.03	11.03	491.839	7.62351e-10
1014	E:/Veroeffentlichungen/Paperinpreparation/PyvsFTIR/pygcms/Plankton_He430_21_6,3mL_77x77_LR_FTIR2_or.csv	1014	14	cellulose,plant fibres	121.661	1	11.03	11.03	491.839	7.62351e-10
1015	E:/Veroeffentlichungen/Paperinpreparation/PyvsFTIR/pygcms/Plankton_He430_21_6,3mL_77x77_LR_FTIR2_or.csv	1015	14	cellulose,plant fibres	121.661	1	11.03	11.03	491.839	7.62351e-10
1016	E:/Veroeffentlichungen/Paperinpreparation/PyvsFTIR/pygcms/Plankton_He430_21_6,3mL_77x77_LR_FTIR2_or.csv	1016	14	cellulose,plant fibres	121.661	1	11.03	11.03	491.839	7.62351e-10
1017	E:/Veroeffentlichungen/Paperinpreparation/PyvsFTIR/pygcms/Plankton_He430_21_6,3mL_77x77_LR_FTIR2_or.csv	1017	14	cellulose,plant fibres	121.661	1	11.03	11.03	491.839	7.62351e-10
1018	E:/Veroeffentlichungen/Paperinpreparation/PyvsFTIR/pygcms/Plankton_He430_21_6,3mL_77x77_LR_FTIR2_or.csv	1018	14	cellulose,plant fibres	121.661	1	11.03	11.03	491.839	7.62351e-10
1019	E:/Veroeffentlichungen/Paperinpreparation/PyvsFTIR/pygcms/Plankton_He430_21_6,3mL_77x77_LR_FTIR2_or.csv	1019	14	cellulose,plant fibres	121.661	1	11.03	11.03	491.839	7.62351e-10
1020	E:/Veroeffentlichungen/Paperinpreparation/PyvsFTIR/pygcms/Plankton_He430_21_6,3mL_77x77_LR_FTIR2_or.csv	1020	14	cellulose,plant fibres	121.661	1	11.03	11.03	491.839	7.62351e-10
1021	E:/Veroeffentlichungen/Paperinpreparation/PyvsFTIR/pygcms/Plankton_He430_21_6,3mL_77x77_LR_FTIR2_or.csv	1021	14	cellulose,plant fibres	121.661	1	11.03	11.03	491.839	7.62351e-10
1022	E:/Veroeffentlichungen/Paperinpreparation/PyvsFTIR/pygcms/Plankton_He430_21_6,3mL_77x77_LR_FTIR2_or.csv	1022	14	cellulose,plant fibres	121.661	1	11.03	11.03	491.839	7.62351e-10
1023	E:/Veroeffentlichungen/Paperinpreparation/PyvsFTIR/pygcms/Plankton_He430_21_6,3mL_77x77_LR_FTIR2_or.csv	1023	14	cellulose,plant fibres	121.661	1	11.03	11.03	491.839	7.62351e-10
1024	E:/Veroeffentlichungen/Paperinpreparation/PyvsFTIR/pygcms/Plankton_He430_21_6,3mL_77x77_LR_FTIR2_or.csv	1024	14	cellulose,plant fibres	121.661	1	11.03	11.03	491.839	7.62351e-10
1025	E:/Veroeffentlichungen/Paperinpreparation/PyvsFTIR/pygcms/Plankton_He430_21_6,3mL_77x77_LR_FTIR2_or.csv	1025	14	cellulose,plant fibres	121.661	1	11.03	11.03	491.839	7.62351e-10
1026	E:/Veroeffentlichungen/Paperinpreparation/PyvsFTIR/pygcms/Plankton_He430_21_6,3mL_77x77_LR_FTIR2_or.csv	1026	14	cellulose,plant fibres	121.661	1	11.03	11.03	491.839	7.62351e-10
1027	E:/Veroeffentlichungen/Paperinpreparation/PyvsFTIR/pygcms/Plankton_He430_21_6,3mL_77x77_LR_FTIR2_or.csv	1027	14	cellulose,plant fibres	121.661	1	11.03	11.03	491.839	7.62351e-10
1028	E:/Veroeffentlichungen/Paperinpreparation/PyvsFTIR/pygcms/Plankton_He430_21_6,3mL_77x77_LR_FTIR2_or.csv	1028	14	cellulose,plant fibres	121.661	1	11.03	11.03	491.839	7.62351e-10
1029	E:/Veroeffentlichungen/Paperinpreparation/PyvsFTIR/pygcms/Plankton_He430_21_6,3mL_77x77_LR_FTIR2_or.csv	1029	14	cellulose,plant fibres	121.661	1	11.03	11.03	491.839	7.62351e-10
1030	E:/Veroeffentlichungen/Paperinpreparation/PyvsFTIR/pygcms/Plankton_He430_21_6,3mL_77x77_LR_FTIR2_or.csv	1030	14	cellulose,plant fibres	121.661	1	11.03	11.03	491.839	7.62351e-10
1031	E:/Veroeffentlichungen/Paperinpreparation/PyvsFTIR/pygcms/Plankton_He430_21_6,3mL_77x77_LR_FTIR2_or.csv	1031	14	cellulose,plant fibres	121.661	1	11.03	11.03	491.839	7.62351e-10
1032	E:/Veroeffentlichungen/Paperinpreparation/PyvsFTIR/pygcms/Plankton_He430_21_6,3mL_77x77_LR_FTIR2_or.csv	1032	14	cellulose,plant fibres	121.661	1	11.03	11.03	491.839	7.62351e-10
1033	E:/Veroeffentlichungen/Paperinpreparation/PyvsFTIR/pygcms/Plankton_He430_21_6,3mL_77x77_LR_FTIR2_or.csv	1033	14	cellulose,plant fibres	121.661	1	11.03	11.03	491.839	7.62351e-10
1034	E:/Veroeffentlichungen/Paperinpreparation/PyvsFTIR/pygcms/Plankton_He430_21_6,3mL_77x77_LR_FTIR2_or.csv	1034	14	cellulose,plant fibres	121.661	1	11.03	11.03	491.839	7.62351e-10
1035	E:/Veroeffentlichungen/Paperinpreparation/PyvsFTIR/pygcms/Plankton_He430_21_6,3mL_77x77_LR_FTIR2_or.csv	1035	14	cellulose,plant fibres	121.661	1	11.03	11.03	491.839	7.62351e-10
1036	E:/Veroeffentlichungen/Paperinpreparation/PyvsFTIR/pygcms/Plankton_He430_21_6,3mL_77x77_LR_FTIR2_or.csv	1036	14	cellulose,plant fibres	121.661	1	11.03	11.03	491.839	7.62351e-10
1037	E:/Veroeffentlichungen/Paperinpreparation/PyvsFTIR/pygcms/Plankton_He430_21_6,3mL_77x77_LR_FTIR2_or.csv	1037	14	cellulose,plant fibres	121.661	1	11.03	11.03	491.839	7.62351e-10
1038	E:/Veroeffentlichungen/Paperinpreparation/PyvsFTIR/pygcms/Plankton_He430_21_6,3mL_77x77_LR_FTIR2_or.csv	1038	14	cellulose,plant fibres	121.661	1	11.03	11.03	491.839	7.62351e-10
1039	E:/Veroeffentlichungen/Paperinpreparation/PyvsFTIR/pygcms/Plankton_He430_21_6,3mL_77x77_LR_FTIR2_or.csv	1039	14	cellulose,plant fibres	121.661	1	11.03	11.03	491.839	7.62351e-10
1040	E:/Veroeffentlichungen/Paperinpreparation/PyvsFTIR/pygcms/Plankton_He430_21_6,3mL_77x77_LR_FTIR2_or.csv	1040	14	cellulose,plant fibres	121.661	1	11.03	11.03	491.839	7.62351e-10
1041	E:/Veroeffentlichungen/Paperinpreparation/PyvsFTIR/pygcms/Plankton_He430_21_6,3mL_77x77_LR_FTIR2_or.csv	1041	14	cellulose,plant fibres	121.661	1	11.03	11.03	491.839	7.62351e-10
1042	E:/Veroeffentlichungen/Paperinpreparation/PyvsFTIR/pygcms/Plankton_He430_21_6,3mL_77x77_LR_FTIR2_or.csv	1042	14	cellulose,plant fibres	121.661	1	11.03	11.03	491.839	7.62351e-10
1043	E:/Veroeffentlichungen/Paperinpreparation/PyvsFTIR/pygcms/Plankton_He430_21_6,3mL_77x77_LR_FTIR2_or.csv	1043	14	cellulose,plant fibres	121.661	1	11.03	11.03	491.839	7.62351e-10
1044	E:/Veroeffentlichungen/Paperinpreparation/PyvsFTIR/pygcms/Plankton_He430_21_6,3mL_77x77_LR_FTIR2_or.csv	1044	14	cellulose,plant fibres	121.661	1	11.03	11.03	491.839	7.62351e-10
1045	E:/Veroeffentlichungen/Paperinpreparation/PyvsFTIR/pygcms/Plankton_He430_21_6,3mL_77x77_LR_FTIR2_or.csv	1045	14	cellulose,plant fibres	121.661	1	11.03	11.03	491.839	7.62351e-10
1046	E:/Veroeffentlichungen/Paperinpreparation/PyvsFTIR/pygcms/Plankton_He430_21_6,3mL_77x77_LR_FTIR2_or.csv	1046	14	cellulose,plant fibres	121.661	1	11.03	11.03	491.839	7.62351e-10
1047	E:/Veroeffentlichungen/Paperinpreparation/PyvsFTIR/pygcms/Plankton_He430_21_6,3mL_77x77_LR_FTIR2_or.csv	1047	14	cellulose,plant fibres	121.661	1	11.03	11.03	491.839	7.62351e-10
1048	E:/Veroeffentlichungen/Paperinpreparation/PyvsFTIR/pygcms/Plankton_He430_21_6,3mL_77x77_LR_FTIR2_or.csv	1048	14	cellulose,plant fibres	121.661	1	11.03	11.03	491.839	7.62351e-10
1049	E:/Veroeffentlichungen/Paperinpreparation/PyvsFTIR/pygcms/Plankton_He430_21_6,3mL_77x77_LR_FTIR2_or.csv	1049	14	cellulose,plant fibres	121.661	1	11.03	11.03	491.839	7.62351e-10
1050	E:/Veroeffentlichungen/Paperinpreparation/PyvsFTIR/pygcms/Plankton_He430_21_6,3mL_77x77_LR_FTIR2_or.csv	1050	14	cellulose,plant fibres	121.661	1	11.03	11.03	491.839	7.62351e-10
1051	E:/Veroeffentlichungen/Paperinpreparation/PyvsFTIR/pygcms/Plankton_He430_21_6,3mL_77x77_LR_FTIR2_or.csv	1051	14	cellulose,plant fibres	121.661	1	11.03	11.03	491.839	7.62351e-10
1052	E:/Veroeffentlichungen/Paperinpreparation/PyvsFTIR/pygcms/Plankton_He430_21_6,3mL_77x77_LR_FTIR2_or.csv	1052	14	cellulose,plant fibres	121.661	1	11.03	11.03	491.839	7.62351e-10
1053	E:/Veroeffentlichungen/Paperinpreparation/PyvsFTIR/pygcms/Plankton_He430_21_6,3mL_77x77_LR_FTIR2_or.csv	1053	14	cellulose,plant fibres	121.661	1	11.03	11.03	491.839	7.62351e-10
1054	E:/Veroeffentlichungen/Paperinpreparation/PyvsFTIR/pygcms/Plankton_He430_21_6,3mL_77x77_LR_FTIR2_or.csv	1054	14	cellulose,plant fibres	121.661	1	11.03	11.03	491.839	7.62351e-10
1055	E:/Veroeffentlichungen/Paperinpreparation/PyvsFTIR/pygcms/Plankton_He430_21_6,3mL_77x77_LR_FTIR2_or.csv	1055	14	cellulose,plant fibres	121.661	1	11.03	11.03	491.839	7.62351e-10
1056	E:/Veroeffentlichungen/Paperinpreparation/PyvsFTIR/pygcms/Plankton_He430_21_6,3mL_77x77_LR_FTIR2_or.csv	1056	14	cellulose,plant fibres	121.661	1	11.03	11.03	491.839	7.62351e-10
1057	E:/Veroeffentlichungen/Paperinpreparation/PyvsFTIR/pygcms/Plankton_He430_21_6,3mL_77x77_LR_FTIR2_or.csv	1057	14	cellulose,plant fibres	121.661	1	11.03	11.03	491.839	7.62351e-10
1058	E:/Veroeffentlichungen/Paperinpreparation/PyvsFTIR/pygcms/Plankton_He430_21_6,3mL_77x77_LR_FTIR2_or.csv	1058	14	cellulose,plant fibres	121.661	1	11.03	11.03	491.839	7.62351e-10
1059	E:/Veroeffentlichungen/Paperinpreparation/PyvsFTIR/pygcms/Plankton_He430_21_6,3mL_77x77_LR_FTIR2_or.csv	1059	14	cellulose,plant fibres	121.661	1	11.03	11.03	491.839	7.62351e-10
1060	E:/Veroeffentlichungen/Paperinpreparation/PyvsFTIR/pygcms/Plankton_He430_21_6,3mL_77x77_LR_FTIR2_or.csv	1060	14	cellulose,plant fibres	121.661	1	11.03	11.03	491.839	7.62351e-10
1061	E:/Veroeffentlichungen/Paperinpreparation/PyvsFTIR/pygcms/Plankton_He430_21_6,3mL_77x77_LR_FTIR2_or.csv	1061	14	cellulose,plant fibres	121.661	1	11.03	11.03	491.839	7.62351e-10
1062	E:/Veroeffentlichungen/Paperinpreparation/PyvsFTIR/pygcms/Plankton_He430_21_6,3mL_77x77_LR_FTIR2_or.csv	1062	14	cellulose,plant fibres	121.661	1	11.03	11.03	491.839	7.62351e-10
1063	E:/Veroeffentlichungen/Paperinpreparation/PyvsFTIR/pygcms/Plankton_He430_21_6,3mL_77x77_LR_FTIR2_or.csv	1063	14	cellulose,plant fibres	121.661	1	11.03	11.03	491.839	7.62351e-10
1064	E:/Veroeffentlichungen/Paperinpreparation/PyvsFTIR/pygcms/Plankton_He430_21_6,3mL_77x77_LR_FTIR2_or.csv	1064	14	cellulose,plant fibres	121.661	1	11.03	11.03	491.839	7.62351e-10
1065	E:/Veroeffentlichungen/Paperinpreparation/PyvsFTIR/pygcms/Plankton_He430_21_6,3mL_77x77_LR_FTIR2_or.csv	1065	14	cellulose,plant fibres	121.661	1	11.03	11.03	491.839	7.62351e-10
1066	E:/Veroeffentlichungen/Paperinpreparation/PyvsFTIR/pygcms/Plankton_He430_21_6,3mL_77x77_LR_FTIR2_or.csv	1066	14	cellulose,plant fibres	121.661	1	11.03	11.03	491.839	7.62351e-10
1067	E:/Veroeffentlichungen/Paperinpreparation/PyvsFTIR/pygcms/Plankton_He430_21_6,3mL_77x77_LR_FTIR2_or.csv	1067	14	cellulose,plant fibres	121.661	1	11.03	11.03	491.839	7.62351e-10
1068	E:/Veroeffentlichungen/Paperinpreparation/PyvsFTIR/pygcms/Plankton_He430_21_6,3mL_77x77_LR_FTIR2_or.csv	1068	14	cellulose,plant fibres	121.661	1	11.03	11.03	491.839	7.62351e-10
1069	E:/Veroeffentlichungen/Paperinpreparation/PyvsFTIR/pygcms/Plankton_He430_21_6,3mL_77x77_LR_FTIR2_or.csv	1069	14	cellulose,plant fibres	121.661	1	11.03	11.03	491.839	7.62351e-10
1070	E:/Veroeffentlichungen/Paperinpreparation/PyvsFTIR/pygcms/Plankton_He430_21_6,3mL_77x77_LR_FTIR2_or.csv	1070	14	cellulose,plant fibres	121.661	1	11.03	11.03	491.839	7.62351e-10
1071	E:/Veroeffentlichungen/Paperinpreparation/PyvsFTIR/pygcms/Plankton_He430_21_6,3mL_77x77_LR_FTIR2_or.csv	1071	14	cellulose,plant fibres	121.661	1	11.03	11.03	491.839	7.62351e-10
1072	E:/Veroeffentlichungen/Paperinpreparation/PyvsFTIR/pygcms/Plankton_He430_21_6,3mL_77x77_LR_FTIR2_or.csv	1072	14	cellulose,plant fibres	121.661	1	11.03	11.03	491.839	7.62351e-10
1073	E:/Veroeffentlichungen/Paperinpreparation/PyvsFTIR/pygcms/Plankton_He430_21_6,3mL_77x77_LR_FTIR2_or.csv	1073	14	cellulose,plant fibres	121.661	1	11.03	11.03	491.839	7.62351e-10
1074	E:/Veroeffentlichungen/Paperinpreparation/PyvsFTIR/pygcms/Plankton_He430_21_6,3mL_77x77_LR_FTIR2_or.csv	1074	14	cellulose,plant fibres	121.661	1	11.03	11.03	491.839	7.62351e-10
1075	E:/Veroeffentlichungen/Paperinpreparation/PyvsFTIR/pygcms/Plankton_He430_21_6,3mL_77x77_LR_FTIR2_or.csv	1075	14	cellulose,plant fibres	121.661	1	11.03	11.03	491.839	7.62351e-10
1076	E:/Veroeffentlichungen/Paperinpreparation/PyvsFTIR/pygcms/Plankton_He430_21_6,3mL_77x77_LR_FTIR2_or.csv	1076	14	cellulose,plant fibres	121.661	1	11.03	11.03	491.839	7.62351e-10
1077	E:/Veroeffentlichungen/Paperinpreparation/PyvsFTIR/pygcms/Plankton_He430_21_6,3mL_77x77_LR_FTIR2_or.csv	1077	14	cellulose,plant fibres	121.661	1	11.03	11.03	491.839	7.62351e-10
1078	E:/Veroeffentlichungen/Paperinpreparation/PyvsFTIR/pygcms/Plankton_He430_21_6,3mL_77x77_LR_FTIR2_or.csv	1078	14	cellulose,plant fibres	121.661	1	11.03	11.03	491.839	7.62351e-10
1079	E:/Veroeffentlichungen/Paperinpreparation/PyvsFTIR/pygcms/Plankton_He430_21_6,3mL_77x77_LR_FTIR2_or.csv	1079	14	cellulose,plant fibres	121.661	1	11.03	11.03	491.839	7.62351e-10
1080	E:/Veroeffentlichungen/Paperinpreparation/PyvsFTIR/pygcms/Plankton_He430_21_6,3mL_77x77_LR_FTIR2_or.csv	1080	14	cellulose,plant fibres	121.661	1	11.03	11.03	491.839	7.62351e-10
1081	E:/Veroeffentlichungen/Paperinpreparation/PyvsFTIR/pygcms/Plankton_He430_21_6,3mL_77x77_LR_FTIR2_or.csv	1081	14	cellulose,plant fibres	121.661	1	11.03	11.03	491.839	7.62351e-10
1082	E:/Veroeffentlichungen/Paperinpreparation/PyvsFTIR/pygcms/Plankton_He430_21_6,3mL_77x77_LR_FTIR2_or.csv	1082	14	cellulose,plant fibres	121.661	1	11.03	11.03	491.839	7.62351e-10
1083	E:/Veroeffentlichungen/Paperinpreparation/PyvsFTIR/pygcms/Plankton_He430_21_6,3mL_77x77_LR_FTIR2_or.csv	1083	14	cellulose,plant fibres	121.661	1	11.03	11.03	491.839	7.62351e-10
1084	E:/Veroeffentlichungen/Paperinpreparation/PyvsFTIR/pygcms/Plankton_He430_21_6,3mL_77x77_LR_FTIR2_or.csv	1084	14	cellulose,plant fibres	121.661	1	11.03	11.03	491.839	7.62351e-10
1085	E:/Veroeffentlichungen/Paperinpreparation/PyvsFTIR/pygcms/Plankton_He430_21_6,3mL_77x77_LR_FTIR2_or.csv	1085	14	cellulose,plant fibres	121.661	1	11.03	11.03	491.839	7.62351e-10
1086	E:/Veroeffentlichungen/Paperinpreparation/PyvsFTIR/pygcms/Plankton_He430_21_6,3mL_77x77_LR_FTIR2_or.csv	1086	14	cellulose,plant fibres	121.661	1	11.03	11.03	491.839	7.62351e-10
1087	E:/Veroeffentlichungen/Paperinpreparation/PyvsFTIR/pygcms/Plankton_He430_21_6,3mL_77x77_LR_FTIR2_or.csv	1087	14	cellulose,plant fibres	121.661	1	11.03	11.03	491.839	7.62351e-10
1088	E:/Veroeffentlichungen/Paperinpreparation/PyvsFTIR/pygcms/Plankton_He430_21_6,3mL_77x77_LR_FTIR2_or.csv	1088	14	cellulose,plant fibres	121.661	1	11.03	11.03	491.839	7.62351e-10
1089	E:/Veroeffentlichungen/Paperinpreparation/PyvsFTIR/pygcms/Plankton_He430_21_6,3mL_77x77_LR_FTIR2_or.csv	1089	14	cellulose,plant fibres	121.661	1	11.03	11.03	491.839	7.62351e-10
1090	E:/Veroeffentlichungen/Paperinpreparation/PyvsFTIR/pygcms/Plankton_He430_21_6,3mL_77x77_LR_FTIR2_or.csv	1090	14	cellulose,plant fibres	121.661	1	11.03	11.03	491.839	7.62351e-10
1091	E:/Veroeffentlichungen/Paperinpreparation/PyvsFTIR/pygcms/Plankton_He430_21_6,3mL_77x77_LR_FTIR2_or.csv	1091	14	cellulose,plant fibres	121.661	1	11.03	11.03	491.839	7.62351e-10
1092	E:/Veroeffentlichungen/Paperinpreparation/PyvsFTIR/pygcms/Plankton_He430_21_6,3mL_77x77_LR_FTIR2_or.csv	1092	14	cellulose,plant fibres	121.661	1	11.03	11.03	491.839	7.62351e-10
1093	E:/Veroeffentlichungen/Paperinpreparation/PyvsFTIR/pygcms/Plankton_He430_21_6,3mL_77x77_LR_FTIR2_or.csv	1093	14	cellulose,plant fibres	121.661	1	11.03	11.03	491.839	7.62351e-10
1094	E:/Veroeffentlichungen/Paperinpreparation/PyvsFTIR/pygcms/Plankton_He430_21_6,3mL_77x77_LR_FTIR2_or.csv	1094	14	cellulose,plant fibres	121.661	1	11.03	11.03	491.839	7.62351e-10
1095	E:/Veroeffentlichungen/Paperinpreparation/PyvsFTIR/pygcms/Plankton_He430_21_6,3mL_77x77_LR_FTIR2_or.csv	1095	14	cellulose,plant fibres	121.661	1	11.03	11.03	491.839	7.62351e-10
1096	E:/Veroeffentlichungen/Paperinpreparation/PyvsFTIR/pygcms/Plankton_He430_21_6,3mL_77x77_LR_FTIR2_or.csv	1096	14	cellulose,plant fibres	121.661	1	11.03	11.03	491.839	7.62351e-10
1097	E:/Veroeffentlichungen/Paperinpreparation/PyvsFTIR/pygcms/Plankton_He430_21_6,3mL_77x77_LR_FTIR2_or.csv	1097	14	cellulose,plant fibres	121.661	1	11.03	11.03	491.839	7.62351e-10
1098	E:/Veroeffentlichungen/Paperinpreparation/PyvsFTIR/pygcms/Plankton_He430_21_6,3mL_77x77_LR_FTIR2_or.csv	1098	14	cellulose,plant fibres	121.661	1	11.03	11.03	491.839	7.62351e-10
1099	E:/Veroeffentlichungen/Paperinpreparation/PyvsFTIR/pygcms/Plankton_He430_21_6,3mL_77x77_LR_FTIR2_or.csv	1099	14	cellulose,plant fibres	121.661	1	11.03	11.03	491.839	7.62351e-10
1100	E:/Veroeffentlichungen/Paperinpreparation/PyvsFTIR/pygcms/Plankton_He430_21_6,3mL_77x77_LR_FTIR2_or.csv	1100	14	cellulose,plant fibres	121.661	1	11.03	11.03	491.839	7.62351e-10
1101	E:/Veroeffentlichungen/Paperinpreparation/PyvsFTIR/pygcms/Plankton_He430_21_6,3mL_77x77_LR_FTIR2_or.csv	1101	14	cellulose,plant fibres	121.661	1	11.03	11.03	491.839	7.62351e-10
1102	E:/Veroeffentlichungen/Paperinpreparation/PyvsFTIR/pygcms/Plankton_He430_21_6,3mL_77x77_LR_FTIR2_or.csv	1102	14	cellulose,plant fibres	121.661	1	11.03	11.03	491.839	7.62351e-10
1103	E:/Veroeffentlichungen/Paperinpreparation/PyvsFTIR/pygcms/Plankton_He430_21_6,3mL_77x77_LR_FTIR2_or.csv	1103	14	cellulose,plant fibres	121.661	1	11.03	11.03	491.839	7.62351e-10
1104	E:/Veroeffentlichungen/Paperinpreparation/PyvsFTIR/pygcms/Plankton_He430_21_6,3mL_77x77_LR_FTIR2_or.csv	1104	14	cellulose,plant fibres	121.661	1	11.03	11.03	491.839	7.62351e-10
1105	E:/Veroeffentlichungen/Paperinpreparation/PyvsFTIR/pygcms/Plankton_He430_21_6,3mL_77x77_LR_FTIR2_or.csv	1105	14	cellulose,plant fibres	121.661	1	11.03	11.03	491.839	7.62351e-10
1106	E:/Veroeffentlichungen/Paperinpreparation/PyvsFTIR/pygcms/Plankton_He430_21_6,3mL_77x77_LR_FTIR2_or.csv	1106	14	cellulose,plant fibres	121.661	1	11.03	11.03	491.839	7.62351e-10
1107	E:/Veroeffentlichungen/Paperinpreparation/PyvsFTIR/pygcms/Plankton_He430_21_6,3mL_77x77_LR_FTIR2_or.csv	1107	14	cellulose,plant fibres	121.661	1	11.03	11.03	491.839	7.62351e-10
1108	E:/Veroeffentlichungen/Paperinpreparation/PyvsFTIR/pygcms/Plankton_He430_21_6,3mL_77x77_LR_FTIR2_or.csv	1108	14	cellulose,plant fibres	121.661	1	11.03	11.03	491.839	7.62351e-10
1109	E:/Veroeffentlichungen/Paperinpreparation/PyvsFTIR/pygcms/Plankton_He430_21_6,3mL_77x77_LR_FTIR2_or.csv	1109	14	cellulose,plant fibres	121.661	1	11.03	11.03	491.839	7.62351e-10
1110	E:/Veroeffentlichungen/Paperinpreparation/PyvsFTIR/pygcms/Plankton_He430_21_6,3mL_77x77_LR_FTIR2_or.csv	1110	14	cellulose,plant fibres	121.661	1	11.03	11.03	491.839	7.62351e-10
1111	E:/Veroeffentlichungen/Paperinpreparation/PyvsFTIR/pygcms/Plankton_He430_21_6,3mL_77x77_LR_FTIR2_or.csv	1111	14	cellulose,plant fibres	121.661	1	11.03	11.03	491.839	7.62351e-10
1112	E:/Veroeffentlichungen/Paperinpreparation/PyvsFTIR/pygcms/Plankton_He430_21_6,3mL_77x77_LR_FTIR2_or.csv	1112	14	cellulose,plant fibres	121.661	1	11.03	11.03	491.839	7.62351e-10
1113	E:/Veroeffentlichungen/Paperinpreparation/PyvsFTIR/pygcms/Plankton_He430_21_6,3mL_77x77_LR_FTIR2_or.csv	1113	14	cellulose,plant fibres	121.661	1	11.03	11.03	491.839	7.62351e-10
1114	E:/Veroeffentlichungen/Paperinpreparation/PyvsFTIR/pygcms/Plankton_He430_21_6,3mL_77x77_LR_FTIR2_or.csv	1114	14	cellulose,plant fibres	121.661	1	11.03	11.03	491.839	7.62351e-10
1115	E:/Veroeffentlichungen/Paperinpreparation/PyvsFTIR/pygcms/Plankton_He430_21_6,3mL_77x77_LR_FTIR2_or.csv	1115	14	cellulose,plant fibres	121.661	1	11.03	11.03	491.839	7.62351e-10
1116	E:/Veroeffentlichungen/Paperinpreparation/PyvsFTIR/pygcms/Plankton_He430_21_6,3mL_77x77_LR_FTIR2_or.csv	1116	14	cellulose,plant fibres	121.661	1	11.03	11.03	491.839	7.62351e-10
1117	E:/Veroeffentlichungen/Paperinpreparation/PyvsFTIR/pygcms/Plankton_He430_21_6,3mL_77x77_LR_FTIR2_or.csv	1117	14	cellulose,plant fibres	121.661	1	11.03	11.03	491.839	7.62351e-10
1118	E:/Veroeffentlichungen/Paperinpreparation/PyvsFTIR/pygcms/Plankton_He430_21_6,3mL_77x77_LR_FTIR2_or.csv	1118	14	cellulose,plant fibres	121.661	1	11.03	11.03	491.839	7.62351e-10
1119	E:/Veroeffentlichungen/Paperinpreparation/PyvsFTIR/pygcms/Plankton_He430_21_6,3mL_77x77_LR_FTIR2_or.csv	1119	14	cellulose,plant fibres	121.661	1	11.03	11.03	491.839	7.62351e-10
1120	E:/Veroeffentlichungen/Paperinpreparation/PyvsFTIR/pygcms/Plankton_He430_21_6,3mL_77x77_LR_FTIR2_or.csv	1120	14	cellulose,plant fibres	121.661	1	11.03	11.03	491.839	7.62351e-10
1121	E:/Veroeffentlichungen/Paperinpreparation/PyvsFTIR/pygcms/Plankton_He430_21_6,3mL_77x77_LR_FTIR2_or.csv	1121	14	cellulose,plant fibres	121.661	1	11.03	11.03	491.839	7.62351e-10
1122	E:/Veroeffentlichungen/Paperinpreparation/PyvsFTIR/pygcms/Plankton_He430_21_6,3mL_77x77_LR_FTIR2_or.csv	1122	14	cellulose,plant fibres	121.661	1	11.03	11.03	491.839	7.62351e-10
1123	E:/Veroeffentlichungen/Paperinpreparation/PyvsFTIR/pygcms/Plankton_He430_21_6,3mL_77x77_LR_FTIR2_or.csv	1123	14	cellulose,plant fibres	121.661	1	11.03	11.03	491.839	7.62351e-10
1124	E:/Veroeffentlichungen/Paperinpreparation/PyvsFTIR/pygcms/Plankton_He430_21_6,3mL_77x77_LR_FTIR2_or.csv	1124	14	cellulose,plant fibres	121.661	1	11.03	11.03	491.839	7.62351e-10
1125	E:/Veroeffentlichungen/Paperinpreparation/PyvsFTIR/pygcms/Plankton_He430_21_6,3mL_77x77_LR_FTIR2_or.csv	1125	14	cellulose,plant fibres	121.661	1	11.03	11.03	491.839	7.62351e-10
1126	E:/Veroeffentlichungen/Paperinpreparation/PyvsFTIR/pygcms/Plankton_He430_21_6,3mL_77x77_LR_FTIR2_or.csv	1126	14	cellulose,plant fibres	121.661	1	11.03	11.03	491.839	7.62351e-10
1127	E:/Veroeffentlichungen/Paperinpreparation/PyvsFTIR/pygcms/Plankton_He430_21_6,3mL_77x77_LR_FTIR2_or.csv	1127	14	cellulose,plant fibres	121.661	1	11.03	11.03	491.839	7.62351e-10
1128	E:/Veroeffentlichungen/Paperinpreparation/PyvsFTIR/pygcms/Plankton_He430_21_6,3mL_77x77_LR_FTIR2_or.csv	1128	14	cellulose,plant fibres	121.661	1	11.03	11.03	491.839	7.62351e-10
1129	E:/Veroeffentlichungen/Paperinpreparation/PyvsFTIR/pygcms/Plankton_He430_21_6,3mL_77x77_LR_FTIR2_or.csv	1129	14	cellulose,plant fibres	121.661	1	11.03	11.03	491.839	7.62351e-10
1130	E:/Veroeffentlichungen/Paperinpreparation/PyvsFTIR/pygcms/Plankton_He430_21_6,3mL_77x77_LR_FTIR2_or.csv	1130	14	cellulose,plant fibres	121.661	1	11.03	11.03	491.839	7.62351e-10
1131	E:/Veroeffentlichungen/Paperinpreparation/PyvsFTIR/pygcms/Plankton_He430_21_6,3mL_77x77_LR_FTIR2_or.csv	1131	14	cellulose,plant fibres	121.661	1	11.03	11.03	491.839	7.62351e-10
1132	E:/Veroeffentlichungen/Paperinpreparation/PyvsFTIR/pygcms/Plankton_He430_21_6,3mL_77x77_LR_FTIR2_or.csv	1132	14	cellulose,plant fibres	121.661	1	11.03	11.03	491.839	7.62351e-10
1133	E:/Veroeffentlichungen/Paperinpreparation/PyvsFTIR/pygcms/Plankton_He430_21_6,3mL_77x77_LR_FTIR2_or.csv	1133	14	cellulose,plant fibres	121.661	1	11.03	11.03	491.839	7.62351e-10
1134	E:/Veroeffentlichungen/Paperinpreparation/PyvsFTIR/pygcms/Plankton_He430_21_6,3mL_77x77_LR_FTIR2_or.csv	1134	14	cellulose,plant fibres	121.661	1	11.03	11.03	491.839	7.62351e-10
1135	E:/Veroeffentlichungen/Paperinpreparation/PyvsFTIR/pygcms/Plankton_He430_21_6,3mL_77x77_LR_FTIR2_or.csv	1135	14	cellulose,plant fibres	121.661	1	11.03	11.03	491.839	7.62351e-10
1136	E:/Veroeffentlichungen/Paperinpreparation/PyvsFTIR/pygcms/Plankton_He430_21_6,3mL_77x77_LR_FTIR2_or.csv	1136	14	cellulose,plant fibres	121.661	1	11.03	11.03	491.839	7.62351e-10
1137	E:/Veroeffentlichungen/Paperinpreparation/PyvsFTIR/pygcms/Plankton_He430_21_6,3mL_77x77_LR_FTIR2_or.csv	1137	14	cellulose,plant fibres	121.661	1	11.03	11.03	491.839	7.62351e-10
1138	E:/Veroeffentlichungen/Paperinpreparation/PyvsFTIR/pygcms/Plankton_He430_21_6,3mL_77x77_LR_FTIR2_or.csv	1138	14	cellulose,plant fibres	121.661	1	11.03	11.03	491.839	7.62351e-10
1139	E:/Veroeffentlichungen/Paperinpreparation/PyvsFTIR/pygcms/Plankton_He430_21_6,3mL_77x77_LR_FTIR2_or.csv	1139	14	cellulose,plant fibres	121.661	1	11.03	11.03	491.839	7.62351e-10
1140	E:/Veroeffentlichungen/Paperinpreparation/PyvsFTIR/pygcms/Plankton_He430_21_6,3mL_77x77_LR_FTIR2_or.csv	1140	14	cellulose,plant fibres	121.661	1	11.03	11.03	491.839	7.62351e-10
1141	E:/Veroeffentlichungen/Paperinpreparation/PyvsFTIR/pygcms/Plankton_He430_21_6,3mL_77x77_LR_FTIR2_or.csv	1141	14	cellulose,plant fibres	121.661	1	11.03	11.03	491.839	7.62351e-10
1142	E:/Veroeffentlichungen/Paperinpreparation/PyvsFTIR/pygcms/Plankton_He430_21_6,3mL_77x77_LR_FTIR2_or.csv	1142	14	cellulose,plant fibres	121.661	1	11.03	11.03	491.839	7.62351e-10
1143	E:/Veroeffentlichungen/Paperinpreparation/PyvsFTIR/pygcms/Plankton_He430_21_6,3mL_77x77_LR_FTIR2_or.csv	1143	14	cellulose,plant fibres	121.661	1	11.03	11.03	491.839	7.62351e-10
1144	E:/Veroeffentlichungen/Paperinpreparation/PyvsFTIR/pygcms/Plankton_He430_21_6,3mL_77x77_LR_FTIR2_or.csv	1144	14	cellulose,plant fibres	121.661	1	11.03	11.03	491.839	7.62351e-10
1145	E:/Veroeffentlichungen/Paperinpreparation/PyvsFTIR/pygcms/Plankton_He430_21_6,3mL_77x77_LR_FTIR2_or.csv	1145	14	cellulose,plant fibres	121.661	1	11.03	11.03	491.839	7.62351e-10
1146	E:/Veroeffentlichungen/Paperinpreparation/PyvsFTIR/pygcms/Plankton_He430_21_6,3mL_77x77_LR_FTIR2_or.csv	1146	14	cellulose,plant fibres	121.661	1	11.03	11.03	491.839	7.62351e-10
1147	E:/Veroeffentlichungen/Paperinpreparation/PyvsFTIR/pygcms/Plankton_He430_21_6,3mL_77x77_LR_FTIR2_or.csv	1147	14	cellulose,plant fibres	121.661	1	11.03	11.03	491.839	7.62351e-10
1148	E:/Veroeffentlichungen/Paperinpreparation/PyvsFTIR/pygcms/Plankton_He430_21_6,3mL_77x77_LR_FTIR2_or.csv	1148	14	cellulose,plant fibres	121.661	1	11.03	11.03	491.839	7.62351e-10
1149	E:/Veroeffentlichungen/Paperinpreparation/PyvsFTIR/pygcms/Plankton_He430_21_6,3mL_77x77_LR_FTIR2_or.csv	1149	14	cellulose,plant fibres	121.661	1	11.03	11.03	491.839	7.62351e-10
1150	E:/Veroeffentlichungen/Paperinpreparation/PyvsFTIR/pygcms/Plankton_He430_21_6,3mL_77x77_LR_FTIR2_or.csv	1150	14	cellulose,plant fibres	121.661	1	11.03	11.03	491.839	7.62351e-10
1151	E:/Veroeffentlichungen/Paperinpreparation/PyvsFTIR/pygcms/Plankton_He430_21_6,3mL_77x77_LR_FTIR2_or.csv	1151	14	cellulose,plant fibres	121.661	1	11.03	11.03	491.839	7.62351e-10
1152	E:/Veroeffentlichungen/Paperinpreparation/PyvsFTIR/pygcms/Plankton_He430_21_6,3mL_77x77_LR_FTIR2_or.csv	1152	14	cellulose,plant fibres	121.661	1	11.03	11.03	491.839	7.62351e-10
1153	E:/Veroeffentlichungen/Paperinpreparation/PyvsFTIR/pygcms/Plankton_He430_21_6,3mL_77x77_LR_FTIR2_or.csv	1153	14	cellulose,plant fibres	121.661	1	11.03	11.03	491.839	7.62351e-10
1154	E:/Veroeffentlichungen/Paperinpreparation/PyvsFTIR/pygcms/Plankton_He430_21_6,3mL_77x77_LR_FTIR2_or.csv	1154	14	cellulose,plant fibres	121.661	1	11.03	11.03	491.839	7.62351e-10
1155	E:/Veroeffentlichungen/Paperinpreparation/PyvsFTIR/pygcms/Plankton_He430_21_6,3mL_77x77_LR_FTIR2_or.csv	1155	14	cellulose,plant fibres	121.661	1	11.03	11.03	491.839	7.62351e-10
1156	E:/Veroeffentlichungen/Paperinpreparation/PyvsFTIR/pygcms/Plankton_He430_21_6,3mL_77x77_LR_FTIR2_or.csv	1156	14	cellulose,plant fibres	121.661	1	11.03	11.03	491.839	7.62351e-10
1157	E:/Veroeffentlichungen/Paperinpreparation/PyvsFTIR/pygcms/Plankton_He430_21_6,3mL_77x77_LR_FTIR2_or.csv	1157	14	cellulose,plant fibres	121.661	1	11.03	11.03	491.839	7.62351e-10
1158	E:/Veroeffentlichungen/Paperinpreparation/PyvsFTIR/pygcms/Plankton_He430_21_6,3mL_77x77_LR_FTIR2_or.csv	1158	14	cellulose,plant fibres	121.661	1	11.03	11.03	491.839	7.62351e-10
1159	E:/Veroeffentlichungen/Paperinpreparation/PyvsFTIR/pygcms/Plankton_He430_21_6,3mL_77x77_LR_FTIR2_or.csv	1159	14	cellulose,plant fibres	121.661	1	11.03	11.03	491.839	7.62351e-10
1160	E:/Veroeffentlichungen/Paperinpreparation/PyvsFTIR/pygcms/Plankton_He430_21_6,3mL_77x77_LR_FTIR2_or.csv	1160	14	cellulose,plant fibres	121.661	1	11.03	11.03	491.839	7.62351e-10
1161	E:/Veroeffentlichungen/Paperinpreparation/PyvsFTIR/pygcms/Plankton_He430_21_6,3mL_77x77_LR_FTIR2_or.csv	1161	14	cellulose,plant fibres	121.661	1	11.03	11.03	491.839	7.62351e-10
1162	E:/Veroeffentlichungen/Paperinpreparation/PyvsFTIR/pygcms/Plankton_He430_21_6,3mL_77x77_LR_FTIR2_or.csv	1162	14	cellulose,plant fibres	121.661	1	11.03	11.03	491.839	7.62351e-10
1163	E:/Veroeffentlichungen/Paperinpreparation/PyvsFTIR/pygcms/Plankton_He430_21_6,3mL_77x77_LR_FTIR2_or.csv	1163	14	cellulose,plant fibres	121.661	1	11.03	11.03	491.839	7.62351e-10
1164	E:/Veroeffentlichungen/Paperinpreparation/PyvsFTIR/pygcms/Plankton_He430_21_6,3mL_77x77_LR_FTIR2_or.csv	1164	14	cellulose,plant fibres	121.661	1	11.03	11.03	491.839	7.62351e-10
1165	E:/Veroeffentlichungen/Paperinpreparation/PyvsFTIR/pygcms/Plankton_He430_21_6,3mL_77x77_LR_FTIR2_or.csv	1165	14	cellulose,plant fibres	121.661	1	11.03	11.03	491.839	7.62351e-10
1166	E:/Veroeffentlichungen/Paperinpreparation/PyvsFTIR/pygcms/Plankton_He430_21_6,3mL_77x77_LR_FTIR2_or.csv	1166	14	cellulose,plant fibres	121.661	1	11.03	11.03	491.839	7.62351e-10
1167	E:/Veroeffentlichungen/Paperinpreparation/PyvsFTIR/pygcms/Plankton_He430_21_6,3mL_77x77_LR_FTIR2_or.csv	1167	14	cellulose,plant fibres	121.661	1	11.03	11.03	491.839	7.62351e-10
1168	E:/Veroeffentlichungen/Paperinpreparation/PyvsFTIR/pygcms/Plankton_He430_21_6,3mL_77x77_LR_FTIR2_or.csv	1168	14	cellulose,plant fibres	121.661	1	11.03	11.03	491.839	7.62351e-10
1169	E:/Veroeffentlichungen/Paperinpreparation/PyvsFTIR/pygcms/Plankton_He430_21_6,3mL_77x77_LR_FTIR2_or.csv	1169	14	cellulose,plant fibres	121.661	1	11.03	11.03	491.839	7.62351e-10
1170	E:/Veroeffentlichungen/Paperinpreparation/PyvsFTIR/pygcms/Plankton_He430_21_6,3mL_77x77_LR_FTIR2_or.csv	1170	14	cellulose,plant fibres	121.661	1	11.03	11.03	491.839	7.62351e-10
1171	E:/Veroeffentlichungen/Paperinpreparation/PyvsFTIR/pygcms/Plankton_He430_21_6,3mL_77x77_LR_FTIR2_or.csv	1171	14	cellulose,plant fibres	121.661	1	11.03	11.03	491.839	7.62351e-10
1172	E:/Veroeffentlichungen/Paperinpreparation/PyvsFTIR/pygcms/Plankton_He430_21_6,3mL_77x77_LR_FTIR2_or.csv	1172	14	cellulose,plant fibres	121.661	1	11.03	11.03	491.839	7.62351e-10
1173	E:/Veroeffentlichungen/Paperinpreparation/PyvsFTIR/pygcms/Plankton_He430_21_6,3mL_77x77_LR_FTIR2_or.csv	1173	14	cellulose,plant fibres	121.661	1	11.03	11.03	491.839	7.62351e-10
1174	E:/Veroeffentlichungen/Paperinpreparation/PyvsFTIR/pygcms/Plankton_He430_21_6,3mL_77x77_LR_FTIR2_or.csv	1174	14	cellulose,plant fibres	121.661	1	11.03	11.03	491.839	7.62351e-10
1175	E:/Veroeffentlichungen/Paperinpreparation/PyvsFTIR/pygcms/Plankton_He430_21_6,3mL_77x77_LR_FTIR2_or.csv	1175	14	cellulose,plant fibres	121.661	1	11.03	11.03	491.839	7.62351e-10
1176	E:/Veroeffentlichungen/Paperinpreparation/PyvsFTIR/pygcms/Plankton_He430_21_6,3mL_77x77_LR_FTIR2_or.csv	1176	14	cellulose,plant fibres	121.661	1	11.03	11.03	491.839	7.62351e-10
1177	E:/Veroeffentlichungen/Paperinpreparation/PyvsFTIR/pygcms/Plankton_He430_21_6,3mL_77x77_LR_FTIR2_or.csv	1177	14	cellulose,plant fibres	121.661	1	11.03	11.03	491.839	7.62351e-10
1178	E:/Veroeffentlichungen/Paperinpreparation/PyvsFTIR/pygcms/Plankton_He430_21_6,3mL_77x77_LR_FTIR2_or.csv	1178	14	cellulose,plant fibres	121.661	1	11.03	11.03	491.839	7.62351e-10
1179	E:/Veroeffentlichungen/Paperinpreparation/PyvsFTIR/pygcms/Plankton_He430_21_6,3mL_77x77_LR_FTIR2_or.csv	1179	14	cellulose,plant fibres	121.661	1	11.03	11.03	491.839	7.62351e-10
1180	E:/Veroeffentlichungen/Paperinpreparation/PyvsFTIR/pygcms/Plankton_He430_21_6,3mL_77x77_LR_FTIR2_or.csv	1180	14	cellulose,plant fibres	121.661	1	11.03	11.03	491.839	7.62351e-10
1181	E:/Veroeffentlichungen/Paperinpreparation/PyvsFTIR/pygcms/Plankton_He430_21_6,3mL_77x77_LR_FTIR2_or.csv	1181	14	cellulose,plant fibres	121.661	1	11.03	11.03	491.839	7.62351e-10
1182	E:/Veroeffentlichungen/Paperinpreparation/PyvsFTIR/pygcms/Plankton_He430_21_6,3mL_77x77_LR_FTIR2_or.csv	1182	14	cellulose,plant fibres	121.661	1	11.03	11.03	491.839	7.62351e-10
1183	E:/Veroeffentlichungen/Paperinpreparation/PyvsFTIR/pygcms/Plankton_He430_21_6,3mL_77x77_LR_FTIR2_or.csv	1183	14	cellulose,plant fibres	121.661	1	11.03	11.03	491.839	7.62351e-10
1184	E:/Veroeffentlichungen/Paperinpreparation/PyvsFTIR/pygcms/Plankton_He430_21_6,3mL_77x77_LR_FTIR2_or.csv	1184	14	cellulose,plant fibres	121.661	1	11.03	11.03	491.839	7.62351e-10
1185	E:/Veroeffentlichungen/Paperinpreparation/PyvsFTIR/pygcms/Plankton_He430_21_6,3mL_77x77_LR_FTIR2_or.csv	1185	14	cellulose,plant fibres	121.661	1	11.03	11.03	491.839	7.62351e-10
1186	E:/Veroeffentlichungen/Paperinpreparation/PyvsFTIR/pygcms/Plankton_He430_21_6,3mL_77x77_LR_FTIR2_or.csv	1186	14	cellulose,plant fibres	121.661	1	11.03	11.03	491.839	7.62351e-10
1187	E:/Veroeffentlichungen/Paperinpreparation/PyvsFTIR/pygcms/Plankton_He430_21_6,3mL_77x77_LR_FTIR2_or.csv	1187	14	cellulose,plant fibres	121.661	1	11.03	11.03	491.839	7.62351e-10
1	E:/Veroeffentlichungen/Paperinpreparation/PyvsFTIR/pygcms/Plankton_He430_21_6,3mL_77x77_LR_FTIR2_or.csv	1	15	quartz	4988.1	1.60344	94.2404	58.7739	119317	2.61305e-07
2	E:/Veroeffentlichungen/Paperinpreparation/PyvsFTIR/pygcms/Plankton_He430_21_6,3mL_77x77_LR_FTIR2_or.csv	2	15	quartz	2433.22	1.40687	59.3984	42.2202	38807.2	8.49878e-08
3	E:/Veroeffentlichungen/Paperinpreparation/PyvsFTIR/pygcms/Plankton_He430_21_6,3mL_77x77_LR_FTIR2_or.csv	3	15	quartz	1946.57	2.553	73.9915	28.9822	22779.3	4.98867e-08
4	E:/Veroeffentlichungen/Paperinpreparation/PyvsFTIR/pygcms/Plankton_He430_21_6,3mL_77x77_LR_FTIR2_or.csv	4	15	quartz	1703.25	1.71273	56.2422	32.8377	22228.2	4.86797e-08
5	E:/Veroeffentlichungen/Paperinpreparation/PyvsFTIR/pygcms/Plankton_He430_21_6,3mL_77x77_LR_FTIR2_or.csv	5	15	quartz	1581.59	1.10405	49.3277	44.6789	36090.4	7.90381e-08
6	E:/Veroeffentlichungen/Paperinpreparation/PyvsFTIR/pygcms/Plankton_He430_21_6,3mL_77x77_LR_FTIR2_or.csv	6	15	quartz	1338.27	1.4169	39.7692	28.0678	11483.2	2.51481e-08
7	E:/Veroeffentlichungen/Paperinpreparation/PyvsFTIR/pygcms/Plankton_He430_21_6,3mL_77x77_LR_FTIR2_or.csv	7	15	quartz	1338.27	1.29731	44.12	34.009	18703.3	4.09603e-08
8	E:/Veroeffentlichungen/Paperinpreparation/PyvsFTIR/pygcms/Plankton_He430_21_6,3mL_77x77_LR_FTIR2_or.csv	8	15	quartz	1094.95	1.39003	34.8799	25.0929	8049.59	1.76286e-08
9	E:/Veroeffentlichungen/Paperinpreparation/PyvsFTIR/pygcms/Plankton_He430_21_6,3mL_77x77_LR_FTIR2_or.csv	9	15	quartz	1094.95	1.50181	45.4779	30.282	15285	3.34741e-08
10	E:/Veroeffentlichungen/Paperinpreparation/PyvsFTIR/pygcms/Plankton_He430_21_6,3mL_77x77_LR_FTIR2_or.csv	10	15	quartz	973.287	2.52982	44.12	17.44	4918.39	1.07713e-08
11	E:/Veroeffentlichungen/Paperinpreparation/PyvsFTIR/pygcms/Plankton_He430_21_6,3mL_77x77_LR_FTIR2_or.csv	11	15	quartz	851.626	2.18076	34.8799	15.9944	3270.45	7.16229e-09
12	E:/Veroeffentlichungen/Paperinpreparation/PyvsFTIR/pygcms/Plankton_He430_21_6,3mL_77x77_LR_FTIR2_or.csv	12	15	quartz	729.965	1.63299	24.6638	15.1034	2062.1	4.516e-09
13	E:/Veroeffentlichungen/Paperinpreparation/PyvsFTIR/pygcms/Plankton_He430_21_6,3mL_77x77_LR_FTIR2_or.csv	13	15	quartz	608.304	1.73205	24.6638	14.2397	1832.98	4.01422e-09
14	E:/Veroeffentlichungen/Paperinpreparation/PyvsFTIR/pygcms/Plankton_He430_21_6,3mL_77x77_LR_FTIR2_or.csv	14	15	quartz	608.304	1.26491	24.6638	19.4985	3436.83	7.52666e-09
15	E:/Veroeffentlichungen/Paperinpreparation/PyvsFTIR/pygcms/Plankton_He430_21_6,3mL_77x77_LR_FTIR2_or.csv	15	15	quartz	608.304	1.73205	24.6638	14.2397	1832.98	4.01422e-09
16	E:/Veroeffentlichungen/Paperinpreparation/PyvsFTIR/pygcms/Plankton_He430_21_6,3mL_77x77_LR_FTIR2_or.csv	16	15	quartz	608.304	1.73205	24.6638	14.2397	1832.98	4.01422e-09
17	E:/Veroeffentlichungen/Paperinpreparation/PyvsFTIR/pygcms/Plankton_He430_21_6,3mL_77x77_LR_FTIR2_or.csv	17	15	quartz	486.644	2.61803	24.6638	9.42074	802.283	1.757e-09
18	E:/Veroeffentlichungen/Paperinpreparation/PyvsFTIR/pygcms/Plankton_He430_21_6,3mL_77x77_LR_FTIR2_or.csv	18	15	quartz	486.644	4.4712	34.8799	7.80102	777.991	1.7038e-09
19	E:/Veroeffentlichungen/Paperinpreparation/PyvsFTIR/pygcms/Plankton_He430_21_6,3mL_77x77_LR_FTIR2_or.csv	19	15	quartz	486.644	1	15.5988	15.5988	1391.13	3.04658e-09
20	E:/Veroeffentlichungen/Paperinpreparation/PyvsFTIR/pygcms/Plankton_He430_21_6,3mL_77x77_LR_FTIR2_or.csv	20	15	quartz	486.644	2.61803	24.6638	9.42074	802.283	1.757e-09
21	E:/Veroeffentlichungen/Paperinpreparation/PyvsFTIR/pygcms/Plankton_He430_21_6,3mL_77x77_LR_FTIR2_or.csv	21	15	quartz	486.644	1	15.5988	15.5988	1391.13	3.04658e-09
22	E:/Veroeffentlichungen/Paperinpreparation/PyvsFTIR/pygcms/Plankton_He430_21_6,3mL_77x77_LR_FTIR2_or.csv	22	15	quartz	364.983	1.73205	15.5988	9.00596	463.711	1.01553e-09
23	E:/Veroeffentlichungen/Paperinpreparation/PyvsFTIR/pygcms/Plankton_He430_21_6,3mL_77x77_LR_FTIR2_or.csv	23	15	quartz	364.983	4.39107	24.6638	5.61682	285.192	6.24572e-10
24	E:/Veroeffentlichungen/Paperinpreparation/PyvsFTIR/pygcms/Plankton_He430_21_6,3mL_77x77_LR_FTIR2_or.csv	24	15	quartz	364.983	1.73205	15.5988	9.00596	463.711	1.01553e-09
25	E:/Veroeffentlichungen/Paperinpreparation/PyvsFTIR/pygcms/Plankton_He430_21_6,3mL_77x77_LR_FTIR2_or.csv	25	15	quartz	364.983	3	33.09	11.03	1475.52	3.23138e-09
26	E:/Veroeffentlichungen/Paperinpreparation/PyvsFTIR/pygcms/Plankton_He430_21_6,3mL_77x77_LR_FTIR2_or.csv	26	15	quartz	364.983	1.73205	15.5988	9.00596	463.711	1.01553e-09
27	E:/Veroeffentlichungen/Paperinpreparation/PyvsFTIR/pygcms/Plankton_He430_21_6,3mL_77x77_LR_FTIR2_or.csv	27	15	quartz	243.322	2	22.06	11.03	983.679	2.15426e-09
28	E:/Veroeffentlichungen/Paperinpreparation/PyvsFTIR/pygcms/Plankton_He430_21_6,3mL_77x77_LR_FTIR2_or.csv	28	15	quartz	243.322	2	22.06	11.03	983.679	2.15426e-09
29	E:/Veroeffentlichungen/Paperinpreparation/PyvsFTIR/pygcms/Plankton_He430_21_6,3mL_77x77_LR_FTIR2_or.csv	29	15	quartz	243.322	2	22.06	11.03	983.679	2.15426e-09
30	E:/Veroeffentlichungen/Paperinpreparation/PyvsFTIR/pygcms/Plankton_He430_21_6,3mL_77x77_LR_FTIR2_or.csv	30	15	quartz	243.322	2	22.06	11.03	983.679	2.15426e-09
31	E:/Veroeffentlichungen/Paperinpreparation/PyvsFTIR/pygcms/Plankton_He430_21_6,3mL_77x77_LR_FTIR2_or.csv	31	15	quartz	243.322	2	22.06	11.03	983.679	2.15426e-09
32	E:/Veroeffentlichungen/Paperinpreparation/PyvsFTIR/pygcms/Plankton_He430_21_6,3mL_77x77_LR_FTIR2_or.csv	32	15	quartz	243.322	2	22.06	11.03	983.679	2.15426e-09
33	E:/Veroeffentlichungen/Paperinpreparation/PyvsFTIR/pygcms/Plankton_He430_21_6,3mL_77x77_LR_FTIR2_or.csv	33	15	quartz	243.322	2	22.06	11.03	983.679	2.15426e-09
34	E:/Veroeffentlichungen/Paperinpreparation/PyvsFTIR/pygcms/Plankton_He430_21_6,3mL_77x77_LR_FTIR2_or.csv	34	15	quartz	243.322	2	22.06	11.03	983.679	2.15426e-09
35	E:/Veroeffentlichungen/Paperinpreparation/PyvsFTIR/pygcms/Plankton_He430_21_6,3mL_77x77_LR_FTIR2_or.csv	35	15	quartz	121.661	1	11.03	11.03	491.839	1.07713e-09
36	E:/Veroeffentlichungen/Paperinpreparation/PyvsFTIR/pygcms/Plankton_He430_21_6,3mL_77x77_LR_FTIR2_or.csv	36	15	quartz	121.661	1	11.03	11.03	491.839	1.07713e-09
37	E:/Veroeffentlichungen/Paperinpreparation/PyvsFTIR/pygcms/Plankton_He430_21_6,3mL_77x77_LR_FTIR2_or.csv	37	15	quartz	121.661	1	11.03	11.03	491.839	1.07713e-09
38	E:/Veroeffentlichungen/Paperinpreparation/PyvsFTIR/pygcms/Plankton_He430_21_6,3mL_77x77_LR_FTIR2_or.csv	38	15	quartz	121.661	1	11.03	11.03	491.839	1.07713e-09
39	E:/Veroeffentlichungen/Paperinpreparation/PyvsFTIR/pygcms/Plankton_He430_21_6,3mL_77x77_LR_FTIR2_or.csv	39	15	quartz	121.661	1	11.03	11.03	491.839	1.07713e-09
40	E:/Veroeffentlichungen/Paperinpreparation/PyvsFTIR/pygcms/Plankton_He430_21_6,3mL_77x77_LR_FTIR2_or.csv	40	15	quartz	121.661	1	11.03	11.03	491.839	1.07713e-09
41	E:/Veroeffentlichungen/Paperinpreparation/PyvsFTIR/pygcms/Plankton_He430_21_6,3mL_77x77_LR_FTIR2_or.csv	41	15	quartz	121.661	1	11.03	11.03	491.839	1.07713e-09
42	E:/Veroeffentlichungen/Paperinpreparation/PyvsFTIR/pygcms/Plankton_He430_21_6,3mL_77x77_LR_FTIR2_or.csv	42	15	quartz	121.661	1	11.03	11.03	491.839	1.07713e-09
43	E:/Veroeffentlichungen/Paperinpreparation/PyvsFTIR/pygcms/Plankton_He430_21_6,3mL_77x77_LR_FTIR2_or.csv	43	15	quartz	121.661	1	11.03	11.03	491.839	1.07713e-09
44	E:/Veroeffentlichungen/Paperinpreparation/PyvsFTIR/pygcms/Plankton_He430_21_6,3mL_77x77_LR_FTIR2_or.csv	44	15	quartz	121.661	1	11.03	11.03	491.839	1.07713e-09
45	E:/Veroeffentlichungen/Paperinpreparation/PyvsFTIR/pygcms/Plankton_He430_21_6,3mL_77x77_LR_FTIR2_or.csv	45	15	quartz	121.661	1	11.03	11.03	491.839	1.07713e-09
46	E:/Veroeffentlichungen/Paperinpreparation/PyvsFTIR/pygcms/Plankton_He430_21_6,3mL_77x77_LR_FTIR2_or.csv	46	15	quartz	121.661	1	11.03	11.03	491.839	1.07713e-09
47	E:/Veroeffentlichungen/Paperinpreparation/PyvsFTIR/pygcms/Plankton_He430_21_6,3mL_77x77_LR_FTIR2_or.csv	47	15	quartz	121.661	1	11.03	11.03	491.839	1.07713e-09
48	E:/Veroeffentlichungen/Paperinpreparation/PyvsFTIR/pygcms/Plankton_He430_21_6,3mL_77x77_LR_FTIR2_or.csv	48	15	quartz	121.661	1	11.03	11.03	491.839	1.07713e-09
49	E:/Veroeffentlichungen/Paperinpreparation/PyvsFTIR/pygcms/Plankton_He430_21_6,3mL_77x77_LR_FTIR2_or.csv	49	15	quartz	121.661	1	11.03	11.03	491.839	1.07713e-09
50	E:/Veroeffentlichungen/Paperinpreparation/PyvsFTIR/pygcms/Plankton_He430_21_6,3mL_77x77_LR_FTIR2_or.csv	50	15	quartz	121.661	1	11.03	11.03	491.839	1.07713e-09
51	E:/Veroeffentlichungen/Paperinpreparation/PyvsFTIR/pygcms/Plankton_He430_21_6,3mL_77x77_LR_FTIR2_or.csv	51	15	quartz	121.661	1	11.03	11.03	491.839	1.07713e-09
1	E:/Veroeffentlichungen/Paperinpreparation/PyvsFTIR/pygcms/Plankton_He430_21_6,3mL_77x77_LR_FTIR2_or.csv	1	19	chitin	3649.83	2.88102	143.39	49.7706	130185	4.94704e-08
2	E:/Veroeffentlichungen/Paperinpreparation/PyvsFTIR/pygcms/Plankton_He430_21_6,3mL_77x77_LR_FTIR2_or.csv	2	19	chitin	3163.18	3.63209	138.206	38.0512	73343.1	2.78704e-08
3	E:/Veroeffentlichungen/Paperinpreparation/PyvsFTIR/pygcms/Plankton_He430_21_6,3mL_77x77_LR_FTIR2_or.csv	3	19	chitin	2554.88	2.29774	79.5385	34.6159	34932.2	1.32742e-08
4	E:/Veroeffentlichungen/Paperinpreparation/PyvsFTIR/pygcms/Plankton_He430_21_6,3mL_77x77_LR_FTIR2_or.csv	4	19	chitin	1094.95	1.86968	46.7963	25.029	10744.7	4.083e-09
5	E:/Veroeffentlichungen/Paperinpreparation/PyvsFTIR/pygcms/Plankton_He430_21_6,3mL_77x77_LR_FTIR2_or.csv	5	19	chitin	973.287	3.32934	56.2422	16.8929	5882.55	2.23537e-09
6	E:/Veroeffentlichungen/Paperinpreparation/PyvsFTIR/pygcms/Plankton_He430_21_6,3mL_77x77_LR_FTIR2_or.csv	6	19	chitin	851.626	4.04145	46.7963	11.5791	2299.63	8.73858e-10
7	E:/Veroeffentlichungen/Paperinpreparation/PyvsFTIR/pygcms/Plankton_He430_21_6,3mL_77x77_LR_FTIR2_or.csv	7	19	chitin	729.965	7.62558	56.2422	7.37546	1121.34	4.26109e-10
8	E:/Veroeffentlichungen/Paperinpreparation/PyvsFTIR/pygcms/Plankton_He430_21_6,3mL_77x77_LR_FTIR2_or.csv	8	19	chitin	729.965	4.32307	46.7963	10.8248	2009.78	7.63715e-10
9	E:/Veroeffentlichungen/Paperinpreparation/PyvsFTIR/pygcms/Plankton_He430_21_6,3mL_77x77_LR_FTIR2_or.csv	9	19	chitin	608.304	6.30779	45.4779	7.20979	866.448	3.2925e-10
10	E:/Veroeffentlichungen/Paperinpreparation/PyvsFTIR/pygcms/Plankton_He430_21_6,3mL_77x77_LR_FTIR2_or.csv	10	19	chitin	608.304	3.51555	34.8799	9.92161	1258.45	4.78212e-10
11	E:/Veroeffentlichungen/Paperinpreparation/PyvsFTIR/pygcms/Plankton_He430_21_6,3mL_77x77_LR_FTIR2_or.csv	11	19	chitin	608.304	3.51555	34.8799	9.92161	1258.45	4.78212e-10
12	E:/Veroeffentlichungen/Paperinpreparation/PyvsFTIR/pygcms/Plankton_He430_21_6,3mL_77x77_LR_FTIR2_or.csv	12	19	chitin	608.304	2.88675	31.1976	10.8071	1335.49	5.07485e-10
13	E:/Veroeffentlichungen/Paperinpreparation/PyvsFTIR/pygcms/Plankton_He430_21_6,3mL_77x77_LR_FTIR2_or.csv	13	19	chitin	486.644	5.82843	34.8799	5.98445	457.847	1.73982e-10
14	E:/Veroeffentlichungen/Paperinpreparation/PyvsFTIR/pygcms/Plankton_He430_21_6,3mL_77x77_LR_FTIR2_or.csv	14	19	chitin	486.644	6.8541	39.7692	5.80225	490.724	1.86475e-10
15	E:/Veroeffentlichungen/Paperinpreparation/PyvsFTIR/pygcms/Plankton_He430_21_6,3mL_77x77_LR_FTIR2_or.csv	15	19	chitin	486.644	5.82843	34.8799	5.98445	457.847	1.73982e-10
16	E:/Veroeffentlichungen/Paperinpreparation/PyvsFTIR/pygcms/Plankton_He430_21_6,3mL_77x77_LR_FTIR2_or.csv	16	19	chitin	486.644	6.8541	39.7692	5.80225	490.724	1.86475e-10
17	E:/Veroeffentlichungen/Paperinpreparation/PyvsFTIR/pygcms/Plankton_He430_21_6,3mL_77x77_LR_FTIR2_or.csv	17	19	chitin	486.644	2.44949	24.6638	10.069	916.488	3.48266e-10
18	E:/Veroeffentlichungen/Paperinpreparation/PyvsFTIR/pygcms/Plankton_He430_21_6,3mL_77x77_LR_FTIR2_or.csv	18	19	chitin	486.644	2.44949	24.6638	10.069	916.488	3.48266e-10
19	E:/Veroeffentlichungen/Paperinpreparation/PyvsFTIR/pygcms/Plankton_He430_21_6,3mL_77x77_LR_FTIR2_or.csv	19	19	chitin	486.644	4	44.12	11.03	1967.36	7.47596e-10
20	E:/Veroeffentlichungen/Paperinpreparation/PyvsFTIR/pygcms/Plankton_He430_21_6,3mL_77x77_LR_FTIR2_or.csv	20	19	chitin	486.644	1.63299	22.06	13.5089	1475.52	5.60697e-10
21	E:/Veroeffentlichungen/Paperinpreparation/PyvsFTIR/pygcms/Plankton_He430_21_6,3mL_77x77_LR_FTIR2_or.csv	21	19	chitin	364.983	1.73205	15.5988	9.00596	463.711	1.7621e-10
22	E:/Veroeffentlichungen/Paperinpreparation/PyvsFTIR/pygcms/Plankton_He430_21_6,3mL_77x77_LR_FTIR2_or.csv	22	19	chitin	364.983	1.73205	15.5988	9.00596	463.711	1.7621e-10
23	E:/Veroeffentlichungen/Paperinpreparation/PyvsFTIR/pygcms/Plankton_He430_21_6,3mL_77x77_LR_FTIR2_or.csv	23	19	chitin	364.983	3	33.09	11.03	1475.52	5.60697e-10
24	E:/Veroeffentlichungen/Paperinpreparation/PyvsFTIR/pygcms/Plankton_He430_21_6,3mL_77x77_LR_FTIR2_or.csv	24	19	chitin	364.983	1.73205	15.5988	9.00596	463.711	1.7621e-10
25	E:/Veroeffentlichungen/Paperinpreparation/PyvsFTIR/pygcms/Plankton_He430_21_6,3mL_77x77_LR_FTIR2_or.csv	25	19	chitin	364.983	3	33.09	11.03	1475.52	5.60697e-10
26	E:/Veroeffentlichungen/Paperinpreparation/PyvsFTIR/pygcms/Plankton_He430_21_6,3mL_77x77_LR_FTIR2_or.csv	26	19	chitin	364.983	3	33.09	11.03	1475.52	5.60697e-10
27	E:/Veroeffentlichungen/Paperinpreparation/PyvsFTIR/pygcms/Plankton_He430_21_6,3mL_77x77_LR_FTIR2_or.csv	27	19	chitin	364.983	1.73205	15.5988	9.00596	463.711	1.7621e-10
28	E:/Veroeffentlichungen/Paperinpreparation/PyvsFTIR/pygcms/Plankton_He430_21_6,3mL_77x77_LR_FTIR2_or.csv	28	19	chitin	243.322	2	22.06	11.03	983.679	3.73798e-10
29	E:/Veroeffentlichungen/Paperinpreparation/PyvsFTIR/pygcms/Plankton_He430_21_6,3mL_77x77_LR_FTIR2_or.csv	29	19	chitin	243.322	2	22.06	11.03	983.679	3.73798e-10
30	E:/Veroeffentlichungen/Paperinpreparation/PyvsFTIR/pygcms/Plankton_He430_21_6,3mL_77x77_LR_FTIR2_or.csv	30	19	chitin	243.322	2	22.06	11.03	983.679	3.73798e-10
31	E:/Veroeffentlichungen/Paperinpreparation/PyvsFTIR/pygcms/Plankton_He430_21_6,3mL_77x77_LR_FTIR2_or.csv	31	19	chitin	243.322	2	22.06	11.03	983.679	3.73798e-10
32	E:/Veroeffentlichungen/Paperinpreparation/PyvsFTIR/pygcms/Plankton_He430_21_6,3mL_77x77_LR_FTIR2_or.csv	32	19	chitin	243.322	2	22.06	11.03	983.679	3.73798e-10
33	E:/Veroeffentlichungen/Paperinpreparation/PyvsFTIR/pygcms/Plankton_He430_21_6,3mL_77x77_LR_FTIR2_or.csv	33	19	chitin	243.322	2	22.06	11.03	983.679	3.73798e-10
34	E:/Veroeffentlichungen/Paperinpreparation/PyvsFTIR/pygcms/Plankton_He430_21_6,3mL_77x77_LR_FTIR2_or.csv	34	19	chitin	243.322	2	22.06	11.03	983.679	3.73798e-10
35	E:/Veroeffentlichungen/Paperinpreparation/PyvsFTIR/pygcms/Plankton_He430_21_6,3mL_77x77_LR_FTIR2_or.csv	35	19	chitin	243.322	2	22.06	11.03	983.679	3.73798e-10
36	E:/Veroeffentlichungen/Paperinpreparation/PyvsFTIR/pygcms/Plankton_He430_21_6,3mL_77x77_LR_FTIR2_or.csv	36	19	chitin	243.322	2	22.06	11.03	983.679	3.73798e-10
37	E:/Veroeffentlichungen/Paperinpreparation/PyvsFTIR/pygcms/Plankton_He430_21_6,3mL_77x77_LR_FTIR2_or.csv	37	19	chitin	243.322	2	22.06	11.03	983.679	3.73798e-10
38	E:/Veroeffentlichungen/Paperinpreparation/PyvsFTIR/pygcms/Plankton_He430_21_6,3mL_77x77_LR_FTIR2_or.csv	38	19	chitin	243.322	2	22.06	11.03	983.679	3.73798e-10
39	E:/Veroeffentlichungen/Paperinpreparation/PyvsFTIR/pygcms/Plankton_He430_21_6,3mL_77x77_LR_FTIR2_or.csv	39	19	chitin	243.322	2	22.06	11.03	983.679	3.73798e-10
40	E:/Veroeffentlichungen/Paperinpreparation/PyvsFTIR/pygcms/Plankton_He430_21_6,3mL_77x77_LR_FTIR2_or.csv	40	19	chitin	243.322	2	22.06	11.03	983.679	3.73798e-10
41	E:/Veroeffentlichungen/Paperinpreparation/PyvsFTIR/pygcms/Plankton_He430_21_6,3mL_77x77_LR_FTIR2_or.csv	41	19	chitin	243.322	2	22.06	11.03	983.679	3.73798e-10
42	E:/Veroeffentlichungen/Paperinpreparation/PyvsFTIR/pygcms/Plankton_He430_21_6,3mL_77x77_LR_FTIR2_or.csv	42	19	chitin	243.322	2	22.06	11.03	983.679	3.73798e-10
43	E:/Veroeffentlichungen/Paperinpreparation/PyvsFTIR/pygcms/Plankton_He430_21_6,3mL_77x77_LR_FTIR2_or.csv	43	19	chitin	243.322	2	22.06	11.03	983.679	3.73798e-10
44	E:/Veroeffentlichungen/Paperinpreparation/PyvsFTIR/pygcms/Plankton_He430_21_6,3mL_77x77_LR_FTIR2_or.csv	44	19	chitin	243.322	2	22.06	11.03	983.679	3.73798e-10
45	E:/Veroeffentlichungen/Paperinpreparation/PyvsFTIR/pygcms/Plankton_He430_21_6,3mL_77x77_LR_FTIR2_or.csv	45	19	chitin	243.322	2	22.06	11.03	983.679	3.73798e-10
46	E:/Veroeffentlichungen/Paperinpreparation/PyvsFTIR/pygcms/Plankton_He430_21_6,3mL_77x77_LR_FTIR2_or.csv	46	19	chitin	243.322	2	22.06	11.03	983.679	3.73798e-10
47	E:/Veroeffentlichungen/Paperinpreparation/PyvsFTIR/pygcms/Plankton_He430_21_6,3mL_77x77_LR_FTIR2_or.csv	47	19	chitin	243.322	2	22.06	11.03	983.679	3.73798e-10
48	E:/Veroeffentlichungen/Paperinpreparation/PyvsFTIR/pygcms/Plankton_He430_21_6,3mL_77x77_LR_FTIR2_or.csv	48	19	chitin	243.322	2	22.06	11.03	983.679	3.73798e-10
49	E:/Veroeffentlichungen/Paperinpreparation/PyvsFTIR/pygcms/Plankton_He430_21_6,3mL_77x77_LR_FTIR2_or.csv	49	19	chitin	243.322	2	22.06	11.03	983.679	3.73798e-10
50	E:/Veroeffentlichungen/Paperinpreparation/PyvsFTIR/pygcms/Plankton_He430_21_6,3mL_77x77_LR_FTIR2_or.csv	50	19	chitin	243.322	2	22.06	11.03	983.679	3.73798e-10
51	E:/Veroeffentlichungen/Paperinpreparation/PyvsFTIR/pygcms/Plankton_He430_21_6,3mL_77x77_LR_FTIR2_or.csv	51	19	chitin	243.322	2	22.06	11.03	983.679	3.73798e-10
52	E:/Veroeffentlichungen/Paperinpreparation/PyvsFTIR/pygcms/Plankton_He430_21_6,3mL_77x77_LR_FTIR2_or.csv	52	19	chitin	243.322	2	22.06	11.03	983.679	3.73798e-10
53	E:/Veroeffentlichungen/Paperinpreparation/PyvsFTIR/pygcms/Plankton_He430_21_6,3mL_77x77_LR_FTIR2_or.csv	53	19	chitin	243.322	2	22.06	11.03	983.679	3.73798e-10
54	E:/Veroeffentlichungen/Paperinpreparation/PyvsFTIR/pygcms/Plankton_He430_21_6,3mL_77x77_LR_FTIR2_or.csv	54	19	chitin	243.322	2	22.06	11.03	983.679	3.73798e-10
55	E:/Veroeffentlichungen/Paperinpreparation/PyvsFTIR/pygcms/Plankton_He430_21_6,3mL_77x77_LR_FTIR2_or.csv	55	19	chitin	243.322	2	22.06	11.03	983.679	3.73798e-10
56	E:/Veroeffentlichungen/Paperinpreparation/PyvsFTIR/pygcms/Plankton_He430_21_6,3mL_77x77_LR_FTIR2_or.csv	56	19	chitin	243.322	2	22.06	11.03	983.679	3.73798e-10
57	E:/Veroeffentlichungen/Paperinpreparation/PyvsFTIR/pygcms/Plankton_He430_21_6,3mL_77x77_LR_FTIR2_or.csv	57	19	chitin	243.322	2	22.06	11.03	983.679	3.73798e-10
58	E:/Veroeffentlichungen/Paperinpreparation/PyvsFTIR/pygcms/Plankton_He430_21_6,3mL_77x77_LR_FTIR2_or.csv	58	19	chitin	243.322	2	22.06	11.03	983.679	3.73798e-10
59	E:/Veroeffentlichungen/Paperinpreparation/PyvsFTIR/pygcms/Plankton_He430_21_6,3mL_77x77_LR_FTIR2_or.csv	59	19	chitin	243.322	2	22.06	11.03	983.679	3.73798e-10
60	E:/Veroeffentlichungen/Paperinpreparation/PyvsFTIR/pygcms/Plankton_He430_21_6,3mL_77x77_LR_FTIR2_or.csv	60	19	chitin	121.661	1	11.03	11.03	491.839	1.86899e-10
61	E:/Veroeffentlichungen/Paperinpreparation/PyvsFTIR/pygcms/Plankton_He430_21_6,3mL_77x77_LR_FTIR2_or.csv	61	19	chitin	121.661	1	11.03	11.03	491.839	1.86899e-10
62	E:/Veroeffentlichungen/Paperinpreparation/PyvsFTIR/pygcms/Plankton_He430_21_6,3mL_77x77_LR_FTIR2_or.csv	62	19	chitin	121.661	1	11.03	11.03	491.839	1.86899e-10
63	E:/Veroeffentlichungen/Paperinpreparation/PyvsFTIR/pygcms/Plankton_He430_21_6,3mL_77x77_LR_FTIR2_or.csv	63	19	chitin	121.661	1	11.03	11.03	491.839	1.86899e-10
64	E:/Veroeffentlichungen/Paperinpreparation/PyvsFTIR/pygcms/Plankton_He430_21_6,3mL_77x77_LR_FTIR2_or.csv	64	19	chitin	121.661	1	11.03	11.03	491.839	1.86899e-10
65	E:/Veroeffentlichungen/Paperinpreparation/PyvsFTIR/pygcms/Plankton_He430_21_6,3mL_77x77_LR_FTIR2_or.csv	65	19	chitin	121.661	1	11.03	11.03	491.839	1.86899e-10
66	E:/Veroeffentlichungen/Paperinpreparation/PyvsFTIR/pygcms/Plankton_He430_21_6,3mL_77x77_LR_FTIR2_or.csv	66	19	chitin	121.661	1	11.03	11.03	491.839	1.86899e-10
67	E:/Veroeffentlichungen/Paperinpreparation/PyvsFTIR/pygcms/Plankton_He430_21_6,3mL_77x77_LR_FTIR2_or.csv	67	19	chitin	121.661	1	11.03	11.03	491.839	1.86899e-10
68	E:/Veroeffentlichungen/Paperinpreparation/PyvsFTIR/pygcms/Plankton_He430_21_6,3mL_77x77_LR_FTIR2_or.csv	68	19	chitin	121.661	1	11.03	11.03	491.839	1.86899e-10
69	E:/Veroeffentlichungen/Paperinpreparation/PyvsFTIR/pygcms/Plankton_He430_21_6,3mL_77x77_LR_FTIR2_or.csv	69	19	chitin	121.661	1	11.03	11.03	491.839	1.86899e-10
70	E:/Veroeffentlichungen/Paperinpreparation/PyvsFTIR/pygcms/Plankton_He430_21_6,3mL_77x77_LR_FTIR2_or.csv	70	19	chitin	121.661	1	11.03	11.03	491.839	1.86899e-10
71	E:/Veroeffentlichungen/Paperinpreparation/PyvsFTIR/pygcms/Plankton_He430_21_6,3mL_77x77_LR_FTIR2_or.csv	71	19	chitin	121.661	1	11.03	11.03	491.839	1.86899e-10
72	E:/Veroeffentlichungen/Paperinpreparation/PyvsFTIR/pygcms/Plankton_He430_21_6,3mL_77x77_LR_FTIR2_or.csv	72	19	chitin	121.661	1	11.03	11.03	491.839	1.86899e-10
73	E:/Veroeffentlichungen/Paperinpreparation/PyvsFTIR/pygcms/Plankton_He430_21_6,3mL_77x77_LR_FTIR2_or.csv	73	19	chitin	121.661	1	11.03	11.03	491.839	1.86899e-10
74	E:/Veroeffentlichungen/Paperinpreparation/PyvsFTIR/pygcms/Plankton_He430_21_6,3mL_77x77_LR_FTIR2_or.csv	74	19	chitin	121.661	1	11.03	11.03	491.839	1.86899e-10
75	E:/Veroeffentlichungen/Paperinpreparation/PyvsFTIR/pygcms/Plankton_He430_21_6,3mL_77x77_LR_FTIR2_or.csv	75	19	chitin	121.661	1	11.03	11.03	491.839	1.86899e-10
76	E:/Veroeffentlichungen/Paperinpreparation/PyvsFTIR/pygcms/Plankton_He430_21_6,3mL_77x77_LR_FTIR2_or.csv	76	19	chitin	121.661	1	11.03	11.03	491.839	1.86899e-10
77	E:/Veroeffentlichungen/Paperinpreparation/PyvsFTIR/pygcms/Plankton_He430_21_6,3mL_77x77_LR_FTIR2_or.csv	77	19	chitin	121.661	1	11.03	11.03	491.839	1.86899e-10
78	E:/Veroeffentlichungen/Paperinpreparation/PyvsFTIR/pygcms/Plankton_He430_21_6,3mL_77x77_LR_FTIR2_or.csv	78	19	chitin	121.661	1	11.03	11.03	491.839	1.86899e-10
79	E:/Veroeffentlichungen/Paperinpreparation/PyvsFTIR/pygcms/Plankton_He430_21_6,3mL_77x77_LR_FTIR2_or.csv	79	19	chitin	121.661	1	11.03	11.03	491.839	1.86899e-10
80	E:/Veroeffentlichungen/Paperinpreparation/PyvsFTIR/pygcms/Plankton_He430_21_6,3mL_77x77_LR_FTIR2_or.csv	80	19	chitin	121.661	1	11.03	11.03	491.839	1.86899e-10
81	E:/Veroeffentlichungen/Paperinpreparation/PyvsFTIR/pygcms/Plankton_He430_21_6,3mL_77x77_LR_FTIR2_or.csv	81	19	chitin	121.661	1	11.03	11.03	491.839	1.86899e-10
82	E:/Veroeffentlichungen/Paperinpreparation/PyvsFTIR/pygcms/Plankton_He430_21_6,3mL_77x77_LR_FTIR2_or.csv	82	19	chitin	121.661	1	11.03	11.03	491.839	1.86899e-10
83	E:/Veroeffentlichungen/Paperinpreparation/PyvsFTIR/pygcms/Plankton_He430_21_6,3mL_77x77_LR_FTIR2_or.csv	83	19	chitin	121.661	1	11.03	11.03	491.839	1.86899e-10
84	E:/Veroeffentlichungen/Paperinpreparation/PyvsFTIR/pygcms/Plankton_He430_21_6,3mL_77x77_LR_FTIR2_or.csv	84	19	chitin	121.661	1	11.03	11.03	491.839	1.86899e-10
85	E:/Veroeffentlichungen/Paperinpreparation/PyvsFTIR/pygcms/Plankton_He430_21_6,3mL_77x77_LR_FTIR2_or.csv	85	19	chitin	121.661	1	11.03	11.03	491.839	1.86899e-10
86	E:/Veroeffentlichungen/Paperinpreparation/PyvsFTIR/pygcms/Plankton_He430_21_6,3mL_77x77_LR_FTIR2_or.csv	86	19	chitin	121.661	1	11.03	11.03	491.839	1.86899e-10
87	E:/Veroeffentlichungen/Paperinpreparation/PyvsFTIR/pygcms/Plankton_He430_21_6,3mL_77x77_LR_FTIR2_or.csv	87	19	chitin	121.661	1	11.03	11.03	491.839	1.86899e-10
88	E:/Veroeffentlichungen/Paperinpreparation/PyvsFTIR/pygcms/Plankton_He430_21_6,3mL_77x77_LR_FTIR2_or.csv	88	19	chitin	121.661	1	11.03	11.03	491.839	1.86899e-10
89	E:/Veroeffentlichungen/Paperinpreparation/PyvsFTIR/pygcms/Plankton_He430_21_6,3mL_77x77_LR_FTIR2_or.csv	89	19	chitin	121.661	1	11.03	11.03	491.839	1.86899e-10
90	E:/Veroeffentlichungen/Paperinpreparation/PyvsFTIR/pygcms/Plankton_He430_21_6,3mL_77x77_LR_FTIR2_or.csv	90	19	chitin	121.661	1	11.03	11.03	491.839	1.86899e-10
91	E:/Veroeffentlichungen/Paperinpreparation/PyvsFTIR/pygcms/Plankton_He430_21_6,3mL_77x77_LR_FTIR2_or.csv	91	19	chitin	121.661	1	11.03	11.03	491.839	1.86899e-10
92	E:/Veroeffentlichungen/Paperinpreparation/PyvsFTIR/pygcms/Plankton_He430_21_6,3mL_77x77_LR_FTIR2_or.csv	92	19	chitin	121.661	1	11.03	11.03	491.839	1.86899e-10
93	E:/Veroeffentlichungen/Paperinpreparation/PyvsFTIR/pygcms/Plankton_He430_21_6,3mL_77x77_LR_FTIR2_or.csv	93	19	chitin	121.661	1	11.03	11.03	491.839	1.86899e-10
94	E:/Veroeffentlichungen/Paperinpreparation/PyvsFTIR/pygcms/Plankton_He430_21_6,3mL_77x77_LR_FTIR2_or.csv	94	19	chitin	121.661	1	11.03	11.03	491.839	1.86899e-10
95	E:/Veroeffentlichungen/Paperinpreparation/PyvsFTIR/pygcms/Plankton_He430_21_6,3mL_77x77_LR_FTIR2_or.csv	95	19	chitin	121.661	1	11.03	11.03	491.839	1.86899e-10
96	E:/Veroeffentlichungen/Paperinpreparation/PyvsFTIR/pygcms/Plankton_He430_21_6,3mL_77x77_LR_FTIR2_or.csv	96	19	chitin	121.661	1	11.03	11.03	491.839	1.86899e-10
97	E:/Veroeffentlichungen/Paperinpreparation/PyvsFTIR/pygcms/Plankton_He430_21_6,3mL_77x77_LR_FTIR2_or.csv	97	19	chitin	121.661	1	11.03	11.03	491.839	1.86899e-10
98	E:/Veroeffentlichungen/Paperinpreparation/PyvsFTIR/pygcms/Plankton_He430_21_6,3mL_77x77_LR_FTIR2_or.csv	98	19	chitin	121.661	1	11.03	11.03	491.839	1.86899e-10
99	E:/Veroeffentlichungen/Paperinpreparation/PyvsFTIR/pygcms/Plankton_He430_21_6,3mL_77x77_LR_FTIR2_or.csv	99	19	chitin	121.661	1	11.03	11.03	491.839	1.86899e-10
100	E:/Veroeffentlichungen/Paperinpreparation/PyvsFTIR/pygcms/Plankton_He430_21_6,3mL_77x77_LR_FTIR2_or.csv	100	19	chitin	121.661	1	11.03	11.03	491.839	1.86899e-10
101	E:/Veroeffentlichungen/Paperinpreparation/PyvsFTIR/pygcms/Plankton_He430_21_6,3mL_77x77_LR_FTIR2_or.csv	101	19	chitin	121.661	1	11.03	11.03	491.839	1.86899e-10
102	E:/Veroeffentlichungen/Paperinpreparation/PyvsFTIR/pygcms/Plankton_He430_21_6,3mL_77x77_LR_FTIR2_or.csv	102	19	chitin	121.661	1	11.03	11.03	491.839	1.86899e-10
103	E:/Veroeffentlichungen/Paperinpreparation/PyvsFTIR/pygcms/Plankton_He430_21_6,3mL_77x77_LR_FTIR2_or.csv	103	19	chitin	121.661	1	11.03	11.03	491.839	1.86899e-10
104	E:/Veroeffentlichungen/Paperinpreparation/PyvsFTIR/pygcms/Plankton_He430_21_6,3mL_77x77_LR_FTIR2_or.csv	104	19	chitin	121.661	1	11.03	11.03	491.839	1.86899e-10
105	E:/Veroeffentlichungen/Paperinpreparation/PyvsFTIR/pygcms/Plankton_He430_21_6,3mL_77x77_LR_FTIR2_or.csv	105	19	chitin	121.661	1	11.03	11.03	491.839	1.86899e-10
106	E:/Veroeffentlichungen/Paperinpreparation/PyvsFTIR/pygcms/Plankton_He430_21_6,3mL_77x77_LR_FTIR2_or.csv	106	19	chitin	121.661	1	11.03	11.03	491.839	1.86899e-10
107	E:/Veroeffentlichungen/Paperinpreparation/PyvsFTIR/pygcms/Plankton_He430_21_6,3mL_77x77_LR_FTIR2_or.csv	107	19	chitin	121.661	1	11.03	11.03	491.839	1.86899e-10
108	E:/Veroeffentlichungen/Paperinpreparation/PyvsFTIR/pygcms/Plankton_He430_21_6,3mL_77x77_LR_FTIR2_or.csv	108	19	chitin	121.661	1	11.03	11.03	491.839	1.86899e-10
109	E:/Veroeffentlichungen/Paperinpreparation/PyvsFTIR/pygcms/Plankton_He430_21_6,3mL_77x77_LR_FTIR2_or.csv	109	19	chitin	121.661	1	11.03	11.03	491.839	1.86899e-10
110	E:/Veroeffentlichungen/Paperinpreparation/PyvsFTIR/pygcms/Plankton_He430_21_6,3mL_77x77_LR_FTIR2_or.csv	110	19	chitin	121.661	1	11.03	11.03	491.839	1.86899e-10
111	E:/Veroeffentlichungen/Paperinpreparation/PyvsFTIR/pygcms/Plankton_He430_21_6,3mL_77x77_LR_FTIR2_or.csv	111	19	chitin	121.661	1	11.03	11.03	491.839	1.86899e-10
112	E:/Veroeffentlichungen/Paperinpreparation/PyvsFTIR/pygcms/Plankton_He430_21_6,3mL_77x77_LR_FTIR2_or.csv	112	19	chitin	121.661	1	11.03	11.03	491.839	1.86899e-10
113	E:/Veroeffentlichungen/Paperinpreparation/PyvsFTIR/pygcms/Plankton_He430_21_6,3mL_77x77_LR_FTIR2_or.csv	113	19	chitin	121.661	1	11.03	11.03	491.839	1.86899e-10
114	E:/Veroeffentlichungen/Paperinpreparation/PyvsFTIR/pygcms/Plankton_He430_21_6,3mL_77x77_LR_FTIR2_or.csv	114	19	chitin	121.661	1	11.03	11.03	491.839	1.86899e-10
115	E:/Veroeffentlichungen/Paperinpreparation/PyvsFTIR/pygcms/Plankton_He430_21_6,3mL_77x77_LR_FTIR2_or.csv	115	19	chitin	121.661	1	11.03	11.03	491.839	1.86899e-10
116	E:/Veroeffentlichungen/Paperinpreparation/PyvsFTIR/pygcms/Plankton_He430_21_6,3mL_77x77_LR_FTIR2_or.csv	116	19	chitin	121.661	1	11.03	11.03	491.839	1.86899e-10
117	E:/Veroeffentlichungen/Paperinpreparation/PyvsFTIR/pygcms/Plankton_He430_21_6,3mL_77x77_LR_FTIR2_or.csv	117	19	chitin	121.661	1	11.03	11.03	491.839	1.86899e-10
118	E:/Veroeffentlichungen/Paperinpreparation/PyvsFTIR/pygcms/Plankton_He430_21_6,3mL_77x77_LR_FTIR2_or.csv	118	19	chitin	121.661	1	11.03	11.03	491.839	1.86899e-10
119	E:/Veroeffentlichungen/Paperinpreparation/PyvsFTIR/pygcms/Plankton_He430_21_6,3mL_77x77_LR_FTIR2_or.csv	119	19	chitin	121.661	1	11.03	11.03	491.839	1.86899e-10
120	E:/Veroeffentlichungen/Paperinpreparation/PyvsFTIR/pygcms/Plankton_He430_21_6,3mL_77x77_LR_FTIR2_or.csv	120	19	chitin	121.661	1	11.03	11.03	491.839	1.86899e-10
121	E:/Veroeffentlichungen/Paperinpreparation/PyvsFTIR/pygcms/Plankton_He430_21_6,3mL_77x77_LR_FTIR2_or.csv	121	19	chitin	121.661	1	11.03	11.03	491.839	1.86899e-10
122	E:/Veroeffentlichungen/Paperinpreparation/PyvsFTIR/pygcms/Plankton_He430_21_6,3mL_77x77_LR_FTIR2_or.csv	122	19	chitin	121.661	1	11.03	11.03	491.839	1.86899e-10
123	E:/Veroeffentlichungen/Paperinpreparation/PyvsFTIR/pygcms/Plankton_He430_21_6,3mL_77x77_LR_FTIR2_or.csv	123	19	chitin	121.661	1	11.03	11.03	491.839	1.86899e-10
124	E:/Veroeffentlichungen/Paperinpreparation/PyvsFTIR/pygcms/Plankton_He430_21_6,3mL_77x77_LR_FTIR2_or.csv	124	19	chitin	121.661	1	11.03	11.03	491.839	1.86899e-10
125	E:/Veroeffentlichungen/Paperinpreparation/PyvsFTIR/pygcms/Plankton_He430_21_6,3mL_77x77_LR_FTIR2_or.csv	125	19	chitin	121.661	1	11.03	11.03	491.839	1.86899e-10
126	E:/Veroeffentlichungen/Paperinpreparation/PyvsFTIR/pygcms/Plankton_He430_21_6,3mL_77x77_LR_FTIR2_or.csv	126	19	chitin	121.661	1	11.03	11.03	491.839	1.86899e-10
127	E:/Veroeffentlichungen/Paperinpreparation/PyvsFTIR/pygcms/Plankton_He430_21_6,3mL_77x77_LR_FTIR2_or.csv	127	19	chitin	121.661	1	11.03	11.03	491.839	1.86899e-10
128	E:/Veroeffentlichungen/Paperinpreparation/PyvsFTIR/pygcms/Plankton_He430_21_6,3mL_77x77_LR_FTIR2_or.csv	128	19	chitin	121.661	1	11.03	11.03	491.839	1.86899e-10
129	E:/Veroeffentlichungen/Paperinpreparation/PyvsFTIR/pygcms/Plankton_He430_21_6,3mL_77x77_LR_FTIR2_or.csv	129	19	chitin	121.661	1	11.03	11.03	491.839	1.86899e-10
130	E:/Veroeffentlichungen/Paperinpreparation/PyvsFTIR/pygcms/Plankton_He430_21_6,3mL_77x77_LR_FTIR2_or.csv	130	19	chitin	121.661	1	11.03	11.03	491.839	1.86899e-10
131	E:/Veroeffentlichungen/Paperinpreparation/PyvsFTIR/pygcms/Plankton_He430_21_6,3mL_77x77_LR_FTIR2_or.csv	131	19	chitin	121.661	1	11.03	11.03	491.839	1.86899e-10
132	E:/Veroeffentlichungen/Paperinpreparation/PyvsFTIR/pygcms/Plankton_He430_21_6,3mL_77x77_LR_FTIR2_or.csv	132	19	chitin	121.661	1	11.03	11.03	491.839	1.86899e-10
133	E:/Veroeffentlichungen/Paperinpreparation/PyvsFTIR/pygcms/Plankton_He430_21_6,3mL_77x77_LR_FTIR2_or.csv	133	19	chitin	121.661	1	11.03	11.03	491.839	1.86899e-10
134	E:/Veroeffentlichungen/Paperinpreparation/PyvsFTIR/pygcms/Plankton_He430_21_6,3mL_77x77_LR_FTIR2_or.csv	134	19	chitin	121.661	1	11.03	11.03	491.839	1.86899e-10
135	E:/Veroeffentlichungen/Paperinpreparation/PyvsFTIR/pygcms/Plankton_He430_21_6,3mL_77x77_LR_FTIR2_or.csv	135	19	chitin	121.661	1	11.03	11.03	491.839	1.86899e-10
136	E:/Veroeffentlichungen/Paperinpreparation/PyvsFTIR/pygcms/Plankton_He430_21_6,3mL_77x77_LR_FTIR2_or.csv	136	19	chitin	121.661	1	11.03	11.03	491.839	1.86899e-10
137	E:/Veroeffentlichungen/Paperinpreparation/PyvsFTIR/pygcms/Plankton_He430_21_6,3mL_77x77_LR_FTIR2_or.csv	137	19	chitin	121.661	1	11.03	11.03	491.839	1.86899e-10
138	E:/Veroeffentlichungen/Paperinpreparation/PyvsFTIR/pygcms/Plankton_He430_21_6,3mL_77x77_LR_FTIR2_or.csv	138	19	chitin	121.661	1	11.03	11.03	491.839	1.86899e-10
139	E:/Veroeffentlichungen/Paperinpreparation/PyvsFTIR/pygcms/Plankton_He430_21_6,3mL_77x77_LR_FTIR2_or.csv	139	19	chitin	121.661	1	11.03	11.03	491.839	1.86899e-10
140	E:/Veroeffentlichungen/Paperinpreparation/PyvsFTIR/pygcms/Plankton_He430_21_6,3mL_77x77_LR_FTIR2_or.csv	140	19	chitin	121.661	1	11.03	11.03	491.839	1.86899e-10
141	E:/Veroeffentlichungen/Paperinpreparation/PyvsFTIR/pygcms/Plankton_He430_21_6,3mL_77x77_LR_FTIR2_or.csv	141	19	chitin	121.661	1	11.03	11.03	491.839	1.86899e-10
142	E:/Veroeffentlichungen/Paperinpreparation/PyvsFTIR/pygcms/Plankton_He430_21_6,3mL_77x77_LR_FTIR2_or.csv	142	19	chitin	121.661	1	11.03	11.03	491.839	1.86899e-10
143	E:/Veroeffentlichungen/Paperinpreparation/PyvsFTIR/pygcms/Plankton_He430_21_6,3mL_77x77_LR_FTIR2_or.csv	143	19	chitin	121.661	1	11.03	11.03	491.839	1.86899e-10
144	E:/Veroeffentlichungen/Paperinpreparation/PyvsFTIR/pygcms/Plankton_He430_21_6,3mL_77x77_LR_FTIR2_or.csv	144	19	chitin	121.661	1	11.03	11.03	491.839	1.86899e-10
145	E:/Veroeffentlichungen/Paperinpreparation/PyvsFTIR/pygcms/Plankton_He430_21_6,3mL_77x77_LR_FTIR2_or.csv	145	19	chitin	121.661	1	11.03	11.03	491.839	1.86899e-10
146	E:/Veroeffentlichungen/Paperinpreparation/PyvsFTIR/pygcms/Plankton_He430_21_6,3mL_77x77_LR_FTIR2_or.csv	146	19	chitin	121.661	1	11.03	11.03	491.839	1.86899e-10
147	E:/Veroeffentlichungen/Paperinpreparation/PyvsFTIR/pygcms/Plankton_He430_21_6,3mL_77x77_LR_FTIR2_or.csv	147	19	chitin	121.661	1	11.03	11.03	491.839	1.86899e-10
148	E:/Veroeffentlichungen/Paperinpreparation/PyvsFTIR/pygcms/Plankton_He430_21_6,3mL_77x77_LR_FTIR2_or.csv	148	19	chitin	121.661	1	11.03	11.03	491.839	1.86899e-10
149	E:/Veroeffentlichungen/Paperinpreparation/PyvsFTIR/pygcms/Plankton_He430_21_6,3mL_77x77_LR_FTIR2_or.csv	149	19	chitin	121.661	1	11.03	11.03	491.839	1.86899e-10
150	E:/Veroeffentlichungen/Paperinpreparation/PyvsFTIR/pygcms/Plankton_He430_21_6,3mL_77x77_LR_FTIR2_or.csv	150	19	chitin	121.661	1	11.03	11.03	491.839	1.86899e-10
151	E:/Veroeffentlichungen/Paperinpreparation/PyvsFTIR/pygcms/Plankton_He430_21_6,3mL_77x77_LR_FTIR2_or.csv	151	19	chitin	121.661	1	11.03	11.03	491.839	1.86899e-10
152	E:/Veroeffentlichungen/Paperinpreparation/PyvsFTIR/pygcms/Plankton_He430_21_6,3mL_77x77_LR_FTIR2_or.csv	152	19	chitin	121.661	1	11.03	11.03	491.839	1.86899e-10
153	E:/Veroeffentlichungen/Paperinpreparation/PyvsFTIR/pygcms/Plankton_He430_21_6,3mL_77x77_LR_FTIR2_or.csv	153	19	chitin	121.661	1	11.03	11.03	491.839	1.86899e-10
154	E:/Veroeffentlichungen/Paperinpreparation/PyvsFTIR/pygcms/Plankton_He430_21_6,3mL_77x77_LR_FTIR2_or.csv	154	19	chitin	121.661	1	11.03	11.03	491.839	1.86899e-10
155	E:/Veroeffentlichungen/Paperinpreparation/PyvsFTIR/pygcms/Plankton_He430_21_6,3mL_77x77_LR_FTIR2_or.csv	155	19	chitin	121.661	1	11.03	11.03	491.839	1.86899e-10
156	E:/Veroeffentlichungen/Paperinpreparation/PyvsFTIR/pygcms/Plankton_He430_21_6,3mL_77x77_LR_FTIR2_or.csv	156	19	chitin	121.661	1	11.03	11.03	491.839	1.86899e-10
157	E:/Veroeffentlichungen/Paperinpreparation/PyvsFTIR/pygcms/Plankton_He430_21_6,3mL_77x77_LR_FTIR2_or.csv	157	19	chitin	121.661	1	11.03	11.03	491.839	1.86899e-10
158	E:/Veroeffentlichungen/Paperinpreparation/PyvsFTIR/pygcms/Plankton_He430_21_6,3mL_77x77_LR_FTIR2_or.csv	158	19	chitin	121.661	1	11.03	11.03	491.839	1.86899e-10
159	E:/Veroeffentlichungen/Paperinpreparation/PyvsFTIR/pygcms/Plankton_He430_21_6,3mL_77x77_LR_FTIR2_or.csv	159	19	chitin	121.661	1	11.03	11.03	491.839	1.86899e-10
160	E:/Veroeffentlichungen/Paperinpreparation/PyvsFTIR/pygcms/Plankton_He430_21_6,3mL_77x77_LR_FTIR2_or.csv	160	19	chitin	121.661	1	11.03	11.03	491.839	1.86899e-10
161	E:/Veroeffentlichungen/Paperinpreparation/PyvsFTIR/pygcms/Plankton_He430_21_6,3mL_77x77_LR_FTIR2_or.csv	161	19	chitin	121.661	1	11.03	11.03	491.839	1.86899e-10
162	E:/Veroeffentlichungen/Paperinpreparation/PyvsFTIR/pygcms/Plankton_He430_21_6,3mL_77x77_LR_FTIR2_or.csv	162	19	chitin	121.661	1	11.03	11.03	491.839	1.86899e-10
163	E:/Veroeffentlichungen/Paperinpreparation/PyvsFTIR/pygcms/Plankton_He430_21_6,3mL_77x77_LR_FTIR2_or.csv	163	19	chitin	121.661	1	11.03	11.03	491.839	1.86899e-10
164	E:/Veroeffentlichungen/Paperinpreparation/PyvsFTIR/pygcms/Plankton_He430_21_6,3mL_77x77_LR_FTIR2_or.csv	164	19	chitin	121.661	1	11.03	11.03	491.839	1.86899e-10
165	E:/Veroeffentlichungen/Paperinpreparation/PyvsFTIR/pygcms/Plankton_He430_21_6,3mL_77x77_LR_FTIR2_or.csv	165	19	chitin	121.661	1	11.03	11.03	491.839	1.86899e-10
166	E:/Veroeffentlichungen/Paperinpreparation/PyvsFTIR/pygcms/Plankton_He430_21_6,3mL_77x77_LR_FTIR2_or.csv	166	19	chitin	121.661	1	11.03	11.03	491.839	1.86899e-10
167	E:/Veroeffentlichungen/Paperinpreparation/PyvsFTIR/pygcms/Plankton_He430_21_6,3mL_77x77_LR_FTIR2_or.csv	167	19	chitin	121.661	1	11.03	11.03	491.839	1.86899e-10
168	E:/Veroeffentlichungen/Paperinpreparation/PyvsFTIR/pygcms/Plankton_He430_21_6,3mL_77x77_LR_FTIR2_or.csv	168	19	chitin	121.661	1	11.03	11.03	491.839	1.86899e-10
169	E:/Veroeffentlichungen/Paperinpreparation/PyvsFTIR/pygcms/Plankton_He430_21_6,3mL_77x77_LR_FTIR2_or.csv	169	19	chitin	121.661	1	11.03	11.03	491.839	1.86899e-10
170	E:/Veroeffentlichungen/Paperinpreparation/PyvsFTIR/pygcms/Plankton_He430_21_6,3mL_77x77_LR_FTIR2_or.csv	170	19	chitin	121.661	1	11.03	11.03	491.839	1.86899e-10
171	E:/Veroeffentlichungen/Paperinpreparation/PyvsFTIR/pygcms/Plankton_He430_21_6,3mL_77x77_LR_FTIR2_or.csv	171	19	chitin	121.661	1	11.03	11.03	491.839	1.86899e-10
172	E:/Veroeffentlichungen/Paperinpreparation/PyvsFTIR/pygcms/Plankton_He430_21_6,3mL_77x77_LR_FTIR2_or.csv	172	19	chitin	121.661	1	11.03	11.03	491.839	1.86899e-10
173	E:/Veroeffentlichungen/Paperinpreparation/PyvsFTIR/pygcms/Plankton_He430_21_6,3mL_77x77_LR_FTIR2_or.csv	173	19	chitin	121.661	1	11.03	11.03	491.839	1.86899e-10
174	E:/Veroeffentlichungen/Paperinpreparation/PyvsFTIR/pygcms/Plankton_He430_21_6,3mL_77x77_LR_FTIR2_or.csv	174	19	chitin	121.661	1	11.03	11.03	491.839	1.86899e-10
175	E:/Veroeffentlichungen/Paperinpreparation/PyvsFTIR/pygcms/Plankton_He430_21_6,3mL_77x77_LR_FTIR2_or.csv	175	19	chitin	121.661	1	11.03	11.03	491.839	1.86899e-10
176	E:/Veroeffentlichungen/Paperinpreparation/PyvsFTIR/pygcms/Plankton_He430_21_6,3mL_77x77_LR_FTIR2_or.csv	176	19	chitin	121.661	1	11.03	11.03	491.839	1.86899e-10
177	E:/Veroeffentlichungen/Paperinpreparation/PyvsFTIR/pygcms/Plankton_He430_21_6,3mL_77x77_LR_FTIR2_or.csv	177	19	chitin	121.661	1	11.03	11.03	491.839	1.86899e-10
178	E:/Veroeffentlichungen/Paperinpreparation/PyvsFTIR/pygcms/Plankton_He430_21_6,3mL_77x77_LR_FTIR2_or.csv	178	19	chitin	121.661	1	11.03	11.03	491.839	1.86899e-10
179	E:/Veroeffentlichungen/Paperinpreparation/PyvsFTIR/pygcms/Plankton_He430_21_6,3mL_77x77_LR_FTIR2_or.csv	179	19	chitin	121.661	1	11.03	11.03	491.839	1.86899e-10
180	E:/Veroeffentlichungen/Paperinpreparation/PyvsFTIR/pygcms/Plankton_He430_21_6,3mL_77x77_LR_FTIR2_or.csv	180	19	chitin	121.661	1	11.03	11.03	491.839	1.86899e-10
181	E:/Veroeffentlichungen/Paperinpreparation/PyvsFTIR/pygcms/Plankton_He430_21_6,3mL_77x77_LR_FTIR2_or.csv	181	19	chitin	121.661	1	11.03	11.03	491.839	1.86899e-10
182	E:/Veroeffentlichungen/Paperinpreparation/PyvsFTIR/pygcms/Plankton_He430_21_6,3mL_77x77_LR_FTIR2_or.csv	182	19	chitin	121.661	1	11.03	11.03	491.839	1.86899e-10
183	E:/Veroeffentlichungen/Paperinpreparation/PyvsFTIR/pygcms/Plankton_He430_21_6,3mL_77x77_LR_FTIR2_or.csv	183	19	chitin	121.661	1	11.03	11.03	491.839	1.86899e-10
184	E:/Veroeffentlichungen/Paperinpreparation/PyvsFTIR/pygcms/Plankton_He430_21_6,3mL_77x77_LR_FTIR2_or.csv	184	19	chitin	121.661	1	11.03	11.03	491.839	1.86899e-10
185	E:/Veroeffentlichungen/Paperinpreparation/PyvsFTIR/pygcms/Plankton_He430_21_6,3mL_77x77_LR_FTIR2_or.csv	185	19	chitin	121.661	1	11.03	11.03	491.839	1.86899e-10
186	E:/Veroeffentlichungen/Paperinpreparation/PyvsFTIR/pygcms/Plankton_He430_21_6,3mL_77x77_LR_FTIR2_or.csv	186	19	chitin	121.661	1	11.03	11.03	491.839	1.86899e-10
187	E:/Veroeffentlichungen/Paperinpreparation/PyvsFTIR/pygcms/Plankton_He430_21_6,3mL_77x77_LR_FTIR2_or.csv	187	19	chitin	121.661	1	11.03	11.03	491.839	1.86899e-10
188	E:/Veroeffentlichungen/Paperinpreparation/PyvsFTIR/pygcms/Plankton_He430_21_6,3mL_77x77_LR_FTIR2_or.csv	188	19	chitin	121.661	1	11.03	11.03	491.839	1.86899e-10
189	E:/Veroeffentlichungen/Paperinpreparation/PyvsFTIR/pygcms/Plankton_He430_21_6,3mL_77x77_LR_FTIR2_or.csv	189	19	chitin	121.661	1	11.03	11.03	491.839	1.86899e-10
190	E:/Veroeffentlichungen/Paperinpreparation/PyvsFTIR/pygcms/Plankton_He430_21_6,3mL_77x77_LR_FTIR2_or.csv	190	19	chitin	121.661	1	11.03	11.03	491.839	1.86899e-10
191	E:/Veroeffentlichungen/Paperinpreparation/PyvsFTIR/pygcms/Plankton_He430_21_6,3mL_77x77_LR_FTIR2_or.csv	191	19	chitin	121.661	1	11.03	11.03	491.839	1.86899e-10
192	E:/Veroeffentlichungen/Paperinpreparation/PyvsFTIR/pygcms/Plankton_He430_21_6,3mL_77x77_LR_FTIR2_or.csv	192	19	chitin	121.661	1	11.03	11.03	491.839	1.86899e-10
193	E:/Veroeffentlichungen/Paperinpreparation/PyvsFTIR/pygcms/Plankton_He430_21_6,3mL_77x77_LR_FTIR2_or.csv	193	19	chitin	121.661	1	11.03	11.03	491.839	1.86899e-10
194	E:/Veroeffentlichungen/Paperinpreparation/PyvsFTIR/pygcms/Plankton_He430_21_6,3mL_77x77_LR_FTIR2_or.csv	194	19	chitin	121.661	1	11.03	11.03	491.839	1.86899e-10
195	E:/Veroeffentlichungen/Paperinpreparation/PyvsFTIR/pygcms/Plankton_He430_21_6,3mL_77x77_LR_FTIR2_or.csv	195	19	chitin	121.661	1	11.03	11.03	491.839	1.86899e-10
196	E:/Veroeffentlichungen/Paperinpreparation/PyvsFTIR/pygcms/Plankton_He430_21_6,3mL_77x77_LR_FTIR2_or.csv	196	19	chitin	121.661	1	11.03	11.03	491.839	1.86899e-10
197	E:/Veroeffentlichungen/Paperinpreparation/PyvsFTIR/pygcms/Plankton_He430_21_6,3mL_77x77_LR_FTIR2_or.csv	197	19	chitin	121.661	1	11.03	11.03	491.839	1.86899e-10
198	E:/Veroeffentlichungen/Paperinpreparation/PyvsFTIR/pygcms/Plankton_He430_21_6,3mL_77x77_LR_FTIR2_or.csv	198	19	chitin	121.661	1	11.03	11.03	491.839	1.86899e-10
199	E:/Veroeffentlichungen/Paperinpreparation/PyvsFTIR/pygcms/Plankton_He430_21_6,3mL_77x77_LR_FTIR2_or.csv	199	19	chitin	121.661	1	11.03	11.03	491.839	1.86899e-10
200	E:/Veroeffentlichungen/Paperinpreparation/PyvsFTIR/pygcms/Plankton_He430_21_6,3mL_77x77_LR_FTIR2_or.csv	200	19	chitin	121.661	1	11.03	11.03	491.839	1.86899e-10
201	E:/Veroeffentlichungen/Paperinpreparation/PyvsFTIR/pygcms/Plankton_He430_21_6,3mL_77x77_LR_FTIR2_or.csv	201	19	chitin	121.661	1	11.03	11.03	491.839	1.86899e-10
202	E:/Veroeffentlichungen/Paperinpreparation/PyvsFTIR/pygcms/Plankton_He430_21_6,3mL_77x77_LR_FTIR2_or.csv	202	19	chitin	121.661	1	11.03	11.03	491.839	1.86899e-10
203	E:/Veroeffentlichungen/Paperinpreparation/PyvsFTIR/pygcms/Plankton_He430_21_6,3mL_77x77_LR_FTIR2_or.csv	203	19	chitin	121.661	1	11.03	11.03	491.839	1.86899e-10
204	E:/Veroeffentlichungen/Paperinpreparation/PyvsFTIR/pygcms/Plankton_He430_21_6,3mL_77x77_LR_FTIR2_or.csv	204	19	chitin	121.661	1	11.03	11.03	491.839	1.86899e-10
205	E:/Veroeffentlichungen/Paperinpreparation/PyvsFTIR/pygcms/Plankton_He430_21_6,3mL_77x77_LR_FTIR2_or.csv	205	19	chitin	121.661	1	11.03	11.03	491.839	1.86899e-10
206	E:/Veroeffentlichungen/Paperinpreparation/PyvsFTIR/pygcms/Plankton_He430_21_6,3mL_77x77_LR_FTIR2_or.csv	206	19	chitin	121.661	1	11.03	11.03	491.839	1.86899e-10
207	E:/Veroeffentlichungen/Paperinpreparation/PyvsFTIR/pygcms/Plankton_He430_21_6,3mL_77x77_LR_FTIR2_or.csv	207	19	chitin	121.661	1	11.03	11.03	491.839	1.86899e-10
208	E:/Veroeffentlichungen/Paperinpreparation/PyvsFTIR/pygcms/Plankton_He430_21_6,3mL_77x77_LR_FTIR2_or.csv	208	19	chitin	121.661	1	11.03	11.03	491.839	1.86899e-10
209	E:/Veroeffentlichungen/Paperinpreparation/PyvsFTIR/pygcms/Plankton_He430_21_6,3mL_77x77_LR_FTIR2_or.csv	209	19	chitin	121.661	1	11.03	11.03	491.839	1.86899e-10
210	E:/Veroeffentlichungen/Paperinpreparation/PyvsFTIR/pygcms/Plankton_He430_21_6,3mL_77x77_LR_FTIR2_or.csv	210	19	chitin	121.661	1	11.03	11.03	491.839	1.86899e-10
211	E:/Veroeffentlichungen/Paperinpreparation/PyvsFTIR/pygcms/Plankton_He430_21_6,3mL_77x77_LR_FTIR2_or.csv	211	19	chitin	121.661	1	11.03	11.03	491.839	1.86899e-10
212	E:/Veroeffentlichungen/Paperinpreparation/PyvsFTIR/pygcms/Plankton_He430_21_6,3mL_77x77_LR_FTIR2_or.csv	212	19	chitin	121.661	1	11.03	11.03	491.839	1.86899e-10
213	E:/Veroeffentlichungen/Paperinpreparation/PyvsFTIR/pygcms/Plankton_He430_21_6,3mL_77x77_LR_FTIR2_or.csv	213	19	chitin	121.661	1	11.03	11.03	491.839	1.86899e-10
214	E:/Veroeffentlichungen/Paperinpreparation/PyvsFTIR/pygcms/Plankton_He430_21_6,3mL_77x77_LR_FTIR2_or.csv	214	19	chitin	121.661	1	11.03	11.03	491.839	1.86899e-10
215	E:/Veroeffentlichungen/Paperinpreparation/PyvsFTIR/pygcms/Plankton_He430_21_6,3mL_77x77_LR_FTIR2_or.csv	215	19	chitin	121.661	1	11.03	11.03	491.839	1.86899e-10
216	E:/Veroeffentlichungen/Paperinpreparation/PyvsFTIR/pygcms/Plankton_He430_21_6,3mL_77x77_LR_FTIR2_or.csv	216	19	chitin	121.661	1	11.03	11.03	491.839	1.86899e-10
217	E:/Veroeffentlichungen/Paperinpreparation/PyvsFTIR/pygcms/Plankton_He430_21_6,3mL_77x77_LR_FTIR2_or.csv	217	19	chitin	121.661	1	11.03	11.03	491.839	1.86899e-10
218	E:/Veroeffentlichungen/Paperinpreparation/PyvsFTIR/pygcms/Plankton_He430_21_6,3mL_77x77_LR_FTIR2_or.csv	218	19	chitin	121.661	1	11.03	11.03	491.839	1.86899e-10
219	E:/Veroeffentlichungen/Paperinpreparation/PyvsFTIR/pygcms/Plankton_He430_21_6,3mL_77x77_LR_FTIR2_or.csv	219	19	chitin	121.661	1	11.03	11.03	491.839	1.86899e-10
220	E:/Veroeffentlichungen/Paperinpreparation/PyvsFTIR/pygcms/Plankton_He430_21_6,3mL_77x77_LR_FTIR2_or.csv	220	19	chitin	121.661	1	11.03	11.03	491.839	1.86899e-10
221	E:/Veroeffentlichungen/Paperinpreparation/PyvsFTIR/pygcms/Plankton_He430_21_6,3mL_77x77_LR_FTIR2_or.csv	221	19	chitin	121.661	1	11.03	11.03	491.839	1.86899e-10
222	E:/Veroeffentlichungen/Paperinpreparation/PyvsFTIR/pygcms/Plankton_He430_21_6,3mL_77x77_LR_FTIR2_or.csv	222	19	chitin	121.661	1	11.03	11.03	491.839	1.86899e-10
223	E:/Veroeffentlichungen/Paperinpreparation/PyvsFTIR/pygcms/Plankton_He430_21_6,3mL_77x77_LR_FTIR2_or.csv	223	19	chitin	121.661	1	11.03	11.03	491.839	1.86899e-10
224	E:/Veroeffentlichungen/Paperinpreparation/PyvsFTIR/pygcms/Plankton_He430_21_6,3mL_77x77_LR_FTIR2_or.csv	224	19	chitin	121.661	1	11.03	11.03	491.839	1.86899e-10
225	E:/Veroeffentlichungen/Paperinpreparation/PyvsFTIR/pygcms/Plankton_He430_21_6,3mL_77x77_LR_FTIR2_or.csv	225	19	chitin	121.661	1	11.03	11.03	491.839	1.86899e-10
226	E:/Veroeffentlichungen/Paperinpreparation/PyvsFTIR/pygcms/Plankton_He430_21_6,3mL_77x77_LR_FTIR2_or.csv	226	19	chitin	121.661	1	11.03	11.03	491.839	1.86899e-10
227	E:/Veroeffentlichungen/Paperinpreparation/PyvsFTIR/pygcms/Plankton_He430_21_6,3mL_77x77_LR_FTIR2_or.csv	227	19	chitin	121.661	1	11.03	11.03	491.839	1.86899e-10
228	E:/Veroeffentlichungen/Paperinpreparation/PyvsFTIR/pygcms/Plankton_He430_21_6,3mL_77x77_LR_FTIR2_or.csv	228	19	chitin	121.661	1	11.03	11.03	491.839	1.86899e-10
229	E:/Veroeffentlichungen/Paperinpreparation/PyvsFTIR/pygcms/Plankton_He430_21_6,3mL_77x77_LR_FTIR2_or.csv	229	19	chitin	121.661	1	11.03	11.03	491.839	1.86899e-10
230	E:/Veroeffentlichungen/Paperinpreparation/PyvsFTIR/pygcms/Plankton_He430_21_6,3mL_77x77_LR_FTIR2_or.csv	230	19	chitin	121.661	1	11.03	11.03	491.839	1.86899e-10
231	E:/Veroeffentlichungen/Paperinpreparation/PyvsFTIR/pygcms/Plankton_He430_21_6,3mL_77x77_LR_FTIR2_or.csv	231	19	chitin	121.661	1	11.03	11.03	491.839	1.86899e-10
232	E:/Veroeffentlichungen/Paperinpreparation/PyvsFTIR/pygcms/Plankton_He430_21_6,3mL_77x77_LR_FTIR2_or.csv	232	19	chitin	121.661	1	11.03	11.03	491.839	1.86899e-10
233	E:/Veroeffentlichungen/Paperinpreparation/PyvsFTIR/pygcms/Plankton_He430_21_6,3mL_77x77_LR_FTIR2_or.csv	233	19	chitin	121.661	1	11.03	11.03	491.839	1.86899e-10
234	E:/Veroeffentlichungen/Paperinpreparation/PyvsFTIR/pygcms/Plankton_He430_21_6,3mL_77x77_LR_FTIR2_or.csv	234	19	chitin	121.661	1	11.03	11.03	491.839	1.86899e-10
235	E:/Veroeffentlichungen/Paperinpreparation/PyvsFTIR/pygcms/Plankton_He430_21_6,3mL_77x77_LR_FTIR2_or.csv	235	19	chitin	121.661	1	11.03	11.03	491.839	1.86899e-10
236	E:/Veroeffentlichungen/Paperinpreparation/PyvsFTIR/pygcms/Plankton_He430_21_6,3mL_77x77_LR_FTIR2_or.csv	236	19	chitin	121.661	1	11.03	11.03	491.839	1.86899e-10
237	E:/Veroeffentlichungen/Paperinpreparation/PyvsFTIR/pygcms/Plankton_He430_21_6,3mL_77x77_LR_FTIR2_or.csv	237	19	chitin	121.661	1	11.03	11.03	491.839	1.86899e-10
238	E:/Veroeffentlichungen/Paperinpreparation/PyvsFTIR/pygcms/Plankton_He430_21_6,3mL_77x77_LR_FTIR2_or.csv	238	19	chitin	121.661	1	11.03	11.03	491.839	1.86899e-10
239	E:/Veroeffentlichungen/Paperinpreparation/PyvsFTIR/pygcms/Plankton_He430_21_6,3mL_77x77_LR_FTIR2_or.csv	239	19	chitin	121.661	1	11.03	11.03	491.839	1.86899e-10
240	E:/Veroeffentlichungen/Paperinpreparation/PyvsFTIR/pygcms/Plankton_He430_21_6,3mL_77x77_LR_FTIR2_or.csv	240	19	chitin	121.661	1	11.03	11.03	491.839	1.86899e-10
241	E:/Veroeffentlichungen/Paperinpreparation/PyvsFTIR/pygcms/Plankton_He430_21_6,3mL_77x77_LR_FTIR2_or.csv	241	19	chitin	121.661	1	11.03	11.03	491.839	1.86899e-10
242	E:/Veroeffentlichungen/Paperinpreparation/PyvsFTIR/pygcms/Plankton_He430_21_6,3mL_77x77_LR_FTIR2_or.csv	242	19	chitin	121.661	1	11.03	11.03	491.839	1.86899e-10
243	E:/Veroeffentlichungen/Paperinpreparation/PyvsFTIR/pygcms/Plankton_He430_21_6,3mL_77x77_LR_FTIR2_or.csv	243	19	chitin	121.661	1	11.03	11.03	491.839	1.86899e-10
244	E:/Veroeffentlichungen/Paperinpreparation/PyvsFTIR/pygcms/Plankton_He430_21_6,3mL_77x77_LR_FTIR2_or.csv	244	19	chitin	121.661	1	11.03	11.03	491.839	1.86899e-10
245	E:/Veroeffentlichungen/Paperinpreparation/PyvsFTIR/pygcms/Plankton_He430_21_6,3mL_77x77_LR_FTIR2_or.csv	245	19	chitin	121.661	1	11.03	11.03	491.839	1.86899e-10
246	E:/Veroeffentlichungen/Paperinpreparation/PyvsFTIR/pygcms/Plankton_He430_21_6,3mL_77x77_LR_FTIR2_or.csv	246	19	chitin	121.661	1	11.03	11.03	491.839	1.86899e-10
247	E:/Veroeffentlichungen/Paperinpreparation/PyvsFTIR/pygcms/Plankton_He430_21_6,3mL_77x77_LR_FTIR2_or.csv	247	19	chitin	121.661	1	11.03	11.03	491.839	1.86899e-10
248	E:/Veroeffentlichungen/Paperinpreparation/PyvsFTIR/pygcms/Plankton_He430_21_6,3mL_77x77_LR_FTIR2_or.csv	248	19	chitin	121.661	1	11.03	11.03	491.839	1.86899e-10
249	E:/Veroeffentlichungen/Paperinpreparation/PyvsFTIR/pygcms/Plankton_He430_21_6,3mL_77x77_LR_FTIR2_or.csv	249	19	chitin	121.661	1	11.03	11.03	491.839	1.86899e-10
250	E:/Veroeffentlichungen/Paperinpreparation/PyvsFTIR/pygcms/Plankton_He430_21_6,3mL_77x77_LR_FTIR2_or.csv	250	19	chitin	121.661	1	11.03	11.03	491.839	1.86899e-10
251	E:/Veroeffentlichungen/Paperinpreparation/PyvsFTIR/pygcms/Plankton_He430_21_6,3mL_77x77_LR_FTIR2_or.csv	251	19	chitin	121.661	1	11.03	11.03	491.839	1.86899e-10
252	E:/Veroeffentlichungen/Paperinpreparation/PyvsFTIR/pygcms/Plankton_He430_21_6,3mL_77x77_LR_FTIR2_or.csv	252	19	chitin	121.661	1	11.03	11.03	491.839	1.86899e-10
253	E:/Veroeffentlichungen/Paperinpreparation/PyvsFTIR/pygcms/Plankton_He430_21_6,3mL_77x77_LR_FTIR2_or.csv	253	19	chitin	121.661	1	11.03	11.03	491.839	1.86899e-10
254	E:/Veroeffentlichungen/Paperinpreparation/PyvsFTIR/pygcms/Plankton_He430_21_6,3mL_77x77_LR_FTIR2_or.csv	254	19	chitin	121.661	1	11.03	11.03	491.839	1.86899e-10
255	E:/Veroeffentlichungen/Paperinpreparation/PyvsFTIR/pygcms/Plankton_He430_21_6,3mL_77x77_LR_FTIR2_or.csv	255	19	chitin	121.661	1	11.03	11.03	491.839	1.86899e-10
256	E:/Veroeffentlichungen/Paperinpreparation/PyvsFTIR/pygcms/Plankton_He430_21_6,3mL_77x77_LR_FTIR2_or.csv	256	19	chitin	121.661	1	11.03	11.03	491.839	1.86899e-10
257	E:/Veroeffentlichungen/Paperinpreparation/PyvsFTIR/pygcms/Plankton_He430_21_6,3mL_77x77_LR_FTIR2_or.csv	257	19	chitin	121.661	1	11.03	11.03	491.839	1.86899e-10
258	E:/Veroeffentlichungen/Paperinpreparation/PyvsFTIR/pygcms/Plankton_He430_21_6,3mL_77x77_LR_FTIR2_or.csv	258	19	chitin	121.661	1	11.03	11.03	491.839	1.86899e-10
259	E:/Veroeffentlichungen/Paperinpreparation/PyvsFTIR/pygcms/Plankton_He430_21_6,3mL_77x77_LR_FTIR2_or.csv	259	19	chitin	121.661	1	11.03	11.03	491.839	1.86899e-10
260	E:/Veroeffentlichungen/Paperinpreparation/PyvsFTIR/pygcms/Plankton_He430_21_6,3mL_77x77_LR_FTIR2_or.csv	260	19	chitin	121.661	1	11.03	11.03	491.839	1.86899e-10
261	E:/Veroeffentlichungen/Paperinpreparation/PyvsFTIR/pygcms/Plankton_He430_21_6,3mL_77x77_LR_FTIR2_or.csv	261	19	chitin	121.661	1	11.03	11.03	491.839	1.86899e-10
262	E:/Veroeffentlichungen/Paperinpreparation/PyvsFTIR/pygcms/Plankton_He430_21_6,3mL_77x77_LR_FTIR2_or.csv	262	19	chitin	121.661	1	11.03	11.03	491.839	1.86899e-10
1	E:/Veroeffentlichungen/Paperinpreparation/PyvsFTIR/pygcms/Plankton_He430_21_6,3mL_77x77_LR_FTIR2_or.csv	1	22	polycaprolactone	364.983	1.73205	15.5988	9.00596	463.711	4.9617e-10
2	E:/Veroeffentlichungen/Paperinpreparation/PyvsFTIR/pygcms/Plankton_He430_21_6,3mL_77x77_LR_FTIR2_or.csv	2	22	polycaprolactone	121.661	1	11.03	11.03	491.839	5.26268e-10
1	E:/Veroeffentlichungen/Paperinpreparation/PyvsFTIR/pygcms/Plankton_He430_21_6,3mL_77x77_LR_FTIR2_or.csv	1	23	ethylene-vinyl-acetate	243.322	2	22.06	11.03	983.679	9.14821e-10
1	E:/Veroeffentlichungen/Paperinpreparation/PyvsFTIR/pygcms/Plankton_He430_21_6,3mL_77x77_LR_FTIR2_or.csv	1	32	rubber type 3	1581.59	1.62104	56.2422	34.6951	24813.9	2.72953e-08
2	E:/Veroeffentlichungen/Paperinpreparation/PyvsFTIR/pygcms/Plankton_He430_21_6,3mL_77x77_LR_FTIR2_or.csv	2	32	rubber type 3	973.287	2.99309	45.4779	15.1943	3848.21	4.23303e-09
3	E:/Veroeffentlichungen/Paperinpreparation/PyvsFTIR/pygcms/Plankton_He430_21_6,3mL_77x77_LR_FTIR2_or.csv	3	32	rubber type 3	243.322	2	22.06	11.03	983.679	1.08205e-09
4	E:/Veroeffentlichungen/Paperinpreparation/PyvsFTIR/pygcms/Plankton_He430_21_6,3mL_77x77_LR_FTIR2_or.csv	4	32	rubber type 3	243.322	2	22.06	11.03	983.679	1.08205e-09
5	E:/Veroeffentlichungen/Paperinpreparation/PyvsFTIR/pygcms/Plankton_He430_21_6,3mL_77x77_LR_FTIR2_or.csv	5	32	rubber type 3	121.661	1	11.03	11.03	491.839	5.41023e-10
6	E:/Veroeffentlichungen/Paperinpreparation/PyvsFTIR/pygcms/Plankton_He430_21_6,3mL_77x77_LR_FTIR2_or.csv	6	32	rubber type 3	121.661	1	11.03	11.03	491.839	5.41023e-10
7	E:/Veroeffentlichungen/Paperinpreparation/PyvsFTIR/pygcms/Plankton_He430_21_6,3mL_77x77_LR_FTIR2_or.csv	7	32	rubber type 3	121.661	1	11.03	11.03	491.839	5.41023e-10
8	E:/Veroeffentlichungen/Paperinpreparation/PyvsFTIR/pygcms/Plankton_He430_21_6,3mL_77x77_LR_FTIR2_or.csv	8	32	rubber type 3	121.661	1	11.03	11.03	491.839	5.41023e-10

## Sheet: Mass_per_size_and_polymer
ID of size class	Size class	Upper area of size class	polyethylene	polyethylene oxidized	polyethylene-chlorinated	polypropylene	polystyrene	polycarbonate	polyamide	polyvinylchloride	cellulose chemical modified	nitrile rubber	polyester	acrylates/polyurethanes/varnish/lacquer	animal fur	plant fibres	sand	polysulfone	polyetheretherketon	polychloroprene	chitin	polyisoprene chlorinated	polylactide acide	polycaprolactone	ethylene-vinyl-acetate	polyimide	polyoxymethylene	polybutadiene	acrylonitrile-butadiene	rubber type 1	rubber type 2	charcoal	coal	rubber type 3
		0	1	2	3	4	5	6	7	8	9	10	11	12	13	14	15	16	17	18	19	20	21	22	23	24	25	26	27	28	29	30	31	32
1	single Pixel	121.661	4.20523e-09	0	0	4.67247e-09	0	0	2.69841e-09	7.08249e-10	0	0	2.03621e-09	0	1.7025e-07	4.74182e-07	1.83112e-08	0	0	0	3.79405e-08	0	0	5.26268e-10	0	0	0	0	0	0	0	0	0	2.16409e-09
2	25	625	5.42544e-09	0	2.85267e-09	8.04449e-09	0	0	0	0	0	0	0	0	7.73676e-08	5.99961e-07	5.50169e-08	0	0	0	1.88674e-08	0	0	4.9617e-10	9.14821e-10	0	0	0	0	0	0	0	0	2.16409e-09
3	50	2500	1.60227e-08	0	0	6.84597e-08	0	0	0	0	0	0	4.5591e-09	5.1292e-09	8.17717e-08	2.7923e-06	4.02253e-07	0	0	0	8.38205e-09	0	0	0	0	0	0	0	0	0	0	0	0	3.15283e-08
4	75	5625	0	0	0	0	0	0	0	0	0	0	9.97936e-08	0	0	3.93286e-06	2.61305e-07	0	0	0	9.0615e-08	0	0	0	0	0	0	0	0	0	0	0	0	0
5	100	10000	0	0	0	0	0	0	0	0	0	0	0	0	0	1.36748e-06	0	0	0	0	0	0	0	0	0	0	0	0	0	0	0	0	0	0
6	125	15625	0	0	0	0	0	0	0	0	0	0	0	0	0	0	0	0	0	0	0	0	0	0	0	0	0	0	0	0	0	0	0	0
7	150	22500	4.28137e-06	0	0	0	0	0	0	0	0	0	0	0	0	0	0	0	0	0	0	0	0	0	0	0	0	0	0	0	0	0	0	0
8	175	30625	0	0	0	0	0	0	0	0	0	0	0	0	0	0	0	0	0	0	0	0	0	0	0	0	0	0	0	0	0	0	0	0
9	200	40000	0	0	0	0	0	0	0	0	0	0	0	0	0	0	0	0	0	0	0	0	0	0	0	0	0	0	0	0	0	0	0	0
10	225	50625	0	0	0	0	0	0	0	0	0	0	0	0	0	0	0	0	0	0	0	0	0	0	0	0	0	0	0	0	0	0	0	0
11	250	62500	0	0	0	0	0	0	0	0	0	0	0	0	0	0	0	0	0	0	0	0	0	0	0	0	0	0	0	0	0	0	0	0
12	275	75625	0	0	0	0	0	0	0	0	0	0	0	0	0	0	0	0	0	0	0	0	0	0	0	0	0	0	0	0	0	0	0	0
13	300	90000	0	0	0	0	0	0	0	0	0	0	0	0	0	0	0	0	0	0	0	0	0	0	0	0	0	0	0	0	0	0	0	0
14	325	105625	0	0	0	0	0	0	0	0	0	0	0	0	0	0	0	0	0	0	0	0	0	0	0	0	0	0	0	0	0	0	0	0
15	350	122500	0	0	0	0	0	0	0	0	0	0	0	0	0	0	0	0	0	0	0	0	0	0	0	0	0	0	0	0	0	0	0	0
16	375	140625	0	0	0	0	0	0	0	0	0	0	0	0	0	0	0	0	0	0	0	0	0	0	0	0	0	0	0	0	0	0	0	0
17	400	160000	0	0	0	0	0	0	0	0	0	0	0	0	0	0	0	0	0	0	0	0	0	0	0	0	0	0	0	0	0	0	0	0
18	425	180625	0	0	0	0	0	0	0	0	0	0	0	0	0	0	0	0	0	0	0	0	0	0	0	0	0	0	0	0	0	0	0	0
19	450	202500	0	0	0	0	0	0	0	0	0	0	0	0	0	0	0	0	0	0	0	0	0	0	0	0	0	0	0	0	0	0	0	0
20	475	225625	0	0	0	0	0	0	0	0	0	0	0	0	0	0	0	0	0	0	0	0	0	0	0	0	0	0	0	0	0	0	0	0
21	500	250000	0	0	0	0	0	0	0	0	0	0	0	0	0	0	0	0	0	0	0	0	0	0	0	0	0	0	0	0	0	0	0	0
	>500	99999999	0	0	0	0	0	0	0	0	0	0	0	0	0	0	0	0	0	0	0	0	0	0	0	0	0	0	0	0	0	0	0	0
		Particle Mass in g
