# Supplementary material for: Comparison of pyrolysis gas chromatography/mass spectrometry and hyperspectral FTIR imaging spectroscopy for the analysis of microplastics
Source: Anal Bioanal Chem. 2020 Oct 26;412(30):8283–98. doi: 10.1007/s00216-020-02979-w (PMC7680748; doi:10.1007/s00216-020-02979-w)
Supplement: Supplementary file 3 — (TAR 2.81 mb) [file 216_2020_2979_MOESM3_ESM.tar › Plankton_HE430_P7.xlsx]

## Sheet: Input data
	fileID	c	p	Material	Assigned Area in micron²	Elongation	Diameter in micron	Minimum diameter in micron	Volume im mircon3	Weight
1	E:/Veroeffentlichungen/Paperinpreparation/PyvsFTIR/pygcms/Plankton_He430_7_4,6 mL_77x77_LR_FTIR2_or.csv	1	1	polyethylene	486.644	1	15.5988	15.5988	1391.13	1.32157e-09
1	E:/Veroeffentlichungen/Paperinpreparation/PyvsFTIR/pygcms/Plankton_He430_7_4,6 mL_77x77_LR_FTIR2_or.csv	1	3	polyethylene, chlorinated	729.965	1.73205	31.1976	18.0119	3709.68	4.30323e-09
2	E:/Veroeffentlichungen/Paperinpreparation/PyvsFTIR/pygcms/Plankton_He430_7_4,6 mL_77x77_LR_FTIR2_or.csv	2	3	polyethylene, chlorinated	243.322	2	22.06	11.03	983.679	1.14107e-09
1	E:/Veroeffentlichungen/Paperinpreparation/PyvsFTIR/pygcms/Plankton_He430_7_4,6 mL_77x77_LR_FTIR2_or.csv	1	7	polyamide	6691.35	2.71784	147.983	54.4487	160799	1.7644e-07
2	E:/Veroeffentlichungen/Paperinpreparation/PyvsFTIR/pygcms/Plankton_He430_7_4,6 mL_77x77_LR_FTIR2_or.csv	2	7	polyamide	364.983	3	33.09	11.03	1475.52	1.61905e-09
3	E:/Veroeffentlichungen/Paperinpreparation/PyvsFTIR/pygcms/Plankton_He430_7_4,6 mL_77x77_LR_FTIR2_or.csv	3	7	polyamide	243.322	2	22.06	11.03	983.679	1.07936e-09
4	E:/Veroeffentlichungen/Paperinpreparation/PyvsFTIR/pygcms/Plankton_He430_7_4,6 mL_77x77_LR_FTIR2_or.csv	4	7	polyamide	121.661	1	11.03	11.03	491.839	5.39682e-10
5	E:/Veroeffentlichungen/Paperinpreparation/PyvsFTIR/pygcms/Plankton_He430_7_4,6 mL_77x77_LR_FTIR2_or.csv	5	7	polyamide	121.661	1	11.03	11.03	491.839	5.39682e-10
6	E:/Veroeffentlichungen/Paperinpreparation/PyvsFTIR/pygcms/Plankton_He430_7_4,6 mL_77x77_LR_FTIR2_or.csv	6	7	polyamide	121.661	1	11.03	11.03	491.839	5.39682e-10
1	E:/Veroeffentlichungen/Paperinpreparation/PyvsFTIR/pygcms/Plankton_He430_7_4,6 mL_77x77_LR_FTIR2_or.csv	1	11	polyester	243.322	2	22.06	11.03	983.679	1.35748e-09
1	E:/Veroeffentlichungen/Paperinpreparation/PyvsFTIR/pygcms/Plankton_He430_7_4,6 mL_77x77_LR_FTIR2_or.csv	1	13	animal furs,natural polyamides	608.304	2.88675	44.12	15.2836	3777.33	4.34392e-09
2	E:/Veroeffentlichungen/Paperinpreparation/PyvsFTIR/pygcms/Plankton_He430_7_4,6 mL_77x77_LR_FTIR2_or.csv	2	13	animal furs,natural polyamides	608.304	4.39107	39.7692	9.05685	1195.63	1.37498e-09
3	E:/Veroeffentlichungen/Paperinpreparation/PyvsFTIR/pygcms/Plankton_He430_7_4,6 mL_77x77_LR_FTIR2_or.csv	3	13	animal furs,natural polyamides	243.322	2	22.06	11.03	983.679	1.13123e-09
1	E:/Veroeffentlichungen/Paperinpreparation/PyvsFTIR/pygcms/Plankton_He430_7_4,6 mL_77x77_LR_FTIR2_or.csv	1	14	cellulose,plant fibres	27495.4	2.21597	303.475	136.949	2.08611e+06	3.23347e-06
2	E:/Veroeffentlichungen/Paperinpreparation/PyvsFTIR/pygcms/Plankton_He430_7_4,6 mL_77x77_LR_FTIR2_or.csv	2	14	cellulose,plant fibres	24088.9	1.08312	223.34	206.2	3.48052e+06	5.3948e-06
3	E:/Veroeffentlichungen/Paperinpreparation/PyvsFTIR/pygcms/Plankton_He430_7_4,6 mL_77x77_LR_FTIR2_or.csv	3	14	cellulose,plant fibres	17275.8	4.01291	348.799	86.9192	965837	1.49705e-06
4	E:/Veroeffentlichungen/Paperinpreparation/PyvsFTIR/pygcms/Plankton_He430_7_4,6 mL_77x77_LR_FTIR2_or.csv	4	14	cellulose,plant fibres	13869.3	1.64621	192.631	117.015	966724	1.49842e-06
5	E:/Veroeffentlichungen/Paperinpreparation/PyvsFTIR/pygcms/Plankton_He430_7_4,6 mL_77x77_LR_FTIR2_or.csv	5	14	cellulose,plant fibres	12166.1	2.06316	221.974	107.59	941760	1.45973e-06
6	E:/Veroeffentlichungen/Paperinpreparation/PyvsFTIR/pygcms/Plankton_He430_7_4,6 mL_77x77_LR_FTIR2_or.csv	6	14	cellulose,plant fibres	11192.8	2.86668	276.411	96.422	941898	1.45994e-06
7	E:/Veroeffentlichungen/Paperinpreparation/PyvsFTIR/pygcms/Plankton_He430_7_4,6 mL_77x77_LR_FTIR2_or.csv	7	14	cellulose,plant fibres	10219.5	1.82775	184.896	101.161	693501	1.07493e-06
8	E:/Veroeffentlichungen/Paperinpreparation/PyvsFTIR/pygcms/Plankton_He430_7_4,6 mL_77x77_LR_FTIR2_or.csv	8	14	cellulose,plant fibres	9854.53	1.61667	196.384	121.474	1.0621e+06	1.64626e-06
9	E:/Veroeffentlichungen/Paperinpreparation/PyvsFTIR/pygcms/Plankton_He430_7_4,6 mL_77x77_LR_FTIR2_or.csv	9	14	cellulose,plant fibres	9002.91	4.08196	247.868	60.7229	334983	5.19223e-07
10	E:/Veroeffentlichungen/Paperinpreparation/PyvsFTIR/pygcms/Plankton_He430_7_4,6 mL_77x77_LR_FTIR2_or.csv	10	14	cellulose,plant fibres	8637.92	1.4027	123.319	87.9155	349348	5.4149e-07
11	E:/Veroeffentlichungen/Paperinpreparation/PyvsFTIR/pygcms/Plankton_He430_7_4,6 mL_77x77_LR_FTIR2_or.csv	11	14	cellulose,plant fibres	7664.64	2.03949	143.814	70.5144	262091	4.06242e-07
12	E:/Veroeffentlichungen/Paperinpreparation/PyvsFTIR/pygcms/Plankton_He430_7_4,6 mL_77x77_LR_FTIR2_or.csv	12	14	cellulose,plant fibres	6083.05	5.55286	266.78	48.0437	225696	3.49828e-07
13	E:/Veroeffentlichungen/Paperinpreparation/PyvsFTIR/pygcms/Plankton_He430_7_4,6 mL_77x77_LR_FTIR2_or.csv	13	14	cellulose,plant fibres	5961.38	1.78884	145.077	81.1012	349744	5.42103e-07
14	E:/Veroeffentlichungen/Paperinpreparation/PyvsFTIR/pygcms/Plankton_He430_7_4,6 mL_77x77_LR_FTIR2_or.csv	14	14	cellulose,plant fibres	5718.06	1.32619	104.64	78.9025	238768	3.7009e-07
15	E:/Veroeffentlichungen/Paperinpreparation/PyvsFTIR/pygcms/Plankton_He430_7_4,6 mL_77x77_LR_FTIR2_or.csv	15	14	cellulose,plant fibres	5353.08	1.52742	104.64	68.5074	179998	2.78997e-07
16	E:/Veroeffentlichungen/Paperinpreparation/PyvsFTIR/pygcms/Plankton_He430_7_4,6 mL_77x77_LR_FTIR2_or.csv	16	14	cellulose,plant fibres	5353.08	2.00853	143.39	71.3904	267852	4.15171e-07
17	E:/Veroeffentlichungen/Paperinpreparation/PyvsFTIR/pygcms/Plankton_He430_7_4,6 mL_77x77_LR_FTIR2_or.csv	17	14	cellulose,plant fibres	4988.1	4.22031	177.853	42.1422	115769	1.79443e-07
18	E:/Veroeffentlichungen/Paperinpreparation/PyvsFTIR/pygcms/Plankton_He430_7_4,6 mL_77x77_LR_FTIR2_or.csv	18	14	cellulose,plant fibres	4988.1	2.21168	110.3	49.8716	100549	1.55852e-07
19	E:/Veroeffentlichungen/Paperinpreparation/PyvsFTIR/pygcms/Plankton_He430_7_4,6 mL_77x77_LR_FTIR2_or.csv	19	14	cellulose,plant fibres	4379.79	1.98338	110.3	55.6122	125029	1.93795e-07
20	E:/Veroeffentlichungen/Paperinpreparation/PyvsFTIR/pygcms/Plankton_He430_7_4,6 mL_77x77_LR_FTIR2_or.csv	20	14	cellulose,plant fibres	4014.81	2.95259	134.186	45.4468	101580	1.57449e-07
21	E:/Veroeffentlichungen/Paperinpreparation/PyvsFTIR/pygcms/Plankton_He430_7_4,6 mL_77x77_LR_FTIR2_or.csv	21	14	cellulose,plant fibres	3893.15	8.42962	198.846	23.589	40553.9	6.28585e-08
22	E:/Veroeffentlichungen/Paperinpreparation/PyvsFTIR/pygcms/Plankton_He430_7_4,6 mL_77x77_LR_FTIR2_or.csv	22	14	cellulose,plant fibres	3406.51	1.19854	64.3154	53.6616	67879.6	1.05213e-07
23	E:/Veroeffentlichungen/Paperinpreparation/PyvsFTIR/pygcms/Plankton_He430_7_4,6 mL_77x77_LR_FTIR2_or.csv	23	14	cellulose,plant fibres	3284.84	2.98731	128.631	43.0591	87412.2	1.35489e-07
24	E:/Veroeffentlichungen/Paperinpreparation/PyvsFTIR/pygcms/Plankton_He430_7_4,6 mL_77x77_LR_FTIR2_or.csv	24	14	cellulose,plant fibres	3284.84	1.24518	70.6265	56.7198	83278.6	1.29082e-07
25	E:/Veroeffentlichungen/Paperinpreparation/PyvsFTIR/pygcms/Plankton_He430_7_4,6 mL_77x77_LR_FTIR2_or.csv	25	14	cellulose,plant fibres	3163.18	2.68418	129.103	48.0976	109466	1.69673e-07
26	E:/Veroeffentlichungen/Paperinpreparation/PyvsFTIR/pygcms/Plankton_He430_7_4,6 mL_77x77_LR_FTIR2_or.csv	26	14	cellulose,plant fibres	3163.18	1.36011	69.7598	51.2898	67261.2	1.04255e-07
27	E:/Veroeffentlichungen/Paperinpreparation/PyvsFTIR/pygcms/Plankton_He430_7_4,6 mL_77x77_LR_FTIR2_or.csv	27	14	cellulose,plant fibres	3041.52	1.76045	79.5385	45.1807	59508.5	9.22382e-08
28	E:/Veroeffentlichungen/Paperinpreparation/PyvsFTIR/pygcms/Plankton_He430_7_4,6 mL_77x77_LR_FTIR2_or.csv	28	14	cellulose,plant fibres	3041.52	1.54826	79.5385	51.3729	76938.1	1.19254e-07
29	E:/Veroeffentlichungen/Paperinpreparation/PyvsFTIR/pygcms/Plankton_He430_7_4,6 mL_77x77_LR_FTIR2_or.csv	29	14	cellulose,plant fibres	2919.86	1.94892	80.2996	41.202	49962.9	7.74425e-08
30	E:/Veroeffentlichungen/Paperinpreparation/PyvsFTIR/pygcms/Plankton_He430_7_4,6 mL_77x77_LR_FTIR2_or.csv	30	14	cellulose,plant fibres	2919.86	2.89625	110.3	38.0837	58634.1	9.08829e-08
31	E:/Veroeffentlichungen/Paperinpreparation/PyvsFTIR/pygcms/Plankton_He430_7_4,6 mL_77x77_LR_FTIR2_or.csv	31	14	cellulose,plant fibres	2919.86	1.47046	70.6265	48.0301	59716	9.25598e-08
32	E:/Veroeffentlichungen/Paperinpreparation/PyvsFTIR/pygcms/Plankton_He430_7_4,6 mL_77x77_LR_FTIR2_or.csv	32	14	cellulose,plant fibres	2798.2	1.14713	77.21	67.307	128201	1.98711e-07
33	E:/Veroeffentlichungen/Paperinpreparation/PyvsFTIR/pygcms/Plankton_He430_7_4,6 mL_77x77_LR_FTIR2_or.csv	33	14	cellulose,plant fibres	2676.54	4.42856	113.561	25.6428	27368.9	4.24218e-08
34	E:/Veroeffentlichungen/Paperinpreparation/PyvsFTIR/pygcms/Plankton_He430_7_4,6 mL_77x77_LR_FTIR2_or.csv	34	14	cellulose,plant fibres	2676.54	1.05712	59.3984	56.189	68734.2	1.06538e-07
35	E:/Veroeffentlichungen/Paperinpreparation/PyvsFTIR/pygcms/Plankton_He430_7_4,6 mL_77x77_LR_FTIR2_or.csv	35	14	cellulose,plant fibres	2676.54	3.89024	101.692	26.1401	25468.2	3.94757e-08
36	E:/Veroeffentlichungen/Paperinpreparation/PyvsFTIR/pygcms/Plankton_He430_7_4,6 mL_77x77_LR_FTIR2_or.csv	36	14	cellulose,plant fibres	2554.88	1.31673	64.3154	48.8447	56240.2	8.71724e-08
37	E:/Veroeffentlichungen/Paperinpreparation/PyvsFTIR/pygcms/Plankton_He430_7_4,6 mL_77x77_LR_FTIR2_or.csv	37	14	cellulose,plant fibres	2554.88	2.36126	88.9267	37.6607	46228.2	7.16537e-08
38	E:/Veroeffentlichungen/Paperinpreparation/PyvsFTIR/pygcms/Plankton_He430_7_4,6 mL_77x77_LR_FTIR2_or.csv	38	14	cellulose,plant fibres	2311.56	1.25925	55.15	43.7959	38771.2	6.00953e-08
39	E:/Veroeffentlichungen/Paperinpreparation/PyvsFTIR/pygcms/Plankton_He430_7_4,6 mL_77x77_LR_FTIR2_or.csv	39	14	cellulose,plant fibres	2311.56	2.12752	73.9915	34.7782	32801.5	5.08423e-08
40	E:/Veroeffentlichungen/Paperinpreparation/PyvsFTIR/pygcms/Plankton_He430_7_4,6 mL_77x77_LR_FTIR2_or.csv	40	14	cellulose,plant fibres	2189.9	3.94382	110.85	28.1073	32097.6	4.97512e-08
41	E:/Veroeffentlichungen/Paperinpreparation/PyvsFTIR/pygcms/Plankton_He430_7_4,6 mL_77x77_LR_FTIR2_or.csv	41	14	cellulose,plant fibres	2068.24	6.83563	125.761	18.3979	15602	2.41831e-08
42	E:/Veroeffentlichungen/Paperinpreparation/PyvsFTIR/pygcms/Plankton_He430_7_4,6 mL_77x77_LR_FTIR2_or.csv	42	14	cellulose,plant fibres	2068.24	2.40862	67.0929	27.8553	19080.5	2.95748e-08
43	E:/Veroeffentlichungen/Paperinpreparation/PyvsFTIR/pygcms/Plankton_He430_7_4,6 mL_77x77_LR_FTIR2_or.csv	43	14	cellulose,plant fibres	2068.24	2.91155	77.9939	26.7878	20513.1	3.17952e-08
44	E:/Veroeffentlichungen/Paperinpreparation/PyvsFTIR/pygcms/Plankton_He430_7_4,6 mL_77x77_LR_FTIR2_or.csv	44	14	cellulose,plant fibres	2068.24	2.1474	64.3154	29.9504	21145.5	3.27754e-08
45	E:/Veroeffentlichungen/Paperinpreparation/PyvsFTIR/pygcms/Plankton_He430_7_4,6 mL_77x77_LR_FTIR2_or.csv	45	14	cellulose,plant fibres	2068.24	3.39406	101.692	29.9616	33459	5.18614e-08
46	E:/Veroeffentlichungen/Paperinpreparation/PyvsFTIR/pygcms/Plankton_He430_7_4,6 mL_77x77_LR_FTIR2_or.csv	46	14	cellulose,plant fibres	1946.57	1.75693	67.0929	38.1876	35860.5	5.55838e-08
47	E:/Veroeffentlichungen/Paperinpreparation/PyvsFTIR/pygcms/Plankton_He430_7_4,6 mL_77x77_LR_FTIR2_or.csv	47	14	cellulose,plant fibres	1824.91	1.65336	59.3984	35.9258	28098.6	4.35528e-08
48	E:/Veroeffentlichungen/Paperinpreparation/PyvsFTIR/pygcms/Plankton_He430_7_4,6 mL_77x77_LR_FTIR2_or.csv	48	14	cellulose,plant fibres	1703.25	6.5368	99.8809	15.2798	8547	1.32479e-08
49	E:/Veroeffentlichungen/Paperinpreparation/PyvsFTIR/pygcms/Plankton_He430_7_4,6 mL_77x77_LR_FTIR2_or.csv	49	14	cellulose,plant fibres	1703.25	2.65183	59.3984	22.399	10922.7	1.69301e-08
50	E:/Veroeffentlichungen/Paperinpreparation/PyvsFTIR/pygcms/Plankton_He430_7_4,6 mL_77x77_LR_FTIR2_or.csv	50	14	cellulose,plant fibres	1703.25	1.21942	55.15	45.2264	41345.3	6.40852e-08
51	E:/Veroeffentlichungen/Paperinpreparation/PyvsFTIR/pygcms/Plankton_He430_7_4,6 mL_77x77_LR_FTIR2_or.csv	51	14	cellulose,plant fibres	1703.25	1.39375	56.2422	40.3531	33567.1	5.2029e-08
52	E:/Veroeffentlichungen/Paperinpreparation/PyvsFTIR/pygcms/Plankton_He430_7_4,6 mL_77x77_LR_FTIR2_or.csv	52	14	cellulose,plant fibres	1703.25	2.49165	69.7598	27.9974	20041.8	3.10649e-08
53	E:/Veroeffentlichungen/Paperinpreparation/PyvsFTIR/pygcms/Plankton_He430_7_4,6 mL_77x77_LR_FTIR2_or.csv	53	14	cellulose,plant fibres	1703.25	1.07043	46.7963	43.7174	32780.6	5.08099e-08
54	E:/Veroeffentlichungen/Paperinpreparation/PyvsFTIR/pygcms/Plankton_He430_7_4,6 mL_77x77_LR_FTIR2_or.csv	54	14	cellulose,plant fibres	1581.59	3.22874	64.3154	19.9196	9353.51	1.44979e-08
55	E:/Veroeffentlichungen/Paperinpreparation/PyvsFTIR/pygcms/Plankton_He430_7_4,6 mL_77x77_LR_FTIR2_or.csv	55	14	cellulose,plant fibres	1581.59	1.69115	45.4779	26.8916	12054	1.86837e-08
56	E:/Veroeffentlichungen/Paperinpreparation/PyvsFTIR/pygcms/Plankton_He430_7_4,6 mL_77x77_LR_FTIR2_or.csv	56	14	cellulose,plant fibres	1581.59	1.10054	39.7692	36.1362	19034	2.95027e-08
57	E:/Veroeffentlichungen/Paperinpreparation/PyvsFTIR/pygcms/Plankton_He430_7_4,6 mL_77x77_LR_FTIR2_or.csv	57	14	cellulose,plant fibres	1581.59	1.53349	56.2422	36.676	27728.3	4.29788e-08
58	E:/Veroeffentlichungen/Paperinpreparation/PyvsFTIR/pygcms/Plankton_He430_7_4,6 mL_77x77_LR_FTIR2_or.csv	58	14	cellulose,plant fibres	1581.59	1.82388	69.7598	38.248	37404.2	5.79765e-08
59	E:/Veroeffentlichungen/Paperinpreparation/PyvsFTIR/pygcms/Plankton_He430_7_4,6 mL_77x77_LR_FTIR2_or.csv	59	14	cellulose,plant fibres	1581.59	1.41652	49.3277	34.8231	21924.1	3.39823e-08
60	E:/Veroeffentlichungen/Paperinpreparation/PyvsFTIR/pygcms/Plankton_He430_7_4,6 mL_77x77_LR_FTIR2_or.csv	60	14	cellulose,plant fibres	1581.59	1.76613	55.15	31.2264	19710	3.05504e-08
61	E:/Veroeffentlichungen/Paperinpreparation/PyvsFTIR/pygcms/Plankton_He430_7_4,6 mL_77x77_LR_FTIR2_or.csv	61	14	cellulose,plant fibres	1459.93	7.3602	93.5927	12.716	5546.8	8.59754e-09
62	E:/Veroeffentlichungen/Paperinpreparation/PyvsFTIR/pygcms/Plankton_He430_7_4,6 mL_77x77_LR_FTIR2_or.csv	62	14	cellulose,plant fibres	1459.93	1.36931	39.7692	29.0433	12295.2	1.90576e-08
63	E:/Veroeffentlichungen/Paperinpreparation/PyvsFTIR/pygcms/Plankton_He430_7_4,6 mL_77x77_LR_FTIR2_or.csv	63	14	cellulose,plant fibres	1459.93	4.82048	88.9267	18.4477	11092.1	1.71927e-08
64	E:/Veroeffentlichungen/Paperinpreparation/PyvsFTIR/pygcms/Plankton_He430_7_4,6 mL_77x77_LR_FTIR2_or.csv	64	14	cellulose,plant fibres	1459.93	1.74907	49.3277	28.2023	14379.9	2.22888e-08
65	E:/Veroeffentlichungen/Paperinpreparation/PyvsFTIR/pygcms/Plankton_He430_7_4,6 mL_77x77_LR_FTIR2_or.csv	65	14	cellulose,plant fibres	1459.93	1.23933	39.7692	32.0894	15009.5	2.32647e-08
66	E:/Veroeffentlichungen/Paperinpreparation/PyvsFTIR/pygcms/Plankton_He430_7_4,6 mL_77x77_LR_FTIR2_or.csv	66	14	cellulose,plant fibres	1459.93	2.71996	70.6265	25.966	17453.1	2.70523e-08
67	E:/Veroeffentlichungen/Paperinpreparation/PyvsFTIR/pygcms/Plankton_He430_7_4,6 mL_77x77_LR_FTIR2_or.csv	67	14	cellulose,plant fibres	1459.93	3.83842	73.9915	19.2765	10077.1	1.56196e-08
68	E:/Veroeffentlichungen/Paperinpreparation/PyvsFTIR/pygcms/Plankton_He430_7_4,6 mL_77x77_LR_FTIR2_or.csv	68	14	cellulose,plant fibres	1459.93	2.1762	56.2422	25.8442	13768.4	2.13411e-08
69	E:/Veroeffentlichungen/Paperinpreparation/PyvsFTIR/pygcms/Plankton_He430_7_4,6 mL_77x77_LR_FTIR2_or.csv	69	14	cellulose,plant fibres	1459.93	2.07028	55.15	26.6389	14344.1	2.22334e-08
70	E:/Veroeffentlichungen/Paperinpreparation/PyvsFTIR/pygcms/Plankton_He430_7_4,6 mL_77x77_LR_FTIR2_or.csv	70	14	cellulose,plant fibres	1338.27	2.73573	59.3984	21.7121	10263	1.59077e-08
71	E:/Veroeffentlichungen/Paperinpreparation/PyvsFTIR/pygcms/Plankton_He430_7_4,6 mL_77x77_LR_FTIR2_or.csv	71	14	cellulose,plant fibres	1338.27	1.63416	56.2422	34.4166	24417.1	3.78465e-08
72	E:/Veroeffentlichungen/Paperinpreparation/PyvsFTIR/pygcms/Plankton_He430_7_4,6 mL_77x77_LR_FTIR2_or.csv	72	14	cellulose,plant fibres	1338.27	1.81127	46.7963	25.8362	11448.9	1.77459e-08
73	E:/Veroeffentlichungen/Paperinpreparation/PyvsFTIR/pygcms/Plankton_He430_7_4,6 mL_77x77_LR_FTIR2_or.csv	73	14	cellulose,plant fibres	1338.27	1.62406	46.7963	28.8145	14240.6	2.2073e-08
74	E:/Veroeffentlichungen/Paperinpreparation/PyvsFTIR/pygcms/Plankton_He430_7_4,6 mL_77x77_LR_FTIR2_or.csv	74	14	cellulose,plant fibres	1338.27	2.6714	55.15	20.6446	8615.02	1.33533e-08
75	E:/Veroeffentlichungen/Paperinpreparation/PyvsFTIR/pygcms/Plankton_He430_7_4,6 mL_77x77_LR_FTIR2_or.csv	75	14	cellulose,plant fibres	1338.27	1.66289	45.4779	27.3488	12467.3	1.93243e-08
76	E:/Veroeffentlichungen/Paperinpreparation/PyvsFTIR/pygcms/Plankton_He430_7_4,6 mL_77x77_LR_FTIR2_or.csv	76	14	cellulose,plant fibres	1338.27	3.38514	69.7598	20.6077	10858.3	1.68303e-08
77	E:/Veroeffentlichungen/Paperinpreparation/PyvsFTIR/pygcms/Plankton_He430_7_4,6 mL_77x77_LR_FTIR2_or.csv	77	14	cellulose,plant fibres	1338.27	1.15311	34.8799	30.2485	11697.1	1.81305e-08
78	E:/Veroeffentlichungen/Paperinpreparation/PyvsFTIR/pygcms/Plankton_He430_7_4,6 mL_77x77_LR_FTIR2_or.csv	78	14	cellulose,plant fibres	1216.61	1.74652	59.3984	34.0096	25181.1	3.90308e-08
79	E:/Veroeffentlichungen/Paperinpreparation/PyvsFTIR/pygcms/Plankton_He430_7_4,6 mL_77x77_LR_FTIR2_or.csv	79	14	cellulose,plant fibres	1216.61	3.35914	70.6265	21.0251	11443.1	1.77367e-08
80	E:/Veroeffentlichungen/Paperinpreparation/PyvsFTIR/pygcms/Plankton_He430_7_4,6 mL_77x77_LR_FTIR2_or.csv	80	14	cellulose,plant fibres	1216.61	2.12201	59.3984	27.9916	17057.9	2.64398e-08
81	E:/Veroeffentlichungen/Paperinpreparation/PyvsFTIR/pygcms/Plankton_He430_7_4,6 mL_77x77_LR_FTIR2_or.csv	81	14	cellulose,plant fibres	1216.61	2.43545	49.3277	20.254	7416.7	1.14959e-08
82	E:/Veroeffentlichungen/Paperinpreparation/PyvsFTIR/pygcms/Plankton_He430_7_4,6 mL_77x77_LR_FTIR2_or.csv	82	14	cellulose,plant fibres	1216.61	3.38004	69.7598	20.6388	10891.1	1.68812e-08
83	E:/Veroeffentlichungen/Paperinpreparation/PyvsFTIR/pygcms/Plankton_He430_7_4,6 mL_77x77_LR_FTIR2_or.csv	83	14	cellulose,plant fibres	1216.61	4.77374	94.2404	19.7414	13461.4	2.08651e-08
84	E:/Veroeffentlichungen/Paperinpreparation/PyvsFTIR/pygcms/Plankton_He430_7_4,6 mL_77x77_LR_FTIR2_or.csv	84	14	cellulose,plant fibres	1216.61	1.32288	39.7692	30.0627	13173.5	2.04189e-08
85	E:/Veroeffentlichungen/Paperinpreparation/PyvsFTIR/pygcms/Plankton_He430_7_4,6 mL_77x77_LR_FTIR2_or.csv	85	14	cellulose,plant fibres	1094.95	4.6503	73.9915	15.9111	6865.64	1.06417e-08
86	E:/Veroeffentlichungen/Paperinpreparation/PyvsFTIR/pygcms/Plankton_He430_7_4,6 mL_77x77_LR_FTIR2_or.csv	86	14	cellulose,plant fibres	1094.95	2.31024	59.3984	25.7109	14391.5	2.23068e-08
87	E:/Veroeffentlichungen/Paperinpreparation/PyvsFTIR/pygcms/Plankton_He430_7_4,6 mL_77x77_LR_FTIR2_or.csv	87	14	cellulose,plant fibres	1094.95	3.02288	49.3277	16.3181	4814.22	7.46204e-09
88	E:/Veroeffentlichungen/Paperinpreparation/PyvsFTIR/pygcms/Plankton_He430_7_4,6 mL_77x77_LR_FTIR2_or.csv	88	14	cellulose,plant fibres	1094.95	3.90741	59.3984	15.2015	5030.87	7.79784e-09
89	E:/Veroeffentlichungen/Paperinpreparation/PyvsFTIR/pygcms/Plankton_He430_7_4,6 mL_77x77_LR_FTIR2_or.csv	89	14	cellulose,plant fibres	1094.95	6.52087	84.002	12.882	5109.21	7.91928e-09
90	E:/Veroeffentlichungen/Paperinpreparation/PyvsFTIR/pygcms/Plankton_He430_7_4,6 mL_77x77_LR_FTIR2_or.csv	90	14	cellulose,plant fibres	1094.95	2.68937	55.15	20.5066	8500.24	1.31754e-08
91	E:/Veroeffentlichungen/Paperinpreparation/PyvsFTIR/pygcms/Plankton_He430_7_4,6 mL_77x77_LR_FTIR2_or.csv	91	14	cellulose,plant fibres	1094.95	3.64915	59.3984	16.2773	5768.15	8.94064e-09
92	E:/Veroeffentlichungen/Paperinpreparation/PyvsFTIR/pygcms/Plankton_He430_7_4,6 mL_77x77_LR_FTIR2_or.csv	92	14	cellulose,plant fibres	1094.95	1.26511	39.7692	31.4354	14403.9	2.23261e-08
93	E:/Veroeffentlichungen/Paperinpreparation/PyvsFTIR/pygcms/Plankton_He430_7_4,6 mL_77x77_LR_FTIR2_or.csv	93	14	cellulose,plant fibres	1094.95	2.51511	56.2422	22.3617	10307.9	1.59772e-08
94	E:/Veroeffentlichungen/Paperinpreparation/PyvsFTIR/pygcms/Plankton_He430_7_4,6 mL_77x77_LR_FTIR2_or.csv	94	14	cellulose,plant fibres	1094.95	1.62727	39.7692	24.4393	8706.04	1.34944e-08
95	E:/Veroeffentlichungen/Paperinpreparation/PyvsFTIR/pygcms/Plankton_He430_7_4,6 mL_77x77_LR_FTIR2_or.csv	95	14	cellulose,plant fibres	1094.95	1.62071	39.7692	24.5381	8776.62	1.36038e-08
96	E:/Veroeffentlichungen/Paperinpreparation/PyvsFTIR/pygcms/Plankton_He430_7_4,6 mL_77x77_LR_FTIR2_or.csv	96	14	cellulose,plant fibres	1094.95	1.66111	45.4779	27.378	12494	1.93657e-08
97	E:/Veroeffentlichungen/Paperinpreparation/PyvsFTIR/pygcms/Plankton_He430_7_4,6 mL_77x77_LR_FTIR2_or.csv	97	14	cellulose,plant fibres	1094.95	2.71023	45.4779	16.7801	4693.37	7.27472e-09
98	E:/Veroeffentlichungen/Paperinpreparation/PyvsFTIR/pygcms/Plankton_He430_7_4,6 mL_77x77_LR_FTIR2_or.csv	98	14	cellulose,plant fibres	1094.95	1.46381	39.7692	27.1683	10759	1.66764e-08
99	E:/Veroeffentlichungen/Paperinpreparation/PyvsFTIR/pygcms/Plankton_He430_7_4,6 mL_77x77_LR_FTIR2_or.csv	99	14	cellulose,plant fibres	1094.95	1.39003	34.8799	25.0929	8049.59	1.24769e-08
100	E:/Veroeffentlichungen/Paperinpreparation/PyvsFTIR/pygcms/Plankton_He430_7_4,6 mL_77x77_LR_FTIR2_or.csv	100	14	cellulose,plant fibres	973.287	5.265	62.3951	11.8509	3211.83	4.97833e-09
101	E:/Veroeffentlichungen/Paperinpreparation/PyvsFTIR/pygcms/Plankton_He430_7_4,6 mL_77x77_LR_FTIR2_or.csv	101	14	cellulose,plant fibres	973.287	1.26491	31.1976	24.6638	6955.66	1.07813e-08
102	E:/Veroeffentlichungen/Paperinpreparation/PyvsFTIR/pygcms/Plankton_He430_7_4,6 mL_77x77_LR_FTIR2_or.csv	102	14	cellulose,plant fibres	973.287	3.30595	49.3277	14.9209	4025.08	6.23887e-09
103	E:/Veroeffentlichungen/Paperinpreparation/PyvsFTIR/pygcms/Plankton_He430_7_4,6 mL_77x77_LR_FTIR2_or.csv	103	14	cellulose,plant fibres	973.287	2.14203	39.7692	18.5661	5024.42	7.78785e-09
104	E:/Veroeffentlichungen/Paperinpreparation/PyvsFTIR/pygcms/Plankton_He430_7_4,6 mL_77x77_LR_FTIR2_or.csv	104	14	cellulose,plant fibres	973.287	1.85164	44.12	23.8275	9181	1.42305e-08
105	E:/Veroeffentlichungen/Paperinpreparation/PyvsFTIR/pygcms/Plankton_He430_7_4,6 mL_77x77_LR_FTIR2_or.csv	105	14	cellulose,plant fibres	973.287	5.0185	59.3984	11.8359	3049.81	4.72721e-09
106	E:/Veroeffentlichungen/Paperinpreparation/PyvsFTIR/pygcms/Plankton_He430_7_4,6 mL_77x77_LR_FTIR2_or.csv	106	14	cellulose,plant fibres	973.287	1.50442	34.8799	23.185	6872.04	1.06517e-08
107	E:/Veroeffentlichungen/Paperinpreparation/PyvsFTIR/pygcms/Plankton_He430_7_4,6 mL_77x77_LR_FTIR2_or.csv	107	14	cellulose,plant fibres	973.287	1.50442	34.8799	23.185	6872.04	1.06517e-08
108	E:/Veroeffentlichungen/Paperinpreparation/PyvsFTIR/pygcms/Plankton_He430_7_4,6 mL_77x77_LR_FTIR2_or.csv	108	14	cellulose,plant fibres	973.287	1.04447	33.09	31.6813	12173	1.88682e-08
109	E:/Veroeffentlichungen/Paperinpreparation/PyvsFTIR/pygcms/Plankton_He430_7_4,6 mL_77x77_LR_FTIR2_or.csv	109	14	cellulose,plant fibres	973.287	2.23607	34.8799	15.5988	3110.66	4.82153e-09
110	E:/Veroeffentlichungen/Paperinpreparation/PyvsFTIR/pygcms/Plankton_He430_7_4,6 mL_77x77_LR_FTIR2_or.csv	110	14	cellulose,plant fibres	973.287	1.71501	34.8799	20.338	5287.98	8.19637e-09
111	E:/Veroeffentlichungen/Paperinpreparation/PyvsFTIR/pygcms/Plankton_He430_7_4,6 mL_77x77_LR_FTIR2_or.csv	111	14	cellulose,plant fibres	973.287	2.21974	39.7692	17.9161	4678.79	7.25212e-09
112	E:/Veroeffentlichungen/Paperinpreparation/PyvsFTIR/pygcms/Plankton_He430_7_4,6 mL_77x77_LR_FTIR2_or.csv	112	14	cellulose,plant fibres	973.287	2.08893	39.7692	19.0381	5283.11	8.18882e-09
113	E:/Veroeffentlichungen/Paperinpreparation/PyvsFTIR/pygcms/Plankton_He430_7_4,6 mL_77x77_LR_FTIR2_or.csv	113	14	cellulose,plant fibres	973.287	1.64885	34.8799	21.154	5720.83	8.86729e-09
114	E:/Veroeffentlichungen/Paperinpreparation/PyvsFTIR/pygcms/Plankton_He430_7_4,6 mL_77x77_LR_FTIR2_or.csv	114	14	cellulose,plant fibres	973.287	2.1912	39.7692	18.1496	4801.49	7.4423e-09
115	E:/Veroeffentlichungen/Paperinpreparation/PyvsFTIR/pygcms/Plankton_He430_7_4,6 mL_77x77_LR_FTIR2_or.csv	115	14	cellulose,plant fibres	973.287	2.76031	46.7963	16.9533	4929.64	7.64095e-09
116	E:/Veroeffentlichungen/Paperinpreparation/PyvsFTIR/pygcms/Plankton_He430_7_4,6 mL_77x77_LR_FTIR2_or.csv	116	14	cellulose,plant fibres	851.626	1.73205	31.1976	18.0119	3709.68	5.75001e-09
117	E:/Veroeffentlichungen/Paperinpreparation/PyvsFTIR/pygcms/Plankton_He430_7_4,6 mL_77x77_LR_FTIR2_or.csv	117	14	cellulose,plant fibres	851.626	5.03931	55.15	10.944	2420.98	3.75252e-09
118	E:/Veroeffentlichungen/Paperinpreparation/PyvsFTIR/pygcms/Plankton_He430_7_4,6 mL_77x77_LR_FTIR2_or.csv	118	14	cellulose,plant fibres	851.626	2.71817	39.7692	14.6309	3120.21	4.83633e-09
119	E:/Veroeffentlichungen/Paperinpreparation/PyvsFTIR/pygcms/Plankton_He430_7_4,6 mL_77x77_LR_FTIR2_or.csv	119	14	cellulose,plant fibres	851.626	1.67332	34.8799	20.8447	5554.76	8.60988e-09
120	E:/Veroeffentlichungen/Paperinpreparation/PyvsFTIR/pygcms/Plankton_He430_7_4,6 mL_77x77_LR_FTIR2_or.csv	120	14	cellulose,plant fibres	851.626	4.73305	55.15	11.6521	2744.42	4.25385e-09
121	E:/Veroeffentlichungen/Paperinpreparation/PyvsFTIR/pygcms/Plankton_He430_7_4,6 mL_77x77_LR_FTIR2_or.csv	121	14	cellulose,plant fibres	851.626	3.67192	55.15	15.0194	4559.82	7.06772e-09
122	E:/Veroeffentlichungen/Paperinpreparation/PyvsFTIR/pygcms/Plankton_He430_7_4,6 mL_77x77_LR_FTIR2_or.csv	122	14	cellulose,plant fibres	851.626	3.55339	56.2422	15.8277	5164.13	8.0044e-09
123	E:/Veroeffentlichungen/Paperinpreparation/PyvsFTIR/pygcms/Plankton_He430_7_4,6 mL_77x77_LR_FTIR2_or.csv	123	14	cellulose,plant fibres	851.626	1.30582	33.09	25.3403	7787.85	1.20712e-08
124	E:/Veroeffentlichungen/Paperinpreparation/PyvsFTIR/pygcms/Plankton_He430_7_4,6 mL_77x77_LR_FTIR2_or.csv	124	14	cellulose,plant fibres	851.626	1.67332	34.8799	20.8447	5554.76	8.60988e-09
125	E:/Veroeffentlichungen/Paperinpreparation/PyvsFTIR/pygcms/Plankton_He430_7_4,6 mL_77x77_LR_FTIR2_or.csv	125	14	cellulose,plant fibres	851.626	2.64909	39.7692	15.0124	3285.07	5.09186e-09
126	E:/Veroeffentlichungen/Paperinpreparation/PyvsFTIR/pygcms/Plankton_He430_7_4,6 mL_77x77_LR_FTIR2_or.csv	126	14	cellulose,plant fibres	851.626	7.11164	64.3154	9.04368	1927.98	2.98836e-09
127	E:/Veroeffentlichungen/Paperinpreparation/PyvsFTIR/pygcms/Plankton_He430_7_4,6 mL_77x77_LR_FTIR2_or.csv	127	14	cellulose,plant fibres	851.626	1.87083	34.8799	18.6441	4443.81	6.8879e-09
128	E:/Veroeffentlichungen/Paperinpreparation/PyvsFTIR/pygcms/Plankton_He430_7_4,6 mL_77x77_LR_FTIR2_or.csv	128	14	cellulose,plant fibres	851.626	1.44944	31.1976	21.5238	5297.33	8.21086e-09
129	E:/Veroeffentlichungen/Paperinpreparation/PyvsFTIR/pygcms/Plankton_He430_7_4,6 mL_77x77_LR_FTIR2_or.csv	129	14	cellulose,plant fibres	851.626	2.50115	55.15	22.0499	9827.77	1.5233e-08
130	E:/Veroeffentlichungen/Paperinpreparation/PyvsFTIR/pygcms/Plankton_He430_7_4,6 mL_77x77_LR_FTIR2_or.csv	130	14	cellulose,plant fibres	851.626	1.73205	31.1976	18.0119	3709.68	5.75001e-09
131	E:/Veroeffentlichungen/Paperinpreparation/PyvsFTIR/pygcms/Plankton_He430_7_4,6 mL_77x77_LR_FTIR2_or.csv	131	14	cellulose,plant fibres	851.626	10.1286	73.9915	7.30519	1447.24	2.24323e-09
132	E:/Veroeffentlichungen/Paperinpreparation/PyvsFTIR/pygcms/Plankton_He430_7_4,6 mL_77x77_LR_FTIR2_or.csv	132	14	cellulose,plant fibres	851.626	3.39391	49.3277	14.5342	3819.16	5.91969e-09
133	E:/Veroeffentlichungen/Paperinpreparation/PyvsFTIR/pygcms/Plankton_He430_7_4,6 mL_77x77_LR_FTIR2_or.csv	133	14	cellulose,plant fibres	729.965	3.30311	45.4779	13.7682	3159.73	4.89759e-09
134	E:/Veroeffentlichungen/Paperinpreparation/PyvsFTIR/pygcms/Plankton_He430_7_4,6 mL_77x77_LR_FTIR2_or.csv	134	14	cellulose,plant fibres	729.965	4.4712	45.4779	10.1713	1724.44	2.67288e-09
135	E:/Veroeffentlichungen/Paperinpreparation/PyvsFTIR/pygcms/Plankton_He430_7_4,6 mL_77x77_LR_FTIR2_or.csv	135	14	cellulose,plant fibres	729.965	1.35401	24.6638	18.2154	2999.42	4.6491e-09
136	E:/Veroeffentlichungen/Paperinpreparation/PyvsFTIR/pygcms/Plankton_He430_7_4,6 mL_77x77_LR_FTIR2_or.csv	136	14	cellulose,plant fibres	729.965	2.03101	31.1976	15.3606	2697.95	4.18183e-09
137	E:/Veroeffentlichungen/Paperinpreparation/PyvsFTIR/pygcms/Plankton_He430_7_4,6 mL_77x77_LR_FTIR2_or.csv	137	14	cellulose,plant fibres	729.965	2.03101	33.09	16.2924	3219.31	4.98993e-09
138	E:/Veroeffentlichungen/Paperinpreparation/PyvsFTIR/pygcms/Plankton_He430_7_4,6 mL_77x77_LR_FTIR2_or.csv	138	14	cellulose,plant fibres	729.965	2.9938	39.7692	13.2839	2572.13	3.9868e-09
139	E:/Veroeffentlichungen/Paperinpreparation/PyvsFTIR/pygcms/Plankton_He430_7_4,6 mL_77x77_LR_FTIR2_or.csv	139	14	cellulose,plant fibres	729.965	1.73205	31.1976	18.0119	3709.68	5.75001e-09
140	E:/Veroeffentlichungen/Paperinpreparation/PyvsFTIR/pygcms/Plankton_He430_7_4,6 mL_77x77_LR_FTIR2_or.csv	140	14	cellulose,plant fibres	729.965	1.35401	24.6638	18.2154	2999.42	4.6491e-09
141	E:/Veroeffentlichungen/Paperinpreparation/PyvsFTIR/pygcms/Plankton_He430_7_4,6 mL_77x77_LR_FTIR2_or.csv	141	14	cellulose,plant fibres	729.965	4.25799	45.4779	10.6806	1901.46	2.94727e-09
142	E:/Veroeffentlichungen/Paperinpreparation/PyvsFTIR/pygcms/Plankton_He430_7_4,6 mL_77x77_LR_FTIR2_or.csv	142	14	cellulose,plant fibres	729.965	1.63299	24.6638	15.1034	2062.1	3.19625e-09
143	E:/Veroeffentlichungen/Paperinpreparation/PyvsFTIR/pygcms/Plankton_He430_7_4,6 mL_77x77_LR_FTIR2_or.csv	143	14	cellulose,plant fibres	729.965	5.99977	59.3984	9.90011	2133.79	3.30737e-09
144	E:/Veroeffentlichungen/Paperinpreparation/PyvsFTIR/pygcms/Plankton_He430_7_4,6 mL_77x77_LR_FTIR2_or.csv	144	14	cellulose,plant fibres	729.965	2.44949	34.8799	14.2397	2592.22	4.01794e-09
145	E:/Veroeffentlichungen/Paperinpreparation/PyvsFTIR/pygcms/Plankton_He430_7_4,6 mL_77x77_LR_FTIR2_or.csv	145	14	cellulose,plant fibres	729.965	3.30311	45.4779	13.7682	3159.73	4.89759e-09
146	E:/Veroeffentlichungen/Paperinpreparation/PyvsFTIR/pygcms/Plankton_He430_7_4,6 mL_77x77_LR_FTIR2_or.csv	146	14	cellulose,plant fibres	729.965	1.63299	24.6638	15.1034	2062.1	3.19625e-09
147	E:/Veroeffentlichungen/Paperinpreparation/PyvsFTIR/pygcms/Plankton_He430_7_4,6 mL_77x77_LR_FTIR2_or.csv	147	14	cellulose,plant fibres	729.965	1.63299	24.6638	15.1034	2062.1	3.19625e-09
148	E:/Veroeffentlichungen/Paperinpreparation/PyvsFTIR/pygcms/Plankton_He430_7_4,6 mL_77x77_LR_FTIR2_or.csv	148	14	cellulose,plant fibres	729.965	4.25799	45.4779	10.6806	1901.46	2.94727e-09
149	E:/Veroeffentlichungen/Paperinpreparation/PyvsFTIR/pygcms/Plankton_He430_7_4,6 mL_77x77_LR_FTIR2_or.csv	149	14	cellulose,plant fibres	729.965	1.73205	31.1976	18.0119	3709.68	5.75001e-09
150	E:/Veroeffentlichungen/Paperinpreparation/PyvsFTIR/pygcms/Plankton_He430_7_4,6 mL_77x77_LR_FTIR2_or.csv	150	14	cellulose,plant fibres	729.965	2.63644	34.8799	13.2299	2237.62	3.46831e-09
151	E:/Veroeffentlichungen/Paperinpreparation/PyvsFTIR/pygcms/Plankton_He430_7_4,6 mL_77x77_LR_FTIR2_or.csv	151	14	cellulose,plant fibres	729.965	2	34.8799	17.44	3888.33	6.02691e-09
152	E:/Veroeffentlichungen/Paperinpreparation/PyvsFTIR/pygcms/Plankton_He430_7_4,6 mL_77x77_LR_FTIR2_or.csv	152	14	cellulose,plant fibres	729.965	1.63299	24.6638	15.1034	2062.1	3.19625e-09
153	E:/Veroeffentlichungen/Paperinpreparation/PyvsFTIR/pygcms/Plankton_He430_7_4,6 mL_77x77_LR_FTIR2_or.csv	153	14	cellulose,plant fibres	729.965	2.63644	34.8799	13.2299	2237.62	3.46831e-09
154	E:/Veroeffentlichungen/Paperinpreparation/PyvsFTIR/pygcms/Plankton_He430_7_4,6 mL_77x77_LR_FTIR2_or.csv	154	14	cellulose,plant fibres	729.965	1.63299	24.6638	15.1034	2062.1	3.19625e-09
155	E:/Veroeffentlichungen/Paperinpreparation/PyvsFTIR/pygcms/Plankton_He430_7_4,6 mL_77x77_LR_FTIR2_or.csv	155	14	cellulose,plant fibres	729.965	2.03101	31.1976	15.3606	2697.95	4.18183e-09
156	E:/Veroeffentlichungen/Paperinpreparation/PyvsFTIR/pygcms/Plankton_He430_7_4,6 mL_77x77_LR_FTIR2_or.csv	156	14	cellulose,plant fibres	729.965	8.66189	59.3984	6.85744	1023.75	1.58682e-09
157	E:/Veroeffentlichungen/Paperinpreparation/PyvsFTIR/pygcms/Plankton_He430_7_4,6 mL_77x77_LR_FTIR2_or.csv	157	14	cellulose,plant fibres	608.304	1	22.06	22.06	3934.71	6.09881e-09
158	E:/Veroeffentlichungen/Paperinpreparation/PyvsFTIR/pygcms/Plankton_He430_7_4,6 mL_77x77_LR_FTIR2_or.csv	158	14	cellulose,plant fibres	608.304	1.62117	24.6638	15.2136	2092.27	3.24302e-09
159	E:/Veroeffentlichungen/Paperinpreparation/PyvsFTIR/pygcms/Plankton_He430_7_4,6 mL_77x77_LR_FTIR2_or.csv	159	14	cellulose,plant fibres	608.304	1.73205	24.6638	14.2397	1832.98	2.84111e-09
160	E:/Veroeffentlichungen/Paperinpreparation/PyvsFTIR/pygcms/Plankton_He430_7_4,6 mL_77x77_LR_FTIR2_or.csv	160	14	cellulose,plant fibres	608.304	1	22.06	22.06	3934.71	6.09881e-09
161	E:/Veroeffentlichungen/Paperinpreparation/PyvsFTIR/pygcms/Plankton_He430_7_4,6 mL_77x77_LR_FTIR2_or.csv	161	14	cellulose,plant fibres	608.304	3.40101	34.8799	10.2557	1344.64	2.0842e-09
162	E:/Veroeffentlichungen/Paperinpreparation/PyvsFTIR/pygcms/Plankton_He430_7_4,6 mL_77x77_LR_FTIR2_or.csv	162	14	cellulose,plant fibres	608.304	6.30779	45.4779	7.20979	866.448	1.34299e-09
163	E:/Veroeffentlichungen/Paperinpreparation/PyvsFTIR/pygcms/Plankton_He430_7_4,6 mL_77x77_LR_FTIR2_or.csv	163	14	cellulose,plant fibres	608.304	8.66025	55.15	6.36817	819.732	1.27058e-09
164	E:/Veroeffentlichungen/Paperinpreparation/PyvsFTIR/pygcms/Plankton_He430_7_4,6 mL_77x77_LR_FTIR2_or.csv	164	14	cellulose,plant fibres	608.304	3.40101	34.8799	10.2557	1344.64	2.0842e-09
165	E:/Veroeffentlichungen/Paperinpreparation/PyvsFTIR/pygcms/Plankton_He430_7_4,6 mL_77x77_LR_FTIR2_or.csv	165	14	cellulose,plant fibres	608.304	1.73205	24.6638	14.2397	1832.98	2.84111e-09
166	E:/Veroeffentlichungen/Paperinpreparation/PyvsFTIR/pygcms/Plankton_He430_7_4,6 mL_77x77_LR_FTIR2_or.csv	166	14	cellulose,plant fibres	608.304	1.73205	24.6638	14.2397	1832.98	2.84111e-09
167	E:/Veroeffentlichungen/Paperinpreparation/PyvsFTIR/pygcms/Plankton_He430_7_4,6 mL_77x77_LR_FTIR2_or.csv	167	14	cellulose,plant fibres	608.304	4.39107	39.7692	9.05685	1195.63	1.85323e-09
168	E:/Veroeffentlichungen/Paperinpreparation/PyvsFTIR/pygcms/Plankton_He430_7_4,6 mL_77x77_LR_FTIR2_or.csv	168	14	cellulose,plant fibres	608.304	3.40101	34.8799	10.2557	1344.64	2.0842e-09
169	E:/Veroeffentlichungen/Paperinpreparation/PyvsFTIR/pygcms/Plankton_He430_7_4,6 mL_77x77_LR_FTIR2_or.csv	169	14	cellulose,plant fibres	608.304	1.73205	24.6638	14.2397	1832.98	2.84111e-09
170	E:/Veroeffentlichungen/Paperinpreparation/PyvsFTIR/pygcms/Plankton_He430_7_4,6 mL_77x77_LR_FTIR2_or.csv	170	14	cellulose,plant fibres	608.304	8.66025	55.15	6.36817	819.732	1.27058e-09
171	E:/Veroeffentlichungen/Paperinpreparation/PyvsFTIR/pygcms/Plankton_He430_7_4,6 mL_77x77_LR_FTIR2_or.csv	171	14	cellulose,plant fibres	608.304	3.40101	34.8799	10.2557	1344.64	2.0842e-09
172	E:/Veroeffentlichungen/Paperinpreparation/PyvsFTIR/pygcms/Plankton_He430_7_4,6 mL_77x77_LR_FTIR2_or.csv	172	14	cellulose,plant fibres	608.304	5	55.15	11.03	2459.2	3.81175e-09
173	E:/Veroeffentlichungen/Paperinpreparation/PyvsFTIR/pygcms/Plankton_He430_7_4,6 mL_77x77_LR_FTIR2_or.csv	173	14	cellulose,plant fibres	608.304	4.77992	49.3277	10.3198	1925.42	2.98441e-09
174	E:/Veroeffentlichungen/Paperinpreparation/PyvsFTIR/pygcms/Plankton_He430_7_4,6 mL_77x77_LR_FTIR2_or.csv	174	14	cellulose,plant fibres	608.304	8.27922	55.15	6.66126	896.922	1.39023e-09
175	E:/Veroeffentlichungen/Paperinpreparation/PyvsFTIR/pygcms/Plankton_He430_7_4,6 mL_77x77_LR_FTIR2_or.csv	175	14	cellulose,plant fibres	608.304	3.51555	34.8799	9.92161	1258.45	1.9506e-09
176	E:/Veroeffentlichungen/Paperinpreparation/PyvsFTIR/pygcms/Plankton_He430_7_4,6 mL_77x77_LR_FTIR2_or.csv	176	14	cellulose,plant fibres	608.304	4.24018	39.7692	9.37913	1282.24	1.98747e-09
177	E:/Veroeffentlichungen/Paperinpreparation/PyvsFTIR/pygcms/Plankton_He430_7_4,6 mL_77x77_LR_FTIR2_or.csv	177	14	cellulose,plant fibres	608.304	1	22.06	22.06	3934.71	6.09881e-09
178	E:/Veroeffentlichungen/Paperinpreparation/PyvsFTIR/pygcms/Plankton_He430_7_4,6 mL_77x77_LR_FTIR2_or.csv	178	14	cellulose,plant fibres	608.304	4.77992	49.3277	10.3198	1925.42	2.98441e-09
179	E:/Veroeffentlichungen/Paperinpreparation/PyvsFTIR/pygcms/Plankton_He430_7_4,6 mL_77x77_LR_FTIR2_or.csv	179	14	cellulose,plant fibres	608.304	1.73205	24.6638	14.2397	1832.98	2.84111e-09
180	E:/Veroeffentlichungen/Paperinpreparation/PyvsFTIR/pygcms/Plankton_He430_7_4,6 mL_77x77_LR_FTIR2_or.csv	180	14	cellulose,plant fibres	608.304	1.73205	24.6638	14.2397	1832.98	2.84111e-09
181	E:/Veroeffentlichungen/Paperinpreparation/PyvsFTIR/pygcms/Plankton_He430_7_4,6 mL_77x77_LR_FTIR2_or.csv	181	14	cellulose,plant fibres	608.304	1.73205	24.6638	14.2397	1832.98	2.84111e-09
182	E:/Veroeffentlichungen/Paperinpreparation/PyvsFTIR/pygcms/Plankton_He430_7_4,6 mL_77x77_LR_FTIR2_or.csv	182	14	cellulose,plant fibres	608.304	2.88675	31.1976	10.8071	1335.49	2.07e-09
183	E:/Veroeffentlichungen/Paperinpreparation/PyvsFTIR/pygcms/Plankton_He430_7_4,6 mL_77x77_LR_FTIR2_or.csv	183	14	cellulose,plant fibres	608.304	1.62117	24.6638	15.2136	2092.27	3.24302e-09
184	E:/Veroeffentlichungen/Paperinpreparation/PyvsFTIR/pygcms/Plankton_He430_7_4,6 mL_77x77_LR_FTIR2_or.csv	184	14	cellulose,plant fibres	608.304	2.88675	31.1976	10.8071	1335.49	2.07e-09
185	E:/Veroeffentlichungen/Paperinpreparation/PyvsFTIR/pygcms/Plankton_He430_7_4,6 mL_77x77_LR_FTIR2_or.csv	185	14	cellulose,plant fibres	608.304	1.73205	24.6638	14.2397	1832.98	2.84111e-09
186	E:/Veroeffentlichungen/Paperinpreparation/PyvsFTIR/pygcms/Plankton_He430_7_4,6 mL_77x77_LR_FTIR2_or.csv	186	14	cellulose,plant fibres	486.644	6.8541	39.7692	5.80225	490.724	7.60622e-10
187	E:/Veroeffentlichungen/Paperinpreparation/PyvsFTIR/pygcms/Plankton_He430_7_4,6 mL_77x77_LR_FTIR2_or.csv	187	14	cellulose,plant fibres	486.644	2.61803	24.6638	9.42074	802.283	1.24354e-09
188	E:/Veroeffentlichungen/Paperinpreparation/PyvsFTIR/pygcms/Plankton_He430_7_4,6 mL_77x77_LR_FTIR2_or.csv	188	14	cellulose,plant fibres	486.644	1.63299	22.06	13.5089	1475.52	2.28705e-09
189	E:/Veroeffentlichungen/Paperinpreparation/PyvsFTIR/pygcms/Plankton_He430_7_4,6 mL_77x77_LR_FTIR2_or.csv	189	14	cellulose,plant fibres	486.644	2.61803	24.6638	9.42074	802.283	1.24354e-09
190	E:/Veroeffentlichungen/Paperinpreparation/PyvsFTIR/pygcms/Plankton_He430_7_4,6 mL_77x77_LR_FTIR2_or.csv	190	14	cellulose,plant fibres	486.644	4.4712	34.8799	7.80102	777.991	1.20589e-09
191	E:/Veroeffentlichungen/Paperinpreparation/PyvsFTIR/pygcms/Plankton_He430_7_4,6 mL_77x77_LR_FTIR2_or.csv	191	14	cellulose,plant fibres	486.644	6.8541	39.7692	5.80225	490.724	7.60622e-10
192	E:/Veroeffentlichungen/Paperinpreparation/PyvsFTIR/pygcms/Plankton_He430_7_4,6 mL_77x77_LR_FTIR2_or.csv	192	14	cellulose,plant fibres	486.644	2.44949	24.6638	10.069	916.488	1.42056e-09
193	E:/Veroeffentlichungen/Paperinpreparation/PyvsFTIR/pygcms/Plankton_He430_7_4,6 mL_77x77_LR_FTIR2_or.csv	193	14	cellulose,plant fibres	486.644	2.61803	24.6638	9.42074	802.283	1.24354e-09
194	E:/Veroeffentlichungen/Paperinpreparation/PyvsFTIR/pygcms/Plankton_He430_7_4,6 mL_77x77_LR_FTIR2_or.csv	194	14	cellulose,plant fibres	486.644	1.63299	22.06	13.5089	1475.52	2.28705e-09
195	E:/Veroeffentlichungen/Paperinpreparation/PyvsFTIR/pygcms/Plankton_He430_7_4,6 mL_77x77_LR_FTIR2_or.csv	195	14	cellulose,plant fibres	486.644	2.61803	24.6638	9.42074	802.283	1.24354e-09
196	E:/Veroeffentlichungen/Paperinpreparation/PyvsFTIR/pygcms/Plankton_He430_7_4,6 mL_77x77_LR_FTIR2_or.csv	196	14	cellulose,plant fibres	486.644	4	44.12	11.03	1967.36	3.0494e-09
197	E:/Veroeffentlichungen/Paperinpreparation/PyvsFTIR/pygcms/Plankton_He430_7_4,6 mL_77x77_LR_FTIR2_or.csv	197	14	cellulose,plant fibres	486.644	2.61803	24.6638	9.42074	802.283	1.24354e-09
198	E:/Veroeffentlichungen/Paperinpreparation/PyvsFTIR/pygcms/Plankton_He430_7_4,6 mL_77x77_LR_FTIR2_or.csv	198	14	cellulose,plant fibres	486.644	2.44949	24.6638	10.069	916.488	1.42056e-09
199	E:/Veroeffentlichungen/Paperinpreparation/PyvsFTIR/pygcms/Plankton_He430_7_4,6 mL_77x77_LR_FTIR2_or.csv	199	14	cellulose,plant fibres	486.644	2.61803	24.6638	9.42074	802.283	1.24354e-09
200	E:/Veroeffentlichungen/Paperinpreparation/PyvsFTIR/pygcms/Plankton_He430_7_4,6 mL_77x77_LR_FTIR2_or.csv	200	14	cellulose,plant fibres	486.644	2.61803	24.6638	9.42074	802.283	1.24354e-09
201	E:/Veroeffentlichungen/Paperinpreparation/PyvsFTIR/pygcms/Plankton_He430_7_4,6 mL_77x77_LR_FTIR2_or.csv	201	14	cellulose,plant fibres	486.644	5.82843	34.8799	5.98445	457.847	7.09663e-10
202	E:/Veroeffentlichungen/Paperinpreparation/PyvsFTIR/pygcms/Plankton_He430_7_4,6 mL_77x77_LR_FTIR2_or.csv	202	14	cellulose,plant fibres	486.644	2.61803	24.6638	9.42074	802.283	1.24354e-09
203	E:/Veroeffentlichungen/Paperinpreparation/PyvsFTIR/pygcms/Plankton_He430_7_4,6 mL_77x77_LR_FTIR2_or.csv	203	14	cellulose,plant fibres	486.644	4	44.12	11.03	1967.36	3.0494e-09
204	E:/Veroeffentlichungen/Paperinpreparation/PyvsFTIR/pygcms/Plankton_He430_7_4,6 mL_77x77_LR_FTIR2_or.csv	204	14	cellulose,plant fibres	486.644	2.44949	24.6638	10.069	916.488	1.42056e-09
205	E:/Veroeffentlichungen/Paperinpreparation/PyvsFTIR/pygcms/Plankton_He430_7_4,6 mL_77x77_LR_FTIR2_or.csv	205	14	cellulose,plant fibres	486.644	5.82843	34.8799	5.98445	457.847	7.09663e-10
206	E:/Veroeffentlichungen/Paperinpreparation/PyvsFTIR/pygcms/Plankton_He430_7_4,6 mL_77x77_LR_FTIR2_or.csv	206	14	cellulose,plant fibres	486.644	2.61803	24.6638	9.42074	802.283	1.24354e-09
207	E:/Veroeffentlichungen/Paperinpreparation/PyvsFTIR/pygcms/Plankton_He430_7_4,6 mL_77x77_LR_FTIR2_or.csv	207	14	cellulose,plant fibres	486.644	2.44949	24.6638	10.069	916.488	1.42056e-09
208	E:/Veroeffentlichungen/Paperinpreparation/PyvsFTIR/pygcms/Plankton_He430_7_4,6 mL_77x77_LR_FTIR2_or.csv	208	14	cellulose,plant fibres	486.644	5.82843	34.8799	5.98445	457.847	7.09663e-10
209	E:/Veroeffentlichungen/Paperinpreparation/PyvsFTIR/pygcms/Plankton_He430_7_4,6 mL_77x77_LR_FTIR2_or.csv	209	14	cellulose,plant fibres	486.644	2.61803	24.6638	9.42074	802.283	1.24354e-09
210	E:/Veroeffentlichungen/Paperinpreparation/PyvsFTIR/pygcms/Plankton_He430_7_4,6 mL_77x77_LR_FTIR2_or.csv	210	14	cellulose,plant fibres	486.644	1	15.5988	15.5988	1391.13	2.15625e-09
211	E:/Veroeffentlichungen/Paperinpreparation/PyvsFTIR/pygcms/Plankton_He430_7_4,6 mL_77x77_LR_FTIR2_or.csv	211	14	cellulose,plant fibres	486.644	2.61803	24.6638	9.42074	802.283	1.24354e-09
212	E:/Veroeffentlichungen/Paperinpreparation/PyvsFTIR/pygcms/Plankton_He430_7_4,6 mL_77x77_LR_FTIR2_or.csv	212	14	cellulose,plant fibres	486.644	1.73205	24.6638	14.2397	1832.98	2.84111e-09
213	E:/Veroeffentlichungen/Paperinpreparation/PyvsFTIR/pygcms/Plankton_He430_7_4,6 mL_77x77_LR_FTIR2_or.csv	213	14	cellulose,plant fibres	486.644	2.61803	24.6638	9.42074	802.283	1.24354e-09
214	E:/Veroeffentlichungen/Paperinpreparation/PyvsFTIR/pygcms/Plankton_He430_7_4,6 mL_77x77_LR_FTIR2_or.csv	214	14	cellulose,plant fibres	486.644	2.61803	24.6638	9.42074	802.283	1.24354e-09
215	E:/Veroeffentlichungen/Paperinpreparation/PyvsFTIR/pygcms/Plankton_He430_7_4,6 mL_77x77_LR_FTIR2_or.csv	215	14	cellulose,plant fibres	486.644	2.61803	24.6638	9.42074	802.283	1.24354e-09
216	E:/Veroeffentlichungen/Paperinpreparation/PyvsFTIR/pygcms/Plankton_He430_7_4,6 mL_77x77_LR_FTIR2_or.csv	216	14	cellulose,plant fibres	486.644	2.44949	24.6638	10.069	916.488	1.42056e-09
217	E:/Veroeffentlichungen/Paperinpreparation/PyvsFTIR/pygcms/Plankton_He430_7_4,6 mL_77x77_LR_FTIR2_or.csv	217	14	cellulose,plant fibres	486.644	2.61803	24.6638	9.42074	802.283	1.24354e-09
218	E:/Veroeffentlichungen/Paperinpreparation/PyvsFTIR/pygcms/Plankton_He430_7_4,6 mL_77x77_LR_FTIR2_or.csv	218	14	cellulose,plant fibres	486.644	2.44949	24.6638	10.069	916.488	1.42056e-09
219	E:/Veroeffentlichungen/Paperinpreparation/PyvsFTIR/pygcms/Plankton_He430_7_4,6 mL_77x77_LR_FTIR2_or.csv	219	14	cellulose,plant fibres	486.644	2.61803	24.6638	9.42074	802.283	1.24354e-09
220	E:/Veroeffentlichungen/Paperinpreparation/PyvsFTIR/pygcms/Plankton_He430_7_4,6 mL_77x77_LR_FTIR2_or.csv	220	14	cellulose,plant fibres	486.644	2.44949	24.6638	10.069	916.488	1.42056e-09
221	E:/Veroeffentlichungen/Paperinpreparation/PyvsFTIR/pygcms/Plankton_He430_7_4,6 mL_77x77_LR_FTIR2_or.csv	221	14	cellulose,plant fibres	486.644	2.44949	24.6638	10.069	916.488	1.42056e-09
222	E:/Veroeffentlichungen/Paperinpreparation/PyvsFTIR/pygcms/Plankton_He430_7_4,6 mL_77x77_LR_FTIR2_or.csv	222	14	cellulose,plant fibres	486.644	1	15.5988	15.5988	1391.13	2.15625e-09
223	E:/Veroeffentlichungen/Paperinpreparation/PyvsFTIR/pygcms/Plankton_He430_7_4,6 mL_77x77_LR_FTIR2_or.csv	223	14	cellulose,plant fibres	486.644	2.44949	24.6638	10.069	916.488	1.42056e-09
224	E:/Veroeffentlichungen/Paperinpreparation/PyvsFTIR/pygcms/Plankton_He430_7_4,6 mL_77x77_LR_FTIR2_or.csv	224	14	cellulose,plant fibres	486.644	6.8541	39.7692	5.80225	490.724	7.60622e-10
225	E:/Veroeffentlichungen/Paperinpreparation/PyvsFTIR/pygcms/Plankton_He430_7_4,6 mL_77x77_LR_FTIR2_or.csv	225	14	cellulose,plant fibres	486.644	6.8541	39.7692	5.80225	490.724	7.60622e-10
226	E:/Veroeffentlichungen/Paperinpreparation/PyvsFTIR/pygcms/Plankton_He430_7_4,6 mL_77x77_LR_FTIR2_or.csv	226	14	cellulose,plant fibres	486.644	2.44949	24.6638	10.069	916.488	1.42056e-09
227	E:/Veroeffentlichungen/Paperinpreparation/PyvsFTIR/pygcms/Plankton_He430_7_4,6 mL_77x77_LR_FTIR2_or.csv	227	14	cellulose,plant fibres	486.644	1.63299	22.06	13.5089	1475.52	2.28705e-09
228	E:/Veroeffentlichungen/Paperinpreparation/PyvsFTIR/pygcms/Plankton_He430_7_4,6 mL_77x77_LR_FTIR2_or.csv	228	14	cellulose,plant fibres	486.644	6.8541	39.7692	5.80225	490.724	7.60622e-10
229	E:/Veroeffentlichungen/Paperinpreparation/PyvsFTIR/pygcms/Plankton_He430_7_4,6 mL_77x77_LR_FTIR2_or.csv	229	14	cellulose,plant fibres	486.644	5.82843	34.8799	5.98445	457.847	7.09663e-10
230	E:/Veroeffentlichungen/Paperinpreparation/PyvsFTIR/pygcms/Plankton_He430_7_4,6 mL_77x77_LR_FTIR2_or.csv	230	14	cellulose,plant fibres	486.644	4	44.12	11.03	1967.36	3.0494e-09
231	E:/Veroeffentlichungen/Paperinpreparation/PyvsFTIR/pygcms/Plankton_He430_7_4,6 mL_77x77_LR_FTIR2_or.csv	231	14	cellulose,plant fibres	486.644	2.61803	24.6638	9.42074	802.283	1.24354e-09
232	E:/Veroeffentlichungen/Paperinpreparation/PyvsFTIR/pygcms/Plankton_He430_7_4,6 mL_77x77_LR_FTIR2_or.csv	232	14	cellulose,plant fibres	486.644	2.61803	24.6638	9.42074	802.283	1.24354e-09
233	E:/Veroeffentlichungen/Paperinpreparation/PyvsFTIR/pygcms/Plankton_He430_7_4,6 mL_77x77_LR_FTIR2_or.csv	233	14	cellulose,plant fibres	486.644	5.82843	34.8799	5.98445	457.847	7.09663e-10
234	E:/Veroeffentlichungen/Paperinpreparation/PyvsFTIR/pygcms/Plankton_He430_7_4,6 mL_77x77_LR_FTIR2_or.csv	234	14	cellulose,plant fibres	486.644	1.63299	22.06	13.5089	1475.52	2.28705e-09
235	E:/Veroeffentlichungen/Paperinpreparation/PyvsFTIR/pygcms/Plankton_He430_7_4,6 mL_77x77_LR_FTIR2_or.csv	235	14	cellulose,plant fibres	486.644	3.60063	31.1976	8.66447	858.423	1.33056e-09
236	E:/Veroeffentlichungen/Paperinpreparation/PyvsFTIR/pygcms/Plankton_He430_7_4,6 mL_77x77_LR_FTIR2_or.csv	236	14	cellulose,plant fibres	486.644	3.60063	31.1976	8.66447	858.423	1.33056e-09
237	E:/Veroeffentlichungen/Paperinpreparation/PyvsFTIR/pygcms/Plankton_He430_7_4,6 mL_77x77_LR_FTIR2_or.csv	237	14	cellulose,plant fibres	486.644	2.61803	24.6638	9.42074	802.283	1.24354e-09
238	E:/Veroeffentlichungen/Paperinpreparation/PyvsFTIR/pygcms/Plankton_He430_7_4,6 mL_77x77_LR_FTIR2_or.csv	238	14	cellulose,plant fibres	486.644	2.61803	24.6638	9.42074	802.283	1.24354e-09
239	E:/Veroeffentlichungen/Paperinpreparation/PyvsFTIR/pygcms/Plankton_He430_7_4,6 mL_77x77_LR_FTIR2_or.csv	239	14	cellulose,plant fibres	486.644	4.4712	34.8799	7.80102	777.991	1.20589e-09
240	E:/Veroeffentlichungen/Paperinpreparation/PyvsFTIR/pygcms/Plankton_He430_7_4,6 mL_77x77_LR_FTIR2_or.csv	240	14	cellulose,plant fibres	486.644	2.61803	24.6638	9.42074	802.283	1.24354e-09
241	E:/Veroeffentlichungen/Paperinpreparation/PyvsFTIR/pygcms/Plankton_He430_7_4,6 mL_77x77_LR_FTIR2_or.csv	241	14	cellulose,plant fibres	486.644	2.61803	24.6638	9.42074	802.283	1.24354e-09
242	E:/Veroeffentlichungen/Paperinpreparation/PyvsFTIR/pygcms/Plankton_He430_7_4,6 mL_77x77_LR_FTIR2_or.csv	242	14	cellulose,plant fibres	486.644	5.82843	34.8799	5.98445	457.847	7.09663e-10
243	E:/Veroeffentlichungen/Paperinpreparation/PyvsFTIR/pygcms/Plankton_He430_7_4,6 mL_77x77_LR_FTIR2_or.csv	243	14	cellulose,plant fibres	486.644	1.73205	24.6638	14.2397	1832.98	2.84111e-09
244	E:/Veroeffentlichungen/Paperinpreparation/PyvsFTIR/pygcms/Plankton_He430_7_4,6 mL_77x77_LR_FTIR2_or.csv	244	14	cellulose,plant fibres	486.644	4	44.12	11.03	1967.36	3.0494e-09
245	E:/Veroeffentlichungen/Paperinpreparation/PyvsFTIR/pygcms/Plankton_He430_7_4,6 mL_77x77_LR_FTIR2_or.csv	245	14	cellulose,plant fibres	486.644	2.44949	24.6638	10.069	916.488	1.42056e-09
246	E:/Veroeffentlichungen/Paperinpreparation/PyvsFTIR/pygcms/Plankton_He430_7_4,6 mL_77x77_LR_FTIR2_or.csv	246	14	cellulose,plant fibres	486.644	1	15.5988	15.5988	1391.13	2.15625e-09
247	E:/Veroeffentlichungen/Paperinpreparation/PyvsFTIR/pygcms/Plankton_He430_7_4,6 mL_77x77_LR_FTIR2_or.csv	247	14	cellulose,plant fibres	486.644	1.63299	22.06	13.5089	1475.52	2.28705e-09
248	E:/Veroeffentlichungen/Paperinpreparation/PyvsFTIR/pygcms/Plankton_He430_7_4,6 mL_77x77_LR_FTIR2_or.csv	248	14	cellulose,plant fibres	486.644	4	44.12	11.03	1967.36	3.0494e-09
249	E:/Veroeffentlichungen/Paperinpreparation/PyvsFTIR/pygcms/Plankton_He430_7_4,6 mL_77x77_LR_FTIR2_or.csv	249	14	cellulose,plant fibres	486.644	2.44949	24.6638	10.069	916.488	1.42056e-09
250	E:/Veroeffentlichungen/Paperinpreparation/PyvsFTIR/pygcms/Plankton_He430_7_4,6 mL_77x77_LR_FTIR2_or.csv	250	14	cellulose,plant fibres	486.644	6.8541	39.7692	5.80225	490.724	7.60622e-10
251	E:/Veroeffentlichungen/Paperinpreparation/PyvsFTIR/pygcms/Plankton_He430_7_4,6 mL_77x77_LR_FTIR2_or.csv	251	14	cellulose,plant fibres	486.644	6.8541	39.7692	5.80225	490.724	7.60622e-10
252	E:/Veroeffentlichungen/Paperinpreparation/PyvsFTIR/pygcms/Plankton_He430_7_4,6 mL_77x77_LR_FTIR2_or.csv	252	14	cellulose,plant fibres	486.644	4	44.12	11.03	1967.36	3.0494e-09
253	E:/Veroeffentlichungen/Paperinpreparation/PyvsFTIR/pygcms/Plankton_He430_7_4,6 mL_77x77_LR_FTIR2_or.csv	253	14	cellulose,plant fibres	486.644	5.82843	34.8799	5.98445	457.847	7.09663e-10
254	E:/Veroeffentlichungen/Paperinpreparation/PyvsFTIR/pygcms/Plankton_He430_7_4,6 mL_77x77_LR_FTIR2_or.csv	254	14	cellulose,plant fibres	486.644	2.61803	24.6638	9.42074	802.283	1.24354e-09
255	E:/Veroeffentlichungen/Paperinpreparation/PyvsFTIR/pygcms/Plankton_He430_7_4,6 mL_77x77_LR_FTIR2_or.csv	255	14	cellulose,plant fibres	486.644	2.61803	24.6638	9.42074	802.283	1.24354e-09
256	E:/Veroeffentlichungen/Paperinpreparation/PyvsFTIR/pygcms/Plankton_He430_7_4,6 mL_77x77_LR_FTIR2_or.csv	256	14	cellulose,plant fibres	486.644	2.44949	24.6638	10.069	916.488	1.42056e-09
257	E:/Veroeffentlichungen/Paperinpreparation/PyvsFTIR/pygcms/Plankton_He430_7_4,6 mL_77x77_LR_FTIR2_or.csv	257	14	cellulose,plant fibres	486.644	1.63299	22.06	13.5089	1475.52	2.28705e-09
258	E:/Veroeffentlichungen/Paperinpreparation/PyvsFTIR/pygcms/Plankton_He430_7_4,6 mL_77x77_LR_FTIR2_or.csv	258	14	cellulose,plant fibres	486.644	4.4712	34.8799	7.80102	777.991	1.20589e-09
259	E:/Veroeffentlichungen/Paperinpreparation/PyvsFTIR/pygcms/Plankton_He430_7_4,6 mL_77x77_LR_FTIR2_or.csv	259	14	cellulose,plant fibres	364.983	3	33.09	11.03	1475.52	2.28705e-09
260	E:/Veroeffentlichungen/Paperinpreparation/PyvsFTIR/pygcms/Plankton_He430_7_4,6 mL_77x77_LR_FTIR2_or.csv	260	14	cellulose,plant fibres	364.983	4.39107	24.6638	5.61682	285.192	4.42048e-10
261	E:/Veroeffentlichungen/Paperinpreparation/PyvsFTIR/pygcms/Plankton_He430_7_4,6 mL_77x77_LR_FTIR2_or.csv	261	14	cellulose,plant fibres	364.983	4.39107	24.6638	5.61682	285.192	4.42048e-10
262	E:/Veroeffentlichungen/Paperinpreparation/PyvsFTIR/pygcms/Plankton_He430_7_4,6 mL_77x77_LR_FTIR2_or.csv	262	14	cellulose,plant fibres	364.983	4.39107	24.6638	5.61682	285.192	4.42048e-10
263	E:/Veroeffentlichungen/Paperinpreparation/PyvsFTIR/pygcms/Plankton_He430_7_4,6 mL_77x77_LR_FTIR2_or.csv	263	14	cellulose,plant fibres	364.983	1.73205	15.5988	9.00596	463.711	7.18751e-10
264	E:/Veroeffentlichungen/Paperinpreparation/PyvsFTIR/pygcms/Plankton_He430_7_4,6 mL_77x77_LR_FTIR2_or.csv	264	14	cellulose,plant fibres	364.983	1.73205	15.5988	9.00596	463.711	7.18751e-10
265	E:/Veroeffentlichungen/Paperinpreparation/PyvsFTIR/pygcms/Plankton_He430_7_4,6 mL_77x77_LR_FTIR2_or.csv	265	14	cellulose,plant fibres	364.983	1.73205	15.5988	9.00596	463.711	7.18751e-10
266	E:/Veroeffentlichungen/Paperinpreparation/PyvsFTIR/pygcms/Plankton_He430_7_4,6 mL_77x77_LR_FTIR2_or.csv	266	14	cellulose,plant fibres	364.983	3	33.09	11.03	1475.52	2.28705e-09
267	E:/Veroeffentlichungen/Paperinpreparation/PyvsFTIR/pygcms/Plankton_He430_7_4,6 mL_77x77_LR_FTIR2_or.csv	267	14	cellulose,plant fibres	364.983	1.73205	15.5988	9.00596	463.711	7.18751e-10
268	E:/Veroeffentlichungen/Paperinpreparation/PyvsFTIR/pygcms/Plankton_He430_7_4,6 mL_77x77_LR_FTIR2_or.csv	268	14	cellulose,plant fibres	364.983	3	33.09	11.03	1475.52	2.28705e-09
269	E:/Veroeffentlichungen/Paperinpreparation/PyvsFTIR/pygcms/Plankton_He430_7_4,6 mL_77x77_LR_FTIR2_or.csv	269	14	cellulose,plant fibres	364.983	1.73205	15.5988	9.00596	463.711	7.18751e-10
270	E:/Veroeffentlichungen/Paperinpreparation/PyvsFTIR/pygcms/Plankton_He430_7_4,6 mL_77x77_LR_FTIR2_or.csv	270	14	cellulose,plant fibres	364.983	4.39107	24.6638	5.61682	285.192	4.42048e-10
271	E:/Veroeffentlichungen/Paperinpreparation/PyvsFTIR/pygcms/Plankton_He430_7_4,6 mL_77x77_LR_FTIR2_or.csv	271	14	cellulose,plant fibres	364.983	1.73205	15.5988	9.00596	463.711	7.18751e-10
272	E:/Veroeffentlichungen/Paperinpreparation/PyvsFTIR/pygcms/Plankton_He430_7_4,6 mL_77x77_LR_FTIR2_or.csv	272	14	cellulose,plant fibres	364.983	3	33.09	11.03	1475.52	2.28705e-09
273	E:/Veroeffentlichungen/Paperinpreparation/PyvsFTIR/pygcms/Plankton_He430_7_4,6 mL_77x77_LR_FTIR2_or.csv	273	14	cellulose,plant fibres	364.983	3	33.09	11.03	1475.52	2.28705e-09
274	E:/Veroeffentlichungen/Paperinpreparation/PyvsFTIR/pygcms/Plankton_He430_7_4,6 mL_77x77_LR_FTIR2_or.csv	274	14	cellulose,plant fibres	364.983	4.39107	24.6638	5.61682	285.192	4.42048e-10
275	E:/Veroeffentlichungen/Paperinpreparation/PyvsFTIR/pygcms/Plankton_He430_7_4,6 mL_77x77_LR_FTIR2_or.csv	275	14	cellulose,plant fibres	364.983	3	33.09	11.03	1475.52	2.28705e-09
276	E:/Veroeffentlichungen/Paperinpreparation/PyvsFTIR/pygcms/Plankton_He430_7_4,6 mL_77x77_LR_FTIR2_or.csv	276	14	cellulose,plant fibres	364.983	3	33.09	11.03	1475.52	2.28705e-09
277	E:/Veroeffentlichungen/Paperinpreparation/PyvsFTIR/pygcms/Plankton_He430_7_4,6 mL_77x77_LR_FTIR2_or.csv	277	14	cellulose,plant fibres	364.983	1.73205	15.5988	9.00596	463.711	7.18751e-10
278	E:/Veroeffentlichungen/Paperinpreparation/PyvsFTIR/pygcms/Plankton_He430_7_4,6 mL_77x77_LR_FTIR2_or.csv	278	14	cellulose,plant fibres	364.983	1.73205	15.5988	9.00596	463.711	7.18751e-10
279	E:/Veroeffentlichungen/Paperinpreparation/PyvsFTIR/pygcms/Plankton_He430_7_4,6 mL_77x77_LR_FTIR2_or.csv	279	14	cellulose,plant fibres	364.983	4.39107	24.6638	5.61682	285.192	4.42048e-10
280	E:/Veroeffentlichungen/Paperinpreparation/PyvsFTIR/pygcms/Plankton_He430_7_4,6 mL_77x77_LR_FTIR2_or.csv	280	14	cellulose,plant fibres	364.983	1.73205	15.5988	9.00596	463.711	7.18751e-10
281	E:/Veroeffentlichungen/Paperinpreparation/PyvsFTIR/pygcms/Plankton_He430_7_4,6 mL_77x77_LR_FTIR2_or.csv	281	14	cellulose,plant fibres	364.983	1.73205	15.5988	9.00596	463.711	7.18751e-10
282	E:/Veroeffentlichungen/Paperinpreparation/PyvsFTIR/pygcms/Plankton_He430_7_4,6 mL_77x77_LR_FTIR2_or.csv	282	14	cellulose,plant fibres	364.983	3	33.09	11.03	1475.52	2.28705e-09
283	E:/Veroeffentlichungen/Paperinpreparation/PyvsFTIR/pygcms/Plankton_He430_7_4,6 mL_77x77_LR_FTIR2_or.csv	283	14	cellulose,plant fibres	364.983	1.73205	15.5988	9.00596	463.711	7.18751e-10
284	E:/Veroeffentlichungen/Paperinpreparation/PyvsFTIR/pygcms/Plankton_He430_7_4,6 mL_77x77_LR_FTIR2_or.csv	284	14	cellulose,plant fibres	364.983	3	33.09	11.03	1475.52	2.28705e-09
285	E:/Veroeffentlichungen/Paperinpreparation/PyvsFTIR/pygcms/Plankton_He430_7_4,6 mL_77x77_LR_FTIR2_or.csv	285	14	cellulose,plant fibres	364.983	3	33.09	11.03	1475.52	2.28705e-09
286	E:/Veroeffentlichungen/Paperinpreparation/PyvsFTIR/pygcms/Plankton_He430_7_4,6 mL_77x77_LR_FTIR2_or.csv	286	14	cellulose,plant fibres	364.983	4.39107	24.6638	5.61682	285.192	4.42048e-10
287	E:/Veroeffentlichungen/Paperinpreparation/PyvsFTIR/pygcms/Plankton_He430_7_4,6 mL_77x77_LR_FTIR2_or.csv	287	14	cellulose,plant fibres	364.983	3	33.09	11.03	1475.52	2.28705e-09
288	E:/Veroeffentlichungen/Paperinpreparation/PyvsFTIR/pygcms/Plankton_He430_7_4,6 mL_77x77_LR_FTIR2_or.csv	288	14	cellulose,plant fibres	364.983	4.39107	24.6638	5.61682	285.192	4.42048e-10
289	E:/Veroeffentlichungen/Paperinpreparation/PyvsFTIR/pygcms/Plankton_He430_7_4,6 mL_77x77_LR_FTIR2_or.csv	289	14	cellulose,plant fibres	364.983	1.73205	15.5988	9.00596	463.711	7.18751e-10
290	E:/Veroeffentlichungen/Paperinpreparation/PyvsFTIR/pygcms/Plankton_He430_7_4,6 mL_77x77_LR_FTIR2_or.csv	290	14	cellulose,plant fibres	364.983	3	33.09	11.03	1475.52	2.28705e-09
291	E:/Veroeffentlichungen/Paperinpreparation/PyvsFTIR/pygcms/Plankton_He430_7_4,6 mL_77x77_LR_FTIR2_or.csv	291	14	cellulose,plant fibres	364.983	1.73205	15.5988	9.00596	463.711	7.18751e-10
292	E:/Veroeffentlichungen/Paperinpreparation/PyvsFTIR/pygcms/Plankton_He430_7_4,6 mL_77x77_LR_FTIR2_or.csv	292	14	cellulose,plant fibres	364.983	3	33.09	11.03	1475.52	2.28705e-09
293	E:/Veroeffentlichungen/Paperinpreparation/PyvsFTIR/pygcms/Plankton_He430_7_4,6 mL_77x77_LR_FTIR2_or.csv	293	14	cellulose,plant fibres	364.983	3	33.09	11.03	1475.52	2.28705e-09
294	E:/Veroeffentlichungen/Paperinpreparation/PyvsFTIR/pygcms/Plankton_He430_7_4,6 mL_77x77_LR_FTIR2_or.csv	294	14	cellulose,plant fibres	364.983	1.73205	15.5988	9.00596	463.711	7.18751e-10
295	E:/Veroeffentlichungen/Paperinpreparation/PyvsFTIR/pygcms/Plankton_He430_7_4,6 mL_77x77_LR_FTIR2_or.csv	295	14	cellulose,plant fibres	364.983	1.73205	15.5988	9.00596	463.711	7.18751e-10
296	E:/Veroeffentlichungen/Paperinpreparation/PyvsFTIR/pygcms/Plankton_He430_7_4,6 mL_77x77_LR_FTIR2_or.csv	296	14	cellulose,plant fibres	364.983	4.39107	24.6638	5.61682	285.192	4.42048e-10
297	E:/Veroeffentlichungen/Paperinpreparation/PyvsFTIR/pygcms/Plankton_He430_7_4,6 mL_77x77_LR_FTIR2_or.csv	297	14	cellulose,plant fibres	364.983	3	33.09	11.03	1475.52	2.28705e-09
298	E:/Veroeffentlichungen/Paperinpreparation/PyvsFTIR/pygcms/Plankton_He430_7_4,6 mL_77x77_LR_FTIR2_or.csv	298	14	cellulose,plant fibres	364.983	1.73205	15.5988	9.00596	463.711	7.18751e-10
299	E:/Veroeffentlichungen/Paperinpreparation/PyvsFTIR/pygcms/Plankton_He430_7_4,6 mL_77x77_LR_FTIR2_or.csv	299	14	cellulose,plant fibres	364.983	3	33.09	11.03	1475.52	2.28705e-09
300	E:/Veroeffentlichungen/Paperinpreparation/PyvsFTIR/pygcms/Plankton_He430_7_4,6 mL_77x77_LR_FTIR2_or.csv	300	14	cellulose,plant fibres	364.983	4.39107	24.6638	5.61682	285.192	4.42048e-10
301	E:/Veroeffentlichungen/Paperinpreparation/PyvsFTIR/pygcms/Plankton_He430_7_4,6 mL_77x77_LR_FTIR2_or.csv	301	14	cellulose,plant fibres	364.983	3	33.09	11.03	1475.52	2.28705e-09
302	E:/Veroeffentlichungen/Paperinpreparation/PyvsFTIR/pygcms/Plankton_He430_7_4,6 mL_77x77_LR_FTIR2_or.csv	302	14	cellulose,plant fibres	364.983	4.39107	24.6638	5.61682	285.192	4.42048e-10
303	E:/Veroeffentlichungen/Paperinpreparation/PyvsFTIR/pygcms/Plankton_He430_7_4,6 mL_77x77_LR_FTIR2_or.csv	303	14	cellulose,plant fibres	364.983	3	33.09	11.03	1475.52	2.28705e-09
304	E:/Veroeffentlichungen/Paperinpreparation/PyvsFTIR/pygcms/Plankton_He430_7_4,6 mL_77x77_LR_FTIR2_or.csv	304	14	cellulose,plant fibres	364.983	1.73205	15.5988	9.00596	463.711	7.18751e-10
305	E:/Veroeffentlichungen/Paperinpreparation/PyvsFTIR/pygcms/Plankton_He430_7_4,6 mL_77x77_LR_FTIR2_or.csv	305	14	cellulose,plant fibres	364.983	3	33.09	11.03	1475.52	2.28705e-09
306	E:/Veroeffentlichungen/Paperinpreparation/PyvsFTIR/pygcms/Plankton_He430_7_4,6 mL_77x77_LR_FTIR2_or.csv	306	14	cellulose,plant fibres	364.983	1.73205	15.5988	9.00596	463.711	7.18751e-10
307	E:/Veroeffentlichungen/Paperinpreparation/PyvsFTIR/pygcms/Plankton_He430_7_4,6 mL_77x77_LR_FTIR2_or.csv	307	14	cellulose,plant fibres	364.983	1.73205	15.5988	9.00596	463.711	7.18751e-10
308	E:/Veroeffentlichungen/Paperinpreparation/PyvsFTIR/pygcms/Plankton_He430_7_4,6 mL_77x77_LR_FTIR2_or.csv	308	14	cellulose,plant fibres	364.983	3	33.09	11.03	1475.52	2.28705e-09
309	E:/Veroeffentlichungen/Paperinpreparation/PyvsFTIR/pygcms/Plankton_He430_7_4,6 mL_77x77_LR_FTIR2_or.csv	309	14	cellulose,plant fibres	364.983	3	33.09	11.03	1475.52	2.28705e-09
310	E:/Veroeffentlichungen/Paperinpreparation/PyvsFTIR/pygcms/Plankton_He430_7_4,6 mL_77x77_LR_FTIR2_or.csv	310	14	cellulose,plant fibres	364.983	1.73205	15.5988	9.00596	463.711	7.18751e-10
311	E:/Veroeffentlichungen/Paperinpreparation/PyvsFTIR/pygcms/Plankton_He430_7_4,6 mL_77x77_LR_FTIR2_or.csv	311	14	cellulose,plant fibres	364.983	4.39107	24.6638	5.61682	285.192	4.42048e-10
312	E:/Veroeffentlichungen/Paperinpreparation/PyvsFTIR/pygcms/Plankton_He430_7_4,6 mL_77x77_LR_FTIR2_or.csv	312	14	cellulose,plant fibres	364.983	3	33.09	11.03	1475.52	2.28705e-09
313	E:/Veroeffentlichungen/Paperinpreparation/PyvsFTIR/pygcms/Plankton_He430_7_4,6 mL_77x77_LR_FTIR2_or.csv	313	14	cellulose,plant fibres	364.983	3	33.09	11.03	1475.52	2.28705e-09
314	E:/Veroeffentlichungen/Paperinpreparation/PyvsFTIR/pygcms/Plankton_He430_7_4,6 mL_77x77_LR_FTIR2_or.csv	314	14	cellulose,plant fibres	364.983	3	33.09	11.03	1475.52	2.28705e-09
315	E:/Veroeffentlichungen/Paperinpreparation/PyvsFTIR/pygcms/Plankton_He430_7_4,6 mL_77x77_LR_FTIR2_or.csv	315	14	cellulose,plant fibres	364.983	1.73205	15.5988	9.00596	463.711	7.18751e-10
316	E:/Veroeffentlichungen/Paperinpreparation/PyvsFTIR/pygcms/Plankton_He430_7_4,6 mL_77x77_LR_FTIR2_or.csv	316	14	cellulose,plant fibres	364.983	1.73205	15.5988	9.00596	463.711	7.18751e-10
317	E:/Veroeffentlichungen/Paperinpreparation/PyvsFTIR/pygcms/Plankton_He430_7_4,6 mL_77x77_LR_FTIR2_or.csv	317	14	cellulose,plant fibres	364.983	3	33.09	11.03	1475.52	2.28705e-09
318	E:/Veroeffentlichungen/Paperinpreparation/PyvsFTIR/pygcms/Plankton_He430_7_4,6 mL_77x77_LR_FTIR2_or.csv	318	14	cellulose,plant fibres	243.322	2	22.06	11.03	983.679	1.5247e-09
319	E:/Veroeffentlichungen/Paperinpreparation/PyvsFTIR/pygcms/Plankton_He430_7_4,6 mL_77x77_LR_FTIR2_or.csv	319	14	cellulose,plant fibres	243.322	2	22.06	11.03	983.679	1.5247e-09
320	E:/Veroeffentlichungen/Paperinpreparation/PyvsFTIR/pygcms/Plankton_He430_7_4,6 mL_77x77_LR_FTIR2_or.csv	320	14	cellulose,plant fibres	243.322	2	22.06	11.03	983.679	1.5247e-09
321	E:/Veroeffentlichungen/Paperinpreparation/PyvsFTIR/pygcms/Plankton_He430_7_4,6 mL_77x77_LR_FTIR2_or.csv	321	14	cellulose,plant fibres	243.322	2	22.06	11.03	983.679	1.5247e-09
322	E:/Veroeffentlichungen/Paperinpreparation/PyvsFTIR/pygcms/Plankton_He430_7_4,6 mL_77x77_LR_FTIR2_or.csv	322	14	cellulose,plant fibres	243.322	2	22.06	11.03	983.679	1.5247e-09
323	E:/Veroeffentlichungen/Paperinpreparation/PyvsFTIR/pygcms/Plankton_He430_7_4,6 mL_77x77_LR_FTIR2_or.csv	323	14	cellulose,plant fibres	243.322	2	22.06	11.03	983.679	1.5247e-09
324	E:/Veroeffentlichungen/Paperinpreparation/PyvsFTIR/pygcms/Plankton_He430_7_4,6 mL_77x77_LR_FTIR2_or.csv	324	14	cellulose,plant fibres	243.322	2	22.06	11.03	983.679	1.5247e-09
325	E:/Veroeffentlichungen/Paperinpreparation/PyvsFTIR/pygcms/Plankton_He430_7_4,6 mL_77x77_LR_FTIR2_or.csv	325	14	cellulose,plant fibres	243.322	2	22.06	11.03	983.679	1.5247e-09
326	E:/Veroeffentlichungen/Paperinpreparation/PyvsFTIR/pygcms/Plankton_He430_7_4,6 mL_77x77_LR_FTIR2_or.csv	326	14	cellulose,plant fibres	243.322	2	22.06	11.03	983.679	1.5247e-09
327	E:/Veroeffentlichungen/Paperinpreparation/PyvsFTIR/pygcms/Plankton_He430_7_4,6 mL_77x77_LR_FTIR2_or.csv	327	14	cellulose,plant fibres	243.322	2	22.06	11.03	983.679	1.5247e-09
328	E:/Veroeffentlichungen/Paperinpreparation/PyvsFTIR/pygcms/Plankton_He430_7_4,6 mL_77x77_LR_FTIR2_or.csv	328	14	cellulose,plant fibres	243.322	2	22.06	11.03	983.679	1.5247e-09
329	E:/Veroeffentlichungen/Paperinpreparation/PyvsFTIR/pygcms/Plankton_He430_7_4,6 mL_77x77_LR_FTIR2_or.csv	329	14	cellulose,plant fibres	243.322	2	22.06	11.03	983.679	1.5247e-09
330	E:/Veroeffentlichungen/Paperinpreparation/PyvsFTIR/pygcms/Plankton_He430_7_4,6 mL_77x77_LR_FTIR2_or.csv	330	14	cellulose,plant fibres	243.322	2	22.06	11.03	983.679	1.5247e-09
331	E:/Veroeffentlichungen/Paperinpreparation/PyvsFTIR/pygcms/Plankton_He430_7_4,6 mL_77x77_LR_FTIR2_or.csv	331	14	cellulose,plant fibres	243.322	2	22.06	11.03	983.679	1.5247e-09
332	E:/Veroeffentlichungen/Paperinpreparation/PyvsFTIR/pygcms/Plankton_He430_7_4,6 mL_77x77_LR_FTIR2_or.csv	332	14	cellulose,plant fibres	243.322	2	22.06	11.03	983.679	1.5247e-09
333	E:/Veroeffentlichungen/Paperinpreparation/PyvsFTIR/pygcms/Plankton_He430_7_4,6 mL_77x77_LR_FTIR2_or.csv	333	14	cellulose,plant fibres	243.322	2	22.06	11.03	983.679	1.5247e-09
334	E:/Veroeffentlichungen/Paperinpreparation/PyvsFTIR/pygcms/Plankton_He430_7_4,6 mL_77x77_LR_FTIR2_or.csv	334	14	cellulose,plant fibres	243.322	2	22.06	11.03	983.679	1.5247e-09
335	E:/Veroeffentlichungen/Paperinpreparation/PyvsFTIR/pygcms/Plankton_He430_7_4,6 mL_77x77_LR_FTIR2_or.csv	335	14	cellulose,plant fibres	243.322	2	22.06	11.03	983.679	1.5247e-09
336	E:/Veroeffentlichungen/Paperinpreparation/PyvsFTIR/pygcms/Plankton_He430_7_4,6 mL_77x77_LR_FTIR2_or.csv	336	14	cellulose,plant fibres	243.322	2	22.06	11.03	983.679	1.5247e-09
337	E:/Veroeffentlichungen/Paperinpreparation/PyvsFTIR/pygcms/Plankton_He430_7_4,6 mL_77x77_LR_FTIR2_or.csv	337	14	cellulose,plant fibres	243.322	2	22.06	11.03	983.679	1.5247e-09
338	E:/Veroeffentlichungen/Paperinpreparation/PyvsFTIR/pygcms/Plankton_He430_7_4,6 mL_77x77_LR_FTIR2_or.csv	338	14	cellulose,plant fibres	243.322	2	22.06	11.03	983.679	1.5247e-09
339	E:/Veroeffentlichungen/Paperinpreparation/PyvsFTIR/pygcms/Plankton_He430_7_4,6 mL_77x77_LR_FTIR2_or.csv	339	14	cellulose,plant fibres	243.322	2	22.06	11.03	983.679	1.5247e-09
340	E:/Veroeffentlichungen/Paperinpreparation/PyvsFTIR/pygcms/Plankton_He430_7_4,6 mL_77x77_LR_FTIR2_or.csv	340	14	cellulose,plant fibres	243.322	2	22.06	11.03	983.679	1.5247e-09
341	E:/Veroeffentlichungen/Paperinpreparation/PyvsFTIR/pygcms/Plankton_He430_7_4,6 mL_77x77_LR_FTIR2_or.csv	341	14	cellulose,plant fibres	243.322	2	22.06	11.03	983.679	1.5247e-09
342	E:/Veroeffentlichungen/Paperinpreparation/PyvsFTIR/pygcms/Plankton_He430_7_4,6 mL_77x77_LR_FTIR2_or.csv	342	14	cellulose,plant fibres	243.322	2	22.06	11.03	983.679	1.5247e-09
343	E:/Veroeffentlichungen/Paperinpreparation/PyvsFTIR/pygcms/Plankton_He430_7_4,6 mL_77x77_LR_FTIR2_or.csv	343	14	cellulose,plant fibres	243.322	2	22.06	11.03	983.679	1.5247e-09
344	E:/Veroeffentlichungen/Paperinpreparation/PyvsFTIR/pygcms/Plankton_He430_7_4,6 mL_77x77_LR_FTIR2_or.csv	344	14	cellulose,plant fibres	243.322	2	22.06	11.03	983.679	1.5247e-09
345	E:/Veroeffentlichungen/Paperinpreparation/PyvsFTIR/pygcms/Plankton_He430_7_4,6 mL_77x77_LR_FTIR2_or.csv	345	14	cellulose,plant fibres	243.322	2	22.06	11.03	983.679	1.5247e-09
346	E:/Veroeffentlichungen/Paperinpreparation/PyvsFTIR/pygcms/Plankton_He430_7_4,6 mL_77x77_LR_FTIR2_or.csv	346	14	cellulose,plant fibres	243.322	2	22.06	11.03	983.679	1.5247e-09
347	E:/Veroeffentlichungen/Paperinpreparation/PyvsFTIR/pygcms/Plankton_He430_7_4,6 mL_77x77_LR_FTIR2_or.csv	347	14	cellulose,plant fibres	243.322	2	22.06	11.03	983.679	1.5247e-09
348	E:/Veroeffentlichungen/Paperinpreparation/PyvsFTIR/pygcms/Plankton_He430_7_4,6 mL_77x77_LR_FTIR2_or.csv	348	14	cellulose,plant fibres	243.322	2	22.06	11.03	983.679	1.5247e-09
349	E:/Veroeffentlichungen/Paperinpreparation/PyvsFTIR/pygcms/Plankton_He430_7_4,6 mL_77x77_LR_FTIR2_or.csv	349	14	cellulose,plant fibres	243.322	2	22.06	11.03	983.679	1.5247e-09
350	E:/Veroeffentlichungen/Paperinpreparation/PyvsFTIR/pygcms/Plankton_He430_7_4,6 mL_77x77_LR_FTIR2_or.csv	350	14	cellulose,plant fibres	243.322	2	22.06	11.03	983.679	1.5247e-09
351	E:/Veroeffentlichungen/Paperinpreparation/PyvsFTIR/pygcms/Plankton_He430_7_4,6 mL_77x77_LR_FTIR2_or.csv	351	14	cellulose,plant fibres	243.322	2	22.06	11.03	983.679	1.5247e-09
352	E:/Veroeffentlichungen/Paperinpreparation/PyvsFTIR/pygcms/Plankton_He430_7_4,6 mL_77x77_LR_FTIR2_or.csv	352	14	cellulose,plant fibres	243.322	2	22.06	11.03	983.679	1.5247e-09
353	E:/Veroeffentlichungen/Paperinpreparation/PyvsFTIR/pygcms/Plankton_He430_7_4,6 mL_77x77_LR_FTIR2_or.csv	353	14	cellulose,plant fibres	243.322	2	22.06	11.03	983.679	1.5247e-09
354	E:/Veroeffentlichungen/Paperinpreparation/PyvsFTIR/pygcms/Plankton_He430_7_4,6 mL_77x77_LR_FTIR2_or.csv	354	14	cellulose,plant fibres	243.322	2	22.06	11.03	983.679	1.5247e-09
355	E:/Veroeffentlichungen/Paperinpreparation/PyvsFTIR/pygcms/Plankton_He430_7_4,6 mL_77x77_LR_FTIR2_or.csv	355	14	cellulose,plant fibres	243.322	2	22.06	11.03	983.679	1.5247e-09
356	E:/Veroeffentlichungen/Paperinpreparation/PyvsFTIR/pygcms/Plankton_He430_7_4,6 mL_77x77_LR_FTIR2_or.csv	356	14	cellulose,plant fibres	243.322	2	22.06	11.03	983.679	1.5247e-09
357	E:/Veroeffentlichungen/Paperinpreparation/PyvsFTIR/pygcms/Plankton_He430_7_4,6 mL_77x77_LR_FTIR2_or.csv	357	14	cellulose,plant fibres	243.322	2	22.06	11.03	983.679	1.5247e-09
358	E:/Veroeffentlichungen/Paperinpreparation/PyvsFTIR/pygcms/Plankton_He430_7_4,6 mL_77x77_LR_FTIR2_or.csv	358	14	cellulose,plant fibres	243.322	2	22.06	11.03	983.679	1.5247e-09
359	E:/Veroeffentlichungen/Paperinpreparation/PyvsFTIR/pygcms/Plankton_He430_7_4,6 mL_77x77_LR_FTIR2_or.csv	359	14	cellulose,plant fibres	243.322	2	22.06	11.03	983.679	1.5247e-09
360	E:/Veroeffentlichungen/Paperinpreparation/PyvsFTIR/pygcms/Plankton_He430_7_4,6 mL_77x77_LR_FTIR2_or.csv	360	14	cellulose,plant fibres	243.322	2	22.06	11.03	983.679	1.5247e-09
361	E:/Veroeffentlichungen/Paperinpreparation/PyvsFTIR/pygcms/Plankton_He430_7_4,6 mL_77x77_LR_FTIR2_or.csv	361	14	cellulose,plant fibres	243.322	2	22.06	11.03	983.679	1.5247e-09
362	E:/Veroeffentlichungen/Paperinpreparation/PyvsFTIR/pygcms/Plankton_He430_7_4,6 mL_77x77_LR_FTIR2_or.csv	362	14	cellulose,plant fibres	243.322	2	22.06	11.03	983.679	1.5247e-09
363	E:/Veroeffentlichungen/Paperinpreparation/PyvsFTIR/pygcms/Plankton_He430_7_4,6 mL_77x77_LR_FTIR2_or.csv	363	14	cellulose,plant fibres	243.322	2	22.06	11.03	983.679	1.5247e-09
364	E:/Veroeffentlichungen/Paperinpreparation/PyvsFTIR/pygcms/Plankton_He430_7_4,6 mL_77x77_LR_FTIR2_or.csv	364	14	cellulose,plant fibres	243.322	2	22.06	11.03	983.679	1.5247e-09
365	E:/Veroeffentlichungen/Paperinpreparation/PyvsFTIR/pygcms/Plankton_He430_7_4,6 mL_77x77_LR_FTIR2_or.csv	365	14	cellulose,plant fibres	243.322	2	22.06	11.03	983.679	1.5247e-09
366	E:/Veroeffentlichungen/Paperinpreparation/PyvsFTIR/pygcms/Plankton_He430_7_4,6 mL_77x77_LR_FTIR2_or.csv	366	14	cellulose,plant fibres	243.322	2	22.06	11.03	983.679	1.5247e-09
367	E:/Veroeffentlichungen/Paperinpreparation/PyvsFTIR/pygcms/Plankton_He430_7_4,6 mL_77x77_LR_FTIR2_or.csv	367	14	cellulose,plant fibres	243.322	2	22.06	11.03	983.679	1.5247e-09
368	E:/Veroeffentlichungen/Paperinpreparation/PyvsFTIR/pygcms/Plankton_He430_7_4,6 mL_77x77_LR_FTIR2_or.csv	368	14	cellulose,plant fibres	243.322	2	22.06	11.03	983.679	1.5247e-09
369	E:/Veroeffentlichungen/Paperinpreparation/PyvsFTIR/pygcms/Plankton_He430_7_4,6 mL_77x77_LR_FTIR2_or.csv	369	14	cellulose,plant fibres	243.322	2	22.06	11.03	983.679	1.5247e-09
370	E:/Veroeffentlichungen/Paperinpreparation/PyvsFTIR/pygcms/Plankton_He430_7_4,6 mL_77x77_LR_FTIR2_or.csv	370	14	cellulose,plant fibres	243.322	2	22.06	11.03	983.679	1.5247e-09
371	E:/Veroeffentlichungen/Paperinpreparation/PyvsFTIR/pygcms/Plankton_He430_7_4,6 mL_77x77_LR_FTIR2_or.csv	371	14	cellulose,plant fibres	243.322	2	22.06	11.03	983.679	1.5247e-09
372	E:/Veroeffentlichungen/Paperinpreparation/PyvsFTIR/pygcms/Plankton_He430_7_4,6 mL_77x77_LR_FTIR2_or.csv	372	14	cellulose,plant fibres	243.322	2	22.06	11.03	983.679	1.5247e-09
373	E:/Veroeffentlichungen/Paperinpreparation/PyvsFTIR/pygcms/Plankton_He430_7_4,6 mL_77x77_LR_FTIR2_or.csv	373	14	cellulose,plant fibres	243.322	2	22.06	11.03	983.679	1.5247e-09
374	E:/Veroeffentlichungen/Paperinpreparation/PyvsFTIR/pygcms/Plankton_He430_7_4,6 mL_77x77_LR_FTIR2_or.csv	374	14	cellulose,plant fibres	243.322	2	22.06	11.03	983.679	1.5247e-09
375	E:/Veroeffentlichungen/Paperinpreparation/PyvsFTIR/pygcms/Plankton_He430_7_4,6 mL_77x77_LR_FTIR2_or.csv	375	14	cellulose,plant fibres	243.322	2	22.06	11.03	983.679	1.5247e-09
376	E:/Veroeffentlichungen/Paperinpreparation/PyvsFTIR/pygcms/Plankton_He430_7_4,6 mL_77x77_LR_FTIR2_or.csv	376	14	cellulose,plant fibres	243.322	2	22.06	11.03	983.679	1.5247e-09
377	E:/Veroeffentlichungen/Paperinpreparation/PyvsFTIR/pygcms/Plankton_He430_7_4,6 mL_77x77_LR_FTIR2_or.csv	377	14	cellulose,plant fibres	243.322	2	22.06	11.03	983.679	1.5247e-09
378	E:/Veroeffentlichungen/Paperinpreparation/PyvsFTIR/pygcms/Plankton_He430_7_4,6 mL_77x77_LR_FTIR2_or.csv	378	14	cellulose,plant fibres	243.322	2	22.06	11.03	983.679	1.5247e-09
379	E:/Veroeffentlichungen/Paperinpreparation/PyvsFTIR/pygcms/Plankton_He430_7_4,6 mL_77x77_LR_FTIR2_or.csv	379	14	cellulose,plant fibres	243.322	2	22.06	11.03	983.679	1.5247e-09
380	E:/Veroeffentlichungen/Paperinpreparation/PyvsFTIR/pygcms/Plankton_He430_7_4,6 mL_77x77_LR_FTIR2_or.csv	380	14	cellulose,plant fibres	243.322	2	22.06	11.03	983.679	1.5247e-09
381	E:/Veroeffentlichungen/Paperinpreparation/PyvsFTIR/pygcms/Plankton_He430_7_4,6 mL_77x77_LR_FTIR2_or.csv	381	14	cellulose,plant fibres	243.322	2	22.06	11.03	983.679	1.5247e-09
382	E:/Veroeffentlichungen/Paperinpreparation/PyvsFTIR/pygcms/Plankton_He430_7_4,6 mL_77x77_LR_FTIR2_or.csv	382	14	cellulose,plant fibres	243.322	2	22.06	11.03	983.679	1.5247e-09
383	E:/Veroeffentlichungen/Paperinpreparation/PyvsFTIR/pygcms/Plankton_He430_7_4,6 mL_77x77_LR_FTIR2_or.csv	383	14	cellulose,plant fibres	243.322	2	22.06	11.03	983.679	1.5247e-09
384	E:/Veroeffentlichungen/Paperinpreparation/PyvsFTIR/pygcms/Plankton_He430_7_4,6 mL_77x77_LR_FTIR2_or.csv	384	14	cellulose,plant fibres	243.322	2	22.06	11.03	983.679	1.5247e-09
385	E:/Veroeffentlichungen/Paperinpreparation/PyvsFTIR/pygcms/Plankton_He430_7_4,6 mL_77x77_LR_FTIR2_or.csv	385	14	cellulose,plant fibres	243.322	2	22.06	11.03	983.679	1.5247e-09
386	E:/Veroeffentlichungen/Paperinpreparation/PyvsFTIR/pygcms/Plankton_He430_7_4,6 mL_77x77_LR_FTIR2_or.csv	386	14	cellulose,plant fibres	243.322	2	22.06	11.03	983.679	1.5247e-09
387	E:/Veroeffentlichungen/Paperinpreparation/PyvsFTIR/pygcms/Plankton_He430_7_4,6 mL_77x77_LR_FTIR2_or.csv	387	14	cellulose,plant fibres	243.322	2	22.06	11.03	983.679	1.5247e-09
388	E:/Veroeffentlichungen/Paperinpreparation/PyvsFTIR/pygcms/Plankton_He430_7_4,6 mL_77x77_LR_FTIR2_or.csv	388	14	cellulose,plant fibres	243.322	2	22.06	11.03	983.679	1.5247e-09
389	E:/Veroeffentlichungen/Paperinpreparation/PyvsFTIR/pygcms/Plankton_He430_7_4,6 mL_77x77_LR_FTIR2_or.csv	389	14	cellulose,plant fibres	243.322	2	22.06	11.03	983.679	1.5247e-09
390	E:/Veroeffentlichungen/Paperinpreparation/PyvsFTIR/pygcms/Plankton_He430_7_4,6 mL_77x77_LR_FTIR2_or.csv	390	14	cellulose,plant fibres	243.322	2	22.06	11.03	983.679	1.5247e-09
391	E:/Veroeffentlichungen/Paperinpreparation/PyvsFTIR/pygcms/Plankton_He430_7_4,6 mL_77x77_LR_FTIR2_or.csv	391	14	cellulose,plant fibres	243.322	2	22.06	11.03	983.679	1.5247e-09
392	E:/Veroeffentlichungen/Paperinpreparation/PyvsFTIR/pygcms/Plankton_He430_7_4,6 mL_77x77_LR_FTIR2_or.csv	392	14	cellulose,plant fibres	243.322	2	22.06	11.03	983.679	1.5247e-09
393	E:/Veroeffentlichungen/Paperinpreparation/PyvsFTIR/pygcms/Plankton_He430_7_4,6 mL_77x77_LR_FTIR2_or.csv	393	14	cellulose,plant fibres	243.322	2	22.06	11.03	983.679	1.5247e-09
394	E:/Veroeffentlichungen/Paperinpreparation/PyvsFTIR/pygcms/Plankton_He430_7_4,6 mL_77x77_LR_FTIR2_or.csv	394	14	cellulose,plant fibres	243.322	2	22.06	11.03	983.679	1.5247e-09
395	E:/Veroeffentlichungen/Paperinpreparation/PyvsFTIR/pygcms/Plankton_He430_7_4,6 mL_77x77_LR_FTIR2_or.csv	395	14	cellulose,plant fibres	243.322	2	22.06	11.03	983.679	1.5247e-09
396	E:/Veroeffentlichungen/Paperinpreparation/PyvsFTIR/pygcms/Plankton_He430_7_4,6 mL_77x77_LR_FTIR2_or.csv	396	14	cellulose,plant fibres	243.322	2	22.06	11.03	983.679	1.5247e-09
397	E:/Veroeffentlichungen/Paperinpreparation/PyvsFTIR/pygcms/Plankton_He430_7_4,6 mL_77x77_LR_FTIR2_or.csv	397	14	cellulose,plant fibres	243.322	2	22.06	11.03	983.679	1.5247e-09
398	E:/Veroeffentlichungen/Paperinpreparation/PyvsFTIR/pygcms/Plankton_He430_7_4,6 mL_77x77_LR_FTIR2_or.csv	398	14	cellulose,plant fibres	243.322	2	22.06	11.03	983.679	1.5247e-09
399	E:/Veroeffentlichungen/Paperinpreparation/PyvsFTIR/pygcms/Plankton_He430_7_4,6 mL_77x77_LR_FTIR2_or.csv	399	14	cellulose,plant fibres	243.322	2	22.06	11.03	983.679	1.5247e-09
400	E:/Veroeffentlichungen/Paperinpreparation/PyvsFTIR/pygcms/Plankton_He430_7_4,6 mL_77x77_LR_FTIR2_or.csv	400	14	cellulose,plant fibres	243.322	2	22.06	11.03	983.679	1.5247e-09
401	E:/Veroeffentlichungen/Paperinpreparation/PyvsFTIR/pygcms/Plankton_He430_7_4,6 mL_77x77_LR_FTIR2_or.csv	401	14	cellulose,plant fibres	243.322	2	22.06	11.03	983.679	1.5247e-09
402	E:/Veroeffentlichungen/Paperinpreparation/PyvsFTIR/pygcms/Plankton_He430_7_4,6 mL_77x77_LR_FTIR2_or.csv	402	14	cellulose,plant fibres	243.322	2	22.06	11.03	983.679	1.5247e-09
403	E:/Veroeffentlichungen/Paperinpreparation/PyvsFTIR/pygcms/Plankton_He430_7_4,6 mL_77x77_LR_FTIR2_or.csv	403	14	cellulose,plant fibres	243.322	2	22.06	11.03	983.679	1.5247e-09
404	E:/Veroeffentlichungen/Paperinpreparation/PyvsFTIR/pygcms/Plankton_He430_7_4,6 mL_77x77_LR_FTIR2_or.csv	404	14	cellulose,plant fibres	243.322	2	22.06	11.03	983.679	1.5247e-09
405	E:/Veroeffentlichungen/Paperinpreparation/PyvsFTIR/pygcms/Plankton_He430_7_4,6 mL_77x77_LR_FTIR2_or.csv	405	14	cellulose,plant fibres	243.322	2	22.06	11.03	983.679	1.5247e-09
406	E:/Veroeffentlichungen/Paperinpreparation/PyvsFTIR/pygcms/Plankton_He430_7_4,6 mL_77x77_LR_FTIR2_or.csv	406	14	cellulose,plant fibres	243.322	2	22.06	11.03	983.679	1.5247e-09
407	E:/Veroeffentlichungen/Paperinpreparation/PyvsFTIR/pygcms/Plankton_He430_7_4,6 mL_77x77_LR_FTIR2_or.csv	407	14	cellulose,plant fibres	243.322	2	22.06	11.03	983.679	1.5247e-09
408	E:/Veroeffentlichungen/Paperinpreparation/PyvsFTIR/pygcms/Plankton_He430_7_4,6 mL_77x77_LR_FTIR2_or.csv	408	14	cellulose,plant fibres	121.661	1	11.03	11.03	491.839	7.62351e-10
409	E:/Veroeffentlichungen/Paperinpreparation/PyvsFTIR/pygcms/Plankton_He430_7_4,6 mL_77x77_LR_FTIR2_or.csv	409	14	cellulose,plant fibres	121.661	1	11.03	11.03	491.839	7.62351e-10
410	E:/Veroeffentlichungen/Paperinpreparation/PyvsFTIR/pygcms/Plankton_He430_7_4,6 mL_77x77_LR_FTIR2_or.csv	410	14	cellulose,plant fibres	121.661	1	11.03	11.03	491.839	7.62351e-10
411	E:/Veroeffentlichungen/Paperinpreparation/PyvsFTIR/pygcms/Plankton_He430_7_4,6 mL_77x77_LR_FTIR2_or.csv	411	14	cellulose,plant fibres	121.661	1	11.03	11.03	491.839	7.62351e-10
412	E:/Veroeffentlichungen/Paperinpreparation/PyvsFTIR/pygcms/Plankton_He430_7_4,6 mL_77x77_LR_FTIR2_or.csv	412	14	cellulose,plant fibres	121.661	1	11.03	11.03	491.839	7.62351e-10
413	E:/Veroeffentlichungen/Paperinpreparation/PyvsFTIR/pygcms/Plankton_He430_7_4,6 mL_77x77_LR_FTIR2_or.csv	413	14	cellulose,plant fibres	121.661	1	11.03	11.03	491.839	7.62351e-10
414	E:/Veroeffentlichungen/Paperinpreparation/PyvsFTIR/pygcms/Plankton_He430_7_4,6 mL_77x77_LR_FTIR2_or.csv	414	14	cellulose,plant fibres	121.661	1	11.03	11.03	491.839	7.62351e-10
415	E:/Veroeffentlichungen/Paperinpreparation/PyvsFTIR/pygcms/Plankton_He430_7_4,6 mL_77x77_LR_FTIR2_or.csv	415	14	cellulose,plant fibres	121.661	1	11.03	11.03	491.839	7.62351e-10
416	E:/Veroeffentlichungen/Paperinpreparation/PyvsFTIR/pygcms/Plankton_He430_7_4,6 mL_77x77_LR_FTIR2_or.csv	416	14	cellulose,plant fibres	121.661	1	11.03	11.03	491.839	7.62351e-10
417	E:/Veroeffentlichungen/Paperinpreparation/PyvsFTIR/pygcms/Plankton_He430_7_4,6 mL_77x77_LR_FTIR2_or.csv	417	14	cellulose,plant fibres	121.661	1	11.03	11.03	491.839	7.62351e-10
418	E:/Veroeffentlichungen/Paperinpreparation/PyvsFTIR/pygcms/Plankton_He430_7_4,6 mL_77x77_LR_FTIR2_or.csv	418	14	cellulose,plant fibres	121.661	1	11.03	11.03	491.839	7.62351e-10
419	E:/Veroeffentlichungen/Paperinpreparation/PyvsFTIR/pygcms/Plankton_He430_7_4,6 mL_77x77_LR_FTIR2_or.csv	419	14	cellulose,plant fibres	121.661	1	11.03	11.03	491.839	7.62351e-10
420	E:/Veroeffentlichungen/Paperinpreparation/PyvsFTIR/pygcms/Plankton_He430_7_4,6 mL_77x77_LR_FTIR2_or.csv	420	14	cellulose,plant fibres	121.661	1	11.03	11.03	491.839	7.62351e-10
421	E:/Veroeffentlichungen/Paperinpreparation/PyvsFTIR/pygcms/Plankton_He430_7_4,6 mL_77x77_LR_FTIR2_or.csv	421	14	cellulose,plant fibres	121.661	1	11.03	11.03	491.839	7.62351e-10
422	E:/Veroeffentlichungen/Paperinpreparation/PyvsFTIR/pygcms/Plankton_He430_7_4,6 mL_77x77_LR_FTIR2_or.csv	422	14	cellulose,plant fibres	121.661	1	11.03	11.03	491.839	7.62351e-10
423	E:/Veroeffentlichungen/Paperinpreparation/PyvsFTIR/pygcms/Plankton_He430_7_4,6 mL_77x77_LR_FTIR2_or.csv	423	14	cellulose,plant fibres	121.661	1	11.03	11.03	491.839	7.62351e-10
424	E:/Veroeffentlichungen/Paperinpreparation/PyvsFTIR/pygcms/Plankton_He430_7_4,6 mL_77x77_LR_FTIR2_or.csv	424	14	cellulose,plant fibres	121.661	1	11.03	11.03	491.839	7.62351e-10
425	E:/Veroeffentlichungen/Paperinpreparation/PyvsFTIR/pygcms/Plankton_He430_7_4,6 mL_77x77_LR_FTIR2_or.csv	425	14	cellulose,plant fibres	121.661	1	11.03	11.03	491.839	7.62351e-10
426	E:/Veroeffentlichungen/Paperinpreparation/PyvsFTIR/pygcms/Plankton_He430_7_4,6 mL_77x77_LR_FTIR2_or.csv	426	14	cellulose,plant fibres	121.661	1	11.03	11.03	491.839	7.62351e-10
427	E:/Veroeffentlichungen/Paperinpreparation/PyvsFTIR/pygcms/Plankton_He430_7_4,6 mL_77x77_LR_FTIR2_or.csv	427	14	cellulose,plant fibres	121.661	1	11.03	11.03	491.839	7.62351e-10
428	E:/Veroeffentlichungen/Paperinpreparation/PyvsFTIR/pygcms/Plankton_He430_7_4,6 mL_77x77_LR_FTIR2_or.csv	428	14	cellulose,plant fibres	121.661	1	11.03	11.03	491.839	7.62351e-10
429	E:/Veroeffentlichungen/Paperinpreparation/PyvsFTIR/pygcms/Plankton_He430_7_4,6 mL_77x77_LR_FTIR2_or.csv	429	14	cellulose,plant fibres	121.661	1	11.03	11.03	491.839	7.62351e-10
430	E:/Veroeffentlichungen/Paperinpreparation/PyvsFTIR/pygcms/Plankton_He430_7_4,6 mL_77x77_LR_FTIR2_or.csv	430	14	cellulose,plant fibres	121.661	1	11.03	11.03	491.839	7.62351e-10
431	E:/Veroeffentlichungen/Paperinpreparation/PyvsFTIR/pygcms/Plankton_He430_7_4,6 mL_77x77_LR_FTIR2_or.csv	431	14	cellulose,plant fibres	121.661	1	11.03	11.03	491.839	7.62351e-10
432	E:/Veroeffentlichungen/Paperinpreparation/PyvsFTIR/pygcms/Plankton_He430_7_4,6 mL_77x77_LR_FTIR2_or.csv	432	14	cellulose,plant fibres	121.661	1	11.03	11.03	491.839	7.62351e-10
433	E:/Veroeffentlichungen/Paperinpreparation/PyvsFTIR/pygcms/Plankton_He430_7_4,6 mL_77x77_LR_FTIR2_or.csv	433	14	cellulose,plant fibres	121.661	1	11.03	11.03	491.839	7.62351e-10
434	E:/Veroeffentlichungen/Paperinpreparation/PyvsFTIR/pygcms/Plankton_He430_7_4,6 mL_77x77_LR_FTIR2_or.csv	434	14	cellulose,plant fibres	121.661	1	11.03	11.03	491.839	7.62351e-10
435	E:/Veroeffentlichungen/Paperinpreparation/PyvsFTIR/pygcms/Plankton_He430_7_4,6 mL_77x77_LR_FTIR2_or.csv	435	14	cellulose,plant fibres	121.661	1	11.03	11.03	491.839	7.62351e-10
436	E:/Veroeffentlichungen/Paperinpreparation/PyvsFTIR/pygcms/Plankton_He430_7_4,6 mL_77x77_LR_FTIR2_or.csv	436	14	cellulose,plant fibres	121.661	1	11.03	11.03	491.839	7.62351e-10
437	E:/Veroeffentlichungen/Paperinpreparation/PyvsFTIR/pygcms/Plankton_He430_7_4,6 mL_77x77_LR_FTIR2_or.csv	437	14	cellulose,plant fibres	121.661	1	11.03	11.03	491.839	7.62351e-10
438	E:/Veroeffentlichungen/Paperinpreparation/PyvsFTIR/pygcms/Plankton_He430_7_4,6 mL_77x77_LR_FTIR2_or.csv	438	14	cellulose,plant fibres	121.661	1	11.03	11.03	491.839	7.62351e-10
439	E:/Veroeffentlichungen/Paperinpreparation/PyvsFTIR/pygcms/Plankton_He430_7_4,6 mL_77x77_LR_FTIR2_or.csv	439	14	cellulose,plant fibres	121.661	1	11.03	11.03	491.839	7.62351e-10
440	E:/Veroeffentlichungen/Paperinpreparation/PyvsFTIR/pygcms/Plankton_He430_7_4,6 mL_77x77_LR_FTIR2_or.csv	440	14	cellulose,plant fibres	121.661	1	11.03	11.03	491.839	7.62351e-10
441	E:/Veroeffentlichungen/Paperinpreparation/PyvsFTIR/pygcms/Plankton_He430_7_4,6 mL_77x77_LR_FTIR2_or.csv	441	14	cellulose,plant fibres	121.661	1	11.03	11.03	491.839	7.62351e-10
442	E:/Veroeffentlichungen/Paperinpreparation/PyvsFTIR/pygcms/Plankton_He430_7_4,6 mL_77x77_LR_FTIR2_or.csv	442	14	cellulose,plant fibres	121.661	1	11.03	11.03	491.839	7.62351e-10
443	E:/Veroeffentlichungen/Paperinpreparation/PyvsFTIR/pygcms/Plankton_He430_7_4,6 mL_77x77_LR_FTIR2_or.csv	443	14	cellulose,plant fibres	121.661	1	11.03	11.03	491.839	7.62351e-10
444	E:/Veroeffentlichungen/Paperinpreparation/PyvsFTIR/pygcms/Plankton_He430_7_4,6 mL_77x77_LR_FTIR2_or.csv	444	14	cellulose,plant fibres	121.661	1	11.03	11.03	491.839	7.62351e-10
445	E:/Veroeffentlichungen/Paperinpreparation/PyvsFTIR/pygcms/Plankton_He430_7_4,6 mL_77x77_LR_FTIR2_or.csv	445	14	cellulose,plant fibres	121.661	1	11.03	11.03	491.839	7.62351e-10
446	E:/Veroeffentlichungen/Paperinpreparation/PyvsFTIR/pygcms/Plankton_He430_7_4,6 mL_77x77_LR_FTIR2_or.csv	446	14	cellulose,plant fibres	121.661	1	11.03	11.03	491.839	7.62351e-10
447	E:/Veroeffentlichungen/Paperinpreparation/PyvsFTIR/pygcms/Plankton_He430_7_4,6 mL_77x77_LR_FTIR2_or.csv	447	14	cellulose,plant fibres	121.661	1	11.03	11.03	491.839	7.62351e-10
448	E:/Veroeffentlichungen/Paperinpreparation/PyvsFTIR/pygcms/Plankton_He430_7_4,6 mL_77x77_LR_FTIR2_or.csv	448	14	cellulose,plant fibres	121.661	1	11.03	11.03	491.839	7.62351e-10
449	E:/Veroeffentlichungen/Paperinpreparation/PyvsFTIR/pygcms/Plankton_He430_7_4,6 mL_77x77_LR_FTIR2_or.csv	449	14	cellulose,plant fibres	121.661	1	11.03	11.03	491.839	7.62351e-10
450	E:/Veroeffentlichungen/Paperinpreparation/PyvsFTIR/pygcms/Plankton_He430_7_4,6 mL_77x77_LR_FTIR2_or.csv	450	14	cellulose,plant fibres	121.661	1	11.03	11.03	491.839	7.62351e-10
451	E:/Veroeffentlichungen/Paperinpreparation/PyvsFTIR/pygcms/Plankton_He430_7_4,6 mL_77x77_LR_FTIR2_or.csv	451	14	cellulose,plant fibres	121.661	1	11.03	11.03	491.839	7.62351e-10
452	E:/Veroeffentlichungen/Paperinpreparation/PyvsFTIR/pygcms/Plankton_He430_7_4,6 mL_77x77_LR_FTIR2_or.csv	452	14	cellulose,plant fibres	121.661	1	11.03	11.03	491.839	7.62351e-10
453	E:/Veroeffentlichungen/Paperinpreparation/PyvsFTIR/pygcms/Plankton_He430_7_4,6 mL_77x77_LR_FTIR2_or.csv	453	14	cellulose,plant fibres	121.661	1	11.03	11.03	491.839	7.62351e-10
454	E:/Veroeffentlichungen/Paperinpreparation/PyvsFTIR/pygcms/Plankton_He430_7_4,6 mL_77x77_LR_FTIR2_or.csv	454	14	cellulose,plant fibres	121.661	1	11.03	11.03	491.839	7.62351e-10
455	E:/Veroeffentlichungen/Paperinpreparation/PyvsFTIR/pygcms/Plankton_He430_7_4,6 mL_77x77_LR_FTIR2_or.csv	455	14	cellulose,plant fibres	121.661	1	11.03	11.03	491.839	7.62351e-10
456	E:/Veroeffentlichungen/Paperinpreparation/PyvsFTIR/pygcms/Plankton_He430_7_4,6 mL_77x77_LR_FTIR2_or.csv	456	14	cellulose,plant fibres	121.661	1	11.03	11.03	491.839	7.62351e-10
457	E:/Veroeffentlichungen/Paperinpreparation/PyvsFTIR/pygcms/Plankton_He430_7_4,6 mL_77x77_LR_FTIR2_or.csv	457	14	cellulose,plant fibres	121.661	1	11.03	11.03	491.839	7.62351e-10
458	E:/Veroeffentlichungen/Paperinpreparation/PyvsFTIR/pygcms/Plankton_He430_7_4,6 mL_77x77_LR_FTIR2_or.csv	458	14	cellulose,plant fibres	121.661	1	11.03	11.03	491.839	7.62351e-10
459	E:/Veroeffentlichungen/Paperinpreparation/PyvsFTIR/pygcms/Plankton_He430_7_4,6 mL_77x77_LR_FTIR2_or.csv	459	14	cellulose,plant fibres	121.661	1	11.03	11.03	491.839	7.62351e-10
460	E:/Veroeffentlichungen/Paperinpreparation/PyvsFTIR/pygcms/Plankton_He430_7_4,6 mL_77x77_LR_FTIR2_or.csv	460	14	cellulose,plant fibres	121.661	1	11.03	11.03	491.839	7.62351e-10
461	E:/Veroeffentlichungen/Paperinpreparation/PyvsFTIR/pygcms/Plankton_He430_7_4,6 mL_77x77_LR_FTIR2_or.csv	461	14	cellulose,plant fibres	121.661	1	11.03	11.03	491.839	7.62351e-10
462	E:/Veroeffentlichungen/Paperinpreparation/PyvsFTIR/pygcms/Plankton_He430_7_4,6 mL_77x77_LR_FTIR2_or.csv	462	14	cellulose,plant fibres	121.661	1	11.03	11.03	491.839	7.62351e-10
463	E:/Veroeffentlichungen/Paperinpreparation/PyvsFTIR/pygcms/Plankton_He430_7_4,6 mL_77x77_LR_FTIR2_or.csv	463	14	cellulose,plant fibres	121.661	1	11.03	11.03	491.839	7.62351e-10
464	E:/Veroeffentlichungen/Paperinpreparation/PyvsFTIR/pygcms/Plankton_He430_7_4,6 mL_77x77_LR_FTIR2_or.csv	464	14	cellulose,plant fibres	121.661	1	11.03	11.03	491.839	7.62351e-10
465	E:/Veroeffentlichungen/Paperinpreparation/PyvsFTIR/pygcms/Plankton_He430_7_4,6 mL_77x77_LR_FTIR2_or.csv	465	14	cellulose,plant fibres	121.661	1	11.03	11.03	491.839	7.62351e-10
466	E:/Veroeffentlichungen/Paperinpreparation/PyvsFTIR/pygcms/Plankton_He430_7_4,6 mL_77x77_LR_FTIR2_or.csv	466	14	cellulose,plant fibres	121.661	1	11.03	11.03	491.839	7.62351e-10
467	E:/Veroeffentlichungen/Paperinpreparation/PyvsFTIR/pygcms/Plankton_He430_7_4,6 mL_77x77_LR_FTIR2_or.csv	467	14	cellulose,plant fibres	121.661	1	11.03	11.03	491.839	7.62351e-10
468	E:/Veroeffentlichungen/Paperinpreparation/PyvsFTIR/pygcms/Plankton_He430_7_4,6 mL_77x77_LR_FTIR2_or.csv	468	14	cellulose,plant fibres	121.661	1	11.03	11.03	491.839	7.62351e-10
469	E:/Veroeffentlichungen/Paperinpreparation/PyvsFTIR/pygcms/Plankton_He430_7_4,6 mL_77x77_LR_FTIR2_or.csv	469	14	cellulose,plant fibres	121.661	1	11.03	11.03	491.839	7.62351e-10
470	E:/Veroeffentlichungen/Paperinpreparation/PyvsFTIR/pygcms/Plankton_He430_7_4,6 mL_77x77_LR_FTIR2_or.csv	470	14	cellulose,plant fibres	121.661	1	11.03	11.03	491.839	7.62351e-10
471	E:/Veroeffentlichungen/Paperinpreparation/PyvsFTIR/pygcms/Plankton_He430_7_4,6 mL_77x77_LR_FTIR2_or.csv	471	14	cellulose,plant fibres	121.661	1	11.03	11.03	491.839	7.62351e-10
472	E:/Veroeffentlichungen/Paperinpreparation/PyvsFTIR/pygcms/Plankton_He430_7_4,6 mL_77x77_LR_FTIR2_or.csv	472	14	cellulose,plant fibres	121.661	1	11.03	11.03	491.839	7.62351e-10
473	E:/Veroeffentlichungen/Paperinpreparation/PyvsFTIR/pygcms/Plankton_He430_7_4,6 mL_77x77_LR_FTIR2_or.csv	473	14	cellulose,plant fibres	121.661	1	11.03	11.03	491.839	7.62351e-10
474	E:/Veroeffentlichungen/Paperinpreparation/PyvsFTIR/pygcms/Plankton_He430_7_4,6 mL_77x77_LR_FTIR2_or.csv	474	14	cellulose,plant fibres	121.661	1	11.03	11.03	491.839	7.62351e-10
475	E:/Veroeffentlichungen/Paperinpreparation/PyvsFTIR/pygcms/Plankton_He430_7_4,6 mL_77x77_LR_FTIR2_or.csv	475	14	cellulose,plant fibres	121.661	1	11.03	11.03	491.839	7.62351e-10
476	E:/Veroeffentlichungen/Paperinpreparation/PyvsFTIR/pygcms/Plankton_He430_7_4,6 mL_77x77_LR_FTIR2_or.csv	476	14	cellulose,plant fibres	121.661	1	11.03	11.03	491.839	7.62351e-10
477	E:/Veroeffentlichungen/Paperinpreparation/PyvsFTIR/pygcms/Plankton_He430_7_4,6 mL_77x77_LR_FTIR2_or.csv	477	14	cellulose,plant fibres	121.661	1	11.03	11.03	491.839	7.62351e-10
478	E:/Veroeffentlichungen/Paperinpreparation/PyvsFTIR/pygcms/Plankton_He430_7_4,6 mL_77x77_LR_FTIR2_or.csv	478	14	cellulose,plant fibres	121.661	1	11.03	11.03	491.839	7.62351e-10
479	E:/Veroeffentlichungen/Paperinpreparation/PyvsFTIR/pygcms/Plankton_He430_7_4,6 mL_77x77_LR_FTIR2_or.csv	479	14	cellulose,plant fibres	121.661	1	11.03	11.03	491.839	7.62351e-10
480	E:/Veroeffentlichungen/Paperinpreparation/PyvsFTIR/pygcms/Plankton_He430_7_4,6 mL_77x77_LR_FTIR2_or.csv	480	14	cellulose,plant fibres	121.661	1	11.03	11.03	491.839	7.62351e-10
481	E:/Veroeffentlichungen/Paperinpreparation/PyvsFTIR/pygcms/Plankton_He430_7_4,6 mL_77x77_LR_FTIR2_or.csv	481	14	cellulose,plant fibres	121.661	1	11.03	11.03	491.839	7.62351e-10
482	E:/Veroeffentlichungen/Paperinpreparation/PyvsFTIR/pygcms/Plankton_He430_7_4,6 mL_77x77_LR_FTIR2_or.csv	482	14	cellulose,plant fibres	121.661	1	11.03	11.03	491.839	7.62351e-10
483	E:/Veroeffentlichungen/Paperinpreparation/PyvsFTIR/pygcms/Plankton_He430_7_4,6 mL_77x77_LR_FTIR2_or.csv	483	14	cellulose,plant fibres	121.661	1	11.03	11.03	491.839	7.62351e-10
484	E:/Veroeffentlichungen/Paperinpreparation/PyvsFTIR/pygcms/Plankton_He430_7_4,6 mL_77x77_LR_FTIR2_or.csv	484	14	cellulose,plant fibres	121.661	1	11.03	11.03	491.839	7.62351e-10
485	E:/Veroeffentlichungen/Paperinpreparation/PyvsFTIR/pygcms/Plankton_He430_7_4,6 mL_77x77_LR_FTIR2_or.csv	485	14	cellulose,plant fibres	121.661	1	11.03	11.03	491.839	7.62351e-10
486	E:/Veroeffentlichungen/Paperinpreparation/PyvsFTIR/pygcms/Plankton_He430_7_4,6 mL_77x77_LR_FTIR2_or.csv	486	14	cellulose,plant fibres	121.661	1	11.03	11.03	491.839	7.62351e-10
487	E:/Veroeffentlichungen/Paperinpreparation/PyvsFTIR/pygcms/Plankton_He430_7_4,6 mL_77x77_LR_FTIR2_or.csv	487	14	cellulose,plant fibres	121.661	1	11.03	11.03	491.839	7.62351e-10
488	E:/Veroeffentlichungen/Paperinpreparation/PyvsFTIR/pygcms/Plankton_He430_7_4,6 mL_77x77_LR_FTIR2_or.csv	488	14	cellulose,plant fibres	121.661	1	11.03	11.03	491.839	7.62351e-10
489	E:/Veroeffentlichungen/Paperinpreparation/PyvsFTIR/pygcms/Plankton_He430_7_4,6 mL_77x77_LR_FTIR2_or.csv	489	14	cellulose,plant fibres	121.661	1	11.03	11.03	491.839	7.62351e-10
490	E:/Veroeffentlichungen/Paperinpreparation/PyvsFTIR/pygcms/Plankton_He430_7_4,6 mL_77x77_LR_FTIR2_or.csv	490	14	cellulose,plant fibres	121.661	1	11.03	11.03	491.839	7.62351e-10
491	E:/Veroeffentlichungen/Paperinpreparation/PyvsFTIR/pygcms/Plankton_He430_7_4,6 mL_77x77_LR_FTIR2_or.csv	491	14	cellulose,plant fibres	121.661	1	11.03	11.03	491.839	7.62351e-10
492	E:/Veroeffentlichungen/Paperinpreparation/PyvsFTIR/pygcms/Plankton_He430_7_4,6 mL_77x77_LR_FTIR2_or.csv	492	14	cellulose,plant fibres	121.661	1	11.03	11.03	491.839	7.62351e-10
493	E:/Veroeffentlichungen/Paperinpreparation/PyvsFTIR/pygcms/Plankton_He430_7_4,6 mL_77x77_LR_FTIR2_or.csv	493	14	cellulose,plant fibres	121.661	1	11.03	11.03	491.839	7.62351e-10
494	E:/Veroeffentlichungen/Paperinpreparation/PyvsFTIR/pygcms/Plankton_He430_7_4,6 mL_77x77_LR_FTIR2_or.csv	494	14	cellulose,plant fibres	121.661	1	11.03	11.03	491.839	7.62351e-10
495	E:/Veroeffentlichungen/Paperinpreparation/PyvsFTIR/pygcms/Plankton_He430_7_4,6 mL_77x77_LR_FTIR2_or.csv	495	14	cellulose,plant fibres	121.661	1	11.03	11.03	491.839	7.62351e-10
496	E:/Veroeffentlichungen/Paperinpreparation/PyvsFTIR/pygcms/Plankton_He430_7_4,6 mL_77x77_LR_FTIR2_or.csv	496	14	cellulose,plant fibres	121.661	1	11.03	11.03	491.839	7.62351e-10
497	E:/Veroeffentlichungen/Paperinpreparation/PyvsFTIR/pygcms/Plankton_He430_7_4,6 mL_77x77_LR_FTIR2_or.csv	497	14	cellulose,plant fibres	121.661	1	11.03	11.03	491.839	7.62351e-10
498	E:/Veroeffentlichungen/Paperinpreparation/PyvsFTIR/pygcms/Plankton_He430_7_4,6 mL_77x77_LR_FTIR2_or.csv	498	14	cellulose,plant fibres	121.661	1	11.03	11.03	491.839	7.62351e-10
499	E:/Veroeffentlichungen/Paperinpreparation/PyvsFTIR/pygcms/Plankton_He430_7_4,6 mL_77x77_LR_FTIR2_or.csv	499	14	cellulose,plant fibres	121.661	1	11.03	11.03	491.839	7.62351e-10
500	E:/Veroeffentlichungen/Paperinpreparation/PyvsFTIR/pygcms/Plankton_He430_7_4,6 mL_77x77_LR_FTIR2_or.csv	500	14	cellulose,plant fibres	121.661	1	11.03	11.03	491.839	7.62351e-10
501	E:/Veroeffentlichungen/Paperinpreparation/PyvsFTIR/pygcms/Plankton_He430_7_4,6 mL_77x77_LR_FTIR2_or.csv	501	14	cellulose,plant fibres	121.661	1	11.03	11.03	491.839	7.62351e-10
502	E:/Veroeffentlichungen/Paperinpreparation/PyvsFTIR/pygcms/Plankton_He430_7_4,6 mL_77x77_LR_FTIR2_or.csv	502	14	cellulose,plant fibres	121.661	1	11.03	11.03	491.839	7.62351e-10
503	E:/Veroeffentlichungen/Paperinpreparation/PyvsFTIR/pygcms/Plankton_He430_7_4,6 mL_77x77_LR_FTIR2_or.csv	503	14	cellulose,plant fibres	121.661	1	11.03	11.03	491.839	7.62351e-10
504	E:/Veroeffentlichungen/Paperinpreparation/PyvsFTIR/pygcms/Plankton_He430_7_4,6 mL_77x77_LR_FTIR2_or.csv	504	14	cellulose,plant fibres	121.661	1	11.03	11.03	491.839	7.62351e-10
505	E:/Veroeffentlichungen/Paperinpreparation/PyvsFTIR/pygcms/Plankton_He430_7_4,6 mL_77x77_LR_FTIR2_or.csv	505	14	cellulose,plant fibres	121.661	1	11.03	11.03	491.839	7.62351e-10
506	E:/Veroeffentlichungen/Paperinpreparation/PyvsFTIR/pygcms/Plankton_He430_7_4,6 mL_77x77_LR_FTIR2_or.csv	506	14	cellulose,plant fibres	121.661	1	11.03	11.03	491.839	7.62351e-10
507	E:/Veroeffentlichungen/Paperinpreparation/PyvsFTIR/pygcms/Plankton_He430_7_4,6 mL_77x77_LR_FTIR2_or.csv	507	14	cellulose,plant fibres	121.661	1	11.03	11.03	491.839	7.62351e-10
508	E:/Veroeffentlichungen/Paperinpreparation/PyvsFTIR/pygcms/Plankton_He430_7_4,6 mL_77x77_LR_FTIR2_or.csv	508	14	cellulose,plant fibres	121.661	1	11.03	11.03	491.839	7.62351e-10
509	E:/Veroeffentlichungen/Paperinpreparation/PyvsFTIR/pygcms/Plankton_He430_7_4,6 mL_77x77_LR_FTIR2_or.csv	509	14	cellulose,plant fibres	121.661	1	11.03	11.03	491.839	7.62351e-10
510	E:/Veroeffentlichungen/Paperinpreparation/PyvsFTIR/pygcms/Plankton_He430_7_4,6 mL_77x77_LR_FTIR2_or.csv	510	14	cellulose,plant fibres	121.661	1	11.03	11.03	491.839	7.62351e-10
511	E:/Veroeffentlichungen/Paperinpreparation/PyvsFTIR/pygcms/Plankton_He430_7_4,6 mL_77x77_LR_FTIR2_or.csv	511	14	cellulose,plant fibres	121.661	1	11.03	11.03	491.839	7.62351e-10
512	E:/Veroeffentlichungen/Paperinpreparation/PyvsFTIR/pygcms/Plankton_He430_7_4,6 mL_77x77_LR_FTIR2_or.csv	512	14	cellulose,plant fibres	121.661	1	11.03	11.03	491.839	7.62351e-10
513	E:/Veroeffentlichungen/Paperinpreparation/PyvsFTIR/pygcms/Plankton_He430_7_4,6 mL_77x77_LR_FTIR2_or.csv	513	14	cellulose,plant fibres	121.661	1	11.03	11.03	491.839	7.62351e-10
514	E:/Veroeffentlichungen/Paperinpreparation/PyvsFTIR/pygcms/Plankton_He430_7_4,6 mL_77x77_LR_FTIR2_or.csv	514	14	cellulose,plant fibres	121.661	1	11.03	11.03	491.839	7.62351e-10
515	E:/Veroeffentlichungen/Paperinpreparation/PyvsFTIR/pygcms/Plankton_He430_7_4,6 mL_77x77_LR_FTIR2_or.csv	515	14	cellulose,plant fibres	121.661	1	11.03	11.03	491.839	7.62351e-10
516	E:/Veroeffentlichungen/Paperinpreparation/PyvsFTIR/pygcms/Plankton_He430_7_4,6 mL_77x77_LR_FTIR2_or.csv	516	14	cellulose,plant fibres	121.661	1	11.03	11.03	491.839	7.62351e-10
517	E:/Veroeffentlichungen/Paperinpreparation/PyvsFTIR/pygcms/Plankton_He430_7_4,6 mL_77x77_LR_FTIR2_or.csv	517	14	cellulose,plant fibres	121.661	1	11.03	11.03	491.839	7.62351e-10
518	E:/Veroeffentlichungen/Paperinpreparation/PyvsFTIR/pygcms/Plankton_He430_7_4,6 mL_77x77_LR_FTIR2_or.csv	518	14	cellulose,plant fibres	121.661	1	11.03	11.03	491.839	7.62351e-10
519	E:/Veroeffentlichungen/Paperinpreparation/PyvsFTIR/pygcms/Plankton_He430_7_4,6 mL_77x77_LR_FTIR2_or.csv	519	14	cellulose,plant fibres	121.661	1	11.03	11.03	491.839	7.62351e-10
520	E:/Veroeffentlichungen/Paperinpreparation/PyvsFTIR/pygcms/Plankton_He430_7_4,6 mL_77x77_LR_FTIR2_or.csv	520	14	cellulose,plant fibres	121.661	1	11.03	11.03	491.839	7.62351e-10
521	E:/Veroeffentlichungen/Paperinpreparation/PyvsFTIR/pygcms/Plankton_He430_7_4,6 mL_77x77_LR_FTIR2_or.csv	521	14	cellulose,plant fibres	121.661	1	11.03	11.03	491.839	7.62351e-10
522	E:/Veroeffentlichungen/Paperinpreparation/PyvsFTIR/pygcms/Plankton_He430_7_4,6 mL_77x77_LR_FTIR2_or.csv	522	14	cellulose,plant fibres	121.661	1	11.03	11.03	491.839	7.62351e-10
523	E:/Veroeffentlichungen/Paperinpreparation/PyvsFTIR/pygcms/Plankton_He430_7_4,6 mL_77x77_LR_FTIR2_or.csv	523	14	cellulose,plant fibres	121.661	1	11.03	11.03	491.839	7.62351e-10
524	E:/Veroeffentlichungen/Paperinpreparation/PyvsFTIR/pygcms/Plankton_He430_7_4,6 mL_77x77_LR_FTIR2_or.csv	524	14	cellulose,plant fibres	121.661	1	11.03	11.03	491.839	7.62351e-10
525	E:/Veroeffentlichungen/Paperinpreparation/PyvsFTIR/pygcms/Plankton_He430_7_4,6 mL_77x77_LR_FTIR2_or.csv	525	14	cellulose,plant fibres	121.661	1	11.03	11.03	491.839	7.62351e-10
526	E:/Veroeffentlichungen/Paperinpreparation/PyvsFTIR/pygcms/Plankton_He430_7_4,6 mL_77x77_LR_FTIR2_or.csv	526	14	cellulose,plant fibres	121.661	1	11.03	11.03	491.839	7.62351e-10
527	E:/Veroeffentlichungen/Paperinpreparation/PyvsFTIR/pygcms/Plankton_He430_7_4,6 mL_77x77_LR_FTIR2_or.csv	527	14	cellulose,plant fibres	121.661	1	11.03	11.03	491.839	7.62351e-10
528	E:/Veroeffentlichungen/Paperinpreparation/PyvsFTIR/pygcms/Plankton_He430_7_4,6 mL_77x77_LR_FTIR2_or.csv	528	14	cellulose,plant fibres	121.661	1	11.03	11.03	491.839	7.62351e-10
529	E:/Veroeffentlichungen/Paperinpreparation/PyvsFTIR/pygcms/Plankton_He430_7_4,6 mL_77x77_LR_FTIR2_or.csv	529	14	cellulose,plant fibres	121.661	1	11.03	11.03	491.839	7.62351e-10
530	E:/Veroeffentlichungen/Paperinpreparation/PyvsFTIR/pygcms/Plankton_He430_7_4,6 mL_77x77_LR_FTIR2_or.csv	530	14	cellulose,plant fibres	121.661	1	11.03	11.03	491.839	7.62351e-10
531	E:/Veroeffentlichungen/Paperinpreparation/PyvsFTIR/pygcms/Plankton_He430_7_4,6 mL_77x77_LR_FTIR2_or.csv	531	14	cellulose,plant fibres	121.661	1	11.03	11.03	491.839	7.62351e-10
532	E:/Veroeffentlichungen/Paperinpreparation/PyvsFTIR/pygcms/Plankton_He430_7_4,6 mL_77x77_LR_FTIR2_or.csv	532	14	cellulose,plant fibres	121.661	1	11.03	11.03	491.839	7.62351e-10
533	E:/Veroeffentlichungen/Paperinpreparation/PyvsFTIR/pygcms/Plankton_He430_7_4,6 mL_77x77_LR_FTIR2_or.csv	533	14	cellulose,plant fibres	121.661	1	11.03	11.03	491.839	7.62351e-10
534	E:/Veroeffentlichungen/Paperinpreparation/PyvsFTIR/pygcms/Plankton_He430_7_4,6 mL_77x77_LR_FTIR2_or.csv	534	14	cellulose,plant fibres	121.661	1	11.03	11.03	491.839	7.62351e-10
535	E:/Veroeffentlichungen/Paperinpreparation/PyvsFTIR/pygcms/Plankton_He430_7_4,6 mL_77x77_LR_FTIR2_or.csv	535	14	cellulose,plant fibres	121.661	1	11.03	11.03	491.839	7.62351e-10
536	E:/Veroeffentlichungen/Paperinpreparation/PyvsFTIR/pygcms/Plankton_He430_7_4,6 mL_77x77_LR_FTIR2_or.csv	536	14	cellulose,plant fibres	121.661	1	11.03	11.03	491.839	7.62351e-10
537	E:/Veroeffentlichungen/Paperinpreparation/PyvsFTIR/pygcms/Plankton_He430_7_4,6 mL_77x77_LR_FTIR2_or.csv	537	14	cellulose,plant fibres	121.661	1	11.03	11.03	491.839	7.62351e-10
538	E:/Veroeffentlichungen/Paperinpreparation/PyvsFTIR/pygcms/Plankton_He430_7_4,6 mL_77x77_LR_FTIR2_or.csv	538	14	cellulose,plant fibres	121.661	1	11.03	11.03	491.839	7.62351e-10
539	E:/Veroeffentlichungen/Paperinpreparation/PyvsFTIR/pygcms/Plankton_He430_7_4,6 mL_77x77_LR_FTIR2_or.csv	539	14	cellulose,plant fibres	121.661	1	11.03	11.03	491.839	7.62351e-10
540	E:/Veroeffentlichungen/Paperinpreparation/PyvsFTIR/pygcms/Plankton_He430_7_4,6 mL_77x77_LR_FTIR2_or.csv	540	14	cellulose,plant fibres	121.661	1	11.03	11.03	491.839	7.62351e-10
541	E:/Veroeffentlichungen/Paperinpreparation/PyvsFTIR/pygcms/Plankton_He430_7_4,6 mL_77x77_LR_FTIR2_or.csv	541	14	cellulose,plant fibres	121.661	1	11.03	11.03	491.839	7.62351e-10
542	E:/Veroeffentlichungen/Paperinpreparation/PyvsFTIR/pygcms/Plankton_He430_7_4,6 mL_77x77_LR_FTIR2_or.csv	542	14	cellulose,plant fibres	121.661	1	11.03	11.03	491.839	7.62351e-10
543	E:/Veroeffentlichungen/Paperinpreparation/PyvsFTIR/pygcms/Plankton_He430_7_4,6 mL_77x77_LR_FTIR2_or.csv	543	14	cellulose,plant fibres	121.661	1	11.03	11.03	491.839	7.62351e-10
544	E:/Veroeffentlichungen/Paperinpreparation/PyvsFTIR/pygcms/Plankton_He430_7_4,6 mL_77x77_LR_FTIR2_or.csv	544	14	cellulose,plant fibres	121.661	1	11.03	11.03	491.839	7.62351e-10
545	E:/Veroeffentlichungen/Paperinpreparation/PyvsFTIR/pygcms/Plankton_He430_7_4,6 mL_77x77_LR_FTIR2_or.csv	545	14	cellulose,plant fibres	121.661	1	11.03	11.03	491.839	7.62351e-10
546	E:/Veroeffentlichungen/Paperinpreparation/PyvsFTIR/pygcms/Plankton_He430_7_4,6 mL_77x77_LR_FTIR2_or.csv	546	14	cellulose,plant fibres	121.661	1	11.03	11.03	491.839	7.62351e-10
547	E:/Veroeffentlichungen/Paperinpreparation/PyvsFTIR/pygcms/Plankton_He430_7_4,6 mL_77x77_LR_FTIR2_or.csv	547	14	cellulose,plant fibres	121.661	1	11.03	11.03	491.839	7.62351e-10
548	E:/Veroeffentlichungen/Paperinpreparation/PyvsFTIR/pygcms/Plankton_He430_7_4,6 mL_77x77_LR_FTIR2_or.csv	548	14	cellulose,plant fibres	121.661	1	11.03	11.03	491.839	7.62351e-10
549	E:/Veroeffentlichungen/Paperinpreparation/PyvsFTIR/pygcms/Plankton_He430_7_4,6 mL_77x77_LR_FTIR2_or.csv	549	14	cellulose,plant fibres	121.661	1	11.03	11.03	491.839	7.62351e-10
550	E:/Veroeffentlichungen/Paperinpreparation/PyvsFTIR/pygcms/Plankton_He430_7_4,6 mL_77x77_LR_FTIR2_or.csv	550	14	cellulose,plant fibres	121.661	1	11.03	11.03	491.839	7.62351e-10
551	E:/Veroeffentlichungen/Paperinpreparation/PyvsFTIR/pygcms/Plankton_He430_7_4,6 mL_77x77_LR_FTIR2_or.csv	551	14	cellulose,plant fibres	121.661	1	11.03	11.03	491.839	7.62351e-10
552	E:/Veroeffentlichungen/Paperinpreparation/PyvsFTIR/pygcms/Plankton_He430_7_4,6 mL_77x77_LR_FTIR2_or.csv	552	14	cellulose,plant fibres	121.661	1	11.03	11.03	491.839	7.62351e-10
553	E:/Veroeffentlichungen/Paperinpreparation/PyvsFTIR/pygcms/Plankton_He430_7_4,6 mL_77x77_LR_FTIR2_or.csv	553	14	cellulose,plant fibres	121.661	1	11.03	11.03	491.839	7.62351e-10
554	E:/Veroeffentlichungen/Paperinpreparation/PyvsFTIR/pygcms/Plankton_He430_7_4,6 mL_77x77_LR_FTIR2_or.csv	554	14	cellulose,plant fibres	121.661	1	11.03	11.03	491.839	7.62351e-10
555	E:/Veroeffentlichungen/Paperinpreparation/PyvsFTIR/pygcms/Plankton_He430_7_4,6 mL_77x77_LR_FTIR2_or.csv	555	14	cellulose,plant fibres	121.661	1	11.03	11.03	491.839	7.62351e-10
556	E:/Veroeffentlichungen/Paperinpreparation/PyvsFTIR/pygcms/Plankton_He430_7_4,6 mL_77x77_LR_FTIR2_or.csv	556	14	cellulose,plant fibres	121.661	1	11.03	11.03	491.839	7.62351e-10
557	E:/Veroeffentlichungen/Paperinpreparation/PyvsFTIR/pygcms/Plankton_He430_7_4,6 mL_77x77_LR_FTIR2_or.csv	557	14	cellulose,plant fibres	121.661	1	11.03	11.03	491.839	7.62351e-10
558	E:/Veroeffentlichungen/Paperinpreparation/PyvsFTIR/pygcms/Plankton_He430_7_4,6 mL_77x77_LR_FTIR2_or.csv	558	14	cellulose,plant fibres	121.661	1	11.03	11.03	491.839	7.62351e-10
559	E:/Veroeffentlichungen/Paperinpreparation/PyvsFTIR/pygcms/Plankton_He430_7_4,6 mL_77x77_LR_FTIR2_or.csv	559	14	cellulose,plant fibres	121.661	1	11.03	11.03	491.839	7.62351e-10
560	E:/Veroeffentlichungen/Paperinpreparation/PyvsFTIR/pygcms/Plankton_He430_7_4,6 mL_77x77_LR_FTIR2_or.csv	560	14	cellulose,plant fibres	121.661	1	11.03	11.03	491.839	7.62351e-10
561	E:/Veroeffentlichungen/Paperinpreparation/PyvsFTIR/pygcms/Plankton_He430_7_4,6 mL_77x77_LR_FTIR2_or.csv	561	14	cellulose,plant fibres	121.661	1	11.03	11.03	491.839	7.62351e-10
562	E:/Veroeffentlichungen/Paperinpreparation/PyvsFTIR/pygcms/Plankton_He430_7_4,6 mL_77x77_LR_FTIR2_or.csv	562	14	cellulose,plant fibres	121.661	1	11.03	11.03	491.839	7.62351e-10
563	E:/Veroeffentlichungen/Paperinpreparation/PyvsFTIR/pygcms/Plankton_He430_7_4,6 mL_77x77_LR_FTIR2_or.csv	563	14	cellulose,plant fibres	121.661	1	11.03	11.03	491.839	7.62351e-10
564	E:/Veroeffentlichungen/Paperinpreparation/PyvsFTIR/pygcms/Plankton_He430_7_4,6 mL_77x77_LR_FTIR2_or.csv	564	14	cellulose,plant fibres	121.661	1	11.03	11.03	491.839	7.62351e-10
565	E:/Veroeffentlichungen/Paperinpreparation/PyvsFTIR/pygcms/Plankton_He430_7_4,6 mL_77x77_LR_FTIR2_or.csv	565	14	cellulose,plant fibres	121.661	1	11.03	11.03	491.839	7.62351e-10
566	E:/Veroeffentlichungen/Paperinpreparation/PyvsFTIR/pygcms/Plankton_He430_7_4,6 mL_77x77_LR_FTIR2_or.csv	566	14	cellulose,plant fibres	121.661	1	11.03	11.03	491.839	7.62351e-10
567	E:/Veroeffentlichungen/Paperinpreparation/PyvsFTIR/pygcms/Plankton_He430_7_4,6 mL_77x77_LR_FTIR2_or.csv	567	14	cellulose,plant fibres	121.661	1	11.03	11.03	491.839	7.62351e-10
568	E:/Veroeffentlichungen/Paperinpreparation/PyvsFTIR/pygcms/Plankton_He430_7_4,6 mL_77x77_LR_FTIR2_or.csv	568	14	cellulose,plant fibres	121.661	1	11.03	11.03	491.839	7.62351e-10
569	E:/Veroeffentlichungen/Paperinpreparation/PyvsFTIR/pygcms/Plankton_He430_7_4,6 mL_77x77_LR_FTIR2_or.csv	569	14	cellulose,plant fibres	121.661	1	11.03	11.03	491.839	7.62351e-10
570	E:/Veroeffentlichungen/Paperinpreparation/PyvsFTIR/pygcms/Plankton_He430_7_4,6 mL_77x77_LR_FTIR2_or.csv	570	14	cellulose,plant fibres	121.661	1	11.03	11.03	491.839	7.62351e-10
571	E:/Veroeffentlichungen/Paperinpreparation/PyvsFTIR/pygcms/Plankton_He430_7_4,6 mL_77x77_LR_FTIR2_or.csv	571	14	cellulose,plant fibres	121.661	1	11.03	11.03	491.839	7.62351e-10
572	E:/Veroeffentlichungen/Paperinpreparation/PyvsFTIR/pygcms/Plankton_He430_7_4,6 mL_77x77_LR_FTIR2_or.csv	572	14	cellulose,plant fibres	121.661	1	11.03	11.03	491.839	7.62351e-10
573	E:/Veroeffentlichungen/Paperinpreparation/PyvsFTIR/pygcms/Plankton_He430_7_4,6 mL_77x77_LR_FTIR2_or.csv	573	14	cellulose,plant fibres	121.661	1	11.03	11.03	491.839	7.62351e-10
574	E:/Veroeffentlichungen/Paperinpreparation/PyvsFTIR/pygcms/Plankton_He430_7_4,6 mL_77x77_LR_FTIR2_or.csv	574	14	cellulose,plant fibres	121.661	1	11.03	11.03	491.839	7.62351e-10
575	E:/Veroeffentlichungen/Paperinpreparation/PyvsFTIR/pygcms/Plankton_He430_7_4,6 mL_77x77_LR_FTIR2_or.csv	575	14	cellulose,plant fibres	121.661	1	11.03	11.03	491.839	7.62351e-10
576	E:/Veroeffentlichungen/Paperinpreparation/PyvsFTIR/pygcms/Plankton_He430_7_4,6 mL_77x77_LR_FTIR2_or.csv	576	14	cellulose,plant fibres	121.661	1	11.03	11.03	491.839	7.62351e-10
577	E:/Veroeffentlichungen/Paperinpreparation/PyvsFTIR/pygcms/Plankton_He430_7_4,6 mL_77x77_LR_FTIR2_or.csv	577	14	cellulose,plant fibres	121.661	1	11.03	11.03	491.839	7.62351e-10
578	E:/Veroeffentlichungen/Paperinpreparation/PyvsFTIR/pygcms/Plankton_He430_7_4,6 mL_77x77_LR_FTIR2_or.csv	578	14	cellulose,plant fibres	121.661	1	11.03	11.03	491.839	7.62351e-10
579	E:/Veroeffentlichungen/Paperinpreparation/PyvsFTIR/pygcms/Plankton_He430_7_4,6 mL_77x77_LR_FTIR2_or.csv	579	14	cellulose,plant fibres	121.661	1	11.03	11.03	491.839	7.62351e-10
580	E:/Veroeffentlichungen/Paperinpreparation/PyvsFTIR/pygcms/Plankton_He430_7_4,6 mL_77x77_LR_FTIR2_or.csv	580	14	cellulose,plant fibres	121.661	1	11.03	11.03	491.839	7.62351e-10
581	E:/Veroeffentlichungen/Paperinpreparation/PyvsFTIR/pygcms/Plankton_He430_7_4,6 mL_77x77_LR_FTIR2_or.csv	581	14	cellulose,plant fibres	121.661	1	11.03	11.03	491.839	7.62351e-10
582	E:/Veroeffentlichungen/Paperinpreparation/PyvsFTIR/pygcms/Plankton_He430_7_4,6 mL_77x77_LR_FTIR2_or.csv	582	14	cellulose,plant fibres	121.661	1	11.03	11.03	491.839	7.62351e-10
583	E:/Veroeffentlichungen/Paperinpreparation/PyvsFTIR/pygcms/Plankton_He430_7_4,6 mL_77x77_LR_FTIR2_or.csv	583	14	cellulose,plant fibres	121.661	1	11.03	11.03	491.839	7.62351e-10
584	E:/Veroeffentlichungen/Paperinpreparation/PyvsFTIR/pygcms/Plankton_He430_7_4,6 mL_77x77_LR_FTIR2_or.csv	584	14	cellulose,plant fibres	121.661	1	11.03	11.03	491.839	7.62351e-10
585	E:/Veroeffentlichungen/Paperinpreparation/PyvsFTIR/pygcms/Plankton_He430_7_4,6 mL_77x77_LR_FTIR2_or.csv	585	14	cellulose,plant fibres	121.661	1	11.03	11.03	491.839	7.62351e-10
586	E:/Veroeffentlichungen/Paperinpreparation/PyvsFTIR/pygcms/Plankton_He430_7_4,6 mL_77x77_LR_FTIR2_or.csv	586	14	cellulose,plant fibres	121.661	1	11.03	11.03	491.839	7.62351e-10
587	E:/Veroeffentlichungen/Paperinpreparation/PyvsFTIR/pygcms/Plankton_He430_7_4,6 mL_77x77_LR_FTIR2_or.csv	587	14	cellulose,plant fibres	121.661	1	11.03	11.03	491.839	7.62351e-10
588	E:/Veroeffentlichungen/Paperinpreparation/PyvsFTIR/pygcms/Plankton_He430_7_4,6 mL_77x77_LR_FTIR2_or.csv	588	14	cellulose,plant fibres	121.661	1	11.03	11.03	491.839	7.62351e-10
589	E:/Veroeffentlichungen/Paperinpreparation/PyvsFTIR/pygcms/Plankton_He430_7_4,6 mL_77x77_LR_FTIR2_or.csv	589	14	cellulose,plant fibres	121.661	1	11.03	11.03	491.839	7.62351e-10
590	E:/Veroeffentlichungen/Paperinpreparation/PyvsFTIR/pygcms/Plankton_He430_7_4,6 mL_77x77_LR_FTIR2_or.csv	590	14	cellulose,plant fibres	121.661	1	11.03	11.03	491.839	7.62351e-10
591	E:/Veroeffentlichungen/Paperinpreparation/PyvsFTIR/pygcms/Plankton_He430_7_4,6 mL_77x77_LR_FTIR2_or.csv	591	14	cellulose,plant fibres	121.661	1	11.03	11.03	491.839	7.62351e-10
592	E:/Veroeffentlichungen/Paperinpreparation/PyvsFTIR/pygcms/Plankton_He430_7_4,6 mL_77x77_LR_FTIR2_or.csv	592	14	cellulose,plant fibres	121.661	1	11.03	11.03	491.839	7.62351e-10
593	E:/Veroeffentlichungen/Paperinpreparation/PyvsFTIR/pygcms/Plankton_He430_7_4,6 mL_77x77_LR_FTIR2_or.csv	593	14	cellulose,plant fibres	121.661	1	11.03	11.03	491.839	7.62351e-10
594	E:/Veroeffentlichungen/Paperinpreparation/PyvsFTIR/pygcms/Plankton_He430_7_4,6 mL_77x77_LR_FTIR2_or.csv	594	14	cellulose,plant fibres	121.661	1	11.03	11.03	491.839	7.62351e-10
595	E:/Veroeffentlichungen/Paperinpreparation/PyvsFTIR/pygcms/Plankton_He430_7_4,6 mL_77x77_LR_FTIR2_or.csv	595	14	cellulose,plant fibres	121.661	1	11.03	11.03	491.839	7.62351e-10
596	E:/Veroeffentlichungen/Paperinpreparation/PyvsFTIR/pygcms/Plankton_He430_7_4,6 mL_77x77_LR_FTIR2_or.csv	596	14	cellulose,plant fibres	121.661	1	11.03	11.03	491.839	7.62351e-10
597	E:/Veroeffentlichungen/Paperinpreparation/PyvsFTIR/pygcms/Plankton_He430_7_4,6 mL_77x77_LR_FTIR2_or.csv	597	14	cellulose,plant fibres	121.661	1	11.03	11.03	491.839	7.62351e-10
598	E:/Veroeffentlichungen/Paperinpreparation/PyvsFTIR/pygcms/Plankton_He430_7_4,6 mL_77x77_LR_FTIR2_or.csv	598	14	cellulose,plant fibres	121.661	1	11.03	11.03	491.839	7.62351e-10
599	E:/Veroeffentlichungen/Paperinpreparation/PyvsFTIR/pygcms/Plankton_He430_7_4,6 mL_77x77_LR_FTIR2_or.csv	599	14	cellulose,plant fibres	121.661	1	11.03	11.03	491.839	7.62351e-10
600	E:/Veroeffentlichungen/Paperinpreparation/PyvsFTIR/pygcms/Plankton_He430_7_4,6 mL_77x77_LR_FTIR2_or.csv	600	14	cellulose,plant fibres	121.661	1	11.03	11.03	491.839	7.62351e-10
601	E:/Veroeffentlichungen/Paperinpreparation/PyvsFTIR/pygcms/Plankton_He430_7_4,6 mL_77x77_LR_FTIR2_or.csv	601	14	cellulose,plant fibres	121.661	1	11.03	11.03	491.839	7.62351e-10
602	E:/Veroeffentlichungen/Paperinpreparation/PyvsFTIR/pygcms/Plankton_He430_7_4,6 mL_77x77_LR_FTIR2_or.csv	602	14	cellulose,plant fibres	121.661	1	11.03	11.03	491.839	7.62351e-10
603	E:/Veroeffentlichungen/Paperinpreparation/PyvsFTIR/pygcms/Plankton_He430_7_4,6 mL_77x77_LR_FTIR2_or.csv	603	14	cellulose,plant fibres	121.661	1	11.03	11.03	491.839	7.62351e-10
604	E:/Veroeffentlichungen/Paperinpreparation/PyvsFTIR/pygcms/Plankton_He430_7_4,6 mL_77x77_LR_FTIR2_or.csv	604	14	cellulose,plant fibres	121.661	1	11.03	11.03	491.839	7.62351e-10
605	E:/Veroeffentlichungen/Paperinpreparation/PyvsFTIR/pygcms/Plankton_He430_7_4,6 mL_77x77_LR_FTIR2_or.csv	605	14	cellulose,plant fibres	121.661	1	11.03	11.03	491.839	7.62351e-10
606	E:/Veroeffentlichungen/Paperinpreparation/PyvsFTIR/pygcms/Plankton_He430_7_4,6 mL_77x77_LR_FTIR2_or.csv	606	14	cellulose,plant fibres	121.661	1	11.03	11.03	491.839	7.62351e-10
607	E:/Veroeffentlichungen/Paperinpreparation/PyvsFTIR/pygcms/Plankton_He430_7_4,6 mL_77x77_LR_FTIR2_or.csv	607	14	cellulose,plant fibres	121.661	1	11.03	11.03	491.839	7.62351e-10
608	E:/Veroeffentlichungen/Paperinpreparation/PyvsFTIR/pygcms/Plankton_He430_7_4,6 mL_77x77_LR_FTIR2_or.csv	608	14	cellulose,plant fibres	121.661	1	11.03	11.03	491.839	7.62351e-10
609	E:/Veroeffentlichungen/Paperinpreparation/PyvsFTIR/pygcms/Plankton_He430_7_4,6 mL_77x77_LR_FTIR2_or.csv	609	14	cellulose,plant fibres	121.661	1	11.03	11.03	491.839	7.62351e-10
610	E:/Veroeffentlichungen/Paperinpreparation/PyvsFTIR/pygcms/Plankton_He430_7_4,6 mL_77x77_LR_FTIR2_or.csv	610	14	cellulose,plant fibres	121.661	1	11.03	11.03	491.839	7.62351e-10
611	E:/Veroeffentlichungen/Paperinpreparation/PyvsFTIR/pygcms/Plankton_He430_7_4,6 mL_77x77_LR_FTIR2_or.csv	611	14	cellulose,plant fibres	121.661	1	11.03	11.03	491.839	7.62351e-10
612	E:/Veroeffentlichungen/Paperinpreparation/PyvsFTIR/pygcms/Plankton_He430_7_4,6 mL_77x77_LR_FTIR2_or.csv	612	14	cellulose,plant fibres	121.661	1	11.03	11.03	491.839	7.62351e-10
613	E:/Veroeffentlichungen/Paperinpreparation/PyvsFTIR/pygcms/Plankton_He430_7_4,6 mL_77x77_LR_FTIR2_or.csv	613	14	cellulose,plant fibres	121.661	1	11.03	11.03	491.839	7.62351e-10
614	E:/Veroeffentlichungen/Paperinpreparation/PyvsFTIR/pygcms/Plankton_He430_7_4,6 mL_77x77_LR_FTIR2_or.csv	614	14	cellulose,plant fibres	121.661	1	11.03	11.03	491.839	7.62351e-10
615	E:/Veroeffentlichungen/Paperinpreparation/PyvsFTIR/pygcms/Plankton_He430_7_4,6 mL_77x77_LR_FTIR2_or.csv	615	14	cellulose,plant fibres	121.661	1	11.03	11.03	491.839	7.62351e-10
616	E:/Veroeffentlichungen/Paperinpreparation/PyvsFTIR/pygcms/Plankton_He430_7_4,6 mL_77x77_LR_FTIR2_or.csv	616	14	cellulose,plant fibres	121.661	1	11.03	11.03	491.839	7.62351e-10
617	E:/Veroeffentlichungen/Paperinpreparation/PyvsFTIR/pygcms/Plankton_He430_7_4,6 mL_77x77_LR_FTIR2_or.csv	617	14	cellulose,plant fibres	121.661	1	11.03	11.03	491.839	7.62351e-10
618	E:/Veroeffentlichungen/Paperinpreparation/PyvsFTIR/pygcms/Plankton_He430_7_4,6 mL_77x77_LR_FTIR2_or.csv	618	14	cellulose,plant fibres	121.661	1	11.03	11.03	491.839	7.62351e-10
619	E:/Veroeffentlichungen/Paperinpreparation/PyvsFTIR/pygcms/Plankton_He430_7_4,6 mL_77x77_LR_FTIR2_or.csv	619	14	cellulose,plant fibres	121.661	1	11.03	11.03	491.839	7.62351e-10
620	E:/Veroeffentlichungen/Paperinpreparation/PyvsFTIR/pygcms/Plankton_He430_7_4,6 mL_77x77_LR_FTIR2_or.csv	620	14	cellulose,plant fibres	121.661	1	11.03	11.03	491.839	7.62351e-10
621	E:/Veroeffentlichungen/Paperinpreparation/PyvsFTIR/pygcms/Plankton_He430_7_4,6 mL_77x77_LR_FTIR2_or.csv	621	14	cellulose,plant fibres	121.661	1	11.03	11.03	491.839	7.62351e-10
622	E:/Veroeffentlichungen/Paperinpreparation/PyvsFTIR/pygcms/Plankton_He430_7_4,6 mL_77x77_LR_FTIR2_or.csv	622	14	cellulose,plant fibres	121.661	1	11.03	11.03	491.839	7.62351e-10
623	E:/Veroeffentlichungen/Paperinpreparation/PyvsFTIR/pygcms/Plankton_He430_7_4,6 mL_77x77_LR_FTIR2_or.csv	623	14	cellulose,plant fibres	121.661	1	11.03	11.03	491.839	7.62351e-10
624	E:/Veroeffentlichungen/Paperinpreparation/PyvsFTIR/pygcms/Plankton_He430_7_4,6 mL_77x77_LR_FTIR2_or.csv	624	14	cellulose,plant fibres	121.661	1	11.03	11.03	491.839	7.62351e-10
625	E:/Veroeffentlichungen/Paperinpreparation/PyvsFTIR/pygcms/Plankton_He430_7_4,6 mL_77x77_LR_FTIR2_or.csv	625	14	cellulose,plant fibres	121.661	1	11.03	11.03	491.839	7.62351e-10
626	E:/Veroeffentlichungen/Paperinpreparation/PyvsFTIR/pygcms/Plankton_He430_7_4,6 mL_77x77_LR_FTIR2_or.csv	626	14	cellulose,plant fibres	121.661	1	11.03	11.03	491.839	7.62351e-10
627	E:/Veroeffentlichungen/Paperinpreparation/PyvsFTIR/pygcms/Plankton_He430_7_4,6 mL_77x77_LR_FTIR2_or.csv	627	14	cellulose,plant fibres	121.661	1	11.03	11.03	491.839	7.62351e-10
628	E:/Veroeffentlichungen/Paperinpreparation/PyvsFTIR/pygcms/Plankton_He430_7_4,6 mL_77x77_LR_FTIR2_or.csv	628	14	cellulose,plant fibres	121.661	1	11.03	11.03	491.839	7.62351e-10
629	E:/Veroeffentlichungen/Paperinpreparation/PyvsFTIR/pygcms/Plankton_He430_7_4,6 mL_77x77_LR_FTIR2_or.csv	629	14	cellulose,plant fibres	121.661	1	11.03	11.03	491.839	7.62351e-10
630	E:/Veroeffentlichungen/Paperinpreparation/PyvsFTIR/pygcms/Plankton_He430_7_4,6 mL_77x77_LR_FTIR2_or.csv	630	14	cellulose,plant fibres	121.661	1	11.03	11.03	491.839	7.62351e-10
631	E:/Veroeffentlichungen/Paperinpreparation/PyvsFTIR/pygcms/Plankton_He430_7_4,6 mL_77x77_LR_FTIR2_or.csv	631	14	cellulose,plant fibres	121.661	1	11.03	11.03	491.839	7.62351e-10
632	E:/Veroeffentlichungen/Paperinpreparation/PyvsFTIR/pygcms/Plankton_He430_7_4,6 mL_77x77_LR_FTIR2_or.csv	632	14	cellulose,plant fibres	121.661	1	11.03	11.03	491.839	7.62351e-10
633	E:/Veroeffentlichungen/Paperinpreparation/PyvsFTIR/pygcms/Plankton_He430_7_4,6 mL_77x77_LR_FTIR2_or.csv	633	14	cellulose,plant fibres	121.661	1	11.03	11.03	491.839	7.62351e-10
634	E:/Veroeffentlichungen/Paperinpreparation/PyvsFTIR/pygcms/Plankton_He430_7_4,6 mL_77x77_LR_FTIR2_or.csv	634	14	cellulose,plant fibres	121.661	1	11.03	11.03	491.839	7.62351e-10
635	E:/Veroeffentlichungen/Paperinpreparation/PyvsFTIR/pygcms/Plankton_He430_7_4,6 mL_77x77_LR_FTIR2_or.csv	635	14	cellulose,plant fibres	121.661	1	11.03	11.03	491.839	7.62351e-10
636	E:/Veroeffentlichungen/Paperinpreparation/PyvsFTIR/pygcms/Plankton_He430_7_4,6 mL_77x77_LR_FTIR2_or.csv	636	14	cellulose,plant fibres	121.661	1	11.03	11.03	491.839	7.62351e-10
637	E:/Veroeffentlichungen/Paperinpreparation/PyvsFTIR/pygcms/Plankton_He430_7_4,6 mL_77x77_LR_FTIR2_or.csv	637	14	cellulose,plant fibres	121.661	1	11.03	11.03	491.839	7.62351e-10
638	E:/Veroeffentlichungen/Paperinpreparation/PyvsFTIR/pygcms/Plankton_He430_7_4,6 mL_77x77_LR_FTIR2_or.csv	638	14	cellulose,plant fibres	121.661	1	11.03	11.03	491.839	7.62351e-10
639	E:/Veroeffentlichungen/Paperinpreparation/PyvsFTIR/pygcms/Plankton_He430_7_4,6 mL_77x77_LR_FTIR2_or.csv	639	14	cellulose,plant fibres	121.661	1	11.03	11.03	491.839	7.62351e-10
640	E:/Veroeffentlichungen/Paperinpreparation/PyvsFTIR/pygcms/Plankton_He430_7_4,6 mL_77x77_LR_FTIR2_or.csv	640	14	cellulose,plant fibres	121.661	1	11.03	11.03	491.839	7.62351e-10
641	E:/Veroeffentlichungen/Paperinpreparation/PyvsFTIR/pygcms/Plankton_He430_7_4,6 mL_77x77_LR_FTIR2_or.csv	641	14	cellulose,plant fibres	121.661	1	11.03	11.03	491.839	7.62351e-10
642	E:/Veroeffentlichungen/Paperinpreparation/PyvsFTIR/pygcms/Plankton_He430_7_4,6 mL_77x77_LR_FTIR2_or.csv	642	14	cellulose,plant fibres	121.661	1	11.03	11.03	491.839	7.62351e-10
643	E:/Veroeffentlichungen/Paperinpreparation/PyvsFTIR/pygcms/Plankton_He430_7_4,6 mL_77x77_LR_FTIR2_or.csv	643	14	cellulose,plant fibres	121.661	1	11.03	11.03	491.839	7.62351e-10
644	E:/Veroeffentlichungen/Paperinpreparation/PyvsFTIR/pygcms/Plankton_He430_7_4,6 mL_77x77_LR_FTIR2_or.csv	644	14	cellulose,plant fibres	121.661	1	11.03	11.03	491.839	7.62351e-10
645	E:/Veroeffentlichungen/Paperinpreparation/PyvsFTIR/pygcms/Plankton_He430_7_4,6 mL_77x77_LR_FTIR2_or.csv	645	14	cellulose,plant fibres	121.661	1	11.03	11.03	491.839	7.62351e-10
646	E:/Veroeffentlichungen/Paperinpreparation/PyvsFTIR/pygcms/Plankton_He430_7_4,6 mL_77x77_LR_FTIR2_or.csv	646	14	cellulose,plant fibres	121.661	1	11.03	11.03	491.839	7.62351e-10
647	E:/Veroeffentlichungen/Paperinpreparation/PyvsFTIR/pygcms/Plankton_He430_7_4,6 mL_77x77_LR_FTIR2_or.csv	647	14	cellulose,plant fibres	121.661	1	11.03	11.03	491.839	7.62351e-10
648	E:/Veroeffentlichungen/Paperinpreparation/PyvsFTIR/pygcms/Plankton_He430_7_4,6 mL_77x77_LR_FTIR2_or.csv	648	14	cellulose,plant fibres	121.661	1	11.03	11.03	491.839	7.62351e-10
649	E:/Veroeffentlichungen/Paperinpreparation/PyvsFTIR/pygcms/Plankton_He430_7_4,6 mL_77x77_LR_FTIR2_or.csv	649	14	cellulose,plant fibres	121.661	1	11.03	11.03	491.839	7.62351e-10
650	E:/Veroeffentlichungen/Paperinpreparation/PyvsFTIR/pygcms/Plankton_He430_7_4,6 mL_77x77_LR_FTIR2_or.csv	650	14	cellulose,plant fibres	121.661	1	11.03	11.03	491.839	7.62351e-10
651	E:/Veroeffentlichungen/Paperinpreparation/PyvsFTIR/pygcms/Plankton_He430_7_4,6 mL_77x77_LR_FTIR2_or.csv	651	14	cellulose,plant fibres	121.661	1	11.03	11.03	491.839	7.62351e-10
652	E:/Veroeffentlichungen/Paperinpreparation/PyvsFTIR/pygcms/Plankton_He430_7_4,6 mL_77x77_LR_FTIR2_or.csv	652	14	cellulose,plant fibres	121.661	1	11.03	11.03	491.839	7.62351e-10
653	E:/Veroeffentlichungen/Paperinpreparation/PyvsFTIR/pygcms/Plankton_He430_7_4,6 mL_77x77_LR_FTIR2_or.csv	653	14	cellulose,plant fibres	121.661	1	11.03	11.03	491.839	7.62351e-10
654	E:/Veroeffentlichungen/Paperinpreparation/PyvsFTIR/pygcms/Plankton_He430_7_4,6 mL_77x77_LR_FTIR2_or.csv	654	14	cellulose,plant fibres	121.661	1	11.03	11.03	491.839	7.62351e-10
655	E:/Veroeffentlichungen/Paperinpreparation/PyvsFTIR/pygcms/Plankton_He430_7_4,6 mL_77x77_LR_FTIR2_or.csv	655	14	cellulose,plant fibres	121.661	1	11.03	11.03	491.839	7.62351e-10
656	E:/Veroeffentlichungen/Paperinpreparation/PyvsFTIR/pygcms/Plankton_He430_7_4,6 mL_77x77_LR_FTIR2_or.csv	656	14	cellulose,plant fibres	121.661	1	11.03	11.03	491.839	7.62351e-10
657	E:/Veroeffentlichungen/Paperinpreparation/PyvsFTIR/pygcms/Plankton_He430_7_4,6 mL_77x77_LR_FTIR2_or.csv	657	14	cellulose,plant fibres	121.661	1	11.03	11.03	491.839	7.62351e-10
658	E:/Veroeffentlichungen/Paperinpreparation/PyvsFTIR/pygcms/Plankton_He430_7_4,6 mL_77x77_LR_FTIR2_or.csv	658	14	cellulose,plant fibres	121.661	1	11.03	11.03	491.839	7.62351e-10
659	E:/Veroeffentlichungen/Paperinpreparation/PyvsFTIR/pygcms/Plankton_He430_7_4,6 mL_77x77_LR_FTIR2_or.csv	659	14	cellulose,plant fibres	121.661	1	11.03	11.03	491.839	7.62351e-10
660	E:/Veroeffentlichungen/Paperinpreparation/PyvsFTIR/pygcms/Plankton_He430_7_4,6 mL_77x77_LR_FTIR2_or.csv	660	14	cellulose,plant fibres	121.661	1	11.03	11.03	491.839	7.62351e-10
661	E:/Veroeffentlichungen/Paperinpreparation/PyvsFTIR/pygcms/Plankton_He430_7_4,6 mL_77x77_LR_FTIR2_or.csv	661	14	cellulose,plant fibres	121.661	1	11.03	11.03	491.839	7.62351e-10
662	E:/Veroeffentlichungen/Paperinpreparation/PyvsFTIR/pygcms/Plankton_He430_7_4,6 mL_77x77_LR_FTIR2_or.csv	662	14	cellulose,plant fibres	121.661	1	11.03	11.03	491.839	7.62351e-10
663	E:/Veroeffentlichungen/Paperinpreparation/PyvsFTIR/pygcms/Plankton_He430_7_4,6 mL_77x77_LR_FTIR2_or.csv	663	14	cellulose,plant fibres	121.661	1	11.03	11.03	491.839	7.62351e-10
664	E:/Veroeffentlichungen/Paperinpreparation/PyvsFTIR/pygcms/Plankton_He430_7_4,6 mL_77x77_LR_FTIR2_or.csv	664	14	cellulose,plant fibres	121.661	1	11.03	11.03	491.839	7.62351e-10
665	E:/Veroeffentlichungen/Paperinpreparation/PyvsFTIR/pygcms/Plankton_He430_7_4,6 mL_77x77_LR_FTIR2_or.csv	665	14	cellulose,plant fibres	121.661	1	11.03	11.03	491.839	7.62351e-10
666	E:/Veroeffentlichungen/Paperinpreparation/PyvsFTIR/pygcms/Plankton_He430_7_4,6 mL_77x77_LR_FTIR2_or.csv	666	14	cellulose,plant fibres	121.661	1	11.03	11.03	491.839	7.62351e-10
667	E:/Veroeffentlichungen/Paperinpreparation/PyvsFTIR/pygcms/Plankton_He430_7_4,6 mL_77x77_LR_FTIR2_or.csv	667	14	cellulose,plant fibres	121.661	1	11.03	11.03	491.839	7.62351e-10
668	E:/Veroeffentlichungen/Paperinpreparation/PyvsFTIR/pygcms/Plankton_He430_7_4,6 mL_77x77_LR_FTIR2_or.csv	668	14	cellulose,plant fibres	121.661	1	11.03	11.03	491.839	7.62351e-10
669	E:/Veroeffentlichungen/Paperinpreparation/PyvsFTIR/pygcms/Plankton_He430_7_4,6 mL_77x77_LR_FTIR2_or.csv	669	14	cellulose,plant fibres	121.661	1	11.03	11.03	491.839	7.62351e-10
670	E:/Veroeffentlichungen/Paperinpreparation/PyvsFTIR/pygcms/Plankton_He430_7_4,6 mL_77x77_LR_FTIR2_or.csv	670	14	cellulose,plant fibres	121.661	1	11.03	11.03	491.839	7.62351e-10
671	E:/Veroeffentlichungen/Paperinpreparation/PyvsFTIR/pygcms/Plankton_He430_7_4,6 mL_77x77_LR_FTIR2_or.csv	671	14	cellulose,plant fibres	121.661	1	11.03	11.03	491.839	7.62351e-10
672	E:/Veroeffentlichungen/Paperinpreparation/PyvsFTIR/pygcms/Plankton_He430_7_4,6 mL_77x77_LR_FTIR2_or.csv	672	14	cellulose,plant fibres	121.661	1	11.03	11.03	491.839	7.62351e-10
673	E:/Veroeffentlichungen/Paperinpreparation/PyvsFTIR/pygcms/Plankton_He430_7_4,6 mL_77x77_LR_FTIR2_or.csv	673	14	cellulose,plant fibres	121.661	1	11.03	11.03	491.839	7.62351e-10
674	E:/Veroeffentlichungen/Paperinpreparation/PyvsFTIR/pygcms/Plankton_He430_7_4,6 mL_77x77_LR_FTIR2_or.csv	674	14	cellulose,plant fibres	121.661	1	11.03	11.03	491.839	7.62351e-10
675	E:/Veroeffentlichungen/Paperinpreparation/PyvsFTIR/pygcms/Plankton_He430_7_4,6 mL_77x77_LR_FTIR2_or.csv	675	14	cellulose,plant fibres	121.661	1	11.03	11.03	491.839	7.62351e-10
676	E:/Veroeffentlichungen/Paperinpreparation/PyvsFTIR/pygcms/Plankton_He430_7_4,6 mL_77x77_LR_FTIR2_or.csv	676	14	cellulose,plant fibres	121.661	1	11.03	11.03	491.839	7.62351e-10
677	E:/Veroeffentlichungen/Paperinpreparation/PyvsFTIR/pygcms/Plankton_He430_7_4,6 mL_77x77_LR_FTIR2_or.csv	677	14	cellulose,plant fibres	121.661	1	11.03	11.03	491.839	7.62351e-10
678	E:/Veroeffentlichungen/Paperinpreparation/PyvsFTIR/pygcms/Plankton_He430_7_4,6 mL_77x77_LR_FTIR2_or.csv	678	14	cellulose,plant fibres	121.661	1	11.03	11.03	491.839	7.62351e-10
679	E:/Veroeffentlichungen/Paperinpreparation/PyvsFTIR/pygcms/Plankton_He430_7_4,6 mL_77x77_LR_FTIR2_or.csv	679	14	cellulose,plant fibres	121.661	1	11.03	11.03	491.839	7.62351e-10
680	E:/Veroeffentlichungen/Paperinpreparation/PyvsFTIR/pygcms/Plankton_He430_7_4,6 mL_77x77_LR_FTIR2_or.csv	680	14	cellulose,plant fibres	121.661	1	11.03	11.03	491.839	7.62351e-10
681	E:/Veroeffentlichungen/Paperinpreparation/PyvsFTIR/pygcms/Plankton_He430_7_4,6 mL_77x77_LR_FTIR2_or.csv	681	14	cellulose,plant fibres	121.661	1	11.03	11.03	491.839	7.62351e-10
682	E:/Veroeffentlichungen/Paperinpreparation/PyvsFTIR/pygcms/Plankton_He430_7_4,6 mL_77x77_LR_FTIR2_or.csv	682	14	cellulose,plant fibres	121.661	1	11.03	11.03	491.839	7.62351e-10
683	E:/Veroeffentlichungen/Paperinpreparation/PyvsFTIR/pygcms/Plankton_He430_7_4,6 mL_77x77_LR_FTIR2_or.csv	683	14	cellulose,plant fibres	121.661	1	11.03	11.03	491.839	7.62351e-10
684	E:/Veroeffentlichungen/Paperinpreparation/PyvsFTIR/pygcms/Plankton_He430_7_4,6 mL_77x77_LR_FTIR2_or.csv	684	14	cellulose,plant fibres	121.661	1	11.03	11.03	491.839	7.62351e-10
685	E:/Veroeffentlichungen/Paperinpreparation/PyvsFTIR/pygcms/Plankton_He430_7_4,6 mL_77x77_LR_FTIR2_or.csv	685	14	cellulose,plant fibres	121.661	1	11.03	11.03	491.839	7.62351e-10
686	E:/Veroeffentlichungen/Paperinpreparation/PyvsFTIR/pygcms/Plankton_He430_7_4,6 mL_77x77_LR_FTIR2_or.csv	686	14	cellulose,plant fibres	121.661	1	11.03	11.03	491.839	7.62351e-10
687	E:/Veroeffentlichungen/Paperinpreparation/PyvsFTIR/pygcms/Plankton_He430_7_4,6 mL_77x77_LR_FTIR2_or.csv	687	14	cellulose,plant fibres	121.661	1	11.03	11.03	491.839	7.62351e-10
688	E:/Veroeffentlichungen/Paperinpreparation/PyvsFTIR/pygcms/Plankton_He430_7_4,6 mL_77x77_LR_FTIR2_or.csv	688	14	cellulose,plant fibres	121.661	1	11.03	11.03	491.839	7.62351e-10
689	E:/Veroeffentlichungen/Paperinpreparation/PyvsFTIR/pygcms/Plankton_He430_7_4,6 mL_77x77_LR_FTIR2_or.csv	689	14	cellulose,plant fibres	121.661	1	11.03	11.03	491.839	7.62351e-10
690	E:/Veroeffentlichungen/Paperinpreparation/PyvsFTIR/pygcms/Plankton_He430_7_4,6 mL_77x77_LR_FTIR2_or.csv	690	14	cellulose,plant fibres	121.661	1	11.03	11.03	491.839	7.62351e-10
691	E:/Veroeffentlichungen/Paperinpreparation/PyvsFTIR/pygcms/Plankton_He430_7_4,6 mL_77x77_LR_FTIR2_or.csv	691	14	cellulose,plant fibres	121.661	1	11.03	11.03	491.839	7.62351e-10
692	E:/Veroeffentlichungen/Paperinpreparation/PyvsFTIR/pygcms/Plankton_He430_7_4,6 mL_77x77_LR_FTIR2_or.csv	692	14	cellulose,plant fibres	121.661	1	11.03	11.03	491.839	7.62351e-10
693	E:/Veroeffentlichungen/Paperinpreparation/PyvsFTIR/pygcms/Plankton_He430_7_4,6 mL_77x77_LR_FTIR2_or.csv	693	14	cellulose,plant fibres	121.661	1	11.03	11.03	491.839	7.62351e-10
694	E:/Veroeffentlichungen/Paperinpreparation/PyvsFTIR/pygcms/Plankton_He430_7_4,6 mL_77x77_LR_FTIR2_or.csv	694	14	cellulose,plant fibres	121.661	1	11.03	11.03	491.839	7.62351e-10
695	E:/Veroeffentlichungen/Paperinpreparation/PyvsFTIR/pygcms/Plankton_He430_7_4,6 mL_77x77_LR_FTIR2_or.csv	695	14	cellulose,plant fibres	121.661	1	11.03	11.03	491.839	7.62351e-10
696	E:/Veroeffentlichungen/Paperinpreparation/PyvsFTIR/pygcms/Plankton_He430_7_4,6 mL_77x77_LR_FTIR2_or.csv	696	14	cellulose,plant fibres	121.661	1	11.03	11.03	491.839	7.62351e-10
697	E:/Veroeffentlichungen/Paperinpreparation/PyvsFTIR/pygcms/Plankton_He430_7_4,6 mL_77x77_LR_FTIR2_or.csv	697	14	cellulose,plant fibres	121.661	1	11.03	11.03	491.839	7.62351e-10
698	E:/Veroeffentlichungen/Paperinpreparation/PyvsFTIR/pygcms/Plankton_He430_7_4,6 mL_77x77_LR_FTIR2_or.csv	698	14	cellulose,plant fibres	121.661	1	11.03	11.03	491.839	7.62351e-10
699	E:/Veroeffentlichungen/Paperinpreparation/PyvsFTIR/pygcms/Plankton_He430_7_4,6 mL_77x77_LR_FTIR2_or.csv	699	14	cellulose,plant fibres	121.661	1	11.03	11.03	491.839	7.62351e-10
700	E:/Veroeffentlichungen/Paperinpreparation/PyvsFTIR/pygcms/Plankton_He430_7_4,6 mL_77x77_LR_FTIR2_or.csv	700	14	cellulose,plant fibres	121.661	1	11.03	11.03	491.839	7.62351e-10
701	E:/Veroeffentlichungen/Paperinpreparation/PyvsFTIR/pygcms/Plankton_He430_7_4,6 mL_77x77_LR_FTIR2_or.csv	701	14	cellulose,plant fibres	121.661	1	11.03	11.03	491.839	7.62351e-10
702	E:/Veroeffentlichungen/Paperinpreparation/PyvsFTIR/pygcms/Plankton_He430_7_4,6 mL_77x77_LR_FTIR2_or.csv	702	14	cellulose,plant fibres	121.661	1	11.03	11.03	491.839	7.62351e-10
703	E:/Veroeffentlichungen/Paperinpreparation/PyvsFTIR/pygcms/Plankton_He430_7_4,6 mL_77x77_LR_FTIR2_or.csv	703	14	cellulose,plant fibres	121.661	1	11.03	11.03	491.839	7.62351e-10
704	E:/Veroeffentlichungen/Paperinpreparation/PyvsFTIR/pygcms/Plankton_He430_7_4,6 mL_77x77_LR_FTIR2_or.csv	704	14	cellulose,plant fibres	121.661	1	11.03	11.03	491.839	7.62351e-10
705	E:/Veroeffentlichungen/Paperinpreparation/PyvsFTIR/pygcms/Plankton_He430_7_4,6 mL_77x77_LR_FTIR2_or.csv	705	14	cellulose,plant fibres	121.661	1	11.03	11.03	491.839	7.62351e-10
706	E:/Veroeffentlichungen/Paperinpreparation/PyvsFTIR/pygcms/Plankton_He430_7_4,6 mL_77x77_LR_FTIR2_or.csv	706	14	cellulose,plant fibres	121.661	1	11.03	11.03	491.839	7.62351e-10
707	E:/Veroeffentlichungen/Paperinpreparation/PyvsFTIR/pygcms/Plankton_He430_7_4,6 mL_77x77_LR_FTIR2_or.csv	707	14	cellulose,plant fibres	121.661	1	11.03	11.03	491.839	7.62351e-10
708	E:/Veroeffentlichungen/Paperinpreparation/PyvsFTIR/pygcms/Plankton_He430_7_4,6 mL_77x77_LR_FTIR2_or.csv	708	14	cellulose,plant fibres	121.661	1	11.03	11.03	491.839	7.62351e-10
709	E:/Veroeffentlichungen/Paperinpreparation/PyvsFTIR/pygcms/Plankton_He430_7_4,6 mL_77x77_LR_FTIR2_or.csv	709	14	cellulose,plant fibres	121.661	1	11.03	11.03	491.839	7.62351e-10
710	E:/Veroeffentlichungen/Paperinpreparation/PyvsFTIR/pygcms/Plankton_He430_7_4,6 mL_77x77_LR_FTIR2_or.csv	710	14	cellulose,plant fibres	121.661	1	11.03	11.03	491.839	7.62351e-10
711	E:/Veroeffentlichungen/Paperinpreparation/PyvsFTIR/pygcms/Plankton_He430_7_4,6 mL_77x77_LR_FTIR2_or.csv	711	14	cellulose,plant fibres	121.661	1	11.03	11.03	491.839	7.62351e-10
712	E:/Veroeffentlichungen/Paperinpreparation/PyvsFTIR/pygcms/Plankton_He430_7_4,6 mL_77x77_LR_FTIR2_or.csv	712	14	cellulose,plant fibres	121.661	1	11.03	11.03	491.839	7.62351e-10
713	E:/Veroeffentlichungen/Paperinpreparation/PyvsFTIR/pygcms/Plankton_He430_7_4,6 mL_77x77_LR_FTIR2_or.csv	713	14	cellulose,plant fibres	121.661	1	11.03	11.03	491.839	7.62351e-10
714	E:/Veroeffentlichungen/Paperinpreparation/PyvsFTIR/pygcms/Plankton_He430_7_4,6 mL_77x77_LR_FTIR2_or.csv	714	14	cellulose,plant fibres	121.661	1	11.03	11.03	491.839	7.62351e-10
715	E:/Veroeffentlichungen/Paperinpreparation/PyvsFTIR/pygcms/Plankton_He430_7_4,6 mL_77x77_LR_FTIR2_or.csv	715	14	cellulose,plant fibres	121.661	1	11.03	11.03	491.839	7.62351e-10
716	E:/Veroeffentlichungen/Paperinpreparation/PyvsFTIR/pygcms/Plankton_He430_7_4,6 mL_77x77_LR_FTIR2_or.csv	716	14	cellulose,plant fibres	121.661	1	11.03	11.03	491.839	7.62351e-10
717	E:/Veroeffentlichungen/Paperinpreparation/PyvsFTIR/pygcms/Plankton_He430_7_4,6 mL_77x77_LR_FTIR2_or.csv	717	14	cellulose,plant fibres	121.661	1	11.03	11.03	491.839	7.62351e-10
718	E:/Veroeffentlichungen/Paperinpreparation/PyvsFTIR/pygcms/Plankton_He430_7_4,6 mL_77x77_LR_FTIR2_or.csv	718	14	cellulose,plant fibres	121.661	1	11.03	11.03	491.839	7.62351e-10
719	E:/Veroeffentlichungen/Paperinpreparation/PyvsFTIR/pygcms/Plankton_He430_7_4,6 mL_77x77_LR_FTIR2_or.csv	719	14	cellulose,plant fibres	121.661	1	11.03	11.03	491.839	7.62351e-10
720	E:/Veroeffentlichungen/Paperinpreparation/PyvsFTIR/pygcms/Plankton_He430_7_4,6 mL_77x77_LR_FTIR2_or.csv	720	14	cellulose,plant fibres	121.661	1	11.03	11.03	491.839	7.62351e-10
721	E:/Veroeffentlichungen/Paperinpreparation/PyvsFTIR/pygcms/Plankton_He430_7_4,6 mL_77x77_LR_FTIR2_or.csv	721	14	cellulose,plant fibres	121.661	1	11.03	11.03	491.839	7.62351e-10
722	E:/Veroeffentlichungen/Paperinpreparation/PyvsFTIR/pygcms/Plankton_He430_7_4,6 mL_77x77_LR_FTIR2_or.csv	722	14	cellulose,plant fibres	121.661	1	11.03	11.03	491.839	7.62351e-10
723	E:/Veroeffentlichungen/Paperinpreparation/PyvsFTIR/pygcms/Plankton_He430_7_4,6 mL_77x77_LR_FTIR2_or.csv	723	14	cellulose,plant fibres	121.661	1	11.03	11.03	491.839	7.62351e-10
724	E:/Veroeffentlichungen/Paperinpreparation/PyvsFTIR/pygcms/Plankton_He430_7_4,6 mL_77x77_LR_FTIR2_or.csv	724	14	cellulose,plant fibres	121.661	1	11.03	11.03	491.839	7.62351e-10
725	E:/Veroeffentlichungen/Paperinpreparation/PyvsFTIR/pygcms/Plankton_He430_7_4,6 mL_77x77_LR_FTIR2_or.csv	725	14	cellulose,plant fibres	121.661	1	11.03	11.03	491.839	7.62351e-10
726	E:/Veroeffentlichungen/Paperinpreparation/PyvsFTIR/pygcms/Plankton_He430_7_4,6 mL_77x77_LR_FTIR2_or.csv	726	14	cellulose,plant fibres	121.661	1	11.03	11.03	491.839	7.62351e-10
727	E:/Veroeffentlichungen/Paperinpreparation/PyvsFTIR/pygcms/Plankton_He430_7_4,6 mL_77x77_LR_FTIR2_or.csv	727	14	cellulose,plant fibres	121.661	1	11.03	11.03	491.839	7.62351e-10
728	E:/Veroeffentlichungen/Paperinpreparation/PyvsFTIR/pygcms/Plankton_He430_7_4,6 mL_77x77_LR_FTIR2_or.csv	728	14	cellulose,plant fibres	121.661	1	11.03	11.03	491.839	7.62351e-10
729	E:/Veroeffentlichungen/Paperinpreparation/PyvsFTIR/pygcms/Plankton_He430_7_4,6 mL_77x77_LR_FTIR2_or.csv	729	14	cellulose,plant fibres	121.661	1	11.03	11.03	491.839	7.62351e-10
730	E:/Veroeffentlichungen/Paperinpreparation/PyvsFTIR/pygcms/Plankton_He430_7_4,6 mL_77x77_LR_FTIR2_or.csv	730	14	cellulose,plant fibres	121.661	1	11.03	11.03	491.839	7.62351e-10
731	E:/Veroeffentlichungen/Paperinpreparation/PyvsFTIR/pygcms/Plankton_He430_7_4,6 mL_77x77_LR_FTIR2_or.csv	731	14	cellulose,plant fibres	121.661	1	11.03	11.03	491.839	7.62351e-10
732	E:/Veroeffentlichungen/Paperinpreparation/PyvsFTIR/pygcms/Plankton_He430_7_4,6 mL_77x77_LR_FTIR2_or.csv	732	14	cellulose,plant fibres	121.661	1	11.03	11.03	491.839	7.62351e-10
733	E:/Veroeffentlichungen/Paperinpreparation/PyvsFTIR/pygcms/Plankton_He430_7_4,6 mL_77x77_LR_FTIR2_or.csv	733	14	cellulose,plant fibres	121.661	1	11.03	11.03	491.839	7.62351e-10
734	E:/Veroeffentlichungen/Paperinpreparation/PyvsFTIR/pygcms/Plankton_He430_7_4,6 mL_77x77_LR_FTIR2_or.csv	734	14	cellulose,plant fibres	121.661	1	11.03	11.03	491.839	7.62351e-10
735	E:/Veroeffentlichungen/Paperinpreparation/PyvsFTIR/pygcms/Plankton_He430_7_4,6 mL_77x77_LR_FTIR2_or.csv	735	14	cellulose,plant fibres	121.661	1	11.03	11.03	491.839	7.62351e-10
736	E:/Veroeffentlichungen/Paperinpreparation/PyvsFTIR/pygcms/Plankton_He430_7_4,6 mL_77x77_LR_FTIR2_or.csv	736	14	cellulose,plant fibres	121.661	1	11.03	11.03	491.839	7.62351e-10
737	E:/Veroeffentlichungen/Paperinpreparation/PyvsFTIR/pygcms/Plankton_He430_7_4,6 mL_77x77_LR_FTIR2_or.csv	737	14	cellulose,plant fibres	121.661	1	11.03	11.03	491.839	7.62351e-10
738	E:/Veroeffentlichungen/Paperinpreparation/PyvsFTIR/pygcms/Plankton_He430_7_4,6 mL_77x77_LR_FTIR2_or.csv	738	14	cellulose,plant fibres	121.661	1	11.03	11.03	491.839	7.62351e-10
739	E:/Veroeffentlichungen/Paperinpreparation/PyvsFTIR/pygcms/Plankton_He430_7_4,6 mL_77x77_LR_FTIR2_or.csv	739	14	cellulose,plant fibres	121.661	1	11.03	11.03	491.839	7.62351e-10
740	E:/Veroeffentlichungen/Paperinpreparation/PyvsFTIR/pygcms/Plankton_He430_7_4,6 mL_77x77_LR_FTIR2_or.csv	740	14	cellulose,plant fibres	121.661	1	11.03	11.03	491.839	7.62351e-10
741	E:/Veroeffentlichungen/Paperinpreparation/PyvsFTIR/pygcms/Plankton_He430_7_4,6 mL_77x77_LR_FTIR2_or.csv	741	14	cellulose,plant fibres	121.661	1	11.03	11.03	491.839	7.62351e-10
742	E:/Veroeffentlichungen/Paperinpreparation/PyvsFTIR/pygcms/Plankton_He430_7_4,6 mL_77x77_LR_FTIR2_or.csv	742	14	cellulose,plant fibres	121.661	1	11.03	11.03	491.839	7.62351e-10
743	E:/Veroeffentlichungen/Paperinpreparation/PyvsFTIR/pygcms/Plankton_He430_7_4,6 mL_77x77_LR_FTIR2_or.csv	743	14	cellulose,plant fibres	121.661	1	11.03	11.03	491.839	7.62351e-10
744	E:/Veroeffentlichungen/Paperinpreparation/PyvsFTIR/pygcms/Plankton_He430_7_4,6 mL_77x77_LR_FTIR2_or.csv	744	14	cellulose,plant fibres	121.661	1	11.03	11.03	491.839	7.62351e-10
745	E:/Veroeffentlichungen/Paperinpreparation/PyvsFTIR/pygcms/Plankton_He430_7_4,6 mL_77x77_LR_FTIR2_or.csv	745	14	cellulose,plant fibres	121.661	1	11.03	11.03	491.839	7.62351e-10
746	E:/Veroeffentlichungen/Paperinpreparation/PyvsFTIR/pygcms/Plankton_He430_7_4,6 mL_77x77_LR_FTIR2_or.csv	746	14	cellulose,plant fibres	121.661	1	11.03	11.03	491.839	7.62351e-10
747	E:/Veroeffentlichungen/Paperinpreparation/PyvsFTIR/pygcms/Plankton_He430_7_4,6 mL_77x77_LR_FTIR2_or.csv	747	14	cellulose,plant fibres	121.661	1	11.03	11.03	491.839	7.62351e-10
748	E:/Veroeffentlichungen/Paperinpreparation/PyvsFTIR/pygcms/Plankton_He430_7_4,6 mL_77x77_LR_FTIR2_or.csv	748	14	cellulose,plant fibres	121.661	1	11.03	11.03	491.839	7.62351e-10
749	E:/Veroeffentlichungen/Paperinpreparation/PyvsFTIR/pygcms/Plankton_He430_7_4,6 mL_77x77_LR_FTIR2_or.csv	749	14	cellulose,plant fibres	121.661	1	11.03	11.03	491.839	7.62351e-10
750	E:/Veroeffentlichungen/Paperinpreparation/PyvsFTIR/pygcms/Plankton_He430_7_4,6 mL_77x77_LR_FTIR2_or.csv	750	14	cellulose,plant fibres	121.661	1	11.03	11.03	491.839	7.62351e-10
751	E:/Veroeffentlichungen/Paperinpreparation/PyvsFTIR/pygcms/Plankton_He430_7_4,6 mL_77x77_LR_FTIR2_or.csv	751	14	cellulose,plant fibres	121.661	1	11.03	11.03	491.839	7.62351e-10
752	E:/Veroeffentlichungen/Paperinpreparation/PyvsFTIR/pygcms/Plankton_He430_7_4,6 mL_77x77_LR_FTIR2_or.csv	752	14	cellulose,plant fibres	121.661	1	11.03	11.03	491.839	7.62351e-10
753	E:/Veroeffentlichungen/Paperinpreparation/PyvsFTIR/pygcms/Plankton_He430_7_4,6 mL_77x77_LR_FTIR2_or.csv	753	14	cellulose,plant fibres	121.661	1	11.03	11.03	491.839	7.62351e-10
754	E:/Veroeffentlichungen/Paperinpreparation/PyvsFTIR/pygcms/Plankton_He430_7_4,6 mL_77x77_LR_FTIR2_or.csv	754	14	cellulose,plant fibres	121.661	1	11.03	11.03	491.839	7.62351e-10
755	E:/Veroeffentlichungen/Paperinpreparation/PyvsFTIR/pygcms/Plankton_He430_7_4,6 mL_77x77_LR_FTIR2_or.csv	755	14	cellulose,plant fibres	121.661	1	11.03	11.03	491.839	7.62351e-10
756	E:/Veroeffentlichungen/Paperinpreparation/PyvsFTIR/pygcms/Plankton_He430_7_4,6 mL_77x77_LR_FTIR2_or.csv	756	14	cellulose,plant fibres	121.661	1	11.03	11.03	491.839	7.62351e-10
757	E:/Veroeffentlichungen/Paperinpreparation/PyvsFTIR/pygcms/Plankton_He430_7_4,6 mL_77x77_LR_FTIR2_or.csv	757	14	cellulose,plant fibres	121.661	1	11.03	11.03	491.839	7.62351e-10
758	E:/Veroeffentlichungen/Paperinpreparation/PyvsFTIR/pygcms/Plankton_He430_7_4,6 mL_77x77_LR_FTIR2_or.csv	758	14	cellulose,plant fibres	121.661	1	11.03	11.03	491.839	7.62351e-10
759	E:/Veroeffentlichungen/Paperinpreparation/PyvsFTIR/pygcms/Plankton_He430_7_4,6 mL_77x77_LR_FTIR2_or.csv	759	14	cellulose,plant fibres	121.661	1	11.03	11.03	491.839	7.62351e-10
760	E:/Veroeffentlichungen/Paperinpreparation/PyvsFTIR/pygcms/Plankton_He430_7_4,6 mL_77x77_LR_FTIR2_or.csv	760	14	cellulose,plant fibres	121.661	1	11.03	11.03	491.839	7.62351e-10
761	E:/Veroeffentlichungen/Paperinpreparation/PyvsFTIR/pygcms/Plankton_He430_7_4,6 mL_77x77_LR_FTIR2_or.csv	761	14	cellulose,plant fibres	121.661	1	11.03	11.03	491.839	7.62351e-10
762	E:/Veroeffentlichungen/Paperinpreparation/PyvsFTIR/pygcms/Plankton_He430_7_4,6 mL_77x77_LR_FTIR2_or.csv	762	14	cellulose,plant fibres	121.661	1	11.03	11.03	491.839	7.62351e-10
763	E:/Veroeffentlichungen/Paperinpreparation/PyvsFTIR/pygcms/Plankton_He430_7_4,6 mL_77x77_LR_FTIR2_or.csv	763	14	cellulose,plant fibres	121.661	1	11.03	11.03	491.839	7.62351e-10
764	E:/Veroeffentlichungen/Paperinpreparation/PyvsFTIR/pygcms/Plankton_He430_7_4,6 mL_77x77_LR_FTIR2_or.csv	764	14	cellulose,plant fibres	121.661	1	11.03	11.03	491.839	7.62351e-10
765	E:/Veroeffentlichungen/Paperinpreparation/PyvsFTIR/pygcms/Plankton_He430_7_4,6 mL_77x77_LR_FTIR2_or.csv	765	14	cellulose,plant fibres	121.661	1	11.03	11.03	491.839	7.62351e-10
766	E:/Veroeffentlichungen/Paperinpreparation/PyvsFTIR/pygcms/Plankton_He430_7_4,6 mL_77x77_LR_FTIR2_or.csv	766	14	cellulose,plant fibres	121.661	1	11.03	11.03	491.839	7.62351e-10
767	E:/Veroeffentlichungen/Paperinpreparation/PyvsFTIR/pygcms/Plankton_He430_7_4,6 mL_77x77_LR_FTIR2_or.csv	767	14	cellulose,plant fibres	121.661	1	11.03	11.03	491.839	7.62351e-10
768	E:/Veroeffentlichungen/Paperinpreparation/PyvsFTIR/pygcms/Plankton_He430_7_4,6 mL_77x77_LR_FTIR2_or.csv	768	14	cellulose,plant fibres	121.661	1	11.03	11.03	491.839	7.62351e-10
769	E:/Veroeffentlichungen/Paperinpreparation/PyvsFTIR/pygcms/Plankton_He430_7_4,6 mL_77x77_LR_FTIR2_or.csv	769	14	cellulose,plant fibres	121.661	1	11.03	11.03	491.839	7.62351e-10
770	E:/Veroeffentlichungen/Paperinpreparation/PyvsFTIR/pygcms/Plankton_He430_7_4,6 mL_77x77_LR_FTIR2_or.csv	770	14	cellulose,plant fibres	121.661	1	11.03	11.03	491.839	7.62351e-10
771	E:/Veroeffentlichungen/Paperinpreparation/PyvsFTIR/pygcms/Plankton_He430_7_4,6 mL_77x77_LR_FTIR2_or.csv	771	14	cellulose,plant fibres	121.661	1	11.03	11.03	491.839	7.62351e-10
772	E:/Veroeffentlichungen/Paperinpreparation/PyvsFTIR/pygcms/Plankton_He430_7_4,6 mL_77x77_LR_FTIR2_or.csv	772	14	cellulose,plant fibres	121.661	1	11.03	11.03	491.839	7.62351e-10
773	E:/Veroeffentlichungen/Paperinpreparation/PyvsFTIR/pygcms/Plankton_He430_7_4,6 mL_77x77_LR_FTIR2_or.csv	773	14	cellulose,plant fibres	121.661	1	11.03	11.03	491.839	7.62351e-10
774	E:/Veroeffentlichungen/Paperinpreparation/PyvsFTIR/pygcms/Plankton_He430_7_4,6 mL_77x77_LR_FTIR2_or.csv	774	14	cellulose,plant fibres	121.661	1	11.03	11.03	491.839	7.62351e-10
775	E:/Veroeffentlichungen/Paperinpreparation/PyvsFTIR/pygcms/Plankton_He430_7_4,6 mL_77x77_LR_FTIR2_or.csv	775	14	cellulose,plant fibres	121.661	1	11.03	11.03	491.839	7.62351e-10
776	E:/Veroeffentlichungen/Paperinpreparation/PyvsFTIR/pygcms/Plankton_He430_7_4,6 mL_77x77_LR_FTIR2_or.csv	776	14	cellulose,plant fibres	121.661	1	11.03	11.03	491.839	7.62351e-10
777	E:/Veroeffentlichungen/Paperinpreparation/PyvsFTIR/pygcms/Plankton_He430_7_4,6 mL_77x77_LR_FTIR2_or.csv	777	14	cellulose,plant fibres	121.661	1	11.03	11.03	491.839	7.62351e-10
778	E:/Veroeffentlichungen/Paperinpreparation/PyvsFTIR/pygcms/Plankton_He430_7_4,6 mL_77x77_LR_FTIR2_or.csv	778	14	cellulose,plant fibres	121.661	1	11.03	11.03	491.839	7.62351e-10
779	E:/Veroeffentlichungen/Paperinpreparation/PyvsFTIR/pygcms/Plankton_He430_7_4,6 mL_77x77_LR_FTIR2_or.csv	779	14	cellulose,plant fibres	121.661	1	11.03	11.03	491.839	7.62351e-10
780	E:/Veroeffentlichungen/Paperinpreparation/PyvsFTIR/pygcms/Plankton_He430_7_4,6 mL_77x77_LR_FTIR2_or.csv	780	14	cellulose,plant fibres	121.661	1	11.03	11.03	491.839	7.62351e-10
781	E:/Veroeffentlichungen/Paperinpreparation/PyvsFTIR/pygcms/Plankton_He430_7_4,6 mL_77x77_LR_FTIR2_or.csv	781	14	cellulose,plant fibres	121.661	1	11.03	11.03	491.839	7.62351e-10
782	E:/Veroeffentlichungen/Paperinpreparation/PyvsFTIR/pygcms/Plankton_He430_7_4,6 mL_77x77_LR_FTIR2_or.csv	782	14	cellulose,plant fibres	121.661	1	11.03	11.03	491.839	7.62351e-10
783	E:/Veroeffentlichungen/Paperinpreparation/PyvsFTIR/pygcms/Plankton_He430_7_4,6 mL_77x77_LR_FTIR2_or.csv	783	14	cellulose,plant fibres	121.661	1	11.03	11.03	491.839	7.62351e-10
784	E:/Veroeffentlichungen/Paperinpreparation/PyvsFTIR/pygcms/Plankton_He430_7_4,6 mL_77x77_LR_FTIR2_or.csv	784	14	cellulose,plant fibres	121.661	1	11.03	11.03	491.839	7.62351e-10
785	E:/Veroeffentlichungen/Paperinpreparation/PyvsFTIR/pygcms/Plankton_He430_7_4,6 mL_77x77_LR_FTIR2_or.csv	785	14	cellulose,plant fibres	121.661	1	11.03	11.03	491.839	7.62351e-10
786	E:/Veroeffentlichungen/Paperinpreparation/PyvsFTIR/pygcms/Plankton_He430_7_4,6 mL_77x77_LR_FTIR2_or.csv	786	14	cellulose,plant fibres	121.661	1	11.03	11.03	491.839	7.62351e-10
787	E:/Veroeffentlichungen/Paperinpreparation/PyvsFTIR/pygcms/Plankton_He430_7_4,6 mL_77x77_LR_FTIR2_or.csv	787	14	cellulose,plant fibres	121.661	1	11.03	11.03	491.839	7.62351e-10
788	E:/Veroeffentlichungen/Paperinpreparation/PyvsFTIR/pygcms/Plankton_He430_7_4,6 mL_77x77_LR_FTIR2_or.csv	788	14	cellulose,plant fibres	121.661	1	11.03	11.03	491.839	7.62351e-10
789	E:/Veroeffentlichungen/Paperinpreparation/PyvsFTIR/pygcms/Plankton_He430_7_4,6 mL_77x77_LR_FTIR2_or.csv	789	14	cellulose,plant fibres	121.661	1	11.03	11.03	491.839	7.62351e-10
790	E:/Veroeffentlichungen/Paperinpreparation/PyvsFTIR/pygcms/Plankton_He430_7_4,6 mL_77x77_LR_FTIR2_or.csv	790	14	cellulose,plant fibres	121.661	1	11.03	11.03	491.839	7.62351e-10
791	E:/Veroeffentlichungen/Paperinpreparation/PyvsFTIR/pygcms/Plankton_He430_7_4,6 mL_77x77_LR_FTIR2_or.csv	791	14	cellulose,plant fibres	121.661	1	11.03	11.03	491.839	7.62351e-10
792	E:/Veroeffentlichungen/Paperinpreparation/PyvsFTIR/pygcms/Plankton_He430_7_4,6 mL_77x77_LR_FTIR2_or.csv	792	14	cellulose,plant fibres	121.661	1	11.03	11.03	491.839	7.62351e-10
793	E:/Veroeffentlichungen/Paperinpreparation/PyvsFTIR/pygcms/Plankton_He430_7_4,6 mL_77x77_LR_FTIR2_or.csv	793	14	cellulose,plant fibres	121.661	1	11.03	11.03	491.839	7.62351e-10
794	E:/Veroeffentlichungen/Paperinpreparation/PyvsFTIR/pygcms/Plankton_He430_7_4,6 mL_77x77_LR_FTIR2_or.csv	794	14	cellulose,plant fibres	121.661	1	11.03	11.03	491.839	7.62351e-10
795	E:/Veroeffentlichungen/Paperinpreparation/PyvsFTIR/pygcms/Plankton_He430_7_4,6 mL_77x77_LR_FTIR2_or.csv	795	14	cellulose,plant fibres	121.661	1	11.03	11.03	491.839	7.62351e-10
796	E:/Veroeffentlichungen/Paperinpreparation/PyvsFTIR/pygcms/Plankton_He430_7_4,6 mL_77x77_LR_FTIR2_or.csv	796	14	cellulose,plant fibres	121.661	1	11.03	11.03	491.839	7.62351e-10
797	E:/Veroeffentlichungen/Paperinpreparation/PyvsFTIR/pygcms/Plankton_He430_7_4,6 mL_77x77_LR_FTIR2_or.csv	797	14	cellulose,plant fibres	121.661	1	11.03	11.03	491.839	7.62351e-10
798	E:/Veroeffentlichungen/Paperinpreparation/PyvsFTIR/pygcms/Plankton_He430_7_4,6 mL_77x77_LR_FTIR2_or.csv	798	14	cellulose,plant fibres	121.661	1	11.03	11.03	491.839	7.62351e-10
799	E:/Veroeffentlichungen/Paperinpreparation/PyvsFTIR/pygcms/Plankton_He430_7_4,6 mL_77x77_LR_FTIR2_or.csv	799	14	cellulose,plant fibres	121.661	1	11.03	11.03	491.839	7.62351e-10
800	E:/Veroeffentlichungen/Paperinpreparation/PyvsFTIR/pygcms/Plankton_He430_7_4,6 mL_77x77_LR_FTIR2_or.csv	800	14	cellulose,plant fibres	121.661	1	11.03	11.03	491.839	7.62351e-10
801	E:/Veroeffentlichungen/Paperinpreparation/PyvsFTIR/pygcms/Plankton_He430_7_4,6 mL_77x77_LR_FTIR2_or.csv	801	14	cellulose,plant fibres	121.661	1	11.03	11.03	491.839	7.62351e-10
802	E:/Veroeffentlichungen/Paperinpreparation/PyvsFTIR/pygcms/Plankton_He430_7_4,6 mL_77x77_LR_FTIR2_or.csv	802	14	cellulose,plant fibres	121.661	1	11.03	11.03	491.839	7.62351e-10
803	E:/Veroeffentlichungen/Paperinpreparation/PyvsFTIR/pygcms/Plankton_He430_7_4,6 mL_77x77_LR_FTIR2_or.csv	803	14	cellulose,plant fibres	121.661	1	11.03	11.03	491.839	7.62351e-10
804	E:/Veroeffentlichungen/Paperinpreparation/PyvsFTIR/pygcms/Plankton_He430_7_4,6 mL_77x77_LR_FTIR2_or.csv	804	14	cellulose,plant fibres	121.661	1	11.03	11.03	491.839	7.62351e-10
805	E:/Veroeffentlichungen/Paperinpreparation/PyvsFTIR/pygcms/Plankton_He430_7_4,6 mL_77x77_LR_FTIR2_or.csv	805	14	cellulose,plant fibres	121.661	1	11.03	11.03	491.839	7.62351e-10
806	E:/Veroeffentlichungen/Paperinpreparation/PyvsFTIR/pygcms/Plankton_He430_7_4,6 mL_77x77_LR_FTIR2_or.csv	806	14	cellulose,plant fibres	121.661	1	11.03	11.03	491.839	7.62351e-10
807	E:/Veroeffentlichungen/Paperinpreparation/PyvsFTIR/pygcms/Plankton_He430_7_4,6 mL_77x77_LR_FTIR2_or.csv	807	14	cellulose,plant fibres	121.661	1	11.03	11.03	491.839	7.62351e-10
808	E:/Veroeffentlichungen/Paperinpreparation/PyvsFTIR/pygcms/Plankton_He430_7_4,6 mL_77x77_LR_FTIR2_or.csv	808	14	cellulose,plant fibres	121.661	1	11.03	11.03	491.839	7.62351e-10
809	E:/Veroeffentlichungen/Paperinpreparation/PyvsFTIR/pygcms/Plankton_He430_7_4,6 mL_77x77_LR_FTIR2_or.csv	809	14	cellulose,plant fibres	121.661	1	11.03	11.03	491.839	7.62351e-10
810	E:/Veroeffentlichungen/Paperinpreparation/PyvsFTIR/pygcms/Plankton_He430_7_4,6 mL_77x77_LR_FTIR2_or.csv	810	14	cellulose,plant fibres	121.661	1	11.03	11.03	491.839	7.62351e-10
811	E:/Veroeffentlichungen/Paperinpreparation/PyvsFTIR/pygcms/Plankton_He430_7_4,6 mL_77x77_LR_FTIR2_or.csv	811	14	cellulose,plant fibres	121.661	1	11.03	11.03	491.839	7.62351e-10
812	E:/Veroeffentlichungen/Paperinpreparation/PyvsFTIR/pygcms/Plankton_He430_7_4,6 mL_77x77_LR_FTIR2_or.csv	812	14	cellulose,plant fibres	121.661	1	11.03	11.03	491.839	7.62351e-10
813	E:/Veroeffentlichungen/Paperinpreparation/PyvsFTIR/pygcms/Plankton_He430_7_4,6 mL_77x77_LR_FTIR2_or.csv	813	14	cellulose,plant fibres	121.661	1	11.03	11.03	491.839	7.62351e-10
814	E:/Veroeffentlichungen/Paperinpreparation/PyvsFTIR/pygcms/Plankton_He430_7_4,6 mL_77x77_LR_FTIR2_or.csv	814	14	cellulose,plant fibres	121.661	1	11.03	11.03	491.839	7.62351e-10
815	E:/Veroeffentlichungen/Paperinpreparation/PyvsFTIR/pygcms/Plankton_He430_7_4,6 mL_77x77_LR_FTIR2_or.csv	815	14	cellulose,plant fibres	121.661	1	11.03	11.03	491.839	7.62351e-10
816	E:/Veroeffentlichungen/Paperinpreparation/PyvsFTIR/pygcms/Plankton_He430_7_4,6 mL_77x77_LR_FTIR2_or.csv	816	14	cellulose,plant fibres	121.661	1	11.03	11.03	491.839	7.62351e-10
817	E:/Veroeffentlichungen/Paperinpreparation/PyvsFTIR/pygcms/Plankton_He430_7_4,6 mL_77x77_LR_FTIR2_or.csv	817	14	cellulose,plant fibres	121.661	1	11.03	11.03	491.839	7.62351e-10
818	E:/Veroeffentlichungen/Paperinpreparation/PyvsFTIR/pygcms/Plankton_He430_7_4,6 mL_77x77_LR_FTIR2_or.csv	818	14	cellulose,plant fibres	121.661	1	11.03	11.03	491.839	7.62351e-10
819	E:/Veroeffentlichungen/Paperinpreparation/PyvsFTIR/pygcms/Plankton_He430_7_4,6 mL_77x77_LR_FTIR2_or.csv	819	14	cellulose,plant fibres	121.661	1	11.03	11.03	491.839	7.62351e-10
820	E:/Veroeffentlichungen/Paperinpreparation/PyvsFTIR/pygcms/Plankton_He430_7_4,6 mL_77x77_LR_FTIR2_or.csv	820	14	cellulose,plant fibres	121.661	1	11.03	11.03	491.839	7.62351e-10
821	E:/Veroeffentlichungen/Paperinpreparation/PyvsFTIR/pygcms/Plankton_He430_7_4,6 mL_77x77_LR_FTIR2_or.csv	821	14	cellulose,plant fibres	121.661	1	11.03	11.03	491.839	7.62351e-10
822	E:/Veroeffentlichungen/Paperinpreparation/PyvsFTIR/pygcms/Plankton_He430_7_4,6 mL_77x77_LR_FTIR2_or.csv	822	14	cellulose,plant fibres	121.661	1	11.03	11.03	491.839	7.62351e-10
823	E:/Veroeffentlichungen/Paperinpreparation/PyvsFTIR/pygcms/Plankton_He430_7_4,6 mL_77x77_LR_FTIR2_or.csv	823	14	cellulose,plant fibres	121.661	1	11.03	11.03	491.839	7.62351e-10
824	E:/Veroeffentlichungen/Paperinpreparation/PyvsFTIR/pygcms/Plankton_He430_7_4,6 mL_77x77_LR_FTIR2_or.csv	824	14	cellulose,plant fibres	121.661	1	11.03	11.03	491.839	7.62351e-10
825	E:/Veroeffentlichungen/Paperinpreparation/PyvsFTIR/pygcms/Plankton_He430_7_4,6 mL_77x77_LR_FTIR2_or.csv	825	14	cellulose,plant fibres	121.661	1	11.03	11.03	491.839	7.62351e-10
826	E:/Veroeffentlichungen/Paperinpreparation/PyvsFTIR/pygcms/Plankton_He430_7_4,6 mL_77x77_LR_FTIR2_or.csv	826	14	cellulose,plant fibres	121.661	1	11.03	11.03	491.839	7.62351e-10
827	E:/Veroeffentlichungen/Paperinpreparation/PyvsFTIR/pygcms/Plankton_He430_7_4,6 mL_77x77_LR_FTIR2_or.csv	827	14	cellulose,plant fibres	121.661	1	11.03	11.03	491.839	7.62351e-10
828	E:/Veroeffentlichungen/Paperinpreparation/PyvsFTIR/pygcms/Plankton_He430_7_4,6 mL_77x77_LR_FTIR2_or.csv	828	14	cellulose,plant fibres	121.661	1	11.03	11.03	491.839	7.62351e-10
829	E:/Veroeffentlichungen/Paperinpreparation/PyvsFTIR/pygcms/Plankton_He430_7_4,6 mL_77x77_LR_FTIR2_or.csv	829	14	cellulose,plant fibres	121.661	1	11.03	11.03	491.839	7.62351e-10
830	E:/Veroeffentlichungen/Paperinpreparation/PyvsFTIR/pygcms/Plankton_He430_7_4,6 mL_77x77_LR_FTIR2_or.csv	830	14	cellulose,plant fibres	121.661	1	11.03	11.03	491.839	7.62351e-10
831	E:/Veroeffentlichungen/Paperinpreparation/PyvsFTIR/pygcms/Plankton_He430_7_4,6 mL_77x77_LR_FTIR2_or.csv	831	14	cellulose,plant fibres	121.661	1	11.03	11.03	491.839	7.62351e-10
832	E:/Veroeffentlichungen/Paperinpreparation/PyvsFTIR/pygcms/Plankton_He430_7_4,6 mL_77x77_LR_FTIR2_or.csv	832	14	cellulose,plant fibres	121.661	1	11.03	11.03	491.839	7.62351e-10
833	E:/Veroeffentlichungen/Paperinpreparation/PyvsFTIR/pygcms/Plankton_He430_7_4,6 mL_77x77_LR_FTIR2_or.csv	833	14	cellulose,plant fibres	121.661	1	11.03	11.03	491.839	7.62351e-10
834	E:/Veroeffentlichungen/Paperinpreparation/PyvsFTIR/pygcms/Plankton_He430_7_4,6 mL_77x77_LR_FTIR2_or.csv	834	14	cellulose,plant fibres	121.661	1	11.03	11.03	491.839	7.62351e-10
835	E:/Veroeffentlichungen/Paperinpreparation/PyvsFTIR/pygcms/Plankton_He430_7_4,6 mL_77x77_LR_FTIR2_or.csv	835	14	cellulose,plant fibres	121.661	1	11.03	11.03	491.839	7.62351e-10
836	E:/Veroeffentlichungen/Paperinpreparation/PyvsFTIR/pygcms/Plankton_He430_7_4,6 mL_77x77_LR_FTIR2_or.csv	836	14	cellulose,plant fibres	121.661	1	11.03	11.03	491.839	7.62351e-10
837	E:/Veroeffentlichungen/Paperinpreparation/PyvsFTIR/pygcms/Plankton_He430_7_4,6 mL_77x77_LR_FTIR2_or.csv	837	14	cellulose,plant fibres	121.661	1	11.03	11.03	491.839	7.62351e-10
838	E:/Veroeffentlichungen/Paperinpreparation/PyvsFTIR/pygcms/Plankton_He430_7_4,6 mL_77x77_LR_FTIR2_or.csv	838	14	cellulose,plant fibres	121.661	1	11.03	11.03	491.839	7.62351e-10
839	E:/Veroeffentlichungen/Paperinpreparation/PyvsFTIR/pygcms/Plankton_He430_7_4,6 mL_77x77_LR_FTIR2_or.csv	839	14	cellulose,plant fibres	121.661	1	11.03	11.03	491.839	7.62351e-10
840	E:/Veroeffentlichungen/Paperinpreparation/PyvsFTIR/pygcms/Plankton_He430_7_4,6 mL_77x77_LR_FTIR2_or.csv	840	14	cellulose,plant fibres	121.661	1	11.03	11.03	491.839	7.62351e-10
841	E:/Veroeffentlichungen/Paperinpreparation/PyvsFTIR/pygcms/Plankton_He430_7_4,6 mL_77x77_LR_FTIR2_or.csv	841	14	cellulose,plant fibres	121.661	1	11.03	11.03	491.839	7.62351e-10
842	E:/Veroeffentlichungen/Paperinpreparation/PyvsFTIR/pygcms/Plankton_He430_7_4,6 mL_77x77_LR_FTIR2_or.csv	842	14	cellulose,plant fibres	121.661	1	11.03	11.03	491.839	7.62351e-10
843	E:/Veroeffentlichungen/Paperinpreparation/PyvsFTIR/pygcms/Plankton_He430_7_4,6 mL_77x77_LR_FTIR2_or.csv	843	14	cellulose,plant fibres	121.661	1	11.03	11.03	491.839	7.62351e-10
844	E:/Veroeffentlichungen/Paperinpreparation/PyvsFTIR/pygcms/Plankton_He430_7_4,6 mL_77x77_LR_FTIR2_or.csv	844	14	cellulose,plant fibres	121.661	1	11.03	11.03	491.839	7.62351e-10
845	E:/Veroeffentlichungen/Paperinpreparation/PyvsFTIR/pygcms/Plankton_He430_7_4,6 mL_77x77_LR_FTIR2_or.csv	845	14	cellulose,plant fibres	121.661	1	11.03	11.03	491.839	7.62351e-10
846	E:/Veroeffentlichungen/Paperinpreparation/PyvsFTIR/pygcms/Plankton_He430_7_4,6 mL_77x77_LR_FTIR2_or.csv	846	14	cellulose,plant fibres	121.661	1	11.03	11.03	491.839	7.62351e-10
847	E:/Veroeffentlichungen/Paperinpreparation/PyvsFTIR/pygcms/Plankton_He430_7_4,6 mL_77x77_LR_FTIR2_or.csv	847	14	cellulose,plant fibres	121.661	1	11.03	11.03	491.839	7.62351e-10
848	E:/Veroeffentlichungen/Paperinpreparation/PyvsFTIR/pygcms/Plankton_He430_7_4,6 mL_77x77_LR_FTIR2_or.csv	848	14	cellulose,plant fibres	121.661	1	11.03	11.03	491.839	7.62351e-10
849	E:/Veroeffentlichungen/Paperinpreparation/PyvsFTIR/pygcms/Plankton_He430_7_4,6 mL_77x77_LR_FTIR2_or.csv	849	14	cellulose,plant fibres	121.661	1	11.03	11.03	491.839	7.62351e-10
850	E:/Veroeffentlichungen/Paperinpreparation/PyvsFTIR/pygcms/Plankton_He430_7_4,6 mL_77x77_LR_FTIR2_or.csv	850	14	cellulose,plant fibres	121.661	1	11.03	11.03	491.839	7.62351e-10
851	E:/Veroeffentlichungen/Paperinpreparation/PyvsFTIR/pygcms/Plankton_He430_7_4,6 mL_77x77_LR_FTIR2_or.csv	851	14	cellulose,plant fibres	121.661	1	11.03	11.03	491.839	7.62351e-10
852	E:/Veroeffentlichungen/Paperinpreparation/PyvsFTIR/pygcms/Plankton_He430_7_4,6 mL_77x77_LR_FTIR2_or.csv	852	14	cellulose,plant fibres	121.661	1	11.03	11.03	491.839	7.62351e-10
853	E:/Veroeffentlichungen/Paperinpreparation/PyvsFTIR/pygcms/Plankton_He430_7_4,6 mL_77x77_LR_FTIR2_or.csv	853	14	cellulose,plant fibres	121.661	1	11.03	11.03	491.839	7.62351e-10
854	E:/Veroeffentlichungen/Paperinpreparation/PyvsFTIR/pygcms/Plankton_He430_7_4,6 mL_77x77_LR_FTIR2_or.csv	854	14	cellulose,plant fibres	121.661	1	11.03	11.03	491.839	7.62351e-10
855	E:/Veroeffentlichungen/Paperinpreparation/PyvsFTIR/pygcms/Plankton_He430_7_4,6 mL_77x77_LR_FTIR2_or.csv	855	14	cellulose,plant fibres	121.661	1	11.03	11.03	491.839	7.62351e-10
856	E:/Veroeffentlichungen/Paperinpreparation/PyvsFTIR/pygcms/Plankton_He430_7_4,6 mL_77x77_LR_FTIR2_or.csv	856	14	cellulose,plant fibres	121.661	1	11.03	11.03	491.839	7.62351e-10
857	E:/Veroeffentlichungen/Paperinpreparation/PyvsFTIR/pygcms/Plankton_He430_7_4,6 mL_77x77_LR_FTIR2_or.csv	857	14	cellulose,plant fibres	121.661	1	11.03	11.03	491.839	7.62351e-10
858	E:/Veroeffentlichungen/Paperinpreparation/PyvsFTIR/pygcms/Plankton_He430_7_4,6 mL_77x77_LR_FTIR2_or.csv	858	14	cellulose,plant fibres	121.661	1	11.03	11.03	491.839	7.62351e-10
859	E:/Veroeffentlichungen/Paperinpreparation/PyvsFTIR/pygcms/Plankton_He430_7_4,6 mL_77x77_LR_FTIR2_or.csv	859	14	cellulose,plant fibres	121.661	1	11.03	11.03	491.839	7.62351e-10
860	E:/Veroeffentlichungen/Paperinpreparation/PyvsFTIR/pygcms/Plankton_He430_7_4,6 mL_77x77_LR_FTIR2_or.csv	860	14	cellulose,plant fibres	121.661	1	11.03	11.03	491.839	7.62351e-10
861	E:/Veroeffentlichungen/Paperinpreparation/PyvsFTIR/pygcms/Plankton_He430_7_4,6 mL_77x77_LR_FTIR2_or.csv	861	14	cellulose,plant fibres	121.661	1	11.03	11.03	491.839	7.62351e-10
862	E:/Veroeffentlichungen/Paperinpreparation/PyvsFTIR/pygcms/Plankton_He430_7_4,6 mL_77x77_LR_FTIR2_or.csv	862	14	cellulose,plant fibres	121.661	1	11.03	11.03	491.839	7.62351e-10
863	E:/Veroeffentlichungen/Paperinpreparation/PyvsFTIR/pygcms/Plankton_He430_7_4,6 mL_77x77_LR_FTIR2_or.csv	863	14	cellulose,plant fibres	121.661	1	11.03	11.03	491.839	7.62351e-10
864	E:/Veroeffentlichungen/Paperinpreparation/PyvsFTIR/pygcms/Plankton_He430_7_4,6 mL_77x77_LR_FTIR2_or.csv	864	14	cellulose,plant fibres	121.661	1	11.03	11.03	491.839	7.62351e-10
865	E:/Veroeffentlichungen/Paperinpreparation/PyvsFTIR/pygcms/Plankton_He430_7_4,6 mL_77x77_LR_FTIR2_or.csv	865	14	cellulose,plant fibres	121.661	1	11.03	11.03	491.839	7.62351e-10
866	E:/Veroeffentlichungen/Paperinpreparation/PyvsFTIR/pygcms/Plankton_He430_7_4,6 mL_77x77_LR_FTIR2_or.csv	866	14	cellulose,plant fibres	121.661	1	11.03	11.03	491.839	7.62351e-10
867	E:/Veroeffentlichungen/Paperinpreparation/PyvsFTIR/pygcms/Plankton_He430_7_4,6 mL_77x77_LR_FTIR2_or.csv	867	14	cellulose,plant fibres	121.661	1	11.03	11.03	491.839	7.62351e-10
868	E:/Veroeffentlichungen/Paperinpreparation/PyvsFTIR/pygcms/Plankton_He430_7_4,6 mL_77x77_LR_FTIR2_or.csv	868	14	cellulose,plant fibres	121.661	1	11.03	11.03	491.839	7.62351e-10
869	E:/Veroeffentlichungen/Paperinpreparation/PyvsFTIR/pygcms/Plankton_He430_7_4,6 mL_77x77_LR_FTIR2_or.csv	869	14	cellulose,plant fibres	121.661	1	11.03	11.03	491.839	7.62351e-10
870	E:/Veroeffentlichungen/Paperinpreparation/PyvsFTIR/pygcms/Plankton_He430_7_4,6 mL_77x77_LR_FTIR2_or.csv	870	14	cellulose,plant fibres	121.661	1	11.03	11.03	491.839	7.62351e-10
871	E:/Veroeffentlichungen/Paperinpreparation/PyvsFTIR/pygcms/Plankton_He430_7_4,6 mL_77x77_LR_FTIR2_or.csv	871	14	cellulose,plant fibres	121.661	1	11.03	11.03	491.839	7.62351e-10
872	E:/Veroeffentlichungen/Paperinpreparation/PyvsFTIR/pygcms/Plankton_He430_7_4,6 mL_77x77_LR_FTIR2_or.csv	872	14	cellulose,plant fibres	121.661	1	11.03	11.03	491.839	7.62351e-10
873	E:/Veroeffentlichungen/Paperinpreparation/PyvsFTIR/pygcms/Plankton_He430_7_4,6 mL_77x77_LR_FTIR2_or.csv	873	14	cellulose,plant fibres	121.661	1	11.03	11.03	491.839	7.62351e-10
874	E:/Veroeffentlichungen/Paperinpreparation/PyvsFTIR/pygcms/Plankton_He430_7_4,6 mL_77x77_LR_FTIR2_or.csv	874	14	cellulose,plant fibres	121.661	1	11.03	11.03	491.839	7.62351e-10
875	E:/Veroeffentlichungen/Paperinpreparation/PyvsFTIR/pygcms/Plankton_He430_7_4,6 mL_77x77_LR_FTIR2_or.csv	875	14	cellulose,plant fibres	121.661	1	11.03	11.03	491.839	7.62351e-10
876	E:/Veroeffentlichungen/Paperinpreparation/PyvsFTIR/pygcms/Plankton_He430_7_4,6 mL_77x77_LR_FTIR2_or.csv	876	14	cellulose,plant fibres	121.661	1	11.03	11.03	491.839	7.62351e-10
877	E:/Veroeffentlichungen/Paperinpreparation/PyvsFTIR/pygcms/Plankton_He430_7_4,6 mL_77x77_LR_FTIR2_or.csv	877	14	cellulose,plant fibres	121.661	1	11.03	11.03	491.839	7.62351e-10
878	E:/Veroeffentlichungen/Paperinpreparation/PyvsFTIR/pygcms/Plankton_He430_7_4,6 mL_77x77_LR_FTIR2_or.csv	878	14	cellulose,plant fibres	121.661	1	11.03	11.03	491.839	7.62351e-10
879	E:/Veroeffentlichungen/Paperinpreparation/PyvsFTIR/pygcms/Plankton_He430_7_4,6 mL_77x77_LR_FTIR2_or.csv	879	14	cellulose,plant fibres	121.661	1	11.03	11.03	491.839	7.62351e-10
880	E:/Veroeffentlichungen/Paperinpreparation/PyvsFTIR/pygcms/Plankton_He430_7_4,6 mL_77x77_LR_FTIR2_or.csv	880	14	cellulose,plant fibres	121.661	1	11.03	11.03	491.839	7.62351e-10
881	E:/Veroeffentlichungen/Paperinpreparation/PyvsFTIR/pygcms/Plankton_He430_7_4,6 mL_77x77_LR_FTIR2_or.csv	881	14	cellulose,plant fibres	121.661	1	11.03	11.03	491.839	7.62351e-10
882	E:/Veroeffentlichungen/Paperinpreparation/PyvsFTIR/pygcms/Plankton_He430_7_4,6 mL_77x77_LR_FTIR2_or.csv	882	14	cellulose,plant fibres	121.661	1	11.03	11.03	491.839	7.62351e-10
883	E:/Veroeffentlichungen/Paperinpreparation/PyvsFTIR/pygcms/Plankton_He430_7_4,6 mL_77x77_LR_FTIR2_or.csv	883	14	cellulose,plant fibres	121.661	1	11.03	11.03	491.839	7.62351e-10
884	E:/Veroeffentlichungen/Paperinpreparation/PyvsFTIR/pygcms/Plankton_He430_7_4,6 mL_77x77_LR_FTIR2_or.csv	884	14	cellulose,plant fibres	121.661	1	11.03	11.03	491.839	7.62351e-10
885	E:/Veroeffentlichungen/Paperinpreparation/PyvsFTIR/pygcms/Plankton_He430_7_4,6 mL_77x77_LR_FTIR2_or.csv	885	14	cellulose,plant fibres	121.661	1	11.03	11.03	491.839	7.62351e-10
886	E:/Veroeffentlichungen/Paperinpreparation/PyvsFTIR/pygcms/Plankton_He430_7_4,6 mL_77x77_LR_FTIR2_or.csv	886	14	cellulose,plant fibres	121.661	1	11.03	11.03	491.839	7.62351e-10
887	E:/Veroeffentlichungen/Paperinpreparation/PyvsFTIR/pygcms/Plankton_He430_7_4,6 mL_77x77_LR_FTIR2_or.csv	887	14	cellulose,plant fibres	121.661	1	11.03	11.03	491.839	7.62351e-10
888	E:/Veroeffentlichungen/Paperinpreparation/PyvsFTIR/pygcms/Plankton_He430_7_4,6 mL_77x77_LR_FTIR2_or.csv	888	14	cellulose,plant fibres	121.661	1	11.03	11.03	491.839	7.62351e-10
889	E:/Veroeffentlichungen/Paperinpreparation/PyvsFTIR/pygcms/Plankton_He430_7_4,6 mL_77x77_LR_FTIR2_or.csv	889	14	cellulose,plant fibres	121.661	1	11.03	11.03	491.839	7.62351e-10
890	E:/Veroeffentlichungen/Paperinpreparation/PyvsFTIR/pygcms/Plankton_He430_7_4,6 mL_77x77_LR_FTIR2_or.csv	890	14	cellulose,plant fibres	121.661	1	11.03	11.03	491.839	7.62351e-10
891	E:/Veroeffentlichungen/Paperinpreparation/PyvsFTIR/pygcms/Plankton_He430_7_4,6 mL_77x77_LR_FTIR2_or.csv	891	14	cellulose,plant fibres	121.661	1	11.03	11.03	491.839	7.62351e-10
892	E:/Veroeffentlichungen/Paperinpreparation/PyvsFTIR/pygcms/Plankton_He430_7_4,6 mL_77x77_LR_FTIR2_or.csv	892	14	cellulose,plant fibres	121.661	1	11.03	11.03	491.839	7.62351e-10
893	E:/Veroeffentlichungen/Paperinpreparation/PyvsFTIR/pygcms/Plankton_He430_7_4,6 mL_77x77_LR_FTIR2_or.csv	893	14	cellulose,plant fibres	121.661	1	11.03	11.03	491.839	7.62351e-10
894	E:/Veroeffentlichungen/Paperinpreparation/PyvsFTIR/pygcms/Plankton_He430_7_4,6 mL_77x77_LR_FTIR2_or.csv	894	14	cellulose,plant fibres	121.661	1	11.03	11.03	491.839	7.62351e-10
895	E:/Veroeffentlichungen/Paperinpreparation/PyvsFTIR/pygcms/Plankton_He430_7_4,6 mL_77x77_LR_FTIR2_or.csv	895	14	cellulose,plant fibres	121.661	1	11.03	11.03	491.839	7.62351e-10
896	E:/Veroeffentlichungen/Paperinpreparation/PyvsFTIR/pygcms/Plankton_He430_7_4,6 mL_77x77_LR_FTIR2_or.csv	896	14	cellulose,plant fibres	121.661	1	11.03	11.03	491.839	7.62351e-10
897	E:/Veroeffentlichungen/Paperinpreparation/PyvsFTIR/pygcms/Plankton_He430_7_4,6 mL_77x77_LR_FTIR2_or.csv	897	14	cellulose,plant fibres	121.661	1	11.03	11.03	491.839	7.62351e-10
898	E:/Veroeffentlichungen/Paperinpreparation/PyvsFTIR/pygcms/Plankton_He430_7_4,6 mL_77x77_LR_FTIR2_or.csv	898	14	cellulose,plant fibres	121.661	1	11.03	11.03	491.839	7.62351e-10
899	E:/Veroeffentlichungen/Paperinpreparation/PyvsFTIR/pygcms/Plankton_He430_7_4,6 mL_77x77_LR_FTIR2_or.csv	899	14	cellulose,plant fibres	121.661	1	11.03	11.03	491.839	7.62351e-10
900	E:/Veroeffentlichungen/Paperinpreparation/PyvsFTIR/pygcms/Plankton_He430_7_4,6 mL_77x77_LR_FTIR2_or.csv	900	14	cellulose,plant fibres	121.661	1	11.03	11.03	491.839	7.62351e-10
901	E:/Veroeffentlichungen/Paperinpreparation/PyvsFTIR/pygcms/Plankton_He430_7_4,6 mL_77x77_LR_FTIR2_or.csv	901	14	cellulose,plant fibres	121.661	1	11.03	11.03	491.839	7.62351e-10
902	E:/Veroeffentlichungen/Paperinpreparation/PyvsFTIR/pygcms/Plankton_He430_7_4,6 mL_77x77_LR_FTIR2_or.csv	902	14	cellulose,plant fibres	121.661	1	11.03	11.03	491.839	7.62351e-10
903	E:/Veroeffentlichungen/Paperinpreparation/PyvsFTIR/pygcms/Plankton_He430_7_4,6 mL_77x77_LR_FTIR2_or.csv	903	14	cellulose,plant fibres	121.661	1	11.03	11.03	491.839	7.62351e-10
904	E:/Veroeffentlichungen/Paperinpreparation/PyvsFTIR/pygcms/Plankton_He430_7_4,6 mL_77x77_LR_FTIR2_or.csv	904	14	cellulose,plant fibres	121.661	1	11.03	11.03	491.839	7.62351e-10
905	E:/Veroeffentlichungen/Paperinpreparation/PyvsFTIR/pygcms/Plankton_He430_7_4,6 mL_77x77_LR_FTIR2_or.csv	905	14	cellulose,plant fibres	121.661	1	11.03	11.03	491.839	7.62351e-10
906	E:/Veroeffentlichungen/Paperinpreparation/PyvsFTIR/pygcms/Plankton_He430_7_4,6 mL_77x77_LR_FTIR2_or.csv	906	14	cellulose,plant fibres	121.661	1	11.03	11.03	491.839	7.62351e-10
907	E:/Veroeffentlichungen/Paperinpreparation/PyvsFTIR/pygcms/Plankton_He430_7_4,6 mL_77x77_LR_FTIR2_or.csv	907	14	cellulose,plant fibres	121.661	1	11.03	11.03	491.839	7.62351e-10
908	E:/Veroeffentlichungen/Paperinpreparation/PyvsFTIR/pygcms/Plankton_He430_7_4,6 mL_77x77_LR_FTIR2_or.csv	908	14	cellulose,plant fibres	121.661	1	11.03	11.03	491.839	7.62351e-10
909	E:/Veroeffentlichungen/Paperinpreparation/PyvsFTIR/pygcms/Plankton_He430_7_4,6 mL_77x77_LR_FTIR2_or.csv	909	14	cellulose,plant fibres	121.661	1	11.03	11.03	491.839	7.62351e-10
910	E:/Veroeffentlichungen/Paperinpreparation/PyvsFTIR/pygcms/Plankton_He430_7_4,6 mL_77x77_LR_FTIR2_or.csv	910	14	cellulose,plant fibres	121.661	1	11.03	11.03	491.839	7.62351e-10
911	E:/Veroeffentlichungen/Paperinpreparation/PyvsFTIR/pygcms/Plankton_He430_7_4,6 mL_77x77_LR_FTIR2_or.csv	911	14	cellulose,plant fibres	121.661	1	11.03	11.03	491.839	7.62351e-10
912	E:/Veroeffentlichungen/Paperinpreparation/PyvsFTIR/pygcms/Plankton_He430_7_4,6 mL_77x77_LR_FTIR2_or.csv	912	14	cellulose,plant fibres	121.661	1	11.03	11.03	491.839	7.62351e-10
913	E:/Veroeffentlichungen/Paperinpreparation/PyvsFTIR/pygcms/Plankton_He430_7_4,6 mL_77x77_LR_FTIR2_or.csv	913	14	cellulose,plant fibres	121.661	1	11.03	11.03	491.839	7.62351e-10
914	E:/Veroeffentlichungen/Paperinpreparation/PyvsFTIR/pygcms/Plankton_He430_7_4,6 mL_77x77_LR_FTIR2_or.csv	914	14	cellulose,plant fibres	121.661	1	11.03	11.03	491.839	7.62351e-10
915	E:/Veroeffentlichungen/Paperinpreparation/PyvsFTIR/pygcms/Plankton_He430_7_4,6 mL_77x77_LR_FTIR2_or.csv	915	14	cellulose,plant fibres	121.661	1	11.03	11.03	491.839	7.62351e-10
916	E:/Veroeffentlichungen/Paperinpreparation/PyvsFTIR/pygcms/Plankton_He430_7_4,6 mL_77x77_LR_FTIR2_or.csv	916	14	cellulose,plant fibres	121.661	1	11.03	11.03	491.839	7.62351e-10
917	E:/Veroeffentlichungen/Paperinpreparation/PyvsFTIR/pygcms/Plankton_He430_7_4,6 mL_77x77_LR_FTIR2_or.csv	917	14	cellulose,plant fibres	121.661	1	11.03	11.03	491.839	7.62351e-10
918	E:/Veroeffentlichungen/Paperinpreparation/PyvsFTIR/pygcms/Plankton_He430_7_4,6 mL_77x77_LR_FTIR2_or.csv	918	14	cellulose,plant fibres	121.661	1	11.03	11.03	491.839	7.62351e-10
919	E:/Veroeffentlichungen/Paperinpreparation/PyvsFTIR/pygcms/Plankton_He430_7_4,6 mL_77x77_LR_FTIR2_or.csv	919	14	cellulose,plant fibres	121.661	1	11.03	11.03	491.839	7.62351e-10
920	E:/Veroeffentlichungen/Paperinpreparation/PyvsFTIR/pygcms/Plankton_He430_7_4,6 mL_77x77_LR_FTIR2_or.csv	920	14	cellulose,plant fibres	121.661	1	11.03	11.03	491.839	7.62351e-10
921	E:/Veroeffentlichungen/Paperinpreparation/PyvsFTIR/pygcms/Plankton_He430_7_4,6 mL_77x77_LR_FTIR2_or.csv	921	14	cellulose,plant fibres	121.661	1	11.03	11.03	491.839	7.62351e-10
922	E:/Veroeffentlichungen/Paperinpreparation/PyvsFTIR/pygcms/Plankton_He430_7_4,6 mL_77x77_LR_FTIR2_or.csv	922	14	cellulose,plant fibres	121.661	1	11.03	11.03	491.839	7.62351e-10
923	E:/Veroeffentlichungen/Paperinpreparation/PyvsFTIR/pygcms/Plankton_He430_7_4,6 mL_77x77_LR_FTIR2_or.csv	923	14	cellulose,plant fibres	121.661	1	11.03	11.03	491.839	7.62351e-10
924	E:/Veroeffentlichungen/Paperinpreparation/PyvsFTIR/pygcms/Plankton_He430_7_4,6 mL_77x77_LR_FTIR2_or.csv	924	14	cellulose,plant fibres	121.661	1	11.03	11.03	491.839	7.62351e-10
925	E:/Veroeffentlichungen/Paperinpreparation/PyvsFTIR/pygcms/Plankton_He430_7_4,6 mL_77x77_LR_FTIR2_or.csv	925	14	cellulose,plant fibres	121.661	1	11.03	11.03	491.839	7.62351e-10
926	E:/Veroeffentlichungen/Paperinpreparation/PyvsFTIR/pygcms/Plankton_He430_7_4,6 mL_77x77_LR_FTIR2_or.csv	926	14	cellulose,plant fibres	121.661	1	11.03	11.03	491.839	7.62351e-10
927	E:/Veroeffentlichungen/Paperinpreparation/PyvsFTIR/pygcms/Plankton_He430_7_4,6 mL_77x77_LR_FTIR2_or.csv	927	14	cellulose,plant fibres	121.661	1	11.03	11.03	491.839	7.62351e-10
928	E:/Veroeffentlichungen/Paperinpreparation/PyvsFTIR/pygcms/Plankton_He430_7_4,6 mL_77x77_LR_FTIR2_or.csv	928	14	cellulose,plant fibres	121.661	1	11.03	11.03	491.839	7.62351e-10
929	E:/Veroeffentlichungen/Paperinpreparation/PyvsFTIR/pygcms/Plankton_He430_7_4,6 mL_77x77_LR_FTIR2_or.csv	929	14	cellulose,plant fibres	121.661	1	11.03	11.03	491.839	7.62351e-10
930	E:/Veroeffentlichungen/Paperinpreparation/PyvsFTIR/pygcms/Plankton_He430_7_4,6 mL_77x77_LR_FTIR2_or.csv	930	14	cellulose,plant fibres	121.661	1	11.03	11.03	491.839	7.62351e-10
931	E:/Veroeffentlichungen/Paperinpreparation/PyvsFTIR/pygcms/Plankton_He430_7_4,6 mL_77x77_LR_FTIR2_or.csv	931	14	cellulose,plant fibres	121.661	1	11.03	11.03	491.839	7.62351e-10
932	E:/Veroeffentlichungen/Paperinpreparation/PyvsFTIR/pygcms/Plankton_He430_7_4,6 mL_77x77_LR_FTIR2_or.csv	932	14	cellulose,plant fibres	121.661	1	11.03	11.03	491.839	7.62351e-10
933	E:/Veroeffentlichungen/Paperinpreparation/PyvsFTIR/pygcms/Plankton_He430_7_4,6 mL_77x77_LR_FTIR2_or.csv	933	14	cellulose,plant fibres	121.661	1	11.03	11.03	491.839	7.62351e-10
934	E:/Veroeffentlichungen/Paperinpreparation/PyvsFTIR/pygcms/Plankton_He430_7_4,6 mL_77x77_LR_FTIR2_or.csv	934	14	cellulose,plant fibres	121.661	1	11.03	11.03	491.839	7.62351e-10
935	E:/Veroeffentlichungen/Paperinpreparation/PyvsFTIR/pygcms/Plankton_He430_7_4,6 mL_77x77_LR_FTIR2_or.csv	935	14	cellulose,plant fibres	121.661	1	11.03	11.03	491.839	7.62351e-10
936	E:/Veroeffentlichungen/Paperinpreparation/PyvsFTIR/pygcms/Plankton_He430_7_4,6 mL_77x77_LR_FTIR2_or.csv	936	14	cellulose,plant fibres	121.661	1	11.03	11.03	491.839	7.62351e-10
937	E:/Veroeffentlichungen/Paperinpreparation/PyvsFTIR/pygcms/Plankton_He430_7_4,6 mL_77x77_LR_FTIR2_or.csv	937	14	cellulose,plant fibres	121.661	1	11.03	11.03	491.839	7.62351e-10
938	E:/Veroeffentlichungen/Paperinpreparation/PyvsFTIR/pygcms/Plankton_He430_7_4,6 mL_77x77_LR_FTIR2_or.csv	938	14	cellulose,plant fibres	121.661	1	11.03	11.03	491.839	7.62351e-10
939	E:/Veroeffentlichungen/Paperinpreparation/PyvsFTIR/pygcms/Plankton_He430_7_4,6 mL_77x77_LR_FTIR2_or.csv	939	14	cellulose,plant fibres	121.661	1	11.03	11.03	491.839	7.62351e-10
940	E:/Veroeffentlichungen/Paperinpreparation/PyvsFTIR/pygcms/Plankton_He430_7_4,6 mL_77x77_LR_FTIR2_or.csv	940	14	cellulose,plant fibres	121.661	1	11.03	11.03	491.839	7.62351e-10
941	E:/Veroeffentlichungen/Paperinpreparation/PyvsFTIR/pygcms/Plankton_He430_7_4,6 mL_77x77_LR_FTIR2_or.csv	941	14	cellulose,plant fibres	121.661	1	11.03	11.03	491.839	7.62351e-10
942	E:/Veroeffentlichungen/Paperinpreparation/PyvsFTIR/pygcms/Plankton_He430_7_4,6 mL_77x77_LR_FTIR2_or.csv	942	14	cellulose,plant fibres	121.661	1	11.03	11.03	491.839	7.62351e-10
943	E:/Veroeffentlichungen/Paperinpreparation/PyvsFTIR/pygcms/Plankton_He430_7_4,6 mL_77x77_LR_FTIR2_or.csv	943	14	cellulose,plant fibres	121.661	1	11.03	11.03	491.839	7.62351e-10
944	E:/Veroeffentlichungen/Paperinpreparation/PyvsFTIR/pygcms/Plankton_He430_7_4,6 mL_77x77_LR_FTIR2_or.csv	944	14	cellulose,plant fibres	121.661	1	11.03	11.03	491.839	7.62351e-10
945	E:/Veroeffentlichungen/Paperinpreparation/PyvsFTIR/pygcms/Plankton_He430_7_4,6 mL_77x77_LR_FTIR2_or.csv	945	14	cellulose,plant fibres	121.661	1	11.03	11.03	491.839	7.62351e-10
946	E:/Veroeffentlichungen/Paperinpreparation/PyvsFTIR/pygcms/Plankton_He430_7_4,6 mL_77x77_LR_FTIR2_or.csv	946	14	cellulose,plant fibres	121.661	1	11.03	11.03	491.839	7.62351e-10
947	E:/Veroeffentlichungen/Paperinpreparation/PyvsFTIR/pygcms/Plankton_He430_7_4,6 mL_77x77_LR_FTIR2_or.csv	947	14	cellulose,plant fibres	121.661	1	11.03	11.03	491.839	7.62351e-10
948	E:/Veroeffentlichungen/Paperinpreparation/PyvsFTIR/pygcms/Plankton_He430_7_4,6 mL_77x77_LR_FTIR2_or.csv	948	14	cellulose,plant fibres	121.661	1	11.03	11.03	491.839	7.62351e-10
949	E:/Veroeffentlichungen/Paperinpreparation/PyvsFTIR/pygcms/Plankton_He430_7_4,6 mL_77x77_LR_FTIR2_or.csv	949	14	cellulose,plant fibres	121.661	1	11.03	11.03	491.839	7.62351e-10
950	E:/Veroeffentlichungen/Paperinpreparation/PyvsFTIR/pygcms/Plankton_He430_7_4,6 mL_77x77_LR_FTIR2_or.csv	950	14	cellulose,plant fibres	121.661	1	11.03	11.03	491.839	7.62351e-10
951	E:/Veroeffentlichungen/Paperinpreparation/PyvsFTIR/pygcms/Plankton_He430_7_4,6 mL_77x77_LR_FTIR2_or.csv	951	14	cellulose,plant fibres	121.661	1	11.03	11.03	491.839	7.62351e-10
952	E:/Veroeffentlichungen/Paperinpreparation/PyvsFTIR/pygcms/Plankton_He430_7_4,6 mL_77x77_LR_FTIR2_or.csv	952	14	cellulose,plant fibres	121.661	1	11.03	11.03	491.839	7.62351e-10
953	E:/Veroeffentlichungen/Paperinpreparation/PyvsFTIR/pygcms/Plankton_He430_7_4,6 mL_77x77_LR_FTIR2_or.csv	953	14	cellulose,plant fibres	121.661	1	11.03	11.03	491.839	7.62351e-10
954	E:/Veroeffentlichungen/Paperinpreparation/PyvsFTIR/pygcms/Plankton_He430_7_4,6 mL_77x77_LR_FTIR2_or.csv	954	14	cellulose,plant fibres	121.661	1	11.03	11.03	491.839	7.62351e-10
955	E:/Veroeffentlichungen/Paperinpreparation/PyvsFTIR/pygcms/Plankton_He430_7_4,6 mL_77x77_LR_FTIR2_or.csv	955	14	cellulose,plant fibres	121.661	1	11.03	11.03	491.839	7.62351e-10
956	E:/Veroeffentlichungen/Paperinpreparation/PyvsFTIR/pygcms/Plankton_He430_7_4,6 mL_77x77_LR_FTIR2_or.csv	956	14	cellulose,plant fibres	121.661	1	11.03	11.03	491.839	7.62351e-10
957	E:/Veroeffentlichungen/Paperinpreparation/PyvsFTIR/pygcms/Plankton_He430_7_4,6 mL_77x77_LR_FTIR2_or.csv	957	14	cellulose,plant fibres	121.661	1	11.03	11.03	491.839	7.62351e-10
958	E:/Veroeffentlichungen/Paperinpreparation/PyvsFTIR/pygcms/Plankton_He430_7_4,6 mL_77x77_LR_FTIR2_or.csv	958	14	cellulose,plant fibres	121.661	1	11.03	11.03	491.839	7.62351e-10
959	E:/Veroeffentlichungen/Paperinpreparation/PyvsFTIR/pygcms/Plankton_He430_7_4,6 mL_77x77_LR_FTIR2_or.csv	959	14	cellulose,plant fibres	121.661	1	11.03	11.03	491.839	7.62351e-10
960	E:/Veroeffentlichungen/Paperinpreparation/PyvsFTIR/pygcms/Plankton_He430_7_4,6 mL_77x77_LR_FTIR2_or.csv	960	14	cellulose,plant fibres	121.661	1	11.03	11.03	491.839	7.62351e-10
961	E:/Veroeffentlichungen/Paperinpreparation/PyvsFTIR/pygcms/Plankton_He430_7_4,6 mL_77x77_LR_FTIR2_or.csv	961	14	cellulose,plant fibres	121.661	1	11.03	11.03	491.839	7.62351e-10
962	E:/Veroeffentlichungen/Paperinpreparation/PyvsFTIR/pygcms/Plankton_He430_7_4,6 mL_77x77_LR_FTIR2_or.csv	962	14	cellulose,plant fibres	121.661	1	11.03	11.03	491.839	7.62351e-10
963	E:/Veroeffentlichungen/Paperinpreparation/PyvsFTIR/pygcms/Plankton_He430_7_4,6 mL_77x77_LR_FTIR2_or.csv	963	14	cellulose,plant fibres	121.661	1	11.03	11.03	491.839	7.62351e-10
964	E:/Veroeffentlichungen/Paperinpreparation/PyvsFTIR/pygcms/Plankton_He430_7_4,6 mL_77x77_LR_FTIR2_or.csv	964	14	cellulose,plant fibres	121.661	1	11.03	11.03	491.839	7.62351e-10
965	E:/Veroeffentlichungen/Paperinpreparation/PyvsFTIR/pygcms/Plankton_He430_7_4,6 mL_77x77_LR_FTIR2_or.csv	965	14	cellulose,plant fibres	121.661	1	11.03	11.03	491.839	7.62351e-10
966	E:/Veroeffentlichungen/Paperinpreparation/PyvsFTIR/pygcms/Plankton_He430_7_4,6 mL_77x77_LR_FTIR2_or.csv	966	14	cellulose,plant fibres	121.661	1	11.03	11.03	491.839	7.62351e-10
967	E:/Veroeffentlichungen/Paperinpreparation/PyvsFTIR/pygcms/Plankton_He430_7_4,6 mL_77x77_LR_FTIR2_or.csv	967	14	cellulose,plant fibres	121.661	1	11.03	11.03	491.839	7.62351e-10
968	E:/Veroeffentlichungen/Paperinpreparation/PyvsFTIR/pygcms/Plankton_He430_7_4,6 mL_77x77_LR_FTIR2_or.csv	968	14	cellulose,plant fibres	121.661	1	11.03	11.03	491.839	7.62351e-10
969	E:/Veroeffentlichungen/Paperinpreparation/PyvsFTIR/pygcms/Plankton_He430_7_4,6 mL_77x77_LR_FTIR2_or.csv	969	14	cellulose,plant fibres	121.661	1	11.03	11.03	491.839	7.62351e-10
970	E:/Veroeffentlichungen/Paperinpreparation/PyvsFTIR/pygcms/Plankton_He430_7_4,6 mL_77x77_LR_FTIR2_or.csv	970	14	cellulose,plant fibres	121.661	1	11.03	11.03	491.839	7.62351e-10
971	E:/Veroeffentlichungen/Paperinpreparation/PyvsFTIR/pygcms/Plankton_He430_7_4,6 mL_77x77_LR_FTIR2_or.csv	971	14	cellulose,plant fibres	121.661	1	11.03	11.03	491.839	7.62351e-10
972	E:/Veroeffentlichungen/Paperinpreparation/PyvsFTIR/pygcms/Plankton_He430_7_4,6 mL_77x77_LR_FTIR2_or.csv	972	14	cellulose,plant fibres	121.661	1	11.03	11.03	491.839	7.62351e-10
973	E:/Veroeffentlichungen/Paperinpreparation/PyvsFTIR/pygcms/Plankton_He430_7_4,6 mL_77x77_LR_FTIR2_or.csv	973	14	cellulose,plant fibres	121.661	1	11.03	11.03	491.839	7.62351e-10
974	E:/Veroeffentlichungen/Paperinpreparation/PyvsFTIR/pygcms/Plankton_He430_7_4,6 mL_77x77_LR_FTIR2_or.csv	974	14	cellulose,plant fibres	121.661	1	11.03	11.03	491.839	7.62351e-10
975	E:/Veroeffentlichungen/Paperinpreparation/PyvsFTIR/pygcms/Plankton_He430_7_4,6 mL_77x77_LR_FTIR2_or.csv	975	14	cellulose,plant fibres	121.661	1	11.03	11.03	491.839	7.62351e-10
976	E:/Veroeffentlichungen/Paperinpreparation/PyvsFTIR/pygcms/Plankton_He430_7_4,6 mL_77x77_LR_FTIR2_or.csv	976	14	cellulose,plant fibres	121.661	1	11.03	11.03	491.839	7.62351e-10
977	E:/Veroeffentlichungen/Paperinpreparation/PyvsFTIR/pygcms/Plankton_He430_7_4,6 mL_77x77_LR_FTIR2_or.csv	977	14	cellulose,plant fibres	121.661	1	11.03	11.03	491.839	7.62351e-10
978	E:/Veroeffentlichungen/Paperinpreparation/PyvsFTIR/pygcms/Plankton_He430_7_4,6 mL_77x77_LR_FTIR2_or.csv	978	14	cellulose,plant fibres	121.661	1	11.03	11.03	491.839	7.62351e-10
979	E:/Veroeffentlichungen/Paperinpreparation/PyvsFTIR/pygcms/Plankton_He430_7_4,6 mL_77x77_LR_FTIR2_or.csv	979	14	cellulose,plant fibres	121.661	1	11.03	11.03	491.839	7.62351e-10
980	E:/Veroeffentlichungen/Paperinpreparation/PyvsFTIR/pygcms/Plankton_He430_7_4,6 mL_77x77_LR_FTIR2_or.csv	980	14	cellulose,plant fibres	121.661	1	11.03	11.03	491.839	7.62351e-10
981	E:/Veroeffentlichungen/Paperinpreparation/PyvsFTIR/pygcms/Plankton_He430_7_4,6 mL_77x77_LR_FTIR2_or.csv	981	14	cellulose,plant fibres	121.661	1	11.03	11.03	491.839	7.62351e-10
982	E:/Veroeffentlichungen/Paperinpreparation/PyvsFTIR/pygcms/Plankton_He430_7_4,6 mL_77x77_LR_FTIR2_or.csv	982	14	cellulose,plant fibres	121.661	1	11.03	11.03	491.839	7.62351e-10
983	E:/Veroeffentlichungen/Paperinpreparation/PyvsFTIR/pygcms/Plankton_He430_7_4,6 mL_77x77_LR_FTIR2_or.csv	983	14	cellulose,plant fibres	121.661	1	11.03	11.03	491.839	7.62351e-10
984	E:/Veroeffentlichungen/Paperinpreparation/PyvsFTIR/pygcms/Plankton_He430_7_4,6 mL_77x77_LR_FTIR2_or.csv	984	14	cellulose,plant fibres	121.661	1	11.03	11.03	491.839	7.62351e-10
985	E:/Veroeffentlichungen/Paperinpreparation/PyvsFTIR/pygcms/Plankton_He430_7_4,6 mL_77x77_LR_FTIR2_or.csv	985	14	cellulose,plant fibres	121.661	1	11.03	11.03	491.839	7.62351e-10
986	E:/Veroeffentlichungen/Paperinpreparation/PyvsFTIR/pygcms/Plankton_He430_7_4,6 mL_77x77_LR_FTIR2_or.csv	986	14	cellulose,plant fibres	121.661	1	11.03	11.03	491.839	7.62351e-10
987	E:/Veroeffentlichungen/Paperinpreparation/PyvsFTIR/pygcms/Plankton_He430_7_4,6 mL_77x77_LR_FTIR2_or.csv	987	14	cellulose,plant fibres	121.661	1	11.03	11.03	491.839	7.62351e-10
988	E:/Veroeffentlichungen/Paperinpreparation/PyvsFTIR/pygcms/Plankton_He430_7_4,6 mL_77x77_LR_FTIR2_or.csv	988	14	cellulose,plant fibres	121.661	1	11.03	11.03	491.839	7.62351e-10
989	E:/Veroeffentlichungen/Paperinpreparation/PyvsFTIR/pygcms/Plankton_He430_7_4,6 mL_77x77_LR_FTIR2_or.csv	989	14	cellulose,plant fibres	121.661	1	11.03	11.03	491.839	7.62351e-10
990	E:/Veroeffentlichungen/Paperinpreparation/PyvsFTIR/pygcms/Plankton_He430_7_4,6 mL_77x77_LR_FTIR2_or.csv	990	14	cellulose,plant fibres	121.661	1	11.03	11.03	491.839	7.62351e-10
991	E:/Veroeffentlichungen/Paperinpreparation/PyvsFTIR/pygcms/Plankton_He430_7_4,6 mL_77x77_LR_FTIR2_or.csv	991	14	cellulose,plant fibres	121.661	1	11.03	11.03	491.839	7.62351e-10
992	E:/Veroeffentlichungen/Paperinpreparation/PyvsFTIR/pygcms/Plankton_He430_7_4,6 mL_77x77_LR_FTIR2_or.csv	992	14	cellulose,plant fibres	121.661	1	11.03	11.03	491.839	7.62351e-10
993	E:/Veroeffentlichungen/Paperinpreparation/PyvsFTIR/pygcms/Plankton_He430_7_4,6 mL_77x77_LR_FTIR2_or.csv	993	14	cellulose,plant fibres	121.661	1	11.03	11.03	491.839	7.62351e-10
994	E:/Veroeffentlichungen/Paperinpreparation/PyvsFTIR/pygcms/Plankton_He430_7_4,6 mL_77x77_LR_FTIR2_or.csv	994	14	cellulose,plant fibres	121.661	1	11.03	11.03	491.839	7.62351e-10
995	E:/Veroeffentlichungen/Paperinpreparation/PyvsFTIR/pygcms/Plankton_He430_7_4,6 mL_77x77_LR_FTIR2_or.csv	995	14	cellulose,plant fibres	121.661	1	11.03	11.03	491.839	7.62351e-10
996	E:/Veroeffentlichungen/Paperinpreparation/PyvsFTIR/pygcms/Plankton_He430_7_4,6 mL_77x77_LR_FTIR2_or.csv	996	14	cellulose,plant fibres	121.661	1	11.03	11.03	491.839	7.62351e-10
997	E:/Veroeffentlichungen/Paperinpreparation/PyvsFTIR/pygcms/Plankton_He430_7_4,6 mL_77x77_LR_FTIR2_or.csv	997	14	cellulose,plant fibres	121.661	1	11.03	11.03	491.839	7.62351e-10
998	E:/Veroeffentlichungen/Paperinpreparation/PyvsFTIR/pygcms/Plankton_He430_7_4,6 mL_77x77_LR_FTIR2_or.csv	998	14	cellulose,plant fibres	121.661	1	11.03	11.03	491.839	7.62351e-10
999	E:/Veroeffentlichungen/Paperinpreparation/PyvsFTIR/pygcms/Plankton_He430_7_4,6 mL_77x77_LR_FTIR2_or.csv	999	14	cellulose,plant fibres	121.661	1	11.03	11.03	491.839	7.62351e-10
1000	E:/Veroeffentlichungen/Paperinpreparation/PyvsFTIR/pygcms/Plankton_He430_7_4,6 mL_77x77_LR_FTIR2_or.csv	1000	14	cellulose,plant fibres	121.661	1	11.03	11.03	491.839	7.62351e-10
1001	E:/Veroeffentlichungen/Paperinpreparation/PyvsFTIR/pygcms/Plankton_He430_7_4,6 mL_77x77_LR_FTIR2_or.csv	1001	14	cellulose,plant fibres	121.661	1	11.03	11.03	491.839	7.62351e-10
1002	E:/Veroeffentlichungen/Paperinpreparation/PyvsFTIR/pygcms/Plankton_He430_7_4,6 mL_77x77_LR_FTIR2_or.csv	1002	14	cellulose,plant fibres	121.661	1	11.03	11.03	491.839	7.62351e-10
1003	E:/Veroeffentlichungen/Paperinpreparation/PyvsFTIR/pygcms/Plankton_He430_7_4,6 mL_77x77_LR_FTIR2_or.csv	1003	14	cellulose,plant fibres	121.661	1	11.03	11.03	491.839	7.62351e-10
1004	E:/Veroeffentlichungen/Paperinpreparation/PyvsFTIR/pygcms/Plankton_He430_7_4,6 mL_77x77_LR_FTIR2_or.csv	1004	14	cellulose,plant fibres	121.661	1	11.03	11.03	491.839	7.62351e-10
1005	E:/Veroeffentlichungen/Paperinpreparation/PyvsFTIR/pygcms/Plankton_He430_7_4,6 mL_77x77_LR_FTIR2_or.csv	1005	14	cellulose,plant fibres	121.661	1	11.03	11.03	491.839	7.62351e-10
1006	E:/Veroeffentlichungen/Paperinpreparation/PyvsFTIR/pygcms/Plankton_He430_7_4,6 mL_77x77_LR_FTIR2_or.csv	1006	14	cellulose,plant fibres	121.661	1	11.03	11.03	491.839	7.62351e-10
1007	E:/Veroeffentlichungen/Paperinpreparation/PyvsFTIR/pygcms/Plankton_He430_7_4,6 mL_77x77_LR_FTIR2_or.csv	1007	14	cellulose,plant fibres	121.661	1	11.03	11.03	491.839	7.62351e-10
1008	E:/Veroeffentlichungen/Paperinpreparation/PyvsFTIR/pygcms/Plankton_He430_7_4,6 mL_77x77_LR_FTIR2_or.csv	1008	14	cellulose,plant fibres	121.661	1	11.03	11.03	491.839	7.62351e-10
1009	E:/Veroeffentlichungen/Paperinpreparation/PyvsFTIR/pygcms/Plankton_He430_7_4,6 mL_77x77_LR_FTIR2_or.csv	1009	14	cellulose,plant fibres	121.661	1	11.03	11.03	491.839	7.62351e-10
1010	E:/Veroeffentlichungen/Paperinpreparation/PyvsFTIR/pygcms/Plankton_He430_7_4,6 mL_77x77_LR_FTIR2_or.csv	1010	14	cellulose,plant fibres	121.661	1	11.03	11.03	491.839	7.62351e-10
1011	E:/Veroeffentlichungen/Paperinpreparation/PyvsFTIR/pygcms/Plankton_He430_7_4,6 mL_77x77_LR_FTIR2_or.csv	1011	14	cellulose,plant fibres	121.661	1	11.03	11.03	491.839	7.62351e-10
1012	E:/Veroeffentlichungen/Paperinpreparation/PyvsFTIR/pygcms/Plankton_He430_7_4,6 mL_77x77_LR_FTIR2_or.csv	1012	14	cellulose,plant fibres	121.661	1	11.03	11.03	491.839	7.62351e-10
1013	E:/Veroeffentlichungen/Paperinpreparation/PyvsFTIR/pygcms/Plankton_He430_7_4,6 mL_77x77_LR_FTIR2_or.csv	1013	14	cellulose,plant fibres	121.661	1	11.03	11.03	491.839	7.62351e-10
1014	E:/Veroeffentlichungen/Paperinpreparation/PyvsFTIR/pygcms/Plankton_He430_7_4,6 mL_77x77_LR_FTIR2_or.csv	1014	14	cellulose,plant fibres	121.661	1	11.03	11.03	491.839	7.62351e-10
1015	E:/Veroeffentlichungen/Paperinpreparation/PyvsFTIR/pygcms/Plankton_He430_7_4,6 mL_77x77_LR_FTIR2_or.csv	1015	14	cellulose,plant fibres	121.661	1	11.03	11.03	491.839	7.62351e-10
1016	E:/Veroeffentlichungen/Paperinpreparation/PyvsFTIR/pygcms/Plankton_He430_7_4,6 mL_77x77_LR_FTIR2_or.csv	1016	14	cellulose,plant fibres	121.661	1	11.03	11.03	491.839	7.62351e-10
1017	E:/Veroeffentlichungen/Paperinpreparation/PyvsFTIR/pygcms/Plankton_He430_7_4,6 mL_77x77_LR_FTIR2_or.csv	1017	14	cellulose,plant fibres	121.661	1	11.03	11.03	491.839	7.62351e-10
1018	E:/Veroeffentlichungen/Paperinpreparation/PyvsFTIR/pygcms/Plankton_He430_7_4,6 mL_77x77_LR_FTIR2_or.csv	1018	14	cellulose,plant fibres	121.661	1	11.03	11.03	491.839	7.62351e-10
1019	E:/Veroeffentlichungen/Paperinpreparation/PyvsFTIR/pygcms/Plankton_He430_7_4,6 mL_77x77_LR_FTIR2_or.csv	1019	14	cellulose,plant fibres	121.661	1	11.03	11.03	491.839	7.62351e-10
1020	E:/Veroeffentlichungen/Paperinpreparation/PyvsFTIR/pygcms/Plankton_He430_7_4,6 mL_77x77_LR_FTIR2_or.csv	1020	14	cellulose,plant fibres	121.661	1	11.03	11.03	491.839	7.62351e-10
1021	E:/Veroeffentlichungen/Paperinpreparation/PyvsFTIR/pygcms/Plankton_He430_7_4,6 mL_77x77_LR_FTIR2_or.csv	1021	14	cellulose,plant fibres	121.661	1	11.03	11.03	491.839	7.62351e-10
1022	E:/Veroeffentlichungen/Paperinpreparation/PyvsFTIR/pygcms/Plankton_He430_7_4,6 mL_77x77_LR_FTIR2_or.csv	1022	14	cellulose,plant fibres	121.661	1	11.03	11.03	491.839	7.62351e-10
1023	E:/Veroeffentlichungen/Paperinpreparation/PyvsFTIR/pygcms/Plankton_He430_7_4,6 mL_77x77_LR_FTIR2_or.csv	1023	14	cellulose,plant fibres	121.661	1	11.03	11.03	491.839	7.62351e-10
1024	E:/Veroeffentlichungen/Paperinpreparation/PyvsFTIR/pygcms/Plankton_He430_7_4,6 mL_77x77_LR_FTIR2_or.csv	1024	14	cellulose,plant fibres	121.661	1	11.03	11.03	491.839	7.62351e-10
1025	E:/Veroeffentlichungen/Paperinpreparation/PyvsFTIR/pygcms/Plankton_He430_7_4,6 mL_77x77_LR_FTIR2_or.csv	1025	14	cellulose,plant fibres	121.661	1	11.03	11.03	491.839	7.62351e-10
1026	E:/Veroeffentlichungen/Paperinpreparation/PyvsFTIR/pygcms/Plankton_He430_7_4,6 mL_77x77_LR_FTIR2_or.csv	1026	14	cellulose,plant fibres	121.661	1	11.03	11.03	491.839	7.62351e-10
1027	E:/Veroeffentlichungen/Paperinpreparation/PyvsFTIR/pygcms/Plankton_He430_7_4,6 mL_77x77_LR_FTIR2_or.csv	1027	14	cellulose,plant fibres	121.661	1	11.03	11.03	491.839	7.62351e-10
1028	E:/Veroeffentlichungen/Paperinpreparation/PyvsFTIR/pygcms/Plankton_He430_7_4,6 mL_77x77_LR_FTIR2_or.csv	1028	14	cellulose,plant fibres	121.661	1	11.03	11.03	491.839	7.62351e-10
1029	E:/Veroeffentlichungen/Paperinpreparation/PyvsFTIR/pygcms/Plankton_He430_7_4,6 mL_77x77_LR_FTIR2_or.csv	1029	14	cellulose,plant fibres	121.661	1	11.03	11.03	491.839	7.62351e-10
1030	E:/Veroeffentlichungen/Paperinpreparation/PyvsFTIR/pygcms/Plankton_He430_7_4,6 mL_77x77_LR_FTIR2_or.csv	1030	14	cellulose,plant fibres	121.661	1	11.03	11.03	491.839	7.62351e-10
1031	E:/Veroeffentlichungen/Paperinpreparation/PyvsFTIR/pygcms/Plankton_He430_7_4,6 mL_77x77_LR_FTIR2_or.csv	1031	14	cellulose,plant fibres	121.661	1	11.03	11.03	491.839	7.62351e-10
1032	E:/Veroeffentlichungen/Paperinpreparation/PyvsFTIR/pygcms/Plankton_He430_7_4,6 mL_77x77_LR_FTIR2_or.csv	1032	14	cellulose,plant fibres	121.661	1	11.03	11.03	491.839	7.62351e-10
1033	E:/Veroeffentlichungen/Paperinpreparation/PyvsFTIR/pygcms/Plankton_He430_7_4,6 mL_77x77_LR_FTIR2_or.csv	1033	14	cellulose,plant fibres	121.661	1	11.03	11.03	491.839	7.62351e-10
1034	E:/Veroeffentlichungen/Paperinpreparation/PyvsFTIR/pygcms/Plankton_He430_7_4,6 mL_77x77_LR_FTIR2_or.csv	1034	14	cellulose,plant fibres	121.661	1	11.03	11.03	491.839	7.62351e-10
1035	E:/Veroeffentlichungen/Paperinpreparation/PyvsFTIR/pygcms/Plankton_He430_7_4,6 mL_77x77_LR_FTIR2_or.csv	1035	14	cellulose,plant fibres	121.661	1	11.03	11.03	491.839	7.62351e-10
1036	E:/Veroeffentlichungen/Paperinpreparation/PyvsFTIR/pygcms/Plankton_He430_7_4,6 mL_77x77_LR_FTIR2_or.csv	1036	14	cellulose,plant fibres	121.661	1	11.03	11.03	491.839	7.62351e-10
1037	E:/Veroeffentlichungen/Paperinpreparation/PyvsFTIR/pygcms/Plankton_He430_7_4,6 mL_77x77_LR_FTIR2_or.csv	1037	14	cellulose,plant fibres	121.661	1	11.03	11.03	491.839	7.62351e-10
1038	E:/Veroeffentlichungen/Paperinpreparation/PyvsFTIR/pygcms/Plankton_He430_7_4,6 mL_77x77_LR_FTIR2_or.csv	1038	14	cellulose,plant fibres	121.661	1	11.03	11.03	491.839	7.62351e-10
1039	E:/Veroeffentlichungen/Paperinpreparation/PyvsFTIR/pygcms/Plankton_He430_7_4,6 mL_77x77_LR_FTIR2_or.csv	1039	14	cellulose,plant fibres	121.661	1	11.03	11.03	491.839	7.62351e-10
1040	E:/Veroeffentlichungen/Paperinpreparation/PyvsFTIR/pygcms/Plankton_He430_7_4,6 mL_77x77_LR_FTIR2_or.csv	1040	14	cellulose,plant fibres	121.661	1	11.03	11.03	491.839	7.62351e-10
1041	E:/Veroeffentlichungen/Paperinpreparation/PyvsFTIR/pygcms/Plankton_He430_7_4,6 mL_77x77_LR_FTIR2_or.csv	1041	14	cellulose,plant fibres	121.661	1	11.03	11.03	491.839	7.62351e-10
1042	E:/Veroeffentlichungen/Paperinpreparation/PyvsFTIR/pygcms/Plankton_He430_7_4,6 mL_77x77_LR_FTIR2_or.csv	1042	14	cellulose,plant fibres	121.661	1	11.03	11.03	491.839	7.62351e-10
1043	E:/Veroeffentlichungen/Paperinpreparation/PyvsFTIR/pygcms/Plankton_He430_7_4,6 mL_77x77_LR_FTIR2_or.csv	1043	14	cellulose,plant fibres	121.661	1	11.03	11.03	491.839	7.62351e-10
1044	E:/Veroeffentlichungen/Paperinpreparation/PyvsFTIR/pygcms/Plankton_He430_7_4,6 mL_77x77_LR_FTIR2_or.csv	1044	14	cellulose,plant fibres	121.661	1	11.03	11.03	491.839	7.62351e-10
1045	E:/Veroeffentlichungen/Paperinpreparation/PyvsFTIR/pygcms/Plankton_He430_7_4,6 mL_77x77_LR_FTIR2_or.csv	1045	14	cellulose,plant fibres	121.661	1	11.03	11.03	491.839	7.62351e-10
1046	E:/Veroeffentlichungen/Paperinpreparation/PyvsFTIR/pygcms/Plankton_He430_7_4,6 mL_77x77_LR_FTIR2_or.csv	1046	14	cellulose,plant fibres	121.661	1	11.03	11.03	491.839	7.62351e-10
1047	E:/Veroeffentlichungen/Paperinpreparation/PyvsFTIR/pygcms/Plankton_He430_7_4,6 mL_77x77_LR_FTIR2_or.csv	1047	14	cellulose,plant fibres	121.661	1	11.03	11.03	491.839	7.62351e-10
1048	E:/Veroeffentlichungen/Paperinpreparation/PyvsFTIR/pygcms/Plankton_He430_7_4,6 mL_77x77_LR_FTIR2_or.csv	1048	14	cellulose,plant fibres	121.661	1	11.03	11.03	491.839	7.62351e-10
1049	E:/Veroeffentlichungen/Paperinpreparation/PyvsFTIR/pygcms/Plankton_He430_7_4,6 mL_77x77_LR_FTIR2_or.csv	1049	14	cellulose,plant fibres	121.661	1	11.03	11.03	491.839	7.62351e-10
1050	E:/Veroeffentlichungen/Paperinpreparation/PyvsFTIR/pygcms/Plankton_He430_7_4,6 mL_77x77_LR_FTIR2_or.csv	1050	14	cellulose,plant fibres	121.661	1	11.03	11.03	491.839	7.62351e-10
1051	E:/Veroeffentlichungen/Paperinpreparation/PyvsFTIR/pygcms/Plankton_He430_7_4,6 mL_77x77_LR_FTIR2_or.csv	1051	14	cellulose,plant fibres	121.661	1	11.03	11.03	491.839	7.62351e-10
1052	E:/Veroeffentlichungen/Paperinpreparation/PyvsFTIR/pygcms/Plankton_He430_7_4,6 mL_77x77_LR_FTIR2_or.csv	1052	14	cellulose,plant fibres	121.661	1	11.03	11.03	491.839	7.62351e-10
1053	E:/Veroeffentlichungen/Paperinpreparation/PyvsFTIR/pygcms/Plankton_He430_7_4,6 mL_77x77_LR_FTIR2_or.csv	1053	14	cellulose,plant fibres	121.661	1	11.03	11.03	491.839	7.62351e-10
1054	E:/Veroeffentlichungen/Paperinpreparation/PyvsFTIR/pygcms/Plankton_He430_7_4,6 mL_77x77_LR_FTIR2_or.csv	1054	14	cellulose,plant fibres	121.661	1	11.03	11.03	491.839	7.62351e-10
1055	E:/Veroeffentlichungen/Paperinpreparation/PyvsFTIR/pygcms/Plankton_He430_7_4,6 mL_77x77_LR_FTIR2_or.csv	1055	14	cellulose,plant fibres	121.661	1	11.03	11.03	491.839	7.62351e-10
1056	E:/Veroeffentlichungen/Paperinpreparation/PyvsFTIR/pygcms/Plankton_He430_7_4,6 mL_77x77_LR_FTIR2_or.csv	1056	14	cellulose,plant fibres	121.661	1	11.03	11.03	491.839	7.62351e-10
1057	E:/Veroeffentlichungen/Paperinpreparation/PyvsFTIR/pygcms/Plankton_He430_7_4,6 mL_77x77_LR_FTIR2_or.csv	1057	14	cellulose,plant fibres	121.661	1	11.03	11.03	491.839	7.62351e-10
1058	E:/Veroeffentlichungen/Paperinpreparation/PyvsFTIR/pygcms/Plankton_He430_7_4,6 mL_77x77_LR_FTIR2_or.csv	1058	14	cellulose,plant fibres	121.661	1	11.03	11.03	491.839	7.62351e-10
1059	E:/Veroeffentlichungen/Paperinpreparation/PyvsFTIR/pygcms/Plankton_He430_7_4,6 mL_77x77_LR_FTIR2_or.csv	1059	14	cellulose,plant fibres	121.661	1	11.03	11.03	491.839	7.62351e-10
1060	E:/Veroeffentlichungen/Paperinpreparation/PyvsFTIR/pygcms/Plankton_He430_7_4,6 mL_77x77_LR_FTIR2_or.csv	1060	14	cellulose,plant fibres	121.661	1	11.03	11.03	491.839	7.62351e-10
1061	E:/Veroeffentlichungen/Paperinpreparation/PyvsFTIR/pygcms/Plankton_He430_7_4,6 mL_77x77_LR_FTIR2_or.csv	1061	14	cellulose,plant fibres	121.661	1	11.03	11.03	491.839	7.62351e-10
1062	E:/Veroeffentlichungen/Paperinpreparation/PyvsFTIR/pygcms/Plankton_He430_7_4,6 mL_77x77_LR_FTIR2_or.csv	1062	14	cellulose,plant fibres	121.661	1	11.03	11.03	491.839	7.62351e-10
1063	E:/Veroeffentlichungen/Paperinpreparation/PyvsFTIR/pygcms/Plankton_He430_7_4,6 mL_77x77_LR_FTIR2_or.csv	1063	14	cellulose,plant fibres	121.661	1	11.03	11.03	491.839	7.62351e-10
1064	E:/Veroeffentlichungen/Paperinpreparation/PyvsFTIR/pygcms/Plankton_He430_7_4,6 mL_77x77_LR_FTIR2_or.csv	1064	14	cellulose,plant fibres	121.661	1	11.03	11.03	491.839	7.62351e-10
1065	E:/Veroeffentlichungen/Paperinpreparation/PyvsFTIR/pygcms/Plankton_He430_7_4,6 mL_77x77_LR_FTIR2_or.csv	1065	14	cellulose,plant fibres	121.661	1	11.03	11.03	491.839	7.62351e-10
1066	E:/Veroeffentlichungen/Paperinpreparation/PyvsFTIR/pygcms/Plankton_He430_7_4,6 mL_77x77_LR_FTIR2_or.csv	1066	14	cellulose,plant fibres	121.661	1	11.03	11.03	491.839	7.62351e-10
1067	E:/Veroeffentlichungen/Paperinpreparation/PyvsFTIR/pygcms/Plankton_He430_7_4,6 mL_77x77_LR_FTIR2_or.csv	1067	14	cellulose,plant fibres	121.661	1	11.03	11.03	491.839	7.62351e-10
1068	E:/Veroeffentlichungen/Paperinpreparation/PyvsFTIR/pygcms/Plankton_He430_7_4,6 mL_77x77_LR_FTIR2_or.csv	1068	14	cellulose,plant fibres	121.661	1	11.03	11.03	491.839	7.62351e-10
1069	E:/Veroeffentlichungen/Paperinpreparation/PyvsFTIR/pygcms/Plankton_He430_7_4,6 mL_77x77_LR_FTIR2_or.csv	1069	14	cellulose,plant fibres	121.661	1	11.03	11.03	491.839	7.62351e-10
1070	E:/Veroeffentlichungen/Paperinpreparation/PyvsFTIR/pygcms/Plankton_He430_7_4,6 mL_77x77_LR_FTIR2_or.csv	1070	14	cellulose,plant fibres	121.661	1	11.03	11.03	491.839	7.62351e-10
1071	E:/Veroeffentlichungen/Paperinpreparation/PyvsFTIR/pygcms/Plankton_He430_7_4,6 mL_77x77_LR_FTIR2_or.csv	1071	14	cellulose,plant fibres	121.661	1	11.03	11.03	491.839	7.62351e-10
1072	E:/Veroeffentlichungen/Paperinpreparation/PyvsFTIR/pygcms/Plankton_He430_7_4,6 mL_77x77_LR_FTIR2_or.csv	1072	14	cellulose,plant fibres	121.661	1	11.03	11.03	491.839	7.62351e-10
1073	E:/Veroeffentlichungen/Paperinpreparation/PyvsFTIR/pygcms/Plankton_He430_7_4,6 mL_77x77_LR_FTIR2_or.csv	1073	14	cellulose,plant fibres	121.661	1	11.03	11.03	491.839	7.62351e-10
1074	E:/Veroeffentlichungen/Paperinpreparation/PyvsFTIR/pygcms/Plankton_He430_7_4,6 mL_77x77_LR_FTIR2_or.csv	1074	14	cellulose,plant fibres	121.661	1	11.03	11.03	491.839	7.62351e-10
1075	E:/Veroeffentlichungen/Paperinpreparation/PyvsFTIR/pygcms/Plankton_He430_7_4,6 mL_77x77_LR_FTIR2_or.csv	1075	14	cellulose,plant fibres	121.661	1	11.03	11.03	491.839	7.62351e-10
1076	E:/Veroeffentlichungen/Paperinpreparation/PyvsFTIR/pygcms/Plankton_He430_7_4,6 mL_77x77_LR_FTIR2_or.csv	1076	14	cellulose,plant fibres	121.661	1	11.03	11.03	491.839	7.62351e-10
1077	E:/Veroeffentlichungen/Paperinpreparation/PyvsFTIR/pygcms/Plankton_He430_7_4,6 mL_77x77_LR_FTIR2_or.csv	1077	14	cellulose,plant fibres	121.661	1	11.03	11.03	491.839	7.62351e-10
1078	E:/Veroeffentlichungen/Paperinpreparation/PyvsFTIR/pygcms/Plankton_He430_7_4,6 mL_77x77_LR_FTIR2_or.csv	1078	14	cellulose,plant fibres	121.661	1	11.03	11.03	491.839	7.62351e-10
1079	E:/Veroeffentlichungen/Paperinpreparation/PyvsFTIR/pygcms/Plankton_He430_7_4,6 mL_77x77_LR_FTIR2_or.csv	1079	14	cellulose,plant fibres	121.661	1	11.03	11.03	491.839	7.62351e-10
1080	E:/Veroeffentlichungen/Paperinpreparation/PyvsFTIR/pygcms/Plankton_He430_7_4,6 mL_77x77_LR_FTIR2_or.csv	1080	14	cellulose,plant fibres	121.661	1	11.03	11.03	491.839	7.62351e-10
1081	E:/Veroeffentlichungen/Paperinpreparation/PyvsFTIR/pygcms/Plankton_He430_7_4,6 mL_77x77_LR_FTIR2_or.csv	1081	14	cellulose,plant fibres	121.661	1	11.03	11.03	491.839	7.62351e-10
1082	E:/Veroeffentlichungen/Paperinpreparation/PyvsFTIR/pygcms/Plankton_He430_7_4,6 mL_77x77_LR_FTIR2_or.csv	1082	14	cellulose,plant fibres	121.661	1	11.03	11.03	491.839	7.62351e-10
1083	E:/Veroeffentlichungen/Paperinpreparation/PyvsFTIR/pygcms/Plankton_He430_7_4,6 mL_77x77_LR_FTIR2_or.csv	1083	14	cellulose,plant fibres	121.661	1	11.03	11.03	491.839	7.62351e-10
1084	E:/Veroeffentlichungen/Paperinpreparation/PyvsFTIR/pygcms/Plankton_He430_7_4,6 mL_77x77_LR_FTIR2_or.csv	1084	14	cellulose,plant fibres	121.661	1	11.03	11.03	491.839	7.62351e-10
1085	E:/Veroeffentlichungen/Paperinpreparation/PyvsFTIR/pygcms/Plankton_He430_7_4,6 mL_77x77_LR_FTIR2_or.csv	1085	14	cellulose,plant fibres	121.661	1	11.03	11.03	491.839	7.62351e-10
1086	E:/Veroeffentlichungen/Paperinpreparation/PyvsFTIR/pygcms/Plankton_He430_7_4,6 mL_77x77_LR_FTIR2_or.csv	1086	14	cellulose,plant fibres	121.661	1	11.03	11.03	491.839	7.62351e-10
1087	E:/Veroeffentlichungen/Paperinpreparation/PyvsFTIR/pygcms/Plankton_He430_7_4,6 mL_77x77_LR_FTIR2_or.csv	1087	14	cellulose,plant fibres	121.661	1	11.03	11.03	491.839	7.62351e-10
1088	E:/Veroeffentlichungen/Paperinpreparation/PyvsFTIR/pygcms/Plankton_He430_7_4,6 mL_77x77_LR_FTIR2_or.csv	1088	14	cellulose,plant fibres	121.661	1	11.03	11.03	491.839	7.62351e-10
1089	E:/Veroeffentlichungen/Paperinpreparation/PyvsFTIR/pygcms/Plankton_He430_7_4,6 mL_77x77_LR_FTIR2_or.csv	1089	14	cellulose,plant fibres	121.661	1	11.03	11.03	491.839	7.62351e-10
1090	E:/Veroeffentlichungen/Paperinpreparation/PyvsFTIR/pygcms/Plankton_He430_7_4,6 mL_77x77_LR_FTIR2_or.csv	1090	14	cellulose,plant fibres	121.661	1	11.03	11.03	491.839	7.62351e-10
1091	E:/Veroeffentlichungen/Paperinpreparation/PyvsFTIR/pygcms/Plankton_He430_7_4,6 mL_77x77_LR_FTIR2_or.csv	1091	14	cellulose,plant fibres	121.661	1	11.03	11.03	491.839	7.62351e-10
1092	E:/Veroeffentlichungen/Paperinpreparation/PyvsFTIR/pygcms/Plankton_He430_7_4,6 mL_77x77_LR_FTIR2_or.csv	1092	14	cellulose,plant fibres	121.661	1	11.03	11.03	491.839	7.62351e-10
1093	E:/Veroeffentlichungen/Paperinpreparation/PyvsFTIR/pygcms/Plankton_He430_7_4,6 mL_77x77_LR_FTIR2_or.csv	1093	14	cellulose,plant fibres	121.661	1	11.03	11.03	491.839	7.62351e-10
1094	E:/Veroeffentlichungen/Paperinpreparation/PyvsFTIR/pygcms/Plankton_He430_7_4,6 mL_77x77_LR_FTIR2_or.csv	1094	14	cellulose,plant fibres	121.661	1	11.03	11.03	491.839	7.62351e-10
1095	E:/Veroeffentlichungen/Paperinpreparation/PyvsFTIR/pygcms/Plankton_He430_7_4,6 mL_77x77_LR_FTIR2_or.csv	1095	14	cellulose,plant fibres	121.661	1	11.03	11.03	491.839	7.62351e-10
1096	E:/Veroeffentlichungen/Paperinpreparation/PyvsFTIR/pygcms/Plankton_He430_7_4,6 mL_77x77_LR_FTIR2_or.csv	1096	14	cellulose,plant fibres	121.661	1	11.03	11.03	491.839	7.62351e-10
1097	E:/Veroeffentlichungen/Paperinpreparation/PyvsFTIR/pygcms/Plankton_He430_7_4,6 mL_77x77_LR_FTIR2_or.csv	1097	14	cellulose,plant fibres	121.661	1	11.03	11.03	491.839	7.62351e-10
1098	E:/Veroeffentlichungen/Paperinpreparation/PyvsFTIR/pygcms/Plankton_He430_7_4,6 mL_77x77_LR_FTIR2_or.csv	1098	14	cellulose,plant fibres	121.661	1	11.03	11.03	491.839	7.62351e-10
1099	E:/Veroeffentlichungen/Paperinpreparation/PyvsFTIR/pygcms/Plankton_He430_7_4,6 mL_77x77_LR_FTIR2_or.csv	1099	14	cellulose,plant fibres	121.661	1	11.03	11.03	491.839	7.62351e-10
1100	E:/Veroeffentlichungen/Paperinpreparation/PyvsFTIR/pygcms/Plankton_He430_7_4,6 mL_77x77_LR_FTIR2_or.csv	1100	14	cellulose,plant fibres	121.661	1	11.03	11.03	491.839	7.62351e-10
1101	E:/Veroeffentlichungen/Paperinpreparation/PyvsFTIR/pygcms/Plankton_He430_7_4,6 mL_77x77_LR_FTIR2_or.csv	1101	14	cellulose,plant fibres	121.661	1	11.03	11.03	491.839	7.62351e-10
1102	E:/Veroeffentlichungen/Paperinpreparation/PyvsFTIR/pygcms/Plankton_He430_7_4,6 mL_77x77_LR_FTIR2_or.csv	1102	14	cellulose,plant fibres	121.661	1	11.03	11.03	491.839	7.62351e-10
1103	E:/Veroeffentlichungen/Paperinpreparation/PyvsFTIR/pygcms/Plankton_He430_7_4,6 mL_77x77_LR_FTIR2_or.csv	1103	14	cellulose,plant fibres	121.661	1	11.03	11.03	491.839	7.62351e-10
1104	E:/Veroeffentlichungen/Paperinpreparation/PyvsFTIR/pygcms/Plankton_He430_7_4,6 mL_77x77_LR_FTIR2_or.csv	1104	14	cellulose,plant fibres	121.661	1	11.03	11.03	491.839	7.62351e-10
1105	E:/Veroeffentlichungen/Paperinpreparation/PyvsFTIR/pygcms/Plankton_He430_7_4,6 mL_77x77_LR_FTIR2_or.csv	1105	14	cellulose,plant fibres	121.661	1	11.03	11.03	491.839	7.62351e-10
1106	E:/Veroeffentlichungen/Paperinpreparation/PyvsFTIR/pygcms/Plankton_He430_7_4,6 mL_77x77_LR_FTIR2_or.csv	1106	14	cellulose,plant fibres	121.661	1	11.03	11.03	491.839	7.62351e-10
1107	E:/Veroeffentlichungen/Paperinpreparation/PyvsFTIR/pygcms/Plankton_He430_7_4,6 mL_77x77_LR_FTIR2_or.csv	1107	14	cellulose,plant fibres	121.661	1	11.03	11.03	491.839	7.62351e-10
1	E:/Veroeffentlichungen/Paperinpreparation/PyvsFTIR/pygcms/Plankton_He430_7_4,6 mL_77x77_LR_FTIR2_or.csv	1	15	quartz	2068.24	3.20485	79.5385	24.8182	17956.2	3.9324e-08
2	E:/Veroeffentlichungen/Paperinpreparation/PyvsFTIR/pygcms/Plankton_He430_7_4,6 mL_77x77_LR_FTIR2_or.csv	2	15	quartz	729.965	3.46575	39.7692	11.4749	1919.3	4.20327e-09
3	E:/Veroeffentlichungen/Paperinpreparation/PyvsFTIR/pygcms/Plankton_He430_7_4,6 mL_77x77_LR_FTIR2_or.csv	3	15	quartz	486.644	2.61803	24.6638	9.42074	802.283	1.757e-09
4	E:/Veroeffentlichungen/Paperinpreparation/PyvsFTIR/pygcms/Plankton_He430_7_4,6 mL_77x77_LR_FTIR2_or.csv	4	15	quartz	364.983	1.73205	15.5988	9.00596	463.711	1.01553e-09
5	E:/Veroeffentlichungen/Paperinpreparation/PyvsFTIR/pygcms/Plankton_He430_7_4,6 mL_77x77_LR_FTIR2_or.csv	5	15	quartz	364.983	4.39107	24.6638	5.61682	285.192	6.24572e-10
6	E:/Veroeffentlichungen/Paperinpreparation/PyvsFTIR/pygcms/Plankton_He430_7_4,6 mL_77x77_LR_FTIR2_or.csv	6	15	quartz	364.983	1.73205	15.5988	9.00596	463.711	1.01553e-09
7	E:/Veroeffentlichungen/Paperinpreparation/PyvsFTIR/pygcms/Plankton_He430_7_4,6 mL_77x77_LR_FTIR2_or.csv	7	15	quartz	364.983	3	33.09	11.03	1475.52	3.23138e-09
8	E:/Veroeffentlichungen/Paperinpreparation/PyvsFTIR/pygcms/Plankton_He430_7_4,6 mL_77x77_LR_FTIR2_or.csv	8	15	quartz	243.322	2	22.06	11.03	983.679	2.15426e-09
9	E:/Veroeffentlichungen/Paperinpreparation/PyvsFTIR/pygcms/Plankton_He430_7_4,6 mL_77x77_LR_FTIR2_or.csv	9	15	quartz	243.322	2	22.06	11.03	983.679	2.15426e-09
10	E:/Veroeffentlichungen/Paperinpreparation/PyvsFTIR/pygcms/Plankton_He430_7_4,6 mL_77x77_LR_FTIR2_or.csv	10	15	quartz	121.661	1	11.03	11.03	491.839	1.07713e-09
11	E:/Veroeffentlichungen/Paperinpreparation/PyvsFTIR/pygcms/Plankton_He430_7_4,6 mL_77x77_LR_FTIR2_or.csv	11	15	quartz	121.661	1	11.03	11.03	491.839	1.07713e-09
12	E:/Veroeffentlichungen/Paperinpreparation/PyvsFTIR/pygcms/Plankton_He430_7_4,6 mL_77x77_LR_FTIR2_or.csv	12	15	quartz	121.661	1	11.03	11.03	491.839	1.07713e-09
13	E:/Veroeffentlichungen/Paperinpreparation/PyvsFTIR/pygcms/Plankton_He430_7_4,6 mL_77x77_LR_FTIR2_or.csv	13	15	quartz	121.661	1	11.03	11.03	491.839	1.07713e-09
14	E:/Veroeffentlichungen/Paperinpreparation/PyvsFTIR/pygcms/Plankton_He430_7_4,6 mL_77x77_LR_FTIR2_or.csv	14	15	quartz	121.661	1	11.03	11.03	491.839	1.07713e-09
1	E:/Veroeffentlichungen/Paperinpreparation/PyvsFTIR/pygcms/Plankton_He430_7_4,6 mL_77x77_LR_FTIR2_or.csv	1	32	rubber type 3	121.661	1	11.03	11.03	491.839	5.41023e-10

## Sheet: Mass_per_size_and_polymer
ID of size class	Size class	Upper area of size class	polyethylene	polyethylene oxidized	polyethylene-chlorinated	polypropylene	polystyrene	polycarbonate	polyamide	polyvinylchloride	cellulose chemical modified	nitrile rubber	polyester	acrylates/polyurethanes/varnish/lacquer	animal fur	plant fibres	sand	polysulfone	polyetheretherketon	polychloroprene	chitin	polyisoprene chlorinated	polylactide acide	polycaprolactone	ethylene-vinyl-acetate	polyimide	polyoxymethylene	polybutadiene	acrylonitrile-butadiene	rubber type 1	rubber type 2	charcoal	coal	rubber type 3
		0	1	2	3	4	5	6	7	8	9	10	11	12	13	14	15	16	17	18	19	20	21	22	23	24	25	26	27	28	29	30	31	32
1	single Pixel	121.661	0	0	0	0	0	0	1.61905e-09	0	0	0	0	0	0	5.33646e-07	5.38564e-09	0	0	0	0	0	0	0	0	0	0	0	0	0	0	0	0	5.41023e-10
2	25	625	1.32157e-09	0	1.14107e-09	0	0	0	2.69841e-09	0	0	0	1.35748e-09	0	6.85013e-09	4.05404e-07	1.19525e-08	0	0	0	0	0	0	0	0	0	0	0	0	0	0	0	0	0
3	50	2500	0	0	4.30323e-09	0	0	0	0	0	0	0	0	0	0	1.92748e-06	4.35273e-08	0	0	0	0	0	0	0	0	0	0	0	0	0	0	0	0	0
4	75	5625	0	0	0	0	0	0	0	0	0	0	0	0	0	3.10563e-06	0	0	0	0	0	0	0	0	0	0	0	0	0	0	0	0	0	0
5	100	10000	0	0	0	0	0	0	1.7644e-07	0	0	0	0	0	0	4.37524e-06	0	0	0	0	0	0	0	0	0	0	0	0	0	0	0	0	0	0
6	125	15625	0	0	0	0	0	0	0	0	0	0	0	0	0	5.49302e-06	0	0	0	0	0	0	0	0	0	0	0	0	0	0	0	0	0	0
7	150	22500	0	0	0	0	0	0	0	0	0	0	0	0	0	1.49705e-06	0	0	0	0	0	0	0	0	0	0	0	0	0	0	0	0	0	0
8	175	30625	0	0	0	0	0	0	0	0	0	0	0	0	0	8.62827e-06	0	0	0	0	0	0	0	0	0	0	0	0	0	0	0	0	0	0
9	200	40000	0	0	0	0	0	0	0	0	0	0	0	0	0	0	0	0	0	0	0	0	0	0	0	0	0	0	0	0	0	0	0	0
10	225	50625	0	0	0	0	0	0	0	0	0	0	0	0	0	0	0	0	0	0	0	0	0	0	0	0	0	0	0	0	0	0	0	0
11	250	62500	0	0	0	0	0	0	0	0	0	0	0	0	0	0	0	0	0	0	0	0	0	0	0	0	0	0	0	0	0	0	0	0
12	275	75625	0	0	0	0	0	0	0	0	0	0	0	0	0	0	0	0	0	0	0	0	0	0	0	0	0	0	0	0	0	0	0	0
13	300	90000	0	0	0	0	0	0	0	0	0	0	0	0	0	0	0	0	0	0	0	0	0	0	0	0	0	0	0	0	0	0	0	0
14	325	105625	0	0	0	0	0	0	0	0	0	0	0	0	0	0	0	0	0	0	0	0	0	0	0	0	0	0	0	0	0	0	0	0
15	350	122500	0	0	0	0	0	0	0	0	0	0	0	0	0	0	0	0	0	0	0	0	0	0	0	0	0	0	0	0	0	0	0	0
16	375	140625	0	0	0	0	0	0	0	0	0	0	0	0	0	0	0	0	0	0	0	0	0	0	0	0	0	0	0	0	0	0	0	0
17	400	160000	0	0	0	0	0	0	0	0	0	0	0	0	0	0	0	0	0	0	0	0	0	0	0	0	0	0	0	0	0	0	0	0
18	425	180625	0	0	0	0	0	0	0	0	0	0	0	0	0	0	0	0	0	0	0	0	0	0	0	0	0	0	0	0	0	0	0	0
19	450	202500	0	0	0	0	0	0	0	0	0	0	0	0	0	0	0	0	0	0	0	0	0	0	0	0	0	0	0	0	0	0	0	0
20	475	225625	0	0	0	0	0	0	0	0	0	0	0	0	0	0	0	0	0	0	0	0	0	0	0	0	0	0	0	0	0	0	0	0
21	500	250000	0	0	0	0	0	0	0	0	0	0	0	0	0	0	0	0	0	0	0	0	0	0	0	0	0	0	0	0	0	0	0	0
	>500	99999999	0	0	0	0	0	0	0	0	0	0	0	0	0	0	0	0	0	0	0	0	0	0	0	0	0	0	0	0	0	0	0	0
		Particle Mass in g
