# Supplementary material for: Comparison of pyrolysis gas chromatography/mass spectrometry and hyperspectral FTIR imaging spectroscopy for the analysis of microplastics
Source: Anal Bioanal Chem. 2020 Oct 26;412(30):8283–98. doi: 10.1007/s00216-020-02979-w (PMC7680748; doi:10.1007/s00216-020-02979-w)
Supplement: Supplementary file 3 — (TAR 2.81 mb) [file 216_2020_2979_MOESM3_ESM.tar › Sediment_HE430_S20.xlsx]

## Sheet: Input data
	fileID	c	p	Material	Assigned Area in micron²	Elongation	Diameter in micron	Minimum diameter in micron	Volume im mircon3	Weight
1	E:/Veroeffentlichungen/Paperinpreparation/PyvsFTIR/pygcms/Sediment_He430_20_40,0mL_78x78_LH_FTIR2_or.csv	1	1	polyethylene	486.644	4.4712	34.8799	7.80102	777.991	7.39092e-10
2	E:/Veroeffentlichungen/Paperinpreparation/PyvsFTIR/pygcms/Sediment_He430_20_40,0mL_78x78_LH_FTIR2_or.csv	2	1	polyethylene	121.661	1	11.03	11.03	491.839	4.67247e-10
3	E:/Veroeffentlichungen/Paperinpreparation/PyvsFTIR/pygcms/Sediment_He430_20_40,0mL_78x78_LH_FTIR2_or.csv	3	1	polyethylene	121.661	1	11.03	11.03	491.839	4.67247e-10
1	E:/Veroeffentlichungen/Paperinpreparation/PyvsFTIR/pygcms/Sediment_He430_20_40,0mL_78x78_LH_FTIR2_or.csv	1	3	polyethylene, chlorinated	1216.61	1.18322	34.8799	29.4789	11109.5	1.2887e-08
2	E:/Veroeffentlichungen/Paperinpreparation/PyvsFTIR/pygcms/Sediment_He430_20_40,0mL_78x78_LH_FTIR2_or.csv	2	3	polyethylene, chlorinated	486.644	5.82843	34.8799	5.98445	457.847	5.31103e-10
3	E:/Veroeffentlichungen/Paperinpreparation/PyvsFTIR/pygcms/Sediment_He430_20_40,0mL_78x78_LH_FTIR2_or.csv	3	3	polyethylene, chlorinated	243.322	2	22.06	11.03	983.679	1.14107e-09
4	E:/Veroeffentlichungen/Paperinpreparation/PyvsFTIR/pygcms/Sediment_He430_20_40,0mL_78x78_LH_FTIR2_or.csv	4	3	polyethylene, chlorinated	121.661	1	11.03	11.03	491.839	5.70534e-10
1	E:/Veroeffentlichungen/Paperinpreparation/PyvsFTIR/pygcms/Sediment_He430_20_40,0mL_78x78_LH_FTIR2_or.csv	1	4	polypropylene	9246.23	1.3802	143.814	104.198	572286	5.43672e-07
2	E:/Veroeffentlichungen/Paperinpreparation/PyvsFTIR/pygcms/Sediment_He430_20_40,0mL_78x78_LH_FTIR2_or.csv	2	4	polypropylene	8516.26	1.66087	163.973	98.7272	585790	5.56501e-07
3	E:/Veroeffentlichungen/Paperinpreparation/PyvsFTIR/pygcms/Sediment_He430_20_40,0mL_78x78_LH_FTIR2_or.csv	3	4	polypropylene	2189.9	1.48355	55.15	37.1743	27933.6	2.65369e-08
4	E:/Veroeffentlichungen/Paperinpreparation/PyvsFTIR/pygcms/Sediment_He430_20_40,0mL_78x78_LH_FTIR2_or.csv	4	4	polypropylene	2068.24	2.69382	77.9939	28.9529	23963	2.27648e-08
5	E:/Veroeffentlichungen/Paperinpreparation/PyvsFTIR/pygcms/Sediment_He430_20_40,0mL_78x78_LH_FTIR2_or.csv	5	4	polypropylene	1946.57	1.97104	64.3154	32.6301	25098.6	2.38436e-08
6	E:/Veroeffentlichungen/Paperinpreparation/PyvsFTIR/pygcms/Sediment_He430_20_40,0mL_78x78_LH_FTIR2_or.csv	6	4	polypropylene	1216.61	1.65716	44.12	26.6239	11462.4	1.08892e-08
7	E:/Veroeffentlichungen/Paperinpreparation/PyvsFTIR/pygcms/Sediment_He430_20_40,0mL_78x78_LH_FTIR2_or.csv	7	4	polypropylene	1216.61	2.12126	56.2422	26.5135	14490.9	1.37663e-08
8	E:/Veroeffentlichungen/Paperinpreparation/PyvsFTIR/pygcms/Sediment_He430_20_40,0mL_78x78_LH_FTIR2_or.csv	8	4	polypropylene	1094.95	1.62727	39.7692	24.4393	8706.04	8.27074e-09
9	E:/Veroeffentlichungen/Paperinpreparation/PyvsFTIR/pygcms/Sediment_He430_20_40,0mL_78x78_LH_FTIR2_or.csv	9	4	polypropylene	851.626	3.79382	49.3277	13.0021	3056.42	2.9036e-09
10	E:/Veroeffentlichungen/Paperinpreparation/PyvsFTIR/pygcms/Sediment_He430_20_40,0mL_78x78_LH_FTIR2_or.csv	10	4	polypropylene	729.965	1.35401	24.6638	18.2154	2999.42	2.84945e-09
11	E:/Veroeffentlichungen/Paperinpreparation/PyvsFTIR/pygcms/Sediment_He430_20_40,0mL_78x78_LH_FTIR2_or.csv	11	4	polypropylene	729.965	1.63299	24.6638	15.1034	2062.1	1.95899e-09
12	E:/Veroeffentlichungen/Paperinpreparation/PyvsFTIR/pygcms/Sediment_He430_20_40,0mL_78x78_LH_FTIR2_or.csv	12	4	polypropylene	608.304	3.51555	34.8799	9.92161	1258.45	1.19553e-09
13	E:/Veroeffentlichungen/Paperinpreparation/PyvsFTIR/pygcms/Sediment_He430_20_40,0mL_78x78_LH_FTIR2_or.csv	13	4	polypropylene	486.644	1.63299	22.06	13.5089	1475.52	1.40174e-09
14	E:/Veroeffentlichungen/Paperinpreparation/PyvsFTIR/pygcms/Sediment_He430_20_40,0mL_78x78_LH_FTIR2_or.csv	14	4	polypropylene	243.322	2	22.06	11.03	983.679	9.34495e-10
15	E:/Veroeffentlichungen/Paperinpreparation/PyvsFTIR/pygcms/Sediment_He430_20_40,0mL_78x78_LH_FTIR2_or.csv	15	4	polypropylene	243.322	2	22.06	11.03	983.679	9.34495e-10
16	E:/Veroeffentlichungen/Paperinpreparation/PyvsFTIR/pygcms/Sediment_He430_20_40,0mL_78x78_LH_FTIR2_or.csv	16	4	polypropylene	243.322	2	22.06	11.03	983.679	9.34495e-10
17	E:/Veroeffentlichungen/Paperinpreparation/PyvsFTIR/pygcms/Sediment_He430_20_40,0mL_78x78_LH_FTIR2_or.csv	17	4	polypropylene	243.322	2	22.06	11.03	983.679	9.34495e-10
18	E:/Veroeffentlichungen/Paperinpreparation/PyvsFTIR/pygcms/Sediment_He430_20_40,0mL_78x78_LH_FTIR2_or.csv	18	4	polypropylene	121.661	1	11.03	11.03	491.839	4.67247e-10
19	E:/Veroeffentlichungen/Paperinpreparation/PyvsFTIR/pygcms/Sediment_He430_20_40,0mL_78x78_LH_FTIR2_or.csv	19	4	polypropylene	121.661	1	11.03	11.03	491.839	4.67247e-10
20	E:/Veroeffentlichungen/Paperinpreparation/PyvsFTIR/pygcms/Sediment_He430_20_40,0mL_78x78_LH_FTIR2_or.csv	20	4	polypropylene	121.661	1	11.03	11.03	491.839	4.67247e-10
21	E:/Veroeffentlichungen/Paperinpreparation/PyvsFTIR/pygcms/Sediment_He430_20_40,0mL_78x78_LH_FTIR2_or.csv	21	4	polypropylene	121.661	1	11.03	11.03	491.839	4.67247e-10
1	E:/Veroeffentlichungen/Paperinpreparation/PyvsFTIR/pygcms/Sediment_He430_20_40,0mL_78x78_LH_FTIR2_or.csv	1	5	polystyrene	121.661	1	11.03	11.03	491.839	5.06594e-10
1	E:/Veroeffentlichungen/Paperinpreparation/PyvsFTIR/pygcms/Sediment_He430_20_40,0mL_78x78_LH_FTIR2_or.csv	1	7	polyamide	608.304	3.51555	34.8799	9.92161	1258.45	1.38087e-09
2	E:/Veroeffentlichungen/Paperinpreparation/PyvsFTIR/pygcms/Sediment_He430_20_40,0mL_78x78_LH_FTIR2_or.csv	2	7	polyamide	486.644	4	44.12	11.03	1967.36	2.15873e-09
3	E:/Veroeffentlichungen/Paperinpreparation/PyvsFTIR/pygcms/Sediment_He430_20_40,0mL_78x78_LH_FTIR2_or.csv	3	7	polyamide	364.983	1.73205	15.5988	9.00596	463.711	5.08817e-10
4	E:/Veroeffentlichungen/Paperinpreparation/PyvsFTIR/pygcms/Sediment_He430_20_40,0mL_78x78_LH_FTIR2_or.csv	4	7	polyamide	243.322	2	22.06	11.03	983.679	1.07936e-09
5	E:/Veroeffentlichungen/Paperinpreparation/PyvsFTIR/pygcms/Sediment_He430_20_40,0mL_78x78_LH_FTIR2_or.csv	5	7	polyamide	243.322	2	22.06	11.03	983.679	1.07936e-09
6	E:/Veroeffentlichungen/Paperinpreparation/PyvsFTIR/pygcms/Sediment_He430_20_40,0mL_78x78_LH_FTIR2_or.csv	6	7	polyamide	243.322	2	22.06	11.03	983.679	1.07936e-09
7	E:/Veroeffentlichungen/Paperinpreparation/PyvsFTIR/pygcms/Sediment_He430_20_40,0mL_78x78_LH_FTIR2_or.csv	7	7	polyamide	243.322	2	22.06	11.03	983.679	1.07936e-09
8	E:/Veroeffentlichungen/Paperinpreparation/PyvsFTIR/pygcms/Sediment_He430_20_40,0mL_78x78_LH_FTIR2_or.csv	8	7	polyamide	121.661	1	11.03	11.03	491.839	5.39682e-10
9	E:/Veroeffentlichungen/Paperinpreparation/PyvsFTIR/pygcms/Sediment_He430_20_40,0mL_78x78_LH_FTIR2_or.csv	9	7	polyamide	121.661	1	11.03	11.03	491.839	5.39682e-10
10	E:/Veroeffentlichungen/Paperinpreparation/PyvsFTIR/pygcms/Sediment_He430_20_40,0mL_78x78_LH_FTIR2_or.csv	10	7	polyamide	121.661	1	11.03	11.03	491.839	5.39682e-10
11	E:/Veroeffentlichungen/Paperinpreparation/PyvsFTIR/pygcms/Sediment_He430_20_40,0mL_78x78_LH_FTIR2_or.csv	11	7	polyamide	121.661	1	11.03	11.03	491.839	5.39682e-10
12	E:/Veroeffentlichungen/Paperinpreparation/PyvsFTIR/pygcms/Sediment_He430_20_40,0mL_78x78_LH_FTIR2_or.csv	12	7	polyamide	121.661	1	11.03	11.03	491.839	5.39682e-10
13	E:/Veroeffentlichungen/Paperinpreparation/PyvsFTIR/pygcms/Sediment_He430_20_40,0mL_78x78_LH_FTIR2_or.csv	13	7	polyamide	121.661	1	11.03	11.03	491.839	5.39682e-10
14	E:/Veroeffentlichungen/Paperinpreparation/PyvsFTIR/pygcms/Sediment_He430_20_40,0mL_78x78_LH_FTIR2_or.csv	14	7	polyamide	121.661	1	11.03	11.03	491.839	5.39682e-10
15	E:/Veroeffentlichungen/Paperinpreparation/PyvsFTIR/pygcms/Sediment_He430_20_40,0mL_78x78_LH_FTIR2_or.csv	15	7	polyamide	121.661	1	11.03	11.03	491.839	5.39682e-10
16	E:/Veroeffentlichungen/Paperinpreparation/PyvsFTIR/pygcms/Sediment_He430_20_40,0mL_78x78_LH_FTIR2_or.csv	16	7	polyamide	121.661	1	11.03	11.03	491.839	5.39682e-10
17	E:/Veroeffentlichungen/Paperinpreparation/PyvsFTIR/pygcms/Sediment_He430_20_40,0mL_78x78_LH_FTIR2_or.csv	17	7	polyamide	121.661	1	11.03	11.03	491.839	5.39682e-10
18	E:/Veroeffentlichungen/Paperinpreparation/PyvsFTIR/pygcms/Sediment_He430_20_40,0mL_78x78_LH_FTIR2_or.csv	18	7	polyamide	121.661	1	11.03	11.03	491.839	5.39682e-10
19	E:/Veroeffentlichungen/Paperinpreparation/PyvsFTIR/pygcms/Sediment_He430_20_40,0mL_78x78_LH_FTIR2_or.csv	19	7	polyamide	121.661	1	11.03	11.03	491.839	5.39682e-10
20	E:/Veroeffentlichungen/Paperinpreparation/PyvsFTIR/pygcms/Sediment_He430_20_40,0mL_78x78_LH_FTIR2_or.csv	20	7	polyamide	121.661	1	11.03	11.03	491.839	5.39682e-10
21	E:/Veroeffentlichungen/Paperinpreparation/PyvsFTIR/pygcms/Sediment_He430_20_40,0mL_78x78_LH_FTIR2_or.csv	21	7	polyamide	121.661	1	11.03	11.03	491.839	5.39682e-10
22	E:/Veroeffentlichungen/Paperinpreparation/PyvsFTIR/pygcms/Sediment_He430_20_40,0mL_78x78_LH_FTIR2_or.csv	22	7	polyamide	121.661	1	11.03	11.03	491.839	5.39682e-10
23	E:/Veroeffentlichungen/Paperinpreparation/PyvsFTIR/pygcms/Sediment_He430_20_40,0mL_78x78_LH_FTIR2_or.csv	23	7	polyamide	121.661	1	11.03	11.03	491.839	5.39682e-10
24	E:/Veroeffentlichungen/Paperinpreparation/PyvsFTIR/pygcms/Sediment_He430_20_40,0mL_78x78_LH_FTIR2_or.csv	24	7	polyamide	121.661	1	11.03	11.03	491.839	5.39682e-10
25	E:/Veroeffentlichungen/Paperinpreparation/PyvsFTIR/pygcms/Sediment_He430_20_40,0mL_78x78_LH_FTIR2_or.csv	25	7	polyamide	121.661	1	11.03	11.03	491.839	5.39682e-10
26	E:/Veroeffentlichungen/Paperinpreparation/PyvsFTIR/pygcms/Sediment_He430_20_40,0mL_78x78_LH_FTIR2_or.csv	26	7	polyamide	121.661	1	11.03	11.03	491.839	5.39682e-10
27	E:/Veroeffentlichungen/Paperinpreparation/PyvsFTIR/pygcms/Sediment_He430_20_40,0mL_78x78_LH_FTIR2_or.csv	27	7	polyamide	121.661	1	11.03	11.03	491.839	5.39682e-10
28	E:/Veroeffentlichungen/Paperinpreparation/PyvsFTIR/pygcms/Sediment_He430_20_40,0mL_78x78_LH_FTIR2_or.csv	28	7	polyamide	121.661	1	11.03	11.03	491.839	5.39682e-10
29	E:/Veroeffentlichungen/Paperinpreparation/PyvsFTIR/pygcms/Sediment_He430_20_40,0mL_78x78_LH_FTIR2_or.csv	29	7	polyamide	121.661	1	11.03	11.03	491.839	5.39682e-10
30	E:/Veroeffentlichungen/Paperinpreparation/PyvsFTIR/pygcms/Sediment_He430_20_40,0mL_78x78_LH_FTIR2_or.csv	30	7	polyamide	121.661	1	11.03	11.03	491.839	5.39682e-10
31	E:/Veroeffentlichungen/Paperinpreparation/PyvsFTIR/pygcms/Sediment_He430_20_40,0mL_78x78_LH_FTIR2_or.csv	31	7	polyamide	121.661	1	11.03	11.03	491.839	5.39682e-10
32	E:/Veroeffentlichungen/Paperinpreparation/PyvsFTIR/pygcms/Sediment_He430_20_40,0mL_78x78_LH_FTIR2_or.csv	32	7	polyamide	121.661	1	11.03	11.03	491.839	5.39682e-10
33	E:/Veroeffentlichungen/Paperinpreparation/PyvsFTIR/pygcms/Sediment_He430_20_40,0mL_78x78_LH_FTIR2_or.csv	33	7	polyamide	121.661	1	11.03	11.03	491.839	5.39682e-10
34	E:/Veroeffentlichungen/Paperinpreparation/PyvsFTIR/pygcms/Sediment_He430_20_40,0mL_78x78_LH_FTIR2_or.csv	34	7	polyamide	121.661	1	11.03	11.03	491.839	5.39682e-10
35	E:/Veroeffentlichungen/Paperinpreparation/PyvsFTIR/pygcms/Sediment_He430_20_40,0mL_78x78_LH_FTIR2_or.csv	35	7	polyamide	121.661	1	11.03	11.03	491.839	5.39682e-10
36	E:/Veroeffentlichungen/Paperinpreparation/PyvsFTIR/pygcms/Sediment_He430_20_40,0mL_78x78_LH_FTIR2_or.csv	36	7	polyamide	121.661	1	11.03	11.03	491.839	5.39682e-10
37	E:/Veroeffentlichungen/Paperinpreparation/PyvsFTIR/pygcms/Sediment_He430_20_40,0mL_78x78_LH_FTIR2_or.csv	37	7	polyamide	121.661	1	11.03	11.03	491.839	5.39682e-10
38	E:/Veroeffentlichungen/Paperinpreparation/PyvsFTIR/pygcms/Sediment_He430_20_40,0mL_78x78_LH_FTIR2_or.csv	38	7	polyamide	121.661	1	11.03	11.03	491.839	5.39682e-10
39	E:/Veroeffentlichungen/Paperinpreparation/PyvsFTIR/pygcms/Sediment_He430_20_40,0mL_78x78_LH_FTIR2_or.csv	39	7	polyamide	121.661	1	11.03	11.03	491.839	5.39682e-10
40	E:/Veroeffentlichungen/Paperinpreparation/PyvsFTIR/pygcms/Sediment_He430_20_40,0mL_78x78_LH_FTIR2_or.csv	40	7	polyamide	121.661	1	11.03	11.03	491.839	5.39682e-10
41	E:/Veroeffentlichungen/Paperinpreparation/PyvsFTIR/pygcms/Sediment_He430_20_40,0mL_78x78_LH_FTIR2_or.csv	41	7	polyamide	121.661	1	11.03	11.03	491.839	5.39682e-10
42	E:/Veroeffentlichungen/Paperinpreparation/PyvsFTIR/pygcms/Sediment_He430_20_40,0mL_78x78_LH_FTIR2_or.csv	42	7	polyamide	121.661	1	11.03	11.03	491.839	5.39682e-10
43	E:/Veroeffentlichungen/Paperinpreparation/PyvsFTIR/pygcms/Sediment_He430_20_40,0mL_78x78_LH_FTIR2_or.csv	43	7	polyamide	121.661	1	11.03	11.03	491.839	5.39682e-10
44	E:/Veroeffentlichungen/Paperinpreparation/PyvsFTIR/pygcms/Sediment_He430_20_40,0mL_78x78_LH_FTIR2_or.csv	44	7	polyamide	121.661	1	11.03	11.03	491.839	5.39682e-10
45	E:/Veroeffentlichungen/Paperinpreparation/PyvsFTIR/pygcms/Sediment_He430_20_40,0mL_78x78_LH_FTIR2_or.csv	45	7	polyamide	121.661	1	11.03	11.03	491.839	5.39682e-10
46	E:/Veroeffentlichungen/Paperinpreparation/PyvsFTIR/pygcms/Sediment_He430_20_40,0mL_78x78_LH_FTIR2_or.csv	46	7	polyamide	121.661	1	11.03	11.03	491.839	5.39682e-10
47	E:/Veroeffentlichungen/Paperinpreparation/PyvsFTIR/pygcms/Sediment_He430_20_40,0mL_78x78_LH_FTIR2_or.csv	47	7	polyamide	121.661	1	11.03	11.03	491.839	5.39682e-10
48	E:/Veroeffentlichungen/Paperinpreparation/PyvsFTIR/pygcms/Sediment_He430_20_40,0mL_78x78_LH_FTIR2_or.csv	48	7	polyamide	121.661	1	11.03	11.03	491.839	5.39682e-10
49	E:/Veroeffentlichungen/Paperinpreparation/PyvsFTIR/pygcms/Sediment_He430_20_40,0mL_78x78_LH_FTIR2_or.csv	49	7	polyamide	121.661	1	11.03	11.03	491.839	5.39682e-10
50	E:/Veroeffentlichungen/Paperinpreparation/PyvsFTIR/pygcms/Sediment_He430_20_40,0mL_78x78_LH_FTIR2_or.csv	50	7	polyamide	121.661	1	11.03	11.03	491.839	5.39682e-10
51	E:/Veroeffentlichungen/Paperinpreparation/PyvsFTIR/pygcms/Sediment_He430_20_40,0mL_78x78_LH_FTIR2_or.csv	51	7	polyamide	121.661	1	11.03	11.03	491.839	5.39682e-10
52	E:/Veroeffentlichungen/Paperinpreparation/PyvsFTIR/pygcms/Sediment_He430_20_40,0mL_78x78_LH_FTIR2_or.csv	52	7	polyamide	121.661	1	11.03	11.03	491.839	5.39682e-10
1	E:/Veroeffentlichungen/Paperinpreparation/PyvsFTIR/pygcms/Sediment_He430_20_40,0mL_78x78_LH_FTIR2_or.csv	1	8	polyvinylchloride	32118.5	2.11199	313.532	148.453	2.53253e+06	3.64684e-06
2	E:/Veroeffentlichungen/Paperinpreparation/PyvsFTIR/pygcms/Sediment_He430_20_40,0mL_78x78_LH_FTIR2_or.csv	2	8	polyvinylchloride	23723.9	1.46919	227.389	154.772	1.99642e+06	2.87484e-06
3	E:/Veroeffentlichungen/Paperinpreparation/PyvsFTIR/pygcms/Sediment_He430_20_40,0mL_78x78_LH_FTIR2_or.csv	3	8	polyvinylchloride	4136.47	1.76091	88.9267	50.5003	83122.1	1.19696e-07
4	E:/Veroeffentlichungen/Paperinpreparation/PyvsFTIR/pygcms/Sediment_He430_20_40,0mL_78x78_LH_FTIR2_or.csv	4	8	polyvinylchloride	1459.93	3.00394	64.3154	21.4104	10805.9	1.55605e-08
5	E:/Veroeffentlichungen/Paperinpreparation/PyvsFTIR/pygcms/Sediment_He430_20_40,0mL_78x78_LH_FTIR2_or.csv	5	8	polyvinylchloride	1459.93	1.88657	55.15	29.2329	17273.7	2.48742e-08
6	E:/Veroeffentlichungen/Paperinpreparation/PyvsFTIR/pygcms/Sediment_He430_20_40,0mL_78x78_LH_FTIR2_or.csv	6	8	polyvinylchloride	851.626	1.45608	33.09	22.7253	6263.46	9.01939e-09
7	E:/Veroeffentlichungen/Paperinpreparation/PyvsFTIR/pygcms/Sediment_He430_20_40,0mL_78x78_LH_FTIR2_or.csv	7	8	polyvinylchloride	608.304	6.30779	45.4779	7.20979	866.448	1.24768e-09
8	E:/Veroeffentlichungen/Paperinpreparation/PyvsFTIR/pygcms/Sediment_He430_20_40,0mL_78x78_LH_FTIR2_or.csv	8	8	polyvinylchloride	243.322	2	22.06	11.03	983.679	1.4165e-09
9	E:/Veroeffentlichungen/Paperinpreparation/PyvsFTIR/pygcms/Sediment_He430_20_40,0mL_78x78_LH_FTIR2_or.csv	9	8	polyvinylchloride	243.322	2	22.06	11.03	983.679	1.4165e-09
10	E:/Veroeffentlichungen/Paperinpreparation/PyvsFTIR/pygcms/Sediment_He430_20_40,0mL_78x78_LH_FTIR2_or.csv	10	8	polyvinylchloride	243.322	2	22.06	11.03	983.679	1.4165e-09
11	E:/Veroeffentlichungen/Paperinpreparation/PyvsFTIR/pygcms/Sediment_He430_20_40,0mL_78x78_LH_FTIR2_or.csv	11	8	polyvinylchloride	121.661	1	11.03	11.03	491.839	7.08249e-10
12	E:/Veroeffentlichungen/Paperinpreparation/PyvsFTIR/pygcms/Sediment_He430_20_40,0mL_78x78_LH_FTIR2_or.csv	12	8	polyvinylchloride	121.661	1	11.03	11.03	491.839	7.08249e-10
13	E:/Veroeffentlichungen/Paperinpreparation/PyvsFTIR/pygcms/Sediment_He430_20_40,0mL_78x78_LH_FTIR2_or.csv	13	8	polyvinylchloride	121.661	1	11.03	11.03	491.839	7.08249e-10
14	E:/Veroeffentlichungen/Paperinpreparation/PyvsFTIR/pygcms/Sediment_He430_20_40,0mL_78x78_LH_FTIR2_or.csv	14	8	polyvinylchloride	121.661	1	11.03	11.03	491.839	7.08249e-10
15	E:/Veroeffentlichungen/Paperinpreparation/PyvsFTIR/pygcms/Sediment_He430_20_40,0mL_78x78_LH_FTIR2_or.csv	15	8	polyvinylchloride	121.661	1	11.03	11.03	491.839	7.08249e-10
16	E:/Veroeffentlichungen/Paperinpreparation/PyvsFTIR/pygcms/Sediment_He430_20_40,0mL_78x78_LH_FTIR2_or.csv	16	8	polyvinylchloride	121.661	1	11.03	11.03	491.839	7.08249e-10
17	E:/Veroeffentlichungen/Paperinpreparation/PyvsFTIR/pygcms/Sediment_He430_20_40,0mL_78x78_LH_FTIR2_or.csv	17	8	polyvinylchloride	121.661	1	11.03	11.03	491.839	7.08249e-10
18	E:/Veroeffentlichungen/Paperinpreparation/PyvsFTIR/pygcms/Sediment_He430_20_40,0mL_78x78_LH_FTIR2_or.csv	18	8	polyvinylchloride	121.661	1	11.03	11.03	491.839	7.08249e-10
19	E:/Veroeffentlichungen/Paperinpreparation/PyvsFTIR/pygcms/Sediment_He430_20_40,0mL_78x78_LH_FTIR2_or.csv	19	8	polyvinylchloride	121.661	1	11.03	11.03	491.839	7.08249e-10
20	E:/Veroeffentlichungen/Paperinpreparation/PyvsFTIR/pygcms/Sediment_He430_20_40,0mL_78x78_LH_FTIR2_or.csv	20	8	polyvinylchloride	121.661	1	11.03	11.03	491.839	7.08249e-10
21	E:/Veroeffentlichungen/Paperinpreparation/PyvsFTIR/pygcms/Sediment_He430_20_40,0mL_78x78_LH_FTIR2_or.csv	21	8	polyvinylchloride	121.661	1	11.03	11.03	491.839	7.08249e-10
1	E:/Veroeffentlichungen/Paperinpreparation/PyvsFTIR/pygcms/Sediment_He430_20_40,0mL_78x78_LH_FTIR2_or.csv	1	10	nitrile rubber	121.661	1	11.03	11.03	491.839	4.91839e-10
2	E:/Veroeffentlichungen/Paperinpreparation/PyvsFTIR/pygcms/Sediment_He430_20_40,0mL_78x78_LH_FTIR2_or.csv	2	10	nitrile rubber	121.661	1	11.03	11.03	491.839	4.91839e-10
1	E:/Veroeffentlichungen/Paperinpreparation/PyvsFTIR/pygcms/Sediment_He430_20_40,0mL_78x78_LH_FTIR2_or.csv	1	11	polyester	13504.4	6.16028	446.136	72.4214	857625	1.18352e-06
2	E:/Veroeffentlichungen/Paperinpreparation/PyvsFTIR/pygcms/Sediment_He430_20_40,0mL_78x78_LH_FTIR2_or.csv	2	11	polyester	10827.8	1.96857	406.766	206.63	6.36546e+06	8.78433e-06
3	E:/Veroeffentlichungen/Paperinpreparation/PyvsFTIR/pygcms/Sediment_He430_20_40,0mL_78x78_LH_FTIR2_or.csv	3	11	polyester	7299.65	3.8014	484.567	127.471	2.88584e+06	3.98246e-06
4	E:/Veroeffentlichungen/Paperinpreparation/PyvsFTIR/pygcms/Sediment_He430_20_40,0mL_78x78_LH_FTIR2_or.csv	4	11	polyester	6083.05	5.81473	487.571	83.851	1.25647e+06	1.73392e-06
5	E:/Veroeffentlichungen/Paperinpreparation/PyvsFTIR/pygcms/Sediment_He430_20_40,0mL_78x78_LH_FTIR2_or.csv	5	11	polyester	5961.38	3.99765	178.195	44.575	129770	1.79083e-07
6	E:/Veroeffentlichungen/Paperinpreparation/PyvsFTIR/pygcms/Sediment_He430_20_40,0mL_78x78_LH_FTIR2_or.csv	6	11	polyester	5474.74	6.53108	251.523	38.5116	136728	1.88685e-07
7	E:/Veroeffentlichungen/Paperinpreparation/PyvsFTIR/pygcms/Sediment_He430_20_40,0mL_78x78_LH_FTIR2_or.csv	7	11	polyester	4866.44	10.7894	351.924	32.6176	137231	1.89378e-07
8	E:/Veroeffentlichungen/Paperinpreparation/PyvsFTIR/pygcms/Sediment_He430_20_40,0mL_78x78_LH_FTIR2_or.csv	8	11	polyester	4258.13	9.17753	209.28	22.8035	39886.4	5.50433e-08
9	E:/Veroeffentlichungen/Paperinpreparation/PyvsFTIR/pygcms/Sediment_He430_20_40,0mL_78x78_LH_FTIR2_or.csv	9	11	polyester	3406.51	15.8859	244.906	15.4166	21333.9	2.94408e-08
10	E:/Veroeffentlichungen/Paperinpreparation/PyvsFTIR/pygcms/Sediment_He430_20_40,0mL_78x78_LH_FTIR2_or.csv	10	11	polyester	2798.2	10.5879	238.615	22.5366	44419.5	6.12988e-08
11	E:/Veroeffentlichungen/Paperinpreparation/PyvsFTIR/pygcms/Sediment_He430_20_40,0mL_78x78_LH_FTIR2_or.csv	11	11	polyester	2068.24	10.0191	157.926	15.7625	14381.4	1.98463e-08
12	E:/Veroeffentlichungen/Paperinpreparation/PyvsFTIR/pygcms/Sediment_He430_20_40,0mL_78x78_LH_FTIR2_or.csv	12	11	polyester	1946.57	8.28055	133.276	16.0951	12654.2	1.74628e-08
13	E:/Veroeffentlichungen/Paperinpreparation/PyvsFTIR/pygcms/Sediment_He430_20_40,0mL_78x78_LH_FTIR2_or.csv	13	11	polyester	1824.91	8.40171	159.077	18.9339	20901.8	2.88444e-08
14	E:/Veroeffentlichungen/Paperinpreparation/PyvsFTIR/pygcms/Sediment_He430_20_40,0mL_78x78_LH_FTIR2_or.csv	14	11	polyester	1703.25	12.8551	145.077	11.2856	6772.38	9.34589e-09
15	E:/Veroeffentlichungen/Paperinpreparation/PyvsFTIR/pygcms/Sediment_He430_20_40,0mL_78x78_LH_FTIR2_or.csv	15	11	polyester	1459.93	2.39908	55.15	22.988	10681.8	1.47409e-08
16	E:/Veroeffentlichungen/Paperinpreparation/PyvsFTIR/pygcms/Sediment_He430_20_40,0mL_78x78_LH_FTIR2_or.csv	16	11	polyester	1216.61	8.33235	88.9267	10.6725	3712.43	5.12315e-09
17	E:/Veroeffentlichungen/Paperinpreparation/PyvsFTIR/pygcms/Sediment_He430_20_40,0mL_78x78_LH_FTIR2_or.csv	17	11	polyester	1216.61	2.13515	46.7963	21.9171	8239	1.13698e-08
18	E:/Veroeffentlichungen/Paperinpreparation/PyvsFTIR/pygcms/Sediment_He430_20_40,0mL_78x78_LH_FTIR2_or.csv	18	11	polyester	1094.95	1.85933	45.4779	24.4593	9972.08	1.37615e-08
19	E:/Veroeffentlichungen/Paperinpreparation/PyvsFTIR/pygcms/Sediment_He430_20_40,0mL_78x78_LH_FTIR2_or.csv	19	11	polyester	1094.95	3.15413	55.15	17.485	6179.79	8.5281e-09
20	E:/Veroeffentlichungen/Paperinpreparation/PyvsFTIR/pygcms/Sediment_He430_20_40,0mL_78x78_LH_FTIR2_or.csv	20	11	polyester	973.287	6.55566	67.0929	10.2343	2575.68	3.55444e-09
21	E:/Veroeffentlichungen/Paperinpreparation/PyvsFTIR/pygcms/Sediment_He430_20_40,0mL_78x78_LH_FTIR2_or.csv	21	11	polyester	851.626	3.32864	45.4779	13.6626	3111.46	4.29381e-09
22	E:/Veroeffentlichungen/Paperinpreparation/PyvsFTIR/pygcms/Sediment_He430_20_40,0mL_78x78_LH_FTIR2_or.csv	22	11	polyester	729.965	3.77667	44.12	11.6823	2206.91	3.04554e-09
23	E:/Veroeffentlichungen/Paperinpreparation/PyvsFTIR/pygcms/Sediment_He430_20_40,0mL_78x78_LH_FTIR2_or.csv	23	11	polyester	729.965	1.73205	31.1976	18.0119	3709.68	5.11936e-09
24	E:/Veroeffentlichungen/Paperinpreparation/PyvsFTIR/pygcms/Sediment_He430_20_40,0mL_78x78_LH_FTIR2_or.csv	24	11	polyester	729.965	6	66.18	11.03	2951.04	4.07243e-09
25	E:/Veroeffentlichungen/Paperinpreparation/PyvsFTIR/pygcms/Sediment_He430_20_40,0mL_78x78_LH_FTIR2_or.csv	25	11	polyester	729.965	5.28848	49.3277	9.32738	1572.92	2.17063e-09
26	E:/Veroeffentlichungen/Paperinpreparation/PyvsFTIR/pygcms/Sediment_He430_20_40,0mL_78x78_LH_FTIR2_or.csv	26	11	polyester	608.304	1.73205	24.6638	14.2397	1832.98	2.52951e-09
27	E:/Veroeffentlichungen/Paperinpreparation/PyvsFTIR/pygcms/Sediment_He430_20_40,0mL_78x78_LH_FTIR2_or.csv	27	11	polyester	486.644	2.44949	24.6638	10.069	916.488	1.26475e-09
28	E:/Veroeffentlichungen/Paperinpreparation/PyvsFTIR/pygcms/Sediment_He430_20_40,0mL_78x78_LH_FTIR2_or.csv	28	11	polyester	486.644	5.82843	34.8799	5.98445	457.847	6.31829e-10
29	E:/Veroeffentlichungen/Paperinpreparation/PyvsFTIR/pygcms/Sediment_He430_20_40,0mL_78x78_LH_FTIR2_or.csv	29	11	polyester	486.644	2.44949	24.6638	10.069	916.488	1.26475e-09
30	E:/Veroeffentlichungen/Paperinpreparation/PyvsFTIR/pygcms/Sediment_He430_20_40,0mL_78x78_LH_FTIR2_or.csv	30	11	polyester	486.644	2.44949	24.6638	10.069	916.488	1.26475e-09
31	E:/Veroeffentlichungen/Paperinpreparation/PyvsFTIR/pygcms/Sediment_He430_20_40,0mL_78x78_LH_FTIR2_or.csv	31	11	polyester	364.983	1.73205	15.5988	9.00596	463.711	6.39921e-10
32	E:/Veroeffentlichungen/Paperinpreparation/PyvsFTIR/pygcms/Sediment_He430_20_40,0mL_78x78_LH_FTIR2_or.csv	32	11	polyester	364.983	3	33.09	11.03	1475.52	2.03621e-09
33	E:/Veroeffentlichungen/Paperinpreparation/PyvsFTIR/pygcms/Sediment_He430_20_40,0mL_78x78_LH_FTIR2_or.csv	33	11	polyester	364.983	1.73205	15.5988	9.00596	463.711	6.39921e-10
34	E:/Veroeffentlichungen/Paperinpreparation/PyvsFTIR/pygcms/Sediment_He430_20_40,0mL_78x78_LH_FTIR2_or.csv	34	11	polyester	243.322	2	22.06	11.03	983.679	1.35748e-09
35	E:/Veroeffentlichungen/Paperinpreparation/PyvsFTIR/pygcms/Sediment_He430_20_40,0mL_78x78_LH_FTIR2_or.csv	35	11	polyester	243.322	2	22.06	11.03	983.679	1.35748e-09
36	E:/Veroeffentlichungen/Paperinpreparation/PyvsFTIR/pygcms/Sediment_He430_20_40,0mL_78x78_LH_FTIR2_or.csv	36	11	polyester	243.322	2	22.06	11.03	983.679	1.35748e-09
37	E:/Veroeffentlichungen/Paperinpreparation/PyvsFTIR/pygcms/Sediment_He430_20_40,0mL_78x78_LH_FTIR2_or.csv	37	11	polyester	243.322	2	22.06	11.03	983.679	1.35748e-09
38	E:/Veroeffentlichungen/Paperinpreparation/PyvsFTIR/pygcms/Sediment_He430_20_40,0mL_78x78_LH_FTIR2_or.csv	38	11	polyester	121.661	1	11.03	11.03	491.839	6.78738e-10
39	E:/Veroeffentlichungen/Paperinpreparation/PyvsFTIR/pygcms/Sediment_He430_20_40,0mL_78x78_LH_FTIR2_or.csv	39	11	polyester	121.661	1	11.03	11.03	491.839	6.78738e-10
40	E:/Veroeffentlichungen/Paperinpreparation/PyvsFTIR/pygcms/Sediment_He430_20_40,0mL_78x78_LH_FTIR2_or.csv	40	11	polyester	121.661	1	11.03	11.03	491.839	6.78738e-10
41	E:/Veroeffentlichungen/Paperinpreparation/PyvsFTIR/pygcms/Sediment_He430_20_40,0mL_78x78_LH_FTIR2_or.csv	41	11	polyester	121.661	1	11.03	11.03	491.839	6.78738e-10
1	E:/Veroeffentlichungen/Paperinpreparation/PyvsFTIR/pygcms/Sediment_He430_20_40,0mL_78x78_LH_FTIR2_or.csv	1	12	acrylates,polyurethanes,varnish	3284.84	1.69065	79.5385	47.0462	64524.1	8.00099e-08
2	E:/Veroeffentlichungen/Paperinpreparation/PyvsFTIR/pygcms/Sediment_He430_20_40,0mL_78x78_LH_FTIR2_or.csv	2	12	acrylates,polyurethanes,varnish	2433.22	1.5746	67.0929	42.6095	44646.4	5.53615e-08
3	E:/Veroeffentlichungen/Paperinpreparation/PyvsFTIR/pygcms/Sediment_He430_20_40,0mL_78x78_LH_FTIR2_or.csv	3	12	acrylates,polyurethanes,varnish	2189.9	1.32537	55.15	41.6109	34999.1	4.33989e-08
4	E:/Veroeffentlichungen/Paperinpreparation/PyvsFTIR/pygcms/Sediment_He430_20_40,0mL_78x78_LH_FTIR2_or.csv	4	12	acrylates,polyurethanes,varnish	1824.91	1.19198	49.3277	41.383	30962.1	3.8393e-08
5	E:/Veroeffentlichungen/Paperinpreparation/PyvsFTIR/pygcms/Sediment_He430_20_40,0mL_78x78_LH_FTIR2_or.csv	5	12	acrylates,polyurethanes,varnish	1581.59	1.39775	45.4779	32.5365	17645.7	2.18807e-08
6	E:/Veroeffentlichungen/Paperinpreparation/PyvsFTIR/pygcms/Sediment_He430_20_40,0mL_78x78_LH_FTIR2_or.csv	6	12	acrylates,polyurethanes,varnish	608.304	8.27922	55.15	6.66126	896.922	1.11218e-09
7	E:/Veroeffentlichungen/Paperinpreparation/PyvsFTIR/pygcms/Sediment_He430_20_40,0mL_78x78_LH_FTIR2_or.csv	7	12	acrylates,polyurethanes,varnish	608.304	2.61803	31.1976	11.9164	1623.71	2.0134e-09
8	E:/Veroeffentlichungen/Paperinpreparation/PyvsFTIR/pygcms/Sediment_He430_20_40,0mL_78x78_LH_FTIR2_or.csv	8	12	acrylates,polyurethanes,varnish	243.322	2	22.06	11.03	983.679	1.21976e-09
9	E:/Veroeffentlichungen/Paperinpreparation/PyvsFTIR/pygcms/Sediment_He430_20_40,0mL_78x78_LH_FTIR2_or.csv	9	12	acrylates,polyurethanes,varnish	243.322	2	22.06	11.03	983.679	1.21976e-09
10	E:/Veroeffentlichungen/Paperinpreparation/PyvsFTIR/pygcms/Sediment_He430_20_40,0mL_78x78_LH_FTIR2_or.csv	10	12	acrylates,polyurethanes,varnish	243.322	2	22.06	11.03	983.679	1.21976e-09
11	E:/Veroeffentlichungen/Paperinpreparation/PyvsFTIR/pygcms/Sediment_He430_20_40,0mL_78x78_LH_FTIR2_or.csv	11	12	acrylates,polyurethanes,varnish	243.322	2	22.06	11.03	983.679	1.21976e-09
12	E:/Veroeffentlichungen/Paperinpreparation/PyvsFTIR/pygcms/Sediment_He430_20_40,0mL_78x78_LH_FTIR2_or.csv	12	12	acrylates,polyurethanes,varnish	243.322	2	22.06	11.03	983.679	1.21976e-09
13	E:/Veroeffentlichungen/Paperinpreparation/PyvsFTIR/pygcms/Sediment_He430_20_40,0mL_78x78_LH_FTIR2_or.csv	13	12	acrylates,polyurethanes,varnish	121.661	1	11.03	11.03	491.839	6.09881e-10
14	E:/Veroeffentlichungen/Paperinpreparation/PyvsFTIR/pygcms/Sediment_He430_20_40,0mL_78x78_LH_FTIR2_or.csv	14	12	acrylates,polyurethanes,varnish	121.661	1	11.03	11.03	491.839	6.09881e-10
15	E:/Veroeffentlichungen/Paperinpreparation/PyvsFTIR/pygcms/Sediment_He430_20_40,0mL_78x78_LH_FTIR2_or.csv	15	12	acrylates,polyurethanes,varnish	121.661	1	11.03	11.03	491.839	6.09881e-10
16	E:/Veroeffentlichungen/Paperinpreparation/PyvsFTIR/pygcms/Sediment_He430_20_40,0mL_78x78_LH_FTIR2_or.csv	16	12	acrylates,polyurethanes,varnish	121.661	1	11.03	11.03	491.839	6.09881e-10
17	E:/Veroeffentlichungen/Paperinpreparation/PyvsFTIR/pygcms/Sediment_He430_20_40,0mL_78x78_LH_FTIR2_or.csv	17	12	acrylates,polyurethanes,varnish	121.661	1	11.03	11.03	491.839	6.09881e-10
18	E:/Veroeffentlichungen/Paperinpreparation/PyvsFTIR/pygcms/Sediment_He430_20_40,0mL_78x78_LH_FTIR2_or.csv	18	12	acrylates,polyurethanes,varnish	121.661	1	11.03	11.03	491.839	6.09881e-10
19	E:/Veroeffentlichungen/Paperinpreparation/PyvsFTIR/pygcms/Sediment_He430_20_40,0mL_78x78_LH_FTIR2_or.csv	19	12	acrylates,polyurethanes,varnish	121.661	1	11.03	11.03	491.839	6.09881e-10
20	E:/Veroeffentlichungen/Paperinpreparation/PyvsFTIR/pygcms/Sediment_He430_20_40,0mL_78x78_LH_FTIR2_or.csv	20	12	acrylates,polyurethanes,varnish	121.661	1	11.03	11.03	491.839	6.09881e-10
21	E:/Veroeffentlichungen/Paperinpreparation/PyvsFTIR/pygcms/Sediment_He430_20_40,0mL_78x78_LH_FTIR2_or.csv	21	12	acrylates,polyurethanes,varnish	121.661	1	11.03	11.03	491.839	6.09881e-10
22	E:/Veroeffentlichungen/Paperinpreparation/PyvsFTIR/pygcms/Sediment_He430_20_40,0mL_78x78_LH_FTIR2_or.csv	22	12	acrylates,polyurethanes,varnish	121.661	1	11.03	11.03	491.839	6.09881e-10
23	E:/Veroeffentlichungen/Paperinpreparation/PyvsFTIR/pygcms/Sediment_He430_20_40,0mL_78x78_LH_FTIR2_or.csv	23	12	acrylates,polyurethanes,varnish	121.661	1	11.03	11.03	491.839	6.09881e-10
24	E:/Veroeffentlichungen/Paperinpreparation/PyvsFTIR/pygcms/Sediment_He430_20_40,0mL_78x78_LH_FTIR2_or.csv	24	12	acrylates,polyurethanes,varnish	121.661	1	11.03	11.03	491.839	6.09881e-10
25	E:/Veroeffentlichungen/Paperinpreparation/PyvsFTIR/pygcms/Sediment_He430_20_40,0mL_78x78_LH_FTIR2_or.csv	25	12	acrylates,polyurethanes,varnish	121.661	1	11.03	11.03	491.839	6.09881e-10
1	E:/Veroeffentlichungen/Paperinpreparation/PyvsFTIR/pygcms/Sediment_He430_20_40,0mL_78x78_LH_FTIR2_or.csv	1	13	animal furs,natural polyamides	16059.2	1.83134	221.974	121.209	1.19528e+06	1.37457e-06
2	E:/Veroeffentlichungen/Paperinpreparation/PyvsFTIR/pygcms/Sediment_He430_20_40,0mL_78x78_LH_FTIR2_or.csv	2	13	animal furs,natural polyamides	10949.5	1.57891	212.166	134.375	1.40414e+06	1.61476e-06
3	E:/Veroeffentlichungen/Paperinpreparation/PyvsFTIR/pygcms/Sediment_He430_20_40,0mL_78x78_LH_FTIR2_or.csv	3	13	animal furs,natural polyamides	9611.21	1.54705	153.234	99.0487	550996	6.33645e-07
4	E:/Veroeffentlichungen/Paperinpreparation/PyvsFTIR/pygcms/Sediment_He430_20_40,0mL_78x78_LH_FTIR2_or.csv	4	13	animal furs,natural polyamides	9246.23	1.22963	143.39	116.612	714663	8.21863e-07
5	E:/Veroeffentlichungen/Paperinpreparation/PyvsFTIR/pygcms/Sediment_He430_20_40,0mL_78x78_LH_FTIR2_or.csv	5	13	animal furs,natural polyamides	8394.6	3.05183	179.555	58.8353	227809	2.61981e-07
6	E:/Veroeffentlichungen/Paperinpreparation/PyvsFTIR/pygcms/Sediment_He430_20_40,0mL_78x78_LH_FTIR2_or.csv	6	13	animal furs,natural polyamides	8151.28	1.34422	118.797	88.3757	340069	3.91079e-07
7	E:/Veroeffentlichungen/Paperinpreparation/PyvsFTIR/pygcms/Sediment_He430_20_40,0mL_78x78_LH_FTIR2_or.csv	7	13	animal furs,natural polyamides	7299.65	1.94501	132.819	68.287	227004	2.61054e-07
8	E:/Veroeffentlichungen/Paperinpreparation/PyvsFTIR/pygcms/Sediment_He430_20_40,0mL_78x78_LH_FTIR2_or.csv	8	13	animal furs,natural polyamides	5839.72	2.78949	212.166	76.0591	449858	5.17337e-07
9	E:/Veroeffentlichungen/Paperinpreparation/PyvsFTIR/pygcms/Sediment_He430_20_40,0mL_78x78_LH_FTIR2_or.csv	9	13	animal furs,natural polyamides	5231.42	1.61153	104.64	64.9319	161700	1.85955e-07
10	E:/Veroeffentlichungen/Paperinpreparation/PyvsFTIR/pygcms/Sediment_He430_20_40,0mL_78x78_LH_FTIR2_or.csv	10	13	animal furs,natural polyamides	4866.44	1.24683	93.5927	75.0644	193289	2.22282e-07
11	E:/Veroeffentlichungen/Paperinpreparation/PyvsFTIR/pygcms/Sediment_He430_20_40,0mL_78x78_LH_FTIR2_or.csv	11	13	animal furs,natural polyamides	4744.78	2.04989	118.797	57.9527	146234	1.68169e-07
12	E:/Veroeffentlichungen/Paperinpreparation/PyvsFTIR/pygcms/Sediment_He430_20_40,0mL_78x78_LH_FTIR2_or.csv	12	13	animal furs,natural polyamides	4623.11	1.47434	101.692	68.9742	177319	2.03917e-07
13	E:/Veroeffentlichungen/Paperinpreparation/PyvsFTIR/pygcms/Sediment_He430_20_40,0mL_78x78_LH_FTIR2_or.csv	13	13	animal furs,natural polyamides	4623.11	1.44272	112.484	77.9667	250615	2.88208e-07
14	E:/Veroeffentlichungen/Paperinpreparation/PyvsFTIR/pygcms/Sediment_He430_20_40,0mL_78x78_LH_FTIR2_or.csv	14	13	animal furs,natural polyamides	4623.11	1.41074	124.79	88.4575	357888	4.11571e-07
15	E:/Veroeffentlichungen/Paperinpreparation/PyvsFTIR/pygcms/Sediment_He430_20_40,0mL_78x78_LH_FTIR2_or.csv	15	13	animal furs,natural polyamides	4501.45	1.7471	104.64	59.8933	137578	1.58215e-07
16	E:/Veroeffentlichungen/Paperinpreparation/PyvsFTIR/pygcms/Sediment_He430_20_40,0mL_78x78_LH_FTIR2_or.csv	16	13	animal furs,natural polyamides	4379.79	3.12093	139.52	44.7046	102197	1.17526e-07
17	E:/Veroeffentlichungen/Paperinpreparation/PyvsFTIR/pygcms/Sediment_He430_20_40,0mL_78x78_LH_FTIR2_or.csv	17	13	animal furs,natural polyamides	4258.13	2.58304	110.85	42.9146	74824.3	8.60479e-08
18	E:/Veroeffentlichungen/Paperinpreparation/PyvsFTIR/pygcms/Sediment_He430_20_40,0mL_78x78_LH_FTIR2_or.csv	18	13	animal furs,natural polyamides	4014.81	3.70083	162.856	44.0053	115587	1.32925e-07
19	E:/Veroeffentlichungen/Paperinpreparation/PyvsFTIR/pygcms/Sediment_He430_20_40,0mL_78x78_LH_FTIR2_or.csv	19	13	animal furs,natural polyamides	4014.81	1.20903	80.2996	66.4163	129825	1.49299e-07
20	E:/Veroeffentlichungen/Paperinpreparation/PyvsFTIR/pygcms/Sediment_He430_20_40,0mL_78x78_LH_FTIR2_or.csv	20	13	animal furs,natural polyamides	3771.49	1.05756	93.5927	88.4983	268663	3.08963e-07
21	E:/Veroeffentlichungen/Paperinpreparation/PyvsFTIR/pygcms/Sediment_He430_20_40,0mL_78x78_LH_FTIR2_or.csv	21	13	animal furs,natural polyamides	3528.17	1.93022	108.633	56.28	126115	1.45032e-07
22	E:/Veroeffentlichungen/Paperinpreparation/PyvsFTIR/pygcms/Sediment_He430_20_40,0mL_78x78_LH_FTIR2_or.csv	22	13	animal furs,natural polyamides	3528.17	2.37241	104.057	43.8612	73371.8	8.43775e-08
23	E:/Veroeffentlichungen/Paperinpreparation/PyvsFTIR/pygcms/Sediment_He430_20_40,0mL_78x78_LH_FTIR2_or.csv	23	13	animal furs,natural polyamides	3284.84	3.0079	138.206	45.9476	106942	1.22983e-07
24	E:/Veroeffentlichungen/Paperinpreparation/PyvsFTIR/pygcms/Sediment_He430_20_40,0mL_78x78_LH_FTIR2_or.csv	24	13	animal furs,natural polyamides	3041.52	1.8506	86.1471	46.551	68421.8	7.86851e-08
25	E:/Veroeffentlichungen/Paperinpreparation/PyvsFTIR/pygcms/Sediment_He430_20_40,0mL_78x78_LH_FTIR2_or.csv	25	13	animal furs,natural polyamides	2798.2	3.16126	110.85	35.0652	49955.8	5.74492e-08
26	E:/Veroeffentlichungen/Paperinpreparation/PyvsFTIR/pygcms/Sediment_He430_20_40,0mL_78x78_LH_FTIR2_or.csv	26	13	animal furs,natural polyamides	2798.2	2.97351	88.9267	29.9063	29151	3.35236e-08
27	E:/Veroeffentlichungen/Paperinpreparation/PyvsFTIR/pygcms/Sediment_He430_20_40,0mL_78x78_LH_FTIR2_or.csv	27	13	animal furs,natural polyamides	2676.54	3.4295	129.103	37.6448	67056.6	7.71151e-08
28	E:/Veroeffentlichungen/Paperinpreparation/PyvsFTIR/pygcms/Sediment_He430_20_40,0mL_78x78_LH_FTIR2_or.csv	28	13	animal furs,natural polyamides	2676.54	2.40578	80.2996	33.3777	32788.7	3.7707e-08
29	E:/Veroeffentlichungen/Paperinpreparation/PyvsFTIR/pygcms/Sediment_He430_20_40,0mL_78x78_LH_FTIR2_or.csv	29	13	animal furs,natural polyamides	2676.54	2.17801	90.9557	41.7609	58138.9	6.68598e-08
30	E:/Veroeffentlichungen/Paperinpreparation/PyvsFTIR/pygcms/Sediment_He430_20_40,0mL_78x78_LH_FTIR2_or.csv	30	13	animal furs,natural polyamides	2676.54	2.08729	88.9267	42.604	59160.1	6.80342e-08
31	E:/Veroeffentlichungen/Paperinpreparation/PyvsFTIR/pygcms/Sediment_He430_20_40,0mL_78x78_LH_FTIR2_or.csv	31	13	animal furs,natural polyamides	2676.54	1.71501	77.21	45.0203	57357	6.59605e-08
32	E:/Veroeffentlichungen/Paperinpreparation/PyvsFTIR/pygcms/Sediment_He430_20_40,0mL_78x78_LH_FTIR2_or.csv	32	13	animal furs,natural polyamides	2554.88	1.59205	70.6265	44.362	50943.3	5.85848e-08
33	E:/Veroeffentlichungen/Paperinpreparation/PyvsFTIR/pygcms/Sediment_He430_20_40,0mL_78x78_LH_FTIR2_or.csv	33	13	animal furs,natural polyamides	2554.88	2.27256	77.9939	34.3198	33670.3	3.87208e-08
34	E:/Veroeffentlichungen/Paperinpreparation/PyvsFTIR/pygcms/Sediment_He430_20_40,0mL_78x78_LH_FTIR2_or.csv	34	13	animal furs,natural polyamides	2433.22	1.98153	79.5385	40.1398	46970.5	5.4016e-08
35	E:/Veroeffentlichungen/Paperinpreparation/PyvsFTIR/pygcms/Sediment_He430_20_40,0mL_78x78_LH_FTIR2_or.csv	35	13	animal furs,natural polyamides	2433.22	2.4932	110.3	44.2402	79123.8	9.09924e-08
36	E:/Veroeffentlichungen/Paperinpreparation/PyvsFTIR/pygcms/Sediment_He430_20_40,0mL_78x78_LH_FTIR2_or.csv	36	13	animal furs,natural polyamides	2311.56	3.03206	121.83	40.1808	72092.2	8.29061e-08
37	E:/Veroeffentlichungen/Paperinpreparation/PyvsFTIR/pygcms/Sediment_He430_20_40,0mL_78x78_LH_FTIR2_or.csv	37	13	animal furs,natural polyamides	2311.56	1.15738	56.2422	48.5945	48678	5.59797e-08
38	E:/Veroeffentlichungen/Paperinpreparation/PyvsFTIR/pygcms/Sediment_He430_20_40,0mL_78x78_LH_FTIR2_or.csv	38	13	animal furs,natural polyamides	2189.9	1.85771	73.9915	39.8293	43021.4	4.94746e-08
39	E:/Veroeffentlichungen/Paperinpreparation/PyvsFTIR/pygcms/Sediment_He430_20_40,0mL_78x78_LH_FTIR2_or.csv	39	13	animal furs,natural polyamides	2189.9	2.00748	69.7598	34.75	30875.3	3.55067e-08
40	E:/Veroeffentlichungen/Paperinpreparation/PyvsFTIR/pygcms/Sediment_He430_20_40,0mL_78x78_LH_FTIR2_or.csv	40	13	animal furs,natural polyamides	2189.9	1.78258	77.21	43.3135	53090.5	6.10541e-08
41	E:/Veroeffentlichungen/Paperinpreparation/PyvsFTIR/pygcms/Sediment_He430_20_40,0mL_78x78_LH_FTIR2_or.csv	41	13	animal furs,natural polyamides	2068.24	1.3471	55.15	40.9398	33879.3	3.89612e-08
42	E:/Veroeffentlichungen/Paperinpreparation/PyvsFTIR/pygcms/Sediment_He430_20_40,0mL_78x78_LH_FTIR2_or.csv	42	13	animal furs,natural polyamides	1946.57	3.56703	77.9939	21.8652	13666.8	1.57168e-08
43	E:/Veroeffentlichungen/Paperinpreparation/PyvsFTIR/pygcms/Sediment_He430_20_40,0mL_78x78_LH_FTIR2_or.csv	43	13	animal furs,natural polyamides	1946.57	3.09907	121.83	39.3119	69008.1	7.93593e-08
44	E:/Veroeffentlichungen/Paperinpreparation/PyvsFTIR/pygcms/Sediment_He430_20_40,0mL_78x78_LH_FTIR2_or.csv	44	13	animal furs,natural polyamides	1946.57	1.06431	59.3984	55.8094	67808.7	7.798e-08
45	E:/Veroeffentlichungen/Paperinpreparation/PyvsFTIR/pygcms/Sediment_He430_20_40,0mL_78x78_LH_FTIR2_or.csv	45	13	animal furs,natural polyamides	1946.57	1.98741	64.3154	32.3614	24686.9	2.839e-08
46	E:/Veroeffentlichungen/Paperinpreparation/PyvsFTIR/pygcms/Sediment_He430_20_40,0mL_78x78_LH_FTIR2_or.csv	46	13	animal furs,natural polyamides	1824.91	2.00964	64.3154	32.0035	24143.9	2.77655e-08
47	E:/Veroeffentlichungen/Paperinpreparation/PyvsFTIR/pygcms/Sediment_He430_20_40,0mL_78x78_LH_FTIR2_or.csv	47	13	animal furs,natural polyamides	1824.91	1.4854	55.15	37.128	27864	3.20437e-08
48	E:/Veroeffentlichungen/Paperinpreparation/PyvsFTIR/pygcms/Sediment_He430_20_40,0mL_78x78_LH_FTIR2_or.csv	48	13	animal furs,natural polyamides	1703.25	2.25262	64.3154	28.5513	19216.1	2.20985e-08
49	E:/Veroeffentlichungen/Paperinpreparation/PyvsFTIR/pygcms/Sediment_He430_20_40,0mL_78x78_LH_FTIR2_or.csv	49	13	animal furs,natural polyamides	1703.25	3.23841	73.9915	22.8481	14157.2	1.62808e-08
50	E:/Veroeffentlichungen/Paperinpreparation/PyvsFTIR/pygcms/Sediment_He430_20_40,0mL_78x78_LH_FTIR2_or.csv	50	13	animal furs,natural polyamides	1581.59	2.20528	59.3984	26.9346	15794.1	1.81632e-08
51	E:/Veroeffentlichungen/Paperinpreparation/PyvsFTIR/pygcms/Sediment_He430_20_40,0mL_78x78_LH_FTIR2_or.csv	51	13	animal furs,natural polyamides	1581.59	2.34827	67.0929	28.5712	20073.8	2.30849e-08
52	E:/Veroeffentlichungen/Paperinpreparation/PyvsFTIR/pygcms/Sediment_He430_20_40,0mL_78x78_LH_FTIR2_or.csv	52	13	animal furs,natural polyamides	1459.93	1.46028	55.15	37.7668	28831.2	3.31559e-08
53	E:/Veroeffentlichungen/Paperinpreparation/PyvsFTIR/pygcms/Sediment_He430_20_40,0mL_78x78_LH_FTIR2_or.csv	53	13	animal furs,natural polyamides	1338.27	5.20764	88.24	16.9443	9285.64	1.06785e-08
54	E:/Veroeffentlichungen/Paperinpreparation/PyvsFTIR/pygcms/Sediment_He430_20_40,0mL_78x78_LH_FTIR2_or.csv	54	13	animal furs,natural polyamides	1338.27	2.40409	62.3951	25.9537	15404.4	1.77151e-08
55	E:/Veroeffentlichungen/Paperinpreparation/PyvsFTIR/pygcms/Sediment_He430_20_40,0mL_78x78_LH_FTIR2_or.csv	55	13	animal furs,natural polyamides	1216.61	7.33723	119.308	16.2606	11562.1	1.32964e-08
56	E:/Veroeffentlichungen/Paperinpreparation/PyvsFTIR/pygcms/Sediment_He430_20_40,0mL_78x78_LH_FTIR2_or.csv	56	13	animal furs,natural polyamides	1216.61	3.55979	67.0929	18.8474	8735.27	1.00456e-08
57	E:/Veroeffentlichungen/Paperinpreparation/PyvsFTIR/pygcms/Sediment_He430_20_40,0mL_78x78_LH_FTIR2_or.csv	57	13	animal furs,natural polyamides	1216.61	3.00394	64.3154	21.4104	10805.9	1.24268e-08
58	E:/Veroeffentlichungen/Paperinpreparation/PyvsFTIR/pygcms/Sediment_He430_20_40,0mL_78x78_LH_FTIR2_or.csv	58	13	animal furs,natural polyamides	1216.61	1.83652	49.3277	26.8593	13043	1.49994e-08
59	E:/Veroeffentlichungen/Paperinpreparation/PyvsFTIR/pygcms/Sediment_He430_20_40,0mL_78x78_LH_FTIR2_or.csv	59	13	animal furs,natural polyamides	1216.61	4.20646	77.9939	18.5415	9827.56	1.13017e-08
60	E:/Veroeffentlichungen/Paperinpreparation/PyvsFTIR/pygcms/Sediment_He430_20_40,0mL_78x78_LH_FTIR2_or.csv	60	13	animal furs,natural polyamides	1216.61	4.99983	73.9915	14.7988	5939.25	6.83014e-09
61	E:/Veroeffentlichungen/Paperinpreparation/PyvsFTIR/pygcms/Sediment_He430_20_40,0mL_78x78_LH_FTIR2_or.csv	61	13	animal furs,natural polyamides	1094.95	2.72931	55.15	20.2066	8253.29	9.49128e-09
62	E:/Veroeffentlichungen/Paperinpreparation/PyvsFTIR/pygcms/Sediment_He430_20_40,0mL_78x78_LH_FTIR2_or.csv	62	13	animal furs,natural polyamides	1094.95	5.8815	69.7598	11.8609	3596.98	4.13652e-09
63	E:/Veroeffentlichungen/Paperinpreparation/PyvsFTIR/pygcms/Sediment_He430_20_40,0mL_78x78_LH_FTIR2_or.csv	63	13	animal furs,natural polyamides	1094.95	2.28288	45.4779	19.9213	6615.03	7.60729e-09
64	E:/Veroeffentlichungen/Paperinpreparation/PyvsFTIR/pygcms/Sediment_He430_20_40,0mL_78x78_LH_FTIR2_or.csv	64	13	animal furs,natural polyamides	1094.95	3.07983	56.2422	18.2615	6874.34	7.90549e-09
65	E:/Veroeffentlichungen/Paperinpreparation/PyvsFTIR/pygcms/Sediment_He430_20_40,0mL_78x78_LH_FTIR2_or.csv	65	13	animal furs,natural polyamides	1094.95	3.80018	64.3154	16.9243	6752.03	7.76483e-09
66	E:/Veroeffentlichungen/Paperinpreparation/PyvsFTIR/pygcms/Sediment_He430_20_40,0mL_78x78_LH_FTIR2_or.csv	66	13	animal furs,natural polyamides	973.287	2	39.7692	19.8846	5763.39	6.6279e-09
67	E:/Veroeffentlichungen/Paperinpreparation/PyvsFTIR/pygcms/Sediment_He430_20_40,0mL_78x78_LH_FTIR2_or.csv	67	13	animal furs,natural polyamides	973.287	4.27685	55.15	12.895	3361.12	3.86529e-09
68	E:/Veroeffentlichungen/Paperinpreparation/PyvsFTIR/pygcms/Sediment_He430_20_40,0mL_78x78_LH_FTIR2_or.csv	68	13	animal furs,natural polyamides	973.287	2.1912	39.7692	18.1496	4801.49	5.52171e-09
69	E:/Veroeffentlichungen/Paperinpreparation/PyvsFTIR/pygcms/Sediment_He430_20_40,0mL_78x78_LH_FTIR2_or.csv	69	13	animal furs,natural polyamides	973.287	2	39.7692	19.8846	5763.39	6.6279e-09
70	E:/Veroeffentlichungen/Paperinpreparation/PyvsFTIR/pygcms/Sediment_He430_20_40,0mL_78x78_LH_FTIR2_or.csv	70	13	animal furs,natural polyamides	973.287	2.57025	49.3277	19.1917	6659.11	7.65798e-09
71	E:/Veroeffentlichungen/Paperinpreparation/PyvsFTIR/pygcms/Sediment_He430_20_40,0mL_78x78_LH_FTIR2_or.csv	71	13	animal furs,natural polyamides	973.287	2.3603	45.4779	19.2678	6188.17	7.1164e-09
72	E:/Veroeffentlichungen/Paperinpreparation/PyvsFTIR/pygcms/Sediment_He430_20_40,0mL_78x78_LH_FTIR2_or.csv	72	13	animal furs,natural polyamides	851.626	2.09695	39.7692	18.9652	5242.77	6.02918e-09
73	E:/Veroeffentlichungen/Paperinpreparation/PyvsFTIR/pygcms/Sediment_He430_20_40,0mL_78x78_LH_FTIR2_or.csv	73	13	animal furs,natural polyamides	851.626	2.09695	39.7692	18.9652	5242.77	6.02918e-09
74	E:/Veroeffentlichungen/Paperinpreparation/PyvsFTIR/pygcms/Sediment_He430_20_40,0mL_78x78_LH_FTIR2_or.csv	74	13	animal furs,natural polyamides	851.626	1.87083	34.8799	18.6441	4443.81	5.11038e-09
75	E:/Veroeffentlichungen/Paperinpreparation/PyvsFTIR/pygcms/Sediment_He430_20_40,0mL_78x78_LH_FTIR2_or.csv	75	13	animal furs,natural polyamides	851.626	4.04145	46.7963	11.5791	2299.63	2.64457e-09
76	E:/Veroeffentlichungen/Paperinpreparation/PyvsFTIR/pygcms/Sediment_He430_20_40,0mL_78x78_LH_FTIR2_or.csv	76	13	animal furs,natural polyamides	851.626	2.71817	39.7692	14.6309	3120.21	3.58824e-09
77	E:/Veroeffentlichungen/Paperinpreparation/PyvsFTIR/pygcms/Sediment_He430_20_40,0mL_78x78_LH_FTIR2_or.csv	77	13	animal furs,natural polyamides	851.626	8.43895	70.6265	8.3691	1813.1	2.08507e-09
78	E:/Veroeffentlichungen/Paperinpreparation/PyvsFTIR/pygcms/Sediment_He430_20_40,0mL_78x78_LH_FTIR2_or.csv	78	13	animal furs,natural polyamides	851.626	2.29352	39.7692	17.3398	4382.61	5.04e-09
79	E:/Veroeffentlichungen/Paperinpreparation/PyvsFTIR/pygcms/Sediment_He430_20_40,0mL_78x78_LH_FTIR2_or.csv	79	13	animal furs,natural polyamides	851.626	2.46245	45.4779	18.4685	5685.41	6.53823e-09
80	E:/Veroeffentlichungen/Paperinpreparation/PyvsFTIR/pygcms/Sediment_He430_20_40,0mL_78x78_LH_FTIR2_or.csv	80	13	animal furs,natural polyamides	729.965	4.39107	49.3277	11.2336	2281.54	2.62377e-09
81	E:/Veroeffentlichungen/Paperinpreparation/PyvsFTIR/pygcms/Sediment_He430_20_40,0mL_78x78_LH_FTIR2_or.csv	81	13	animal furs,natural polyamides	729.965	2.29129	34.8799	15.2228	2962.54	3.40692e-09
82	E:/Veroeffentlichungen/Paperinpreparation/PyvsFTIR/pygcms/Sediment_He430_20_40,0mL_78x78_LH_FTIR2_or.csv	82	13	animal furs,natural polyamides	729.965	2.03101	31.1976	15.3606	2697.95	3.10264e-09
83	E:/Veroeffentlichungen/Paperinpreparation/PyvsFTIR/pygcms/Sediment_He430_20_40,0mL_78x78_LH_FTIR2_or.csv	83	13	animal furs,natural polyamides	729.965	3.46575	39.7692	11.4749	1919.3	2.2072e-09
84	E:/Veroeffentlichungen/Paperinpreparation/PyvsFTIR/pygcms/Sediment_He430_20_40,0mL_78x78_LH_FTIR2_or.csv	84	13	animal furs,natural polyamides	729.965	2.40761	45.4779	18.8892	5947.38	6.83948e-09
85	E:/Veroeffentlichungen/Paperinpreparation/PyvsFTIR/pygcms/Sediment_He430_20_40,0mL_78x78_LH_FTIR2_or.csv	85	13	animal furs,natural polyamides	729.965	4.32307	46.7963	10.8248	2009.78	2.31124e-09
86	E:/Veroeffentlichungen/Paperinpreparation/PyvsFTIR/pygcms/Sediment_He430_20_40,0mL_78x78_LH_FTIR2_or.csv	86	13	animal furs,natural polyamides	729.965	5.28848	49.3277	9.32738	1572.92	1.80886e-09
87	E:/Veroeffentlichungen/Paperinpreparation/PyvsFTIR/pygcms/Sediment_He430_20_40,0mL_78x78_LH_FTIR2_or.csv	87	13	animal furs,natural polyamides	729.965	2.29129	34.8799	15.2228	2962.54	3.40692e-09
88	E:/Veroeffentlichungen/Paperinpreparation/PyvsFTIR/pygcms/Sediment_He430_20_40,0mL_78x78_LH_FTIR2_or.csv	88	13	animal furs,natural polyamides	729.965	3.46575	39.7692	11.4749	1919.3	2.2072e-09
89	E:/Veroeffentlichungen/Paperinpreparation/PyvsFTIR/pygcms/Sediment_He430_20_40,0mL_78x78_LH_FTIR2_or.csv	89	13	animal furs,natural polyamides	729.965	3.77667	44.12	11.6823	2206.91	2.53795e-09
90	E:/Veroeffentlichungen/Paperinpreparation/PyvsFTIR/pygcms/Sediment_He430_20_40,0mL_78x78_LH_FTIR2_or.csv	90	13	animal furs,natural polyamides	729.965	6	66.18	11.03	2951.04	3.39369e-09
91	E:/Veroeffentlichungen/Paperinpreparation/PyvsFTIR/pygcms/Sediment_He430_20_40,0mL_78x78_LH_FTIR2_or.csv	91	13	animal furs,natural polyamides	729.965	7.62558	56.2422	7.37546	1121.34	1.28954e-09
92	E:/Veroeffentlichungen/Paperinpreparation/PyvsFTIR/pygcms/Sediment_He430_20_40,0mL_78x78_LH_FTIR2_or.csv	92	13	animal furs,natural polyamides	729.965	1.73205	31.1976	18.0119	3709.68	4.26614e-09
93	E:/Veroeffentlichungen/Paperinpreparation/PyvsFTIR/pygcms/Sediment_He430_20_40,0mL_78x78_LH_FTIR2_or.csv	93	13	animal furs,natural polyamides	729.965	2.29129	34.8799	15.2228	2962.54	3.40692e-09
94	E:/Veroeffentlichungen/Paperinpreparation/PyvsFTIR/pygcms/Sediment_He430_20_40,0mL_78x78_LH_FTIR2_or.csv	94	13	animal furs,natural polyamides	729.965	2.03101	33.09	16.2924	3219.31	3.70221e-09
95	E:/Veroeffentlichungen/Paperinpreparation/PyvsFTIR/pygcms/Sediment_He430_20_40,0mL_78x78_LH_FTIR2_or.csv	95	13	animal furs,natural polyamides	729.965	2.44949	34.8799	14.2397	2592.22	2.98105e-09
96	E:/Veroeffentlichungen/Paperinpreparation/PyvsFTIR/pygcms/Sediment_He430_20_40,0mL_78x78_LH_FTIR2_or.csv	96	13	animal furs,natural polyamides	608.304	4.39107	39.7692	9.05685	1195.63	1.37498e-09
97	E:/Veroeffentlichungen/Paperinpreparation/PyvsFTIR/pygcms/Sediment_He430_20_40,0mL_78x78_LH_FTIR2_or.csv	97	13	animal furs,natural polyamides	608.304	2.88675	31.1976	10.8071	1335.49	1.53581e-09
98	E:/Veroeffentlichungen/Paperinpreparation/PyvsFTIR/pygcms/Sediment_He430_20_40,0mL_78x78_LH_FTIR2_or.csv	98	13	animal furs,natural polyamides	608.304	2.88675	31.1976	10.8071	1335.49	1.53581e-09
99	E:/Veroeffentlichungen/Paperinpreparation/PyvsFTIR/pygcms/Sediment_He430_20_40,0mL_78x78_LH_FTIR2_or.csv	99	13	animal furs,natural polyamides	608.304	3.40101	34.8799	10.2557	1344.64	1.54634e-09
100	E:/Veroeffentlichungen/Paperinpreparation/PyvsFTIR/pygcms/Sediment_He430_20_40,0mL_78x78_LH_FTIR2_or.csv	100	13	animal furs,natural polyamides	608.304	2.61803	33.09	12.6393	1937.48	2.2281e-09
101	E:/Veroeffentlichungen/Paperinpreparation/PyvsFTIR/pygcms/Sediment_He430_20_40,0mL_78x78_LH_FTIR2_or.csv	101	13	animal furs,natural polyamides	608.304	4.39107	39.7692	9.05685	1195.63	1.37498e-09
102	E:/Veroeffentlichungen/Paperinpreparation/PyvsFTIR/pygcms/Sediment_He430_20_40,0mL_78x78_LH_FTIR2_or.csv	102	13	animal furs,natural polyamides	608.304	3.40101	34.8799	10.2557	1344.64	1.54634e-09
103	E:/Veroeffentlichungen/Paperinpreparation/PyvsFTIR/pygcms/Sediment_He430_20_40,0mL_78x78_LH_FTIR2_or.csv	103	13	animal furs,natural polyamides	608.304	1.73205	24.6638	14.2397	1832.98	2.10792e-09
104	E:/Veroeffentlichungen/Paperinpreparation/PyvsFTIR/pygcms/Sediment_He430_20_40,0mL_78x78_LH_FTIR2_or.csv	104	13	animal furs,natural polyamides	608.304	2.88675	31.1976	10.8071	1335.49	1.53581e-09
105	E:/Veroeffentlichungen/Paperinpreparation/PyvsFTIR/pygcms/Sediment_He430_20_40,0mL_78x78_LH_FTIR2_or.csv	105	13	animal furs,natural polyamides	608.304	7.25219	49.3277	6.80176	836.43	9.61894e-10
106	E:/Veroeffentlichungen/Paperinpreparation/PyvsFTIR/pygcms/Sediment_He430_20_40,0mL_78x78_LH_FTIR2_or.csv	106	13	animal furs,natural polyamides	608.304	2.61803	33.09	12.6393	1937.48	2.2281e-09
107	E:/Veroeffentlichungen/Paperinpreparation/PyvsFTIR/pygcms/Sediment_He430_20_40,0mL_78x78_LH_FTIR2_or.csv	107	13	animal furs,natural polyamides	608.304	8.27922	55.15	6.66126	896.922	1.03146e-09
108	E:/Veroeffentlichungen/Paperinpreparation/PyvsFTIR/pygcms/Sediment_He430_20_40,0mL_78x78_LH_FTIR2_or.csv	108	13	animal furs,natural polyamides	608.304	7.25219	49.3277	6.80176	836.43	9.61894e-10
109	E:/Veroeffentlichungen/Paperinpreparation/PyvsFTIR/pygcms/Sediment_He430_20_40,0mL_78x78_LH_FTIR2_or.csv	109	13	animal furs,natural polyamides	608.304	4.39107	39.7692	9.05685	1195.63	1.37498e-09
110	E:/Veroeffentlichungen/Paperinpreparation/PyvsFTIR/pygcms/Sediment_He430_20_40,0mL_78x78_LH_FTIR2_or.csv	110	13	animal furs,natural polyamides	486.644	2.61803	24.6638	9.42074	802.283	9.22626e-10
111	E:/Veroeffentlichungen/Paperinpreparation/PyvsFTIR/pygcms/Sediment_He430_20_40,0mL_78x78_LH_FTIR2_or.csv	111	13	animal furs,natural polyamides	486.644	2.44949	24.6638	10.069	916.488	1.05396e-09
112	E:/Veroeffentlichungen/Paperinpreparation/PyvsFTIR/pygcms/Sediment_He430_20_40,0mL_78x78_LH_FTIR2_or.csv	112	13	animal furs,natural polyamides	486.644	6.8541	39.7692	5.80225	490.724	5.64332e-10
113	E:/Veroeffentlichungen/Paperinpreparation/PyvsFTIR/pygcms/Sediment_He430_20_40,0mL_78x78_LH_FTIR2_or.csv	113	13	animal furs,natural polyamides	486.644	4	44.12	11.03	1967.36	2.26246e-09
114	E:/Veroeffentlichungen/Paperinpreparation/PyvsFTIR/pygcms/Sediment_He430_20_40,0mL_78x78_LH_FTIR2_or.csv	114	13	animal furs,natural polyamides	486.644	6.16566	39.7692	6.45012	606.428	6.97392e-10
115	E:/Veroeffentlichungen/Paperinpreparation/PyvsFTIR/pygcms/Sediment_He430_20_40,0mL_78x78_LH_FTIR2_or.csv	115	13	animal furs,natural polyamides	486.644	3.60063	31.1976	8.66447	858.423	9.87186e-10
116	E:/Veroeffentlichungen/Paperinpreparation/PyvsFTIR/pygcms/Sediment_He430_20_40,0mL_78x78_LH_FTIR2_or.csv	116	13	animal furs,natural polyamides	486.644	6.8541	39.7692	5.80225	490.724	5.64332e-10
117	E:/Veroeffentlichungen/Paperinpreparation/PyvsFTIR/pygcms/Sediment_He430_20_40,0mL_78x78_LH_FTIR2_or.csv	117	13	animal furs,natural polyamides	486.644	4	44.12	11.03	1967.36	2.26246e-09
118	E:/Veroeffentlichungen/Paperinpreparation/PyvsFTIR/pygcms/Sediment_He430_20_40,0mL_78x78_LH_FTIR2_or.csv	118	13	animal furs,natural polyamides	486.644	5.82843	34.8799	5.98445	457.847	5.26524e-10
119	E:/Veroeffentlichungen/Paperinpreparation/PyvsFTIR/pygcms/Sediment_He430_20_40,0mL_78x78_LH_FTIR2_or.csv	119	13	animal furs,natural polyamides	486.644	4	44.12	11.03	1967.36	2.26246e-09
120	E:/Veroeffentlichungen/Paperinpreparation/PyvsFTIR/pygcms/Sediment_He430_20_40,0mL_78x78_LH_FTIR2_or.csv	120	13	animal furs,natural polyamides	486.644	2.44949	24.6638	10.069	916.488	1.05396e-09
121	E:/Veroeffentlichungen/Paperinpreparation/PyvsFTIR/pygcms/Sediment_He430_20_40,0mL_78x78_LH_FTIR2_or.csv	121	13	animal furs,natural polyamides	486.644	4	44.12	11.03	1967.36	2.26246e-09
122	E:/Veroeffentlichungen/Paperinpreparation/PyvsFTIR/pygcms/Sediment_He430_20_40,0mL_78x78_LH_FTIR2_or.csv	122	13	animal furs,natural polyamides	486.644	2.61803	24.6638	9.42074	802.283	9.22626e-10
123	E:/Veroeffentlichungen/Paperinpreparation/PyvsFTIR/pygcms/Sediment_He430_20_40,0mL_78x78_LH_FTIR2_or.csv	123	13	animal furs,natural polyamides	486.644	2.44949	24.6638	10.069	916.488	1.05396e-09
124	E:/Veroeffentlichungen/Paperinpreparation/PyvsFTIR/pygcms/Sediment_He430_20_40,0mL_78x78_LH_FTIR2_or.csv	124	13	animal furs,natural polyamides	486.644	2.44949	24.6638	10.069	916.488	1.05396e-09
125	E:/Veroeffentlichungen/Paperinpreparation/PyvsFTIR/pygcms/Sediment_He430_20_40,0mL_78x78_LH_FTIR2_or.csv	125	13	animal furs,natural polyamides	486.644	5.82843	34.8799	5.98445	457.847	5.26524e-10
126	E:/Veroeffentlichungen/Paperinpreparation/PyvsFTIR/pygcms/Sediment_He430_20_40,0mL_78x78_LH_FTIR2_or.csv	126	13	animal furs,natural polyamides	486.644	2.61803	24.6638	9.42074	802.283	9.22626e-10
127	E:/Veroeffentlichungen/Paperinpreparation/PyvsFTIR/pygcms/Sediment_He430_20_40,0mL_78x78_LH_FTIR2_or.csv	127	13	animal furs,natural polyamides	486.644	6.8541	39.7692	5.80225	490.724	5.64332e-10
128	E:/Veroeffentlichungen/Paperinpreparation/PyvsFTIR/pygcms/Sediment_He430_20_40,0mL_78x78_LH_FTIR2_or.csv	128	13	animal furs,natural polyamides	486.644	4	44.12	11.03	1967.36	2.26246e-09
129	E:/Veroeffentlichungen/Paperinpreparation/PyvsFTIR/pygcms/Sediment_He430_20_40,0mL_78x78_LH_FTIR2_or.csv	129	13	animal furs,natural polyamides	486.644	1.73205	24.6638	14.2397	1832.98	2.10792e-09
130	E:/Veroeffentlichungen/Paperinpreparation/PyvsFTIR/pygcms/Sediment_He430_20_40,0mL_78x78_LH_FTIR2_or.csv	130	13	animal furs,natural polyamides	486.644	4	44.12	11.03	1967.36	2.26246e-09
131	E:/Veroeffentlichungen/Paperinpreparation/PyvsFTIR/pygcms/Sediment_He430_20_40,0mL_78x78_LH_FTIR2_or.csv	131	13	animal furs,natural polyamides	486.644	6.8541	39.7692	5.80225	490.724	5.64332e-10
132	E:/Veroeffentlichungen/Paperinpreparation/PyvsFTIR/pygcms/Sediment_He430_20_40,0mL_78x78_LH_FTIR2_or.csv	132	13	animal furs,natural polyamides	486.644	2.44949	24.6638	10.069	916.488	1.05396e-09
133	E:/Veroeffentlichungen/Paperinpreparation/PyvsFTIR/pygcms/Sediment_He430_20_40,0mL_78x78_LH_FTIR2_or.csv	133	13	animal furs,natural polyamides	486.644	2.61803	24.6638	9.42074	802.283	9.22626e-10
134	E:/Veroeffentlichungen/Paperinpreparation/PyvsFTIR/pygcms/Sediment_He430_20_40,0mL_78x78_LH_FTIR2_or.csv	134	13	animal furs,natural polyamides	486.644	6.16566	39.7692	6.45012	606.428	6.97392e-10
135	E:/Veroeffentlichungen/Paperinpreparation/PyvsFTIR/pygcms/Sediment_He430_20_40,0mL_78x78_LH_FTIR2_or.csv	135	13	animal furs,natural polyamides	486.644	5.82843	34.8799	5.98445	457.847	5.26524e-10
136	E:/Veroeffentlichungen/Paperinpreparation/PyvsFTIR/pygcms/Sediment_He430_20_40,0mL_78x78_LH_FTIR2_or.csv	136	13	animal furs,natural polyamides	486.644	6.16566	39.7692	6.45012	606.428	6.97392e-10
137	E:/Veroeffentlichungen/Paperinpreparation/PyvsFTIR/pygcms/Sediment_He430_20_40,0mL_78x78_LH_FTIR2_or.csv	137	13	animal furs,natural polyamides	486.644	2.61803	24.6638	9.42074	802.283	9.22626e-10
138	E:/Veroeffentlichungen/Paperinpreparation/PyvsFTIR/pygcms/Sediment_He430_20_40,0mL_78x78_LH_FTIR2_or.csv	138	13	animal furs,natural polyamides	486.644	1	15.5988	15.5988	1391.13	1.5998e-09
139	E:/Veroeffentlichungen/Paperinpreparation/PyvsFTIR/pygcms/Sediment_He430_20_40,0mL_78x78_LH_FTIR2_or.csv	139	13	animal furs,natural polyamides	486.644	6.8541	39.7692	5.80225	490.724	5.64332e-10
140	E:/Veroeffentlichungen/Paperinpreparation/PyvsFTIR/pygcms/Sediment_He430_20_40,0mL_78x78_LH_FTIR2_or.csv	140	13	animal furs,natural polyamides	486.644	4.4712	34.8799	7.80102	777.991	8.9469e-10
141	E:/Veroeffentlichungen/Paperinpreparation/PyvsFTIR/pygcms/Sediment_He430_20_40,0mL_78x78_LH_FTIR2_or.csv	141	13	animal furs,natural polyamides	486.644	3.60063	31.1976	8.66447	858.423	9.87186e-10
142	E:/Veroeffentlichungen/Paperinpreparation/PyvsFTIR/pygcms/Sediment_He430_20_40,0mL_78x78_LH_FTIR2_or.csv	142	13	animal furs,natural polyamides	486.644	4.4712	34.8799	7.80102	777.991	8.9469e-10
143	E:/Veroeffentlichungen/Paperinpreparation/PyvsFTIR/pygcms/Sediment_He430_20_40,0mL_78x78_LH_FTIR2_or.csv	143	13	animal furs,natural polyamides	486.644	2.61803	24.6638	9.42074	802.283	9.22626e-10
144	E:/Veroeffentlichungen/Paperinpreparation/PyvsFTIR/pygcms/Sediment_He430_20_40,0mL_78x78_LH_FTIR2_or.csv	144	13	animal furs,natural polyamides	486.644	2.61803	24.6638	9.42074	802.283	9.22626e-10
145	E:/Veroeffentlichungen/Paperinpreparation/PyvsFTIR/pygcms/Sediment_He430_20_40,0mL_78x78_LH_FTIR2_or.csv	145	13	animal furs,natural polyamides	486.644	6.8541	39.7692	5.80225	490.724	5.64332e-10
146	E:/Veroeffentlichungen/Paperinpreparation/PyvsFTIR/pygcms/Sediment_He430_20_40,0mL_78x78_LH_FTIR2_or.csv	146	13	animal furs,natural polyamides	486.644	1	15.5988	15.5988	1391.13	1.5998e-09
147	E:/Veroeffentlichungen/Paperinpreparation/PyvsFTIR/pygcms/Sediment_He430_20_40,0mL_78x78_LH_FTIR2_or.csv	147	13	animal furs,natural polyamides	486.644	2.61803	24.6638	9.42074	802.283	9.22626e-10
148	E:/Veroeffentlichungen/Paperinpreparation/PyvsFTIR/pygcms/Sediment_He430_20_40,0mL_78x78_LH_FTIR2_or.csv	148	13	animal furs,natural polyamides	486.644	6.8541	39.7692	5.80225	490.724	5.64332e-10
149	E:/Veroeffentlichungen/Paperinpreparation/PyvsFTIR/pygcms/Sediment_He430_20_40,0mL_78x78_LH_FTIR2_or.csv	149	13	animal furs,natural polyamides	486.644	2.44949	24.6638	10.069	916.488	1.05396e-09
150	E:/Veroeffentlichungen/Paperinpreparation/PyvsFTIR/pygcms/Sediment_He430_20_40,0mL_78x78_LH_FTIR2_or.csv	150	13	animal furs,natural polyamides	486.644	4	44.12	11.03	1967.36	2.26246e-09
151	E:/Veroeffentlichungen/Paperinpreparation/PyvsFTIR/pygcms/Sediment_He430_20_40,0mL_78x78_LH_FTIR2_or.csv	151	13	animal furs,natural polyamides	486.644	4	44.12	11.03	1967.36	2.26246e-09
152	E:/Veroeffentlichungen/Paperinpreparation/PyvsFTIR/pygcms/Sediment_He430_20_40,0mL_78x78_LH_FTIR2_or.csv	152	13	animal furs,natural polyamides	486.644	2.61803	24.6638	9.42074	802.283	9.22626e-10
153	E:/Veroeffentlichungen/Paperinpreparation/PyvsFTIR/pygcms/Sediment_He430_20_40,0mL_78x78_LH_FTIR2_or.csv	153	13	animal furs,natural polyamides	486.644	2.61803	24.6638	9.42074	802.283	9.22626e-10
154	E:/Veroeffentlichungen/Paperinpreparation/PyvsFTIR/pygcms/Sediment_He430_20_40,0mL_78x78_LH_FTIR2_or.csv	154	13	animal furs,natural polyamides	486.644	2.61803	24.6638	9.42074	802.283	9.22626e-10
155	E:/Veroeffentlichungen/Paperinpreparation/PyvsFTIR/pygcms/Sediment_He430_20_40,0mL_78x78_LH_FTIR2_or.csv	155	13	animal furs,natural polyamides	486.644	1	15.5988	15.5988	1391.13	1.5998e-09
156	E:/Veroeffentlichungen/Paperinpreparation/PyvsFTIR/pygcms/Sediment_He430_20_40,0mL_78x78_LH_FTIR2_or.csv	156	13	animal furs,natural polyamides	486.644	6.8541	39.7692	5.80225	490.724	5.64332e-10
157	E:/Veroeffentlichungen/Paperinpreparation/PyvsFTIR/pygcms/Sediment_He430_20_40,0mL_78x78_LH_FTIR2_or.csv	157	13	animal furs,natural polyamides	486.644	4	44.12	11.03	1967.36	2.26246e-09
158	E:/Veroeffentlichungen/Paperinpreparation/PyvsFTIR/pygcms/Sediment_He430_20_40,0mL_78x78_LH_FTIR2_or.csv	158	13	animal furs,natural polyamides	486.644	2.61803	24.6638	9.42074	802.283	9.22626e-10
159	E:/Veroeffentlichungen/Paperinpreparation/PyvsFTIR/pygcms/Sediment_He430_20_40,0mL_78x78_LH_FTIR2_or.csv	159	13	animal furs,natural polyamides	486.644	4	44.12	11.03	1967.36	2.26246e-09
160	E:/Veroeffentlichungen/Paperinpreparation/PyvsFTIR/pygcms/Sediment_He430_20_40,0mL_78x78_LH_FTIR2_or.csv	160	13	animal furs,natural polyamides	486.644	1.63299	22.06	13.5089	1475.52	1.69685e-09
161	E:/Veroeffentlichungen/Paperinpreparation/PyvsFTIR/pygcms/Sediment_He430_20_40,0mL_78x78_LH_FTIR2_or.csv	161	13	animal furs,natural polyamides	486.644	2.61803	24.6638	9.42074	802.283	9.22626e-10
162	E:/Veroeffentlichungen/Paperinpreparation/PyvsFTIR/pygcms/Sediment_He430_20_40,0mL_78x78_LH_FTIR2_or.csv	162	13	animal furs,natural polyamides	486.644	2.44949	24.6638	10.069	916.488	1.05396e-09
163	E:/Veroeffentlichungen/Paperinpreparation/PyvsFTIR/pygcms/Sediment_He430_20_40,0mL_78x78_LH_FTIR2_or.csv	163	13	animal furs,natural polyamides	486.644	1.63299	22.06	13.5089	1475.52	1.69685e-09
164	E:/Veroeffentlichungen/Paperinpreparation/PyvsFTIR/pygcms/Sediment_He430_20_40,0mL_78x78_LH_FTIR2_or.csv	164	13	animal furs,natural polyamides	486.644	2.61803	24.6638	9.42074	802.283	9.22626e-10
165	E:/Veroeffentlichungen/Paperinpreparation/PyvsFTIR/pygcms/Sediment_He430_20_40,0mL_78x78_LH_FTIR2_or.csv	165	13	animal furs,natural polyamides	486.644	3.60063	31.1976	8.66447	858.423	9.87186e-10
166	E:/Veroeffentlichungen/Paperinpreparation/PyvsFTIR/pygcms/Sediment_He430_20_40,0mL_78x78_LH_FTIR2_or.csv	166	13	animal furs,natural polyamides	486.644	6.16566	39.7692	6.45012	606.428	6.97392e-10
167	E:/Veroeffentlichungen/Paperinpreparation/PyvsFTIR/pygcms/Sediment_He430_20_40,0mL_78x78_LH_FTIR2_or.csv	167	13	animal furs,natural polyamides	486.644	2.61803	24.6638	9.42074	802.283	9.22626e-10
168	E:/Veroeffentlichungen/Paperinpreparation/PyvsFTIR/pygcms/Sediment_He430_20_40,0mL_78x78_LH_FTIR2_or.csv	168	13	animal furs,natural polyamides	486.644	2.44949	24.6638	10.069	916.488	1.05396e-09
169	E:/Veroeffentlichungen/Paperinpreparation/PyvsFTIR/pygcms/Sediment_He430_20_40,0mL_78x78_LH_FTIR2_or.csv	169	13	animal furs,natural polyamides	364.983	4.39107	24.6638	5.61682	285.192	3.27971e-10
170	E:/Veroeffentlichungen/Paperinpreparation/PyvsFTIR/pygcms/Sediment_He430_20_40,0mL_78x78_LH_FTIR2_or.csv	170	13	animal furs,natural polyamides	364.983	4.39107	24.6638	5.61682	285.192	3.27971e-10
171	E:/Veroeffentlichungen/Paperinpreparation/PyvsFTIR/pygcms/Sediment_He430_20_40,0mL_78x78_LH_FTIR2_or.csv	171	13	animal furs,natural polyamides	364.983	3	33.09	11.03	1475.52	1.69685e-09
172	E:/Veroeffentlichungen/Paperinpreparation/PyvsFTIR/pygcms/Sediment_He430_20_40,0mL_78x78_LH_FTIR2_or.csv	172	13	animal furs,natural polyamides	364.983	3	33.09	11.03	1475.52	1.69685e-09
173	E:/Veroeffentlichungen/Paperinpreparation/PyvsFTIR/pygcms/Sediment_He430_20_40,0mL_78x78_LH_FTIR2_or.csv	173	13	animal furs,natural polyamides	364.983	3	33.09	11.03	1475.52	1.69685e-09
174	E:/Veroeffentlichungen/Paperinpreparation/PyvsFTIR/pygcms/Sediment_He430_20_40,0mL_78x78_LH_FTIR2_or.csv	174	13	animal furs,natural polyamides	364.983	3	33.09	11.03	1475.52	1.69685e-09
175	E:/Veroeffentlichungen/Paperinpreparation/PyvsFTIR/pygcms/Sediment_He430_20_40,0mL_78x78_LH_FTIR2_or.csv	175	13	animal furs,natural polyamides	364.983	3	33.09	11.03	1475.52	1.69685e-09
176	E:/Veroeffentlichungen/Paperinpreparation/PyvsFTIR/pygcms/Sediment_He430_20_40,0mL_78x78_LH_FTIR2_or.csv	176	13	animal furs,natural polyamides	364.983	3	33.09	11.03	1475.52	1.69685e-09
177	E:/Veroeffentlichungen/Paperinpreparation/PyvsFTIR/pygcms/Sediment_He430_20_40,0mL_78x78_LH_FTIR2_or.csv	177	13	animal furs,natural polyamides	364.983	3	33.09	11.03	1475.52	1.69685e-09
178	E:/Veroeffentlichungen/Paperinpreparation/PyvsFTIR/pygcms/Sediment_He430_20_40,0mL_78x78_LH_FTIR2_or.csv	178	13	animal furs,natural polyamides	364.983	1.73205	15.5988	9.00596	463.711	5.33267e-10
179	E:/Veroeffentlichungen/Paperinpreparation/PyvsFTIR/pygcms/Sediment_He430_20_40,0mL_78x78_LH_FTIR2_or.csv	179	13	animal furs,natural polyamides	364.983	4.39107	24.6638	5.61682	285.192	3.27971e-10
180	E:/Veroeffentlichungen/Paperinpreparation/PyvsFTIR/pygcms/Sediment_He430_20_40,0mL_78x78_LH_FTIR2_or.csv	180	13	animal furs,natural polyamides	364.983	1.73205	15.5988	9.00596	463.711	5.33267e-10
181	E:/Veroeffentlichungen/Paperinpreparation/PyvsFTIR/pygcms/Sediment_He430_20_40,0mL_78x78_LH_FTIR2_or.csv	181	13	animal furs,natural polyamides	364.983	3	33.09	11.03	1475.52	1.69685e-09
182	E:/Veroeffentlichungen/Paperinpreparation/PyvsFTIR/pygcms/Sediment_He430_20_40,0mL_78x78_LH_FTIR2_or.csv	182	13	animal furs,natural polyamides	364.983	1.73205	15.5988	9.00596	463.711	5.33267e-10
183	E:/Veroeffentlichungen/Paperinpreparation/PyvsFTIR/pygcms/Sediment_He430_20_40,0mL_78x78_LH_FTIR2_or.csv	183	13	animal furs,natural polyamides	364.983	1.73205	15.5988	9.00596	463.711	5.33267e-10
184	E:/Veroeffentlichungen/Paperinpreparation/PyvsFTIR/pygcms/Sediment_He430_20_40,0mL_78x78_LH_FTIR2_or.csv	184	13	animal furs,natural polyamides	364.983	4.39107	24.6638	5.61682	285.192	3.27971e-10
185	E:/Veroeffentlichungen/Paperinpreparation/PyvsFTIR/pygcms/Sediment_He430_20_40,0mL_78x78_LH_FTIR2_or.csv	185	13	animal furs,natural polyamides	364.983	3	33.09	11.03	1475.52	1.69685e-09
186	E:/Veroeffentlichungen/Paperinpreparation/PyvsFTIR/pygcms/Sediment_He430_20_40,0mL_78x78_LH_FTIR2_or.csv	186	13	animal furs,natural polyamides	364.983	1.73205	15.5988	9.00596	463.711	5.33267e-10
187	E:/Veroeffentlichungen/Paperinpreparation/PyvsFTIR/pygcms/Sediment_He430_20_40,0mL_78x78_LH_FTIR2_or.csv	187	13	animal furs,natural polyamides	364.983	1.73205	15.5988	9.00596	463.711	5.33267e-10
188	E:/Veroeffentlichungen/Paperinpreparation/PyvsFTIR/pygcms/Sediment_He430_20_40,0mL_78x78_LH_FTIR2_or.csv	188	13	animal furs,natural polyamides	364.983	4.39107	24.6638	5.61682	285.192	3.27971e-10
189	E:/Veroeffentlichungen/Paperinpreparation/PyvsFTIR/pygcms/Sediment_He430_20_40,0mL_78x78_LH_FTIR2_or.csv	189	13	animal furs,natural polyamides	364.983	3	33.09	11.03	1475.52	1.69685e-09
190	E:/Veroeffentlichungen/Paperinpreparation/PyvsFTIR/pygcms/Sediment_He430_20_40,0mL_78x78_LH_FTIR2_or.csv	190	13	animal furs,natural polyamides	364.983	3	33.09	11.03	1475.52	1.69685e-09
191	E:/Veroeffentlichungen/Paperinpreparation/PyvsFTIR/pygcms/Sediment_He430_20_40,0mL_78x78_LH_FTIR2_or.csv	191	13	animal furs,natural polyamides	364.983	3	33.09	11.03	1475.52	1.69685e-09
192	E:/Veroeffentlichungen/Paperinpreparation/PyvsFTIR/pygcms/Sediment_He430_20_40,0mL_78x78_LH_FTIR2_or.csv	192	13	animal furs,natural polyamides	364.983	4.39107	24.6638	5.61682	285.192	3.27971e-10
193	E:/Veroeffentlichungen/Paperinpreparation/PyvsFTIR/pygcms/Sediment_He430_20_40,0mL_78x78_LH_FTIR2_or.csv	193	13	animal furs,natural polyamides	364.983	4.39107	24.6638	5.61682	285.192	3.27971e-10
194	E:/Veroeffentlichungen/Paperinpreparation/PyvsFTIR/pygcms/Sediment_He430_20_40,0mL_78x78_LH_FTIR2_or.csv	194	13	animal furs,natural polyamides	364.983	3	33.09	11.03	1475.52	1.69685e-09
195	E:/Veroeffentlichungen/Paperinpreparation/PyvsFTIR/pygcms/Sediment_He430_20_40,0mL_78x78_LH_FTIR2_or.csv	195	13	animal furs,natural polyamides	364.983	4.39107	24.6638	5.61682	285.192	3.27971e-10
196	E:/Veroeffentlichungen/Paperinpreparation/PyvsFTIR/pygcms/Sediment_He430_20_40,0mL_78x78_LH_FTIR2_or.csv	196	13	animal furs,natural polyamides	364.983	4.39107	24.6638	5.61682	285.192	3.27971e-10
197	E:/Veroeffentlichungen/Paperinpreparation/PyvsFTIR/pygcms/Sediment_He430_20_40,0mL_78x78_LH_FTIR2_or.csv	197	13	animal furs,natural polyamides	364.983	1.73205	15.5988	9.00596	463.711	5.33267e-10
198	E:/Veroeffentlichungen/Paperinpreparation/PyvsFTIR/pygcms/Sediment_He430_20_40,0mL_78x78_LH_FTIR2_or.csv	198	13	animal furs,natural polyamides	364.983	3	33.09	11.03	1475.52	1.69685e-09
199	E:/Veroeffentlichungen/Paperinpreparation/PyvsFTIR/pygcms/Sediment_He430_20_40,0mL_78x78_LH_FTIR2_or.csv	199	13	animal furs,natural polyamides	364.983	1.73205	15.5988	9.00596	463.711	5.33267e-10
200	E:/Veroeffentlichungen/Paperinpreparation/PyvsFTIR/pygcms/Sediment_He430_20_40,0mL_78x78_LH_FTIR2_or.csv	200	13	animal furs,natural polyamides	364.983	1.73205	15.5988	9.00596	463.711	5.33267e-10
201	E:/Veroeffentlichungen/Paperinpreparation/PyvsFTIR/pygcms/Sediment_He430_20_40,0mL_78x78_LH_FTIR2_or.csv	201	13	animal furs,natural polyamides	364.983	3	33.09	11.03	1475.52	1.69685e-09
202	E:/Veroeffentlichungen/Paperinpreparation/PyvsFTIR/pygcms/Sediment_He430_20_40,0mL_78x78_LH_FTIR2_or.csv	202	13	animal furs,natural polyamides	364.983	3	33.09	11.03	1475.52	1.69685e-09
203	E:/Veroeffentlichungen/Paperinpreparation/PyvsFTIR/pygcms/Sediment_He430_20_40,0mL_78x78_LH_FTIR2_or.csv	203	13	animal furs,natural polyamides	364.983	1.73205	15.5988	9.00596	463.711	5.33267e-10
204	E:/Veroeffentlichungen/Paperinpreparation/PyvsFTIR/pygcms/Sediment_He430_20_40,0mL_78x78_LH_FTIR2_or.csv	204	13	animal furs,natural polyamides	364.983	3	33.09	11.03	1475.52	1.69685e-09
205	E:/Veroeffentlichungen/Paperinpreparation/PyvsFTIR/pygcms/Sediment_He430_20_40,0mL_78x78_LH_FTIR2_or.csv	205	13	animal furs,natural polyamides	364.983	3	33.09	11.03	1475.52	1.69685e-09
206	E:/Veroeffentlichungen/Paperinpreparation/PyvsFTIR/pygcms/Sediment_He430_20_40,0mL_78x78_LH_FTIR2_or.csv	206	13	animal furs,natural polyamides	364.983	1.73205	15.5988	9.00596	463.711	5.33267e-10
207	E:/Veroeffentlichungen/Paperinpreparation/PyvsFTIR/pygcms/Sediment_He430_20_40,0mL_78x78_LH_FTIR2_or.csv	207	13	animal furs,natural polyamides	364.983	3	33.09	11.03	1475.52	1.69685e-09
208	E:/Veroeffentlichungen/Paperinpreparation/PyvsFTIR/pygcms/Sediment_He430_20_40,0mL_78x78_LH_FTIR2_or.csv	208	13	animal furs,natural polyamides	243.322	2	22.06	11.03	983.679	1.13123e-09
209	E:/Veroeffentlichungen/Paperinpreparation/PyvsFTIR/pygcms/Sediment_He430_20_40,0mL_78x78_LH_FTIR2_or.csv	209	13	animal furs,natural polyamides	243.322	2	22.06	11.03	983.679	1.13123e-09
210	E:/Veroeffentlichungen/Paperinpreparation/PyvsFTIR/pygcms/Sediment_He430_20_40,0mL_78x78_LH_FTIR2_or.csv	210	13	animal furs,natural polyamides	243.322	2	22.06	11.03	983.679	1.13123e-09
211	E:/Veroeffentlichungen/Paperinpreparation/PyvsFTIR/pygcms/Sediment_He430_20_40,0mL_78x78_LH_FTIR2_or.csv	211	13	animal furs,natural polyamides	243.322	2	22.06	11.03	983.679	1.13123e-09
212	E:/Veroeffentlichungen/Paperinpreparation/PyvsFTIR/pygcms/Sediment_He430_20_40,0mL_78x78_LH_FTIR2_or.csv	212	13	animal furs,natural polyamides	243.322	2	22.06	11.03	983.679	1.13123e-09
213	E:/Veroeffentlichungen/Paperinpreparation/PyvsFTIR/pygcms/Sediment_He430_20_40,0mL_78x78_LH_FTIR2_or.csv	213	13	animal furs,natural polyamides	243.322	2	22.06	11.03	983.679	1.13123e-09
214	E:/Veroeffentlichungen/Paperinpreparation/PyvsFTIR/pygcms/Sediment_He430_20_40,0mL_78x78_LH_FTIR2_or.csv	214	13	animal furs,natural polyamides	243.322	2	22.06	11.03	983.679	1.13123e-09
215	E:/Veroeffentlichungen/Paperinpreparation/PyvsFTIR/pygcms/Sediment_He430_20_40,0mL_78x78_LH_FTIR2_or.csv	215	13	animal furs,natural polyamides	243.322	2	22.06	11.03	983.679	1.13123e-09
216	E:/Veroeffentlichungen/Paperinpreparation/PyvsFTIR/pygcms/Sediment_He430_20_40,0mL_78x78_LH_FTIR2_or.csv	216	13	animal furs,natural polyamides	243.322	2	22.06	11.03	983.679	1.13123e-09
217	E:/Veroeffentlichungen/Paperinpreparation/PyvsFTIR/pygcms/Sediment_He430_20_40,0mL_78x78_LH_FTIR2_or.csv	217	13	animal furs,natural polyamides	243.322	2	22.06	11.03	983.679	1.13123e-09
218	E:/Veroeffentlichungen/Paperinpreparation/PyvsFTIR/pygcms/Sediment_He430_20_40,0mL_78x78_LH_FTIR2_or.csv	218	13	animal furs,natural polyamides	243.322	2	22.06	11.03	983.679	1.13123e-09
219	E:/Veroeffentlichungen/Paperinpreparation/PyvsFTIR/pygcms/Sediment_He430_20_40,0mL_78x78_LH_FTIR2_or.csv	219	13	animal furs,natural polyamides	243.322	2	22.06	11.03	983.679	1.13123e-09
220	E:/Veroeffentlichungen/Paperinpreparation/PyvsFTIR/pygcms/Sediment_He430_20_40,0mL_78x78_LH_FTIR2_or.csv	220	13	animal furs,natural polyamides	243.322	2	22.06	11.03	983.679	1.13123e-09
221	E:/Veroeffentlichungen/Paperinpreparation/PyvsFTIR/pygcms/Sediment_He430_20_40,0mL_78x78_LH_FTIR2_or.csv	221	13	animal furs,natural polyamides	243.322	2	22.06	11.03	983.679	1.13123e-09
222	E:/Veroeffentlichungen/Paperinpreparation/PyvsFTIR/pygcms/Sediment_He430_20_40,0mL_78x78_LH_FTIR2_or.csv	222	13	animal furs,natural polyamides	243.322	2	22.06	11.03	983.679	1.13123e-09
223	E:/Veroeffentlichungen/Paperinpreparation/PyvsFTIR/pygcms/Sediment_He430_20_40,0mL_78x78_LH_FTIR2_or.csv	223	13	animal furs,natural polyamides	243.322	2	22.06	11.03	983.679	1.13123e-09
224	E:/Veroeffentlichungen/Paperinpreparation/PyvsFTIR/pygcms/Sediment_He430_20_40,0mL_78x78_LH_FTIR2_or.csv	224	13	animal furs,natural polyamides	243.322	2	22.06	11.03	983.679	1.13123e-09
225	E:/Veroeffentlichungen/Paperinpreparation/PyvsFTIR/pygcms/Sediment_He430_20_40,0mL_78x78_LH_FTIR2_or.csv	225	13	animal furs,natural polyamides	243.322	2	22.06	11.03	983.679	1.13123e-09
226	E:/Veroeffentlichungen/Paperinpreparation/PyvsFTIR/pygcms/Sediment_He430_20_40,0mL_78x78_LH_FTIR2_or.csv	226	13	animal furs,natural polyamides	243.322	2	22.06	11.03	983.679	1.13123e-09
227	E:/Veroeffentlichungen/Paperinpreparation/PyvsFTIR/pygcms/Sediment_He430_20_40,0mL_78x78_LH_FTIR2_or.csv	227	13	animal furs,natural polyamides	243.322	2	22.06	11.03	983.679	1.13123e-09
228	E:/Veroeffentlichungen/Paperinpreparation/PyvsFTIR/pygcms/Sediment_He430_20_40,0mL_78x78_LH_FTIR2_or.csv	228	13	animal furs,natural polyamides	243.322	2	22.06	11.03	983.679	1.13123e-09
229	E:/Veroeffentlichungen/Paperinpreparation/PyvsFTIR/pygcms/Sediment_He430_20_40,0mL_78x78_LH_FTIR2_or.csv	229	13	animal furs,natural polyamides	243.322	2	22.06	11.03	983.679	1.13123e-09
230	E:/Veroeffentlichungen/Paperinpreparation/PyvsFTIR/pygcms/Sediment_He430_20_40,0mL_78x78_LH_FTIR2_or.csv	230	13	animal furs,natural polyamides	243.322	2	22.06	11.03	983.679	1.13123e-09
231	E:/Veroeffentlichungen/Paperinpreparation/PyvsFTIR/pygcms/Sediment_He430_20_40,0mL_78x78_LH_FTIR2_or.csv	231	13	animal furs,natural polyamides	243.322	2	22.06	11.03	983.679	1.13123e-09
232	E:/Veroeffentlichungen/Paperinpreparation/PyvsFTIR/pygcms/Sediment_He430_20_40,0mL_78x78_LH_FTIR2_or.csv	232	13	animal furs,natural polyamides	243.322	2	22.06	11.03	983.679	1.13123e-09
233	E:/Veroeffentlichungen/Paperinpreparation/PyvsFTIR/pygcms/Sediment_He430_20_40,0mL_78x78_LH_FTIR2_or.csv	233	13	animal furs,natural polyamides	243.322	2	22.06	11.03	983.679	1.13123e-09
234	E:/Veroeffentlichungen/Paperinpreparation/PyvsFTIR/pygcms/Sediment_He430_20_40,0mL_78x78_LH_FTIR2_or.csv	234	13	animal furs,natural polyamides	243.322	2	22.06	11.03	983.679	1.13123e-09
235	E:/Veroeffentlichungen/Paperinpreparation/PyvsFTIR/pygcms/Sediment_He430_20_40,0mL_78x78_LH_FTIR2_or.csv	235	13	animal furs,natural polyamides	243.322	2	22.06	11.03	983.679	1.13123e-09
236	E:/Veroeffentlichungen/Paperinpreparation/PyvsFTIR/pygcms/Sediment_He430_20_40,0mL_78x78_LH_FTIR2_or.csv	236	13	animal furs,natural polyamides	243.322	2	22.06	11.03	983.679	1.13123e-09
237	E:/Veroeffentlichungen/Paperinpreparation/PyvsFTIR/pygcms/Sediment_He430_20_40,0mL_78x78_LH_FTIR2_or.csv	237	13	animal furs,natural polyamides	243.322	2	22.06	11.03	983.679	1.13123e-09
238	E:/Veroeffentlichungen/Paperinpreparation/PyvsFTIR/pygcms/Sediment_He430_20_40,0mL_78x78_LH_FTIR2_or.csv	238	13	animal furs,natural polyamides	243.322	2	22.06	11.03	983.679	1.13123e-09
239	E:/Veroeffentlichungen/Paperinpreparation/PyvsFTIR/pygcms/Sediment_He430_20_40,0mL_78x78_LH_FTIR2_or.csv	239	13	animal furs,natural polyamides	243.322	2	22.06	11.03	983.679	1.13123e-09
240	E:/Veroeffentlichungen/Paperinpreparation/PyvsFTIR/pygcms/Sediment_He430_20_40,0mL_78x78_LH_FTIR2_or.csv	240	13	animal furs,natural polyamides	243.322	2	22.06	11.03	983.679	1.13123e-09
241	E:/Veroeffentlichungen/Paperinpreparation/PyvsFTIR/pygcms/Sediment_He430_20_40,0mL_78x78_LH_FTIR2_or.csv	241	13	animal furs,natural polyamides	243.322	2	22.06	11.03	983.679	1.13123e-09
242	E:/Veroeffentlichungen/Paperinpreparation/PyvsFTIR/pygcms/Sediment_He430_20_40,0mL_78x78_LH_FTIR2_or.csv	242	13	animal furs,natural polyamides	243.322	2	22.06	11.03	983.679	1.13123e-09
243	E:/Veroeffentlichungen/Paperinpreparation/PyvsFTIR/pygcms/Sediment_He430_20_40,0mL_78x78_LH_FTIR2_or.csv	243	13	animal furs,natural polyamides	243.322	2	22.06	11.03	983.679	1.13123e-09
244	E:/Veroeffentlichungen/Paperinpreparation/PyvsFTIR/pygcms/Sediment_He430_20_40,0mL_78x78_LH_FTIR2_or.csv	244	13	animal furs,natural polyamides	243.322	2	22.06	11.03	983.679	1.13123e-09
245	E:/Veroeffentlichungen/Paperinpreparation/PyvsFTIR/pygcms/Sediment_He430_20_40,0mL_78x78_LH_FTIR2_or.csv	245	13	animal furs,natural polyamides	243.322	2	22.06	11.03	983.679	1.13123e-09
246	E:/Veroeffentlichungen/Paperinpreparation/PyvsFTIR/pygcms/Sediment_He430_20_40,0mL_78x78_LH_FTIR2_or.csv	246	13	animal furs,natural polyamides	243.322	2	22.06	11.03	983.679	1.13123e-09
247	E:/Veroeffentlichungen/Paperinpreparation/PyvsFTIR/pygcms/Sediment_He430_20_40,0mL_78x78_LH_FTIR2_or.csv	247	13	animal furs,natural polyamides	243.322	2	22.06	11.03	983.679	1.13123e-09
248	E:/Veroeffentlichungen/Paperinpreparation/PyvsFTIR/pygcms/Sediment_He430_20_40,0mL_78x78_LH_FTIR2_or.csv	248	13	animal furs,natural polyamides	243.322	2	22.06	11.03	983.679	1.13123e-09
249	E:/Veroeffentlichungen/Paperinpreparation/PyvsFTIR/pygcms/Sediment_He430_20_40,0mL_78x78_LH_FTIR2_or.csv	249	13	animal furs,natural polyamides	243.322	2	22.06	11.03	983.679	1.13123e-09
250	E:/Veroeffentlichungen/Paperinpreparation/PyvsFTIR/pygcms/Sediment_He430_20_40,0mL_78x78_LH_FTIR2_or.csv	250	13	animal furs,natural polyamides	243.322	2	22.06	11.03	983.679	1.13123e-09
251	E:/Veroeffentlichungen/Paperinpreparation/PyvsFTIR/pygcms/Sediment_He430_20_40,0mL_78x78_LH_FTIR2_or.csv	251	13	animal furs,natural polyamides	243.322	2	22.06	11.03	983.679	1.13123e-09
252	E:/Veroeffentlichungen/Paperinpreparation/PyvsFTIR/pygcms/Sediment_He430_20_40,0mL_78x78_LH_FTIR2_or.csv	252	13	animal furs,natural polyamides	243.322	2	22.06	11.03	983.679	1.13123e-09
253	E:/Veroeffentlichungen/Paperinpreparation/PyvsFTIR/pygcms/Sediment_He430_20_40,0mL_78x78_LH_FTIR2_or.csv	253	13	animal furs,natural polyamides	243.322	2	22.06	11.03	983.679	1.13123e-09
254	E:/Veroeffentlichungen/Paperinpreparation/PyvsFTIR/pygcms/Sediment_He430_20_40,0mL_78x78_LH_FTIR2_or.csv	254	13	animal furs,natural polyamides	243.322	2	22.06	11.03	983.679	1.13123e-09
255	E:/Veroeffentlichungen/Paperinpreparation/PyvsFTIR/pygcms/Sediment_He430_20_40,0mL_78x78_LH_FTIR2_or.csv	255	13	animal furs,natural polyamides	243.322	2	22.06	11.03	983.679	1.13123e-09
256	E:/Veroeffentlichungen/Paperinpreparation/PyvsFTIR/pygcms/Sediment_He430_20_40,0mL_78x78_LH_FTIR2_or.csv	256	13	animal furs,natural polyamides	243.322	2	22.06	11.03	983.679	1.13123e-09
257	E:/Veroeffentlichungen/Paperinpreparation/PyvsFTIR/pygcms/Sediment_He430_20_40,0mL_78x78_LH_FTIR2_or.csv	257	13	animal furs,natural polyamides	243.322	2	22.06	11.03	983.679	1.13123e-09
258	E:/Veroeffentlichungen/Paperinpreparation/PyvsFTIR/pygcms/Sediment_He430_20_40,0mL_78x78_LH_FTIR2_or.csv	258	13	animal furs,natural polyamides	243.322	2	22.06	11.03	983.679	1.13123e-09
259	E:/Veroeffentlichungen/Paperinpreparation/PyvsFTIR/pygcms/Sediment_He430_20_40,0mL_78x78_LH_FTIR2_or.csv	259	13	animal furs,natural polyamides	243.322	2	22.06	11.03	983.679	1.13123e-09
260	E:/Veroeffentlichungen/Paperinpreparation/PyvsFTIR/pygcms/Sediment_He430_20_40,0mL_78x78_LH_FTIR2_or.csv	260	13	animal furs,natural polyamides	243.322	2	22.06	11.03	983.679	1.13123e-09
261	E:/Veroeffentlichungen/Paperinpreparation/PyvsFTIR/pygcms/Sediment_He430_20_40,0mL_78x78_LH_FTIR2_or.csv	261	13	animal furs,natural polyamides	243.322	2	22.06	11.03	983.679	1.13123e-09
262	E:/Veroeffentlichungen/Paperinpreparation/PyvsFTIR/pygcms/Sediment_He430_20_40,0mL_78x78_LH_FTIR2_or.csv	262	13	animal furs,natural polyamides	243.322	2	22.06	11.03	983.679	1.13123e-09
263	E:/Veroeffentlichungen/Paperinpreparation/PyvsFTIR/pygcms/Sediment_He430_20_40,0mL_78x78_LH_FTIR2_or.csv	263	13	animal furs,natural polyamides	243.322	2	22.06	11.03	983.679	1.13123e-09
264	E:/Veroeffentlichungen/Paperinpreparation/PyvsFTIR/pygcms/Sediment_He430_20_40,0mL_78x78_LH_FTIR2_or.csv	264	13	animal furs,natural polyamides	243.322	2	22.06	11.03	983.679	1.13123e-09
265	E:/Veroeffentlichungen/Paperinpreparation/PyvsFTIR/pygcms/Sediment_He430_20_40,0mL_78x78_LH_FTIR2_or.csv	265	13	animal furs,natural polyamides	243.322	2	22.06	11.03	983.679	1.13123e-09
266	E:/Veroeffentlichungen/Paperinpreparation/PyvsFTIR/pygcms/Sediment_He430_20_40,0mL_78x78_LH_FTIR2_or.csv	266	13	animal furs,natural polyamides	243.322	2	22.06	11.03	983.679	1.13123e-09
267	E:/Veroeffentlichungen/Paperinpreparation/PyvsFTIR/pygcms/Sediment_He430_20_40,0mL_78x78_LH_FTIR2_or.csv	267	13	animal furs,natural polyamides	243.322	2	22.06	11.03	983.679	1.13123e-09
268	E:/Veroeffentlichungen/Paperinpreparation/PyvsFTIR/pygcms/Sediment_He430_20_40,0mL_78x78_LH_FTIR2_or.csv	268	13	animal furs,natural polyamides	243.322	2	22.06	11.03	983.679	1.13123e-09
269	E:/Veroeffentlichungen/Paperinpreparation/PyvsFTIR/pygcms/Sediment_He430_20_40,0mL_78x78_LH_FTIR2_or.csv	269	13	animal furs,natural polyamides	243.322	2	22.06	11.03	983.679	1.13123e-09
270	E:/Veroeffentlichungen/Paperinpreparation/PyvsFTIR/pygcms/Sediment_He430_20_40,0mL_78x78_LH_FTIR2_or.csv	270	13	animal furs,natural polyamides	243.322	2	22.06	11.03	983.679	1.13123e-09
271	E:/Veroeffentlichungen/Paperinpreparation/PyvsFTIR/pygcms/Sediment_He430_20_40,0mL_78x78_LH_FTIR2_or.csv	271	13	animal furs,natural polyamides	243.322	2	22.06	11.03	983.679	1.13123e-09
272	E:/Veroeffentlichungen/Paperinpreparation/PyvsFTIR/pygcms/Sediment_He430_20_40,0mL_78x78_LH_FTIR2_or.csv	272	13	animal furs,natural polyamides	243.322	2	22.06	11.03	983.679	1.13123e-09
273	E:/Veroeffentlichungen/Paperinpreparation/PyvsFTIR/pygcms/Sediment_He430_20_40,0mL_78x78_LH_FTIR2_or.csv	273	13	animal furs,natural polyamides	243.322	2	22.06	11.03	983.679	1.13123e-09
274	E:/Veroeffentlichungen/Paperinpreparation/PyvsFTIR/pygcms/Sediment_He430_20_40,0mL_78x78_LH_FTIR2_or.csv	274	13	animal furs,natural polyamides	243.322	2	22.06	11.03	983.679	1.13123e-09
275	E:/Veroeffentlichungen/Paperinpreparation/PyvsFTIR/pygcms/Sediment_He430_20_40,0mL_78x78_LH_FTIR2_or.csv	275	13	animal furs,natural polyamides	243.322	2	22.06	11.03	983.679	1.13123e-09
276	E:/Veroeffentlichungen/Paperinpreparation/PyvsFTIR/pygcms/Sediment_He430_20_40,0mL_78x78_LH_FTIR2_or.csv	276	13	animal furs,natural polyamides	243.322	2	22.06	11.03	983.679	1.13123e-09
277	E:/Veroeffentlichungen/Paperinpreparation/PyvsFTIR/pygcms/Sediment_He430_20_40,0mL_78x78_LH_FTIR2_or.csv	277	13	animal furs,natural polyamides	243.322	2	22.06	11.03	983.679	1.13123e-09
278	E:/Veroeffentlichungen/Paperinpreparation/PyvsFTIR/pygcms/Sediment_He430_20_40,0mL_78x78_LH_FTIR2_or.csv	278	13	animal furs,natural polyamides	243.322	2	22.06	11.03	983.679	1.13123e-09
279	E:/Veroeffentlichungen/Paperinpreparation/PyvsFTIR/pygcms/Sediment_He430_20_40,0mL_78x78_LH_FTIR2_or.csv	279	13	animal furs,natural polyamides	243.322	2	22.06	11.03	983.679	1.13123e-09
280	E:/Veroeffentlichungen/Paperinpreparation/PyvsFTIR/pygcms/Sediment_He430_20_40,0mL_78x78_LH_FTIR2_or.csv	280	13	animal furs,natural polyamides	243.322	2	22.06	11.03	983.679	1.13123e-09
281	E:/Veroeffentlichungen/Paperinpreparation/PyvsFTIR/pygcms/Sediment_He430_20_40,0mL_78x78_LH_FTIR2_or.csv	281	13	animal furs,natural polyamides	243.322	2	22.06	11.03	983.679	1.13123e-09
282	E:/Veroeffentlichungen/Paperinpreparation/PyvsFTIR/pygcms/Sediment_He430_20_40,0mL_78x78_LH_FTIR2_or.csv	282	13	animal furs,natural polyamides	243.322	2	22.06	11.03	983.679	1.13123e-09
283	E:/Veroeffentlichungen/Paperinpreparation/PyvsFTIR/pygcms/Sediment_He430_20_40,0mL_78x78_LH_FTIR2_or.csv	283	13	animal furs,natural polyamides	243.322	2	22.06	11.03	983.679	1.13123e-09
284	E:/Veroeffentlichungen/Paperinpreparation/PyvsFTIR/pygcms/Sediment_He430_20_40,0mL_78x78_LH_FTIR2_or.csv	284	13	animal furs,natural polyamides	243.322	2	22.06	11.03	983.679	1.13123e-09
285	E:/Veroeffentlichungen/Paperinpreparation/PyvsFTIR/pygcms/Sediment_He430_20_40,0mL_78x78_LH_FTIR2_or.csv	285	13	animal furs,natural polyamides	121.661	1	11.03	11.03	491.839	5.65615e-10
286	E:/Veroeffentlichungen/Paperinpreparation/PyvsFTIR/pygcms/Sediment_He430_20_40,0mL_78x78_LH_FTIR2_or.csv	286	13	animal furs,natural polyamides	121.661	1	11.03	11.03	491.839	5.65615e-10
287	E:/Veroeffentlichungen/Paperinpreparation/PyvsFTIR/pygcms/Sediment_He430_20_40,0mL_78x78_LH_FTIR2_or.csv	287	13	animal furs,natural polyamides	121.661	1	11.03	11.03	491.839	5.65615e-10
288	E:/Veroeffentlichungen/Paperinpreparation/PyvsFTIR/pygcms/Sediment_He430_20_40,0mL_78x78_LH_FTIR2_or.csv	288	13	animal furs,natural polyamides	121.661	1	11.03	11.03	491.839	5.65615e-10
289	E:/Veroeffentlichungen/Paperinpreparation/PyvsFTIR/pygcms/Sediment_He430_20_40,0mL_78x78_LH_FTIR2_or.csv	289	13	animal furs,natural polyamides	121.661	1	11.03	11.03	491.839	5.65615e-10
290	E:/Veroeffentlichungen/Paperinpreparation/PyvsFTIR/pygcms/Sediment_He430_20_40,0mL_78x78_LH_FTIR2_or.csv	290	13	animal furs,natural polyamides	121.661	1	11.03	11.03	491.839	5.65615e-10
291	E:/Veroeffentlichungen/Paperinpreparation/PyvsFTIR/pygcms/Sediment_He430_20_40,0mL_78x78_LH_FTIR2_or.csv	291	13	animal furs,natural polyamides	121.661	1	11.03	11.03	491.839	5.65615e-10
292	E:/Veroeffentlichungen/Paperinpreparation/PyvsFTIR/pygcms/Sediment_He430_20_40,0mL_78x78_LH_FTIR2_or.csv	292	13	animal furs,natural polyamides	121.661	1	11.03	11.03	491.839	5.65615e-10
293	E:/Veroeffentlichungen/Paperinpreparation/PyvsFTIR/pygcms/Sediment_He430_20_40,0mL_78x78_LH_FTIR2_or.csv	293	13	animal furs,natural polyamides	121.661	1	11.03	11.03	491.839	5.65615e-10
294	E:/Veroeffentlichungen/Paperinpreparation/PyvsFTIR/pygcms/Sediment_He430_20_40,0mL_78x78_LH_FTIR2_or.csv	294	13	animal furs,natural polyamides	121.661	1	11.03	11.03	491.839	5.65615e-10
295	E:/Veroeffentlichungen/Paperinpreparation/PyvsFTIR/pygcms/Sediment_He430_20_40,0mL_78x78_LH_FTIR2_or.csv	295	13	animal furs,natural polyamides	121.661	1	11.03	11.03	491.839	5.65615e-10
296	E:/Veroeffentlichungen/Paperinpreparation/PyvsFTIR/pygcms/Sediment_He430_20_40,0mL_78x78_LH_FTIR2_or.csv	296	13	animal furs,natural polyamides	121.661	1	11.03	11.03	491.839	5.65615e-10
297	E:/Veroeffentlichungen/Paperinpreparation/PyvsFTIR/pygcms/Sediment_He430_20_40,0mL_78x78_LH_FTIR2_or.csv	297	13	animal furs,natural polyamides	121.661	1	11.03	11.03	491.839	5.65615e-10
298	E:/Veroeffentlichungen/Paperinpreparation/PyvsFTIR/pygcms/Sediment_He430_20_40,0mL_78x78_LH_FTIR2_or.csv	298	13	animal furs,natural polyamides	121.661	1	11.03	11.03	491.839	5.65615e-10
299	E:/Veroeffentlichungen/Paperinpreparation/PyvsFTIR/pygcms/Sediment_He430_20_40,0mL_78x78_LH_FTIR2_or.csv	299	13	animal furs,natural polyamides	121.661	1	11.03	11.03	491.839	5.65615e-10
300	E:/Veroeffentlichungen/Paperinpreparation/PyvsFTIR/pygcms/Sediment_He430_20_40,0mL_78x78_LH_FTIR2_or.csv	300	13	animal furs,natural polyamides	121.661	1	11.03	11.03	491.839	5.65615e-10
301	E:/Veroeffentlichungen/Paperinpreparation/PyvsFTIR/pygcms/Sediment_He430_20_40,0mL_78x78_LH_FTIR2_or.csv	301	13	animal furs,natural polyamides	121.661	1	11.03	11.03	491.839	5.65615e-10
302	E:/Veroeffentlichungen/Paperinpreparation/PyvsFTIR/pygcms/Sediment_He430_20_40,0mL_78x78_LH_FTIR2_or.csv	302	13	animal furs,natural polyamides	121.661	1	11.03	11.03	491.839	5.65615e-10
303	E:/Veroeffentlichungen/Paperinpreparation/PyvsFTIR/pygcms/Sediment_He430_20_40,0mL_78x78_LH_FTIR2_or.csv	303	13	animal furs,natural polyamides	121.661	1	11.03	11.03	491.839	5.65615e-10
304	E:/Veroeffentlichungen/Paperinpreparation/PyvsFTIR/pygcms/Sediment_He430_20_40,0mL_78x78_LH_FTIR2_or.csv	304	13	animal furs,natural polyamides	121.661	1	11.03	11.03	491.839	5.65615e-10
305	E:/Veroeffentlichungen/Paperinpreparation/PyvsFTIR/pygcms/Sediment_He430_20_40,0mL_78x78_LH_FTIR2_or.csv	305	13	animal furs,natural polyamides	121.661	1	11.03	11.03	491.839	5.65615e-10
306	E:/Veroeffentlichungen/Paperinpreparation/PyvsFTIR/pygcms/Sediment_He430_20_40,0mL_78x78_LH_FTIR2_or.csv	306	13	animal furs,natural polyamides	121.661	1	11.03	11.03	491.839	5.65615e-10
307	E:/Veroeffentlichungen/Paperinpreparation/PyvsFTIR/pygcms/Sediment_He430_20_40,0mL_78x78_LH_FTIR2_or.csv	307	13	animal furs,natural polyamides	121.661	1	11.03	11.03	491.839	5.65615e-10
308	E:/Veroeffentlichungen/Paperinpreparation/PyvsFTIR/pygcms/Sediment_He430_20_40,0mL_78x78_LH_FTIR2_or.csv	308	13	animal furs,natural polyamides	121.661	1	11.03	11.03	491.839	5.65615e-10
309	E:/Veroeffentlichungen/Paperinpreparation/PyvsFTIR/pygcms/Sediment_He430_20_40,0mL_78x78_LH_FTIR2_or.csv	309	13	animal furs,natural polyamides	121.661	1	11.03	11.03	491.839	5.65615e-10
310	E:/Veroeffentlichungen/Paperinpreparation/PyvsFTIR/pygcms/Sediment_He430_20_40,0mL_78x78_LH_FTIR2_or.csv	310	13	animal furs,natural polyamides	121.661	1	11.03	11.03	491.839	5.65615e-10
311	E:/Veroeffentlichungen/Paperinpreparation/PyvsFTIR/pygcms/Sediment_He430_20_40,0mL_78x78_LH_FTIR2_or.csv	311	13	animal furs,natural polyamides	121.661	1	11.03	11.03	491.839	5.65615e-10
312	E:/Veroeffentlichungen/Paperinpreparation/PyvsFTIR/pygcms/Sediment_He430_20_40,0mL_78x78_LH_FTIR2_or.csv	312	13	animal furs,natural polyamides	121.661	1	11.03	11.03	491.839	5.65615e-10
313	E:/Veroeffentlichungen/Paperinpreparation/PyvsFTIR/pygcms/Sediment_He430_20_40,0mL_78x78_LH_FTIR2_or.csv	313	13	animal furs,natural polyamides	121.661	1	11.03	11.03	491.839	5.65615e-10
314	E:/Veroeffentlichungen/Paperinpreparation/PyvsFTIR/pygcms/Sediment_He430_20_40,0mL_78x78_LH_FTIR2_or.csv	314	13	animal furs,natural polyamides	121.661	1	11.03	11.03	491.839	5.65615e-10
315	E:/Veroeffentlichungen/Paperinpreparation/PyvsFTIR/pygcms/Sediment_He430_20_40,0mL_78x78_LH_FTIR2_or.csv	315	13	animal furs,natural polyamides	121.661	1	11.03	11.03	491.839	5.65615e-10
316	E:/Veroeffentlichungen/Paperinpreparation/PyvsFTIR/pygcms/Sediment_He430_20_40,0mL_78x78_LH_FTIR2_or.csv	316	13	animal furs,natural polyamides	121.661	1	11.03	11.03	491.839	5.65615e-10
317	E:/Veroeffentlichungen/Paperinpreparation/PyvsFTIR/pygcms/Sediment_He430_20_40,0mL_78x78_LH_FTIR2_or.csv	317	13	animal furs,natural polyamides	121.661	1	11.03	11.03	491.839	5.65615e-10
318	E:/Veroeffentlichungen/Paperinpreparation/PyvsFTIR/pygcms/Sediment_He430_20_40,0mL_78x78_LH_FTIR2_or.csv	318	13	animal furs,natural polyamides	121.661	1	11.03	11.03	491.839	5.65615e-10
319	E:/Veroeffentlichungen/Paperinpreparation/PyvsFTIR/pygcms/Sediment_He430_20_40,0mL_78x78_LH_FTIR2_or.csv	319	13	animal furs,natural polyamides	121.661	1	11.03	11.03	491.839	5.65615e-10
320	E:/Veroeffentlichungen/Paperinpreparation/PyvsFTIR/pygcms/Sediment_He430_20_40,0mL_78x78_LH_FTIR2_or.csv	320	13	animal furs,natural polyamides	121.661	1	11.03	11.03	491.839	5.65615e-10
321	E:/Veroeffentlichungen/Paperinpreparation/PyvsFTIR/pygcms/Sediment_He430_20_40,0mL_78x78_LH_FTIR2_or.csv	321	13	animal furs,natural polyamides	121.661	1	11.03	11.03	491.839	5.65615e-10
322	E:/Veroeffentlichungen/Paperinpreparation/PyvsFTIR/pygcms/Sediment_He430_20_40,0mL_78x78_LH_FTIR2_or.csv	322	13	animal furs,natural polyamides	121.661	1	11.03	11.03	491.839	5.65615e-10
323	E:/Veroeffentlichungen/Paperinpreparation/PyvsFTIR/pygcms/Sediment_He430_20_40,0mL_78x78_LH_FTIR2_or.csv	323	13	animal furs,natural polyamides	121.661	1	11.03	11.03	491.839	5.65615e-10
324	E:/Veroeffentlichungen/Paperinpreparation/PyvsFTIR/pygcms/Sediment_He430_20_40,0mL_78x78_LH_FTIR2_or.csv	324	13	animal furs,natural polyamides	121.661	1	11.03	11.03	491.839	5.65615e-10
325	E:/Veroeffentlichungen/Paperinpreparation/PyvsFTIR/pygcms/Sediment_He430_20_40,0mL_78x78_LH_FTIR2_or.csv	325	13	animal furs,natural polyamides	121.661	1	11.03	11.03	491.839	5.65615e-10
326	E:/Veroeffentlichungen/Paperinpreparation/PyvsFTIR/pygcms/Sediment_He430_20_40,0mL_78x78_LH_FTIR2_or.csv	326	13	animal furs,natural polyamides	121.661	1	11.03	11.03	491.839	5.65615e-10
327	E:/Veroeffentlichungen/Paperinpreparation/PyvsFTIR/pygcms/Sediment_He430_20_40,0mL_78x78_LH_FTIR2_or.csv	327	13	animal furs,natural polyamides	121.661	1	11.03	11.03	491.839	5.65615e-10
328	E:/Veroeffentlichungen/Paperinpreparation/PyvsFTIR/pygcms/Sediment_He430_20_40,0mL_78x78_LH_FTIR2_or.csv	328	13	animal furs,natural polyamides	121.661	1	11.03	11.03	491.839	5.65615e-10
329	E:/Veroeffentlichungen/Paperinpreparation/PyvsFTIR/pygcms/Sediment_He430_20_40,0mL_78x78_LH_FTIR2_or.csv	329	13	animal furs,natural polyamides	121.661	1	11.03	11.03	491.839	5.65615e-10
330	E:/Veroeffentlichungen/Paperinpreparation/PyvsFTIR/pygcms/Sediment_He430_20_40,0mL_78x78_LH_FTIR2_or.csv	330	13	animal furs,natural polyamides	121.661	1	11.03	11.03	491.839	5.65615e-10
331	E:/Veroeffentlichungen/Paperinpreparation/PyvsFTIR/pygcms/Sediment_He430_20_40,0mL_78x78_LH_FTIR2_or.csv	331	13	animal furs,natural polyamides	121.661	1	11.03	11.03	491.839	5.65615e-10
332	E:/Veroeffentlichungen/Paperinpreparation/PyvsFTIR/pygcms/Sediment_He430_20_40,0mL_78x78_LH_FTIR2_or.csv	332	13	animal furs,natural polyamides	121.661	1	11.03	11.03	491.839	5.65615e-10
333	E:/Veroeffentlichungen/Paperinpreparation/PyvsFTIR/pygcms/Sediment_He430_20_40,0mL_78x78_LH_FTIR2_or.csv	333	13	animal furs,natural polyamides	121.661	1	11.03	11.03	491.839	5.65615e-10
334	E:/Veroeffentlichungen/Paperinpreparation/PyvsFTIR/pygcms/Sediment_He430_20_40,0mL_78x78_LH_FTIR2_or.csv	334	13	animal furs,natural polyamides	121.661	1	11.03	11.03	491.839	5.65615e-10
335	E:/Veroeffentlichungen/Paperinpreparation/PyvsFTIR/pygcms/Sediment_He430_20_40,0mL_78x78_LH_FTIR2_or.csv	335	13	animal furs,natural polyamides	121.661	1	11.03	11.03	491.839	5.65615e-10
336	E:/Veroeffentlichungen/Paperinpreparation/PyvsFTIR/pygcms/Sediment_He430_20_40,0mL_78x78_LH_FTIR2_or.csv	336	13	animal furs,natural polyamides	121.661	1	11.03	11.03	491.839	5.65615e-10
337	E:/Veroeffentlichungen/Paperinpreparation/PyvsFTIR/pygcms/Sediment_He430_20_40,0mL_78x78_LH_FTIR2_or.csv	337	13	animal furs,natural polyamides	121.661	1	11.03	11.03	491.839	5.65615e-10
338	E:/Veroeffentlichungen/Paperinpreparation/PyvsFTIR/pygcms/Sediment_He430_20_40,0mL_78x78_LH_FTIR2_or.csv	338	13	animal furs,natural polyamides	121.661	1	11.03	11.03	491.839	5.65615e-10
339	E:/Veroeffentlichungen/Paperinpreparation/PyvsFTIR/pygcms/Sediment_He430_20_40,0mL_78x78_LH_FTIR2_or.csv	339	13	animal furs,natural polyamides	121.661	1	11.03	11.03	491.839	5.65615e-10
340	E:/Veroeffentlichungen/Paperinpreparation/PyvsFTIR/pygcms/Sediment_He430_20_40,0mL_78x78_LH_FTIR2_or.csv	340	13	animal furs,natural polyamides	121.661	1	11.03	11.03	491.839	5.65615e-10
341	E:/Veroeffentlichungen/Paperinpreparation/PyvsFTIR/pygcms/Sediment_He430_20_40,0mL_78x78_LH_FTIR2_or.csv	341	13	animal furs,natural polyamides	121.661	1	11.03	11.03	491.839	5.65615e-10
342	E:/Veroeffentlichungen/Paperinpreparation/PyvsFTIR/pygcms/Sediment_He430_20_40,0mL_78x78_LH_FTIR2_or.csv	342	13	animal furs,natural polyamides	121.661	1	11.03	11.03	491.839	5.65615e-10
343	E:/Veroeffentlichungen/Paperinpreparation/PyvsFTIR/pygcms/Sediment_He430_20_40,0mL_78x78_LH_FTIR2_or.csv	343	13	animal furs,natural polyamides	121.661	1	11.03	11.03	491.839	5.65615e-10
344	E:/Veroeffentlichungen/Paperinpreparation/PyvsFTIR/pygcms/Sediment_He430_20_40,0mL_78x78_LH_FTIR2_or.csv	344	13	animal furs,natural polyamides	121.661	1	11.03	11.03	491.839	5.65615e-10
345	E:/Veroeffentlichungen/Paperinpreparation/PyvsFTIR/pygcms/Sediment_He430_20_40,0mL_78x78_LH_FTIR2_or.csv	345	13	animal furs,natural polyamides	121.661	1	11.03	11.03	491.839	5.65615e-10
346	E:/Veroeffentlichungen/Paperinpreparation/PyvsFTIR/pygcms/Sediment_He430_20_40,0mL_78x78_LH_FTIR2_or.csv	346	13	animal furs,natural polyamides	121.661	1	11.03	11.03	491.839	5.65615e-10
347	E:/Veroeffentlichungen/Paperinpreparation/PyvsFTIR/pygcms/Sediment_He430_20_40,0mL_78x78_LH_FTIR2_or.csv	347	13	animal furs,natural polyamides	121.661	1	11.03	11.03	491.839	5.65615e-10
348	E:/Veroeffentlichungen/Paperinpreparation/PyvsFTIR/pygcms/Sediment_He430_20_40,0mL_78x78_LH_FTIR2_or.csv	348	13	animal furs,natural polyamides	121.661	1	11.03	11.03	491.839	5.65615e-10
349	E:/Veroeffentlichungen/Paperinpreparation/PyvsFTIR/pygcms/Sediment_He430_20_40,0mL_78x78_LH_FTIR2_or.csv	349	13	animal furs,natural polyamides	121.661	1	11.03	11.03	491.839	5.65615e-10
350	E:/Veroeffentlichungen/Paperinpreparation/PyvsFTIR/pygcms/Sediment_He430_20_40,0mL_78x78_LH_FTIR2_or.csv	350	13	animal furs,natural polyamides	121.661	1	11.03	11.03	491.839	5.65615e-10
351	E:/Veroeffentlichungen/Paperinpreparation/PyvsFTIR/pygcms/Sediment_He430_20_40,0mL_78x78_LH_FTIR2_or.csv	351	13	animal furs,natural polyamides	121.661	1	11.03	11.03	491.839	5.65615e-10
352	E:/Veroeffentlichungen/Paperinpreparation/PyvsFTIR/pygcms/Sediment_He430_20_40,0mL_78x78_LH_FTIR2_or.csv	352	13	animal furs,natural polyamides	121.661	1	11.03	11.03	491.839	5.65615e-10
353	E:/Veroeffentlichungen/Paperinpreparation/PyvsFTIR/pygcms/Sediment_He430_20_40,0mL_78x78_LH_FTIR2_or.csv	353	13	animal furs,natural polyamides	121.661	1	11.03	11.03	491.839	5.65615e-10
354	E:/Veroeffentlichungen/Paperinpreparation/PyvsFTIR/pygcms/Sediment_He430_20_40,0mL_78x78_LH_FTIR2_or.csv	354	13	animal furs,natural polyamides	121.661	1	11.03	11.03	491.839	5.65615e-10
355	E:/Veroeffentlichungen/Paperinpreparation/PyvsFTIR/pygcms/Sediment_He430_20_40,0mL_78x78_LH_FTIR2_or.csv	355	13	animal furs,natural polyamides	121.661	1	11.03	11.03	491.839	5.65615e-10
356	E:/Veroeffentlichungen/Paperinpreparation/PyvsFTIR/pygcms/Sediment_He430_20_40,0mL_78x78_LH_FTIR2_or.csv	356	13	animal furs,natural polyamides	121.661	1	11.03	11.03	491.839	5.65615e-10
357	E:/Veroeffentlichungen/Paperinpreparation/PyvsFTIR/pygcms/Sediment_He430_20_40,0mL_78x78_LH_FTIR2_or.csv	357	13	animal furs,natural polyamides	121.661	1	11.03	11.03	491.839	5.65615e-10
358	E:/Veroeffentlichungen/Paperinpreparation/PyvsFTIR/pygcms/Sediment_He430_20_40,0mL_78x78_LH_FTIR2_or.csv	358	13	animal furs,natural polyamides	121.661	1	11.03	11.03	491.839	5.65615e-10
359	E:/Veroeffentlichungen/Paperinpreparation/PyvsFTIR/pygcms/Sediment_He430_20_40,0mL_78x78_LH_FTIR2_or.csv	359	13	animal furs,natural polyamides	121.661	1	11.03	11.03	491.839	5.65615e-10
360	E:/Veroeffentlichungen/Paperinpreparation/PyvsFTIR/pygcms/Sediment_He430_20_40,0mL_78x78_LH_FTIR2_or.csv	360	13	animal furs,natural polyamides	121.661	1	11.03	11.03	491.839	5.65615e-10
361	E:/Veroeffentlichungen/Paperinpreparation/PyvsFTIR/pygcms/Sediment_He430_20_40,0mL_78x78_LH_FTIR2_or.csv	361	13	animal furs,natural polyamides	121.661	1	11.03	11.03	491.839	5.65615e-10
362	E:/Veroeffentlichungen/Paperinpreparation/PyvsFTIR/pygcms/Sediment_He430_20_40,0mL_78x78_LH_FTIR2_or.csv	362	13	animal furs,natural polyamides	121.661	1	11.03	11.03	491.839	5.65615e-10
363	E:/Veroeffentlichungen/Paperinpreparation/PyvsFTIR/pygcms/Sediment_He430_20_40,0mL_78x78_LH_FTIR2_or.csv	363	13	animal furs,natural polyamides	121.661	1	11.03	11.03	491.839	5.65615e-10
364	E:/Veroeffentlichungen/Paperinpreparation/PyvsFTIR/pygcms/Sediment_He430_20_40,0mL_78x78_LH_FTIR2_or.csv	364	13	animal furs,natural polyamides	121.661	1	11.03	11.03	491.839	5.65615e-10
365	E:/Veroeffentlichungen/Paperinpreparation/PyvsFTIR/pygcms/Sediment_He430_20_40,0mL_78x78_LH_FTIR2_or.csv	365	13	animal furs,natural polyamides	121.661	1	11.03	11.03	491.839	5.65615e-10
366	E:/Veroeffentlichungen/Paperinpreparation/PyvsFTIR/pygcms/Sediment_He430_20_40,0mL_78x78_LH_FTIR2_or.csv	366	13	animal furs,natural polyamides	121.661	1	11.03	11.03	491.839	5.65615e-10
367	E:/Veroeffentlichungen/Paperinpreparation/PyvsFTIR/pygcms/Sediment_He430_20_40,0mL_78x78_LH_FTIR2_or.csv	367	13	animal furs,natural polyamides	121.661	1	11.03	11.03	491.839	5.65615e-10
368	E:/Veroeffentlichungen/Paperinpreparation/PyvsFTIR/pygcms/Sediment_He430_20_40,0mL_78x78_LH_FTIR2_or.csv	368	13	animal furs,natural polyamides	121.661	1	11.03	11.03	491.839	5.65615e-10
369	E:/Veroeffentlichungen/Paperinpreparation/PyvsFTIR/pygcms/Sediment_He430_20_40,0mL_78x78_LH_FTIR2_or.csv	369	13	animal furs,natural polyamides	121.661	1	11.03	11.03	491.839	5.65615e-10
370	E:/Veroeffentlichungen/Paperinpreparation/PyvsFTIR/pygcms/Sediment_He430_20_40,0mL_78x78_LH_FTIR2_or.csv	370	13	animal furs,natural polyamides	121.661	1	11.03	11.03	491.839	5.65615e-10
371	E:/Veroeffentlichungen/Paperinpreparation/PyvsFTIR/pygcms/Sediment_He430_20_40,0mL_78x78_LH_FTIR2_or.csv	371	13	animal furs,natural polyamides	121.661	1	11.03	11.03	491.839	5.65615e-10
372	E:/Veroeffentlichungen/Paperinpreparation/PyvsFTIR/pygcms/Sediment_He430_20_40,0mL_78x78_LH_FTIR2_or.csv	372	13	animal furs,natural polyamides	121.661	1	11.03	11.03	491.839	5.65615e-10
373	E:/Veroeffentlichungen/Paperinpreparation/PyvsFTIR/pygcms/Sediment_He430_20_40,0mL_78x78_LH_FTIR2_or.csv	373	13	animal furs,natural polyamides	121.661	1	11.03	11.03	491.839	5.65615e-10
374	E:/Veroeffentlichungen/Paperinpreparation/PyvsFTIR/pygcms/Sediment_He430_20_40,0mL_78x78_LH_FTIR2_or.csv	374	13	animal furs,natural polyamides	121.661	1	11.03	11.03	491.839	5.65615e-10
375	E:/Veroeffentlichungen/Paperinpreparation/PyvsFTIR/pygcms/Sediment_He430_20_40,0mL_78x78_LH_FTIR2_or.csv	375	13	animal furs,natural polyamides	121.661	1	11.03	11.03	491.839	5.65615e-10
376	E:/Veroeffentlichungen/Paperinpreparation/PyvsFTIR/pygcms/Sediment_He430_20_40,0mL_78x78_LH_FTIR2_or.csv	376	13	animal furs,natural polyamides	121.661	1	11.03	11.03	491.839	5.65615e-10
377	E:/Veroeffentlichungen/Paperinpreparation/PyvsFTIR/pygcms/Sediment_He430_20_40,0mL_78x78_LH_FTIR2_or.csv	377	13	animal furs,natural polyamides	121.661	1	11.03	11.03	491.839	5.65615e-10
378	E:/Veroeffentlichungen/Paperinpreparation/PyvsFTIR/pygcms/Sediment_He430_20_40,0mL_78x78_LH_FTIR2_or.csv	378	13	animal furs,natural polyamides	121.661	1	11.03	11.03	491.839	5.65615e-10
379	E:/Veroeffentlichungen/Paperinpreparation/PyvsFTIR/pygcms/Sediment_He430_20_40,0mL_78x78_LH_FTIR2_or.csv	379	13	animal furs,natural polyamides	121.661	1	11.03	11.03	491.839	5.65615e-10
380	E:/Veroeffentlichungen/Paperinpreparation/PyvsFTIR/pygcms/Sediment_He430_20_40,0mL_78x78_LH_FTIR2_or.csv	380	13	animal furs,natural polyamides	121.661	1	11.03	11.03	491.839	5.65615e-10
381	E:/Veroeffentlichungen/Paperinpreparation/PyvsFTIR/pygcms/Sediment_He430_20_40,0mL_78x78_LH_FTIR2_or.csv	381	13	animal furs,natural polyamides	121.661	1	11.03	11.03	491.839	5.65615e-10
382	E:/Veroeffentlichungen/Paperinpreparation/PyvsFTIR/pygcms/Sediment_He430_20_40,0mL_78x78_LH_FTIR2_or.csv	382	13	animal furs,natural polyamides	121.661	1	11.03	11.03	491.839	5.65615e-10
383	E:/Veroeffentlichungen/Paperinpreparation/PyvsFTIR/pygcms/Sediment_He430_20_40,0mL_78x78_LH_FTIR2_or.csv	383	13	animal furs,natural polyamides	121.661	1	11.03	11.03	491.839	5.65615e-10
384	E:/Veroeffentlichungen/Paperinpreparation/PyvsFTIR/pygcms/Sediment_He430_20_40,0mL_78x78_LH_FTIR2_or.csv	384	13	animal furs,natural polyamides	121.661	1	11.03	11.03	491.839	5.65615e-10
385	E:/Veroeffentlichungen/Paperinpreparation/PyvsFTIR/pygcms/Sediment_He430_20_40,0mL_78x78_LH_FTIR2_or.csv	385	13	animal furs,natural polyamides	121.661	1	11.03	11.03	491.839	5.65615e-10
386	E:/Veroeffentlichungen/Paperinpreparation/PyvsFTIR/pygcms/Sediment_He430_20_40,0mL_78x78_LH_FTIR2_or.csv	386	13	animal furs,natural polyamides	121.661	1	11.03	11.03	491.839	5.65615e-10
387	E:/Veroeffentlichungen/Paperinpreparation/PyvsFTIR/pygcms/Sediment_He430_20_40,0mL_78x78_LH_FTIR2_or.csv	387	13	animal furs,natural polyamides	121.661	1	11.03	11.03	491.839	5.65615e-10
388	E:/Veroeffentlichungen/Paperinpreparation/PyvsFTIR/pygcms/Sediment_He430_20_40,0mL_78x78_LH_FTIR2_or.csv	388	13	animal furs,natural polyamides	121.661	1	11.03	11.03	491.839	5.65615e-10
389	E:/Veroeffentlichungen/Paperinpreparation/PyvsFTIR/pygcms/Sediment_He430_20_40,0mL_78x78_LH_FTIR2_or.csv	389	13	animal furs,natural polyamides	121.661	1	11.03	11.03	491.839	5.65615e-10
390	E:/Veroeffentlichungen/Paperinpreparation/PyvsFTIR/pygcms/Sediment_He430_20_40,0mL_78x78_LH_FTIR2_or.csv	390	13	animal furs,natural polyamides	121.661	1	11.03	11.03	491.839	5.65615e-10
391	E:/Veroeffentlichungen/Paperinpreparation/PyvsFTIR/pygcms/Sediment_He430_20_40,0mL_78x78_LH_FTIR2_or.csv	391	13	animal furs,natural polyamides	121.661	1	11.03	11.03	491.839	5.65615e-10
392	E:/Veroeffentlichungen/Paperinpreparation/PyvsFTIR/pygcms/Sediment_He430_20_40,0mL_78x78_LH_FTIR2_or.csv	392	13	animal furs,natural polyamides	121.661	1	11.03	11.03	491.839	5.65615e-10
393	E:/Veroeffentlichungen/Paperinpreparation/PyvsFTIR/pygcms/Sediment_He430_20_40,0mL_78x78_LH_FTIR2_or.csv	393	13	animal furs,natural polyamides	121.661	1	11.03	11.03	491.839	5.65615e-10
394	E:/Veroeffentlichungen/Paperinpreparation/PyvsFTIR/pygcms/Sediment_He430_20_40,0mL_78x78_LH_FTIR2_or.csv	394	13	animal furs,natural polyamides	121.661	1	11.03	11.03	491.839	5.65615e-10
395	E:/Veroeffentlichungen/Paperinpreparation/PyvsFTIR/pygcms/Sediment_He430_20_40,0mL_78x78_LH_FTIR2_or.csv	395	13	animal furs,natural polyamides	121.661	1	11.03	11.03	491.839	5.65615e-10
396	E:/Veroeffentlichungen/Paperinpreparation/PyvsFTIR/pygcms/Sediment_He430_20_40,0mL_78x78_LH_FTIR2_or.csv	396	13	animal furs,natural polyamides	121.661	1	11.03	11.03	491.839	5.65615e-10
397	E:/Veroeffentlichungen/Paperinpreparation/PyvsFTIR/pygcms/Sediment_He430_20_40,0mL_78x78_LH_FTIR2_or.csv	397	13	animal furs,natural polyamides	121.661	1	11.03	11.03	491.839	5.65615e-10
398	E:/Veroeffentlichungen/Paperinpreparation/PyvsFTIR/pygcms/Sediment_He430_20_40,0mL_78x78_LH_FTIR2_or.csv	398	13	animal furs,natural polyamides	121.661	1	11.03	11.03	491.839	5.65615e-10
399	E:/Veroeffentlichungen/Paperinpreparation/PyvsFTIR/pygcms/Sediment_He430_20_40,0mL_78x78_LH_FTIR2_or.csv	399	13	animal furs,natural polyamides	121.661	1	11.03	11.03	491.839	5.65615e-10
400	E:/Veroeffentlichungen/Paperinpreparation/PyvsFTIR/pygcms/Sediment_He430_20_40,0mL_78x78_LH_FTIR2_or.csv	400	13	animal furs,natural polyamides	121.661	1	11.03	11.03	491.839	5.65615e-10
401	E:/Veroeffentlichungen/Paperinpreparation/PyvsFTIR/pygcms/Sediment_He430_20_40,0mL_78x78_LH_FTIR2_or.csv	401	13	animal furs,natural polyamides	121.661	1	11.03	11.03	491.839	5.65615e-10
402	E:/Veroeffentlichungen/Paperinpreparation/PyvsFTIR/pygcms/Sediment_He430_20_40,0mL_78x78_LH_FTIR2_or.csv	402	13	animal furs,natural polyamides	121.661	1	11.03	11.03	491.839	5.65615e-10
403	E:/Veroeffentlichungen/Paperinpreparation/PyvsFTIR/pygcms/Sediment_He430_20_40,0mL_78x78_LH_FTIR2_or.csv	403	13	animal furs,natural polyamides	121.661	1	11.03	11.03	491.839	5.65615e-10
404	E:/Veroeffentlichungen/Paperinpreparation/PyvsFTIR/pygcms/Sediment_He430_20_40,0mL_78x78_LH_FTIR2_or.csv	404	13	animal furs,natural polyamides	121.661	1	11.03	11.03	491.839	5.65615e-10
405	E:/Veroeffentlichungen/Paperinpreparation/PyvsFTIR/pygcms/Sediment_He430_20_40,0mL_78x78_LH_FTIR2_or.csv	405	13	animal furs,natural polyamides	121.661	1	11.03	11.03	491.839	5.65615e-10
406	E:/Veroeffentlichungen/Paperinpreparation/PyvsFTIR/pygcms/Sediment_He430_20_40,0mL_78x78_LH_FTIR2_or.csv	406	13	animal furs,natural polyamides	121.661	1	11.03	11.03	491.839	5.65615e-10
407	E:/Veroeffentlichungen/Paperinpreparation/PyvsFTIR/pygcms/Sediment_He430_20_40,0mL_78x78_LH_FTIR2_or.csv	407	13	animal furs,natural polyamides	121.661	1	11.03	11.03	491.839	5.65615e-10
408	E:/Veroeffentlichungen/Paperinpreparation/PyvsFTIR/pygcms/Sediment_He430_20_40,0mL_78x78_LH_FTIR2_or.csv	408	13	animal furs,natural polyamides	121.661	1	11.03	11.03	491.839	5.65615e-10
409	E:/Veroeffentlichungen/Paperinpreparation/PyvsFTIR/pygcms/Sediment_He430_20_40,0mL_78x78_LH_FTIR2_or.csv	409	13	animal furs,natural polyamides	121.661	1	11.03	11.03	491.839	5.65615e-10
410	E:/Veroeffentlichungen/Paperinpreparation/PyvsFTIR/pygcms/Sediment_He430_20_40,0mL_78x78_LH_FTIR2_or.csv	410	13	animal furs,natural polyamides	121.661	1	11.03	11.03	491.839	5.65615e-10
411	E:/Veroeffentlichungen/Paperinpreparation/PyvsFTIR/pygcms/Sediment_He430_20_40,0mL_78x78_LH_FTIR2_or.csv	411	13	animal furs,natural polyamides	121.661	1	11.03	11.03	491.839	5.65615e-10
412	E:/Veroeffentlichungen/Paperinpreparation/PyvsFTIR/pygcms/Sediment_He430_20_40,0mL_78x78_LH_FTIR2_or.csv	412	13	animal furs,natural polyamides	121.661	1	11.03	11.03	491.839	5.65615e-10
413	E:/Veroeffentlichungen/Paperinpreparation/PyvsFTIR/pygcms/Sediment_He430_20_40,0mL_78x78_LH_FTIR2_or.csv	413	13	animal furs,natural polyamides	121.661	1	11.03	11.03	491.839	5.65615e-10
414	E:/Veroeffentlichungen/Paperinpreparation/PyvsFTIR/pygcms/Sediment_He430_20_40,0mL_78x78_LH_FTIR2_or.csv	414	13	animal furs,natural polyamides	121.661	1	11.03	11.03	491.839	5.65615e-10
415	E:/Veroeffentlichungen/Paperinpreparation/PyvsFTIR/pygcms/Sediment_He430_20_40,0mL_78x78_LH_FTIR2_or.csv	415	13	animal furs,natural polyamides	121.661	1	11.03	11.03	491.839	5.65615e-10
416	E:/Veroeffentlichungen/Paperinpreparation/PyvsFTIR/pygcms/Sediment_He430_20_40,0mL_78x78_LH_FTIR2_or.csv	416	13	animal furs,natural polyamides	121.661	1	11.03	11.03	491.839	5.65615e-10
417	E:/Veroeffentlichungen/Paperinpreparation/PyvsFTIR/pygcms/Sediment_He430_20_40,0mL_78x78_LH_FTIR2_or.csv	417	13	animal furs,natural polyamides	121.661	1	11.03	11.03	491.839	5.65615e-10
418	E:/Veroeffentlichungen/Paperinpreparation/PyvsFTIR/pygcms/Sediment_He430_20_40,0mL_78x78_LH_FTIR2_or.csv	418	13	animal furs,natural polyamides	121.661	1	11.03	11.03	491.839	5.65615e-10
419	E:/Veroeffentlichungen/Paperinpreparation/PyvsFTIR/pygcms/Sediment_He430_20_40,0mL_78x78_LH_FTIR2_or.csv	419	13	animal furs,natural polyamides	121.661	1	11.03	11.03	491.839	5.65615e-10
420	E:/Veroeffentlichungen/Paperinpreparation/PyvsFTIR/pygcms/Sediment_He430_20_40,0mL_78x78_LH_FTIR2_or.csv	420	13	animal furs,natural polyamides	121.661	1	11.03	11.03	491.839	5.65615e-10
421	E:/Veroeffentlichungen/Paperinpreparation/PyvsFTIR/pygcms/Sediment_He430_20_40,0mL_78x78_LH_FTIR2_or.csv	421	13	animal furs,natural polyamides	121.661	1	11.03	11.03	491.839	5.65615e-10
422	E:/Veroeffentlichungen/Paperinpreparation/PyvsFTIR/pygcms/Sediment_He430_20_40,0mL_78x78_LH_FTIR2_or.csv	422	13	animal furs,natural polyamides	121.661	1	11.03	11.03	491.839	5.65615e-10
423	E:/Veroeffentlichungen/Paperinpreparation/PyvsFTIR/pygcms/Sediment_He430_20_40,0mL_78x78_LH_FTIR2_or.csv	423	13	animal furs,natural polyamides	121.661	1	11.03	11.03	491.839	5.65615e-10
424	E:/Veroeffentlichungen/Paperinpreparation/PyvsFTIR/pygcms/Sediment_He430_20_40,0mL_78x78_LH_FTIR2_or.csv	424	13	animal furs,natural polyamides	121.661	1	11.03	11.03	491.839	5.65615e-10
425	E:/Veroeffentlichungen/Paperinpreparation/PyvsFTIR/pygcms/Sediment_He430_20_40,0mL_78x78_LH_FTIR2_or.csv	425	13	animal furs,natural polyamides	121.661	1	11.03	11.03	491.839	5.65615e-10
426	E:/Veroeffentlichungen/Paperinpreparation/PyvsFTIR/pygcms/Sediment_He430_20_40,0mL_78x78_LH_FTIR2_or.csv	426	13	animal furs,natural polyamides	121.661	1	11.03	11.03	491.839	5.65615e-10
427	E:/Veroeffentlichungen/Paperinpreparation/PyvsFTIR/pygcms/Sediment_He430_20_40,0mL_78x78_LH_FTIR2_or.csv	427	13	animal furs,natural polyamides	121.661	1	11.03	11.03	491.839	5.65615e-10
428	E:/Veroeffentlichungen/Paperinpreparation/PyvsFTIR/pygcms/Sediment_He430_20_40,0mL_78x78_LH_FTIR2_or.csv	428	13	animal furs,natural polyamides	121.661	1	11.03	11.03	491.839	5.65615e-10
429	E:/Veroeffentlichungen/Paperinpreparation/PyvsFTIR/pygcms/Sediment_He430_20_40,0mL_78x78_LH_FTIR2_or.csv	429	13	animal furs,natural polyamides	121.661	1	11.03	11.03	491.839	5.65615e-10
430	E:/Veroeffentlichungen/Paperinpreparation/PyvsFTIR/pygcms/Sediment_He430_20_40,0mL_78x78_LH_FTIR2_or.csv	430	13	animal furs,natural polyamides	121.661	1	11.03	11.03	491.839	5.65615e-10
431	E:/Veroeffentlichungen/Paperinpreparation/PyvsFTIR/pygcms/Sediment_He430_20_40,0mL_78x78_LH_FTIR2_or.csv	431	13	animal furs,natural polyamides	121.661	1	11.03	11.03	491.839	5.65615e-10
432	E:/Veroeffentlichungen/Paperinpreparation/PyvsFTIR/pygcms/Sediment_He430_20_40,0mL_78x78_LH_FTIR2_or.csv	432	13	animal furs,natural polyamides	121.661	1	11.03	11.03	491.839	5.65615e-10
433	E:/Veroeffentlichungen/Paperinpreparation/PyvsFTIR/pygcms/Sediment_He430_20_40,0mL_78x78_LH_FTIR2_or.csv	433	13	animal furs,natural polyamides	121.661	1	11.03	11.03	491.839	5.65615e-10
434	E:/Veroeffentlichungen/Paperinpreparation/PyvsFTIR/pygcms/Sediment_He430_20_40,0mL_78x78_LH_FTIR2_or.csv	434	13	animal furs,natural polyamides	121.661	1	11.03	11.03	491.839	5.65615e-10
435	E:/Veroeffentlichungen/Paperinpreparation/PyvsFTIR/pygcms/Sediment_He430_20_40,0mL_78x78_LH_FTIR2_or.csv	435	13	animal furs,natural polyamides	121.661	1	11.03	11.03	491.839	5.65615e-10
436	E:/Veroeffentlichungen/Paperinpreparation/PyvsFTIR/pygcms/Sediment_He430_20_40,0mL_78x78_LH_FTIR2_or.csv	436	13	animal furs,natural polyamides	121.661	1	11.03	11.03	491.839	5.65615e-10
437	E:/Veroeffentlichungen/Paperinpreparation/PyvsFTIR/pygcms/Sediment_He430_20_40,0mL_78x78_LH_FTIR2_or.csv	437	13	animal furs,natural polyamides	121.661	1	11.03	11.03	491.839	5.65615e-10
438	E:/Veroeffentlichungen/Paperinpreparation/PyvsFTIR/pygcms/Sediment_He430_20_40,0mL_78x78_LH_FTIR2_or.csv	438	13	animal furs,natural polyamides	121.661	1	11.03	11.03	491.839	5.65615e-10
439	E:/Veroeffentlichungen/Paperinpreparation/PyvsFTIR/pygcms/Sediment_He430_20_40,0mL_78x78_LH_FTIR2_or.csv	439	13	animal furs,natural polyamides	121.661	1	11.03	11.03	491.839	5.65615e-10
440	E:/Veroeffentlichungen/Paperinpreparation/PyvsFTIR/pygcms/Sediment_He430_20_40,0mL_78x78_LH_FTIR2_or.csv	440	13	animal furs,natural polyamides	121.661	1	11.03	11.03	491.839	5.65615e-10
441	E:/Veroeffentlichungen/Paperinpreparation/PyvsFTIR/pygcms/Sediment_He430_20_40,0mL_78x78_LH_FTIR2_or.csv	441	13	animal furs,natural polyamides	121.661	1	11.03	11.03	491.839	5.65615e-10
442	E:/Veroeffentlichungen/Paperinpreparation/PyvsFTIR/pygcms/Sediment_He430_20_40,0mL_78x78_LH_FTIR2_or.csv	442	13	animal furs,natural polyamides	121.661	1	11.03	11.03	491.839	5.65615e-10
443	E:/Veroeffentlichungen/Paperinpreparation/PyvsFTIR/pygcms/Sediment_He430_20_40,0mL_78x78_LH_FTIR2_or.csv	443	13	animal furs,natural polyamides	121.661	1	11.03	11.03	491.839	5.65615e-10
444	E:/Veroeffentlichungen/Paperinpreparation/PyvsFTIR/pygcms/Sediment_He430_20_40,0mL_78x78_LH_FTIR2_or.csv	444	13	animal furs,natural polyamides	121.661	1	11.03	11.03	491.839	5.65615e-10
445	E:/Veroeffentlichungen/Paperinpreparation/PyvsFTIR/pygcms/Sediment_He430_20_40,0mL_78x78_LH_FTIR2_or.csv	445	13	animal furs,natural polyamides	121.661	1	11.03	11.03	491.839	5.65615e-10
446	E:/Veroeffentlichungen/Paperinpreparation/PyvsFTIR/pygcms/Sediment_He430_20_40,0mL_78x78_LH_FTIR2_or.csv	446	13	animal furs,natural polyamides	121.661	1	11.03	11.03	491.839	5.65615e-10
447	E:/Veroeffentlichungen/Paperinpreparation/PyvsFTIR/pygcms/Sediment_He430_20_40,0mL_78x78_LH_FTIR2_or.csv	447	13	animal furs,natural polyamides	121.661	1	11.03	11.03	491.839	5.65615e-10
448	E:/Veroeffentlichungen/Paperinpreparation/PyvsFTIR/pygcms/Sediment_He430_20_40,0mL_78x78_LH_FTIR2_or.csv	448	13	animal furs,natural polyamides	121.661	1	11.03	11.03	491.839	5.65615e-10
449	E:/Veroeffentlichungen/Paperinpreparation/PyvsFTIR/pygcms/Sediment_He430_20_40,0mL_78x78_LH_FTIR2_or.csv	449	13	animal furs,natural polyamides	121.661	1	11.03	11.03	491.839	5.65615e-10
450	E:/Veroeffentlichungen/Paperinpreparation/PyvsFTIR/pygcms/Sediment_He430_20_40,0mL_78x78_LH_FTIR2_or.csv	450	13	animal furs,natural polyamides	121.661	1	11.03	11.03	491.839	5.65615e-10
451	E:/Veroeffentlichungen/Paperinpreparation/PyvsFTIR/pygcms/Sediment_He430_20_40,0mL_78x78_LH_FTIR2_or.csv	451	13	animal furs,natural polyamides	121.661	1	11.03	11.03	491.839	5.65615e-10
452	E:/Veroeffentlichungen/Paperinpreparation/PyvsFTIR/pygcms/Sediment_He430_20_40,0mL_78x78_LH_FTIR2_or.csv	452	13	animal furs,natural polyamides	121.661	1	11.03	11.03	491.839	5.65615e-10
453	E:/Veroeffentlichungen/Paperinpreparation/PyvsFTIR/pygcms/Sediment_He430_20_40,0mL_78x78_LH_FTIR2_or.csv	453	13	animal furs,natural polyamides	121.661	1	11.03	11.03	491.839	5.65615e-10
454	E:/Veroeffentlichungen/Paperinpreparation/PyvsFTIR/pygcms/Sediment_He430_20_40,0mL_78x78_LH_FTIR2_or.csv	454	13	animal furs,natural polyamides	121.661	1	11.03	11.03	491.839	5.65615e-10
455	E:/Veroeffentlichungen/Paperinpreparation/PyvsFTIR/pygcms/Sediment_He430_20_40,0mL_78x78_LH_FTIR2_or.csv	455	13	animal furs,natural polyamides	121.661	1	11.03	11.03	491.839	5.65615e-10
456	E:/Veroeffentlichungen/Paperinpreparation/PyvsFTIR/pygcms/Sediment_He430_20_40,0mL_78x78_LH_FTIR2_or.csv	456	13	animal furs,natural polyamides	121.661	1	11.03	11.03	491.839	5.65615e-10
457	E:/Veroeffentlichungen/Paperinpreparation/PyvsFTIR/pygcms/Sediment_He430_20_40,0mL_78x78_LH_FTIR2_or.csv	457	13	animal furs,natural polyamides	121.661	1	11.03	11.03	491.839	5.65615e-10
458	E:/Veroeffentlichungen/Paperinpreparation/PyvsFTIR/pygcms/Sediment_He430_20_40,0mL_78x78_LH_FTIR2_or.csv	458	13	animal furs,natural polyamides	121.661	1	11.03	11.03	491.839	5.65615e-10
459	E:/Veroeffentlichungen/Paperinpreparation/PyvsFTIR/pygcms/Sediment_He430_20_40,0mL_78x78_LH_FTIR2_or.csv	459	13	animal furs,natural polyamides	121.661	1	11.03	11.03	491.839	5.65615e-10
460	E:/Veroeffentlichungen/Paperinpreparation/PyvsFTIR/pygcms/Sediment_He430_20_40,0mL_78x78_LH_FTIR2_or.csv	460	13	animal furs,natural polyamides	121.661	1	11.03	11.03	491.839	5.65615e-10
461	E:/Veroeffentlichungen/Paperinpreparation/PyvsFTIR/pygcms/Sediment_He430_20_40,0mL_78x78_LH_FTIR2_or.csv	461	13	animal furs,natural polyamides	121.661	1	11.03	11.03	491.839	5.65615e-10
462	E:/Veroeffentlichungen/Paperinpreparation/PyvsFTIR/pygcms/Sediment_He430_20_40,0mL_78x78_LH_FTIR2_or.csv	462	13	animal furs,natural polyamides	121.661	1	11.03	11.03	491.839	5.65615e-10
463	E:/Veroeffentlichungen/Paperinpreparation/PyvsFTIR/pygcms/Sediment_He430_20_40,0mL_78x78_LH_FTIR2_or.csv	463	13	animal furs,natural polyamides	121.661	1	11.03	11.03	491.839	5.65615e-10
464	E:/Veroeffentlichungen/Paperinpreparation/PyvsFTIR/pygcms/Sediment_He430_20_40,0mL_78x78_LH_FTIR2_or.csv	464	13	animal furs,natural polyamides	121.661	1	11.03	11.03	491.839	5.65615e-10
465	E:/Veroeffentlichungen/Paperinpreparation/PyvsFTIR/pygcms/Sediment_He430_20_40,0mL_78x78_LH_FTIR2_or.csv	465	13	animal furs,natural polyamides	121.661	1	11.03	11.03	491.839	5.65615e-10
466	E:/Veroeffentlichungen/Paperinpreparation/PyvsFTIR/pygcms/Sediment_He430_20_40,0mL_78x78_LH_FTIR2_or.csv	466	13	animal furs,natural polyamides	121.661	1	11.03	11.03	491.839	5.65615e-10
467	E:/Veroeffentlichungen/Paperinpreparation/PyvsFTIR/pygcms/Sediment_He430_20_40,0mL_78x78_LH_FTIR2_or.csv	467	13	animal furs,natural polyamides	121.661	1	11.03	11.03	491.839	5.65615e-10
468	E:/Veroeffentlichungen/Paperinpreparation/PyvsFTIR/pygcms/Sediment_He430_20_40,0mL_78x78_LH_FTIR2_or.csv	468	13	animal furs,natural polyamides	121.661	1	11.03	11.03	491.839	5.65615e-10
469	E:/Veroeffentlichungen/Paperinpreparation/PyvsFTIR/pygcms/Sediment_He430_20_40,0mL_78x78_LH_FTIR2_or.csv	469	13	animal furs,natural polyamides	121.661	1	11.03	11.03	491.839	5.65615e-10
470	E:/Veroeffentlichungen/Paperinpreparation/PyvsFTIR/pygcms/Sediment_He430_20_40,0mL_78x78_LH_FTIR2_or.csv	470	13	animal furs,natural polyamides	121.661	1	11.03	11.03	491.839	5.65615e-10
471	E:/Veroeffentlichungen/Paperinpreparation/PyvsFTIR/pygcms/Sediment_He430_20_40,0mL_78x78_LH_FTIR2_or.csv	471	13	animal furs,natural polyamides	121.661	1	11.03	11.03	491.839	5.65615e-10
472	E:/Veroeffentlichungen/Paperinpreparation/PyvsFTIR/pygcms/Sediment_He430_20_40,0mL_78x78_LH_FTIR2_or.csv	472	13	animal furs,natural polyamides	121.661	1	11.03	11.03	491.839	5.65615e-10
473	E:/Veroeffentlichungen/Paperinpreparation/PyvsFTIR/pygcms/Sediment_He430_20_40,0mL_78x78_LH_FTIR2_or.csv	473	13	animal furs,natural polyamides	121.661	1	11.03	11.03	491.839	5.65615e-10
474	E:/Veroeffentlichungen/Paperinpreparation/PyvsFTIR/pygcms/Sediment_He430_20_40,0mL_78x78_LH_FTIR2_or.csv	474	13	animal furs,natural polyamides	121.661	1	11.03	11.03	491.839	5.65615e-10
475	E:/Veroeffentlichungen/Paperinpreparation/PyvsFTIR/pygcms/Sediment_He430_20_40,0mL_78x78_LH_FTIR2_or.csv	475	13	animal furs,natural polyamides	121.661	1	11.03	11.03	491.839	5.65615e-10
476	E:/Veroeffentlichungen/Paperinpreparation/PyvsFTIR/pygcms/Sediment_He430_20_40,0mL_78x78_LH_FTIR2_or.csv	476	13	animal furs,natural polyamides	121.661	1	11.03	11.03	491.839	5.65615e-10
477	E:/Veroeffentlichungen/Paperinpreparation/PyvsFTIR/pygcms/Sediment_He430_20_40,0mL_78x78_LH_FTIR2_or.csv	477	13	animal furs,natural polyamides	121.661	1	11.03	11.03	491.839	5.65615e-10
478	E:/Veroeffentlichungen/Paperinpreparation/PyvsFTIR/pygcms/Sediment_He430_20_40,0mL_78x78_LH_FTIR2_or.csv	478	13	animal furs,natural polyamides	121.661	1	11.03	11.03	491.839	5.65615e-10
479	E:/Veroeffentlichungen/Paperinpreparation/PyvsFTIR/pygcms/Sediment_He430_20_40,0mL_78x78_LH_FTIR2_or.csv	479	13	animal furs,natural polyamides	121.661	1	11.03	11.03	491.839	5.65615e-10
480	E:/Veroeffentlichungen/Paperinpreparation/PyvsFTIR/pygcms/Sediment_He430_20_40,0mL_78x78_LH_FTIR2_or.csv	480	13	animal furs,natural polyamides	121.661	1	11.03	11.03	491.839	5.65615e-10
481	E:/Veroeffentlichungen/Paperinpreparation/PyvsFTIR/pygcms/Sediment_He430_20_40,0mL_78x78_LH_FTIR2_or.csv	481	13	animal furs,natural polyamides	121.661	1	11.03	11.03	491.839	5.65615e-10
482	E:/Veroeffentlichungen/Paperinpreparation/PyvsFTIR/pygcms/Sediment_He430_20_40,0mL_78x78_LH_FTIR2_or.csv	482	13	animal furs,natural polyamides	121.661	1	11.03	11.03	491.839	5.65615e-10
483	E:/Veroeffentlichungen/Paperinpreparation/PyvsFTIR/pygcms/Sediment_He430_20_40,0mL_78x78_LH_FTIR2_or.csv	483	13	animal furs,natural polyamides	121.661	1	11.03	11.03	491.839	5.65615e-10
484	E:/Veroeffentlichungen/Paperinpreparation/PyvsFTIR/pygcms/Sediment_He430_20_40,0mL_78x78_LH_FTIR2_or.csv	484	13	animal furs,natural polyamides	121.661	1	11.03	11.03	491.839	5.65615e-10
485	E:/Veroeffentlichungen/Paperinpreparation/PyvsFTIR/pygcms/Sediment_He430_20_40,0mL_78x78_LH_FTIR2_or.csv	485	13	animal furs,natural polyamides	121.661	1	11.03	11.03	491.839	5.65615e-10
486	E:/Veroeffentlichungen/Paperinpreparation/PyvsFTIR/pygcms/Sediment_He430_20_40,0mL_78x78_LH_FTIR2_or.csv	486	13	animal furs,natural polyamides	121.661	1	11.03	11.03	491.839	5.65615e-10
487	E:/Veroeffentlichungen/Paperinpreparation/PyvsFTIR/pygcms/Sediment_He430_20_40,0mL_78x78_LH_FTIR2_or.csv	487	13	animal furs,natural polyamides	121.661	1	11.03	11.03	491.839	5.65615e-10
488	E:/Veroeffentlichungen/Paperinpreparation/PyvsFTIR/pygcms/Sediment_He430_20_40,0mL_78x78_LH_FTIR2_or.csv	488	13	animal furs,natural polyamides	121.661	1	11.03	11.03	491.839	5.65615e-10
489	E:/Veroeffentlichungen/Paperinpreparation/PyvsFTIR/pygcms/Sediment_He430_20_40,0mL_78x78_LH_FTIR2_or.csv	489	13	animal furs,natural polyamides	121.661	1	11.03	11.03	491.839	5.65615e-10
490	E:/Veroeffentlichungen/Paperinpreparation/PyvsFTIR/pygcms/Sediment_He430_20_40,0mL_78x78_LH_FTIR2_or.csv	490	13	animal furs,natural polyamides	121.661	1	11.03	11.03	491.839	5.65615e-10
491	E:/Veroeffentlichungen/Paperinpreparation/PyvsFTIR/pygcms/Sediment_He430_20_40,0mL_78x78_LH_FTIR2_or.csv	491	13	animal furs,natural polyamides	121.661	1	11.03	11.03	491.839	5.65615e-10
492	E:/Veroeffentlichungen/Paperinpreparation/PyvsFTIR/pygcms/Sediment_He430_20_40,0mL_78x78_LH_FTIR2_or.csv	492	13	animal furs,natural polyamides	121.661	1	11.03	11.03	491.839	5.65615e-10
493	E:/Veroeffentlichungen/Paperinpreparation/PyvsFTIR/pygcms/Sediment_He430_20_40,0mL_78x78_LH_FTIR2_or.csv	493	13	animal furs,natural polyamides	121.661	1	11.03	11.03	491.839	5.65615e-10
494	E:/Veroeffentlichungen/Paperinpreparation/PyvsFTIR/pygcms/Sediment_He430_20_40,0mL_78x78_LH_FTIR2_or.csv	494	13	animal furs,natural polyamides	121.661	1	11.03	11.03	491.839	5.65615e-10
495	E:/Veroeffentlichungen/Paperinpreparation/PyvsFTIR/pygcms/Sediment_He430_20_40,0mL_78x78_LH_FTIR2_or.csv	495	13	animal furs,natural polyamides	121.661	1	11.03	11.03	491.839	5.65615e-10
496	E:/Veroeffentlichungen/Paperinpreparation/PyvsFTIR/pygcms/Sediment_He430_20_40,0mL_78x78_LH_FTIR2_or.csv	496	13	animal furs,natural polyamides	121.661	1	11.03	11.03	491.839	5.65615e-10
497	E:/Veroeffentlichungen/Paperinpreparation/PyvsFTIR/pygcms/Sediment_He430_20_40,0mL_78x78_LH_FTIR2_or.csv	497	13	animal furs,natural polyamides	121.661	1	11.03	11.03	491.839	5.65615e-10
498	E:/Veroeffentlichungen/Paperinpreparation/PyvsFTIR/pygcms/Sediment_He430_20_40,0mL_78x78_LH_FTIR2_or.csv	498	13	animal furs,natural polyamides	121.661	1	11.03	11.03	491.839	5.65615e-10
499	E:/Veroeffentlichungen/Paperinpreparation/PyvsFTIR/pygcms/Sediment_He430_20_40,0mL_78x78_LH_FTIR2_or.csv	499	13	animal furs,natural polyamides	121.661	1	11.03	11.03	491.839	5.65615e-10
500	E:/Veroeffentlichungen/Paperinpreparation/PyvsFTIR/pygcms/Sediment_He430_20_40,0mL_78x78_LH_FTIR2_or.csv	500	13	animal furs,natural polyamides	121.661	1	11.03	11.03	491.839	5.65615e-10
501	E:/Veroeffentlichungen/Paperinpreparation/PyvsFTIR/pygcms/Sediment_He430_20_40,0mL_78x78_LH_FTIR2_or.csv	501	13	animal furs,natural polyamides	121.661	1	11.03	11.03	491.839	5.65615e-10
502	E:/Veroeffentlichungen/Paperinpreparation/PyvsFTIR/pygcms/Sediment_He430_20_40,0mL_78x78_LH_FTIR2_or.csv	502	13	animal furs,natural polyamides	121.661	1	11.03	11.03	491.839	5.65615e-10
503	E:/Veroeffentlichungen/Paperinpreparation/PyvsFTIR/pygcms/Sediment_He430_20_40,0mL_78x78_LH_FTIR2_or.csv	503	13	animal furs,natural polyamides	121.661	1	11.03	11.03	491.839	5.65615e-10
504	E:/Veroeffentlichungen/Paperinpreparation/PyvsFTIR/pygcms/Sediment_He430_20_40,0mL_78x78_LH_FTIR2_or.csv	504	13	animal furs,natural polyamides	121.661	1	11.03	11.03	491.839	5.65615e-10
505	E:/Veroeffentlichungen/Paperinpreparation/PyvsFTIR/pygcms/Sediment_He430_20_40,0mL_78x78_LH_FTIR2_or.csv	505	13	animal furs,natural polyamides	121.661	1	11.03	11.03	491.839	5.65615e-10
506	E:/Veroeffentlichungen/Paperinpreparation/PyvsFTIR/pygcms/Sediment_He430_20_40,0mL_78x78_LH_FTIR2_or.csv	506	13	animal furs,natural polyamides	121.661	1	11.03	11.03	491.839	5.65615e-10
507	E:/Veroeffentlichungen/Paperinpreparation/PyvsFTIR/pygcms/Sediment_He430_20_40,0mL_78x78_LH_FTIR2_or.csv	507	13	animal furs,natural polyamides	121.661	1	11.03	11.03	491.839	5.65615e-10
508	E:/Veroeffentlichungen/Paperinpreparation/PyvsFTIR/pygcms/Sediment_He430_20_40,0mL_78x78_LH_FTIR2_or.csv	508	13	animal furs,natural polyamides	121.661	1	11.03	11.03	491.839	5.65615e-10
509	E:/Veroeffentlichungen/Paperinpreparation/PyvsFTIR/pygcms/Sediment_He430_20_40,0mL_78x78_LH_FTIR2_or.csv	509	13	animal furs,natural polyamides	121.661	1	11.03	11.03	491.839	5.65615e-10
510	E:/Veroeffentlichungen/Paperinpreparation/PyvsFTIR/pygcms/Sediment_He430_20_40,0mL_78x78_LH_FTIR2_or.csv	510	13	animal furs,natural polyamides	121.661	1	11.03	11.03	491.839	5.65615e-10
511	E:/Veroeffentlichungen/Paperinpreparation/PyvsFTIR/pygcms/Sediment_He430_20_40,0mL_78x78_LH_FTIR2_or.csv	511	13	animal furs,natural polyamides	121.661	1	11.03	11.03	491.839	5.65615e-10
512	E:/Veroeffentlichungen/Paperinpreparation/PyvsFTIR/pygcms/Sediment_He430_20_40,0mL_78x78_LH_FTIR2_or.csv	512	13	animal furs,natural polyamides	121.661	1	11.03	11.03	491.839	5.65615e-10
513	E:/Veroeffentlichungen/Paperinpreparation/PyvsFTIR/pygcms/Sediment_He430_20_40,0mL_78x78_LH_FTIR2_or.csv	513	13	animal furs,natural polyamides	121.661	1	11.03	11.03	491.839	5.65615e-10
514	E:/Veroeffentlichungen/Paperinpreparation/PyvsFTIR/pygcms/Sediment_He430_20_40,0mL_78x78_LH_FTIR2_or.csv	514	13	animal furs,natural polyamides	121.661	1	11.03	11.03	491.839	5.65615e-10
515	E:/Veroeffentlichungen/Paperinpreparation/PyvsFTIR/pygcms/Sediment_He430_20_40,0mL_78x78_LH_FTIR2_or.csv	515	13	animal furs,natural polyamides	121.661	1	11.03	11.03	491.839	5.65615e-10
516	E:/Veroeffentlichungen/Paperinpreparation/PyvsFTIR/pygcms/Sediment_He430_20_40,0mL_78x78_LH_FTIR2_or.csv	516	13	animal furs,natural polyamides	121.661	1	11.03	11.03	491.839	5.65615e-10
517	E:/Veroeffentlichungen/Paperinpreparation/PyvsFTIR/pygcms/Sediment_He430_20_40,0mL_78x78_LH_FTIR2_or.csv	517	13	animal furs,natural polyamides	121.661	1	11.03	11.03	491.839	5.65615e-10
518	E:/Veroeffentlichungen/Paperinpreparation/PyvsFTIR/pygcms/Sediment_He430_20_40,0mL_78x78_LH_FTIR2_or.csv	518	13	animal furs,natural polyamides	121.661	1	11.03	11.03	491.839	5.65615e-10
519	E:/Veroeffentlichungen/Paperinpreparation/PyvsFTIR/pygcms/Sediment_He430_20_40,0mL_78x78_LH_FTIR2_or.csv	519	13	animal furs,natural polyamides	121.661	1	11.03	11.03	491.839	5.65615e-10
520	E:/Veroeffentlichungen/Paperinpreparation/PyvsFTIR/pygcms/Sediment_He430_20_40,0mL_78x78_LH_FTIR2_or.csv	520	13	animal furs,natural polyamides	121.661	1	11.03	11.03	491.839	5.65615e-10
521	E:/Veroeffentlichungen/Paperinpreparation/PyvsFTIR/pygcms/Sediment_He430_20_40,0mL_78x78_LH_FTIR2_or.csv	521	13	animal furs,natural polyamides	121.661	1	11.03	11.03	491.839	5.65615e-10
522	E:/Veroeffentlichungen/Paperinpreparation/PyvsFTIR/pygcms/Sediment_He430_20_40,0mL_78x78_LH_FTIR2_or.csv	522	13	animal furs,natural polyamides	121.661	1	11.03	11.03	491.839	5.65615e-10
523	E:/Veroeffentlichungen/Paperinpreparation/PyvsFTIR/pygcms/Sediment_He430_20_40,0mL_78x78_LH_FTIR2_or.csv	523	13	animal furs,natural polyamides	121.661	1	11.03	11.03	491.839	5.65615e-10
524	E:/Veroeffentlichungen/Paperinpreparation/PyvsFTIR/pygcms/Sediment_He430_20_40,0mL_78x78_LH_FTIR2_or.csv	524	13	animal furs,natural polyamides	121.661	1	11.03	11.03	491.839	5.65615e-10
525	E:/Veroeffentlichungen/Paperinpreparation/PyvsFTIR/pygcms/Sediment_He430_20_40,0mL_78x78_LH_FTIR2_or.csv	525	13	animal furs,natural polyamides	121.661	1	11.03	11.03	491.839	5.65615e-10
526	E:/Veroeffentlichungen/Paperinpreparation/PyvsFTIR/pygcms/Sediment_He430_20_40,0mL_78x78_LH_FTIR2_or.csv	526	13	animal furs,natural polyamides	121.661	1	11.03	11.03	491.839	5.65615e-10
527	E:/Veroeffentlichungen/Paperinpreparation/PyvsFTIR/pygcms/Sediment_He430_20_40,0mL_78x78_LH_FTIR2_or.csv	527	13	animal furs,natural polyamides	121.661	1	11.03	11.03	491.839	5.65615e-10
528	E:/Veroeffentlichungen/Paperinpreparation/PyvsFTIR/pygcms/Sediment_He430_20_40,0mL_78x78_LH_FTIR2_or.csv	528	13	animal furs,natural polyamides	121.661	1	11.03	11.03	491.839	5.65615e-10
529	E:/Veroeffentlichungen/Paperinpreparation/PyvsFTIR/pygcms/Sediment_He430_20_40,0mL_78x78_LH_FTIR2_or.csv	529	13	animal furs,natural polyamides	121.661	1	11.03	11.03	491.839	5.65615e-10
530	E:/Veroeffentlichungen/Paperinpreparation/PyvsFTIR/pygcms/Sediment_He430_20_40,0mL_78x78_LH_FTIR2_or.csv	530	13	animal furs,natural polyamides	121.661	1	11.03	11.03	491.839	5.65615e-10
531	E:/Veroeffentlichungen/Paperinpreparation/PyvsFTIR/pygcms/Sediment_He430_20_40,0mL_78x78_LH_FTIR2_or.csv	531	13	animal furs,natural polyamides	121.661	1	11.03	11.03	491.839	5.65615e-10
532	E:/Veroeffentlichungen/Paperinpreparation/PyvsFTIR/pygcms/Sediment_He430_20_40,0mL_78x78_LH_FTIR2_or.csv	532	13	animal furs,natural polyamides	121.661	1	11.03	11.03	491.839	5.65615e-10
533	E:/Veroeffentlichungen/Paperinpreparation/PyvsFTIR/pygcms/Sediment_He430_20_40,0mL_78x78_LH_FTIR2_or.csv	533	13	animal furs,natural polyamides	121.661	1	11.03	11.03	491.839	5.65615e-10
534	E:/Veroeffentlichungen/Paperinpreparation/PyvsFTIR/pygcms/Sediment_He430_20_40,0mL_78x78_LH_FTIR2_or.csv	534	13	animal furs,natural polyamides	121.661	1	11.03	11.03	491.839	5.65615e-10
535	E:/Veroeffentlichungen/Paperinpreparation/PyvsFTIR/pygcms/Sediment_He430_20_40,0mL_78x78_LH_FTIR2_or.csv	535	13	animal furs,natural polyamides	121.661	1	11.03	11.03	491.839	5.65615e-10
536	E:/Veroeffentlichungen/Paperinpreparation/PyvsFTIR/pygcms/Sediment_He430_20_40,0mL_78x78_LH_FTIR2_or.csv	536	13	animal furs,natural polyamides	121.661	1	11.03	11.03	491.839	5.65615e-10
537	E:/Veroeffentlichungen/Paperinpreparation/PyvsFTIR/pygcms/Sediment_He430_20_40,0mL_78x78_LH_FTIR2_or.csv	537	13	animal furs,natural polyamides	121.661	1	11.03	11.03	491.839	5.65615e-10
538	E:/Veroeffentlichungen/Paperinpreparation/PyvsFTIR/pygcms/Sediment_He430_20_40,0mL_78x78_LH_FTIR2_or.csv	538	13	animal furs,natural polyamides	121.661	1	11.03	11.03	491.839	5.65615e-10
539	E:/Veroeffentlichungen/Paperinpreparation/PyvsFTIR/pygcms/Sediment_He430_20_40,0mL_78x78_LH_FTIR2_or.csv	539	13	animal furs,natural polyamides	121.661	1	11.03	11.03	491.839	5.65615e-10
540	E:/Veroeffentlichungen/Paperinpreparation/PyvsFTIR/pygcms/Sediment_He430_20_40,0mL_78x78_LH_FTIR2_or.csv	540	13	animal furs,natural polyamides	121.661	1	11.03	11.03	491.839	5.65615e-10
541	E:/Veroeffentlichungen/Paperinpreparation/PyvsFTIR/pygcms/Sediment_He430_20_40,0mL_78x78_LH_FTIR2_or.csv	541	13	animal furs,natural polyamides	121.661	1	11.03	11.03	491.839	5.65615e-10
542	E:/Veroeffentlichungen/Paperinpreparation/PyvsFTIR/pygcms/Sediment_He430_20_40,0mL_78x78_LH_FTIR2_or.csv	542	13	animal furs,natural polyamides	121.661	1	11.03	11.03	491.839	5.65615e-10
543	E:/Veroeffentlichungen/Paperinpreparation/PyvsFTIR/pygcms/Sediment_He430_20_40,0mL_78x78_LH_FTIR2_or.csv	543	13	animal furs,natural polyamides	121.661	1	11.03	11.03	491.839	5.65615e-10
544	E:/Veroeffentlichungen/Paperinpreparation/PyvsFTIR/pygcms/Sediment_He430_20_40,0mL_78x78_LH_FTIR2_or.csv	544	13	animal furs,natural polyamides	121.661	1	11.03	11.03	491.839	5.65615e-10
545	E:/Veroeffentlichungen/Paperinpreparation/PyvsFTIR/pygcms/Sediment_He430_20_40,0mL_78x78_LH_FTIR2_or.csv	545	13	animal furs,natural polyamides	121.661	1	11.03	11.03	491.839	5.65615e-10
546	E:/Veroeffentlichungen/Paperinpreparation/PyvsFTIR/pygcms/Sediment_He430_20_40,0mL_78x78_LH_FTIR2_or.csv	546	13	animal furs,natural polyamides	121.661	1	11.03	11.03	491.839	5.65615e-10
547	E:/Veroeffentlichungen/Paperinpreparation/PyvsFTIR/pygcms/Sediment_He430_20_40,0mL_78x78_LH_FTIR2_or.csv	547	13	animal furs,natural polyamides	121.661	1	11.03	11.03	491.839	5.65615e-10
548	E:/Veroeffentlichungen/Paperinpreparation/PyvsFTIR/pygcms/Sediment_He430_20_40,0mL_78x78_LH_FTIR2_or.csv	548	13	animal furs,natural polyamides	121.661	1	11.03	11.03	491.839	5.65615e-10
549	E:/Veroeffentlichungen/Paperinpreparation/PyvsFTIR/pygcms/Sediment_He430_20_40,0mL_78x78_LH_FTIR2_or.csv	549	13	animal furs,natural polyamides	121.661	1	11.03	11.03	491.839	5.65615e-10
550	E:/Veroeffentlichungen/Paperinpreparation/PyvsFTIR/pygcms/Sediment_He430_20_40,0mL_78x78_LH_FTIR2_or.csv	550	13	animal furs,natural polyamides	121.661	1	11.03	11.03	491.839	5.65615e-10
551	E:/Veroeffentlichungen/Paperinpreparation/PyvsFTIR/pygcms/Sediment_He430_20_40,0mL_78x78_LH_FTIR2_or.csv	551	13	animal furs,natural polyamides	121.661	1	11.03	11.03	491.839	5.65615e-10
552	E:/Veroeffentlichungen/Paperinpreparation/PyvsFTIR/pygcms/Sediment_He430_20_40,0mL_78x78_LH_FTIR2_or.csv	552	13	animal furs,natural polyamides	121.661	1	11.03	11.03	491.839	5.65615e-10
553	E:/Veroeffentlichungen/Paperinpreparation/PyvsFTIR/pygcms/Sediment_He430_20_40,0mL_78x78_LH_FTIR2_or.csv	553	13	animal furs,natural polyamides	121.661	1	11.03	11.03	491.839	5.65615e-10
554	E:/Veroeffentlichungen/Paperinpreparation/PyvsFTIR/pygcms/Sediment_He430_20_40,0mL_78x78_LH_FTIR2_or.csv	554	13	animal furs,natural polyamides	121.661	1	11.03	11.03	491.839	5.65615e-10
555	E:/Veroeffentlichungen/Paperinpreparation/PyvsFTIR/pygcms/Sediment_He430_20_40,0mL_78x78_LH_FTIR2_or.csv	555	13	animal furs,natural polyamides	121.661	1	11.03	11.03	491.839	5.65615e-10
556	E:/Veroeffentlichungen/Paperinpreparation/PyvsFTIR/pygcms/Sediment_He430_20_40,0mL_78x78_LH_FTIR2_or.csv	556	13	animal furs,natural polyamides	121.661	1	11.03	11.03	491.839	5.65615e-10
557	E:/Veroeffentlichungen/Paperinpreparation/PyvsFTIR/pygcms/Sediment_He430_20_40,0mL_78x78_LH_FTIR2_or.csv	557	13	animal furs,natural polyamides	121.661	1	11.03	11.03	491.839	5.65615e-10
558	E:/Veroeffentlichungen/Paperinpreparation/PyvsFTIR/pygcms/Sediment_He430_20_40,0mL_78x78_LH_FTIR2_or.csv	558	13	animal furs,natural polyamides	121.661	1	11.03	11.03	491.839	5.65615e-10
559	E:/Veroeffentlichungen/Paperinpreparation/PyvsFTIR/pygcms/Sediment_He430_20_40,0mL_78x78_LH_FTIR2_or.csv	559	13	animal furs,natural polyamides	121.661	1	11.03	11.03	491.839	5.65615e-10
560	E:/Veroeffentlichungen/Paperinpreparation/PyvsFTIR/pygcms/Sediment_He430_20_40,0mL_78x78_LH_FTIR2_or.csv	560	13	animal furs,natural polyamides	121.661	1	11.03	11.03	491.839	5.65615e-10
561	E:/Veroeffentlichungen/Paperinpreparation/PyvsFTIR/pygcms/Sediment_He430_20_40,0mL_78x78_LH_FTIR2_or.csv	561	13	animal furs,natural polyamides	121.661	1	11.03	11.03	491.839	5.65615e-10
562	E:/Veroeffentlichungen/Paperinpreparation/PyvsFTIR/pygcms/Sediment_He430_20_40,0mL_78x78_LH_FTIR2_or.csv	562	13	animal furs,natural polyamides	121.661	1	11.03	11.03	491.839	5.65615e-10
563	E:/Veroeffentlichungen/Paperinpreparation/PyvsFTIR/pygcms/Sediment_He430_20_40,0mL_78x78_LH_FTIR2_or.csv	563	13	animal furs,natural polyamides	121.661	1	11.03	11.03	491.839	5.65615e-10
564	E:/Veroeffentlichungen/Paperinpreparation/PyvsFTIR/pygcms/Sediment_He430_20_40,0mL_78x78_LH_FTIR2_or.csv	564	13	animal furs,natural polyamides	121.661	1	11.03	11.03	491.839	5.65615e-10
565	E:/Veroeffentlichungen/Paperinpreparation/PyvsFTIR/pygcms/Sediment_He430_20_40,0mL_78x78_LH_FTIR2_or.csv	565	13	animal furs,natural polyamides	121.661	1	11.03	11.03	491.839	5.65615e-10
566	E:/Veroeffentlichungen/Paperinpreparation/PyvsFTIR/pygcms/Sediment_He430_20_40,0mL_78x78_LH_FTIR2_or.csv	566	13	animal furs,natural polyamides	121.661	1	11.03	11.03	491.839	5.65615e-10
567	E:/Veroeffentlichungen/Paperinpreparation/PyvsFTIR/pygcms/Sediment_He430_20_40,0mL_78x78_LH_FTIR2_or.csv	567	13	animal furs,natural polyamides	121.661	1	11.03	11.03	491.839	5.65615e-10
568	E:/Veroeffentlichungen/Paperinpreparation/PyvsFTIR/pygcms/Sediment_He430_20_40,0mL_78x78_LH_FTIR2_or.csv	568	13	animal furs,natural polyamides	121.661	1	11.03	11.03	491.839	5.65615e-10
569	E:/Veroeffentlichungen/Paperinpreparation/PyvsFTIR/pygcms/Sediment_He430_20_40,0mL_78x78_LH_FTIR2_or.csv	569	13	animal furs,natural polyamides	121.661	1	11.03	11.03	491.839	5.65615e-10
570	E:/Veroeffentlichungen/Paperinpreparation/PyvsFTIR/pygcms/Sediment_He430_20_40,0mL_78x78_LH_FTIR2_or.csv	570	13	animal furs,natural polyamides	121.661	1	11.03	11.03	491.839	5.65615e-10
571	E:/Veroeffentlichungen/Paperinpreparation/PyvsFTIR/pygcms/Sediment_He430_20_40,0mL_78x78_LH_FTIR2_or.csv	571	13	animal furs,natural polyamides	121.661	1	11.03	11.03	491.839	5.65615e-10
572	E:/Veroeffentlichungen/Paperinpreparation/PyvsFTIR/pygcms/Sediment_He430_20_40,0mL_78x78_LH_FTIR2_or.csv	572	13	animal furs,natural polyamides	121.661	1	11.03	11.03	491.839	5.65615e-10
573	E:/Veroeffentlichungen/Paperinpreparation/PyvsFTIR/pygcms/Sediment_He430_20_40,0mL_78x78_LH_FTIR2_or.csv	573	13	animal furs,natural polyamides	121.661	1	11.03	11.03	491.839	5.65615e-10
574	E:/Veroeffentlichungen/Paperinpreparation/PyvsFTIR/pygcms/Sediment_He430_20_40,0mL_78x78_LH_FTIR2_or.csv	574	13	animal furs,natural polyamides	121.661	1	11.03	11.03	491.839	5.65615e-10
575	E:/Veroeffentlichungen/Paperinpreparation/PyvsFTIR/pygcms/Sediment_He430_20_40,0mL_78x78_LH_FTIR2_or.csv	575	13	animal furs,natural polyamides	121.661	1	11.03	11.03	491.839	5.65615e-10
576	E:/Veroeffentlichungen/Paperinpreparation/PyvsFTIR/pygcms/Sediment_He430_20_40,0mL_78x78_LH_FTIR2_or.csv	576	13	animal furs,natural polyamides	121.661	1	11.03	11.03	491.839	5.65615e-10
577	E:/Veroeffentlichungen/Paperinpreparation/PyvsFTIR/pygcms/Sediment_He430_20_40,0mL_78x78_LH_FTIR2_or.csv	577	13	animal furs,natural polyamides	121.661	1	11.03	11.03	491.839	5.65615e-10
578	E:/Veroeffentlichungen/Paperinpreparation/PyvsFTIR/pygcms/Sediment_He430_20_40,0mL_78x78_LH_FTIR2_or.csv	578	13	animal furs,natural polyamides	121.661	1	11.03	11.03	491.839	5.65615e-10
579	E:/Veroeffentlichungen/Paperinpreparation/PyvsFTIR/pygcms/Sediment_He430_20_40,0mL_78x78_LH_FTIR2_or.csv	579	13	animal furs,natural polyamides	121.661	1	11.03	11.03	491.839	5.65615e-10
580	E:/Veroeffentlichungen/Paperinpreparation/PyvsFTIR/pygcms/Sediment_He430_20_40,0mL_78x78_LH_FTIR2_or.csv	580	13	animal furs,natural polyamides	121.661	1	11.03	11.03	491.839	5.65615e-10
581	E:/Veroeffentlichungen/Paperinpreparation/PyvsFTIR/pygcms/Sediment_He430_20_40,0mL_78x78_LH_FTIR2_or.csv	581	13	animal furs,natural polyamides	121.661	1	11.03	11.03	491.839	5.65615e-10
582	E:/Veroeffentlichungen/Paperinpreparation/PyvsFTIR/pygcms/Sediment_He430_20_40,0mL_78x78_LH_FTIR2_or.csv	582	13	animal furs,natural polyamides	121.661	1	11.03	11.03	491.839	5.65615e-10
583	E:/Veroeffentlichungen/Paperinpreparation/PyvsFTIR/pygcms/Sediment_He430_20_40,0mL_78x78_LH_FTIR2_or.csv	583	13	animal furs,natural polyamides	121.661	1	11.03	11.03	491.839	5.65615e-10
584	E:/Veroeffentlichungen/Paperinpreparation/PyvsFTIR/pygcms/Sediment_He430_20_40,0mL_78x78_LH_FTIR2_or.csv	584	13	animal furs,natural polyamides	121.661	1	11.03	11.03	491.839	5.65615e-10
585	E:/Veroeffentlichungen/Paperinpreparation/PyvsFTIR/pygcms/Sediment_He430_20_40,0mL_78x78_LH_FTIR2_or.csv	585	13	animal furs,natural polyamides	121.661	1	11.03	11.03	491.839	5.65615e-10
586	E:/Veroeffentlichungen/Paperinpreparation/PyvsFTIR/pygcms/Sediment_He430_20_40,0mL_78x78_LH_FTIR2_or.csv	586	13	animal furs,natural polyamides	121.661	1	11.03	11.03	491.839	5.65615e-10
587	E:/Veroeffentlichungen/Paperinpreparation/PyvsFTIR/pygcms/Sediment_He430_20_40,0mL_78x78_LH_FTIR2_or.csv	587	13	animal furs,natural polyamides	121.661	1	11.03	11.03	491.839	5.65615e-10
588	E:/Veroeffentlichungen/Paperinpreparation/PyvsFTIR/pygcms/Sediment_He430_20_40,0mL_78x78_LH_FTIR2_or.csv	588	13	animal furs,natural polyamides	121.661	1	11.03	11.03	491.839	5.65615e-10
589	E:/Veroeffentlichungen/Paperinpreparation/PyvsFTIR/pygcms/Sediment_He430_20_40,0mL_78x78_LH_FTIR2_or.csv	589	13	animal furs,natural polyamides	121.661	1	11.03	11.03	491.839	5.65615e-10
590	E:/Veroeffentlichungen/Paperinpreparation/PyvsFTIR/pygcms/Sediment_He430_20_40,0mL_78x78_LH_FTIR2_or.csv	590	13	animal furs,natural polyamides	121.661	1	11.03	11.03	491.839	5.65615e-10
591	E:/Veroeffentlichungen/Paperinpreparation/PyvsFTIR/pygcms/Sediment_He430_20_40,0mL_78x78_LH_FTIR2_or.csv	591	13	animal furs,natural polyamides	121.661	1	11.03	11.03	491.839	5.65615e-10
592	E:/Veroeffentlichungen/Paperinpreparation/PyvsFTIR/pygcms/Sediment_He430_20_40,0mL_78x78_LH_FTIR2_or.csv	592	13	animal furs,natural polyamides	121.661	1	11.03	11.03	491.839	5.65615e-10
593	E:/Veroeffentlichungen/Paperinpreparation/PyvsFTIR/pygcms/Sediment_He430_20_40,0mL_78x78_LH_FTIR2_or.csv	593	13	animal furs,natural polyamides	121.661	1	11.03	11.03	491.839	5.65615e-10
594	E:/Veroeffentlichungen/Paperinpreparation/PyvsFTIR/pygcms/Sediment_He430_20_40,0mL_78x78_LH_FTIR2_or.csv	594	13	animal furs,natural polyamides	121.661	1	11.03	11.03	491.839	5.65615e-10
595	E:/Veroeffentlichungen/Paperinpreparation/PyvsFTIR/pygcms/Sediment_He430_20_40,0mL_78x78_LH_FTIR2_or.csv	595	13	animal furs,natural polyamides	121.661	1	11.03	11.03	491.839	5.65615e-10
596	E:/Veroeffentlichungen/Paperinpreparation/PyvsFTIR/pygcms/Sediment_He430_20_40,0mL_78x78_LH_FTIR2_or.csv	596	13	animal furs,natural polyamides	121.661	1	11.03	11.03	491.839	5.65615e-10
597	E:/Veroeffentlichungen/Paperinpreparation/PyvsFTIR/pygcms/Sediment_He430_20_40,0mL_78x78_LH_FTIR2_or.csv	597	13	animal furs,natural polyamides	121.661	1	11.03	11.03	491.839	5.65615e-10
598	E:/Veroeffentlichungen/Paperinpreparation/PyvsFTIR/pygcms/Sediment_He430_20_40,0mL_78x78_LH_FTIR2_or.csv	598	13	animal furs,natural polyamides	121.661	1	11.03	11.03	491.839	5.65615e-10
599	E:/Veroeffentlichungen/Paperinpreparation/PyvsFTIR/pygcms/Sediment_He430_20_40,0mL_78x78_LH_FTIR2_or.csv	599	13	animal furs,natural polyamides	121.661	1	11.03	11.03	491.839	5.65615e-10
600	E:/Veroeffentlichungen/Paperinpreparation/PyvsFTIR/pygcms/Sediment_He430_20_40,0mL_78x78_LH_FTIR2_or.csv	600	13	animal furs,natural polyamides	121.661	1	11.03	11.03	491.839	5.65615e-10
601	E:/Veroeffentlichungen/Paperinpreparation/PyvsFTIR/pygcms/Sediment_He430_20_40,0mL_78x78_LH_FTIR2_or.csv	601	13	animal furs,natural polyamides	121.661	1	11.03	11.03	491.839	5.65615e-10
602	E:/Veroeffentlichungen/Paperinpreparation/PyvsFTIR/pygcms/Sediment_He430_20_40,0mL_78x78_LH_FTIR2_or.csv	602	13	animal furs,natural polyamides	121.661	1	11.03	11.03	491.839	5.65615e-10
603	E:/Veroeffentlichungen/Paperinpreparation/PyvsFTIR/pygcms/Sediment_He430_20_40,0mL_78x78_LH_FTIR2_or.csv	603	13	animal furs,natural polyamides	121.661	1	11.03	11.03	491.839	5.65615e-10
604	E:/Veroeffentlichungen/Paperinpreparation/PyvsFTIR/pygcms/Sediment_He430_20_40,0mL_78x78_LH_FTIR2_or.csv	604	13	animal furs,natural polyamides	121.661	1	11.03	11.03	491.839	5.65615e-10
605	E:/Veroeffentlichungen/Paperinpreparation/PyvsFTIR/pygcms/Sediment_He430_20_40,0mL_78x78_LH_FTIR2_or.csv	605	13	animal furs,natural polyamides	121.661	1	11.03	11.03	491.839	5.65615e-10
606	E:/Veroeffentlichungen/Paperinpreparation/PyvsFTIR/pygcms/Sediment_He430_20_40,0mL_78x78_LH_FTIR2_or.csv	606	13	animal furs,natural polyamides	121.661	1	11.03	11.03	491.839	5.65615e-10
607	E:/Veroeffentlichungen/Paperinpreparation/PyvsFTIR/pygcms/Sediment_He430_20_40,0mL_78x78_LH_FTIR2_or.csv	607	13	animal furs,natural polyamides	121.661	1	11.03	11.03	491.839	5.65615e-10
608	E:/Veroeffentlichungen/Paperinpreparation/PyvsFTIR/pygcms/Sediment_He430_20_40,0mL_78x78_LH_FTIR2_or.csv	608	13	animal furs,natural polyamides	121.661	1	11.03	11.03	491.839	5.65615e-10
609	E:/Veroeffentlichungen/Paperinpreparation/PyvsFTIR/pygcms/Sediment_He430_20_40,0mL_78x78_LH_FTIR2_or.csv	609	13	animal furs,natural polyamides	121.661	1	11.03	11.03	491.839	5.65615e-10
610	E:/Veroeffentlichungen/Paperinpreparation/PyvsFTIR/pygcms/Sediment_He430_20_40,0mL_78x78_LH_FTIR2_or.csv	610	13	animal furs,natural polyamides	121.661	1	11.03	11.03	491.839	5.65615e-10
611	E:/Veroeffentlichungen/Paperinpreparation/PyvsFTIR/pygcms/Sediment_He430_20_40,0mL_78x78_LH_FTIR2_or.csv	611	13	animal furs,natural polyamides	121.661	1	11.03	11.03	491.839	5.65615e-10
612	E:/Veroeffentlichungen/Paperinpreparation/PyvsFTIR/pygcms/Sediment_He430_20_40,0mL_78x78_LH_FTIR2_or.csv	612	13	animal furs,natural polyamides	121.661	1	11.03	11.03	491.839	5.65615e-10
613	E:/Veroeffentlichungen/Paperinpreparation/PyvsFTIR/pygcms/Sediment_He430_20_40,0mL_78x78_LH_FTIR2_or.csv	613	13	animal furs,natural polyamides	121.661	1	11.03	11.03	491.839	5.65615e-10
614	E:/Veroeffentlichungen/Paperinpreparation/PyvsFTIR/pygcms/Sediment_He430_20_40,0mL_78x78_LH_FTIR2_or.csv	614	13	animal furs,natural polyamides	121.661	1	11.03	11.03	491.839	5.65615e-10
615	E:/Veroeffentlichungen/Paperinpreparation/PyvsFTIR/pygcms/Sediment_He430_20_40,0mL_78x78_LH_FTIR2_or.csv	615	13	animal furs,natural polyamides	121.661	1	11.03	11.03	491.839	5.65615e-10
616	E:/Veroeffentlichungen/Paperinpreparation/PyvsFTIR/pygcms/Sediment_He430_20_40,0mL_78x78_LH_FTIR2_or.csv	616	13	animal furs,natural polyamides	121.661	1	11.03	11.03	491.839	5.65615e-10
617	E:/Veroeffentlichungen/Paperinpreparation/PyvsFTIR/pygcms/Sediment_He430_20_40,0mL_78x78_LH_FTIR2_or.csv	617	13	animal furs,natural polyamides	121.661	1	11.03	11.03	491.839	5.65615e-10
618	E:/Veroeffentlichungen/Paperinpreparation/PyvsFTIR/pygcms/Sediment_He430_20_40,0mL_78x78_LH_FTIR2_or.csv	618	13	animal furs,natural polyamides	121.661	1	11.03	11.03	491.839	5.65615e-10
619	E:/Veroeffentlichungen/Paperinpreparation/PyvsFTIR/pygcms/Sediment_He430_20_40,0mL_78x78_LH_FTIR2_or.csv	619	13	animal furs,natural polyamides	121.661	1	11.03	11.03	491.839	5.65615e-10
620	E:/Veroeffentlichungen/Paperinpreparation/PyvsFTIR/pygcms/Sediment_He430_20_40,0mL_78x78_LH_FTIR2_or.csv	620	13	animal furs,natural polyamides	121.661	1	11.03	11.03	491.839	5.65615e-10
621	E:/Veroeffentlichungen/Paperinpreparation/PyvsFTIR/pygcms/Sediment_He430_20_40,0mL_78x78_LH_FTIR2_or.csv	621	13	animal furs,natural polyamides	121.661	1	11.03	11.03	491.839	5.65615e-10
622	E:/Veroeffentlichungen/Paperinpreparation/PyvsFTIR/pygcms/Sediment_He430_20_40,0mL_78x78_LH_FTIR2_or.csv	622	13	animal furs,natural polyamides	121.661	1	11.03	11.03	491.839	5.65615e-10
623	E:/Veroeffentlichungen/Paperinpreparation/PyvsFTIR/pygcms/Sediment_He430_20_40,0mL_78x78_LH_FTIR2_or.csv	623	13	animal furs,natural polyamides	121.661	1	11.03	11.03	491.839	5.65615e-10
624	E:/Veroeffentlichungen/Paperinpreparation/PyvsFTIR/pygcms/Sediment_He430_20_40,0mL_78x78_LH_FTIR2_or.csv	624	13	animal furs,natural polyamides	121.661	1	11.03	11.03	491.839	5.65615e-10
625	E:/Veroeffentlichungen/Paperinpreparation/PyvsFTIR/pygcms/Sediment_He430_20_40,0mL_78x78_LH_FTIR2_or.csv	625	13	animal furs,natural polyamides	121.661	1	11.03	11.03	491.839	5.65615e-10
626	E:/Veroeffentlichungen/Paperinpreparation/PyvsFTIR/pygcms/Sediment_He430_20_40,0mL_78x78_LH_FTIR2_or.csv	626	13	animal furs,natural polyamides	121.661	1	11.03	11.03	491.839	5.65615e-10
627	E:/Veroeffentlichungen/Paperinpreparation/PyvsFTIR/pygcms/Sediment_He430_20_40,0mL_78x78_LH_FTIR2_or.csv	627	13	animal furs,natural polyamides	121.661	1	11.03	11.03	491.839	5.65615e-10
628	E:/Veroeffentlichungen/Paperinpreparation/PyvsFTIR/pygcms/Sediment_He430_20_40,0mL_78x78_LH_FTIR2_or.csv	628	13	animal furs,natural polyamides	121.661	1	11.03	11.03	491.839	5.65615e-10
629	E:/Veroeffentlichungen/Paperinpreparation/PyvsFTIR/pygcms/Sediment_He430_20_40,0mL_78x78_LH_FTIR2_or.csv	629	13	animal furs,natural polyamides	121.661	1	11.03	11.03	491.839	5.65615e-10
630	E:/Veroeffentlichungen/Paperinpreparation/PyvsFTIR/pygcms/Sediment_He430_20_40,0mL_78x78_LH_FTIR2_or.csv	630	13	animal furs,natural polyamides	121.661	1	11.03	11.03	491.839	5.65615e-10
631	E:/Veroeffentlichungen/Paperinpreparation/PyvsFTIR/pygcms/Sediment_He430_20_40,0mL_78x78_LH_FTIR2_or.csv	631	13	animal furs,natural polyamides	121.661	1	11.03	11.03	491.839	5.65615e-10
632	E:/Veroeffentlichungen/Paperinpreparation/PyvsFTIR/pygcms/Sediment_He430_20_40,0mL_78x78_LH_FTIR2_or.csv	632	13	animal furs,natural polyamides	121.661	1	11.03	11.03	491.839	5.65615e-10
633	E:/Veroeffentlichungen/Paperinpreparation/PyvsFTIR/pygcms/Sediment_He430_20_40,0mL_78x78_LH_FTIR2_or.csv	633	13	animal furs,natural polyamides	121.661	1	11.03	11.03	491.839	5.65615e-10
634	E:/Veroeffentlichungen/Paperinpreparation/PyvsFTIR/pygcms/Sediment_He430_20_40,0mL_78x78_LH_FTIR2_or.csv	634	13	animal furs,natural polyamides	121.661	1	11.03	11.03	491.839	5.65615e-10
635	E:/Veroeffentlichungen/Paperinpreparation/PyvsFTIR/pygcms/Sediment_He430_20_40,0mL_78x78_LH_FTIR2_or.csv	635	13	animal furs,natural polyamides	121.661	1	11.03	11.03	491.839	5.65615e-10
636	E:/Veroeffentlichungen/Paperinpreparation/PyvsFTIR/pygcms/Sediment_He430_20_40,0mL_78x78_LH_FTIR2_or.csv	636	13	animal furs,natural polyamides	121.661	1	11.03	11.03	491.839	5.65615e-10
637	E:/Veroeffentlichungen/Paperinpreparation/PyvsFTIR/pygcms/Sediment_He430_20_40,0mL_78x78_LH_FTIR2_or.csv	637	13	animal furs,natural polyamides	121.661	1	11.03	11.03	491.839	5.65615e-10
638	E:/Veroeffentlichungen/Paperinpreparation/PyvsFTIR/pygcms/Sediment_He430_20_40,0mL_78x78_LH_FTIR2_or.csv	638	13	animal furs,natural polyamides	121.661	1	11.03	11.03	491.839	5.65615e-10
639	E:/Veroeffentlichungen/Paperinpreparation/PyvsFTIR/pygcms/Sediment_He430_20_40,0mL_78x78_LH_FTIR2_or.csv	639	13	animal furs,natural polyamides	121.661	1	11.03	11.03	491.839	5.65615e-10
640	E:/Veroeffentlichungen/Paperinpreparation/PyvsFTIR/pygcms/Sediment_He430_20_40,0mL_78x78_LH_FTIR2_or.csv	640	13	animal furs,natural polyamides	121.661	1	11.03	11.03	491.839	5.65615e-10
641	E:/Veroeffentlichungen/Paperinpreparation/PyvsFTIR/pygcms/Sediment_He430_20_40,0mL_78x78_LH_FTIR2_or.csv	641	13	animal furs,natural polyamides	121.661	1	11.03	11.03	491.839	5.65615e-10
642	E:/Veroeffentlichungen/Paperinpreparation/PyvsFTIR/pygcms/Sediment_He430_20_40,0mL_78x78_LH_FTIR2_or.csv	642	13	animal furs,natural polyamides	121.661	1	11.03	11.03	491.839	5.65615e-10
643	E:/Veroeffentlichungen/Paperinpreparation/PyvsFTIR/pygcms/Sediment_He430_20_40,0mL_78x78_LH_FTIR2_or.csv	643	13	animal furs,natural polyamides	121.661	1	11.03	11.03	491.839	5.65615e-10
644	E:/Veroeffentlichungen/Paperinpreparation/PyvsFTIR/pygcms/Sediment_He430_20_40,0mL_78x78_LH_FTIR2_or.csv	644	13	animal furs,natural polyamides	121.661	1	11.03	11.03	491.839	5.65615e-10
645	E:/Veroeffentlichungen/Paperinpreparation/PyvsFTIR/pygcms/Sediment_He430_20_40,0mL_78x78_LH_FTIR2_or.csv	645	13	animal furs,natural polyamides	121.661	1	11.03	11.03	491.839	5.65615e-10
646	E:/Veroeffentlichungen/Paperinpreparation/PyvsFTIR/pygcms/Sediment_He430_20_40,0mL_78x78_LH_FTIR2_or.csv	646	13	animal furs,natural polyamides	121.661	1	11.03	11.03	491.839	5.65615e-10
647	E:/Veroeffentlichungen/Paperinpreparation/PyvsFTIR/pygcms/Sediment_He430_20_40,0mL_78x78_LH_FTIR2_or.csv	647	13	animal furs,natural polyamides	121.661	1	11.03	11.03	491.839	5.65615e-10
648	E:/Veroeffentlichungen/Paperinpreparation/PyvsFTIR/pygcms/Sediment_He430_20_40,0mL_78x78_LH_FTIR2_or.csv	648	13	animal furs,natural polyamides	121.661	1	11.03	11.03	491.839	5.65615e-10
649	E:/Veroeffentlichungen/Paperinpreparation/PyvsFTIR/pygcms/Sediment_He430_20_40,0mL_78x78_LH_FTIR2_or.csv	649	13	animal furs,natural polyamides	121.661	1	11.03	11.03	491.839	5.65615e-10
650	E:/Veroeffentlichungen/Paperinpreparation/PyvsFTIR/pygcms/Sediment_He430_20_40,0mL_78x78_LH_FTIR2_or.csv	650	13	animal furs,natural polyamides	121.661	1	11.03	11.03	491.839	5.65615e-10
651	E:/Veroeffentlichungen/Paperinpreparation/PyvsFTIR/pygcms/Sediment_He430_20_40,0mL_78x78_LH_FTIR2_or.csv	651	13	animal furs,natural polyamides	121.661	1	11.03	11.03	491.839	5.65615e-10
652	E:/Veroeffentlichungen/Paperinpreparation/PyvsFTIR/pygcms/Sediment_He430_20_40,0mL_78x78_LH_FTIR2_or.csv	652	13	animal furs,natural polyamides	121.661	1	11.03	11.03	491.839	5.65615e-10
653	E:/Veroeffentlichungen/Paperinpreparation/PyvsFTIR/pygcms/Sediment_He430_20_40,0mL_78x78_LH_FTIR2_or.csv	653	13	animal furs,natural polyamides	121.661	1	11.03	11.03	491.839	5.65615e-10
654	E:/Veroeffentlichungen/Paperinpreparation/PyvsFTIR/pygcms/Sediment_He430_20_40,0mL_78x78_LH_FTIR2_or.csv	654	13	animal furs,natural polyamides	121.661	1	11.03	11.03	491.839	5.65615e-10
655	E:/Veroeffentlichungen/Paperinpreparation/PyvsFTIR/pygcms/Sediment_He430_20_40,0mL_78x78_LH_FTIR2_or.csv	655	13	animal furs,natural polyamides	121.661	1	11.03	11.03	491.839	5.65615e-10
656	E:/Veroeffentlichungen/Paperinpreparation/PyvsFTIR/pygcms/Sediment_He430_20_40,0mL_78x78_LH_FTIR2_or.csv	656	13	animal furs,natural polyamides	121.661	1	11.03	11.03	491.839	5.65615e-10
657	E:/Veroeffentlichungen/Paperinpreparation/PyvsFTIR/pygcms/Sediment_He430_20_40,0mL_78x78_LH_FTIR2_or.csv	657	13	animal furs,natural polyamides	121.661	1	11.03	11.03	491.839	5.65615e-10
658	E:/Veroeffentlichungen/Paperinpreparation/PyvsFTIR/pygcms/Sediment_He430_20_40,0mL_78x78_LH_FTIR2_or.csv	658	13	animal furs,natural polyamides	121.661	1	11.03	11.03	491.839	5.65615e-10
659	E:/Veroeffentlichungen/Paperinpreparation/PyvsFTIR/pygcms/Sediment_He430_20_40,0mL_78x78_LH_FTIR2_or.csv	659	13	animal furs,natural polyamides	121.661	1	11.03	11.03	491.839	5.65615e-10
660	E:/Veroeffentlichungen/Paperinpreparation/PyvsFTIR/pygcms/Sediment_He430_20_40,0mL_78x78_LH_FTIR2_or.csv	660	13	animal furs,natural polyamides	121.661	1	11.03	11.03	491.839	5.65615e-10
661	E:/Veroeffentlichungen/Paperinpreparation/PyvsFTIR/pygcms/Sediment_He430_20_40,0mL_78x78_LH_FTIR2_or.csv	661	13	animal furs,natural polyamides	121.661	1	11.03	11.03	491.839	5.65615e-10
662	E:/Veroeffentlichungen/Paperinpreparation/PyvsFTIR/pygcms/Sediment_He430_20_40,0mL_78x78_LH_FTIR2_or.csv	662	13	animal furs,natural polyamides	121.661	1	11.03	11.03	491.839	5.65615e-10
663	E:/Veroeffentlichungen/Paperinpreparation/PyvsFTIR/pygcms/Sediment_He430_20_40,0mL_78x78_LH_FTIR2_or.csv	663	13	animal furs,natural polyamides	121.661	1	11.03	11.03	491.839	5.65615e-10
664	E:/Veroeffentlichungen/Paperinpreparation/PyvsFTIR/pygcms/Sediment_He430_20_40,0mL_78x78_LH_FTIR2_or.csv	664	13	animal furs,natural polyamides	121.661	1	11.03	11.03	491.839	5.65615e-10
665	E:/Veroeffentlichungen/Paperinpreparation/PyvsFTIR/pygcms/Sediment_He430_20_40,0mL_78x78_LH_FTIR2_or.csv	665	13	animal furs,natural polyamides	121.661	1	11.03	11.03	491.839	5.65615e-10
666	E:/Veroeffentlichungen/Paperinpreparation/PyvsFTIR/pygcms/Sediment_He430_20_40,0mL_78x78_LH_FTIR2_or.csv	666	13	animal furs,natural polyamides	121.661	1	11.03	11.03	491.839	5.65615e-10
667	E:/Veroeffentlichungen/Paperinpreparation/PyvsFTIR/pygcms/Sediment_He430_20_40,0mL_78x78_LH_FTIR2_or.csv	667	13	animal furs,natural polyamides	121.661	1	11.03	11.03	491.839	5.65615e-10
668	E:/Veroeffentlichungen/Paperinpreparation/PyvsFTIR/pygcms/Sediment_He430_20_40,0mL_78x78_LH_FTIR2_or.csv	668	13	animal furs,natural polyamides	121.661	1	11.03	11.03	491.839	5.65615e-10
669	E:/Veroeffentlichungen/Paperinpreparation/PyvsFTIR/pygcms/Sediment_He430_20_40,0mL_78x78_LH_FTIR2_or.csv	669	13	animal furs,natural polyamides	121.661	1	11.03	11.03	491.839	5.65615e-10
670	E:/Veroeffentlichungen/Paperinpreparation/PyvsFTIR/pygcms/Sediment_He430_20_40,0mL_78x78_LH_FTIR2_or.csv	670	13	animal furs,natural polyamides	121.661	1	11.03	11.03	491.839	5.65615e-10
671	E:/Veroeffentlichungen/Paperinpreparation/PyvsFTIR/pygcms/Sediment_He430_20_40,0mL_78x78_LH_FTIR2_or.csv	671	13	animal furs,natural polyamides	121.661	1	11.03	11.03	491.839	5.65615e-10
672	E:/Veroeffentlichungen/Paperinpreparation/PyvsFTIR/pygcms/Sediment_He430_20_40,0mL_78x78_LH_FTIR2_or.csv	672	13	animal furs,natural polyamides	121.661	1	11.03	11.03	491.839	5.65615e-10
673	E:/Veroeffentlichungen/Paperinpreparation/PyvsFTIR/pygcms/Sediment_He430_20_40,0mL_78x78_LH_FTIR2_or.csv	673	13	animal furs,natural polyamides	121.661	1	11.03	11.03	491.839	5.65615e-10
674	E:/Veroeffentlichungen/Paperinpreparation/PyvsFTIR/pygcms/Sediment_He430_20_40,0mL_78x78_LH_FTIR2_or.csv	674	13	animal furs,natural polyamides	121.661	1	11.03	11.03	491.839	5.65615e-10
675	E:/Veroeffentlichungen/Paperinpreparation/PyvsFTIR/pygcms/Sediment_He430_20_40,0mL_78x78_LH_FTIR2_or.csv	675	13	animal furs,natural polyamides	121.661	1	11.03	11.03	491.839	5.65615e-10
676	E:/Veroeffentlichungen/Paperinpreparation/PyvsFTIR/pygcms/Sediment_He430_20_40,0mL_78x78_LH_FTIR2_or.csv	676	13	animal furs,natural polyamides	121.661	1	11.03	11.03	491.839	5.65615e-10
677	E:/Veroeffentlichungen/Paperinpreparation/PyvsFTIR/pygcms/Sediment_He430_20_40,0mL_78x78_LH_FTIR2_or.csv	677	13	animal furs,natural polyamides	121.661	1	11.03	11.03	491.839	5.65615e-10
678	E:/Veroeffentlichungen/Paperinpreparation/PyvsFTIR/pygcms/Sediment_He430_20_40,0mL_78x78_LH_FTIR2_or.csv	678	13	animal furs,natural polyamides	121.661	1	11.03	11.03	491.839	5.65615e-10
679	E:/Veroeffentlichungen/Paperinpreparation/PyvsFTIR/pygcms/Sediment_He430_20_40,0mL_78x78_LH_FTIR2_or.csv	679	13	animal furs,natural polyamides	121.661	1	11.03	11.03	491.839	5.65615e-10
1	E:/Veroeffentlichungen/Paperinpreparation/PyvsFTIR/pygcms/Sediment_He430_20_40,0mL_78x78_LH_FTIR2_or.csv	1	14	cellulose,plant fibres	36254.9	1.52945	350.365	229.079	6.7389e+06	1.04453e-05
2	E:/Veroeffentlichungen/Paperinpreparation/PyvsFTIR/pygcms/Sediment_He430_20_40,0mL_78x78_LH_FTIR2_or.csv	2	14	cellulose,plant fibres	13139.4	2.29084	203.383	88.7812	587561	9.1072e-07
3	E:/Veroeffentlichungen/Paperinpreparation/PyvsFTIR/pygcms/Sediment_He430_20_40,0mL_78x78_LH_FTIR2_or.csv	3	14	cellulose,plant fibres	11314.5	2.43463	223.068	91.6231	686346	1.06384e-06
4	E:/Veroeffentlichungen/Paperinpreparation/PyvsFTIR/pygcms/Sediment_He430_20_40,0mL_78x78_LH_FTIR2_or.csv	4	14	cellulose,plant fibres	10584.5	2.24768	220.876	98.2684	781757	1.21172e-06
5	E:/Veroeffentlichungen/Paperinpreparation/PyvsFTIR/pygcms/Sediment_He430_20_40,0mL_78x78_LH_FTIR2_or.csv	5	14	cellulose,plant fibres	7177.99	1.68841	157.926	93.5353	506408	7.84932e-07
6	E:/Veroeffentlichungen/Paperinpreparation/PyvsFTIR/pygcms/Sediment_He430_20_40,0mL_78x78_LH_FTIR2_or.csv	6	14	cellulose,plant fibres	7177.99	2.65637	223.34	84.0772	578657	8.96918e-07
7	E:/Veroeffentlichungen/Paperinpreparation/PyvsFTIR/pygcms/Sediment_He430_20_40,0mL_78x78_LH_FTIR2_or.csv	7	14	cellulose,plant fibres	6204.71	9.8983	336.189	33.9643	142143	2.20322e-07
8	E:/Veroeffentlichungen/Paperinpreparation/PyvsFTIR/pygcms/Sediment_He430_20_40,0mL_78x78_LH_FTIR2_or.csv	8	14	cellulose,plant fibres	5839.72	2.19277	123.319	56.2391	142956	2.21582e-07
9	E:/Veroeffentlichungen/Paperinpreparation/PyvsFTIR/pygcms/Sediment_He430_20_40,0mL_78x78_LH_FTIR2_or.csv	9	14	cellulose,plant fibres	5718.06	1.34299	101.692	75.7204	213701	3.31237e-07
10	E:/Veroeffentlichungen/Paperinpreparation/PyvsFTIR/pygcms/Sediment_He430_20_40,0mL_78x78_LH_FTIR2_or.csv	10	14	cellulose,plant fibres	5353.08	19.5941	335.464	17.1207	36040.1	5.58622e-08
11	E:/Veroeffentlichungen/Paperinpreparation/PyvsFTIR/pygcms/Sediment_He430_20_40,0mL_78x78_LH_FTIR2_or.csv	11	14	cellulose,plant fibres	5231.42	2.33759	123.319	52.7548	125792	1.94977e-07
12	E:/Veroeffentlichungen/Paperinpreparation/PyvsFTIR/pygcms/Sediment_He430_20_40,0mL_78x78_LH_FTIR2_or.csv	12	14	cellulose,plant fibres	5109.76	1.29536	196.384	151.605	1.65436e+06	2.56426e-06
13	E:/Veroeffentlichungen/Paperinpreparation/PyvsFTIR/pygcms/Sediment_He430_20_40,0mL_78x78_LH_FTIR2_or.csv	13	14	cellulose,plant fibres	5109.76	16.9694	331.818	19.5539	46500.9	7.20764e-08
14	E:/Veroeffentlichungen/Paperinpreparation/PyvsFTIR/pygcms/Sediment_He430_20_40,0mL_78x78_LH_FTIR2_or.csv	14	14	cellulose,plant fibres	4866.44	3.63102	154.42	42.5279	102364	1.58665e-07
15	E:/Veroeffentlichungen/Paperinpreparation/PyvsFTIR/pygcms/Sediment_He430_20_40,0mL_78x78_LH_FTIR2_or.csv	15	14	cellulose,plant fibres	4866.44	3.07036	168.727	54.9533	186753	2.89467e-07
16	E:/Veroeffentlichungen/Paperinpreparation/PyvsFTIR/pygcms/Sediment_He430_20_40,0mL_78x78_LH_FTIR2_or.csv	16	14	cellulose,plant fibres	4623.11	8.0018	198.846	24.8502	45006.3	6.97597e-08
17	E:/Veroeffentlichungen/Paperinpreparation/PyvsFTIR/pygcms/Sediment_He430_20_40,0mL_78x78_LH_FTIR2_or.csv	17	14	cellulose,plant fibres	4014.81	3.48502	136.434	39.1485	76638.8	1.1879e-07
18	E:/Veroeffentlichungen/Paperinpreparation/PyvsFTIR/pygcms/Sediment_He430_20_40,0mL_78x78_LH_FTIR2_or.csv	18	14	cellulose,plant fibres	4014.81	5.14932	166.914	32.4148	64280.1	9.96341e-08
19	E:/Veroeffentlichungen/Paperinpreparation/PyvsFTIR/pygcms/Sediment_He430_20_40,0mL_78x78_LH_FTIR2_or.csv	19	14	cellulose,plant fibres	3893.15	3.12389	139.52	44.6622	102003	1.58105e-07
20	E:/Veroeffentlichungen/Paperinpreparation/PyvsFTIR/pygcms/Sediment_He430_20_40,0mL_78x78_LH_FTIR2_or.csv	20	14	cellulose,plant fibres	3284.84	1.70184	90.9557	53.4456	95224.7	1.47598e-07
21	E:/Veroeffentlichungen/Paperinpreparation/PyvsFTIR/pygcms/Sediment_He430_20_40,0mL_78x78_LH_FTIR2_or.csv	21	14	cellulose,plant fibres	3163.18	15.3781	232.678	15.1305	19523.5	3.02614e-08
22	E:/Veroeffentlichungen/Paperinpreparation/PyvsFTIR/pygcms/Sediment_He430_20_40,0mL_78x78_LH_FTIR2_or.csv	22	14	cellulose,plant fibres	3041.52	2.14051	79.5385	37.1587	40252.6	6.23915e-08
23	E:/Veroeffentlichungen/Paperinpreparation/PyvsFTIR/pygcms/Sediment_He430_20_40,0mL_78x78_LH_FTIR2_or.csv	23	14	cellulose,plant fibres	2919.86	1.43493	70.6265	49.2194	62710	9.72004e-08
24	E:/Veroeffentlichungen/Paperinpreparation/PyvsFTIR/pygcms/Sediment_He430_20_40,0mL_78x78_LH_FTIR2_or.csv	24	14	cellulose,plant fibres	2919.86	1.90019	73.9915	38.939	41119.6	6.37354e-08
25	E:/Veroeffentlichungen/Paperinpreparation/PyvsFTIR/pygcms/Sediment_He430_20_40,0mL_78x78_LH_FTIR2_or.csv	25	14	cellulose,plant fibres	2798.2	8.79945	168.366	19.1337	22591.5	3.50169e-08
26	E:/Veroeffentlichungen/Paperinpreparation/PyvsFTIR/pygcms/Sediment_He430_20_40,0mL_78x78_LH_FTIR2_or.csv	26	14	cellulose,plant fibres	2676.54	6.52782	187.51	28.7248	56706.6	8.78952e-08
27	E:/Veroeffentlichungen/Paperinpreparation/PyvsFTIR/pygcms/Sediment_He430_20_40,0mL_78x78_LH_FTIR2_or.csv	27	14	cellulose,plant fibres	2676.54	2.96302	94.2404	31.8055	34941.2	5.41588e-08
28	E:/Veroeffentlichungen/Paperinpreparation/PyvsFTIR/pygcms/Sediment_He430_20_40,0mL_78x78_LH_FTIR2_or.csv	28	14	cellulose,plant fibres	2676.54	3.0483	90.9557	29.8382	29680.5	4.60048e-08
29	E:/Veroeffentlichungen/Paperinpreparation/PyvsFTIR/pygcms/Sediment_He430_20_40,0mL_78x78_LH_FTIR2_or.csv	29	14	cellulose,plant fibres	2554.88	5.79611	134.638	23.2291	26627.5	4.12726e-08
30	E:/Veroeffentlichungen/Paperinpreparation/PyvsFTIR/pygcms/Sediment_He430_20_40,0mL_78x78_LH_FTIR2_or.csv	30	14	cellulose,plant fibres	2433.22	4.6054	110.3	23.9501	23189.3	3.59435e-08
31	E:/Veroeffentlichungen/Paperinpreparation/PyvsFTIR/pygcms/Sediment_He430_20_40,0mL_78x78_LH_FTIR2_or.csv	31	14	cellulose,plant fibres	2433.22	5.27873	119.308	22.6016	22338	3.46238e-08
32	E:/Veroeffentlichungen/Paperinpreparation/PyvsFTIR/pygcms/Sediment_He430_20_40,0mL_78x78_LH_FTIR2_or.csv	32	14	cellulose,plant fibres	2433.22	4.09706	99.8809	24.3787	21757	3.37234e-08
33	E:/Veroeffentlichungen/Paperinpreparation/PyvsFTIR/pygcms/Sediment_He430_20_40,0mL_78x78_LH_FTIR2_or.csv	33	14	cellulose,plant fibres	2311.56	1.77765	70.6265	39.7301	40860.6	6.33339e-08
34	E:/Veroeffentlichungen/Paperinpreparation/PyvsFTIR/pygcms/Sediment_He430_20_40,0mL_78x78_LH_FTIR2_or.csv	34	14	cellulose,plant fibres	2311.56	1.88026	88.9267	47.2948	72904.8	1.13002e-07
35	E:/Veroeffentlichungen/Paperinpreparation/PyvsFTIR/pygcms/Sediment_He430_20_40,0mL_78x78_LH_FTIR2_or.csv	35	14	cellulose,plant fibres	2311.56	11.5754	163.973	14.1656	12059.7	1.86925e-08
36	E:/Veroeffentlichungen/Paperinpreparation/PyvsFTIR/pygcms/Sediment_He430_20_40,0mL_78x78_LH_FTIR2_or.csv	36	14	cellulose,plant fibres	2189.9	3.02966	110.3	36.4067	53584	8.30551e-08
37	E:/Veroeffentlichungen/Paperinpreparation/PyvsFTIR/pygcms/Sediment_He430_20_40,0mL_78x78_LH_FTIR2_or.csv	37	14	cellulose,plant fibres	2189.9	9.07498	143.39	15.8006	13120.9	2.03373e-08
38	E:/Veroeffentlichungen/Paperinpreparation/PyvsFTIR/pygcms/Sediment_He430_20_40,0mL_78x78_LH_FTIR2_or.csv	38	14	cellulose,plant fibres	2189.9	5.0028	115.157	23.0184	22363.4	3.46632e-08
39	E:/Veroeffentlichungen/Paperinpreparation/PyvsFTIR/pygcms/Sediment_He430_20_40,0mL_78x78_LH_FTIR2_or.csv	39	14	cellulose,plant fibres	2189.9	12.3223	157.926	12.8163	9507.6	1.47368e-08
40	E:/Veroeffentlichungen/Paperinpreparation/PyvsFTIR/pygcms/Sediment_He430_20_40,0mL_78x78_LH_FTIR2_or.csv	40	14	cellulose,plant fibres	2189.9	5.79596	115.157	19.8684	16661.5	2.58253e-08
41	E:/Veroeffentlichungen/Paperinpreparation/PyvsFTIR/pygcms/Sediment_He430_20_40,0mL_78x78_LH_FTIR2_or.csv	41	14	cellulose,plant fibres	2068.24	4.26756	123.319	28.8969	37742.4	5.85007e-08
42	E:/Veroeffentlichungen/Paperinpreparation/PyvsFTIR/pygcms/Sediment_He430_20_40,0mL_78x78_LH_FTIR2_or.csv	42	14	cellulose,plant fibres	2068.24	14.1007	180.905	12.8295	10913.7	1.69162e-08
43	E:/Veroeffentlichungen/Paperinpreparation/PyvsFTIR/pygcms/Sediment_He430_20_40,0mL_78x78_LH_FTIR2_or.csv	43	14	cellulose,plant fibres	2068.24	2.25692	73.9915	32.7843	29148	4.51795e-08
44	E:/Veroeffentlichungen/Paperinpreparation/PyvsFTIR/pygcms/Sediment_He430_20_40,0mL_78x78_LH_FTIR2_or.csv	44	14	cellulose,plant fibres	1946.57	7.40495	113.561	15.3358	9788.98	1.51729e-08
45	E:/Veroeffentlichungen/Paperinpreparation/PyvsFTIR/pygcms/Sediment_He430_20_40,0mL_78x78_LH_FTIR2_or.csv	45	14	cellulose,plant fibres	1946.57	4.16529	99.8809	23.9793	21050.1	3.26276e-08
46	E:/Veroeffentlichungen/Paperinpreparation/PyvsFTIR/pygcms/Sediment_He430_20_40,0mL_78x78_LH_FTIR2_or.csv	46	14	cellulose,plant fibres	1824.91	1.68062	56.2422	33.4651	23085.7	3.57829e-08
47	E:/Veroeffentlichungen/Paperinpreparation/PyvsFTIR/pygcms/Sediment_He430_20_40,0mL_78x78_LH_FTIR2_or.csv	47	14	cellulose,plant fibres	1824.91	11.3034	153.63	13.5915	10401.9	1.61229e-08
48	E:/Veroeffentlichungen/Paperinpreparation/PyvsFTIR/pygcms/Sediment_He430_20_40,0mL_78x78_LH_FTIR2_or.csv	48	14	cellulose,plant fibres	1824.91	1.46134	49.3277	33.755	20599.8	3.19298e-08
49	E:/Veroeffentlichungen/Paperinpreparation/PyvsFTIR/pygcms/Sediment_He430_20_40,0mL_78x78_LH_FTIR2_or.csv	49	14	cellulose,plant fibres	1824.91	5.14594	88.9267	17.281	9733.4	1.50868e-08
50	E:/Veroeffentlichungen/Paperinpreparation/PyvsFTIR/pygcms/Sediment_He430_20_40,0mL_78x78_LH_FTIR2_or.csv	50	14	cellulose,plant fibres	1824.91	2.10634	64.3154	30.5342	21977.9	3.40657e-08
51	E:/Veroeffentlichungen/Paperinpreparation/PyvsFTIR/pygcms/Sediment_He430_20_40,0mL_78x78_LH_FTIR2_or.csv	51	14	cellulose,plant fibres	1824.91	4.54714	88.9267	19.5566	12465.7	1.93218e-08
52	E:/Veroeffentlichungen/Paperinpreparation/PyvsFTIR/pygcms/Sediment_He430_20_40,0mL_78x78_LH_FTIR2_or.csv	52	14	cellulose,plant fibres	1703.25	2.9228	64.3154	22.0047	11414.1	1.76919e-08
53	E:/Veroeffentlichungen/Paperinpreparation/PyvsFTIR/pygcms/Sediment_He430_20_40,0mL_78x78_LH_FTIR2_or.csv	53	14	cellulose,plant fibres	1703.25	5.17275	88.9267	17.1914	9632.74	1.49307e-08
54	E:/Veroeffentlichungen/Paperinpreparation/PyvsFTIR/pygcms/Sediment_He430_20_40,0mL_78x78_LH_FTIR2_or.csv	54	14	cellulose,plant fibres	1581.59	9.52438	112.484	11.8102	5750.43	8.91316e-09
55	E:/Veroeffentlichungen/Paperinpreparation/PyvsFTIR/pygcms/Sediment_He430_20_40,0mL_78x78_LH_FTIR2_or.csv	55	14	cellulose,plant fibres	1459.93	7.68851	117.251	15.2501	9994.4	1.54913e-08
56	E:/Veroeffentlichungen/Paperinpreparation/PyvsFTIR/pygcms/Sediment_He430_20_40,0mL_78x78_LH_FTIR2_or.csv	56	14	cellulose,plant fibres	1459.93	1.42725	46.7963	32.7878	18438.8	2.85802e-08
57	E:/Veroeffentlichungen/Paperinpreparation/PyvsFTIR/pygcms/Sediment_He430_20_40,0mL_78x78_LH_FTIR2_or.csv	57	14	cellulose,plant fibres	1459.93	8.56387	110.85	12.9439	6807.15	1.05511e-08
58	E:/Veroeffentlichungen/Paperinpreparation/PyvsFTIR/pygcms/Sediment_He430_20_40,0mL_78x78_LH_FTIR2_or.csv	58	14	cellulose,plant fibres	1459.93	2.74686	56.2422	20.4751	8641.93	1.3395e-08
59	E:/Veroeffentlichungen/Paperinpreparation/PyvsFTIR/pygcms/Sediment_He430_20_40,0mL_78x78_LH_FTIR2_or.csv	59	14	cellulose,plant fibres	1459.93	1.30925	39.7692	30.3755	13449	2.0846e-08
60	E:/Veroeffentlichungen/Paperinpreparation/PyvsFTIR/pygcms/Sediment_He430_20_40,0mL_78x78_LH_FTIR2_or.csv	60	14	cellulose,plant fibres	1459.93	2.02194	62.3951	30.8591	21777.8	3.37555e-08
61	E:/Veroeffentlichungen/Paperinpreparation/PyvsFTIR/pygcms/Sediment_He430_20_40,0mL_78x78_LH_FTIR2_or.csv	61	14	cellulose,plant fibres	1338.27	1.26212	46.7963	37.0776	23579.4	3.6548e-08
62	E:/Veroeffentlichungen/Paperinpreparation/PyvsFTIR/pygcms/Sediment_He430_20_40,0mL_78x78_LH_FTIR2_or.csv	62	14	cellulose,plant fibres	1338.27	4.88832	80.2996	16.4268	7941.78	1.23098e-08
63	E:/Veroeffentlichungen/Paperinpreparation/PyvsFTIR/pygcms/Sediment_He430_20_40,0mL_78x78_LH_FTIR2_or.csv	63	14	cellulose,plant fibres	1338.27	7.20939	88.9267	12.3349	4959.03	7.68649e-09
64	E:/Veroeffentlichungen/Paperinpreparation/PyvsFTIR/pygcms/Sediment_He430_20_40,0mL_78x78_LH_FTIR2_or.csv	64	14	cellulose,plant fibres	1216.61	7.77711	88.9267	11.4344	4261.44	6.60523e-09
65	E:/Veroeffentlichungen/Paperinpreparation/PyvsFTIR/pygcms/Sediment_He430_20_40,0mL_78x78_LH_FTIR2_or.csv	65	14	cellulose,plant fibres	1216.61	2.00254	45.4779	22.7101	8596.79	1.3325e-08
66	E:/Veroeffentlichungen/Paperinpreparation/PyvsFTIR/pygcms/Sediment_He430_20_40,0mL_78x78_LH_FTIR2_or.csv	66	14	cellulose,plant fibres	1216.61	1.32288	39.7692	30.0627	13173.5	2.04189e-08
67	E:/Veroeffentlichungen/Paperinpreparation/PyvsFTIR/pygcms/Sediment_He430_20_40,0mL_78x78_LH_FTIR2_or.csv	67	14	cellulose,plant fibres	1094.95	2.71849	55.15	20.287	8319.16	1.28947e-08
68	E:/Veroeffentlichungen/Paperinpreparation/PyvsFTIR/pygcms/Sediment_He430_20_40,0mL_78x78_LH_FTIR2_or.csv	68	14	cellulose,plant fibres	1094.95	5.80178	67.0929	11.5642	3288.54	5.09724e-09
69	E:/Veroeffentlichungen/Paperinpreparation/PyvsFTIR/pygcms/Sediment_He430_20_40,0mL_78x78_LH_FTIR2_or.csv	69	14	cellulose,plant fibres	1094.95	3.64915	59.3984	16.2773	5768.15	8.94064e-09
70	E:/Veroeffentlichungen/Paperinpreparation/PyvsFTIR/pygcms/Sediment_He430_20_40,0mL_78x78_LH_FTIR2_or.csv	70	14	cellulose,plant fibres	1094.95	2.65286	55.15	20.7889	8735.86	1.35406e-08
71	E:/Veroeffentlichungen/Paperinpreparation/PyvsFTIR/pygcms/Sediment_He430_20_40,0mL_78x78_LH_FTIR2_or.csv	71	14	cellulose,plant fibres	1094.95	4.76343	67.0929	14.085	4878.51	7.56169e-09
72	E:/Veroeffentlichungen/Paperinpreparation/PyvsFTIR/pygcms/Sediment_He430_20_40,0mL_78x78_LH_FTIR2_or.csv	72	14	cellulose,plant fibres	1094.95	10.6836	88.9267	8.32366	2258.18	3.50017e-09
73	E:/Veroeffentlichungen/Paperinpreparation/PyvsFTIR/pygcms/Sediment_He430_20_40,0mL_78x78_LH_FTIR2_or.csv	73	14	cellulose,plant fibres	1094.95	3.5688	56.2422	15.7594	5119.65	7.93545e-09
74	E:/Veroeffentlichungen/Paperinpreparation/PyvsFTIR/pygcms/Sediment_He430_20_40,0mL_78x78_LH_FTIR2_or.csv	74	14	cellulose,plant fibres	1094.95	1.54207	45.4779	29.4915	14497.4	2.2471e-08
75	E:/Veroeffentlichungen/Paperinpreparation/PyvsFTIR/pygcms/Sediment_He430_20_40,0mL_78x78_LH_FTIR2_or.csv	75	14	cellulose,plant fibres	1094.95	5.19615	67.0929	12.912	4099.79	6.35468e-09
76	E:/Veroeffentlichungen/Paperinpreparation/PyvsFTIR/pygcms/Sediment_He430_20_40,0mL_78x78_LH_FTIR2_or.csv	76	14	cellulose,plant fibres	1094.95	7.56583	77.9939	10.3087	3037.84	4.70865e-09
77	E:/Veroeffentlichungen/Paperinpreparation/PyvsFTIR/pygcms/Sediment_He430_20_40,0mL_78x78_LH_FTIR2_or.csv	77	14	cellulose,plant fibres	1094.95	2.71023	45.4779	16.7801	4693.37	7.27472e-09
78	E:/Veroeffentlichungen/Paperinpreparation/PyvsFTIR/pygcms/Sediment_He430_20_40,0mL_78x78_LH_FTIR2_or.csv	78	14	cellulose,plant fibres	1094.95	1.62727	39.7692	24.4393	8706.04	1.34944e-08
79	E:/Veroeffentlichungen/Paperinpreparation/PyvsFTIR/pygcms/Sediment_He430_20_40,0mL_78x78_LH_FTIR2_or.csv	79	14	cellulose,plant fibres	973.287	2.23607	34.8799	15.5988	3110.66	4.82153e-09
80	E:/Veroeffentlichungen/Paperinpreparation/PyvsFTIR/pygcms/Sediment_He430_20_40,0mL_78x78_LH_FTIR2_or.csv	80	14	cellulose,plant fibres	973.287	1.48294	34.8799	23.5208	7072.53	1.09624e-08
81	E:/Veroeffentlichungen/Paperinpreparation/PyvsFTIR/pygcms/Sediment_He430_20_40,0mL_78x78_LH_FTIR2_or.csv	81	14	cellulose,plant fibres	973.287	2.30333	45.4779	19.7444	6498.05	1.0072e-08
82	E:/Veroeffentlichungen/Paperinpreparation/PyvsFTIR/pygcms/Sediment_He430_20_40,0mL_78x78_LH_FTIR2_or.csv	82	14	cellulose,plant fibres	973.287	3.77667	55.15	14.6028	4310.38	6.68109e-09
83	E:/Veroeffentlichungen/Paperinpreparation/PyvsFTIR/pygcms/Sediment_He430_20_40,0mL_78x78_LH_FTIR2_or.csv	83	14	cellulose,plant fibres	973.287	2.76941	45.4779	16.4215	4494.93	6.96714e-09
84	E:/Veroeffentlichungen/Paperinpreparation/PyvsFTIR/pygcms/Sediment_He430_20_40,0mL_78x78_LH_FTIR2_or.csv	84	14	cellulose,plant fibres	973.287	6.28939	69.7598	11.0917	3145.54	4.87559e-09
85	E:/Veroeffentlichungen/Paperinpreparation/PyvsFTIR/pygcms/Sediment_He430_20_40,0mL_78x78_LH_FTIR2_or.csv	85	14	cellulose,plant fibres	973.287	9.12805	80.2996	8.79702	2277.62	3.53031e-09
86	E:/Veroeffentlichungen/Paperinpreparation/PyvsFTIR/pygcms/Sediment_He430_20_40,0mL_78x78_LH_FTIR2_or.csv	86	14	cellulose,plant fibres	973.287	4.69446	56.2422	11.9805	2958.77	4.5861e-09
87	E:/Veroeffentlichungen/Paperinpreparation/PyvsFTIR/pygcms/Sediment_He430_20_40,0mL_78x78_LH_FTIR2_or.csv	87	14	cellulose,plant fibres	973.287	2	39.7692	19.8846	5763.39	8.93326e-09
88	E:/Veroeffentlichungen/Paperinpreparation/PyvsFTIR/pygcms/Sediment_He430_20_40,0mL_78x78_LH_FTIR2_or.csv	88	14	cellulose,plant fibres	973.287	3.28075	55.15	16.8102	5711.97	8.85356e-09
89	E:/Veroeffentlichungen/Paperinpreparation/PyvsFTIR/pygcms/Sediment_He430_20_40,0mL_78x78_LH_FTIR2_or.csv	89	14	cellulose,plant fibres	973.287	2.23607	34.8799	15.5988	3110.66	4.82153e-09
90	E:/Veroeffentlichungen/Paperinpreparation/PyvsFTIR/pygcms/Sediment_He430_20_40,0mL_78x78_LH_FTIR2_or.csv	90	14	cellulose,plant fibres	973.287	4.27217	56.2422	13.1648	3572.61	5.53755e-09
91	E:/Veroeffentlichungen/Paperinpreparation/PyvsFTIR/pygcms/Sediment_He430_20_40,0mL_78x78_LH_FTIR2_or.csv	91	14	cellulose,plant fibres	973.287	3.07833	66.18	21.4986	11211	1.73771e-08
92	E:/Veroeffentlichungen/Paperinpreparation/PyvsFTIR/pygcms/Sediment_He430_20_40,0mL_78x78_LH_FTIR2_or.csv	92	14	cellulose,plant fibres	973.287	1.6256	34.8799	21.4566	5885.64	9.12275e-09
93	E:/Veroeffentlichungen/Paperinpreparation/PyvsFTIR/pygcms/Sediment_He430_20_40,0mL_78x78_LH_FTIR2_or.csv	93	14	cellulose,plant fibres	973.287	1.26491	31.1976	24.6638	6955.66	1.07813e-08
94	E:/Veroeffentlichungen/Paperinpreparation/PyvsFTIR/pygcms/Sediment_He430_20_40,0mL_78x78_LH_FTIR2_or.csv	94	14	cellulose,plant fibres	973.287	2.51878	45.4779	18.0555	5433.94	8.42261e-09
95	E:/Veroeffentlichungen/Paperinpreparation/PyvsFTIR/pygcms/Sediment_He430_20_40,0mL_78x78_LH_FTIR2_or.csv	95	14	cellulose,plant fibres	973.287	5.265	62.3951	11.8509	3211.83	4.97833e-09
96	E:/Veroeffentlichungen/Paperinpreparation/PyvsFTIR/pygcms/Sediment_He430_20_40,0mL_78x78_LH_FTIR2_or.csv	96	14	cellulose,plant fibres	973.287	3.11055	46.7963	15.0444	3882.03	6.01715e-09
97	E:/Veroeffentlichungen/Paperinpreparation/PyvsFTIR/pygcms/Sediment_He430_20_40,0mL_78x78_LH_FTIR2_or.csv	97	14	cellulose,plant fibres	851.626	2.71817	39.7692	14.6309	3120.21	4.83633e-09
98	E:/Veroeffentlichungen/Paperinpreparation/PyvsFTIR/pygcms/Sediment_He430_20_40,0mL_78x78_LH_FTIR2_or.csv	98	14	cellulose,plant fibres	851.626	1.45608	33.09	22.7253	6263.46	9.70837e-09
99	E:/Veroeffentlichungen/Paperinpreparation/PyvsFTIR/pygcms/Sediment_He430_20_40,0mL_78x78_LH_FTIR2_or.csv	99	14	cellulose,plant fibres	851.626	5.19271	56.2422	10.831	2418.21	3.74823e-09
100	E:/Veroeffentlichungen/Paperinpreparation/PyvsFTIR/pygcms/Sediment_He430_20_40,0mL_78x78_LH_FTIR2_or.csv	100	14	cellulose,plant fibres	851.626	7.63282	70.6265	9.253	2216.3	3.43527e-09
101	E:/Veroeffentlichungen/Paperinpreparation/PyvsFTIR/pygcms/Sediment_He430_20_40,0mL_78x78_LH_FTIR2_or.csv	101	14	cellulose,plant fibres	851.626	1.30582	33.09	25.3403	7787.85	1.20712e-08
102	E:/Veroeffentlichungen/Paperinpreparation/PyvsFTIR/pygcms/Sediment_He430_20_40,0mL_78x78_LH_FTIR2_or.csv	102	14	cellulose,plant fibres	851.626	7	77.21	11.03	3442.87	5.33646e-09
103	E:/Veroeffentlichungen/Paperinpreparation/PyvsFTIR/pygcms/Sediment_He430_20_40,0mL_78x78_LH_FTIR2_or.csv	103	14	cellulose,plant fibres	851.626	3.39391	49.3277	14.5342	3819.16	5.91969e-09
104	E:/Veroeffentlichungen/Paperinpreparation/PyvsFTIR/pygcms/Sediment_He430_20_40,0mL_78x78_LH_FTIR2_or.csv	104	14	cellulose,plant fibres	851.626	3.12441	59.3984	19.0111	7868.36	1.2196e-08
105	E:/Veroeffentlichungen/Paperinpreparation/PyvsFTIR/pygcms/Sediment_He430_20_40,0mL_78x78_LH_FTIR2_or.csv	105	14	cellulose,plant fibres	851.626	2.71817	39.7692	14.6309	3120.21	4.83633e-09
106	E:/Veroeffentlichungen/Paperinpreparation/PyvsFTIR/pygcms/Sediment_He430_20_40,0mL_78x78_LH_FTIR2_or.csv	106	14	cellulose,plant fibres	851.626	1.73205	31.1976	18.0119	3709.68	5.75001e-09
107	E:/Veroeffentlichungen/Paperinpreparation/PyvsFTIR/pygcms/Sediment_He430_20_40,0mL_78x78_LH_FTIR2_or.csv	107	14	cellulose,plant fibres	851.626	3.32864	45.4779	13.6626	3111.46	4.82276e-09
108	E:/Veroeffentlichungen/Paperinpreparation/PyvsFTIR/pygcms/Sediment_He430_20_40,0mL_78x78_LH_FTIR2_or.csv	108	14	cellulose,plant fibres	851.626	2.18076	34.8799	15.9944	3270.45	5.0692e-09
109	E:/Veroeffentlichungen/Paperinpreparation/PyvsFTIR/pygcms/Sediment_He430_20_40,0mL_78x78_LH_FTIR2_or.csv	109	14	cellulose,plant fibres	851.626	3.63475	45.4779	12.512	2609.45	4.04464e-09
110	E:/Veroeffentlichungen/Paperinpreparation/PyvsFTIR/pygcms/Sediment_He430_20_40,0mL_78x78_LH_FTIR2_or.csv	110	14	cellulose,plant fibres	851.626	5.42419	56.2422	10.3688	2216.23	3.43515e-09
111	E:/Veroeffentlichungen/Paperinpreparation/PyvsFTIR/pygcms/Sediment_He430_20_40,0mL_78x78_LH_FTIR2_or.csv	111	14	cellulose,plant fibres	851.626	4.04145	46.7963	11.5791	2299.63	3.56442e-09
112	E:/Veroeffentlichungen/Paperinpreparation/PyvsFTIR/pygcms/Sediment_He430_20_40,0mL_78x78_LH_FTIR2_or.csv	112	14	cellulose,plant fibres	851.626	4.39107	49.3277	11.2336	2281.54	3.53639e-09
113	E:/Veroeffentlichungen/Paperinpreparation/PyvsFTIR/pygcms/Sediment_He430_20_40,0mL_78x78_LH_FTIR2_or.csv	113	14	cellulose,plant fibres	729.965	2.03101	31.1976	15.3606	2697.95	4.18183e-09
114	E:/Veroeffentlichungen/Paperinpreparation/PyvsFTIR/pygcms/Sediment_He430_20_40,0mL_78x78_LH_FTIR2_or.csv	114	14	cellulose,plant fibres	729.965	4.52479	49.3277	10.9017	2148.68	3.33046e-09
115	E:/Veroeffentlichungen/Paperinpreparation/PyvsFTIR/pygcms/Sediment_He430_20_40,0mL_78x78_LH_FTIR2_or.csv	115	14	cellulose,plant fibres	729.965	6	66.18	11.03	2951.04	4.57411e-09
116	E:/Veroeffentlichungen/Paperinpreparation/PyvsFTIR/pygcms/Sediment_He430_20_40,0mL_78x78_LH_FTIR2_or.csv	116	14	cellulose,plant fibres	729.965	8.66189	59.3984	6.85744	1023.75	1.58682e-09
117	E:/Veroeffentlichungen/Paperinpreparation/PyvsFTIR/pygcms/Sediment_He430_20_40,0mL_78x78_LH_FTIR2_or.csv	117	14	cellulose,plant fibres	729.965	4.4712	45.4779	10.1713	1724.44	2.67288e-09
118	E:/Veroeffentlichungen/Paperinpreparation/PyvsFTIR/pygcms/Sediment_He430_20_40,0mL_78x78_LH_FTIR2_or.csv	118	14	cellulose,plant fibres	729.965	4.32307	46.7963	10.8248	2009.78	3.11515e-09
119	E:/Veroeffentlichungen/Paperinpreparation/PyvsFTIR/pygcms/Sediment_He430_20_40,0mL_78x78_LH_FTIR2_or.csv	119	14	cellulose,plant fibres	729.965	4.4712	49.3277	11.0323	2200.49	3.41076e-09
120	E:/Veroeffentlichungen/Paperinpreparation/PyvsFTIR/pygcms/Sediment_He430_20_40,0mL_78x78_LH_FTIR2_or.csv	120	14	cellulose,plant fibres	729.965	4.52229	46.7963	10.3479	1836.6	2.84673e-09
121	E:/Veroeffentlichungen/Paperinpreparation/PyvsFTIR/pygcms/Sediment_He430_20_40,0mL_78x78_LH_FTIR2_or.csv	121	14	cellulose,plant fibres	729.965	4.32307	46.7963	10.8248	2009.78	3.11515e-09
122	E:/Veroeffentlichungen/Paperinpreparation/PyvsFTIR/pygcms/Sediment_He430_20_40,0mL_78x78_LH_FTIR2_or.csv	122	14	cellulose,plant fibres	729.965	2.44949	34.8799	14.2397	2592.22	4.01794e-09
123	E:/Veroeffentlichungen/Paperinpreparation/PyvsFTIR/pygcms/Sediment_He430_20_40,0mL_78x78_LH_FTIR2_or.csv	123	14	cellulose,plant fibres	729.965	2.03101	31.1976	15.3606	2697.95	4.18183e-09
124	E:/Veroeffentlichungen/Paperinpreparation/PyvsFTIR/pygcms/Sediment_He430_20_40,0mL_78x78_LH_FTIR2_or.csv	124	14	cellulose,plant fibres	729.965	1.35401	24.6638	18.2154	2999.42	4.6491e-09
125	E:/Veroeffentlichungen/Paperinpreparation/PyvsFTIR/pygcms/Sediment_He430_20_40,0mL_78x78_LH_FTIR2_or.csv	125	14	cellulose,plant fibres	729.965	8.66189	59.3984	6.85744	1023.75	1.58682e-09
126	E:/Veroeffentlichungen/Paperinpreparation/PyvsFTIR/pygcms/Sediment_He430_20_40,0mL_78x78_LH_FTIR2_or.csv	126	14	cellulose,plant fibres	729.965	10.5865	70.6265	6.67136	1152.11	1.78576e-09
127	E:/Veroeffentlichungen/Paperinpreparation/PyvsFTIR/pygcms/Sediment_He430_20_40,0mL_78x78_LH_FTIR2_or.csv	127	14	cellulose,plant fibres	729.965	1.63299	24.6638	15.1034	2062.1	3.19625e-09
128	E:/Veroeffentlichungen/Paperinpreparation/PyvsFTIR/pygcms/Sediment_He430_20_40,0mL_78x78_LH_FTIR2_or.csv	128	14	cellulose,plant fibres	729.965	2.03101	31.1976	15.3606	2697.95	4.18183e-09
129	E:/Veroeffentlichungen/Paperinpreparation/PyvsFTIR/pygcms/Sediment_He430_20_40,0mL_78x78_LH_FTIR2_or.csv	129	14	cellulose,plant fibres	608.304	2.88675	31.1976	10.8071	1335.49	2.07e-09
130	E:/Veroeffentlichungen/Paperinpreparation/PyvsFTIR/pygcms/Sediment_He430_20_40,0mL_78x78_LH_FTIR2_or.csv	130	14	cellulose,plant fibres	608.304	5	55.15	11.03	2459.2	3.81175e-09
131	E:/Veroeffentlichungen/Paperinpreparation/PyvsFTIR/pygcms/Sediment_He430_20_40,0mL_78x78_LH_FTIR2_or.csv	131	14	cellulose,plant fibres	608.304	2.14476	31.1976	14.5459	2419.36	3.75001e-09
132	E:/Veroeffentlichungen/Paperinpreparation/PyvsFTIR/pygcms/Sediment_He430_20_40,0mL_78x78_LH_FTIR2_or.csv	132	14	cellulose,plant fibres	608.304	4.24018	39.7692	9.37913	1282.24	1.98747e-09
133	E:/Veroeffentlichungen/Paperinpreparation/PyvsFTIR/pygcms/Sediment_He430_20_40,0mL_78x78_LH_FTIR2_or.csv	133	14	cellulose,plant fibres	608.304	2.88675	31.1976	10.8071	1335.49	2.07e-09
134	E:/Veroeffentlichungen/Paperinpreparation/PyvsFTIR/pygcms/Sediment_He430_20_40,0mL_78x78_LH_FTIR2_or.csv	134	14	cellulose,plant fibres	608.304	3.40101	34.8799	10.2557	1344.64	2.0842e-09
135	E:/Veroeffentlichungen/Paperinpreparation/PyvsFTIR/pygcms/Sediment_He430_20_40,0mL_78x78_LH_FTIR2_or.csv	135	14	cellulose,plant fibres	608.304	3.51555	34.8799	9.92161	1258.45	1.9506e-09
136	E:/Veroeffentlichungen/Paperinpreparation/PyvsFTIR/pygcms/Sediment_He430_20_40,0mL_78x78_LH_FTIR2_or.csv	136	14	cellulose,plant fibres	608.304	1.73205	24.6638	14.2397	1832.98	2.84111e-09
137	E:/Veroeffentlichungen/Paperinpreparation/PyvsFTIR/pygcms/Sediment_He430_20_40,0mL_78x78_LH_FTIR2_or.csv	137	14	cellulose,plant fibres	608.304	3.40101	34.8799	10.2557	1344.64	2.0842e-09
138	E:/Veroeffentlichungen/Paperinpreparation/PyvsFTIR/pygcms/Sediment_He430_20_40,0mL_78x78_LH_FTIR2_or.csv	138	14	cellulose,plant fibres	608.304	3.40101	34.8799	10.2557	1344.64	2.0842e-09
139	E:/Veroeffentlichungen/Paperinpreparation/PyvsFTIR/pygcms/Sediment_He430_20_40,0mL_78x78_LH_FTIR2_or.csv	139	14	cellulose,plant fibres	608.304	4.39107	39.7692	9.05685	1195.63	1.85323e-09
140	E:/Veroeffentlichungen/Paperinpreparation/PyvsFTIR/pygcms/Sediment_He430_20_40,0mL_78x78_LH_FTIR2_or.csv	140	14	cellulose,plant fibres	608.304	2.61803	33.09	12.6393	1937.48	3.00309e-09
141	E:/Veroeffentlichungen/Paperinpreparation/PyvsFTIR/pygcms/Sediment_He430_20_40,0mL_78x78_LH_FTIR2_or.csv	141	14	cellulose,plant fibres	486.644	4	44.12	11.03	1967.36	3.0494e-09
142	E:/Veroeffentlichungen/Paperinpreparation/PyvsFTIR/pygcms/Sediment_He430_20_40,0mL_78x78_LH_FTIR2_or.csv	142	14	cellulose,plant fibres	486.644	6.8541	39.7692	5.80225	490.724	7.60622e-10
143	E:/Veroeffentlichungen/Paperinpreparation/PyvsFTIR/pygcms/Sediment_He430_20_40,0mL_78x78_LH_FTIR2_or.csv	143	14	cellulose,plant fibres	486.644	1	15.5988	15.5988	1391.13	2.15625e-09
144	E:/Veroeffentlichungen/Paperinpreparation/PyvsFTIR/pygcms/Sediment_He430_20_40,0mL_78x78_LH_FTIR2_or.csv	144	14	cellulose,plant fibres	486.644	2.44949	24.6638	10.069	916.488	1.42056e-09
145	E:/Veroeffentlichungen/Paperinpreparation/PyvsFTIR/pygcms/Sediment_He430_20_40,0mL_78x78_LH_FTIR2_or.csv	145	14	cellulose,plant fibres	486.644	6.8541	39.7692	5.80225	490.724	7.60622e-10
146	E:/Veroeffentlichungen/Paperinpreparation/PyvsFTIR/pygcms/Sediment_He430_20_40,0mL_78x78_LH_FTIR2_or.csv	146	14	cellulose,plant fibres	486.644	2.44949	24.6638	10.069	916.488	1.42056e-09
147	E:/Veroeffentlichungen/Paperinpreparation/PyvsFTIR/pygcms/Sediment_He430_20_40,0mL_78x78_LH_FTIR2_or.csv	147	14	cellulose,plant fibres	486.644	5.82843	34.8799	5.98445	457.847	7.09663e-10
148	E:/Veroeffentlichungen/Paperinpreparation/PyvsFTIR/pygcms/Sediment_He430_20_40,0mL_78x78_LH_FTIR2_or.csv	148	14	cellulose,plant fibres	486.644	2.61803	24.6638	9.42074	802.283	1.24354e-09
149	E:/Veroeffentlichungen/Paperinpreparation/PyvsFTIR/pygcms/Sediment_He430_20_40,0mL_78x78_LH_FTIR2_or.csv	149	14	cellulose,plant fibres	486.644	4	44.12	11.03	1967.36	3.0494e-09
150	E:/Veroeffentlichungen/Paperinpreparation/PyvsFTIR/pygcms/Sediment_He430_20_40,0mL_78x78_LH_FTIR2_or.csv	150	14	cellulose,plant fibres	486.644	4.4712	34.8799	7.80102	777.991	1.20589e-09
151	E:/Veroeffentlichungen/Paperinpreparation/PyvsFTIR/pygcms/Sediment_He430_20_40,0mL_78x78_LH_FTIR2_or.csv	151	14	cellulose,plant fibres	486.644	2.61803	24.6638	9.42074	802.283	1.24354e-09
152	E:/Veroeffentlichungen/Paperinpreparation/PyvsFTIR/pygcms/Sediment_He430_20_40,0mL_78x78_LH_FTIR2_or.csv	152	14	cellulose,plant fibres	486.644	6.8541	39.7692	5.80225	490.724	7.60622e-10
153	E:/Veroeffentlichungen/Paperinpreparation/PyvsFTIR/pygcms/Sediment_He430_20_40,0mL_78x78_LH_FTIR2_or.csv	153	14	cellulose,plant fibres	486.644	2.44949	24.6638	10.069	916.488	1.42056e-09
154	E:/Veroeffentlichungen/Paperinpreparation/PyvsFTIR/pygcms/Sediment_He430_20_40,0mL_78x78_LH_FTIR2_or.csv	154	14	cellulose,plant fibres	486.644	4	44.12	11.03	1967.36	3.0494e-09
155	E:/Veroeffentlichungen/Paperinpreparation/PyvsFTIR/pygcms/Sediment_He430_20_40,0mL_78x78_LH_FTIR2_or.csv	155	14	cellulose,plant fibres	486.644	6.8541	39.7692	5.80225	490.724	7.60622e-10
156	E:/Veroeffentlichungen/Paperinpreparation/PyvsFTIR/pygcms/Sediment_He430_20_40,0mL_78x78_LH_FTIR2_or.csv	156	14	cellulose,plant fibres	486.644	2.61803	24.6638	9.42074	802.283	1.24354e-09
157	E:/Veroeffentlichungen/Paperinpreparation/PyvsFTIR/pygcms/Sediment_He430_20_40,0mL_78x78_LH_FTIR2_or.csv	157	14	cellulose,plant fibres	486.644	2.61803	24.6638	9.42074	802.283	1.24354e-09
158	E:/Veroeffentlichungen/Paperinpreparation/PyvsFTIR/pygcms/Sediment_He430_20_40,0mL_78x78_LH_FTIR2_or.csv	158	14	cellulose,plant fibres	486.644	5.82843	34.8799	5.98445	457.847	7.09663e-10
159	E:/Veroeffentlichungen/Paperinpreparation/PyvsFTIR/pygcms/Sediment_He430_20_40,0mL_78x78_LH_FTIR2_or.csv	159	14	cellulose,plant fibres	486.644	1.63299	22.06	13.5089	1475.52	2.28705e-09
160	E:/Veroeffentlichungen/Paperinpreparation/PyvsFTIR/pygcms/Sediment_He430_20_40,0mL_78x78_LH_FTIR2_or.csv	160	14	cellulose,plant fibres	486.644	5.82843	34.8799	5.98445	457.847	7.09663e-10
161	E:/Veroeffentlichungen/Paperinpreparation/PyvsFTIR/pygcms/Sediment_He430_20_40,0mL_78x78_LH_FTIR2_or.csv	161	14	cellulose,plant fibres	486.644	2.44949	24.6638	10.069	916.488	1.42056e-09
162	E:/Veroeffentlichungen/Paperinpreparation/PyvsFTIR/pygcms/Sediment_He430_20_40,0mL_78x78_LH_FTIR2_or.csv	162	14	cellulose,plant fibres	486.644	2.61803	24.6638	9.42074	802.283	1.24354e-09
163	E:/Veroeffentlichungen/Paperinpreparation/PyvsFTIR/pygcms/Sediment_He430_20_40,0mL_78x78_LH_FTIR2_or.csv	163	14	cellulose,plant fibres	486.644	2.61803	24.6638	9.42074	802.283	1.24354e-09
164	E:/Veroeffentlichungen/Paperinpreparation/PyvsFTIR/pygcms/Sediment_He430_20_40,0mL_78x78_LH_FTIR2_or.csv	164	14	cellulose,plant fibres	486.644	4	44.12	11.03	1967.36	3.0494e-09
165	E:/Veroeffentlichungen/Paperinpreparation/PyvsFTIR/pygcms/Sediment_He430_20_40,0mL_78x78_LH_FTIR2_or.csv	165	14	cellulose,plant fibres	486.644	6.8541	39.7692	5.80225	490.724	7.60622e-10
166	E:/Veroeffentlichungen/Paperinpreparation/PyvsFTIR/pygcms/Sediment_He430_20_40,0mL_78x78_LH_FTIR2_or.csv	166	14	cellulose,plant fibres	486.644	2.61803	24.6638	9.42074	802.283	1.24354e-09
167	E:/Veroeffentlichungen/Paperinpreparation/PyvsFTIR/pygcms/Sediment_He430_20_40,0mL_78x78_LH_FTIR2_or.csv	167	14	cellulose,plant fibres	486.644	2.44949	24.6638	10.069	916.488	1.42056e-09
168	E:/Veroeffentlichungen/Paperinpreparation/PyvsFTIR/pygcms/Sediment_He430_20_40,0mL_78x78_LH_FTIR2_or.csv	168	14	cellulose,plant fibres	486.644	2.61803	24.6638	9.42074	802.283	1.24354e-09
169	E:/Veroeffentlichungen/Paperinpreparation/PyvsFTIR/pygcms/Sediment_He430_20_40,0mL_78x78_LH_FTIR2_or.csv	169	14	cellulose,plant fibres	486.644	2.61803	24.6638	9.42074	802.283	1.24354e-09
170	E:/Veroeffentlichungen/Paperinpreparation/PyvsFTIR/pygcms/Sediment_He430_20_40,0mL_78x78_LH_FTIR2_or.csv	170	14	cellulose,plant fibres	486.644	4	44.12	11.03	1967.36	3.0494e-09
171	E:/Veroeffentlichungen/Paperinpreparation/PyvsFTIR/pygcms/Sediment_He430_20_40,0mL_78x78_LH_FTIR2_or.csv	171	14	cellulose,plant fibres	486.644	6.8541	39.7692	5.80225	490.724	7.60622e-10
172	E:/Veroeffentlichungen/Paperinpreparation/PyvsFTIR/pygcms/Sediment_He430_20_40,0mL_78x78_LH_FTIR2_or.csv	172	14	cellulose,plant fibres	486.644	2.44949	24.6638	10.069	916.488	1.42056e-09
173	E:/Veroeffentlichungen/Paperinpreparation/PyvsFTIR/pygcms/Sediment_He430_20_40,0mL_78x78_LH_FTIR2_or.csv	173	14	cellulose,plant fibres	486.644	3.60063	31.1976	8.66447	858.423	1.33056e-09
174	E:/Veroeffentlichungen/Paperinpreparation/PyvsFTIR/pygcms/Sediment_He430_20_40,0mL_78x78_LH_FTIR2_or.csv	174	14	cellulose,plant fibres	486.644	6.16566	39.7692	6.45012	606.428	9.39963e-10
175	E:/Veroeffentlichungen/Paperinpreparation/PyvsFTIR/pygcms/Sediment_He430_20_40,0mL_78x78_LH_FTIR2_or.csv	175	14	cellulose,plant fibres	486.644	6.8541	39.7692	5.80225	490.724	7.60622e-10
176	E:/Veroeffentlichungen/Paperinpreparation/PyvsFTIR/pygcms/Sediment_He430_20_40,0mL_78x78_LH_FTIR2_or.csv	176	14	cellulose,plant fibres	486.644	5.82843	34.8799	5.98445	457.847	7.09663e-10
177	E:/Veroeffentlichungen/Paperinpreparation/PyvsFTIR/pygcms/Sediment_He430_20_40,0mL_78x78_LH_FTIR2_or.csv	177	14	cellulose,plant fibres	486.644	2.61803	24.6638	9.42074	802.283	1.24354e-09
178	E:/Veroeffentlichungen/Paperinpreparation/PyvsFTIR/pygcms/Sediment_He430_20_40,0mL_78x78_LH_FTIR2_or.csv	178	14	cellulose,plant fibres	486.644	2.44949	24.6638	10.069	916.488	1.42056e-09
179	E:/Veroeffentlichungen/Paperinpreparation/PyvsFTIR/pygcms/Sediment_He430_20_40,0mL_78x78_LH_FTIR2_or.csv	179	14	cellulose,plant fibres	486.644	2.44949	24.6638	10.069	916.488	1.42056e-09
180	E:/Veroeffentlichungen/Paperinpreparation/PyvsFTIR/pygcms/Sediment_He430_20_40,0mL_78x78_LH_FTIR2_or.csv	180	14	cellulose,plant fibres	486.644	2.61803	24.6638	9.42074	802.283	1.24354e-09
181	E:/Veroeffentlichungen/Paperinpreparation/PyvsFTIR/pygcms/Sediment_He430_20_40,0mL_78x78_LH_FTIR2_or.csv	181	14	cellulose,plant fibres	486.644	4	44.12	11.03	1967.36	3.0494e-09
182	E:/Veroeffentlichungen/Paperinpreparation/PyvsFTIR/pygcms/Sediment_He430_20_40,0mL_78x78_LH_FTIR2_or.csv	182	14	cellulose,plant fibres	486.644	4	44.12	11.03	1967.36	3.0494e-09
183	E:/Veroeffentlichungen/Paperinpreparation/PyvsFTIR/pygcms/Sediment_He430_20_40,0mL_78x78_LH_FTIR2_or.csv	183	14	cellulose,plant fibres	486.644	1	15.5988	15.5988	1391.13	2.15625e-09
184	E:/Veroeffentlichungen/Paperinpreparation/PyvsFTIR/pygcms/Sediment_He430_20_40,0mL_78x78_LH_FTIR2_or.csv	184	14	cellulose,plant fibres	364.983	1.73205	15.5988	9.00596	463.711	7.18751e-10
185	E:/Veroeffentlichungen/Paperinpreparation/PyvsFTIR/pygcms/Sediment_He430_20_40,0mL_78x78_LH_FTIR2_or.csv	185	14	cellulose,plant fibres	364.983	1.73205	15.5988	9.00596	463.711	7.18751e-10
186	E:/Veroeffentlichungen/Paperinpreparation/PyvsFTIR/pygcms/Sediment_He430_20_40,0mL_78x78_LH_FTIR2_or.csv	186	14	cellulose,plant fibres	364.983	3	33.09	11.03	1475.52	2.28705e-09
187	E:/Veroeffentlichungen/Paperinpreparation/PyvsFTIR/pygcms/Sediment_He430_20_40,0mL_78x78_LH_FTIR2_or.csv	187	14	cellulose,plant fibres	364.983	3	33.09	11.03	1475.52	2.28705e-09
188	E:/Veroeffentlichungen/Paperinpreparation/PyvsFTIR/pygcms/Sediment_He430_20_40,0mL_78x78_LH_FTIR2_or.csv	188	14	cellulose,plant fibres	364.983	1.73205	15.5988	9.00596	463.711	7.18751e-10
189	E:/Veroeffentlichungen/Paperinpreparation/PyvsFTIR/pygcms/Sediment_He430_20_40,0mL_78x78_LH_FTIR2_or.csv	189	14	cellulose,plant fibres	364.983	1.73205	15.5988	9.00596	463.711	7.18751e-10
190	E:/Veroeffentlichungen/Paperinpreparation/PyvsFTIR/pygcms/Sediment_He430_20_40,0mL_78x78_LH_FTIR2_or.csv	190	14	cellulose,plant fibres	364.983	1.73205	15.5988	9.00596	463.711	7.18751e-10
191	E:/Veroeffentlichungen/Paperinpreparation/PyvsFTIR/pygcms/Sediment_He430_20_40,0mL_78x78_LH_FTIR2_or.csv	191	14	cellulose,plant fibres	364.983	3	33.09	11.03	1475.52	2.28705e-09
192	E:/Veroeffentlichungen/Paperinpreparation/PyvsFTIR/pygcms/Sediment_He430_20_40,0mL_78x78_LH_FTIR2_or.csv	192	14	cellulose,plant fibres	364.983	3	33.09	11.03	1475.52	2.28705e-09
193	E:/Veroeffentlichungen/Paperinpreparation/PyvsFTIR/pygcms/Sediment_He430_20_40,0mL_78x78_LH_FTIR2_or.csv	193	14	cellulose,plant fibres	364.983	1.73205	15.5988	9.00596	463.711	7.18751e-10
194	E:/Veroeffentlichungen/Paperinpreparation/PyvsFTIR/pygcms/Sediment_He430_20_40,0mL_78x78_LH_FTIR2_or.csv	194	14	cellulose,plant fibres	364.983	1.73205	15.5988	9.00596	463.711	7.18751e-10
195	E:/Veroeffentlichungen/Paperinpreparation/PyvsFTIR/pygcms/Sediment_He430_20_40,0mL_78x78_LH_FTIR2_or.csv	195	14	cellulose,plant fibres	364.983	1.73205	15.5988	9.00596	463.711	7.18751e-10
196	E:/Veroeffentlichungen/Paperinpreparation/PyvsFTIR/pygcms/Sediment_He430_20_40,0mL_78x78_LH_FTIR2_or.csv	196	14	cellulose,plant fibres	364.983	4.39107	24.6638	5.61682	285.192	4.42048e-10
197	E:/Veroeffentlichungen/Paperinpreparation/PyvsFTIR/pygcms/Sediment_He430_20_40,0mL_78x78_LH_FTIR2_or.csv	197	14	cellulose,plant fibres	364.983	3	33.09	11.03	1475.52	2.28705e-09
198	E:/Veroeffentlichungen/Paperinpreparation/PyvsFTIR/pygcms/Sediment_He430_20_40,0mL_78x78_LH_FTIR2_or.csv	198	14	cellulose,plant fibres	364.983	1.73205	15.5988	9.00596	463.711	7.18751e-10
199	E:/Veroeffentlichungen/Paperinpreparation/PyvsFTIR/pygcms/Sediment_He430_20_40,0mL_78x78_LH_FTIR2_or.csv	199	14	cellulose,plant fibres	364.983	1.73205	15.5988	9.00596	463.711	7.18751e-10
200	E:/Veroeffentlichungen/Paperinpreparation/PyvsFTIR/pygcms/Sediment_He430_20_40,0mL_78x78_LH_FTIR2_or.csv	200	14	cellulose,plant fibres	364.983	3	33.09	11.03	1475.52	2.28705e-09
201	E:/Veroeffentlichungen/Paperinpreparation/PyvsFTIR/pygcms/Sediment_He430_20_40,0mL_78x78_LH_FTIR2_or.csv	201	14	cellulose,plant fibres	364.983	1.73205	15.5988	9.00596	463.711	7.18751e-10
202	E:/Veroeffentlichungen/Paperinpreparation/PyvsFTIR/pygcms/Sediment_He430_20_40,0mL_78x78_LH_FTIR2_or.csv	202	14	cellulose,plant fibres	364.983	1.73205	15.5988	9.00596	463.711	7.18751e-10
203	E:/Veroeffentlichungen/Paperinpreparation/PyvsFTIR/pygcms/Sediment_He430_20_40,0mL_78x78_LH_FTIR2_or.csv	203	14	cellulose,plant fibres	364.983	1.73205	15.5988	9.00596	463.711	7.18751e-10
204	E:/Veroeffentlichungen/Paperinpreparation/PyvsFTIR/pygcms/Sediment_He430_20_40,0mL_78x78_LH_FTIR2_or.csv	204	14	cellulose,plant fibres	364.983	4.39107	24.6638	5.61682	285.192	4.42048e-10
205	E:/Veroeffentlichungen/Paperinpreparation/PyvsFTIR/pygcms/Sediment_He430_20_40,0mL_78x78_LH_FTIR2_or.csv	205	14	cellulose,plant fibres	364.983	1.73205	15.5988	9.00596	463.711	7.18751e-10
206	E:/Veroeffentlichungen/Paperinpreparation/PyvsFTIR/pygcms/Sediment_He430_20_40,0mL_78x78_LH_FTIR2_or.csv	206	14	cellulose,plant fibres	364.983	1.73205	15.5988	9.00596	463.711	7.18751e-10
207	E:/Veroeffentlichungen/Paperinpreparation/PyvsFTIR/pygcms/Sediment_He430_20_40,0mL_78x78_LH_FTIR2_or.csv	207	14	cellulose,plant fibres	364.983	3	33.09	11.03	1475.52	2.28705e-09
208	E:/Veroeffentlichungen/Paperinpreparation/PyvsFTIR/pygcms/Sediment_He430_20_40,0mL_78x78_LH_FTIR2_or.csv	208	14	cellulose,plant fibres	364.983	1.73205	15.5988	9.00596	463.711	7.18751e-10
209	E:/Veroeffentlichungen/Paperinpreparation/PyvsFTIR/pygcms/Sediment_He430_20_40,0mL_78x78_LH_FTIR2_or.csv	209	14	cellulose,plant fibres	364.983	3	33.09	11.03	1475.52	2.28705e-09
210	E:/Veroeffentlichungen/Paperinpreparation/PyvsFTIR/pygcms/Sediment_He430_20_40,0mL_78x78_LH_FTIR2_or.csv	210	14	cellulose,plant fibres	364.983	3	33.09	11.03	1475.52	2.28705e-09
211	E:/Veroeffentlichungen/Paperinpreparation/PyvsFTIR/pygcms/Sediment_He430_20_40,0mL_78x78_LH_FTIR2_or.csv	211	14	cellulose,plant fibres	364.983	3	33.09	11.03	1475.52	2.28705e-09
212	E:/Veroeffentlichungen/Paperinpreparation/PyvsFTIR/pygcms/Sediment_He430_20_40,0mL_78x78_LH_FTIR2_or.csv	212	14	cellulose,plant fibres	364.983	1.73205	15.5988	9.00596	463.711	7.18751e-10
213	E:/Veroeffentlichungen/Paperinpreparation/PyvsFTIR/pygcms/Sediment_He430_20_40,0mL_78x78_LH_FTIR2_or.csv	213	14	cellulose,plant fibres	364.983	4.39107	24.6638	5.61682	285.192	4.42048e-10
214	E:/Veroeffentlichungen/Paperinpreparation/PyvsFTIR/pygcms/Sediment_He430_20_40,0mL_78x78_LH_FTIR2_or.csv	214	14	cellulose,plant fibres	364.983	3	33.09	11.03	1475.52	2.28705e-09
215	E:/Veroeffentlichungen/Paperinpreparation/PyvsFTIR/pygcms/Sediment_He430_20_40,0mL_78x78_LH_FTIR2_or.csv	215	14	cellulose,plant fibres	364.983	3	33.09	11.03	1475.52	2.28705e-09
216	E:/Veroeffentlichungen/Paperinpreparation/PyvsFTIR/pygcms/Sediment_He430_20_40,0mL_78x78_LH_FTIR2_or.csv	216	14	cellulose,plant fibres	364.983	3	33.09	11.03	1475.52	2.28705e-09
217	E:/Veroeffentlichungen/Paperinpreparation/PyvsFTIR/pygcms/Sediment_He430_20_40,0mL_78x78_LH_FTIR2_or.csv	217	14	cellulose,plant fibres	364.983	1.73205	15.5988	9.00596	463.711	7.18751e-10
218	E:/Veroeffentlichungen/Paperinpreparation/PyvsFTIR/pygcms/Sediment_He430_20_40,0mL_78x78_LH_FTIR2_or.csv	218	14	cellulose,plant fibres	364.983	1.73205	15.5988	9.00596	463.711	7.18751e-10
219	E:/Veroeffentlichungen/Paperinpreparation/PyvsFTIR/pygcms/Sediment_He430_20_40,0mL_78x78_LH_FTIR2_or.csv	219	14	cellulose,plant fibres	243.322	2	22.06	11.03	983.679	1.5247e-09
220	E:/Veroeffentlichungen/Paperinpreparation/PyvsFTIR/pygcms/Sediment_He430_20_40,0mL_78x78_LH_FTIR2_or.csv	220	14	cellulose,plant fibres	243.322	2	22.06	11.03	983.679	1.5247e-09
221	E:/Veroeffentlichungen/Paperinpreparation/PyvsFTIR/pygcms/Sediment_He430_20_40,0mL_78x78_LH_FTIR2_or.csv	221	14	cellulose,plant fibres	243.322	2	22.06	11.03	983.679	1.5247e-09
222	E:/Veroeffentlichungen/Paperinpreparation/PyvsFTIR/pygcms/Sediment_He430_20_40,0mL_78x78_LH_FTIR2_or.csv	222	14	cellulose,plant fibres	243.322	2	22.06	11.03	983.679	1.5247e-09
223	E:/Veroeffentlichungen/Paperinpreparation/PyvsFTIR/pygcms/Sediment_He430_20_40,0mL_78x78_LH_FTIR2_or.csv	223	14	cellulose,plant fibres	243.322	2	22.06	11.03	983.679	1.5247e-09
224	E:/Veroeffentlichungen/Paperinpreparation/PyvsFTIR/pygcms/Sediment_He430_20_40,0mL_78x78_LH_FTIR2_or.csv	224	14	cellulose,plant fibres	243.322	2	22.06	11.03	983.679	1.5247e-09
225	E:/Veroeffentlichungen/Paperinpreparation/PyvsFTIR/pygcms/Sediment_He430_20_40,0mL_78x78_LH_FTIR2_or.csv	225	14	cellulose,plant fibres	243.322	2	22.06	11.03	983.679	1.5247e-09
226	E:/Veroeffentlichungen/Paperinpreparation/PyvsFTIR/pygcms/Sediment_He430_20_40,0mL_78x78_LH_FTIR2_or.csv	226	14	cellulose,plant fibres	243.322	2	22.06	11.03	983.679	1.5247e-09
227	E:/Veroeffentlichungen/Paperinpreparation/PyvsFTIR/pygcms/Sediment_He430_20_40,0mL_78x78_LH_FTIR2_or.csv	227	14	cellulose,plant fibres	243.322	2	22.06	11.03	983.679	1.5247e-09
228	E:/Veroeffentlichungen/Paperinpreparation/PyvsFTIR/pygcms/Sediment_He430_20_40,0mL_78x78_LH_FTIR2_or.csv	228	14	cellulose,plant fibres	243.322	2	22.06	11.03	983.679	1.5247e-09
229	E:/Veroeffentlichungen/Paperinpreparation/PyvsFTIR/pygcms/Sediment_He430_20_40,0mL_78x78_LH_FTIR2_or.csv	229	14	cellulose,plant fibres	243.322	2	22.06	11.03	983.679	1.5247e-09
230	E:/Veroeffentlichungen/Paperinpreparation/PyvsFTIR/pygcms/Sediment_He430_20_40,0mL_78x78_LH_FTIR2_or.csv	230	14	cellulose,plant fibres	243.322	2	22.06	11.03	983.679	1.5247e-09
231	E:/Veroeffentlichungen/Paperinpreparation/PyvsFTIR/pygcms/Sediment_He430_20_40,0mL_78x78_LH_FTIR2_or.csv	231	14	cellulose,plant fibres	243.322	2	22.06	11.03	983.679	1.5247e-09
232	E:/Veroeffentlichungen/Paperinpreparation/PyvsFTIR/pygcms/Sediment_He430_20_40,0mL_78x78_LH_FTIR2_or.csv	232	14	cellulose,plant fibres	243.322	2	22.06	11.03	983.679	1.5247e-09
233	E:/Veroeffentlichungen/Paperinpreparation/PyvsFTIR/pygcms/Sediment_He430_20_40,0mL_78x78_LH_FTIR2_or.csv	233	14	cellulose,plant fibres	243.322	2	22.06	11.03	983.679	1.5247e-09
234	E:/Veroeffentlichungen/Paperinpreparation/PyvsFTIR/pygcms/Sediment_He430_20_40,0mL_78x78_LH_FTIR2_or.csv	234	14	cellulose,plant fibres	243.322	2	22.06	11.03	983.679	1.5247e-09
235	E:/Veroeffentlichungen/Paperinpreparation/PyvsFTIR/pygcms/Sediment_He430_20_40,0mL_78x78_LH_FTIR2_or.csv	235	14	cellulose,plant fibres	243.322	2	22.06	11.03	983.679	1.5247e-09
236	E:/Veroeffentlichungen/Paperinpreparation/PyvsFTIR/pygcms/Sediment_He430_20_40,0mL_78x78_LH_FTIR2_or.csv	236	14	cellulose,plant fibres	243.322	2	22.06	11.03	983.679	1.5247e-09
237	E:/Veroeffentlichungen/Paperinpreparation/PyvsFTIR/pygcms/Sediment_He430_20_40,0mL_78x78_LH_FTIR2_or.csv	237	14	cellulose,plant fibres	243.322	2	22.06	11.03	983.679	1.5247e-09
238	E:/Veroeffentlichungen/Paperinpreparation/PyvsFTIR/pygcms/Sediment_He430_20_40,0mL_78x78_LH_FTIR2_or.csv	238	14	cellulose,plant fibres	243.322	2	22.06	11.03	983.679	1.5247e-09
239	E:/Veroeffentlichungen/Paperinpreparation/PyvsFTIR/pygcms/Sediment_He430_20_40,0mL_78x78_LH_FTIR2_or.csv	239	14	cellulose,plant fibres	243.322	2	22.06	11.03	983.679	1.5247e-09
240	E:/Veroeffentlichungen/Paperinpreparation/PyvsFTIR/pygcms/Sediment_He430_20_40,0mL_78x78_LH_FTIR2_or.csv	240	14	cellulose,plant fibres	243.322	2	22.06	11.03	983.679	1.5247e-09
241	E:/Veroeffentlichungen/Paperinpreparation/PyvsFTIR/pygcms/Sediment_He430_20_40,0mL_78x78_LH_FTIR2_or.csv	241	14	cellulose,plant fibres	243.322	2	22.06	11.03	983.679	1.5247e-09
242	E:/Veroeffentlichungen/Paperinpreparation/PyvsFTIR/pygcms/Sediment_He430_20_40,0mL_78x78_LH_FTIR2_or.csv	242	14	cellulose,plant fibres	243.322	2	22.06	11.03	983.679	1.5247e-09
243	E:/Veroeffentlichungen/Paperinpreparation/PyvsFTIR/pygcms/Sediment_He430_20_40,0mL_78x78_LH_FTIR2_or.csv	243	14	cellulose,plant fibres	243.322	2	22.06	11.03	983.679	1.5247e-09
244	E:/Veroeffentlichungen/Paperinpreparation/PyvsFTIR/pygcms/Sediment_He430_20_40,0mL_78x78_LH_FTIR2_or.csv	244	14	cellulose,plant fibres	243.322	2	22.06	11.03	983.679	1.5247e-09
245	E:/Veroeffentlichungen/Paperinpreparation/PyvsFTIR/pygcms/Sediment_He430_20_40,0mL_78x78_LH_FTIR2_or.csv	245	14	cellulose,plant fibres	243.322	2	22.06	11.03	983.679	1.5247e-09
246	E:/Veroeffentlichungen/Paperinpreparation/PyvsFTIR/pygcms/Sediment_He430_20_40,0mL_78x78_LH_FTIR2_or.csv	246	14	cellulose,plant fibres	243.322	2	22.06	11.03	983.679	1.5247e-09
247	E:/Veroeffentlichungen/Paperinpreparation/PyvsFTIR/pygcms/Sediment_He430_20_40,0mL_78x78_LH_FTIR2_or.csv	247	14	cellulose,plant fibres	243.322	2	22.06	11.03	983.679	1.5247e-09
248	E:/Veroeffentlichungen/Paperinpreparation/PyvsFTIR/pygcms/Sediment_He430_20_40,0mL_78x78_LH_FTIR2_or.csv	248	14	cellulose,plant fibres	243.322	2	22.06	11.03	983.679	1.5247e-09
249	E:/Veroeffentlichungen/Paperinpreparation/PyvsFTIR/pygcms/Sediment_He430_20_40,0mL_78x78_LH_FTIR2_or.csv	249	14	cellulose,plant fibres	243.322	2	22.06	11.03	983.679	1.5247e-09
250	E:/Veroeffentlichungen/Paperinpreparation/PyvsFTIR/pygcms/Sediment_He430_20_40,0mL_78x78_LH_FTIR2_or.csv	250	14	cellulose,plant fibres	243.322	2	22.06	11.03	983.679	1.5247e-09
251	E:/Veroeffentlichungen/Paperinpreparation/PyvsFTIR/pygcms/Sediment_He430_20_40,0mL_78x78_LH_FTIR2_or.csv	251	14	cellulose,plant fibres	243.322	2	22.06	11.03	983.679	1.5247e-09
252	E:/Veroeffentlichungen/Paperinpreparation/PyvsFTIR/pygcms/Sediment_He430_20_40,0mL_78x78_LH_FTIR2_or.csv	252	14	cellulose,plant fibres	243.322	2	22.06	11.03	983.679	1.5247e-09
253	E:/Veroeffentlichungen/Paperinpreparation/PyvsFTIR/pygcms/Sediment_He430_20_40,0mL_78x78_LH_FTIR2_or.csv	253	14	cellulose,plant fibres	243.322	2	22.06	11.03	983.679	1.5247e-09
254	E:/Veroeffentlichungen/Paperinpreparation/PyvsFTIR/pygcms/Sediment_He430_20_40,0mL_78x78_LH_FTIR2_or.csv	254	14	cellulose,plant fibres	243.322	2	22.06	11.03	983.679	1.5247e-09
255	E:/Veroeffentlichungen/Paperinpreparation/PyvsFTIR/pygcms/Sediment_He430_20_40,0mL_78x78_LH_FTIR2_or.csv	255	14	cellulose,plant fibres	243.322	2	22.06	11.03	983.679	1.5247e-09
256	E:/Veroeffentlichungen/Paperinpreparation/PyvsFTIR/pygcms/Sediment_He430_20_40,0mL_78x78_LH_FTIR2_or.csv	256	14	cellulose,plant fibres	243.322	2	22.06	11.03	983.679	1.5247e-09
257	E:/Veroeffentlichungen/Paperinpreparation/PyvsFTIR/pygcms/Sediment_He430_20_40,0mL_78x78_LH_FTIR2_or.csv	257	14	cellulose,plant fibres	243.322	2	22.06	11.03	983.679	1.5247e-09
258	E:/Veroeffentlichungen/Paperinpreparation/PyvsFTIR/pygcms/Sediment_He430_20_40,0mL_78x78_LH_FTIR2_or.csv	258	14	cellulose,plant fibres	243.322	2	22.06	11.03	983.679	1.5247e-09
259	E:/Veroeffentlichungen/Paperinpreparation/PyvsFTIR/pygcms/Sediment_He430_20_40,0mL_78x78_LH_FTIR2_or.csv	259	14	cellulose,plant fibres	243.322	2	22.06	11.03	983.679	1.5247e-09
260	E:/Veroeffentlichungen/Paperinpreparation/PyvsFTIR/pygcms/Sediment_He430_20_40,0mL_78x78_LH_FTIR2_or.csv	260	14	cellulose,plant fibres	243.322	2	22.06	11.03	983.679	1.5247e-09
261	E:/Veroeffentlichungen/Paperinpreparation/PyvsFTIR/pygcms/Sediment_He430_20_40,0mL_78x78_LH_FTIR2_or.csv	261	14	cellulose,plant fibres	243.322	2	22.06	11.03	983.679	1.5247e-09
262	E:/Veroeffentlichungen/Paperinpreparation/PyvsFTIR/pygcms/Sediment_He430_20_40,0mL_78x78_LH_FTIR2_or.csv	262	14	cellulose,plant fibres	243.322	2	22.06	11.03	983.679	1.5247e-09
263	E:/Veroeffentlichungen/Paperinpreparation/PyvsFTIR/pygcms/Sediment_He430_20_40,0mL_78x78_LH_FTIR2_or.csv	263	14	cellulose,plant fibres	243.322	2	22.06	11.03	983.679	1.5247e-09
264	E:/Veroeffentlichungen/Paperinpreparation/PyvsFTIR/pygcms/Sediment_He430_20_40,0mL_78x78_LH_FTIR2_or.csv	264	14	cellulose,plant fibres	243.322	2	22.06	11.03	983.679	1.5247e-09
265	E:/Veroeffentlichungen/Paperinpreparation/PyvsFTIR/pygcms/Sediment_He430_20_40,0mL_78x78_LH_FTIR2_or.csv	265	14	cellulose,plant fibres	243.322	2	22.06	11.03	983.679	1.5247e-09
266	E:/Veroeffentlichungen/Paperinpreparation/PyvsFTIR/pygcms/Sediment_He430_20_40,0mL_78x78_LH_FTIR2_or.csv	266	14	cellulose,plant fibres	243.322	2	22.06	11.03	983.679	1.5247e-09
267	E:/Veroeffentlichungen/Paperinpreparation/PyvsFTIR/pygcms/Sediment_He430_20_40,0mL_78x78_LH_FTIR2_or.csv	267	14	cellulose,plant fibres	243.322	2	22.06	11.03	983.679	1.5247e-09
268	E:/Veroeffentlichungen/Paperinpreparation/PyvsFTIR/pygcms/Sediment_He430_20_40,0mL_78x78_LH_FTIR2_or.csv	268	14	cellulose,plant fibres	243.322	2	22.06	11.03	983.679	1.5247e-09
269	E:/Veroeffentlichungen/Paperinpreparation/PyvsFTIR/pygcms/Sediment_He430_20_40,0mL_78x78_LH_FTIR2_or.csv	269	14	cellulose,plant fibres	243.322	2	22.06	11.03	983.679	1.5247e-09
270	E:/Veroeffentlichungen/Paperinpreparation/PyvsFTIR/pygcms/Sediment_He430_20_40,0mL_78x78_LH_FTIR2_or.csv	270	14	cellulose,plant fibres	243.322	2	22.06	11.03	983.679	1.5247e-09
271	E:/Veroeffentlichungen/Paperinpreparation/PyvsFTIR/pygcms/Sediment_He430_20_40,0mL_78x78_LH_FTIR2_or.csv	271	14	cellulose,plant fibres	243.322	2	22.06	11.03	983.679	1.5247e-09
272	E:/Veroeffentlichungen/Paperinpreparation/PyvsFTIR/pygcms/Sediment_He430_20_40,0mL_78x78_LH_FTIR2_or.csv	272	14	cellulose,plant fibres	243.322	2	22.06	11.03	983.679	1.5247e-09
273	E:/Veroeffentlichungen/Paperinpreparation/PyvsFTIR/pygcms/Sediment_He430_20_40,0mL_78x78_LH_FTIR2_or.csv	273	14	cellulose,plant fibres	243.322	2	22.06	11.03	983.679	1.5247e-09
274	E:/Veroeffentlichungen/Paperinpreparation/PyvsFTIR/pygcms/Sediment_He430_20_40,0mL_78x78_LH_FTIR2_or.csv	274	14	cellulose,plant fibres	121.661	1	11.03	11.03	491.839	7.62351e-10
275	E:/Veroeffentlichungen/Paperinpreparation/PyvsFTIR/pygcms/Sediment_He430_20_40,0mL_78x78_LH_FTIR2_or.csv	275	14	cellulose,plant fibres	121.661	1	11.03	11.03	491.839	7.62351e-10
276	E:/Veroeffentlichungen/Paperinpreparation/PyvsFTIR/pygcms/Sediment_He430_20_40,0mL_78x78_LH_FTIR2_or.csv	276	14	cellulose,plant fibres	121.661	1	11.03	11.03	491.839	7.62351e-10
277	E:/Veroeffentlichungen/Paperinpreparation/PyvsFTIR/pygcms/Sediment_He430_20_40,0mL_78x78_LH_FTIR2_or.csv	277	14	cellulose,plant fibres	121.661	1	11.03	11.03	491.839	7.62351e-10
278	E:/Veroeffentlichungen/Paperinpreparation/PyvsFTIR/pygcms/Sediment_He430_20_40,0mL_78x78_LH_FTIR2_or.csv	278	14	cellulose,plant fibres	121.661	1	11.03	11.03	491.839	7.62351e-10
279	E:/Veroeffentlichungen/Paperinpreparation/PyvsFTIR/pygcms/Sediment_He430_20_40,0mL_78x78_LH_FTIR2_or.csv	279	14	cellulose,plant fibres	121.661	1	11.03	11.03	491.839	7.62351e-10
280	E:/Veroeffentlichungen/Paperinpreparation/PyvsFTIR/pygcms/Sediment_He430_20_40,0mL_78x78_LH_FTIR2_or.csv	280	14	cellulose,plant fibres	121.661	1	11.03	11.03	491.839	7.62351e-10
281	E:/Veroeffentlichungen/Paperinpreparation/PyvsFTIR/pygcms/Sediment_He430_20_40,0mL_78x78_LH_FTIR2_or.csv	281	14	cellulose,plant fibres	121.661	1	11.03	11.03	491.839	7.62351e-10
282	E:/Veroeffentlichungen/Paperinpreparation/PyvsFTIR/pygcms/Sediment_He430_20_40,0mL_78x78_LH_FTIR2_or.csv	282	14	cellulose,plant fibres	121.661	1	11.03	11.03	491.839	7.62351e-10
283	E:/Veroeffentlichungen/Paperinpreparation/PyvsFTIR/pygcms/Sediment_He430_20_40,0mL_78x78_LH_FTIR2_or.csv	283	14	cellulose,plant fibres	121.661	1	11.03	11.03	491.839	7.62351e-10
284	E:/Veroeffentlichungen/Paperinpreparation/PyvsFTIR/pygcms/Sediment_He430_20_40,0mL_78x78_LH_FTIR2_or.csv	284	14	cellulose,plant fibres	121.661	1	11.03	11.03	491.839	7.62351e-10
285	E:/Veroeffentlichungen/Paperinpreparation/PyvsFTIR/pygcms/Sediment_He430_20_40,0mL_78x78_LH_FTIR2_or.csv	285	14	cellulose,plant fibres	121.661	1	11.03	11.03	491.839	7.62351e-10
286	E:/Veroeffentlichungen/Paperinpreparation/PyvsFTIR/pygcms/Sediment_He430_20_40,0mL_78x78_LH_FTIR2_or.csv	286	14	cellulose,plant fibres	121.661	1	11.03	11.03	491.839	7.62351e-10
287	E:/Veroeffentlichungen/Paperinpreparation/PyvsFTIR/pygcms/Sediment_He430_20_40,0mL_78x78_LH_FTIR2_or.csv	287	14	cellulose,plant fibres	121.661	1	11.03	11.03	491.839	7.62351e-10
288	E:/Veroeffentlichungen/Paperinpreparation/PyvsFTIR/pygcms/Sediment_He430_20_40,0mL_78x78_LH_FTIR2_or.csv	288	14	cellulose,plant fibres	121.661	1	11.03	11.03	491.839	7.62351e-10
289	E:/Veroeffentlichungen/Paperinpreparation/PyvsFTIR/pygcms/Sediment_He430_20_40,0mL_78x78_LH_FTIR2_or.csv	289	14	cellulose,plant fibres	121.661	1	11.03	11.03	491.839	7.62351e-10
290	E:/Veroeffentlichungen/Paperinpreparation/PyvsFTIR/pygcms/Sediment_He430_20_40,0mL_78x78_LH_FTIR2_or.csv	290	14	cellulose,plant fibres	121.661	1	11.03	11.03	491.839	7.62351e-10
291	E:/Veroeffentlichungen/Paperinpreparation/PyvsFTIR/pygcms/Sediment_He430_20_40,0mL_78x78_LH_FTIR2_or.csv	291	14	cellulose,plant fibres	121.661	1	11.03	11.03	491.839	7.62351e-10
292	E:/Veroeffentlichungen/Paperinpreparation/PyvsFTIR/pygcms/Sediment_He430_20_40,0mL_78x78_LH_FTIR2_or.csv	292	14	cellulose,plant fibres	121.661	1	11.03	11.03	491.839	7.62351e-10
293	E:/Veroeffentlichungen/Paperinpreparation/PyvsFTIR/pygcms/Sediment_He430_20_40,0mL_78x78_LH_FTIR2_or.csv	293	14	cellulose,plant fibres	121.661	1	11.03	11.03	491.839	7.62351e-10
294	E:/Veroeffentlichungen/Paperinpreparation/PyvsFTIR/pygcms/Sediment_He430_20_40,0mL_78x78_LH_FTIR2_or.csv	294	14	cellulose,plant fibres	121.661	1	11.03	11.03	491.839	7.62351e-10
295	E:/Veroeffentlichungen/Paperinpreparation/PyvsFTIR/pygcms/Sediment_He430_20_40,0mL_78x78_LH_FTIR2_or.csv	295	14	cellulose,plant fibres	121.661	1	11.03	11.03	491.839	7.62351e-10
296	E:/Veroeffentlichungen/Paperinpreparation/PyvsFTIR/pygcms/Sediment_He430_20_40,0mL_78x78_LH_FTIR2_or.csv	296	14	cellulose,plant fibres	121.661	1	11.03	11.03	491.839	7.62351e-10
297	E:/Veroeffentlichungen/Paperinpreparation/PyvsFTIR/pygcms/Sediment_He430_20_40,0mL_78x78_LH_FTIR2_or.csv	297	14	cellulose,plant fibres	121.661	1	11.03	11.03	491.839	7.62351e-10
298	E:/Veroeffentlichungen/Paperinpreparation/PyvsFTIR/pygcms/Sediment_He430_20_40,0mL_78x78_LH_FTIR2_or.csv	298	14	cellulose,plant fibres	121.661	1	11.03	11.03	491.839	7.62351e-10
299	E:/Veroeffentlichungen/Paperinpreparation/PyvsFTIR/pygcms/Sediment_He430_20_40,0mL_78x78_LH_FTIR2_or.csv	299	14	cellulose,plant fibres	121.661	1	11.03	11.03	491.839	7.62351e-10
300	E:/Veroeffentlichungen/Paperinpreparation/PyvsFTIR/pygcms/Sediment_He430_20_40,0mL_78x78_LH_FTIR2_or.csv	300	14	cellulose,plant fibres	121.661	1	11.03	11.03	491.839	7.62351e-10
301	E:/Veroeffentlichungen/Paperinpreparation/PyvsFTIR/pygcms/Sediment_He430_20_40,0mL_78x78_LH_FTIR2_or.csv	301	14	cellulose,plant fibres	121.661	1	11.03	11.03	491.839	7.62351e-10
302	E:/Veroeffentlichungen/Paperinpreparation/PyvsFTIR/pygcms/Sediment_He430_20_40,0mL_78x78_LH_FTIR2_or.csv	302	14	cellulose,plant fibres	121.661	1	11.03	11.03	491.839	7.62351e-10
303	E:/Veroeffentlichungen/Paperinpreparation/PyvsFTIR/pygcms/Sediment_He430_20_40,0mL_78x78_LH_FTIR2_or.csv	303	14	cellulose,plant fibres	121.661	1	11.03	11.03	491.839	7.62351e-10
304	E:/Veroeffentlichungen/Paperinpreparation/PyvsFTIR/pygcms/Sediment_He430_20_40,0mL_78x78_LH_FTIR2_or.csv	304	14	cellulose,plant fibres	121.661	1	11.03	11.03	491.839	7.62351e-10
305	E:/Veroeffentlichungen/Paperinpreparation/PyvsFTIR/pygcms/Sediment_He430_20_40,0mL_78x78_LH_FTIR2_or.csv	305	14	cellulose,plant fibres	121.661	1	11.03	11.03	491.839	7.62351e-10
306	E:/Veroeffentlichungen/Paperinpreparation/PyvsFTIR/pygcms/Sediment_He430_20_40,0mL_78x78_LH_FTIR2_or.csv	306	14	cellulose,plant fibres	121.661	1	11.03	11.03	491.839	7.62351e-10
307	E:/Veroeffentlichungen/Paperinpreparation/PyvsFTIR/pygcms/Sediment_He430_20_40,0mL_78x78_LH_FTIR2_or.csv	307	14	cellulose,plant fibres	121.661	1	11.03	11.03	491.839	7.62351e-10
308	E:/Veroeffentlichungen/Paperinpreparation/PyvsFTIR/pygcms/Sediment_He430_20_40,0mL_78x78_LH_FTIR2_or.csv	308	14	cellulose,plant fibres	121.661	1	11.03	11.03	491.839	7.62351e-10
309	E:/Veroeffentlichungen/Paperinpreparation/PyvsFTIR/pygcms/Sediment_He430_20_40,0mL_78x78_LH_FTIR2_or.csv	309	14	cellulose,plant fibres	121.661	1	11.03	11.03	491.839	7.62351e-10
310	E:/Veroeffentlichungen/Paperinpreparation/PyvsFTIR/pygcms/Sediment_He430_20_40,0mL_78x78_LH_FTIR2_or.csv	310	14	cellulose,plant fibres	121.661	1	11.03	11.03	491.839	7.62351e-10
311	E:/Veroeffentlichungen/Paperinpreparation/PyvsFTIR/pygcms/Sediment_He430_20_40,0mL_78x78_LH_FTIR2_or.csv	311	14	cellulose,plant fibres	121.661	1	11.03	11.03	491.839	7.62351e-10
312	E:/Veroeffentlichungen/Paperinpreparation/PyvsFTIR/pygcms/Sediment_He430_20_40,0mL_78x78_LH_FTIR2_or.csv	312	14	cellulose,plant fibres	121.661	1	11.03	11.03	491.839	7.62351e-10
313	E:/Veroeffentlichungen/Paperinpreparation/PyvsFTIR/pygcms/Sediment_He430_20_40,0mL_78x78_LH_FTIR2_or.csv	313	14	cellulose,plant fibres	121.661	1	11.03	11.03	491.839	7.62351e-10
314	E:/Veroeffentlichungen/Paperinpreparation/PyvsFTIR/pygcms/Sediment_He430_20_40,0mL_78x78_LH_FTIR2_or.csv	314	14	cellulose,plant fibres	121.661	1	11.03	11.03	491.839	7.62351e-10
315	E:/Veroeffentlichungen/Paperinpreparation/PyvsFTIR/pygcms/Sediment_He430_20_40,0mL_78x78_LH_FTIR2_or.csv	315	14	cellulose,plant fibres	121.661	1	11.03	11.03	491.839	7.62351e-10
316	E:/Veroeffentlichungen/Paperinpreparation/PyvsFTIR/pygcms/Sediment_He430_20_40,0mL_78x78_LH_FTIR2_or.csv	316	14	cellulose,plant fibres	121.661	1	11.03	11.03	491.839	7.62351e-10
317	E:/Veroeffentlichungen/Paperinpreparation/PyvsFTIR/pygcms/Sediment_He430_20_40,0mL_78x78_LH_FTIR2_or.csv	317	14	cellulose,plant fibres	121.661	1	11.03	11.03	491.839	7.62351e-10
318	E:/Veroeffentlichungen/Paperinpreparation/PyvsFTIR/pygcms/Sediment_He430_20_40,0mL_78x78_LH_FTIR2_or.csv	318	14	cellulose,plant fibres	121.661	1	11.03	11.03	491.839	7.62351e-10
319	E:/Veroeffentlichungen/Paperinpreparation/PyvsFTIR/pygcms/Sediment_He430_20_40,0mL_78x78_LH_FTIR2_or.csv	319	14	cellulose,plant fibres	121.661	1	11.03	11.03	491.839	7.62351e-10
320	E:/Veroeffentlichungen/Paperinpreparation/PyvsFTIR/pygcms/Sediment_He430_20_40,0mL_78x78_LH_FTIR2_or.csv	320	14	cellulose,plant fibres	121.661	1	11.03	11.03	491.839	7.62351e-10
321	E:/Veroeffentlichungen/Paperinpreparation/PyvsFTIR/pygcms/Sediment_He430_20_40,0mL_78x78_LH_FTIR2_or.csv	321	14	cellulose,plant fibres	121.661	1	11.03	11.03	491.839	7.62351e-10
322	E:/Veroeffentlichungen/Paperinpreparation/PyvsFTIR/pygcms/Sediment_He430_20_40,0mL_78x78_LH_FTIR2_or.csv	322	14	cellulose,plant fibres	121.661	1	11.03	11.03	491.839	7.62351e-10
323	E:/Veroeffentlichungen/Paperinpreparation/PyvsFTIR/pygcms/Sediment_He430_20_40,0mL_78x78_LH_FTIR2_or.csv	323	14	cellulose,plant fibres	121.661	1	11.03	11.03	491.839	7.62351e-10
324	E:/Veroeffentlichungen/Paperinpreparation/PyvsFTIR/pygcms/Sediment_He430_20_40,0mL_78x78_LH_FTIR2_or.csv	324	14	cellulose,plant fibres	121.661	1	11.03	11.03	491.839	7.62351e-10
325	E:/Veroeffentlichungen/Paperinpreparation/PyvsFTIR/pygcms/Sediment_He430_20_40,0mL_78x78_LH_FTIR2_or.csv	325	14	cellulose,plant fibres	121.661	1	11.03	11.03	491.839	7.62351e-10
326	E:/Veroeffentlichungen/Paperinpreparation/PyvsFTIR/pygcms/Sediment_He430_20_40,0mL_78x78_LH_FTIR2_or.csv	326	14	cellulose,plant fibres	121.661	1	11.03	11.03	491.839	7.62351e-10
327	E:/Veroeffentlichungen/Paperinpreparation/PyvsFTIR/pygcms/Sediment_He430_20_40,0mL_78x78_LH_FTIR2_or.csv	327	14	cellulose,plant fibres	121.661	1	11.03	11.03	491.839	7.62351e-10
328	E:/Veroeffentlichungen/Paperinpreparation/PyvsFTIR/pygcms/Sediment_He430_20_40,0mL_78x78_LH_FTIR2_or.csv	328	14	cellulose,plant fibres	121.661	1	11.03	11.03	491.839	7.62351e-10
329	E:/Veroeffentlichungen/Paperinpreparation/PyvsFTIR/pygcms/Sediment_He430_20_40,0mL_78x78_LH_FTIR2_or.csv	329	14	cellulose,plant fibres	121.661	1	11.03	11.03	491.839	7.62351e-10
330	E:/Veroeffentlichungen/Paperinpreparation/PyvsFTIR/pygcms/Sediment_He430_20_40,0mL_78x78_LH_FTIR2_or.csv	330	14	cellulose,plant fibres	121.661	1	11.03	11.03	491.839	7.62351e-10
331	E:/Veroeffentlichungen/Paperinpreparation/PyvsFTIR/pygcms/Sediment_He430_20_40,0mL_78x78_LH_FTIR2_or.csv	331	14	cellulose,plant fibres	121.661	1	11.03	11.03	491.839	7.62351e-10
332	E:/Veroeffentlichungen/Paperinpreparation/PyvsFTIR/pygcms/Sediment_He430_20_40,0mL_78x78_LH_FTIR2_or.csv	332	14	cellulose,plant fibres	121.661	1	11.03	11.03	491.839	7.62351e-10
333	E:/Veroeffentlichungen/Paperinpreparation/PyvsFTIR/pygcms/Sediment_He430_20_40,0mL_78x78_LH_FTIR2_or.csv	333	14	cellulose,plant fibres	121.661	1	11.03	11.03	491.839	7.62351e-10
334	E:/Veroeffentlichungen/Paperinpreparation/PyvsFTIR/pygcms/Sediment_He430_20_40,0mL_78x78_LH_FTIR2_or.csv	334	14	cellulose,plant fibres	121.661	1	11.03	11.03	491.839	7.62351e-10
335	E:/Veroeffentlichungen/Paperinpreparation/PyvsFTIR/pygcms/Sediment_He430_20_40,0mL_78x78_LH_FTIR2_or.csv	335	14	cellulose,plant fibres	121.661	1	11.03	11.03	491.839	7.62351e-10
336	E:/Veroeffentlichungen/Paperinpreparation/PyvsFTIR/pygcms/Sediment_He430_20_40,0mL_78x78_LH_FTIR2_or.csv	336	14	cellulose,plant fibres	121.661	1	11.03	11.03	491.839	7.62351e-10
337	E:/Veroeffentlichungen/Paperinpreparation/PyvsFTIR/pygcms/Sediment_He430_20_40,0mL_78x78_LH_FTIR2_or.csv	337	14	cellulose,plant fibres	121.661	1	11.03	11.03	491.839	7.62351e-10
338	E:/Veroeffentlichungen/Paperinpreparation/PyvsFTIR/pygcms/Sediment_He430_20_40,0mL_78x78_LH_FTIR2_or.csv	338	14	cellulose,plant fibres	121.661	1	11.03	11.03	491.839	7.62351e-10
339	E:/Veroeffentlichungen/Paperinpreparation/PyvsFTIR/pygcms/Sediment_He430_20_40,0mL_78x78_LH_FTIR2_or.csv	339	14	cellulose,plant fibres	121.661	1	11.03	11.03	491.839	7.62351e-10
340	E:/Veroeffentlichungen/Paperinpreparation/PyvsFTIR/pygcms/Sediment_He430_20_40,0mL_78x78_LH_FTIR2_or.csv	340	14	cellulose,plant fibres	121.661	1	11.03	11.03	491.839	7.62351e-10
341	E:/Veroeffentlichungen/Paperinpreparation/PyvsFTIR/pygcms/Sediment_He430_20_40,0mL_78x78_LH_FTIR2_or.csv	341	14	cellulose,plant fibres	121.661	1	11.03	11.03	491.839	7.62351e-10
342	E:/Veroeffentlichungen/Paperinpreparation/PyvsFTIR/pygcms/Sediment_He430_20_40,0mL_78x78_LH_FTIR2_or.csv	342	14	cellulose,plant fibres	121.661	1	11.03	11.03	491.839	7.62351e-10
343	E:/Veroeffentlichungen/Paperinpreparation/PyvsFTIR/pygcms/Sediment_He430_20_40,0mL_78x78_LH_FTIR2_or.csv	343	14	cellulose,plant fibres	121.661	1	11.03	11.03	491.839	7.62351e-10
344	E:/Veroeffentlichungen/Paperinpreparation/PyvsFTIR/pygcms/Sediment_He430_20_40,0mL_78x78_LH_FTIR2_or.csv	344	14	cellulose,plant fibres	121.661	1	11.03	11.03	491.839	7.62351e-10
345	E:/Veroeffentlichungen/Paperinpreparation/PyvsFTIR/pygcms/Sediment_He430_20_40,0mL_78x78_LH_FTIR2_or.csv	345	14	cellulose,plant fibres	121.661	1	11.03	11.03	491.839	7.62351e-10
346	E:/Veroeffentlichungen/Paperinpreparation/PyvsFTIR/pygcms/Sediment_He430_20_40,0mL_78x78_LH_FTIR2_or.csv	346	14	cellulose,plant fibres	121.661	1	11.03	11.03	491.839	7.62351e-10
347	E:/Veroeffentlichungen/Paperinpreparation/PyvsFTIR/pygcms/Sediment_He430_20_40,0mL_78x78_LH_FTIR2_or.csv	347	14	cellulose,plant fibres	121.661	1	11.03	11.03	491.839	7.62351e-10
348	E:/Veroeffentlichungen/Paperinpreparation/PyvsFTIR/pygcms/Sediment_He430_20_40,0mL_78x78_LH_FTIR2_or.csv	348	14	cellulose,plant fibres	121.661	1	11.03	11.03	491.839	7.62351e-10
349	E:/Veroeffentlichungen/Paperinpreparation/PyvsFTIR/pygcms/Sediment_He430_20_40,0mL_78x78_LH_FTIR2_or.csv	349	14	cellulose,plant fibres	121.661	1	11.03	11.03	491.839	7.62351e-10
350	E:/Veroeffentlichungen/Paperinpreparation/PyvsFTIR/pygcms/Sediment_He430_20_40,0mL_78x78_LH_FTIR2_or.csv	350	14	cellulose,plant fibres	121.661	1	11.03	11.03	491.839	7.62351e-10
351	E:/Veroeffentlichungen/Paperinpreparation/PyvsFTIR/pygcms/Sediment_He430_20_40,0mL_78x78_LH_FTIR2_or.csv	351	14	cellulose,plant fibres	121.661	1	11.03	11.03	491.839	7.62351e-10
352	E:/Veroeffentlichungen/Paperinpreparation/PyvsFTIR/pygcms/Sediment_He430_20_40,0mL_78x78_LH_FTIR2_or.csv	352	14	cellulose,plant fibres	121.661	1	11.03	11.03	491.839	7.62351e-10
353	E:/Veroeffentlichungen/Paperinpreparation/PyvsFTIR/pygcms/Sediment_He430_20_40,0mL_78x78_LH_FTIR2_or.csv	353	14	cellulose,plant fibres	121.661	1	11.03	11.03	491.839	7.62351e-10
354	E:/Veroeffentlichungen/Paperinpreparation/PyvsFTIR/pygcms/Sediment_He430_20_40,0mL_78x78_LH_FTIR2_or.csv	354	14	cellulose,plant fibres	121.661	1	11.03	11.03	491.839	7.62351e-10
355	E:/Veroeffentlichungen/Paperinpreparation/PyvsFTIR/pygcms/Sediment_He430_20_40,0mL_78x78_LH_FTIR2_or.csv	355	14	cellulose,plant fibres	121.661	1	11.03	11.03	491.839	7.62351e-10
356	E:/Veroeffentlichungen/Paperinpreparation/PyvsFTIR/pygcms/Sediment_He430_20_40,0mL_78x78_LH_FTIR2_or.csv	356	14	cellulose,plant fibres	121.661	1	11.03	11.03	491.839	7.62351e-10
357	E:/Veroeffentlichungen/Paperinpreparation/PyvsFTIR/pygcms/Sediment_He430_20_40,0mL_78x78_LH_FTIR2_or.csv	357	14	cellulose,plant fibres	121.661	1	11.03	11.03	491.839	7.62351e-10
358	E:/Veroeffentlichungen/Paperinpreparation/PyvsFTIR/pygcms/Sediment_He430_20_40,0mL_78x78_LH_FTIR2_or.csv	358	14	cellulose,plant fibres	121.661	1	11.03	11.03	491.839	7.62351e-10
359	E:/Veroeffentlichungen/Paperinpreparation/PyvsFTIR/pygcms/Sediment_He430_20_40,0mL_78x78_LH_FTIR2_or.csv	359	14	cellulose,plant fibres	121.661	1	11.03	11.03	491.839	7.62351e-10
360	E:/Veroeffentlichungen/Paperinpreparation/PyvsFTIR/pygcms/Sediment_He430_20_40,0mL_78x78_LH_FTIR2_or.csv	360	14	cellulose,plant fibres	121.661	1	11.03	11.03	491.839	7.62351e-10
361	E:/Veroeffentlichungen/Paperinpreparation/PyvsFTIR/pygcms/Sediment_He430_20_40,0mL_78x78_LH_FTIR2_or.csv	361	14	cellulose,plant fibres	121.661	1	11.03	11.03	491.839	7.62351e-10
362	E:/Veroeffentlichungen/Paperinpreparation/PyvsFTIR/pygcms/Sediment_He430_20_40,0mL_78x78_LH_FTIR2_or.csv	362	14	cellulose,plant fibres	121.661	1	11.03	11.03	491.839	7.62351e-10
363	E:/Veroeffentlichungen/Paperinpreparation/PyvsFTIR/pygcms/Sediment_He430_20_40,0mL_78x78_LH_FTIR2_or.csv	363	14	cellulose,plant fibres	121.661	1	11.03	11.03	491.839	7.62351e-10
364	E:/Veroeffentlichungen/Paperinpreparation/PyvsFTIR/pygcms/Sediment_He430_20_40,0mL_78x78_LH_FTIR2_or.csv	364	14	cellulose,plant fibres	121.661	1	11.03	11.03	491.839	7.62351e-10
365	E:/Veroeffentlichungen/Paperinpreparation/PyvsFTIR/pygcms/Sediment_He430_20_40,0mL_78x78_LH_FTIR2_or.csv	365	14	cellulose,plant fibres	121.661	1	11.03	11.03	491.839	7.62351e-10
366	E:/Veroeffentlichungen/Paperinpreparation/PyvsFTIR/pygcms/Sediment_He430_20_40,0mL_78x78_LH_FTIR2_or.csv	366	14	cellulose,plant fibres	121.661	1	11.03	11.03	491.839	7.62351e-10
367	E:/Veroeffentlichungen/Paperinpreparation/PyvsFTIR/pygcms/Sediment_He430_20_40,0mL_78x78_LH_FTIR2_or.csv	367	14	cellulose,plant fibres	121.661	1	11.03	11.03	491.839	7.62351e-10
368	E:/Veroeffentlichungen/Paperinpreparation/PyvsFTIR/pygcms/Sediment_He430_20_40,0mL_78x78_LH_FTIR2_or.csv	368	14	cellulose,plant fibres	121.661	1	11.03	11.03	491.839	7.62351e-10
369	E:/Veroeffentlichungen/Paperinpreparation/PyvsFTIR/pygcms/Sediment_He430_20_40,0mL_78x78_LH_FTIR2_or.csv	369	14	cellulose,plant fibres	121.661	1	11.03	11.03	491.839	7.62351e-10
370	E:/Veroeffentlichungen/Paperinpreparation/PyvsFTIR/pygcms/Sediment_He430_20_40,0mL_78x78_LH_FTIR2_or.csv	370	14	cellulose,plant fibres	121.661	1	11.03	11.03	491.839	7.62351e-10
371	E:/Veroeffentlichungen/Paperinpreparation/PyvsFTIR/pygcms/Sediment_He430_20_40,0mL_78x78_LH_FTIR2_or.csv	371	14	cellulose,plant fibres	121.661	1	11.03	11.03	491.839	7.62351e-10
372	E:/Veroeffentlichungen/Paperinpreparation/PyvsFTIR/pygcms/Sediment_He430_20_40,0mL_78x78_LH_FTIR2_or.csv	372	14	cellulose,plant fibres	121.661	1	11.03	11.03	491.839	7.62351e-10
373	E:/Veroeffentlichungen/Paperinpreparation/PyvsFTIR/pygcms/Sediment_He430_20_40,0mL_78x78_LH_FTIR2_or.csv	373	14	cellulose,plant fibres	121.661	1	11.03	11.03	491.839	7.62351e-10
374	E:/Veroeffentlichungen/Paperinpreparation/PyvsFTIR/pygcms/Sediment_He430_20_40,0mL_78x78_LH_FTIR2_or.csv	374	14	cellulose,plant fibres	121.661	1	11.03	11.03	491.839	7.62351e-10
375	E:/Veroeffentlichungen/Paperinpreparation/PyvsFTIR/pygcms/Sediment_He430_20_40,0mL_78x78_LH_FTIR2_or.csv	375	14	cellulose,plant fibres	121.661	1	11.03	11.03	491.839	7.62351e-10
376	E:/Veroeffentlichungen/Paperinpreparation/PyvsFTIR/pygcms/Sediment_He430_20_40,0mL_78x78_LH_FTIR2_or.csv	376	14	cellulose,plant fibres	121.661	1	11.03	11.03	491.839	7.62351e-10
377	E:/Veroeffentlichungen/Paperinpreparation/PyvsFTIR/pygcms/Sediment_He430_20_40,0mL_78x78_LH_FTIR2_or.csv	377	14	cellulose,plant fibres	121.661	1	11.03	11.03	491.839	7.62351e-10
378	E:/Veroeffentlichungen/Paperinpreparation/PyvsFTIR/pygcms/Sediment_He430_20_40,0mL_78x78_LH_FTIR2_or.csv	378	14	cellulose,plant fibres	121.661	1	11.03	11.03	491.839	7.62351e-10
379	E:/Veroeffentlichungen/Paperinpreparation/PyvsFTIR/pygcms/Sediment_He430_20_40,0mL_78x78_LH_FTIR2_or.csv	379	14	cellulose,plant fibres	121.661	1	11.03	11.03	491.839	7.62351e-10
380	E:/Veroeffentlichungen/Paperinpreparation/PyvsFTIR/pygcms/Sediment_He430_20_40,0mL_78x78_LH_FTIR2_or.csv	380	14	cellulose,plant fibres	121.661	1	11.03	11.03	491.839	7.62351e-10
381	E:/Veroeffentlichungen/Paperinpreparation/PyvsFTIR/pygcms/Sediment_He430_20_40,0mL_78x78_LH_FTIR2_or.csv	381	14	cellulose,plant fibres	121.661	1	11.03	11.03	491.839	7.62351e-10
382	E:/Veroeffentlichungen/Paperinpreparation/PyvsFTIR/pygcms/Sediment_He430_20_40,0mL_78x78_LH_FTIR2_or.csv	382	14	cellulose,plant fibres	121.661	1	11.03	11.03	491.839	7.62351e-10
383	E:/Veroeffentlichungen/Paperinpreparation/PyvsFTIR/pygcms/Sediment_He430_20_40,0mL_78x78_LH_FTIR2_or.csv	383	14	cellulose,plant fibres	121.661	1	11.03	11.03	491.839	7.62351e-10
384	E:/Veroeffentlichungen/Paperinpreparation/PyvsFTIR/pygcms/Sediment_He430_20_40,0mL_78x78_LH_FTIR2_or.csv	384	14	cellulose,plant fibres	121.661	1	11.03	11.03	491.839	7.62351e-10
385	E:/Veroeffentlichungen/Paperinpreparation/PyvsFTIR/pygcms/Sediment_He430_20_40,0mL_78x78_LH_FTIR2_or.csv	385	14	cellulose,plant fibres	121.661	1	11.03	11.03	491.839	7.62351e-10
386	E:/Veroeffentlichungen/Paperinpreparation/PyvsFTIR/pygcms/Sediment_He430_20_40,0mL_78x78_LH_FTIR2_or.csv	386	14	cellulose,plant fibres	121.661	1	11.03	11.03	491.839	7.62351e-10
387	E:/Veroeffentlichungen/Paperinpreparation/PyvsFTIR/pygcms/Sediment_He430_20_40,0mL_78x78_LH_FTIR2_or.csv	387	14	cellulose,plant fibres	121.661	1	11.03	11.03	491.839	7.62351e-10
388	E:/Veroeffentlichungen/Paperinpreparation/PyvsFTIR/pygcms/Sediment_He430_20_40,0mL_78x78_LH_FTIR2_or.csv	388	14	cellulose,plant fibres	121.661	1	11.03	11.03	491.839	7.62351e-10
389	E:/Veroeffentlichungen/Paperinpreparation/PyvsFTIR/pygcms/Sediment_He430_20_40,0mL_78x78_LH_FTIR2_or.csv	389	14	cellulose,plant fibres	121.661	1	11.03	11.03	491.839	7.62351e-10
390	E:/Veroeffentlichungen/Paperinpreparation/PyvsFTIR/pygcms/Sediment_He430_20_40,0mL_78x78_LH_FTIR2_or.csv	390	14	cellulose,plant fibres	121.661	1	11.03	11.03	491.839	7.62351e-10
391	E:/Veroeffentlichungen/Paperinpreparation/PyvsFTIR/pygcms/Sediment_He430_20_40,0mL_78x78_LH_FTIR2_or.csv	391	14	cellulose,plant fibres	121.661	1	11.03	11.03	491.839	7.62351e-10
392	E:/Veroeffentlichungen/Paperinpreparation/PyvsFTIR/pygcms/Sediment_He430_20_40,0mL_78x78_LH_FTIR2_or.csv	392	14	cellulose,plant fibres	121.661	1	11.03	11.03	491.839	7.62351e-10
393	E:/Veroeffentlichungen/Paperinpreparation/PyvsFTIR/pygcms/Sediment_He430_20_40,0mL_78x78_LH_FTIR2_or.csv	393	14	cellulose,plant fibres	121.661	1	11.03	11.03	491.839	7.62351e-10
394	E:/Veroeffentlichungen/Paperinpreparation/PyvsFTIR/pygcms/Sediment_He430_20_40,0mL_78x78_LH_FTIR2_or.csv	394	14	cellulose,plant fibres	121.661	1	11.03	11.03	491.839	7.62351e-10
395	E:/Veroeffentlichungen/Paperinpreparation/PyvsFTIR/pygcms/Sediment_He430_20_40,0mL_78x78_LH_FTIR2_or.csv	395	14	cellulose,plant fibres	121.661	1	11.03	11.03	491.839	7.62351e-10
396	E:/Veroeffentlichungen/Paperinpreparation/PyvsFTIR/pygcms/Sediment_He430_20_40,0mL_78x78_LH_FTIR2_or.csv	396	14	cellulose,plant fibres	121.661	1	11.03	11.03	491.839	7.62351e-10
397	E:/Veroeffentlichungen/Paperinpreparation/PyvsFTIR/pygcms/Sediment_He430_20_40,0mL_78x78_LH_FTIR2_or.csv	397	14	cellulose,plant fibres	121.661	1	11.03	11.03	491.839	7.62351e-10
398	E:/Veroeffentlichungen/Paperinpreparation/PyvsFTIR/pygcms/Sediment_He430_20_40,0mL_78x78_LH_FTIR2_or.csv	398	14	cellulose,plant fibres	121.661	1	11.03	11.03	491.839	7.62351e-10
399	E:/Veroeffentlichungen/Paperinpreparation/PyvsFTIR/pygcms/Sediment_He430_20_40,0mL_78x78_LH_FTIR2_or.csv	399	14	cellulose,plant fibres	121.661	1	11.03	11.03	491.839	7.62351e-10
400	E:/Veroeffentlichungen/Paperinpreparation/PyvsFTIR/pygcms/Sediment_He430_20_40,0mL_78x78_LH_FTIR2_or.csv	400	14	cellulose,plant fibres	121.661	1	11.03	11.03	491.839	7.62351e-10
401	E:/Veroeffentlichungen/Paperinpreparation/PyvsFTIR/pygcms/Sediment_He430_20_40,0mL_78x78_LH_FTIR2_or.csv	401	14	cellulose,plant fibres	121.661	1	11.03	11.03	491.839	7.62351e-10
402	E:/Veroeffentlichungen/Paperinpreparation/PyvsFTIR/pygcms/Sediment_He430_20_40,0mL_78x78_LH_FTIR2_or.csv	402	14	cellulose,plant fibres	121.661	1	11.03	11.03	491.839	7.62351e-10
403	E:/Veroeffentlichungen/Paperinpreparation/PyvsFTIR/pygcms/Sediment_He430_20_40,0mL_78x78_LH_FTIR2_or.csv	403	14	cellulose,plant fibres	121.661	1	11.03	11.03	491.839	7.62351e-10
404	E:/Veroeffentlichungen/Paperinpreparation/PyvsFTIR/pygcms/Sediment_He430_20_40,0mL_78x78_LH_FTIR2_or.csv	404	14	cellulose,plant fibres	121.661	1	11.03	11.03	491.839	7.62351e-10
405	E:/Veroeffentlichungen/Paperinpreparation/PyvsFTIR/pygcms/Sediment_He430_20_40,0mL_78x78_LH_FTIR2_or.csv	405	14	cellulose,plant fibres	121.661	1	11.03	11.03	491.839	7.62351e-10
406	E:/Veroeffentlichungen/Paperinpreparation/PyvsFTIR/pygcms/Sediment_He430_20_40,0mL_78x78_LH_FTIR2_or.csv	406	14	cellulose,plant fibres	121.661	1	11.03	11.03	491.839	7.62351e-10
407	E:/Veroeffentlichungen/Paperinpreparation/PyvsFTIR/pygcms/Sediment_He430_20_40,0mL_78x78_LH_FTIR2_or.csv	407	14	cellulose,plant fibres	121.661	1	11.03	11.03	491.839	7.62351e-10
408	E:/Veroeffentlichungen/Paperinpreparation/PyvsFTIR/pygcms/Sediment_He430_20_40,0mL_78x78_LH_FTIR2_or.csv	408	14	cellulose,plant fibres	121.661	1	11.03	11.03	491.839	7.62351e-10
409	E:/Veroeffentlichungen/Paperinpreparation/PyvsFTIR/pygcms/Sediment_He430_20_40,0mL_78x78_LH_FTIR2_or.csv	409	14	cellulose,plant fibres	121.661	1	11.03	11.03	491.839	7.62351e-10
410	E:/Veroeffentlichungen/Paperinpreparation/PyvsFTIR/pygcms/Sediment_He430_20_40,0mL_78x78_LH_FTIR2_or.csv	410	14	cellulose,plant fibres	121.661	1	11.03	11.03	491.839	7.62351e-10
411	E:/Veroeffentlichungen/Paperinpreparation/PyvsFTIR/pygcms/Sediment_He430_20_40,0mL_78x78_LH_FTIR2_or.csv	411	14	cellulose,plant fibres	121.661	1	11.03	11.03	491.839	7.62351e-10
412	E:/Veroeffentlichungen/Paperinpreparation/PyvsFTIR/pygcms/Sediment_He430_20_40,0mL_78x78_LH_FTIR2_or.csv	412	14	cellulose,plant fibres	121.661	1	11.03	11.03	491.839	7.62351e-10
413	E:/Veroeffentlichungen/Paperinpreparation/PyvsFTIR/pygcms/Sediment_He430_20_40,0mL_78x78_LH_FTIR2_or.csv	413	14	cellulose,plant fibres	121.661	1	11.03	11.03	491.839	7.62351e-10
414	E:/Veroeffentlichungen/Paperinpreparation/PyvsFTIR/pygcms/Sediment_He430_20_40,0mL_78x78_LH_FTIR2_or.csv	414	14	cellulose,plant fibres	121.661	1	11.03	11.03	491.839	7.62351e-10
415	E:/Veroeffentlichungen/Paperinpreparation/PyvsFTIR/pygcms/Sediment_He430_20_40,0mL_78x78_LH_FTIR2_or.csv	415	14	cellulose,plant fibres	121.661	1	11.03	11.03	491.839	7.62351e-10
416	E:/Veroeffentlichungen/Paperinpreparation/PyvsFTIR/pygcms/Sediment_He430_20_40,0mL_78x78_LH_FTIR2_or.csv	416	14	cellulose,plant fibres	121.661	1	11.03	11.03	491.839	7.62351e-10
417	E:/Veroeffentlichungen/Paperinpreparation/PyvsFTIR/pygcms/Sediment_He430_20_40,0mL_78x78_LH_FTIR2_or.csv	417	14	cellulose,plant fibres	121.661	1	11.03	11.03	491.839	7.62351e-10
418	E:/Veroeffentlichungen/Paperinpreparation/PyvsFTIR/pygcms/Sediment_He430_20_40,0mL_78x78_LH_FTIR2_or.csv	418	14	cellulose,plant fibres	121.661	1	11.03	11.03	491.839	7.62351e-10
419	E:/Veroeffentlichungen/Paperinpreparation/PyvsFTIR/pygcms/Sediment_He430_20_40,0mL_78x78_LH_FTIR2_or.csv	419	14	cellulose,plant fibres	121.661	1	11.03	11.03	491.839	7.62351e-10
420	E:/Veroeffentlichungen/Paperinpreparation/PyvsFTIR/pygcms/Sediment_He430_20_40,0mL_78x78_LH_FTIR2_or.csv	420	14	cellulose,plant fibres	121.661	1	11.03	11.03	491.839	7.62351e-10
421	E:/Veroeffentlichungen/Paperinpreparation/PyvsFTIR/pygcms/Sediment_He430_20_40,0mL_78x78_LH_FTIR2_or.csv	421	14	cellulose,plant fibres	121.661	1	11.03	11.03	491.839	7.62351e-10
422	E:/Veroeffentlichungen/Paperinpreparation/PyvsFTIR/pygcms/Sediment_He430_20_40,0mL_78x78_LH_FTIR2_or.csv	422	14	cellulose,plant fibres	121.661	1	11.03	11.03	491.839	7.62351e-10
423	E:/Veroeffentlichungen/Paperinpreparation/PyvsFTIR/pygcms/Sediment_He430_20_40,0mL_78x78_LH_FTIR2_or.csv	423	14	cellulose,plant fibres	121.661	1	11.03	11.03	491.839	7.62351e-10
424	E:/Veroeffentlichungen/Paperinpreparation/PyvsFTIR/pygcms/Sediment_He430_20_40,0mL_78x78_LH_FTIR2_or.csv	424	14	cellulose,plant fibres	121.661	1	11.03	11.03	491.839	7.62351e-10
425	E:/Veroeffentlichungen/Paperinpreparation/PyvsFTIR/pygcms/Sediment_He430_20_40,0mL_78x78_LH_FTIR2_or.csv	425	14	cellulose,plant fibres	121.661	1	11.03	11.03	491.839	7.62351e-10
426	E:/Veroeffentlichungen/Paperinpreparation/PyvsFTIR/pygcms/Sediment_He430_20_40,0mL_78x78_LH_FTIR2_or.csv	426	14	cellulose,plant fibres	121.661	1	11.03	11.03	491.839	7.62351e-10
427	E:/Veroeffentlichungen/Paperinpreparation/PyvsFTIR/pygcms/Sediment_He430_20_40,0mL_78x78_LH_FTIR2_or.csv	427	14	cellulose,plant fibres	121.661	1	11.03	11.03	491.839	7.62351e-10
428	E:/Veroeffentlichungen/Paperinpreparation/PyvsFTIR/pygcms/Sediment_He430_20_40,0mL_78x78_LH_FTIR2_or.csv	428	14	cellulose,plant fibres	121.661	1	11.03	11.03	491.839	7.62351e-10
429	E:/Veroeffentlichungen/Paperinpreparation/PyvsFTIR/pygcms/Sediment_He430_20_40,0mL_78x78_LH_FTIR2_or.csv	429	14	cellulose,plant fibres	121.661	1	11.03	11.03	491.839	7.62351e-10
430	E:/Veroeffentlichungen/Paperinpreparation/PyvsFTIR/pygcms/Sediment_He430_20_40,0mL_78x78_LH_FTIR2_or.csv	430	14	cellulose,plant fibres	121.661	1	11.03	11.03	491.839	7.62351e-10
1	E:/Veroeffentlichungen/Paperinpreparation/PyvsFTIR/pygcms/Sediment_He430_20_40,0mL_78x78_LH_FTIR2_or.csv	1	15	quartz	55234	1.64143	380.335	231.71	7.48434e+06	1.63907e-05
2	E:/Veroeffentlichungen/Paperinpreparation/PyvsFTIR/pygcms/Sediment_He430_20_40,0mL_78x78_LH_FTIR2_or.csv	2	15	quartz	32605.1	1.49252	342.463	229.454	6.60847e+06	1.44725e-05
3	E:/Veroeffentlichungen/Paperinpreparation/PyvsFTIR/pygcms/Sediment_He430_20_40,0mL_78x78_LH_FTIR2_or.csv	3	15	quartz	22142.3	1.33015	233.982	175.906	2.65362e+06	5.81142e-06
4	E:/Veroeffentlichungen/Paperinpreparation/PyvsFTIR/pygcms/Sediment_He430_20_40,0mL_78x78_LH_FTIR2_or.csv	4	15	quartz	14721	1.64181	190.407	115.974	938650	2.05564e-06
5	E:/Veroeffentlichungen/Paperinpreparation/PyvsFTIR/pygcms/Sediment_He430_20_40,0mL_78x78_LH_FTIR2_or.csv	5	15	quartz	13747.7	2.09372	231.63	110.631	1.03907e+06	2.27555e-06
6	E:/Veroeffentlichungen/Paperinpreparation/PyvsFTIR/pygcms/Sediment_He430_20_40,0mL_78x78_LH_FTIR2_or.csv	6	15	quartz	13504.4	1.57045	214.164	136.371	1.45978e+06	3.19691e-06
7	E:/Veroeffentlichungen/Paperinpreparation/PyvsFTIR/pygcms/Sediment_He430_20_40,0mL_78x78_LH_FTIR2_or.csv	7	15	quartz	11314.5	2.8414	212.166	74.6695	433571	9.4952e-07
8	E:/Veroeffentlichungen/Paperinpreparation/PyvsFTIR/pygcms/Sediment_He430_20_40,0mL_78x78_LH_FTIR2_or.csv	8	15	quartz	11071.1	1.66151	150.024	90.2938	448306	9.8179e-07
9	E:/Veroeffentlichungen/Paperinpreparation/PyvsFTIR/pygcms/Sediment_He430_20_40,0mL_78x78_LH_FTIR2_or.csv	9	15	quartz	10949.5	1.59785	206.057	128.959	1.25599e+06	2.75062e-06
10	E:/Veroeffentlichungen/Paperinpreparation/PyvsFTIR/pygcms/Sediment_He430_20_40,0mL_78x78_LH_FTIR2_or.csv	10	15	quartz	9489.55	3.52874	257.498	72.9717	502550	1.10058e-06
11	E:/Veroeffentlichungen/Paperinpreparation/PyvsFTIR/pygcms/Sediment_He430_20_40,0mL_78x78_LH_FTIR2_or.csv	11	15	quartz	8759.58	1.22144	119.308	97.678	417213	9.13697e-07
12	E:/Veroeffentlichungen/Paperinpreparation/PyvsFTIR/pygcms/Sediment_He430_20_40,0mL_78x78_LH_FTIR2_or.csv	12	15	quartz	8394.6	1.96953	168.004	85.3014	448052	9.81235e-07
13	E:/Veroeffentlichungen/Paperinpreparation/PyvsFTIR/pygcms/Sediment_He430_20_40,0mL_78x78_LH_FTIR2_or.csv	13	15	quartz	8272.94	1.21543	119.308	98.1607	421347	9.2275e-07
14	E:/Veroeffentlichungen/Paperinpreparation/PyvsFTIR/pygcms/Sediment_He430_20_40,0mL_78x78_LH_FTIR2_or.csv	14	15	quartz	7421.31	1.67216	155.988	93.2854	497525	1.08958e-06
15	E:/Veroeffentlichungen/Paperinpreparation/PyvsFTIR/pygcms/Sediment_He430_20_40,0mL_78x78_LH_FTIR2_or.csv	15	15	quartz	7177.99	1.65496	139.52	84.3037	363434	7.95921e-07
16	E:/Veroeffentlichungen/Paperinpreparation/PyvsFTIR/pygcms/Sediment_He430_20_40,0mL_78x78_LH_FTIR2_or.csv	16	15	quartz	7177.99	1.59909	147.983	92.5422	464503	1.01726e-06
17	E:/Veroeffentlichungen/Paperinpreparation/PyvsFTIR/pygcms/Sediment_He430_20_40,0mL_78x78_LH_FTIR2_or.csv	17	15	quartz	7056.33	2.27377	163.973	72.115	312550	6.84485e-07
18	E:/Veroeffentlichungen/Paperinpreparation/PyvsFTIR/pygcms/Sediment_He430_20_40,0mL_78x78_LH_FTIR2_or.csv	18	15	quartz	6691.35	3.31505	160.599	48.4455	138149	3.02546e-07
19	E:/Veroeffentlichungen/Paperinpreparation/PyvsFTIR/pygcms/Sediment_He430_20_40,0mL_78x78_LH_FTIR2_or.csv	19	15	quartz	6569.69	1.40883	133.276	94.6005	437155	9.57369e-07
20	E:/Veroeffentlichungen/Paperinpreparation/PyvsFTIR/pygcms/Sediment_He430_20_40,0mL_78x78_LH_FTIR2_or.csv	20	15	quartz	6083.05	2.19827	121.83	55.4211	137152	3.00363e-07
21	E:/Veroeffentlichungen/Paperinpreparation/PyvsFTIR/pygcms/Sediment_He430_20_40,0mL_78x78_LH_FTIR2_or.csv	21	15	quartz	5718.06	1.13927	94.2404	82.7203	236351	5.17609e-07
22	E:/Veroeffentlichungen/Paperinpreparation/PyvsFTIR/pygcms/Sediment_He430_20_40,0mL_78x78_LH_FTIR2_or.csv	22	15	quartz	5596.4	1.42922	110.85	77.56	244404	5.35245e-07
23	E:/Veroeffentlichungen/Paperinpreparation/PyvsFTIR/pygcms/Sediment_He430_20_40,0mL_78x78_LH_FTIR2_or.csv	23	15	quartz	5596.4	3.14252	154.813	49.2641	137710	3.01586e-07
24	E:/Veroeffentlichungen/Paperinpreparation/PyvsFTIR/pygcms/Sediment_He430_20_40,0mL_78x78_LH_FTIR2_or.csv	24	15	quartz	5474.74	2.57824	171.587	66.5518	278548	6.1002e-07
25	E:/Veroeffentlichungen/Paperinpreparation/PyvsFTIR/pygcms/Sediment_He430_20_40,0mL_78x78_LH_FTIR2_or.csv	25	15	quartz	5109.76	1.47869	99.8809	67.5471	167029	3.65794e-07
26	E:/Veroeffentlichungen/Paperinpreparation/PyvsFTIR/pygcms/Sediment_He430_20_40,0mL_78x78_LH_FTIR2_or.csv	26	15	quartz	4988.1	1.54317	125.761	81.4956	306135	6.70435e-07
27	E:/Veroeffentlichungen/Paperinpreparation/PyvsFTIR/pygcms/Sediment_He430_20_40,0mL_78x78_LH_FTIR2_or.csv	27	15	quartz	4988.1	1.31099	117.251	89.4366	343749	7.52811e-07
28	E:/Veroeffentlichungen/Paperinpreparation/PyvsFTIR/pygcms/Sediment_He430_20_40,0mL_78x78_LH_FTIR2_or.csv	28	15	quartz	4988.1	3.12532	176.824	56.578	207460	4.54337e-07
29	E:/Veroeffentlichungen/Paperinpreparation/PyvsFTIR/pygcms/Sediment_He430_20_40,0mL_78x78_LH_FTIR2_or.csv	29	15	quartz	4866.44	1.51457	112.484	74.2684	227403	4.98013e-07
30	E:/Veroeffentlichungen/Paperinpreparation/PyvsFTIR/pygcms/Sediment_He430_20_40,0mL_78x78_LH_FTIR2_or.csv	30	15	quartz	4866.44	1.36935	112.484	82.1446	278194	6.09244e-07
31	E:/Veroeffentlichungen/Paperinpreparation/PyvsFTIR/pygcms/Sediment_He430_20_40,0mL_78x78_LH_FTIR2_or.csv	31	15	quartz	4866.44	1.06665	84.002	78.7533	190952	4.18185e-07
32	E:/Veroeffentlichungen/Paperinpreparation/PyvsFTIR/pygcms/Sediment_He430_20_40,0mL_78x78_LH_FTIR2_or.csv	32	15	quartz	4744.78	5.2518	177.853	33.8653	74759.7	1.63724e-07
33	E:/Veroeffentlichungen/Paperinpreparation/PyvsFTIR/pygcms/Sediment_He430_20_40,0mL_78x78_LH_FTIR2_or.csv	33	15	quartz	4744.78	2.03035	113.561	55.9316	130209	2.85157e-07
34	E:/Veroeffentlichungen/Paperinpreparation/PyvsFTIR/pygcms/Sediment_He430_20_40,0mL_78x78_LH_FTIR2_or.csv	34	15	quartz	4744.78	2.6254	132.819	50.59	124591	2.72853e-07
35	E:/Veroeffentlichungen/Paperinpreparation/PyvsFTIR/pygcms/Sediment_He430_20_40,0mL_78x78_LH_FTIR2_or.csv	35	15	quartz	4623.11	1.83629	166.914	90.8974	505467	1.10697e-06
36	E:/Veroeffentlichungen/Paperinpreparation/PyvsFTIR/pygcms/Sediment_He430_20_40,0mL_78x78_LH_FTIR2_or.csv	36	15	quartz	4501.45	2.26146	125.761	55.6107	142548	3.1218e-07
37	E:/Veroeffentlichungen/Paperinpreparation/PyvsFTIR/pygcms/Sediment_He430_20_40,0mL_78x78_LH_FTIR2_or.csv	37	15	quartz	4501.45	2.81486	128.631	45.6971	98450.8	2.15607e-07
38	E:/Veroeffentlichungen/Paperinpreparation/PyvsFTIR/pygcms/Sediment_He430_20_40,0mL_78x78_LH_FTIR2_or.csv	38	15	quartz	4379.79	1.82878	94.8836	51.8837	93615.9	2.05019e-07
39	E:/Veroeffentlichungen/Paperinpreparation/PyvsFTIR/pygcms/Sediment_He430_20_40,0mL_78x78_LH_FTIR2_or.csv	39	15	quartz	4014.81	2.34026	101.692	43.4531	70375.7	1.54123e-07
40	E:/Veroeffentlichungen/Paperinpreparation/PyvsFTIR/pygcms/Sediment_He430_20_40,0mL_78x78_LH_FTIR2_or.csv	40	15	quartz	4014.81	4.81374	163.973	34.0635	69734.2	1.52718e-07
41	E:/Veroeffentlichungen/Paperinpreparation/PyvsFTIR/pygcms/Sediment_He430_20_40,0mL_78x78_LH_FTIR2_or.csv	41	15	quartz	3893.15	5.24588	174.4	33.2451	70647.5	1.54718e-07
42	E:/Veroeffentlichungen/Paperinpreparation/PyvsFTIR/pygcms/Sediment_He430_20_40,0mL_78x78_LH_FTIR2_or.csv	42	15	quartz	3771.49	1.60067	88.9267	55.5559	100598	2.20309e-07
43	E:/Veroeffentlichungen/Paperinpreparation/PyvsFTIR/pygcms/Sediment_He430_20_40,0mL_78x78_LH_FTIR2_or.csv	43	15	quartz	3649.83	1.31198	80.2996	61.205	110251	2.4145e-07
44	E:/Veroeffentlichungen/Paperinpreparation/PyvsFTIR/pygcms/Sediment_He430_20_40,0mL_78x78_LH_FTIR2_or.csv	44	15	quartz	3528.17	2.47036	99.8809	40.4317	59844.4	1.31059e-07
45	E:/Veroeffentlichungen/Paperinpreparation/PyvsFTIR/pygcms/Sediment_He430_20_40,0mL_78x78_LH_FTIR2_or.csv	45	15	quartz	3528.17	1.34269	79.5385	59.2381	102300	2.24037e-07
46	E:/Veroeffentlichungen/Paperinpreparation/PyvsFTIR/pygcms/Sediment_He430_20_40,0mL_78x78_LH_FTIR2_or.csv	46	15	quartz	3528.17	2.64636	133.276	50.362	123895	2.71331e-07
47	E:/Veroeffentlichungen/Paperinpreparation/PyvsFTIR/pygcms/Sediment_He430_20_40,0mL_78x78_LH_FTIR2_or.csv	47	15	quartz	3528.17	2.09835	104.64	49.8676	95374	2.08869e-07
48	E:/Veroeffentlichungen/Paperinpreparation/PyvsFTIR/pygcms/Sediment_He430_20_40,0mL_78x78_LH_FTIR2_or.csv	48	15	quartz	3406.51	2.57296	125.761	48.8781	110122	2.41167e-07
49	E:/Veroeffentlichungen/Paperinpreparation/PyvsFTIR/pygcms/Sediment_He430_20_40,0mL_78x78_LH_FTIR2_or.csv	49	15	quartz	3284.84	1.76517	88.9267	50.3784	82721.4	1.8116e-07
50	E:/Veroeffentlichungen/Paperinpreparation/PyvsFTIR/pygcms/Sediment_He430_20_40,0mL_78x78_LH_FTIR2_or.csv	50	15	quartz	3284.84	2.30253	94.2404	40.9291	57862.5	1.26719e-07
51	E:/Veroeffentlichungen/Paperinpreparation/PyvsFTIR/pygcms/Sediment_He430_20_40,0mL_78x78_LH_FTIR2_or.csv	51	15	quartz	3284.84	2.1987	98.6553	44.8698	72799.1	1.5943e-07
52	E:/Veroeffentlichungen/Paperinpreparation/PyvsFTIR/pygcms/Sediment_He430_20_40,0mL_78x78_LH_FTIR2_or.csv	52	15	quartz	3284.84	2.88271	148.393	51.4771	144125	3.15634e-07
53	E:/Veroeffentlichungen/Paperinpreparation/PyvsFTIR/pygcms/Sediment_He430_20_40,0mL_78x78_LH_FTIR2_or.csv	53	15	quartz	3163.18	1.87077	88.9267	47.5349	73646.7	1.61286e-07
54	E:/Veroeffentlichungen/Paperinpreparation/PyvsFTIR/pygcms/Sediment_He430_20_40,0mL_78x78_LH_FTIR2_or.csv	54	15	quartz	3041.52	1.50103	69.7598	46.4748	55225.1	1.20943e-07
55	E:/Veroeffentlichungen/Paperinpreparation/PyvsFTIR/pygcms/Sediment_He430_20_40,0mL_78x78_LH_FTIR2_or.csv	55	15	quartz	3041.52	2.33976	94.8836	40.5527	57191.1	1.25248e-07
56	E:/Veroeffentlichungen/Paperinpreparation/PyvsFTIR/pygcms/Sediment_He430_20_40,0mL_78x78_LH_FTIR2_or.csv	56	15	quartz	3041.52	1.61672	79.5385	49.1975	70560.1	1.54527e-07
57	E:/Veroeffentlichungen/Paperinpreparation/PyvsFTIR/pygcms/Sediment_He430_20_40,0mL_78x78_LH_FTIR2_or.csv	57	15	quartz	3041.52	5.70349	134.638	23.6063	27499.3	6.02235e-08
58	E:/Veroeffentlichungen/Paperinpreparation/PyvsFTIR/pygcms/Sediment_He430_20_40,0mL_78x78_LH_FTIR2_or.csv	58	15	quartz	3041.52	1.2177	70.6265	57.9997	87079.4	1.90704e-07
59	E:/Veroeffentlichungen/Paperinpreparation/PyvsFTIR/pygcms/Sediment_He430_20_40,0mL_78x78_LH_FTIR2_or.csv	59	15	quartz	3041.52	2.60022	132.36	50.9034	125703	2.7529e-07
60	E:/Veroeffentlichungen/Paperinpreparation/PyvsFTIR/pygcms/Sediment_He430_20_40,0mL_78x78_LH_FTIR2_or.csv	60	15	quartz	3041.52	1.16496	59.3984	50.9875	56597.6	1.23949e-07
61	E:/Veroeffentlichungen/Paperinpreparation/PyvsFTIR/pygcms/Sediment_He430_20_40,0mL_78x78_LH_FTIR2_or.csv	61	15	quartz	2919.86	1.79884	70.6265	39.2623	39904	8.73897e-08
62	E:/Veroeffentlichungen/Paperinpreparation/PyvsFTIR/pygcms/Sediment_He430_20_40,0mL_78x78_LH_FTIR2_or.csv	62	15	quartz	2919.86	1.58043	101.692	64.3444	154313	3.37946e-07
63	E:/Veroeffentlichungen/Paperinpreparation/PyvsFTIR/pygcms/Sediment_He430_20_40,0mL_78x78_LH_FTIR2_or.csv	63	15	quartz	2919.86	2.77706	108.633	39.1179	60926.9	1.3343e-07
64	E:/Veroeffentlichungen/Paperinpreparation/PyvsFTIR/pygcms/Sediment_He430_20_40,0mL_78x78_LH_FTIR2_or.csv	64	15	quartz	2919.86	1.24991	84.002	67.2066	139063	3.04547e-07
65	E:/Veroeffentlichungen/Paperinpreparation/PyvsFTIR/pygcms/Sediment_He430_20_40,0mL_78x78_LH_FTIR2_or.csv	65	15	quartz	2919.86	1.40972	64.3154	45.623	49065.8	1.07454e-07
66	E:/Veroeffentlichungen/Paperinpreparation/PyvsFTIR/pygcms/Sediment_He430_20_40,0mL_78x78_LH_FTIR2_or.csv	66	15	quartz	2798.2	2.87685	119.308	41.4716	75208.4	1.64706e-07
67	E:/Veroeffentlichungen/Paperinpreparation/PyvsFTIR/pygcms/Sediment_He430_20_40,0mL_78x78_LH_FTIR2_or.csv	67	15	quartz	2798.2	4.31302	113.561	26.3298	28854.9	6.31922e-08
68	E:/Veroeffentlichungen/Paperinpreparation/PyvsFTIR/pygcms/Sediment_He430_20_40,0mL_78x78_LH_FTIR2_or.csv	68	15	quartz	2798.2	1.59968	86.1471	53.8525	91569.2	2.00537e-07
69	E:/Veroeffentlichungen/Paperinpreparation/PyvsFTIR/pygcms/Sediment_He430_20_40,0mL_78x78_LH_FTIR2_or.csv	69	15	quartz	2798.2	3.22773	110.3	34.1726	47209.3	1.03388e-07
70	E:/Veroeffentlichungen/Paperinpreparation/PyvsFTIR/pygcms/Sediment_He430_20_40,0mL_78x78_LH_FTIR2_or.csv	70	15	quartz	2676.54	2.98038	123.319	41.377	77382.9	1.69469e-07
71	E:/Veroeffentlichungen/Paperinpreparation/PyvsFTIR/pygcms/Sediment_He430_20_40,0mL_78x78_LH_FTIR2_or.csv	71	15	quartz	2676.54	2.27583	77.9939	34.2706	33573.7	7.35265e-08
72	E:/Veroeffentlichungen/Paperinpreparation/PyvsFTIR/pygcms/Sediment_He430_20_40,0mL_78x78_LH_FTIR2_or.csv	72	15	quartz	2554.88	1.62355	69.7598	42.9674	47204.1	1.03377e-07
73	E:/Veroeffentlichungen/Paperinpreparation/PyvsFTIR/pygcms/Sediment_He430_20_40,0mL_78x78_LH_FTIR2_or.csv	73	15	quartz	2554.88	3.29797	123.319	37.3924	63196.7	1.38401e-07
74	E:/Veroeffentlichungen/Paperinpreparation/PyvsFTIR/pygcms/Sediment_He430_20_40,0mL_78x78_LH_FTIR2_or.csv	74	15	quartz	2554.88	3.82942	133.276	34.8031	59167.8	1.29578e-07
75	E:/Veroeffentlichungen/Paperinpreparation/PyvsFTIR/pygcms/Sediment_He430_20_40,0mL_78x78_LH_FTIR2_or.csv	75	15	quartz	2554.88	2.03201	88.9267	43.7629	62422.5	1.36705e-07
76	E:/Veroeffentlichungen/Paperinpreparation/PyvsFTIR/pygcms/Sediment_He430_20_40,0mL_78x78_LH_FTIR2_or.csv	76	15	quartz	2554.88	3.15499	94.8836	30.0741	31453.9	6.8884e-08
77	E:/Veroeffentlichungen/Paperinpreparation/PyvsFTIR/pygcms/Sediment_He430_20_40,0mL_78x78_LH_FTIR2_or.csv	77	15	quartz	2433.22	2.14477	70.6265	32.9297	28069.8	6.14728e-08
78	E:/Veroeffentlichungen/Paperinpreparation/PyvsFTIR/pygcms/Sediment_He430_20_40,0mL_78x78_LH_FTIR2_or.csv	78	15	quartz	2433.22	1.68856	64.3154	38.0888	34198.4	7.48946e-08
79	E:/Veroeffentlichungen/Paperinpreparation/PyvsFTIR/pygcms/Sediment_He430_20_40,0mL_78x78_LH_FTIR2_or.csv	79	15	quartz	2433.22	2.21119	93.5927	42.3268	61456.8	1.3459e-07
80	E:/Veroeffentlichungen/Paperinpreparation/PyvsFTIR/pygcms/Sediment_He430_20_40,0mL_78x78_LH_FTIR2_or.csv	80	15	quartz	2433.22	2.60866	90.9557	34.8669	40527.8	8.87559e-08
81	E:/Veroeffentlichungen/Paperinpreparation/PyvsFTIR/pygcms/Sediment_He430_20_40,0mL_78x78_LH_FTIR2_or.csv	81	15	quartz	2433.22	2.63385	98.6553	37.4567	50731.4	1.11102e-07
82	E:/Veroeffentlichungen/Paperinpreparation/PyvsFTIR/pygcms/Sediment_He430_20_40,0mL_78x78_LH_FTIR2_or.csv	82	15	quartz	2433.22	1.49176	62.3951	41.8266	40008.5	8.76186e-08
83	E:/Veroeffentlichungen/Paperinpreparation/PyvsFTIR/pygcms/Sediment_He430_20_40,0mL_78x78_LH_FTIR2_or.csv	83	15	quartz	2433.22	1.61973	67.0929	41.4223	42193.2	9.24031e-08
84	E:/Veroeffentlichungen/Paperinpreparation/PyvsFTIR/pygcms/Sediment_He430_20_40,0mL_78x78_LH_FTIR2_or.csv	84	15	quartz	2433.22	5.24141	132.819	25.3403	31259.3	6.84579e-08
85	E:/Veroeffentlichungen/Paperinpreparation/PyvsFTIR/pygcms/Sediment_He430_20_40,0mL_78x78_LH_FTIR2_or.csv	85	15	quartz	2311.56	4.08249	108.633	26.6095	28192.3	6.17412e-08
86	E:/Veroeffentlichungen/Paperinpreparation/PyvsFTIR/pygcms/Sediment_He430_20_40,0mL_78x78_LH_FTIR2_or.csv	86	15	quartz	2311.56	1.49125	56.2422	37.7148	29321.3	6.42135e-08
87	E:/Veroeffentlichungen/Paperinpreparation/PyvsFTIR/pygcms/Sediment_He430_20_40,0mL_78x78_LH_FTIR2_or.csv	87	15	quartz	2311.56	2.87365	84.002	29.2318	26308.6	5.76158e-08
88	E:/Veroeffentlichungen/Paperinpreparation/PyvsFTIR/pygcms/Sediment_He430_20_40,0mL_78x78_LH_FTIR2_or.csv	88	15	quartz	2311.56	1.22526	62.3951	50.9238	59304.7	1.29877e-07
89	E:/Veroeffentlichungen/Paperinpreparation/PyvsFTIR/pygcms/Sediment_He430_20_40,0mL_78x78_LH_FTIR2_or.csv	89	15	quartz	2311.56	4.12316	133.276	32.3237	51037.8	1.11773e-07
90	E:/Veroeffentlichungen/Paperinpreparation/PyvsFTIR/pygcms/Sediment_He430_20_40,0mL_78x78_LH_FTIR2_or.csv	90	15	quartz	2311.56	2.55328	73.9915	28.979	22774.3	4.98757e-08
91	E:/Veroeffentlichungen/Paperinpreparation/PyvsFTIR/pygcms/Sediment_He430_20_40,0mL_78x78_LH_FTIR2_or.csv	91	15	quartz	2311.56	4.23748	101.692	23.9981	21465.3	4.7009e-08
92	E:/Veroeffentlichungen/Paperinpreparation/PyvsFTIR/pygcms/Sediment_He430_20_40,0mL_78x78_LH_FTIR2_or.csv	92	15	quartz	2311.56	2.99455	98.6553	32.9449	39245.9	8.59486e-08
93	E:/Veroeffentlichungen/Paperinpreparation/PyvsFTIR/pygcms/Sediment_He430_20_40,0mL_78x78_LH_FTIR2_or.csv	93	15	quartz	2311.56	1.23641	69.7598	56.4214	81393.5	1.78252e-07
94	E:/Veroeffentlichungen/Paperinpreparation/PyvsFTIR/pygcms/Sediment_He430_20_40,0mL_78x78_LH_FTIR2_or.csv	94	15	quartz	2189.9	2.71323	88.9267	32.7753	35012.4	7.66771e-08
95	E:/Veroeffentlichungen/Paperinpreparation/PyvsFTIR/pygcms/Sediment_He430_20_40,0mL_78x78_LH_FTIR2_or.csv	95	15	quartz	2189.9	1.87584	66.18	35.2802	30191.6	6.61195e-08
96	E:/Veroeffentlichungen/Paperinpreparation/PyvsFTIR/pygcms/Sediment_He430_20_40,0mL_78x78_LH_FTIR2_or.csv	96	15	quartz	2189.9	3.13214	93.5927	29.8814	30629.5	6.70785e-08
97	E:/Veroeffentlichungen/Paperinpreparation/PyvsFTIR/pygcms/Sediment_He430_20_40,0mL_78x78_LH_FTIR2_or.csv	97	15	quartz	2189.9	2.80549	80.2996	28.6223	24111.3	5.28037e-08
98	E:/Veroeffentlichungen/Paperinpreparation/PyvsFTIR/pygcms/Sediment_He430_20_40,0mL_78x78_LH_FTIR2_or.csv	98	15	quartz	2189.9	1.72412	59.3984	34.4515	25839.6	5.65888e-08
99	E:/Veroeffentlichungen/Paperinpreparation/PyvsFTIR/pygcms/Sediment_He430_20_40,0mL_78x78_LH_FTIR2_or.csv	99	15	quartz	2189.9	1.46586	69.7598	47.5898	57906.9	1.26816e-07
100	E:/Veroeffentlichungen/Paperinpreparation/PyvsFTIR/pygcms/Sediment_He430_20_40,0mL_78x78_LH_FTIR2_or.csv	100	15	quartz	2068.24	1.78741	69.7598	39.0284	38946.1	8.52919e-08
101	E:/Veroeffentlichungen/Paperinpreparation/PyvsFTIR/pygcms/Sediment_He430_20_40,0mL_78x78_LH_FTIR2_or.csv	101	15	quartz	2068.24	1.65702	64.3154	38.8139	35512.8	7.77731e-08
102	E:/Veroeffentlichungen/Paperinpreparation/PyvsFTIR/pygcms/Sediment_He430_20_40,0mL_78x78_LH_FTIR2_or.csv	102	15	quartz	2068.24	1.18789	59.3984	50.0035	54434.1	1.19211e-07
103	E:/Veroeffentlichungen/Paperinpreparation/PyvsFTIR/pygcms/Sediment_He430_20_40,0mL_78x78_LH_FTIR2_or.csv	103	15	quartz	2068.24	2.02211	70.6265	34.9271	31578.4	6.91567e-08
104	E:/Veroeffentlichungen/Paperinpreparation/PyvsFTIR/pygcms/Sediment_He430_20_40,0mL_78x78_LH_FTIR2_or.csv	104	15	quartz	2068.24	1.45817	64.3154	44.1069	45859.1	1.00431e-07
105	E:/Veroeffentlichungen/Paperinpreparation/PyvsFTIR/pygcms/Sediment_He430_20_40,0mL_78x78_LH_FTIR2_or.csv	105	15	quartz	2068.24	2.25076	67.0929	29.8089	21850.7	4.78531e-08
106	E:/Veroeffentlichungen/Paperinpreparation/PyvsFTIR/pygcms/Sediment_He430_20_40,0mL_78x78_LH_FTIR2_or.csv	106	15	quartz	2068.24	1.59259	70.6265	44.3469	50908.5	1.1149e-07
107	E:/Veroeffentlichungen/Paperinpreparation/PyvsFTIR/pygcms/Sediment_He430_20_40,0mL_78x78_LH_FTIR2_or.csv	107	15	quartz	2068.24	1.74692	62.3951	35.7172	29174.4	6.38919e-08
108	E:/Veroeffentlichungen/Paperinpreparation/PyvsFTIR/pygcms/Sediment_He430_20_40,0mL_78x78_LH_FTIR2_or.csv	108	15	quartz	2068.24	2.52741	79.5385	31.4704	28872.1	6.32298e-08
109	E:/Veroeffentlichungen/Paperinpreparation/PyvsFTIR/pygcms/Sediment_He430_20_40,0mL_78x78_LH_FTIR2_or.csv	109	15	quartz	1946.57	3.77716	99.8809	26.4434	25598.4	5.60605e-08
110	E:/Veroeffentlichungen/Paperinpreparation/PyvsFTIR/pygcms/Sediment_He430_20_40,0mL_78x78_LH_FTIR2_or.csv	110	15	quartz	1946.57	2.54677	69.7598	27.3915	19183.8	4.20125e-08
111	E:/Veroeffentlichungen/Paperinpreparation/PyvsFTIR/pygcms/Sediment_He430_20_40,0mL_78x78_LH_FTIR2_or.csv	111	15	quartz	1946.57	2.33242	80.2996	34.4276	34883.8	7.63955e-08
112	E:/Veroeffentlichungen/Paperinpreparation/PyvsFTIR/pygcms/Sediment_He430_20_40,0mL_78x78_LH_FTIR2_or.csv	112	15	quartz	1946.57	2.2177	67.0929	30.2534	22507.2	4.92908e-08
113	E:/Veroeffentlichungen/Paperinpreparation/PyvsFTIR/pygcms/Sediment_He430_20_40,0mL_78x78_LH_FTIR2_or.csv	113	15	quartz	1946.57	1.81956	62.3951	34.2913	26891.5	5.88923e-08
114	E:/Veroeffentlichungen/Paperinpreparation/PyvsFTIR/pygcms/Sediment_He430_20_40,0mL_78x78_LH_FTIR2_or.csv	114	15	quartz	1946.57	1.18558	69.7598	58.8403	88522.3	1.93864e-07
115	E:/Veroeffentlichungen/Paperinpreparation/PyvsFTIR/pygcms/Sediment_He430_20_40,0mL_78x78_LH_FTIR2_or.csv	115	15	quartz	1946.57	1.9529	77.9939	39.9374	45594.9	9.98529e-08
116	E:/Veroeffentlichungen/Paperinpreparation/PyvsFTIR/pygcms/Sediment_He430_20_40,0mL_78x78_LH_FTIR2_or.csv	116	15	quartz	1946.57	3.39868	88.9267	26.1651	22313.7	4.88671e-08
117	E:/Veroeffentlichungen/Paperinpreparation/PyvsFTIR/pygcms/Sediment_He430_20_40,0mL_78x78_LH_FTIR2_or.csv	117	15	quartz	1946.57	2.63149	77.21	29.3408	24362.1	5.3353e-08
118	E:/Veroeffentlichungen/Paperinpreparation/PyvsFTIR/pygcms/Sediment_He430_20_40,0mL_78x78_LH_FTIR2_or.csv	118	15	quartz	1946.57	7.01086	143.814	20.513	22179.6	4.85734e-08
119	E:/Veroeffentlichungen/Paperinpreparation/PyvsFTIR/pygcms/Sediment_He430_20_40,0mL_78x78_LH_FTIR2_or.csv	119	15	quartz	1946.57	2.34998	64.3154	27.3685	17656.8	3.86684e-08
120	E:/Veroeffentlichungen/Paperinpreparation/PyvsFTIR/pygcms/Sediment_He430_20_40,0mL_78x78_LH_FTIR2_or.csv	120	15	quartz	1946.57	2.76385	79.5385	28.7782	24143.5	5.28743e-08
121	E:/Veroeffentlichungen/Paperinpreparation/PyvsFTIR/pygcms/Sediment_He430_20_40,0mL_78x78_LH_FTIR2_or.csv	121	15	quartz	1946.57	1.92014	59.3984	30.9344	20833.1	4.56246e-08
122	E:/Veroeffentlichungen/Paperinpreparation/PyvsFTIR/pygcms/Sediment_He430_20_40,0mL_78x78_LH_FTIR2_or.csv	122	15	quartz	1824.91	3.08817	69.7598	22.5894	13047	2.8573e-08
123	E:/Veroeffentlichungen/Paperinpreparation/PyvsFTIR/pygcms/Sediment_He430_20_40,0mL_78x78_LH_FTIR2_or.csv	123	15	quartz	1824.91	1.73205	49.3277	28.4793	14663.8	3.21138e-08
124	E:/Veroeffentlichungen/Paperinpreparation/PyvsFTIR/pygcms/Sediment_He430_20_40,0mL_78x78_LH_FTIR2_or.csv	124	15	quartz	1824.91	1.23225	49.3277	40.0305	28971.4	6.34474e-08
125	E:/Veroeffentlichungen/Paperinpreparation/PyvsFTIR/pygcms/Sediment_He430_20_40,0mL_78x78_LH_FTIR2_or.csv	125	15	quartz	1824.91	2.56066	73.9915	28.8954	22643.2	4.95885e-08
126	E:/Veroeffentlichungen/Paperinpreparation/PyvsFTIR/pygcms/Sediment_He430_20_40,0mL_78x78_LH_FTIR2_or.csv	126	15	quartz	1824.91	3.05136	73.9915	24.2487	15946.2	3.49221e-08
127	E:/Veroeffentlichungen/Paperinpreparation/PyvsFTIR/pygcms/Sediment_He430_20_40,0mL_78x78_LH_FTIR2_or.csv	127	15	quartz	1824.91	3.44025	77.9939	22.671	14692.6	3.21767e-08
128	E:/Veroeffentlichungen/Paperinpreparation/PyvsFTIR/pygcms/Sediment_He430_20_40,0mL_78x78_LH_FTIR2_or.csv	128	15	quartz	1824.91	1.96251	56.2422	28.6583	16930.2	3.7077e-08
129	E:/Veroeffentlichungen/Paperinpreparation/PyvsFTIR/pygcms/Sediment_He430_20_40,0mL_78x78_LH_FTIR2_or.csv	129	15	quartz	1824.91	2.2685	59.3984	26.184	14926	3.2688e-08
130	E:/Veroeffentlichungen/Paperinpreparation/PyvsFTIR/pygcms/Sediment_He430_20_40,0mL_78x78_LH_FTIR2_or.csv	130	15	quartz	1703.25	2.05332	84.002	40.9103	51528.9	1.12848e-07
131	E:/Veroeffentlichungen/Paperinpreparation/PyvsFTIR/pygcms/Sediment_He430_20_40,0mL_78x78_LH_FTIR2_or.csv	131	15	quartz	1703.25	1.2417	45.4779	36.6255	22359.6	4.89676e-08
132	E:/Veroeffentlichungen/Paperinpreparation/PyvsFTIR/pygcms/Sediment_He430_20_40,0mL_78x78_LH_FTIR2_or.csv	132	15	quartz	1703.25	3.2803	70.6265	21.5305	11999.7	2.62794e-08
133	E:/Veroeffentlichungen/Paperinpreparation/PyvsFTIR/pygcms/Sediment_He430_20_40,0mL_78x78_LH_FTIR2_or.csv	133	15	quartz	1703.25	1.67858	56.2422	33.5059	23142	5.0681e-08
134	E:/Veroeffentlichungen/Paperinpreparation/PyvsFTIR/pygcms/Sediment_He430_20_40,0mL_78x78_LH_FTIR2_or.csv	134	15	quartz	1703.25	2.32969	66.18	28.4073	19574.1	4.28673e-08
135	E:/Veroeffentlichungen/Paperinpreparation/PyvsFTIR/pygcms/Sediment_He430_20_40,0mL_78x78_LH_FTIR2_or.csv	135	15	quartz	1703.25	3.4551	112.484	32.556	43697	9.56964e-08
136	E:/Veroeffentlichungen/Paperinpreparation/PyvsFTIR/pygcms/Sediment_He430_20_40,0mL_78x78_LH_FTIR2_or.csv	136	15	quartz	1703.25	1.79269	56.2422	31.3731	20289.5	4.44341e-08
137	E:/Veroeffentlichungen/Paperinpreparation/PyvsFTIR/pygcms/Sediment_He430_20_40,0mL_78x78_LH_FTIR2_or.csv	137	15	quartz	1703.25	2.99239	94.8836	31.7083	34965	7.65734e-08
138	E:/Veroeffentlichungen/Paperinpreparation/PyvsFTIR/pygcms/Sediment_He430_20_40,0mL_78x78_LH_FTIR2_or.csv	138	15	quartz	1703.25	3.05319	94.2404	30.8662	32907.8	7.20681e-08
139	E:/Veroeffentlichungen/Paperinpreparation/PyvsFTIR/pygcms/Sediment_He430_20_40,0mL_78x78_LH_FTIR2_or.csv	139	15	quartz	1703.25	2.2518	59.3984	26.3782	15148.2	3.31746e-08
140	E:/Veroeffentlichungen/Paperinpreparation/PyvsFTIR/pygcms/Sediment_He430_20_40,0mL_78x78_LH_FTIR2_or.csv	140	15	quartz	1703.25	2.69851	64.3154	23.8337	13390.4	2.9325e-08
141	E:/Veroeffentlichungen/Paperinpreparation/PyvsFTIR/pygcms/Sediment_He430_20_40,0mL_78x78_LH_FTIR2_or.csv	141	15	quartz	1703.25	2.07854	59.3984	28.577	17778.9	3.89358e-08
142	E:/Veroeffentlichungen/Paperinpreparation/PyvsFTIR/pygcms/Sediment_He430_20_40,0mL_78x78_LH_FTIR2_or.csv	142	15	quartz	1581.59	2.90817	64.3154	22.1154	11529.3	2.52491e-08
143	E:/Veroeffentlichungen/Paperinpreparation/PyvsFTIR/pygcms/Sediment_He430_20_40,0mL_78x78_LH_FTIR2_or.csv	143	15	quartz	1581.59	1.20256	59.3984	49.3931	53113.3	1.16318e-07
144	E:/Veroeffentlichungen/Paperinpreparation/PyvsFTIR/pygcms/Sediment_He430_20_40,0mL_78x78_LH_FTIR2_or.csv	144	15	quartz	1581.59	3.81246	69.7598	18.2978	8560.56	1.87476e-08
145	E:/Veroeffentlichungen/Paperinpreparation/PyvsFTIR/pygcms/Sediment_He430_20_40,0mL_78x78_LH_FTIR2_or.csv	145	15	quartz	1581.59	2.57819	66.18	25.6691	15982.6	3.50018e-08
146	E:/Veroeffentlichungen/Paperinpreparation/PyvsFTIR/pygcms/Sediment_He430_20_40,0mL_78x78_LH_FTIR2_or.csv	146	15	quartz	1581.59	2.99961	64.3154	21.4412	10837.1	2.37332e-08
147	E:/Veroeffentlichungen/Paperinpreparation/PyvsFTIR/pygcms/Sediment_He430_20_40,0mL_78x78_LH_FTIR2_or.csv	147	15	quartz	1581.59	1.54193	64.3154	41.7109	41012	8.98163e-08
148	E:/Veroeffentlichungen/Paperinpreparation/PyvsFTIR/pygcms/Sediment_He430_20_40,0mL_78x78_LH_FTIR2_or.csv	148	15	quartz	1581.59	3.46552	84.002	24.2394	18089.6	3.96162e-08
149	E:/Veroeffentlichungen/Paperinpreparation/PyvsFTIR/pygcms/Sediment_He430_20_40,0mL_78x78_LH_FTIR2_or.csv	149	15	quartz	1581.59	4.72954	90.9557	19.2314	12329.6	2.70018e-08
150	E:/Veroeffentlichungen/Paperinpreparation/PyvsFTIR/pygcms/Sediment_He430_20_40,0mL_78x78_LH_FTIR2_or.csv	150	15	quartz	1581.59	2.85824	77.9939	27.2874	21285.4	4.66151e-08
151	E:/Veroeffentlichungen/Paperinpreparation/PyvsFTIR/pygcms/Sediment_He430_20_40,0mL_78x78_LH_FTIR2_or.csv	151	15	quartz	1581.59	1.21423	45.4779	37.454	23382.6	5.1208e-08
152	E:/Veroeffentlichungen/Paperinpreparation/PyvsFTIR/pygcms/Sediment_He430_20_40,0mL_78x78_LH_FTIR2_or.csv	152	15	quartz	1581.59	2.21884	59.3984	26.77	15601.5	3.41674e-08
153	E:/Veroeffentlichungen/Paperinpreparation/PyvsFTIR/pygcms/Sediment_He430_20_40,0mL_78x78_LH_FTIR2_or.csv	153	15	quartz	1581.59	1.15708	44.12	38.1305	23511.4	5.14899e-08
154	E:/Veroeffentlichungen/Paperinpreparation/PyvsFTIR/pygcms/Sediment_He430_20_40,0mL_78x78_LH_FTIR2_or.csv	154	15	quartz	1459.93	1.19264	39.7692	33.3456	16207.7	3.54948e-08
155	E:/Veroeffentlichungen/Paperinpreparation/PyvsFTIR/pygcms/Sediment_He430_20_40,0mL_78x78_LH_FTIR2_or.csv	155	15	quartz	1459.93	1.96086	56.2422	28.6825	16958.7	3.71395e-08
156	E:/Veroeffentlichungen/Paperinpreparation/PyvsFTIR/pygcms/Sediment_He430_20_40,0mL_78x78_LH_FTIR2_or.csv	156	15	quartz	1459.93	1.68113	45.4779	27.0519	12198.1	2.67139e-08
157	E:/Veroeffentlichungen/Paperinpreparation/PyvsFTIR/pygcms/Sediment_He430_20_40,0mL_78x78_LH_FTIR2_or.csv	157	15	quartz	1459.93	8.61902	129.103	14.9788	10616.7	2.32505e-08
158	E:/Veroeffentlichungen/Paperinpreparation/PyvsFTIR/pygcms/Sediment_He430_20_40,0mL_78x78_LH_FTIR2_or.csv	158	15	quartz	1459.93	2.13201	49.3277	23.1367	9678.12	2.11951e-08
159	E:/Veroeffentlichungen/Paperinpreparation/PyvsFTIR/pygcms/Sediment_He430_20_40,0mL_78x78_LH_FTIR2_or.csv	159	15	quartz	1459.93	4.32352	80.2996	18.5727	10152.2	2.22334e-08
160	E:/Veroeffentlichungen/Paperinpreparation/PyvsFTIR/pygcms/Sediment_He430_20_40,0mL_78x78_LH_FTIR2_or.csv	160	15	quartz	1459.93	1.43568	55.15	38.414	29827.7	6.53227e-08
161	E:/Veroeffentlichungen/Paperinpreparation/PyvsFTIR/pygcms/Sediment_He430_20_40,0mL_78x78_LH_FTIR2_or.csv	161	15	quartz	1459.93	1.37903	59.3984	43.0725	40389.7	8.84535e-08
162	E:/Veroeffentlichungen/Paperinpreparation/PyvsFTIR/pygcms/Sediment_He430_20_40,0mL_78x78_LH_FTIR2_or.csv	162	15	quartz	1459.93	1.59947	49.3277	30.8401	17195.6	3.76584e-08
163	E:/Veroeffentlichungen/Paperinpreparation/PyvsFTIR/pygcms/Sediment_He430_20_40,0mL_78x78_LH_FTIR2_or.csv	163	15	quartz	1459.93	2.62218	69.7598	26.6038	18096.3	3.96308e-08
164	E:/Veroeffentlichungen/Paperinpreparation/PyvsFTIR/pygcms/Sediment_He430_20_40,0mL_78x78_LH_FTIR2_or.csv	164	15	quartz	1459.93	4.19414	73.9915	17.6416	8440.27	1.84842e-08
165	E:/Veroeffentlichungen/Paperinpreparation/PyvsFTIR/pygcms/Sediment_He430_20_40,0mL_78x78_LH_FTIR2_or.csv	165	15	quartz	1459.93	2.28516	59.3984	25.9931	14709.1	3.2213e-08
166	E:/Veroeffentlichungen/Paperinpreparation/PyvsFTIR/pygcms/Sediment_He430_20_40,0mL_78x78_LH_FTIR2_or.csv	166	15	quartz	1459.93	2.11335	59.3984	28.1063	17198	3.76637e-08
167	E:/Veroeffentlichungen/Paperinpreparation/PyvsFTIR/pygcms/Sediment_He430_20_40,0mL_78x78_LH_FTIR2_or.csv	167	15	quartz	1459.93	3.31559	84.002	25.3354	19762.5	4.32799e-08
168	E:/Veroeffentlichungen/Paperinpreparation/PyvsFTIR/pygcms/Sediment_He430_20_40,0mL_78x78_LH_FTIR2_or.csv	168	15	quartz	1459.93	4.01759	86.1471	21.4425	14517.4	3.1793e-08
169	E:/Veroeffentlichungen/Paperinpreparation/PyvsFTIR/pygcms/Sediment_He430_20_40,0mL_78x78_LH_FTIR2_or.csv	169	15	quartz	1459.93	3.11466	64.3154	20.6492	10051.2	2.20122e-08
170	E:/Veroeffentlichungen/Paperinpreparation/PyvsFTIR/pygcms/Sediment_He430_20_40,0mL_78x78_LH_FTIR2_or.csv	170	15	quartz	1459.93	1.36931	39.7692	29.0433	12295.2	2.69266e-08
171	E:/Veroeffentlichungen/Paperinpreparation/PyvsFTIR/pygcms/Sediment_He430_20_40,0mL_78x78_LH_FTIR2_or.csv	171	15	quartz	1459.93	7.20047	125.761	17.4657	14061	3.07936e-08
172	E:/Veroeffentlichungen/Paperinpreparation/PyvsFTIR/pygcms/Sediment_He430_20_40,0mL_78x78_LH_FTIR2_or.csv	172	15	quartz	1459.93	4.16767	88.9267	21.3373	14839.1	3.24976e-08
173	E:/Veroeffentlichungen/Paperinpreparation/PyvsFTIR/pygcms/Sediment_He430_20_40,0mL_78x78_LH_FTIR2_or.csv	173	15	quartz	1459.93	2.25081	55.15	24.5023	12135.4	2.65766e-08
174	E:/Veroeffentlichungen/Paperinpreparation/PyvsFTIR/pygcms/Sediment_He430_20_40,0mL_78x78_LH_FTIR2_or.csv	174	15	quartz	1459.93	3.9103	73.9915	18.9222	9710.08	2.12651e-08
175	E:/Veroeffentlichungen/Paperinpreparation/PyvsFTIR/pygcms/Sediment_He430_20_40,0mL_78x78_LH_FTIR2_or.csv	175	15	quartz	1459.93	1.64853	45.4779	27.5869	12685.4	2.7781e-08
176	E:/Veroeffentlichungen/Paperinpreparation/PyvsFTIR/pygcms/Sediment_He430_20_40,0mL_78x78_LH_FTIR2_or.csv	176	15	quartz	1459.93	2.11588	55.15	26.0647	13732.5	3.00741e-08
177	E:/Veroeffentlichungen/Paperinpreparation/PyvsFTIR/pygcms/Sediment_He430_20_40,0mL_78x78_LH_FTIR2_or.csv	177	15	quartz	1459.93	2.30685	55.15	23.9071	11553	2.53011e-08
178	E:/Veroeffentlichungen/Paperinpreparation/PyvsFTIR/pygcms/Sediment_He430_20_40,0mL_78x78_LH_FTIR2_or.csv	178	15	quartz	1459.93	3.65931	69.7598	19.0637	9292.12	2.03497e-08
179	E:/Veroeffentlichungen/Paperinpreparation/PyvsFTIR/pygcms/Sediment_He430_20_40,0mL_78x78_LH_FTIR2_or.csv	179	15	quartz	1338.27	2.08893	56.2422	26.9239	14942.9	3.27249e-08
180	E:/Veroeffentlichungen/Paperinpreparation/PyvsFTIR/pygcms/Sediment_He430_20_40,0mL_78x78_LH_FTIR2_or.csv	180	15	quartz	1338.27	3.87709	73.9915	19.0843	9877.13	2.16309e-08
181	E:/Veroeffentlichungen/Paperinpreparation/PyvsFTIR/pygcms/Sediment_He430_20_40,0mL_78x78_LH_FTIR2_or.csv	181	15	quartz	1338.27	2.37595	59.3984	24.9998	13606.4	2.97981e-08
182	E:/Veroeffentlichungen/Paperinpreparation/PyvsFTIR/pygcms/Sediment_He430_20_40,0mL_78x78_LH_FTIR2_or.csv	182	15	quartz	1338.27	2.3494	55.15	23.4741	11138.3	2.4393e-08
183	E:/Veroeffentlichungen/Paperinpreparation/PyvsFTIR/pygcms/Sediment_He430_20_40,0mL_78x78_LH_FTIR2_or.csv	183	15	quartz	1338.27	1.9849	56.2422	28.335	16550.3	3.62451e-08
184	E:/Veroeffentlichungen/Paperinpreparation/PyvsFTIR/pygcms/Sediment_He430_20_40,0mL_78x78_LH_FTIR2_or.csv	184	15	quartz	1338.27	1.92552	64.3154	33.4016	26299.4	5.75956e-08
185	E:/Veroeffentlichungen/Paperinpreparation/PyvsFTIR/pygcms/Sediment_He430_20_40,0mL_78x78_LH_FTIR2_or.csv	185	15	quartz	1338.27	2.77541	64.3154	23.1733	12658.6	2.77224e-08
186	E:/Veroeffentlichungen/Paperinpreparation/PyvsFTIR/pygcms/Sediment_He430_20_40,0mL_78x78_LH_FTIR2_or.csv	186	15	quartz	1338.27	3.26257	56.2422	17.2386	6125.82	1.34155e-08
187	E:/Veroeffentlichungen/Paperinpreparation/PyvsFTIR/pygcms/Sediment_He430_20_40,0mL_78x78_LH_FTIR2_or.csv	187	15	quartz	1338.27	1.37435	45.4779	33.0905	18251.7	3.99713e-08
188	E:/Veroeffentlichungen/Paperinpreparation/PyvsFTIR/pygcms/Sediment_He430_20_40,0mL_78x78_LH_FTIR2_or.csv	188	15	quartz	1338.27	4.57351	80.2996	17.5576	9072.74	1.98693e-08
189	E:/Veroeffentlichungen/Paperinpreparation/PyvsFTIR/pygcms/Sediment_He430_20_40,0mL_78x78_LH_FTIR2_or.csv	189	15	quartz	1338.27	4.14499	90.9557	21.9435	16052.3	3.51546e-08
190	E:/Veroeffentlichungen/Paperinpreparation/PyvsFTIR/pygcms/Sediment_He430_20_40,0mL_78x78_LH_FTIR2_or.csv	190	15	quartz	1338.27	2.46677	59.3984	24.0794	12623	2.76444e-08
191	E:/Veroeffentlichungen/Paperinpreparation/PyvsFTIR/pygcms/Sediment_He430_20_40,0mL_78x78_LH_FTIR2_or.csv	191	15	quartz	1338.27	1.4169	39.7692	28.0678	11483.2	2.51481e-08
192	E:/Veroeffentlichungen/Paperinpreparation/PyvsFTIR/pygcms/Sediment_He430_20_40,0mL_78x78_LH_FTIR2_or.csv	192	15	quartz	1338.27	2.36261	64.3154	27.2221	17468.5	3.82561e-08
193	E:/Veroeffentlichungen/Paperinpreparation/PyvsFTIR/pygcms/Sediment_He430_20_40,0mL_78x78_LH_FTIR2_or.csv	193	15	quartz	1338.27	3.43138	64.3154	18.7433	8281.38	1.81362e-08
194	E:/Veroeffentlichungen/Paperinpreparation/PyvsFTIR/pygcms/Sediment_He430_20_40,0mL_78x78_LH_FTIR2_or.csv	194	15	quartz	1338.27	2.52821	56.2422	22.2459	10201.3	2.23409e-08
195	E:/Veroeffentlichungen/Paperinpreparation/PyvsFTIR/pygcms/Sediment_He430_20_40,0mL_78x78_LH_FTIR2_or.csv	195	15	quartz	1338.27	1.77536	49.3277	27.7846	13957.1	3.0566e-08
196	E:/Veroeffentlichungen/Paperinpreparation/PyvsFTIR/pygcms/Sediment_He430_20_40,0mL_78x78_LH_FTIR2_or.csv	196	15	quartz	1216.61	2.41599	49.3277	20.4172	7536.64	1.65052e-08
197	E:/Veroeffentlichungen/Paperinpreparation/PyvsFTIR/pygcms/Sediment_He430_20_40,0mL_78x78_LH_FTIR2_or.csv	197	15	quartz	1216.61	2.00254	45.4779	22.7101	8596.79	1.8827e-08
198	E:/Veroeffentlichungen/Paperinpreparation/PyvsFTIR/pygcms/Sediment_He430_20_40,0mL_78x78_LH_FTIR2_or.csv	198	15	quartz	1216.61	1.83707	45.4779	24.7557	10215.2	2.23713e-08
199	E:/Veroeffentlichungen/Paperinpreparation/PyvsFTIR/pygcms/Sediment_He430_20_40,0mL_78x78_LH_FTIR2_or.csv	199	15	quartz	1216.61	1.03078	34.8799	33.8385	14638.4	3.20581e-08
200	E:/Veroeffentlichungen/Paperinpreparation/PyvsFTIR/pygcms/Sediment_He430_20_40,0mL_78x78_LH_FTIR2_or.csv	200	15	quartz	1216.61	2.15058	45.4779	21.1468	7453.92	1.63241e-08
201	E:/Veroeffentlichungen/Paperinpreparation/PyvsFTIR/pygcms/Sediment_He430_20_40,0mL_78x78_LH_FTIR2_or.csv	201	15	quartz	1216.61	4.73412	69.7598	14.7355	5551.81	1.21585e-08
202	E:/Veroeffentlichungen/Paperinpreparation/PyvsFTIR/pygcms/Sediment_He430_20_40,0mL_78x78_LH_FTIR2_or.csv	202	15	quartz	1216.61	1.98206	49.3277	24.887	11197.8	2.45232e-08
203	E:/Veroeffentlichungen/Paperinpreparation/PyvsFTIR/pygcms/Sediment_He430_20_40,0mL_78x78_LH_FTIR2_or.csv	203	15	quartz	1216.61	1.73205	46.7963	27.0179	12520.2	2.74192e-08
204	E:/Veroeffentlichungen/Paperinpreparation/PyvsFTIR/pygcms/Sediment_He430_20_40,0mL_78x78_LH_FTIR2_or.csv	204	15	quartz	1216.61	2.08435	49.3277	23.6658	10125.8	2.21755e-08
205	E:/Veroeffentlichungen/Paperinpreparation/PyvsFTIR/pygcms/Sediment_He430_20_40,0mL_78x78_LH_FTIR2_or.csv	205	15	quartz	1216.61	6.81547	88.9267	13.0478	5548.83	1.21519e-08
206	E:/Veroeffentlichungen/Paperinpreparation/PyvsFTIR/pygcms/Sediment_He430_20_40,0mL_78x78_LH_FTIR2_or.csv	206	15	quartz	1216.61	5.21763	79.5385	15.2442	6774.56	1.48363e-08
207	E:/Veroeffentlichungen/Paperinpreparation/PyvsFTIR/pygcms/Sediment_He430_20_40,0mL_78x78_LH_FTIR2_or.csv	207	15	quartz	1216.61	3.69274	62.3951	16.8967	6529.04	1.42986e-08
208	E:/Veroeffentlichungen/Paperinpreparation/PyvsFTIR/pygcms/Sediment_He430_20_40,0mL_78x78_LH_FTIR2_or.csv	208	15	quartz	1216.61	1.11803	44.12	39.4621	25182.2	5.5149e-08
209	E:/Veroeffentlichungen/Paperinpreparation/PyvsFTIR/pygcms/Sediment_He430_20_40,0mL_78x78_LH_FTIR2_or.csv	209	15	quartz	1216.61	4.08071	77.9939	19.1128	10442.6	2.28692e-08
210	E:/Veroeffentlichungen/Paperinpreparation/PyvsFTIR/pygcms/Sediment_He430_20_40,0mL_78x78_LH_FTIR2_or.csv	210	15	quartz	1216.61	4.911	84.002	17.1049	9007.95	1.97274e-08
211	E:/Veroeffentlichungen/Paperinpreparation/PyvsFTIR/pygcms/Sediment_He430_20_40,0mL_78x78_LH_FTIR2_or.csv	211	15	quartz	1216.61	2.271	56.2422	24.7654	12643	2.76882e-08
212	E:/Veroeffentlichungen/Paperinpreparation/PyvsFTIR/pygcms/Sediment_He430_20_40,0mL_78x78_LH_FTIR2_or.csv	212	15	quartz	1216.61	1.77806	45.4779	25.5773	10904.5	2.38808e-08
213	E:/Veroeffentlichungen/Paperinpreparation/PyvsFTIR/pygcms/Sediment_He430_20_40,0mL_78x78_LH_FTIR2_or.csv	213	15	quartz	1216.61	2.21567	45.4779	20.5255	7022.4	1.53791e-08
214	E:/Veroeffentlichungen/Paperinpreparation/PyvsFTIR/pygcms/Sediment_He430_20_40,0mL_78x78_LH_FTIR2_or.csv	214	15	quartz	1216.61	3.25151	67.0929	20.6344	10470.2	2.29297e-08
215	E:/Veroeffentlichungen/Paperinpreparation/PyvsFTIR/pygcms/Sediment_He430_20_40,0mL_78x78_LH_FTIR2_or.csv	215	15	quartz	1216.61	3.08042	67.0929	21.7804	11665.5	2.55475e-08
216	E:/Veroeffentlichungen/Paperinpreparation/PyvsFTIR/pygcms/Sediment_He430_20_40,0mL_78x78_LH_FTIR2_or.csv	216	15	quartz	1216.61	1.77806	45.4779	25.5773	10904.5	2.38808e-08
217	E:/Veroeffentlichungen/Paperinpreparation/PyvsFTIR/pygcms/Sediment_He430_20_40,0mL_78x78_LH_FTIR2_or.csv	217	15	quartz	1216.61	2.03101	45.4779	22.3917	8357.43	1.83028e-08
218	E:/Veroeffentlichungen/Paperinpreparation/PyvsFTIR/pygcms/Sediment_He430_20_40,0mL_78x78_LH_FTIR2_or.csv	218	15	quartz	1216.61	1.40457	39.7692	28.3141	11685.6	2.55914e-08
219	E:/Veroeffentlichungen/Paperinpreparation/PyvsFTIR/pygcms/Sediment_He430_20_40,0mL_78x78_LH_FTIR2_or.csv	219	15	quartz	1216.61	1.1504	39.7692	34.57	17419.8	3.81493e-08
220	E:/Veroeffentlichungen/Paperinpreparation/PyvsFTIR/pygcms/Sediment_He430_20_40,0mL_78x78_LH_FTIR2_or.csv	220	15	quartz	1216.61	1.60704	45.4779	28.2991	13348.8	2.92339e-08
221	E:/Veroeffentlichungen/Paperinpreparation/PyvsFTIR/pygcms/Sediment_He430_20_40,0mL_78x78_LH_FTIR2_or.csv	221	15	quartz	1216.61	3.93997	69.7598	17.7057	8015.44	1.75538e-08
222	E:/Veroeffentlichungen/Paperinpreparation/PyvsFTIR/pygcms/Sediment_He430_20_40,0mL_78x78_LH_FTIR2_or.csv	222	15	quartz	1216.61	1.96631	45.4779	23.1286	8916.5	1.95271e-08
223	E:/Veroeffentlichungen/Paperinpreparation/PyvsFTIR/pygcms/Sediment_He430_20_40,0mL_78x78_LH_FTIR2_or.csv	223	15	quartz	1216.61	1.18244	49.3277	41.7169	31463.8	6.89058e-08
224	E:/Veroeffentlichungen/Paperinpreparation/PyvsFTIR/pygcms/Sediment_He430_20_40,0mL_78x78_LH_FTIR2_or.csv	224	15	quartz	1216.61	2.60626	55.15	21.1606	9051.03	1.98218e-08
225	E:/Veroeffentlichungen/Paperinpreparation/PyvsFTIR/pygcms/Sediment_He430_20_40,0mL_78x78_LH_FTIR2_or.csv	225	15	quartz	1216.61	5.83915	70.6265	12.0953	3787.04	8.29361e-09
226	E:/Veroeffentlichungen/Paperinpreparation/PyvsFTIR/pygcms/Sediment_He430_20_40,0mL_78x78_LH_FTIR2_or.csv	226	15	quartz	1216.61	1.32288	39.7692	30.0627	13173.5	2.88499e-08
227	E:/Veroeffentlichungen/Paperinpreparation/PyvsFTIR/pygcms/Sediment_He430_20_40,0mL_78x78_LH_FTIR2_or.csv	227	15	quartz	1216.61	1.99275	49.3277	24.7536	11078.1	2.4261e-08
228	E:/Veroeffentlichungen/Paperinpreparation/PyvsFTIR/pygcms/Sediment_He430_20_40,0mL_78x78_LH_FTIR2_or.csv	228	15	quartz	1216.61	1.73385	39.7692	22.9369	7668.55	1.67941e-08
229	E:/Veroeffentlichungen/Paperinpreparation/PyvsFTIR/pygcms/Sediment_He430_20_40,0mL_78x78_LH_FTIR2_or.csv	229	15	quartz	1216.61	1.89867	45.4779	23.9524	9563.05	2.09431e-08
230	E:/Veroeffentlichungen/Paperinpreparation/PyvsFTIR/pygcms/Sediment_He430_20_40,0mL_78x78_LH_FTIR2_or.csv	230	15	quartz	1094.95	1.39003	34.8799	25.0929	8049.59	1.76286e-08
231	E:/Veroeffentlichungen/Paperinpreparation/PyvsFTIR/pygcms/Sediment_He430_20_40,0mL_78x78_LH_FTIR2_or.csv	231	15	quartz	1094.95	1.61848	34.8799	21.5511	5937.6	1.30033e-08
232	E:/Veroeffentlichungen/Paperinpreparation/PyvsFTIR/pygcms/Sediment_He430_20_40,0mL_78x78_LH_FTIR2_or.csv	232	15	quartz	1094.95	7.23773	77.9939	10.776	3319.51	7.26972e-09
233	E:/Veroeffentlichungen/Paperinpreparation/PyvsFTIR/pygcms/Sediment_He430_20_40,0mL_78x78_LH_FTIR2_or.csv	233	15	quartz	1094.95	1.88025	39.7692	21.1511	6520.93	1.42808e-08
234	E:/Veroeffentlichungen/Paperinpreparation/PyvsFTIR/pygcms/Sediment_He430_20_40,0mL_78x78_LH_FTIR2_or.csv	234	15	quartz	1094.95	1.88025	39.7692	21.1511	6520.93	1.42808e-08
235	E:/Veroeffentlichungen/Paperinpreparation/PyvsFTIR/pygcms/Sediment_He430_20_40,0mL_78x78_LH_FTIR2_or.csv	235	15	quartz	1094.95	1.88025	45.4779	24.1872	9751.41	2.13556e-08
236	E:/Veroeffentlichungen/Paperinpreparation/PyvsFTIR/pygcms/Sediment_He430_20_40,0mL_78x78_LH_FTIR2_or.csv	236	15	quartz	1094.95	2.74391	56.2422	20.4971	8660.54	1.89666e-08
237	E:/Veroeffentlichungen/Paperinpreparation/PyvsFTIR/pygcms/Sediment_He430_20_40,0mL_78x78_LH_FTIR2_or.csv	237	15	quartz	1094.95	1.58298	39.7692	25.123	9199.95	2.01479e-08
238	E:/Veroeffentlichungen/Paperinpreparation/PyvsFTIR/pygcms/Sediment_He430_20_40,0mL_78x78_LH_FTIR2_or.csv	238	15	quartz	1094.95	2.72931	55.15	20.2066	8253.29	1.80747e-08
239	E:/Veroeffentlichungen/Paperinpreparation/PyvsFTIR/pygcms/Sediment_He430_20_40,0mL_78x78_LH_FTIR2_or.csv	239	15	quartz	1094.95	4.31455	64.3154	14.9066	5238.07	1.14714e-08
240	E:/Veroeffentlichungen/Paperinpreparation/PyvsFTIR/pygcms/Sediment_He430_20_40,0mL_78x78_LH_FTIR2_or.csv	240	15	quartz	1094.95	4.34766	70.6265	16.2447	6831.06	1.496e-08
241	E:/Veroeffentlichungen/Paperinpreparation/PyvsFTIR/pygcms/Sediment_He430_20_40,0mL_78x78_LH_FTIR2_or.csv	241	15	quartz	1094.95	1.21356	34.8799	28.7418	10560.9	2.31284e-08
242	E:/Veroeffentlichungen/Paperinpreparation/PyvsFTIR/pygcms/Sediment_He430_20_40,0mL_78x78_LH_FTIR2_or.csv	242	15	quartz	1094.95	9.8639	88.9267	9.01537	2649.08	5.80149e-09
243	E:/Veroeffentlichungen/Paperinpreparation/PyvsFTIR/pygcms/Sediment_He430_20_40,0mL_78x78_LH_FTIR2_or.csv	243	15	quartz	1094.95	5.40576	77.9939	14.4279	5950.66	1.30319e-08
244	E:/Veroeffentlichungen/Paperinpreparation/PyvsFTIR/pygcms/Sediment_He430_20_40,0mL_78x78_LH_FTIR2_or.csv	244	15	quartz	1094.95	1	31.1976	31.1976	11129.1	2.43726e-08
245	E:/Veroeffentlichungen/Paperinpreparation/PyvsFTIR/pygcms/Sediment_He430_20_40,0mL_78x78_LH_FTIR2_or.csv	245	15	quartz	1094.95	8.33523	88.9267	10.6688	3709.86	8.1246e-09
246	E:/Veroeffentlichungen/Paperinpreparation/PyvsFTIR/pygcms/Sediment_He430_20_40,0mL_78x78_LH_FTIR2_or.csv	246	15	quartz	1094.95	3.42746	59.3984	17.3301	6538.45	1.43192e-08
247	E:/Veroeffentlichungen/Paperinpreparation/PyvsFTIR/pygcms/Sediment_He430_20_40,0mL_78x78_LH_FTIR2_or.csv	247	15	quartz	1094.95	5.19615	62.3951	12.0079	3297.5	7.22152e-09
248	E:/Veroeffentlichungen/Paperinpreparation/PyvsFTIR/pygcms/Sediment_He430_20_40,0mL_78x78_LH_FTIR2_or.csv	248	15	quartz	1094.95	1.68585	44.12	26.1707	11075.5	2.42553e-08
249	E:/Veroeffentlichungen/Paperinpreparation/PyvsFTIR/pygcms/Sediment_He430_20_40,0mL_78x78_LH_FTIR2_or.csv	249	15	quartz	1094.95	2.9809	56.2422	18.8675	7338.2	1.60707e-08
250	E:/Veroeffentlichungen/Paperinpreparation/PyvsFTIR/pygcms/Sediment_He430_20_40,0mL_78x78_LH_FTIR2_or.csv	250	15	quartz	1094.95	1.94573	49.3277	25.3518	11619.9	2.54477e-08
251	E:/Veroeffentlichungen/Paperinpreparation/PyvsFTIR/pygcms/Sediment_He430_20_40,0mL_78x78_LH_FTIR2_or.csv	251	15	quartz	1094.95	1.77921	39.7692	22.3522	7282.57	1.59488e-08
252	E:/Veroeffentlichungen/Paperinpreparation/PyvsFTIR/pygcms/Sediment_He430_20_40,0mL_78x78_LH_FTIR2_or.csv	252	15	quartz	1094.95	3.95561	56.2422	14.2183	4167.31	9.12641e-09
253	E:/Veroeffentlichungen/Paperinpreparation/PyvsFTIR/pygcms/Sediment_He430_20_40,0mL_78x78_LH_FTIR2_or.csv	253	15	quartz	1094.95	4.41491	59.3984	13.454	3940.73	8.63019e-09
254	E:/Veroeffentlichungen/Paperinpreparation/PyvsFTIR/pygcms/Sediment_He430_20_40,0mL_78x78_LH_FTIR2_or.csv	254	15	quartz	1094.95	1.96396	39.7692	20.2495	5976.85	1.30893e-08
255	E:/Veroeffentlichungen/Paperinpreparation/PyvsFTIR/pygcms/Sediment_He430_20_40,0mL_78x78_LH_FTIR2_or.csv	255	15	quartz	1094.95	1.94573	49.3277	25.3518	11619.9	2.54477e-08
256	E:/Veroeffentlichungen/Paperinpreparation/PyvsFTIR/pygcms/Sediment_He430_20_40,0mL_78x78_LH_FTIR2_or.csv	256	15	quartz	1094.95	1.77921	39.7692	22.3522	7282.57	1.59488e-08
257	E:/Veroeffentlichungen/Paperinpreparation/PyvsFTIR/pygcms/Sediment_He430_20_40,0mL_78x78_LH_FTIR2_or.csv	257	15	quartz	1094.95	2.06548	45.4779	22.0181	8080.84	1.7697e-08
258	E:/Veroeffentlichungen/Paperinpreparation/PyvsFTIR/pygcms/Sediment_He430_20_40,0mL_78x78_LH_FTIR2_or.csv	258	15	quartz	1094.95	8.29952	84.002	10.1213	3153.98	6.90722e-09
259	E:/Veroeffentlichungen/Paperinpreparation/PyvsFTIR/pygcms/Sediment_He430_20_40,0mL_78x78_LH_FTIR2_or.csv	259	15	quartz	1094.95	5.9915	70.6265	11.7878	3596.9	7.8772e-09
260	E:/Veroeffentlichungen/Paperinpreparation/PyvsFTIR/pygcms/Sediment_He430_20_40,0mL_78x78_LH_FTIR2_or.csv	260	15	quartz	1094.95	1.96396	39.7692	20.2495	5976.85	1.30893e-08
261	E:/Veroeffentlichungen/Paperinpreparation/PyvsFTIR/pygcms/Sediment_He430_20_40,0mL_78x78_LH_FTIR2_or.csv	261	15	quartz	1094.95	3.60653	77.9939	21.6257	13369	2.92781e-08
262	E:/Veroeffentlichungen/Paperinpreparation/PyvsFTIR/pygcms/Sediment_He430_20_40,0mL_78x78_LH_FTIR2_or.csv	262	15	quartz	1094.95	2.47181	46.7963	18.932	6147.56	1.34631e-08
263	E:/Veroeffentlichungen/Paperinpreparation/PyvsFTIR/pygcms/Sediment_He430_20_40,0mL_78x78_LH_FTIR2_or.csv	263	15	quartz	1094.95	2.07321	46.7963	22.5719	8738.65	1.91376e-08
264	E:/Veroeffentlichungen/Paperinpreparation/PyvsFTIR/pygcms/Sediment_He430_20_40,0mL_78x78_LH_FTIR2_or.csv	264	15	quartz	1094.95	3.51305	64.3154	18.3076	7900.84	1.73028e-08
265	E:/Veroeffentlichungen/Paperinpreparation/PyvsFTIR/pygcms/Sediment_He430_20_40,0mL_78x78_LH_FTIR2_or.csv	265	15	quartz	1094.95	1.88025	45.4779	24.1872	9751.41	2.13556e-08
266	E:/Veroeffentlichungen/Paperinpreparation/PyvsFTIR/pygcms/Sediment_He430_20_40,0mL_78x78_LH_FTIR2_or.csv	266	15	quartz	1094.95	4.24819	64.3154	15.1395	5402.97	1.18325e-08
267	E:/Veroeffentlichungen/Paperinpreparation/PyvsFTIR/pygcms/Sediment_He430_20_40,0mL_78x78_LH_FTIR2_or.csv	267	15	quartz	1094.95	1.94493	55.15	28.3558	16252.8	3.55935e-08
268	E:/Veroeffentlichungen/Paperinpreparation/PyvsFTIR/pygcms/Sediment_He430_20_40,0mL_78x78_LH_FTIR2_or.csv	268	15	quartz	973.287	2.00315	44.12	22.0253	7844.67	1.71798e-08
269	E:/Veroeffentlichungen/Paperinpreparation/PyvsFTIR/pygcms/Sediment_He430_20_40,0mL_78x78_LH_FTIR2_or.csv	269	15	quartz	973.287	2.46958	49.3277	19.9741	7213.08	1.57966e-08
270	E:/Veroeffentlichungen/Paperinpreparation/PyvsFTIR/pygcms/Sediment_He430_20_40,0mL_78x78_LH_FTIR2_or.csv	270	15	quartz	973.287	1.02151	33.09	32.3933	12726.3	2.78707e-08
271	E:/Veroeffentlichungen/Paperinpreparation/PyvsFTIR/pygcms/Sediment_He430_20_40,0mL_78x78_LH_FTIR2_or.csv	271	15	quartz	973.287	1.50442	34.8799	23.185	6872.04	1.50498e-08
272	E:/Veroeffentlichungen/Paperinpreparation/PyvsFTIR/pygcms/Sediment_He430_20_40,0mL_78x78_LH_FTIR2_or.csv	272	15	quartz	973.287	3.86033	55.15	14.2863	4125.57	9.035e-09
273	E:/Veroeffentlichungen/Paperinpreparation/PyvsFTIR/pygcms/Sediment_He430_20_40,0mL_78x78_LH_FTIR2_or.csv	273	15	quartz	973.287	1.85164	44.12	23.8275	9181	2.01064e-08
274	E:/Veroeffentlichungen/Paperinpreparation/PyvsFTIR/pygcms/Sediment_He430_20_40,0mL_78x78_LH_FTIR2_or.csv	274	15	quartz	973.287	2.14203	39.7692	18.5661	5024.42	1.10035e-08
275	E:/Veroeffentlichungen/Paperinpreparation/PyvsFTIR/pygcms/Sediment_He430_20_40,0mL_78x78_LH_FTIR2_or.csv	275	15	quartz	973.287	6.61612	70.6265	10.6749	2949.8	6.46005e-09
276	E:/Veroeffentlichungen/Paperinpreparation/PyvsFTIR/pygcms/Sediment_He430_20_40,0mL_78x78_LH_FTIR2_or.csv	276	15	quartz	973.287	1.48294	34.8799	23.5208	7072.53	1.54888e-08
277	E:/Veroeffentlichungen/Paperinpreparation/PyvsFTIR/pygcms/Sediment_He430_20_40,0mL_78x78_LH_FTIR2_or.csv	277	15	quartz	973.287	1.50442	34.8799	23.185	6872.04	1.50498e-08
278	E:/Veroeffentlichungen/Paperinpreparation/PyvsFTIR/pygcms/Sediment_He430_20_40,0mL_78x78_LH_FTIR2_or.csv	278	15	quartz	973.287	1.6417	39.7692	24.2245	8553.67	1.87325e-08
279	E:/Veroeffentlichungen/Paperinpreparation/PyvsFTIR/pygcms/Sediment_He430_20_40,0mL_78x78_LH_FTIR2_or.csv	279	15	quartz	973.287	2.76031	46.7963	16.9533	4929.64	1.07959e-08
280	E:/Veroeffentlichungen/Paperinpreparation/PyvsFTIR/pygcms/Sediment_He430_20_40,0mL_78x78_LH_FTIR2_or.csv	280	15	quartz	973.287	6.97169	69.7598	10.0062	2559.98	5.60637e-09
281	E:/Veroeffentlichungen/Paperinpreparation/PyvsFTIR/pygcms/Sediment_He430_20_40,0mL_78x78_LH_FTIR2_or.csv	281	15	quartz	973.287	1.26491	31.1976	24.6638	6955.66	1.52329e-08
282	E:/Veroeffentlichungen/Paperinpreparation/PyvsFTIR/pygcms/Sediment_He430_20_40,0mL_78x78_LH_FTIR2_or.csv	282	15	quartz	973.287	1.64885	34.8799	21.154	5720.83	1.25286e-08
283	E:/Veroeffentlichungen/Paperinpreparation/PyvsFTIR/pygcms/Sediment_He430_20_40,0mL_78x78_LH_FTIR2_or.csv	283	15	quartz	973.287	1.64885	34.8799	21.154	5720.83	1.25286e-08
284	E:/Veroeffentlichungen/Paperinpreparation/PyvsFTIR/pygcms/Sediment_He430_20_40,0mL_78x78_LH_FTIR2_or.csv	284	15	quartz	973.287	1.35475	34.8799	25.7463	8474.29	1.85587e-08
285	E:/Veroeffentlichungen/Paperinpreparation/PyvsFTIR/pygcms/Sediment_He430_20_40,0mL_78x78_LH_FTIR2_or.csv	285	15	quartz	973.287	1.50442	34.8799	23.185	6872.04	1.50498e-08
286	E:/Veroeffentlichungen/Paperinpreparation/PyvsFTIR/pygcms/Sediment_He430_20_40,0mL_78x78_LH_FTIR2_or.csv	286	15	quartz	973.287	1.50442	34.8799	23.185	6872.04	1.50498e-08
287	E:/Veroeffentlichungen/Paperinpreparation/PyvsFTIR/pygcms/Sediment_He430_20_40,0mL_78x78_LH_FTIR2_or.csv	287	15	quartz	973.287	2.23607	34.8799	15.5988	3110.66	6.81236e-09
288	E:/Veroeffentlichungen/Paperinpreparation/PyvsFTIR/pygcms/Sediment_He430_20_40,0mL_78x78_LH_FTIR2_or.csv	288	15	quartz	973.287	1.85164	44.12	23.8275	9181	2.01064e-08
289	E:/Veroeffentlichungen/Paperinpreparation/PyvsFTIR/pygcms/Sediment_He430_20_40,0mL_78x78_LH_FTIR2_or.csv	289	15	quartz	973.287	1.6256	34.8799	21.4566	5885.64	1.28896e-08
290	E:/Veroeffentlichungen/Paperinpreparation/PyvsFTIR/pygcms/Sediment_He430_20_40,0mL_78x78_LH_FTIR2_or.csv	290	15	quartz	973.287	2.98543	45.4779	15.2333	3867.96	8.47084e-09
291	E:/Veroeffentlichungen/Paperinpreparation/PyvsFTIR/pygcms/Sediment_He430_20_40,0mL_78x78_LH_FTIR2_or.csv	291	15	quartz	973.287	5.60708	64.3154	11.4704	3101.47	6.79223e-09
292	E:/Veroeffentlichungen/Paperinpreparation/PyvsFTIR/pygcms/Sediment_He430_20_40,0mL_78x78_LH_FTIR2_or.csv	292	15	quartz	973.287	1.90693	39.7692	20.8552	6339.73	1.3884e-08
293	E:/Veroeffentlichungen/Paperinpreparation/PyvsFTIR/pygcms/Sediment_He430_20_40,0mL_78x78_LH_FTIR2_or.csv	293	15	quartz	973.287	4.7069	55.15	11.7169	2775.01	6.07727e-09
294	E:/Veroeffentlichungen/Paperinpreparation/PyvsFTIR/pygcms/Sediment_He430_20_40,0mL_78x78_LH_FTIR2_or.csv	294	15	quartz	973.287	1.64885	34.8799	21.154	5720.83	1.25286e-08
295	E:/Veroeffentlichungen/Paperinpreparation/PyvsFTIR/pygcms/Sediment_He430_20_40,0mL_78x78_LH_FTIR2_or.csv	295	15	quartz	973.287	1.98628	44.12	22.2124	7978.53	1.7473e-08
296	E:/Veroeffentlichungen/Paperinpreparation/PyvsFTIR/pygcms/Sediment_He430_20_40,0mL_78x78_LH_FTIR2_or.csv	296	15	quartz	973.287	15.6693	101.692	6.48986	1569.83	3.43792e-09
297	E:/Veroeffentlichungen/Paperinpreparation/PyvsFTIR/pygcms/Sediment_He430_20_40,0mL_78x78_LH_FTIR2_or.csv	297	15	quartz	973.287	3.4641	55.15	15.9204	5123.33	1.12201e-08
298	E:/Veroeffentlichungen/Paperinpreparation/PyvsFTIR/pygcms/Sediment_He430_20_40,0mL_78x78_LH_FTIR2_or.csv	298	15	quartz	973.287	6.85565	77.9939	11.3766	3699.82	8.1026e-09
299	E:/Veroeffentlichungen/Paperinpreparation/PyvsFTIR/pygcms/Sediment_He430_20_40,0mL_78x78_LH_FTIR2_or.csv	299	15	quartz	973.287	5.05206	64.3154	12.7305	3820.36	8.36659e-09
300	E:/Veroeffentlichungen/Paperinpreparation/PyvsFTIR/pygcms/Sediment_He430_20_40,0mL_78x78_LH_FTIR2_or.csv	300	15	quartz	973.287	2.57025	49.3277	19.1917	6659.11	1.45835e-08
301	E:/Veroeffentlichungen/Paperinpreparation/PyvsFTIR/pygcms/Sediment_He430_20_40,0mL_78x78_LH_FTIR2_or.csv	301	15	quartz	973.287	8.25037	77.9939	9.45338	2554.65	5.59468e-09
302	E:/Veroeffentlichungen/Paperinpreparation/PyvsFTIR/pygcms/Sediment_He430_20_40,0mL_78x78_LH_FTIR2_or.csv	302	15	quartz	973.287	2.34075	49.3277	21.0734	8028.93	1.75834e-08
303	E:/Veroeffentlichungen/Paperinpreparation/PyvsFTIR/pygcms/Sediment_He430_20_40,0mL_78x78_LH_FTIR2_or.csv	303	15	quartz	973.287	5.05206	64.3154	12.7305	3820.36	8.36659e-09
304	E:/Veroeffentlichungen/Paperinpreparation/PyvsFTIR/pygcms/Sediment_He430_20_40,0mL_78x78_LH_FTIR2_or.csv	304	15	quartz	973.287	1.50442	34.8799	23.185	6872.04	1.50498e-08
305	E:/Veroeffentlichungen/Paperinpreparation/PyvsFTIR/pygcms/Sediment_He430_20_40,0mL_78x78_LH_FTIR2_or.csv	305	15	quartz	973.287	1.42664	34.8799	24.4489	7641.73	1.67354e-08
306	E:/Veroeffentlichungen/Paperinpreparation/PyvsFTIR/pygcms/Sediment_He430_20_40,0mL_78x78_LH_FTIR2_or.csv	306	15	quartz	973.287	7.30038	80.2996	10.9994	3560.79	7.79813e-09
307	E:/Veroeffentlichungen/Paperinpreparation/PyvsFTIR/pygcms/Sediment_He430_20_40,0mL_78x78_LH_FTIR2_or.csv	307	15	quartz	973.287	2.40233	49.3277	20.5332	7622.57	1.66934e-08
308	E:/Veroeffentlichungen/Paperinpreparation/PyvsFTIR/pygcms/Sediment_He430_20_40,0mL_78x78_LH_FTIR2_or.csv	308	15	quartz	973.287	3.77667	55.15	14.6028	4310.38	9.43973e-09
309	E:/Veroeffentlichungen/Paperinpreparation/PyvsFTIR/pygcms/Sediment_He430_20_40,0mL_78x78_LH_FTIR2_or.csv	309	15	quartz	973.287	4.0048	67.0929	16.7531	6901.81	1.5115e-08
310	E:/Veroeffentlichungen/Paperinpreparation/PyvsFTIR/pygcms/Sediment_He430_20_40,0mL_78x78_LH_FTIR2_or.csv	310	15	quartz	973.287	4.27685	55.15	12.895	3361.12	7.36086e-09
311	E:/Veroeffentlichungen/Paperinpreparation/PyvsFTIR/pygcms/Sediment_He430_20_40,0mL_78x78_LH_FTIR2_or.csv	311	15	quartz	973.287	2.0988	46.7963	22.2967	8526.85	1.86738e-08
312	E:/Veroeffentlichungen/Paperinpreparation/PyvsFTIR/pygcms/Sediment_He430_20_40,0mL_78x78_LH_FTIR2_or.csv	312	15	quartz	973.287	1.48294	34.8799	23.5208	7072.53	1.54888e-08
313	E:/Veroeffentlichungen/Paperinpreparation/PyvsFTIR/pygcms/Sediment_He430_20_40,0mL_78x78_LH_FTIR2_or.csv	313	15	quartz	973.287	4.27705	70.6265	16.5129	7058.47	1.5458e-08
314	E:/Veroeffentlichungen/Paperinpreparation/PyvsFTIR/pygcms/Sediment_He430_20_40,0mL_78x78_LH_FTIR2_or.csv	314	15	quartz	973.287	1.50442	34.8799	23.185	6872.04	1.50498e-08
315	E:/Veroeffentlichungen/Paperinpreparation/PyvsFTIR/pygcms/Sediment_He430_20_40,0mL_78x78_LH_FTIR2_or.csv	315	15	quartz	851.626	1.80739	34.8799	19.2985	4761.22	1.04271e-08
316	E:/Veroeffentlichungen/Paperinpreparation/PyvsFTIR/pygcms/Sediment_He430_20_40,0mL_78x78_LH_FTIR2_or.csv	316	15	quartz	851.626	3.57763	46.7963	13.0803	2934.55	6.42667e-09
317	E:/Veroeffentlichungen/Paperinpreparation/PyvsFTIR/pygcms/Sediment_He430_20_40,0mL_78x78_LH_FTIR2_or.csv	317	15	quartz	851.626	1.87083	34.8799	18.6441	4443.81	9.73194e-09
318	E:/Veroeffentlichungen/Paperinpreparation/PyvsFTIR/pygcms/Sediment_He430_20_40,0mL_78x78_LH_FTIR2_or.csv	318	15	quartz	851.626	1.80739	34.8799	19.2985	4761.22	1.04271e-08
319	E:/Veroeffentlichungen/Paperinpreparation/PyvsFTIR/pygcms/Sediment_He430_20_40,0mL_78x78_LH_FTIR2_or.csv	319	15	quartz	851.626	1.80739	34.8799	19.2985	4761.22	1.04271e-08
320	E:/Veroeffentlichungen/Paperinpreparation/PyvsFTIR/pygcms/Sediment_He430_20_40,0mL_78x78_LH_FTIR2_or.csv	320	15	quartz	851.626	4.04145	46.7963	11.5791	2299.63	5.03618e-09
321	E:/Veroeffentlichungen/Paperinpreparation/PyvsFTIR/pygcms/Sediment_He430_20_40,0mL_78x78_LH_FTIR2_or.csv	321	15	quartz	851.626	1.87083	34.8799	18.6441	4443.81	9.73194e-09
322	E:/Veroeffentlichungen/Paperinpreparation/PyvsFTIR/pygcms/Sediment_He430_20_40,0mL_78x78_LH_FTIR2_or.csv	322	15	quartz	851.626	2.18076	34.8799	15.9944	3270.45	7.16229e-09
323	E:/Veroeffentlichungen/Paperinpreparation/PyvsFTIR/pygcms/Sediment_He430_20_40,0mL_78x78_LH_FTIR2_or.csv	323	15	quartz	851.626	5.65096	59.3984	10.5112	2405.34	5.26769e-09
324	E:/Veroeffentlichungen/Paperinpreparation/PyvsFTIR/pygcms/Sediment_He430_20_40,0mL_78x78_LH_FTIR2_or.csv	324	15	quartz	851.626	4.8071	64.3154	13.3793	4219.64	9.24101e-09
325	E:/Veroeffentlichungen/Paperinpreparation/PyvsFTIR/pygcms/Sediment_He430_20_40,0mL_78x78_LH_FTIR2_or.csv	325	15	quartz	851.626	1.30582	33.09	25.3403	7787.85	1.70554e-08
326	E:/Veroeffentlichungen/Paperinpreparation/PyvsFTIR/pygcms/Sediment_He430_20_40,0mL_78x78_LH_FTIR2_or.csv	326	15	quartz	851.626	7.11164	64.3154	9.04368	1927.98	4.22227e-09
327	E:/Veroeffentlichungen/Paperinpreparation/PyvsFTIR/pygcms/Sediment_He430_20_40,0mL_78x78_LH_FTIR2_or.csv	327	15	quartz	851.626	1.80739	34.8799	19.2985	4761.22	1.04271e-08
328	E:/Veroeffentlichungen/Paperinpreparation/PyvsFTIR/pygcms/Sediment_He430_20_40,0mL_78x78_LH_FTIR2_or.csv	328	15	quartz	851.626	3.12441	59.3984	19.0111	7868.36	1.72317e-08
329	E:/Veroeffentlichungen/Paperinpreparation/PyvsFTIR/pygcms/Sediment_He430_20_40,0mL_78x78_LH_FTIR2_or.csv	329	15	quartz	851.626	1.67454	34.8799	20.8295	5546.65	1.21472e-08
330	E:/Veroeffentlichungen/Paperinpreparation/PyvsFTIR/pygcms/Sediment_He430_20_40,0mL_78x78_LH_FTIR2_or.csv	330	15	quartz	851.626	1.45608	33.09	22.7253	6263.46	1.3717e-08
331	E:/Veroeffentlichungen/Paperinpreparation/PyvsFTIR/pygcms/Sediment_He430_20_40,0mL_78x78_LH_FTIR2_or.csv	331	15	quartz	851.626	2.09695	39.7692	18.9652	5242.77	1.14817e-08
332	E:/Veroeffentlichungen/Paperinpreparation/PyvsFTIR/pygcms/Sediment_He430_20_40,0mL_78x78_LH_FTIR2_or.csv	332	15	quartz	851.626	5.8325	69.7598	11.9605	3657.67	8.01029e-09
333	E:/Veroeffentlichungen/Paperinpreparation/PyvsFTIR/pygcms/Sediment_He430_20_40,0mL_78x78_LH_FTIR2_or.csv	333	15	quartz	851.626	1.45608	33.09	22.7253	6263.46	1.3717e-08
334	E:/Veroeffentlichungen/Paperinpreparation/PyvsFTIR/pygcms/Sediment_He430_20_40,0mL_78x78_LH_FTIR2_or.csv	334	15	quartz	851.626	1.20761	44.12	36.5348	21584.7	4.72705e-08
335	E:/Veroeffentlichungen/Paperinpreparation/PyvsFTIR/pygcms/Sediment_He430_20_40,0mL_78x78_LH_FTIR2_or.csv	335	15	quartz	851.626	2.81719	44.12	15.661	3966.15	8.68587e-09
336	E:/Veroeffentlichungen/Paperinpreparation/PyvsFTIR/pygcms/Sediment_He430_20_40,0mL_78x78_LH_FTIR2_or.csv	336	15	quartz	851.626	2.71817	39.7692	14.6309	3120.21	6.83326e-09
337	E:/Veroeffentlichungen/Paperinpreparation/PyvsFTIR/pygcms/Sediment_He430_20_40,0mL_78x78_LH_FTIR2_or.csv	337	15	quartz	851.626	1.67454	34.8799	20.8295	5546.65	1.21472e-08
338	E:/Veroeffentlichungen/Paperinpreparation/PyvsFTIR/pygcms/Sediment_He430_20_40,0mL_78x78_LH_FTIR2_or.csv	338	15	quartz	851.626	1.80739	34.8799	19.2985	4761.22	1.04271e-08
339	E:/Veroeffentlichungen/Paperinpreparation/PyvsFTIR/pygcms/Sediment_He430_20_40,0mL_78x78_LH_FTIR2_or.csv	339	15	quartz	851.626	2.09695	39.7692	18.9652	5242.77	1.14817e-08
340	E:/Veroeffentlichungen/Paperinpreparation/PyvsFTIR/pygcms/Sediment_He430_20_40,0mL_78x78_LH_FTIR2_or.csv	340	15	quartz	851.626	3.2045	56.2422	17.551	6349.82	1.39061e-08
341	E:/Veroeffentlichungen/Paperinpreparation/PyvsFTIR/pygcms/Sediment_He430_20_40,0mL_78x78_LH_FTIR2_or.csv	341	15	quartz	851.626	1.30582	33.09	25.3403	7787.85	1.70554e-08
342	E:/Veroeffentlichungen/Paperinpreparation/PyvsFTIR/pygcms/Sediment_He430_20_40,0mL_78x78_LH_FTIR2_or.csv	342	15	quartz	851.626	3.57763	46.7963	13.0803	2934.55	6.42667e-09
343	E:/Veroeffentlichungen/Paperinpreparation/PyvsFTIR/pygcms/Sediment_He430_20_40,0mL_78x78_LH_FTIR2_or.csv	343	15	quartz	851.626	4.73305	55.15	11.6521	2744.42	6.01028e-09
344	E:/Veroeffentlichungen/Paperinpreparation/PyvsFTIR/pygcms/Sediment_He430_20_40,0mL_78x78_LH_FTIR2_or.csv	344	15	quartz	851.626	2.81719	44.12	15.661	3966.15	8.68587e-09
345	E:/Veroeffentlichungen/Paperinpreparation/PyvsFTIR/pygcms/Sediment_He430_20_40,0mL_78x78_LH_FTIR2_or.csv	345	15	quartz	851.626	2.81719	44.12	15.661	3966.15	8.68587e-09
346	E:/Veroeffentlichungen/Paperinpreparation/PyvsFTIR/pygcms/Sediment_He430_20_40,0mL_78x78_LH_FTIR2_or.csv	346	15	quartz	851.626	2.81719	44.12	15.661	3966.15	8.68587e-09
347	E:/Veroeffentlichungen/Paperinpreparation/PyvsFTIR/pygcms/Sediment_He430_20_40,0mL_78x78_LH_FTIR2_or.csv	347	15	quartz	851.626	3.32864	45.4779	13.6626	3111.46	6.8141e-09
348	E:/Veroeffentlichungen/Paperinpreparation/PyvsFTIR/pygcms/Sediment_He430_20_40,0mL_78x78_LH_FTIR2_or.csv	348	15	quartz	851.626	5.19271	56.2422	10.831	2418.21	5.29589e-09
349	E:/Veroeffentlichungen/Paperinpreparation/PyvsFTIR/pygcms/Sediment_He430_20_40,0mL_78x78_LH_FTIR2_or.csv	349	15	quartz	851.626	1.3817	34.8799	25.2442	8146.98	1.78419e-08
350	E:/Veroeffentlichungen/Paperinpreparation/PyvsFTIR/pygcms/Sediment_He430_20_40,0mL_78x78_LH_FTIR2_or.csv	350	15	quartz	851.626	1.44944	31.1976	21.5238	5297.33	1.16012e-08
351	E:/Veroeffentlichungen/Paperinpreparation/PyvsFTIR/pygcms/Sediment_He430_20_40,0mL_78x78_LH_FTIR2_or.csv	351	15	quartz	851.626	1.80739	34.8799	19.2985	4761.22	1.04271e-08
352	E:/Veroeffentlichungen/Paperinpreparation/PyvsFTIR/pygcms/Sediment_He430_20_40,0mL_78x78_LH_FTIR2_or.csv	352	15	quartz	851.626	3.15771	45.4779	14.4022	3457.42	7.57174e-09
353	E:/Veroeffentlichungen/Paperinpreparation/PyvsFTIR/pygcms/Sediment_He430_20_40,0mL_78x78_LH_FTIR2_or.csv	353	15	quartz	851.626	2.18076	34.8799	15.9944	3270.45	7.16229e-09
354	E:/Veroeffentlichungen/Paperinpreparation/PyvsFTIR/pygcms/Sediment_He430_20_40,0mL_78x78_LH_FTIR2_or.csv	354	15	quartz	851.626	2.64909	39.7692	15.0124	3285.07	7.19431e-09
355	E:/Veroeffentlichungen/Paperinpreparation/PyvsFTIR/pygcms/Sediment_He430_20_40,0mL_78x78_LH_FTIR2_or.csv	355	15	quartz	851.626	1.08012	24.6638	22.8343	4713.37	1.03223e-08
356	E:/Veroeffentlichungen/Paperinpreparation/PyvsFTIR/pygcms/Sediment_He430_20_40,0mL_78x78_LH_FTIR2_or.csv	356	15	quartz	851.626	1.08012	24.6638	22.8343	4713.37	1.03223e-08
357	E:/Veroeffentlichungen/Paperinpreparation/PyvsFTIR/pygcms/Sediment_He430_20_40,0mL_78x78_LH_FTIR2_or.csv	357	15	quartz	851.626	8.45957	67.0929	7.93101	1546.78	3.38746e-09
358	E:/Veroeffentlichungen/Paperinpreparation/PyvsFTIR/pygcms/Sediment_He430_20_40,0mL_78x78_LH_FTIR2_or.csv	358	15	quartz	851.626	2.09695	39.7692	18.9652	5242.77	1.14817e-08
359	E:/Veroeffentlichungen/Paperinpreparation/PyvsFTIR/pygcms/Sediment_He430_20_40,0mL_78x78_LH_FTIR2_or.csv	359	15	quartz	851.626	2.18076	34.8799	15.9944	3270.45	7.16229e-09
360	E:/Veroeffentlichungen/Paperinpreparation/PyvsFTIR/pygcms/Sediment_He430_20_40,0mL_78x78_LH_FTIR2_or.csv	360	15	quartz	851.626	2.6197	49.3277	18.8295	6410.12	1.40382e-08
361	E:/Veroeffentlichungen/Paperinpreparation/PyvsFTIR/pygcms/Sediment_He430_20_40,0mL_78x78_LH_FTIR2_or.csv	361	15	quartz	851.626	5.95508	56.2422	9.44441	1838.69	4.02673e-09
362	E:/Veroeffentlichungen/Paperinpreparation/PyvsFTIR/pygcms/Sediment_He430_20_40,0mL_78x78_LH_FTIR2_or.csv	362	15	quartz	851.626	1.6196	34.8799	21.5361	5929.37	1.29853e-08
363	E:/Veroeffentlichungen/Paperinpreparation/PyvsFTIR/pygcms/Sediment_He430_20_40,0mL_78x78_LH_FTIR2_or.csv	363	15	quartz	851.626	2.18076	34.8799	15.9944	3270.45	7.16229e-09
364	E:/Veroeffentlichungen/Paperinpreparation/PyvsFTIR/pygcms/Sediment_He430_20_40,0mL_78x78_LH_FTIR2_or.csv	364	15	quartz	851.626	1.44944	31.1976	21.5238	5297.33	1.16012e-08
365	E:/Veroeffentlichungen/Paperinpreparation/PyvsFTIR/pygcms/Sediment_He430_20_40,0mL_78x78_LH_FTIR2_or.csv	365	15	quartz	851.626	1.86388	39.7692	21.3368	6635.92	1.45327e-08
366	E:/Veroeffentlichungen/Paperinpreparation/PyvsFTIR/pygcms/Sediment_He430_20_40,0mL_78x78_LH_FTIR2_or.csv	366	15	quartz	729.965	4.32307	46.7963	10.8248	2009.78	4.40141e-09
367	E:/Veroeffentlichungen/Paperinpreparation/PyvsFTIR/pygcms/Sediment_He430_20_40,0mL_78x78_LH_FTIR2_or.csv	367	15	quartz	729.965	1.69071	34.8799	20.6303	5441.08	1.1916e-08
368	E:/Veroeffentlichungen/Paperinpreparation/PyvsFTIR/pygcms/Sediment_He430_20_40,0mL_78x78_LH_FTIR2_or.csv	368	15	quartz	729.965	1.73205	31.1976	18.0119	3709.68	8.12421e-09
369	E:/Veroeffentlichungen/Paperinpreparation/PyvsFTIR/pygcms/Sediment_He430_20_40,0mL_78x78_LH_FTIR2_or.csv	369	15	quartz	729.965	3.30311	45.4779	13.7682	3159.73	6.91982e-09
370	E:/Veroeffentlichungen/Paperinpreparation/PyvsFTIR/pygcms/Sediment_He430_20_40,0mL_78x78_LH_FTIR2_or.csv	370	15	quartz	729.965	1.73205	39.7692	22.9608	7684.52	1.68291e-08
371	E:/Veroeffentlichungen/Paperinpreparation/PyvsFTIR/pygcms/Sediment_He430_20_40,0mL_78x78_LH_FTIR2_or.csv	371	15	quartz	729.965	2.44949	34.8799	14.2397	2592.22	5.67696e-09
372	E:/Veroeffentlichungen/Paperinpreparation/PyvsFTIR/pygcms/Sediment_He430_20_40,0mL_78x78_LH_FTIR2_or.csv	372	15	quartz	729.965	3.55903	46.7963	13.1486	2965.31	6.49402e-09
373	E:/Veroeffentlichungen/Paperinpreparation/PyvsFTIR/pygcms/Sediment_He430_20_40,0mL_78x78_LH_FTIR2_or.csv	373	15	quartz	729.965	1.14564	24.6638	21.5284	4189.66	9.17536e-09
374	E:/Veroeffentlichungen/Paperinpreparation/PyvsFTIR/pygcms/Sediment_He430_20_40,0mL_78x78_LH_FTIR2_or.csv	374	15	quartz	729.965	2.44949	34.8799	14.2397	2592.22	5.67696e-09
375	E:/Veroeffentlichungen/Paperinpreparation/PyvsFTIR/pygcms/Sediment_He430_20_40,0mL_78x78_LH_FTIR2_or.csv	375	15	quartz	729.965	2.03101	33.09	16.2924	3219.31	7.05029e-09
376	E:/Veroeffentlichungen/Paperinpreparation/PyvsFTIR/pygcms/Sediment_He430_20_40,0mL_78x78_LH_FTIR2_or.csv	376	15	quartz	729.965	2.9938	39.7692	13.2839	2572.13	5.63296e-09
377	E:/Veroeffentlichungen/Paperinpreparation/PyvsFTIR/pygcms/Sediment_He430_20_40,0mL_78x78_LH_FTIR2_or.csv	377	15	quartz	729.965	2	34.8799	17.44	3888.33	8.51544e-09
378	E:/Veroeffentlichungen/Paperinpreparation/PyvsFTIR/pygcms/Sediment_He430_20_40,0mL_78x78_LH_FTIR2_or.csv	378	15	quartz	729.965	1.69071	34.8799	20.6303	5441.08	1.1916e-08
379	E:/Veroeffentlichungen/Paperinpreparation/PyvsFTIR/pygcms/Sediment_He430_20_40,0mL_78x78_LH_FTIR2_or.csv	379	15	quartz	729.965	2.80804	39.7692	14.1626	2923.69	6.40289e-09
380	E:/Veroeffentlichungen/Paperinpreparation/PyvsFTIR/pygcms/Sediment_He430_20_40,0mL_78x78_LH_FTIR2_or.csv	380	15	quartz	729.965	4.25799	45.4779	10.6806	1901.46	4.16421e-09
381	E:/Veroeffentlichungen/Paperinpreparation/PyvsFTIR/pygcms/Sediment_He430_20_40,0mL_78x78_LH_FTIR2_or.csv	381	15	quartz	729.965	2.03101	33.09	16.2924	3219.31	7.05029e-09
382	E:/Veroeffentlichungen/Paperinpreparation/PyvsFTIR/pygcms/Sediment_He430_20_40,0mL_78x78_LH_FTIR2_or.csv	382	15	quartz	729.965	4.69446	45.4779	9.68756	1564.32	3.42586e-09
383	E:/Veroeffentlichungen/Paperinpreparation/PyvsFTIR/pygcms/Sediment_He430_20_40,0mL_78x78_LH_FTIR2_or.csv	383	15	quartz	729.965	1.63299	24.6638	15.1034	2062.1	4.516e-09
384	E:/Veroeffentlichungen/Paperinpreparation/PyvsFTIR/pygcms/Sediment_He430_20_40,0mL_78x78_LH_FTIR2_or.csv	384	15	quartz	729.965	2.03101	33.09	16.2924	3219.31	7.05029e-09
385	E:/Veroeffentlichungen/Paperinpreparation/PyvsFTIR/pygcms/Sediment_He430_20_40,0mL_78x78_LH_FTIR2_or.csv	385	15	quartz	729.965	2.03101	33.09	16.2924	3219.31	7.05029e-09
386	E:/Veroeffentlichungen/Paperinpreparation/PyvsFTIR/pygcms/Sediment_He430_20_40,0mL_78x78_LH_FTIR2_or.csv	386	15	quartz	729.965	1.35401	24.6638	18.2154	2999.42	6.56872e-09
387	E:/Veroeffentlichungen/Paperinpreparation/PyvsFTIR/pygcms/Sediment_He430_20_40,0mL_78x78_LH_FTIR2_or.csv	387	15	quartz	729.965	2.9938	39.7692	13.2839	2572.13	5.63296e-09
388	E:/Veroeffentlichungen/Paperinpreparation/PyvsFTIR/pygcms/Sediment_He430_20_40,0mL_78x78_LH_FTIR2_or.csv	388	15	quartz	729.965	2.03101	33.09	16.2924	3219.31	7.05029e-09
389	E:/Veroeffentlichungen/Paperinpreparation/PyvsFTIR/pygcms/Sediment_He430_20_40,0mL_78x78_LH_FTIR2_or.csv	389	15	quartz	729.965	2.29129	34.8799	15.2228	2962.54	6.48796e-09
390	E:/Veroeffentlichungen/Paperinpreparation/PyvsFTIR/pygcms/Sediment_He430_20_40,0mL_78x78_LH_FTIR2_or.csv	390	15	quartz	729.965	2.80804	39.7692	14.1626	2923.69	6.40289e-09
391	E:/Veroeffentlichungen/Paperinpreparation/PyvsFTIR/pygcms/Sediment_He430_20_40,0mL_78x78_LH_FTIR2_or.csv	391	15	quartz	729.965	2.03101	33.09	16.2924	3219.31	7.05029e-09
392	E:/Veroeffentlichungen/Paperinpreparation/PyvsFTIR/pygcms/Sediment_He430_20_40,0mL_78x78_LH_FTIR2_or.csv	392	15	quartz	729.965	1.35401	24.6638	18.2154	2999.42	6.56872e-09
393	E:/Veroeffentlichungen/Paperinpreparation/PyvsFTIR/pygcms/Sediment_He430_20_40,0mL_78x78_LH_FTIR2_or.csv	393	15	quartz	729.965	1.63299	24.6638	15.1034	2062.1	4.516e-09
394	E:/Veroeffentlichungen/Paperinpreparation/PyvsFTIR/pygcms/Sediment_He430_20_40,0mL_78x78_LH_FTIR2_or.csv	394	15	quartz	729.965	2.61803	45.4779	17.371	5029.75	1.10151e-08
395	E:/Veroeffentlichungen/Paperinpreparation/PyvsFTIR/pygcms/Sediment_He430_20_40,0mL_78x78_LH_FTIR2_or.csv	395	15	quartz	729.965	1.73205	31.1976	18.0119	3709.68	8.12421e-09
396	E:/Veroeffentlichungen/Paperinpreparation/PyvsFTIR/pygcms/Sediment_He430_20_40,0mL_78x78_LH_FTIR2_or.csv	396	15	quartz	729.965	8.25037	62.3951	7.5627	1307.98	2.86448e-09
397	E:/Veroeffentlichungen/Paperinpreparation/PyvsFTIR/pygcms/Sediment_He430_20_40,0mL_78x78_LH_FTIR2_or.csv	397	15	quartz	729.965	3.77667	44.12	11.6823	2206.91	4.83314e-09
398	E:/Veroeffentlichungen/Paperinpreparation/PyvsFTIR/pygcms/Sediment_He430_20_40,0mL_78x78_LH_FTIR2_or.csv	398	15	quartz	729.965	2.03101	31.1976	15.3606	2697.95	5.90851e-09
399	E:/Veroeffentlichungen/Paperinpreparation/PyvsFTIR/pygcms/Sediment_He430_20_40,0mL_78x78_LH_FTIR2_or.csv	399	15	quartz	729.965	2.03101	33.09	16.2924	3219.31	7.05029e-09
400	E:/Veroeffentlichungen/Paperinpreparation/PyvsFTIR/pygcms/Sediment_He430_20_40,0mL_78x78_LH_FTIR2_or.csv	400	15	quartz	729.965	1.73205	31.1976	18.0119	3709.68	8.12421e-09
401	E:/Veroeffentlichungen/Paperinpreparation/PyvsFTIR/pygcms/Sediment_He430_20_40,0mL_78x78_LH_FTIR2_or.csv	401	15	quartz	729.965	2.44949	34.8799	14.2397	2592.22	5.67696e-09
402	E:/Veroeffentlichungen/Paperinpreparation/PyvsFTIR/pygcms/Sediment_He430_20_40,0mL_78x78_LH_FTIR2_or.csv	402	15	quartz	729.965	6	66.18	11.03	2951.04	6.46277e-09
403	E:/Veroeffentlichungen/Paperinpreparation/PyvsFTIR/pygcms/Sediment_He430_20_40,0mL_78x78_LH_FTIR2_or.csv	403	15	quartz	729.965	3.77667	44.12	11.6823	2206.91	4.83314e-09
404	E:/Veroeffentlichungen/Paperinpreparation/PyvsFTIR/pygcms/Sediment_He430_20_40,0mL_78x78_LH_FTIR2_or.csv	404	15	quartz	729.965	1.14564	24.6638	21.5284	4189.66	9.17536e-09
405	E:/Veroeffentlichungen/Paperinpreparation/PyvsFTIR/pygcms/Sediment_He430_20_40,0mL_78x78_LH_FTIR2_or.csv	405	15	quartz	729.965	2.44949	34.8799	14.2397	2592.22	5.67696e-09
406	E:/Veroeffentlichungen/Paperinpreparation/PyvsFTIR/pygcms/Sediment_He430_20_40,0mL_78x78_LH_FTIR2_or.csv	406	15	quartz	729.965	2.29129	34.8799	15.2228	2962.54	6.48796e-09
407	E:/Veroeffentlichungen/Paperinpreparation/PyvsFTIR/pygcms/Sediment_He430_20_40,0mL_78x78_LH_FTIR2_or.csv	407	15	quartz	729.965	8.41938	64.3154	7.63897	1375.57	3.01249e-09
408	E:/Veroeffentlichungen/Paperinpreparation/PyvsFTIR/pygcms/Sediment_He430_20_40,0mL_78x78_LH_FTIR2_or.csv	408	15	quartz	729.965	7.83736	64.3154	8.20626	1587.46	3.47653e-09
409	E:/Veroeffentlichungen/Paperinpreparation/PyvsFTIR/pygcms/Sediment_He430_20_40,0mL_78x78_LH_FTIR2_or.csv	409	15	quartz	729.965	4.32307	46.7963	10.8248	2009.78	4.40141e-09
410	E:/Veroeffentlichungen/Paperinpreparation/PyvsFTIR/pygcms/Sediment_He430_20_40,0mL_78x78_LH_FTIR2_or.csv	410	15	quartz	729.965	1.73205	31.1976	18.0119	3709.68	8.12421e-09
411	E:/Veroeffentlichungen/Paperinpreparation/PyvsFTIR/pygcms/Sediment_He430_20_40,0mL_78x78_LH_FTIR2_or.csv	411	15	quartz	729.965	2.03101	33.09	16.2924	3219.31	7.05029e-09
412	E:/Veroeffentlichungen/Paperinpreparation/PyvsFTIR/pygcms/Sediment_He430_20_40,0mL_78x78_LH_FTIR2_or.csv	412	15	quartz	729.965	2.44949	34.8799	14.2397	2592.22	5.67696e-09
413	E:/Veroeffentlichungen/Paperinpreparation/PyvsFTIR/pygcms/Sediment_He430_20_40,0mL_78x78_LH_FTIR2_or.csv	413	15	quartz	729.965	2.9938	39.7692	13.2839	2572.13	5.63296e-09
414	E:/Veroeffentlichungen/Paperinpreparation/PyvsFTIR/pygcms/Sediment_He430_20_40,0mL_78x78_LH_FTIR2_or.csv	414	15	quartz	729.965	3.46575	39.7692	11.4749	1919.3	4.20327e-09
415	E:/Veroeffentlichungen/Paperinpreparation/PyvsFTIR/pygcms/Sediment_He430_20_40,0mL_78x78_LH_FTIR2_or.csv	415	15	quartz	729.965	2.63644	34.8799	13.2299	2237.62	4.90039e-09
416	E:/Veroeffentlichungen/Paperinpreparation/PyvsFTIR/pygcms/Sediment_He430_20_40,0mL_78x78_LH_FTIR2_or.csv	416	15	quartz	729.965	6	66.18	11.03	2951.04	6.46277e-09
417	E:/Veroeffentlichungen/Paperinpreparation/PyvsFTIR/pygcms/Sediment_He430_20_40,0mL_78x78_LH_FTIR2_or.csv	417	15	quartz	729.965	4.69446	45.4779	9.68756	1564.32	3.42586e-09
418	E:/Veroeffentlichungen/Paperinpreparation/PyvsFTIR/pygcms/Sediment_He430_20_40,0mL_78x78_LH_FTIR2_or.csv	418	15	quartz	729.965	2.63644	34.8799	13.2299	2237.62	4.90039e-09
419	E:/Veroeffentlichungen/Paperinpreparation/PyvsFTIR/pygcms/Sediment_He430_20_40,0mL_78x78_LH_FTIR2_or.csv	419	15	quartz	729.965	2.48974	39.7692	15.9733	3719.04	8.1447e-09
420	E:/Veroeffentlichungen/Paperinpreparation/PyvsFTIR/pygcms/Sediment_He430_20_40,0mL_78x78_LH_FTIR2_or.csv	420	15	quartz	729.965	2.63644	34.8799	13.2299	2237.62	4.90039e-09
421	E:/Veroeffentlichungen/Paperinpreparation/PyvsFTIR/pygcms/Sediment_He430_20_40,0mL_78x78_LH_FTIR2_or.csv	421	15	quartz	729.965	1.63299	24.6638	15.1034	2062.1	4.516e-09
422	E:/Veroeffentlichungen/Paperinpreparation/PyvsFTIR/pygcms/Sediment_He430_20_40,0mL_78x78_LH_FTIR2_or.csv	422	15	quartz	729.965	1.14564	24.6638	21.5284	4189.66	9.17536e-09
423	E:/Veroeffentlichungen/Paperinpreparation/PyvsFTIR/pygcms/Sediment_He430_20_40,0mL_78x78_LH_FTIR2_or.csv	423	15	quartz	729.965	1.35401	24.6638	18.2154	2999.42	6.56872e-09
424	E:/Veroeffentlichungen/Paperinpreparation/PyvsFTIR/pygcms/Sediment_He430_20_40,0mL_78x78_LH_FTIR2_or.csv	424	15	quartz	729.965	5.28848	49.3277	9.32738	1572.92	3.44469e-09
425	E:/Veroeffentlichungen/Paperinpreparation/PyvsFTIR/pygcms/Sediment_He430_20_40,0mL_78x78_LH_FTIR2_or.csv	425	15	quartz	729.965	2	34.8799	17.44	3888.33	8.51544e-09
426	E:/Veroeffentlichungen/Paperinpreparation/PyvsFTIR/pygcms/Sediment_He430_20_40,0mL_78x78_LH_FTIR2_or.csv	426	15	quartz	729.965	1.73205	31.1976	18.0119	3709.68	8.12421e-09
427	E:/Veroeffentlichungen/Paperinpreparation/PyvsFTIR/pygcms/Sediment_He430_20_40,0mL_78x78_LH_FTIR2_or.csv	427	15	quartz	729.965	1.63299	24.6638	15.1034	2062.1	4.516e-09
428	E:/Veroeffentlichungen/Paperinpreparation/PyvsFTIR/pygcms/Sediment_He430_20_40,0mL_78x78_LH_FTIR2_or.csv	428	15	quartz	729.965	2.80804	39.7692	14.1626	2923.69	6.40289e-09
429	E:/Veroeffentlichungen/Paperinpreparation/PyvsFTIR/pygcms/Sediment_He430_20_40,0mL_78x78_LH_FTIR2_or.csv	429	15	quartz	729.965	4.60036	59.3984	12.9117	3629.42	7.94843e-09
430	E:/Veroeffentlichungen/Paperinpreparation/PyvsFTIR/pygcms/Sediment_He430_20_40,0mL_78x78_LH_FTIR2_or.csv	430	15	quartz	729.965	2.5791	39.7692	15.4198	3465.79	7.59008e-09
431	E:/Veroeffentlichungen/Paperinpreparation/PyvsFTIR/pygcms/Sediment_He430_20_40,0mL_78x78_LH_FTIR2_or.csv	431	15	quartz	608.304	5	55.15	11.03	2459.2	5.38564e-09
432	E:/Veroeffentlichungen/Paperinpreparation/PyvsFTIR/pygcms/Sediment_He430_20_40,0mL_78x78_LH_FTIR2_or.csv	432	15	quartz	608.304	4.39107	39.7692	9.05685	1195.63	2.61844e-09
433	E:/Veroeffentlichungen/Paperinpreparation/PyvsFTIR/pygcms/Sediment_He430_20_40,0mL_78x78_LH_FTIR2_or.csv	433	15	quartz	608.304	5	55.15	11.03	2459.2	5.38564e-09
434	E:/Veroeffentlichungen/Paperinpreparation/PyvsFTIR/pygcms/Sediment_He430_20_40,0mL_78x78_LH_FTIR2_or.csv	434	15	quartz	608.304	2.43545	34.8799	14.3218	2622.2	5.74261e-09
435	E:/Veroeffentlichungen/Paperinpreparation/PyvsFTIR/pygcms/Sediment_He430_20_40,0mL_78x78_LH_FTIR2_or.csv	435	15	quartz	608.304	3.40101	34.8799	10.2557	1344.64	2.94477e-09
436	E:/Veroeffentlichungen/Paperinpreparation/PyvsFTIR/pygcms/Sediment_He430_20_40,0mL_78x78_LH_FTIR2_or.csv	436	15	quartz	608.304	3.84279	39.7692	10.349	1561.15	3.41891e-09
437	E:/Veroeffentlichungen/Paperinpreparation/PyvsFTIR/pygcms/Sediment_He430_20_40,0mL_78x78_LH_FTIR2_or.csv	437	15	quartz	608.304	1.73205	24.6638	14.2397	1832.98	4.01422e-09
438	E:/Veroeffentlichungen/Paperinpreparation/PyvsFTIR/pygcms/Sediment_He430_20_40,0mL_78x78_LH_FTIR2_or.csv	438	15	quartz	608.304	1.73205	24.6638	14.2397	1832.98	4.01422e-09
439	E:/Veroeffentlichungen/Paperinpreparation/PyvsFTIR/pygcms/Sediment_He430_20_40,0mL_78x78_LH_FTIR2_or.csv	439	15	quartz	608.304	3.40101	34.8799	10.2557	1344.64	2.94477e-09
440	E:/Veroeffentlichungen/Paperinpreparation/PyvsFTIR/pygcms/Sediment_He430_20_40,0mL_78x78_LH_FTIR2_or.csv	440	15	quartz	608.304	3.51555	34.8799	9.92161	1258.45	2.75601e-09
441	E:/Veroeffentlichungen/Paperinpreparation/PyvsFTIR/pygcms/Sediment_He430_20_40,0mL_78x78_LH_FTIR2_or.csv	441	15	quartz	608.304	2.61803	33.09	12.6393	1937.48	4.24307e-09
442	E:/Veroeffentlichungen/Paperinpreparation/PyvsFTIR/pygcms/Sediment_He430_20_40,0mL_78x78_LH_FTIR2_or.csv	442	15	quartz	608.304	2.43545	34.8799	14.3218	2622.2	5.74261e-09
443	E:/Veroeffentlichungen/Paperinpreparation/PyvsFTIR/pygcms/Sediment_He430_20_40,0mL_78x78_LH_FTIR2_or.csv	443	15	quartz	608.304	1.73205	24.6638	14.2397	1832.98	4.01422e-09
444	E:/Veroeffentlichungen/Paperinpreparation/PyvsFTIR/pygcms/Sediment_He430_20_40,0mL_78x78_LH_FTIR2_or.csv	444	15	quartz	608.304	7.25219	49.3277	6.80176	836.43	1.83178e-09
445	E:/Veroeffentlichungen/Paperinpreparation/PyvsFTIR/pygcms/Sediment_He430_20_40,0mL_78x78_LH_FTIR2_or.csv	445	15	quartz	608.304	1.73205	24.6638	14.2397	1832.98	4.01422e-09
446	E:/Veroeffentlichungen/Paperinpreparation/PyvsFTIR/pygcms/Sediment_He430_20_40,0mL_78x78_LH_FTIR2_or.csv	446	15	quartz	608.304	2.88675	31.1976	10.8071	1335.49	2.92471e-09
447	E:/Veroeffentlichungen/Paperinpreparation/PyvsFTIR/pygcms/Sediment_He430_20_40,0mL_78x78_LH_FTIR2_or.csv	447	15	quartz	608.304	2.61803	33.09	12.6393	1937.48	4.24307e-09
448	E:/Veroeffentlichungen/Paperinpreparation/PyvsFTIR/pygcms/Sediment_He430_20_40,0mL_78x78_LH_FTIR2_or.csv	448	15	quartz	608.304	3.51555	34.8799	9.92161	1258.45	2.75601e-09
449	E:/Veroeffentlichungen/Paperinpreparation/PyvsFTIR/pygcms/Sediment_He430_20_40,0mL_78x78_LH_FTIR2_or.csv	449	15	quartz	608.304	1.62117	24.6638	15.2136	2092.27	4.58208e-09
450	E:/Veroeffentlichungen/Paperinpreparation/PyvsFTIR/pygcms/Sediment_He430_20_40,0mL_78x78_LH_FTIR2_or.csv	450	15	quartz	608.304	1.26491	24.6638	19.4985	3436.83	7.52666e-09
451	E:/Veroeffentlichungen/Paperinpreparation/PyvsFTIR/pygcms/Sediment_He430_20_40,0mL_78x78_LH_FTIR2_or.csv	451	15	quartz	608.304	1.73205	24.6638	14.2397	1832.98	4.01422e-09
452	E:/Veroeffentlichungen/Paperinpreparation/PyvsFTIR/pygcms/Sediment_He430_20_40,0mL_78x78_LH_FTIR2_or.csv	452	15	quartz	608.304	1.73205	24.6638	14.2397	1832.98	4.01422e-09
453	E:/Veroeffentlichungen/Paperinpreparation/PyvsFTIR/pygcms/Sediment_He430_20_40,0mL_78x78_LH_FTIR2_or.csv	453	15	quartz	608.304	3.51555	34.8799	9.92161	1258.45	2.75601e-09
454	E:/Veroeffentlichungen/Paperinpreparation/PyvsFTIR/pygcms/Sediment_He430_20_40,0mL_78x78_LH_FTIR2_or.csv	454	15	quartz	608.304	1	22.06	22.06	3934.71	8.61702e-09
455	E:/Veroeffentlichungen/Paperinpreparation/PyvsFTIR/pygcms/Sediment_He430_20_40,0mL_78x78_LH_FTIR2_or.csv	455	15	quartz	608.304	4.77992	49.3277	10.3198	1925.42	4.21668e-09
456	E:/Veroeffentlichungen/Paperinpreparation/PyvsFTIR/pygcms/Sediment_He430_20_40,0mL_78x78_LH_FTIR2_or.csv	456	15	quartz	608.304	1.73205	24.6638	14.2397	1832.98	4.01422e-09
457	E:/Veroeffentlichungen/Paperinpreparation/PyvsFTIR/pygcms/Sediment_He430_20_40,0mL_78x78_LH_FTIR2_or.csv	457	15	quartz	608.304	6.30779	45.4779	7.20979	866.448	1.89752e-09
458	E:/Veroeffentlichungen/Paperinpreparation/PyvsFTIR/pygcms/Sediment_He430_20_40,0mL_78x78_LH_FTIR2_or.csv	458	15	quartz	608.304	3.40101	34.8799	10.2557	1344.64	2.94477e-09
459	E:/Veroeffentlichungen/Paperinpreparation/PyvsFTIR/pygcms/Sediment_He430_20_40,0mL_78x78_LH_FTIR2_or.csv	459	15	quartz	608.304	4.39107	39.7692	9.05685	1195.63	2.61844e-09
460	E:/Veroeffentlichungen/Paperinpreparation/PyvsFTIR/pygcms/Sediment_He430_20_40,0mL_78x78_LH_FTIR2_or.csv	460	15	quartz	608.304	3.51555	34.8799	9.92161	1258.45	2.75601e-09
461	E:/Veroeffentlichungen/Paperinpreparation/PyvsFTIR/pygcms/Sediment_He430_20_40,0mL_78x78_LH_FTIR2_or.csv	461	15	quartz	608.304	3.40101	34.8799	10.2557	1344.64	2.94477e-09
462	E:/Veroeffentlichungen/Paperinpreparation/PyvsFTIR/pygcms/Sediment_He430_20_40,0mL_78x78_LH_FTIR2_or.csv	462	15	quartz	608.304	3.40101	34.8799	10.2557	1344.64	2.94477e-09
463	E:/Veroeffentlichungen/Paperinpreparation/PyvsFTIR/pygcms/Sediment_He430_20_40,0mL_78x78_LH_FTIR2_or.csv	463	15	quartz	608.304	4.24018	39.7692	9.37913	1282.24	2.8081e-09
464	E:/Veroeffentlichungen/Paperinpreparation/PyvsFTIR/pygcms/Sediment_He430_20_40,0mL_78x78_LH_FTIR2_or.csv	464	15	quartz	608.304	7.25219	49.3277	6.80176	836.43	1.83178e-09
465	E:/Veroeffentlichungen/Paperinpreparation/PyvsFTIR/pygcms/Sediment_He430_20_40,0mL_78x78_LH_FTIR2_or.csv	465	15	quartz	608.304	4.24018	39.7692	9.37913	1282.24	2.8081e-09
466	E:/Veroeffentlichungen/Paperinpreparation/PyvsFTIR/pygcms/Sediment_He430_20_40,0mL_78x78_LH_FTIR2_or.csv	466	15	quartz	608.304	7.25219	49.3277	6.80176	836.43	1.83178e-09
467	E:/Veroeffentlichungen/Paperinpreparation/PyvsFTIR/pygcms/Sediment_He430_20_40,0mL_78x78_LH_FTIR2_or.csv	467	15	quartz	608.304	5	55.15	11.03	2459.2	5.38564e-09
468	E:/Veroeffentlichungen/Paperinpreparation/PyvsFTIR/pygcms/Sediment_He430_20_40,0mL_78x78_LH_FTIR2_or.csv	468	15	quartz	608.304	1.73205	24.6638	14.2397	1832.98	4.01422e-09
469	E:/Veroeffentlichungen/Paperinpreparation/PyvsFTIR/pygcms/Sediment_He430_20_40,0mL_78x78_LH_FTIR2_or.csv	469	15	quartz	608.304	3.40101	34.8799	10.2557	1344.64	2.94477e-09
470	E:/Veroeffentlichungen/Paperinpreparation/PyvsFTIR/pygcms/Sediment_He430_20_40,0mL_78x78_LH_FTIR2_or.csv	470	15	quartz	608.304	2.61803	33.09	12.6393	1937.48	4.24307e-09
471	E:/Veroeffentlichungen/Paperinpreparation/PyvsFTIR/pygcms/Sediment_He430_20_40,0mL_78x78_LH_FTIR2_or.csv	471	15	quartz	608.304	1.73205	24.6638	14.2397	1832.98	4.01422e-09
472	E:/Veroeffentlichungen/Paperinpreparation/PyvsFTIR/pygcms/Sediment_He430_20_40,0mL_78x78_LH_FTIR2_or.csv	472	15	quartz	608.304	8.27922	55.15	6.66126	896.922	1.96426e-09
473	E:/Veroeffentlichungen/Paperinpreparation/PyvsFTIR/pygcms/Sediment_He430_20_40,0mL_78x78_LH_FTIR2_or.csv	473	15	quartz	608.304	3.40101	34.8799	10.2557	1344.64	2.94477e-09
474	E:/Veroeffentlichungen/Paperinpreparation/PyvsFTIR/pygcms/Sediment_He430_20_40,0mL_78x78_LH_FTIR2_or.csv	474	15	quartz	608.304	2.88675	31.1976	10.8071	1335.49	2.92471e-09
475	E:/Veroeffentlichungen/Paperinpreparation/PyvsFTIR/pygcms/Sediment_He430_20_40,0mL_78x78_LH_FTIR2_or.csv	475	15	quartz	608.304	2.88675	31.1976	10.8071	1335.49	2.92471e-09
476	E:/Veroeffentlichungen/Paperinpreparation/PyvsFTIR/pygcms/Sediment_He430_20_40,0mL_78x78_LH_FTIR2_or.csv	476	15	quartz	608.304	8.27922	55.15	6.66126	896.922	1.96426e-09
477	E:/Veroeffentlichungen/Paperinpreparation/PyvsFTIR/pygcms/Sediment_He430_20_40,0mL_78x78_LH_FTIR2_or.csv	477	15	quartz	608.304	6.30779	45.4779	7.20979	866.448	1.89752e-09
478	E:/Veroeffentlichungen/Paperinpreparation/PyvsFTIR/pygcms/Sediment_He430_20_40,0mL_78x78_LH_FTIR2_or.csv	478	15	quartz	608.304	5	55.15	11.03	2459.2	5.38564e-09
479	E:/Veroeffentlichungen/Paperinpreparation/PyvsFTIR/pygcms/Sediment_He430_20_40,0mL_78x78_LH_FTIR2_or.csv	479	15	quartz	608.304	2.61803	31.1976	11.9164	1623.71	3.55592e-09
480	E:/Veroeffentlichungen/Paperinpreparation/PyvsFTIR/pygcms/Sediment_He430_20_40,0mL_78x78_LH_FTIR2_or.csv	480	15	quartz	608.304	6.8541	49.3277	7.19681	936.412	2.05074e-09
481	E:/Veroeffentlichungen/Paperinpreparation/PyvsFTIR/pygcms/Sediment_He430_20_40,0mL_78x78_LH_FTIR2_or.csv	481	15	quartz	608.304	3.40101	34.8799	10.2557	1344.64	2.94477e-09
482	E:/Veroeffentlichungen/Paperinpreparation/PyvsFTIR/pygcms/Sediment_He430_20_40,0mL_78x78_LH_FTIR2_or.csv	482	15	quartz	608.304	3.40101	34.8799	10.2557	1344.64	2.94477e-09
483	E:/Veroeffentlichungen/Paperinpreparation/PyvsFTIR/pygcms/Sediment_He430_20_40,0mL_78x78_LH_FTIR2_or.csv	483	15	quartz	608.304	7.25219	49.3277	6.80176	836.43	1.83178e-09
484	E:/Veroeffentlichungen/Paperinpreparation/PyvsFTIR/pygcms/Sediment_He430_20_40,0mL_78x78_LH_FTIR2_or.csv	484	15	quartz	608.304	1.62117	24.6638	15.2136	2092.27	4.58208e-09
485	E:/Veroeffentlichungen/Paperinpreparation/PyvsFTIR/pygcms/Sediment_He430_20_40,0mL_78x78_LH_FTIR2_or.csv	485	15	quartz	608.304	2.88675	31.1976	10.8071	1335.49	2.92471e-09
486	E:/Veroeffentlichungen/Paperinpreparation/PyvsFTIR/pygcms/Sediment_He430_20_40,0mL_78x78_LH_FTIR2_or.csv	486	15	quartz	608.304	1.73205	24.6638	14.2397	1832.98	4.01422e-09
487	E:/Veroeffentlichungen/Paperinpreparation/PyvsFTIR/pygcms/Sediment_He430_20_40,0mL_78x78_LH_FTIR2_or.csv	487	15	quartz	608.304	1.73205	24.6638	14.2397	1832.98	4.01422e-09
488	E:/Veroeffentlichungen/Paperinpreparation/PyvsFTIR/pygcms/Sediment_He430_20_40,0mL_78x78_LH_FTIR2_or.csv	488	15	quartz	608.304	1.73205	24.6638	14.2397	1832.98	4.01422e-09
489	E:/Veroeffentlichungen/Paperinpreparation/PyvsFTIR/pygcms/Sediment_He430_20_40,0mL_78x78_LH_FTIR2_or.csv	489	15	quartz	608.304	2.88675	31.1976	10.8071	1335.49	2.92471e-09
490	E:/Veroeffentlichungen/Paperinpreparation/PyvsFTIR/pygcms/Sediment_He430_20_40,0mL_78x78_LH_FTIR2_or.csv	490	15	quartz	608.304	1.73205	24.6638	14.2397	1832.98	4.01422e-09
491	E:/Veroeffentlichungen/Paperinpreparation/PyvsFTIR/pygcms/Sediment_He430_20_40,0mL_78x78_LH_FTIR2_or.csv	491	15	quartz	608.304	5.20799	45.4779	8.73233	1271.03	2.78356e-09
492	E:/Veroeffentlichungen/Paperinpreparation/PyvsFTIR/pygcms/Sediment_He430_20_40,0mL_78x78_LH_FTIR2_or.csv	492	15	quartz	608.304	5	55.15	11.03	2459.2	5.38564e-09
493	E:/Veroeffentlichungen/Paperinpreparation/PyvsFTIR/pygcms/Sediment_He430_20_40,0mL_78x78_LH_FTIR2_or.csv	493	15	quartz	608.304	2.88675	44.12	15.2836	3777.33	8.27234e-09
494	E:/Veroeffentlichungen/Paperinpreparation/PyvsFTIR/pygcms/Sediment_He430_20_40,0mL_78x78_LH_FTIR2_or.csv	494	15	quartz	608.304	4.39107	39.7692	9.05685	1195.63	2.61844e-09
495	E:/Veroeffentlichungen/Paperinpreparation/PyvsFTIR/pygcms/Sediment_He430_20_40,0mL_78x78_LH_FTIR2_or.csv	495	15	quartz	608.304	1.73205	24.6638	14.2397	1832.98	4.01422e-09
496	E:/Veroeffentlichungen/Paperinpreparation/PyvsFTIR/pygcms/Sediment_He430_20_40,0mL_78x78_LH_FTIR2_or.csv	496	15	quartz	608.304	3.40101	34.8799	10.2557	1344.64	2.94477e-09
497	E:/Veroeffentlichungen/Paperinpreparation/PyvsFTIR/pygcms/Sediment_He430_20_40,0mL_78x78_LH_FTIR2_or.csv	497	15	quartz	608.304	1.73205	24.6638	14.2397	1832.98	4.01422e-09
498	E:/Veroeffentlichungen/Paperinpreparation/PyvsFTIR/pygcms/Sediment_He430_20_40,0mL_78x78_LH_FTIR2_or.csv	498	15	quartz	608.304	2.88675	31.1976	10.8071	1335.49	2.92471e-09
499	E:/Veroeffentlichungen/Paperinpreparation/PyvsFTIR/pygcms/Sediment_He430_20_40,0mL_78x78_LH_FTIR2_or.csv	499	15	quartz	608.304	3.51555	34.8799	9.92161	1258.45	2.75601e-09
500	E:/Veroeffentlichungen/Paperinpreparation/PyvsFTIR/pygcms/Sediment_He430_20_40,0mL_78x78_LH_FTIR2_or.csv	500	15	quartz	608.304	2.61803	31.1976	11.9164	1623.71	3.55592e-09
501	E:/Veroeffentlichungen/Paperinpreparation/PyvsFTIR/pygcms/Sediment_He430_20_40,0mL_78x78_LH_FTIR2_or.csv	501	15	quartz	608.304	2.43545	34.8799	14.3218	2622.2	5.74261e-09
502	E:/Veroeffentlichungen/Paperinpreparation/PyvsFTIR/pygcms/Sediment_He430_20_40,0mL_78x78_LH_FTIR2_or.csv	502	15	quartz	608.304	5.82843	49.3277	8.46329	1294.99	2.83602e-09
503	E:/Veroeffentlichungen/Paperinpreparation/PyvsFTIR/pygcms/Sediment_He430_20_40,0mL_78x78_LH_FTIR2_or.csv	503	15	quartz	608.304	1.73205	24.6638	14.2397	1832.98	4.01422e-09
504	E:/Veroeffentlichungen/Paperinpreparation/PyvsFTIR/pygcms/Sediment_He430_20_40,0mL_78x78_LH_FTIR2_or.csv	504	15	quartz	608.304	6.30779	45.4779	7.20979	866.448	1.89752e-09
505	E:/Veroeffentlichungen/Paperinpreparation/PyvsFTIR/pygcms/Sediment_He430_20_40,0mL_78x78_LH_FTIR2_or.csv	505	15	quartz	608.304	2.14476	31.1976	14.5459	2419.36	5.2984e-09
506	E:/Veroeffentlichungen/Paperinpreparation/PyvsFTIR/pygcms/Sediment_He430_20_40,0mL_78x78_LH_FTIR2_or.csv	506	15	quartz	486.644	1.73205	24.6638	14.2397	1832.98	4.01422e-09
507	E:/Veroeffentlichungen/Paperinpreparation/PyvsFTIR/pygcms/Sediment_He430_20_40,0mL_78x78_LH_FTIR2_or.csv	507	15	quartz	486.644	1.63299	22.06	13.5089	1475.52	3.23138e-09
508	E:/Veroeffentlichungen/Paperinpreparation/PyvsFTIR/pygcms/Sediment_He430_20_40,0mL_78x78_LH_FTIR2_or.csv	508	15	quartz	486.644	4	44.12	11.03	1967.36	4.30851e-09
509	E:/Veroeffentlichungen/Paperinpreparation/PyvsFTIR/pygcms/Sediment_He430_20_40,0mL_78x78_LH_FTIR2_or.csv	509	15	quartz	486.644	2.44949	24.6638	10.069	916.488	2.00711e-09
510	E:/Veroeffentlichungen/Paperinpreparation/PyvsFTIR/pygcms/Sediment_He430_20_40,0mL_78x78_LH_FTIR2_or.csv	510	15	quartz	486.644	2.61803	24.6638	9.42074	802.283	1.757e-09
511	E:/Veroeffentlichungen/Paperinpreparation/PyvsFTIR/pygcms/Sediment_He430_20_40,0mL_78x78_LH_FTIR2_or.csv	511	15	quartz	486.644	2.61803	24.6638	9.42074	802.283	1.757e-09
512	E:/Veroeffentlichungen/Paperinpreparation/PyvsFTIR/pygcms/Sediment_He430_20_40,0mL_78x78_LH_FTIR2_or.csv	512	15	quartz	486.644	1.63299	22.06	13.5089	1475.52	3.23138e-09
513	E:/Veroeffentlichungen/Paperinpreparation/PyvsFTIR/pygcms/Sediment_He430_20_40,0mL_78x78_LH_FTIR2_or.csv	513	15	quartz	486.644	2.61803	24.6638	9.42074	802.283	1.757e-09
514	E:/Veroeffentlichungen/Paperinpreparation/PyvsFTIR/pygcms/Sediment_He430_20_40,0mL_78x78_LH_FTIR2_or.csv	514	15	quartz	486.644	1.63299	22.06	13.5089	1475.52	3.23138e-09
515	E:/Veroeffentlichungen/Paperinpreparation/PyvsFTIR/pygcms/Sediment_He430_20_40,0mL_78x78_LH_FTIR2_or.csv	515	15	quartz	486.644	6.16566	39.7692	6.45012	606.428	1.32808e-09
516	E:/Veroeffentlichungen/Paperinpreparation/PyvsFTIR/pygcms/Sediment_He430_20_40,0mL_78x78_LH_FTIR2_or.csv	516	15	quartz	486.644	1.63299	22.06	13.5089	1475.52	3.23138e-09
517	E:/Veroeffentlichungen/Paperinpreparation/PyvsFTIR/pygcms/Sediment_He430_20_40,0mL_78x78_LH_FTIR2_or.csv	517	15	quartz	486.644	2.61803	24.6638	9.42074	802.283	1.757e-09
518	E:/Veroeffentlichungen/Paperinpreparation/PyvsFTIR/pygcms/Sediment_He430_20_40,0mL_78x78_LH_FTIR2_or.csv	518	15	quartz	486.644	2.61803	24.6638	9.42074	802.283	1.757e-09
519	E:/Veroeffentlichungen/Paperinpreparation/PyvsFTIR/pygcms/Sediment_He430_20_40,0mL_78x78_LH_FTIR2_or.csv	519	15	quartz	486.644	1.63299	22.06	13.5089	1475.52	3.23138e-09
520	E:/Veroeffentlichungen/Paperinpreparation/PyvsFTIR/pygcms/Sediment_He430_20_40,0mL_78x78_LH_FTIR2_or.csv	520	15	quartz	486.644	1	15.5988	15.5988	1391.13	3.04658e-09
521	E:/Veroeffentlichungen/Paperinpreparation/PyvsFTIR/pygcms/Sediment_He430_20_40,0mL_78x78_LH_FTIR2_or.csv	521	15	quartz	486.644	2.61803	24.6638	9.42074	802.283	1.757e-09
522	E:/Veroeffentlichungen/Paperinpreparation/PyvsFTIR/pygcms/Sediment_He430_20_40,0mL_78x78_LH_FTIR2_or.csv	522	15	quartz	486.644	2.44949	24.6638	10.069	916.488	2.00711e-09
523	E:/Veroeffentlichungen/Paperinpreparation/PyvsFTIR/pygcms/Sediment_He430_20_40,0mL_78x78_LH_FTIR2_or.csv	523	15	quartz	486.644	4	44.12	11.03	1967.36	4.30851e-09
524	E:/Veroeffentlichungen/Paperinpreparation/PyvsFTIR/pygcms/Sediment_He430_20_40,0mL_78x78_LH_FTIR2_or.csv	524	15	quartz	486.644	2.61803	24.6638	9.42074	802.283	1.757e-09
525	E:/Veroeffentlichungen/Paperinpreparation/PyvsFTIR/pygcms/Sediment_He430_20_40,0mL_78x78_LH_FTIR2_or.csv	525	15	quartz	486.644	2.61803	24.6638	9.42074	802.283	1.757e-09
526	E:/Veroeffentlichungen/Paperinpreparation/PyvsFTIR/pygcms/Sediment_He430_20_40,0mL_78x78_LH_FTIR2_or.csv	526	15	quartz	486.644	5.82843	34.8799	5.98445	457.847	1.00269e-09
527	E:/Veroeffentlichungen/Paperinpreparation/PyvsFTIR/pygcms/Sediment_He430_20_40,0mL_78x78_LH_FTIR2_or.csv	527	15	quartz	486.644	5.82843	34.8799	5.98445	457.847	1.00269e-09
528	E:/Veroeffentlichungen/Paperinpreparation/PyvsFTIR/pygcms/Sediment_He430_20_40,0mL_78x78_LH_FTIR2_or.csv	528	15	quartz	486.644	2.44949	24.6638	10.069	916.488	2.00711e-09
529	E:/Veroeffentlichungen/Paperinpreparation/PyvsFTIR/pygcms/Sediment_He430_20_40,0mL_78x78_LH_FTIR2_or.csv	529	15	quartz	486.644	2.61803	24.6638	9.42074	802.283	1.757e-09
530	E:/Veroeffentlichungen/Paperinpreparation/PyvsFTIR/pygcms/Sediment_He430_20_40,0mL_78x78_LH_FTIR2_or.csv	530	15	quartz	486.644	1.63299	22.06	13.5089	1475.52	3.23138e-09
531	E:/Veroeffentlichungen/Paperinpreparation/PyvsFTIR/pygcms/Sediment_He430_20_40,0mL_78x78_LH_FTIR2_or.csv	531	15	quartz	486.644	6.16566	39.7692	6.45012	606.428	1.32808e-09
532	E:/Veroeffentlichungen/Paperinpreparation/PyvsFTIR/pygcms/Sediment_He430_20_40,0mL_78x78_LH_FTIR2_or.csv	532	15	quartz	486.644	5.82843	34.8799	5.98445	457.847	1.00269e-09
533	E:/Veroeffentlichungen/Paperinpreparation/PyvsFTIR/pygcms/Sediment_He430_20_40,0mL_78x78_LH_FTIR2_or.csv	533	15	quartz	486.644	5.82843	34.8799	5.98445	457.847	1.00269e-09
534	E:/Veroeffentlichungen/Paperinpreparation/PyvsFTIR/pygcms/Sediment_He430_20_40,0mL_78x78_LH_FTIR2_or.csv	534	15	quartz	486.644	2.61803	24.6638	9.42074	802.283	1.757e-09
535	E:/Veroeffentlichungen/Paperinpreparation/PyvsFTIR/pygcms/Sediment_He430_20_40,0mL_78x78_LH_FTIR2_or.csv	535	15	quartz	486.644	2.61803	24.6638	9.42074	802.283	1.757e-09
536	E:/Veroeffentlichungen/Paperinpreparation/PyvsFTIR/pygcms/Sediment_He430_20_40,0mL_78x78_LH_FTIR2_or.csv	536	15	quartz	486.644	2.61803	24.6638	9.42074	802.283	1.757e-09
537	E:/Veroeffentlichungen/Paperinpreparation/PyvsFTIR/pygcms/Sediment_He430_20_40,0mL_78x78_LH_FTIR2_or.csv	537	15	quartz	486.644	2.61803	24.6638	9.42074	802.283	1.757e-09
538	E:/Veroeffentlichungen/Paperinpreparation/PyvsFTIR/pygcms/Sediment_He430_20_40,0mL_78x78_LH_FTIR2_or.csv	538	15	quartz	486.644	4	44.12	11.03	1967.36	4.30851e-09
539	E:/Veroeffentlichungen/Paperinpreparation/PyvsFTIR/pygcms/Sediment_He430_20_40,0mL_78x78_LH_FTIR2_or.csv	539	15	quartz	486.644	4	44.12	11.03	1967.36	4.30851e-09
540	E:/Veroeffentlichungen/Paperinpreparation/PyvsFTIR/pygcms/Sediment_He430_20_40,0mL_78x78_LH_FTIR2_or.csv	540	15	quartz	486.644	2.44949	24.6638	10.069	916.488	2.00711e-09
541	E:/Veroeffentlichungen/Paperinpreparation/PyvsFTIR/pygcms/Sediment_He430_20_40,0mL_78x78_LH_FTIR2_or.csv	541	15	quartz	486.644	2.44949	24.6638	10.069	916.488	2.00711e-09
542	E:/Veroeffentlichungen/Paperinpreparation/PyvsFTIR/pygcms/Sediment_He430_20_40,0mL_78x78_LH_FTIR2_or.csv	542	15	quartz	486.644	2.61803	24.6638	9.42074	802.283	1.757e-09
543	E:/Veroeffentlichungen/Paperinpreparation/PyvsFTIR/pygcms/Sediment_He430_20_40,0mL_78x78_LH_FTIR2_or.csv	543	15	quartz	486.644	1	15.5988	15.5988	1391.13	3.04658e-09
544	E:/Veroeffentlichungen/Paperinpreparation/PyvsFTIR/pygcms/Sediment_He430_20_40,0mL_78x78_LH_FTIR2_or.csv	544	15	quartz	486.644	1	15.5988	15.5988	1391.13	3.04658e-09
545	E:/Veroeffentlichungen/Paperinpreparation/PyvsFTIR/pygcms/Sediment_He430_20_40,0mL_78x78_LH_FTIR2_or.csv	545	15	quartz	486.644	6.16566	39.7692	6.45012	606.428	1.32808e-09
546	E:/Veroeffentlichungen/Paperinpreparation/PyvsFTIR/pygcms/Sediment_He430_20_40,0mL_78x78_LH_FTIR2_or.csv	546	15	quartz	486.644	2.61803	24.6638	9.42074	802.283	1.757e-09
547	E:/Veroeffentlichungen/Paperinpreparation/PyvsFTIR/pygcms/Sediment_He430_20_40,0mL_78x78_LH_FTIR2_or.csv	547	15	quartz	486.644	6.8541	39.7692	5.80225	490.724	1.07469e-09
548	E:/Veroeffentlichungen/Paperinpreparation/PyvsFTIR/pygcms/Sediment_He430_20_40,0mL_78x78_LH_FTIR2_or.csv	548	15	quartz	486.644	1	15.5988	15.5988	1391.13	3.04658e-09
549	E:/Veroeffentlichungen/Paperinpreparation/PyvsFTIR/pygcms/Sediment_He430_20_40,0mL_78x78_LH_FTIR2_or.csv	549	15	quartz	486.644	4.4712	34.8799	7.80102	777.991	1.7038e-09
550	E:/Veroeffentlichungen/Paperinpreparation/PyvsFTIR/pygcms/Sediment_He430_20_40,0mL_78x78_LH_FTIR2_or.csv	550	15	quartz	486.644	2.61803	24.6638	9.42074	802.283	1.757e-09
551	E:/Veroeffentlichungen/Paperinpreparation/PyvsFTIR/pygcms/Sediment_He430_20_40,0mL_78x78_LH_FTIR2_or.csv	551	15	quartz	486.644	4.4712	34.8799	7.80102	777.991	1.7038e-09
552	E:/Veroeffentlichungen/Paperinpreparation/PyvsFTIR/pygcms/Sediment_He430_20_40,0mL_78x78_LH_FTIR2_or.csv	552	15	quartz	486.644	5.82843	34.8799	5.98445	457.847	1.00269e-09
553	E:/Veroeffentlichungen/Paperinpreparation/PyvsFTIR/pygcms/Sediment_He430_20_40,0mL_78x78_LH_FTIR2_or.csv	553	15	quartz	486.644	2.61803	24.6638	9.42074	802.283	1.757e-09
554	E:/Veroeffentlichungen/Paperinpreparation/PyvsFTIR/pygcms/Sediment_He430_20_40,0mL_78x78_LH_FTIR2_or.csv	554	15	quartz	486.644	4.4712	34.8799	7.80102	777.991	1.7038e-09
555	E:/Veroeffentlichungen/Paperinpreparation/PyvsFTIR/pygcms/Sediment_He430_20_40,0mL_78x78_LH_FTIR2_or.csv	555	15	quartz	486.644	1	15.5988	15.5988	1391.13	3.04658e-09
556	E:/Veroeffentlichungen/Paperinpreparation/PyvsFTIR/pygcms/Sediment_He430_20_40,0mL_78x78_LH_FTIR2_or.csv	556	15	quartz	486.644	2.44949	24.6638	10.069	916.488	2.00711e-09
557	E:/Veroeffentlichungen/Paperinpreparation/PyvsFTIR/pygcms/Sediment_He430_20_40,0mL_78x78_LH_FTIR2_or.csv	557	15	quartz	486.644	2.61803	24.6638	9.42074	802.283	1.757e-09
558	E:/Veroeffentlichungen/Paperinpreparation/PyvsFTIR/pygcms/Sediment_He430_20_40,0mL_78x78_LH_FTIR2_or.csv	558	15	quartz	486.644	2.61803	24.6638	9.42074	802.283	1.757e-09
559	E:/Veroeffentlichungen/Paperinpreparation/PyvsFTIR/pygcms/Sediment_He430_20_40,0mL_78x78_LH_FTIR2_or.csv	559	15	quartz	486.644	2.44949	24.6638	10.069	916.488	2.00711e-09
560	E:/Veroeffentlichungen/Paperinpreparation/PyvsFTIR/pygcms/Sediment_He430_20_40,0mL_78x78_LH_FTIR2_or.csv	560	15	quartz	486.644	2.61803	24.6638	9.42074	802.283	1.757e-09
561	E:/Veroeffentlichungen/Paperinpreparation/PyvsFTIR/pygcms/Sediment_He430_20_40,0mL_78x78_LH_FTIR2_or.csv	561	15	quartz	486.644	2.61803	24.6638	9.42074	802.283	1.757e-09
562	E:/Veroeffentlichungen/Paperinpreparation/PyvsFTIR/pygcms/Sediment_He430_20_40,0mL_78x78_LH_FTIR2_or.csv	562	15	quartz	486.644	4	44.12	11.03	1967.36	4.30851e-09
563	E:/Veroeffentlichungen/Paperinpreparation/PyvsFTIR/pygcms/Sediment_He430_20_40,0mL_78x78_LH_FTIR2_or.csv	563	15	quartz	486.644	6.8541	39.7692	5.80225	490.724	1.07469e-09
564	E:/Veroeffentlichungen/Paperinpreparation/PyvsFTIR/pygcms/Sediment_He430_20_40,0mL_78x78_LH_FTIR2_or.csv	564	15	quartz	486.644	2.61803	24.6638	9.42074	802.283	1.757e-09
565	E:/Veroeffentlichungen/Paperinpreparation/PyvsFTIR/pygcms/Sediment_He430_20_40,0mL_78x78_LH_FTIR2_or.csv	565	15	quartz	486.644	1.63299	22.06	13.5089	1475.52	3.23138e-09
566	E:/Veroeffentlichungen/Paperinpreparation/PyvsFTIR/pygcms/Sediment_He430_20_40,0mL_78x78_LH_FTIR2_or.csv	566	15	quartz	486.644	4.4712	34.8799	7.80102	777.991	1.7038e-09
567	E:/Veroeffentlichungen/Paperinpreparation/PyvsFTIR/pygcms/Sediment_He430_20_40,0mL_78x78_LH_FTIR2_or.csv	567	15	quartz	486.644	4	44.12	11.03	1967.36	4.30851e-09
568	E:/Veroeffentlichungen/Paperinpreparation/PyvsFTIR/pygcms/Sediment_He430_20_40,0mL_78x78_LH_FTIR2_or.csv	568	15	quartz	486.644	2.61803	24.6638	9.42074	802.283	1.757e-09
569	E:/Veroeffentlichungen/Paperinpreparation/PyvsFTIR/pygcms/Sediment_He430_20_40,0mL_78x78_LH_FTIR2_or.csv	569	15	quartz	486.644	5.82843	34.8799	5.98445	457.847	1.00269e-09
570	E:/Veroeffentlichungen/Paperinpreparation/PyvsFTIR/pygcms/Sediment_He430_20_40,0mL_78x78_LH_FTIR2_or.csv	570	15	quartz	486.644	4	44.12	11.03	1967.36	4.30851e-09
571	E:/Veroeffentlichungen/Paperinpreparation/PyvsFTIR/pygcms/Sediment_He430_20_40,0mL_78x78_LH_FTIR2_or.csv	571	15	quartz	486.644	2.44949	24.6638	10.069	916.488	2.00711e-09
572	E:/Veroeffentlichungen/Paperinpreparation/PyvsFTIR/pygcms/Sediment_He430_20_40,0mL_78x78_LH_FTIR2_or.csv	572	15	quartz	486.644	6.8541	39.7692	5.80225	490.724	1.07469e-09
573	E:/Veroeffentlichungen/Paperinpreparation/PyvsFTIR/pygcms/Sediment_He430_20_40,0mL_78x78_LH_FTIR2_or.csv	573	15	quartz	486.644	4	44.12	11.03	1967.36	4.30851e-09
574	E:/Veroeffentlichungen/Paperinpreparation/PyvsFTIR/pygcms/Sediment_He430_20_40,0mL_78x78_LH_FTIR2_or.csv	574	15	quartz	486.644	1.63299	22.06	13.5089	1475.52	3.23138e-09
575	E:/Veroeffentlichungen/Paperinpreparation/PyvsFTIR/pygcms/Sediment_He430_20_40,0mL_78x78_LH_FTIR2_or.csv	575	15	quartz	486.644	4	44.12	11.03	1967.36	4.30851e-09
576	E:/Veroeffentlichungen/Paperinpreparation/PyvsFTIR/pygcms/Sediment_He430_20_40,0mL_78x78_LH_FTIR2_or.csv	576	15	quartz	486.644	2.44949	24.6638	10.069	916.488	2.00711e-09
577	E:/Veroeffentlichungen/Paperinpreparation/PyvsFTIR/pygcms/Sediment_He430_20_40,0mL_78x78_LH_FTIR2_or.csv	577	15	quartz	486.644	1	15.5988	15.5988	1391.13	3.04658e-09
578	E:/Veroeffentlichungen/Paperinpreparation/PyvsFTIR/pygcms/Sediment_He430_20_40,0mL_78x78_LH_FTIR2_or.csv	578	15	quartz	486.644	1.63299	22.06	13.5089	1475.52	3.23138e-09
579	E:/Veroeffentlichungen/Paperinpreparation/PyvsFTIR/pygcms/Sediment_He430_20_40,0mL_78x78_LH_FTIR2_or.csv	579	15	quartz	486.644	2.44949	24.6638	10.069	916.488	2.00711e-09
580	E:/Veroeffentlichungen/Paperinpreparation/PyvsFTIR/pygcms/Sediment_He430_20_40,0mL_78x78_LH_FTIR2_or.csv	580	15	quartz	486.644	6.16566	39.7692	6.45012	606.428	1.32808e-09
581	E:/Veroeffentlichungen/Paperinpreparation/PyvsFTIR/pygcms/Sediment_He430_20_40,0mL_78x78_LH_FTIR2_or.csv	581	15	quartz	486.644	1.63299	22.06	13.5089	1475.52	3.23138e-09
582	E:/Veroeffentlichungen/Paperinpreparation/PyvsFTIR/pygcms/Sediment_He430_20_40,0mL_78x78_LH_FTIR2_or.csv	582	15	quartz	486.644	1.63299	22.06	13.5089	1475.52	3.23138e-09
583	E:/Veroeffentlichungen/Paperinpreparation/PyvsFTIR/pygcms/Sediment_He430_20_40,0mL_78x78_LH_FTIR2_or.csv	583	15	quartz	486.644	6.8541	39.7692	5.80225	490.724	1.07469e-09
584	E:/Veroeffentlichungen/Paperinpreparation/PyvsFTIR/pygcms/Sediment_He430_20_40,0mL_78x78_LH_FTIR2_or.csv	584	15	quartz	486.644	1.63299	22.06	13.5089	1475.52	3.23138e-09
585	E:/Veroeffentlichungen/Paperinpreparation/PyvsFTIR/pygcms/Sediment_He430_20_40,0mL_78x78_LH_FTIR2_or.csv	585	15	quartz	486.644	1.63299	22.06	13.5089	1475.52	3.23138e-09
586	E:/Veroeffentlichungen/Paperinpreparation/PyvsFTIR/pygcms/Sediment_He430_20_40,0mL_78x78_LH_FTIR2_or.csv	586	15	quartz	486.644	4	44.12	11.03	1967.36	4.30851e-09
587	E:/Veroeffentlichungen/Paperinpreparation/PyvsFTIR/pygcms/Sediment_He430_20_40,0mL_78x78_LH_FTIR2_or.csv	587	15	quartz	486.644	6.16566	39.7692	6.45012	606.428	1.32808e-09
588	E:/Veroeffentlichungen/Paperinpreparation/PyvsFTIR/pygcms/Sediment_He430_20_40,0mL_78x78_LH_FTIR2_or.csv	588	15	quartz	486.644	2.61803	24.6638	9.42074	802.283	1.757e-09
589	E:/Veroeffentlichungen/Paperinpreparation/PyvsFTIR/pygcms/Sediment_He430_20_40,0mL_78x78_LH_FTIR2_or.csv	589	15	quartz	486.644	4.4712	34.8799	7.80102	777.991	1.7038e-09
590	E:/Veroeffentlichungen/Paperinpreparation/PyvsFTIR/pygcms/Sediment_He430_20_40,0mL_78x78_LH_FTIR2_or.csv	590	15	quartz	486.644	2.44949	24.6638	10.069	916.488	2.00711e-09
591	E:/Veroeffentlichungen/Paperinpreparation/PyvsFTIR/pygcms/Sediment_He430_20_40,0mL_78x78_LH_FTIR2_or.csv	591	15	quartz	486.644	4.4712	34.8799	7.80102	777.991	1.7038e-09
592	E:/Veroeffentlichungen/Paperinpreparation/PyvsFTIR/pygcms/Sediment_He430_20_40,0mL_78x78_LH_FTIR2_or.csv	592	15	quartz	486.644	1	15.5988	15.5988	1391.13	3.04658e-09
593	E:/Veroeffentlichungen/Paperinpreparation/PyvsFTIR/pygcms/Sediment_He430_20_40,0mL_78x78_LH_FTIR2_or.csv	593	15	quartz	486.644	1	15.5988	15.5988	1391.13	3.04658e-09
594	E:/Veroeffentlichungen/Paperinpreparation/PyvsFTIR/pygcms/Sediment_He430_20_40,0mL_78x78_LH_FTIR2_or.csv	594	15	quartz	486.644	1.63299	22.06	13.5089	1475.52	3.23138e-09
595	E:/Veroeffentlichungen/Paperinpreparation/PyvsFTIR/pygcms/Sediment_He430_20_40,0mL_78x78_LH_FTIR2_or.csv	595	15	quartz	486.644	4	44.12	11.03	1967.36	4.30851e-09
596	E:/Veroeffentlichungen/Paperinpreparation/PyvsFTIR/pygcms/Sediment_He430_20_40,0mL_78x78_LH_FTIR2_or.csv	596	15	quartz	486.644	2.61803	24.6638	9.42074	802.283	1.757e-09
597	E:/Veroeffentlichungen/Paperinpreparation/PyvsFTIR/pygcms/Sediment_He430_20_40,0mL_78x78_LH_FTIR2_or.csv	597	15	quartz	486.644	2.44949	24.6638	10.069	916.488	2.00711e-09
598	E:/Veroeffentlichungen/Paperinpreparation/PyvsFTIR/pygcms/Sediment_He430_20_40,0mL_78x78_LH_FTIR2_or.csv	598	15	quartz	486.644	2.61803	24.6638	9.42074	802.283	1.757e-09
599	E:/Veroeffentlichungen/Paperinpreparation/PyvsFTIR/pygcms/Sediment_He430_20_40,0mL_78x78_LH_FTIR2_or.csv	599	15	quartz	486.644	2.44949	24.6638	10.069	916.488	2.00711e-09
600	E:/Veroeffentlichungen/Paperinpreparation/PyvsFTIR/pygcms/Sediment_He430_20_40,0mL_78x78_LH_FTIR2_or.csv	600	15	quartz	486.644	1.63299	22.06	13.5089	1475.52	3.23138e-09
601	E:/Veroeffentlichungen/Paperinpreparation/PyvsFTIR/pygcms/Sediment_He430_20_40,0mL_78x78_LH_FTIR2_or.csv	601	15	quartz	486.644	6.8541	39.7692	5.80225	490.724	1.07469e-09
602	E:/Veroeffentlichungen/Paperinpreparation/PyvsFTIR/pygcms/Sediment_He430_20_40,0mL_78x78_LH_FTIR2_or.csv	602	15	quartz	486.644	2.61803	24.6638	9.42074	802.283	1.757e-09
603	E:/Veroeffentlichungen/Paperinpreparation/PyvsFTIR/pygcms/Sediment_He430_20_40,0mL_78x78_LH_FTIR2_or.csv	603	15	quartz	486.644	2.44949	24.6638	10.069	916.488	2.00711e-09
604	E:/Veroeffentlichungen/Paperinpreparation/PyvsFTIR/pygcms/Sediment_He430_20_40,0mL_78x78_LH_FTIR2_or.csv	604	15	quartz	486.644	4.4712	34.8799	7.80102	777.991	1.7038e-09
605	E:/Veroeffentlichungen/Paperinpreparation/PyvsFTIR/pygcms/Sediment_He430_20_40,0mL_78x78_LH_FTIR2_or.csv	605	15	quartz	486.644	3.60063	31.1976	8.66447	858.423	1.87995e-09
606	E:/Veroeffentlichungen/Paperinpreparation/PyvsFTIR/pygcms/Sediment_He430_20_40,0mL_78x78_LH_FTIR2_or.csv	606	15	quartz	486.644	2.61803	24.6638	9.42074	802.283	1.757e-09
607	E:/Veroeffentlichungen/Paperinpreparation/PyvsFTIR/pygcms/Sediment_He430_20_40,0mL_78x78_LH_FTIR2_or.csv	607	15	quartz	486.644	6.8541	39.7692	5.80225	490.724	1.07469e-09
608	E:/Veroeffentlichungen/Paperinpreparation/PyvsFTIR/pygcms/Sediment_He430_20_40,0mL_78x78_LH_FTIR2_or.csv	608	15	quartz	486.644	2.44949	24.6638	10.069	916.488	2.00711e-09
609	E:/Veroeffentlichungen/Paperinpreparation/PyvsFTIR/pygcms/Sediment_He430_20_40,0mL_78x78_LH_FTIR2_or.csv	609	15	quartz	486.644	2.44949	24.6638	10.069	916.488	2.00711e-09
610	E:/Veroeffentlichungen/Paperinpreparation/PyvsFTIR/pygcms/Sediment_He430_20_40,0mL_78x78_LH_FTIR2_or.csv	610	15	quartz	486.644	4	44.12	11.03	1967.36	4.30851e-09
611	E:/Veroeffentlichungen/Paperinpreparation/PyvsFTIR/pygcms/Sediment_He430_20_40,0mL_78x78_LH_FTIR2_or.csv	611	15	quartz	486.644	5.82843	34.8799	5.98445	457.847	1.00269e-09
612	E:/Veroeffentlichungen/Paperinpreparation/PyvsFTIR/pygcms/Sediment_He430_20_40,0mL_78x78_LH_FTIR2_or.csv	612	15	quartz	486.644	2.61803	24.6638	9.42074	802.283	1.757e-09
613	E:/Veroeffentlichungen/Paperinpreparation/PyvsFTIR/pygcms/Sediment_He430_20_40,0mL_78x78_LH_FTIR2_or.csv	613	15	quartz	486.644	2.44949	24.6638	10.069	916.488	2.00711e-09
614	E:/Veroeffentlichungen/Paperinpreparation/PyvsFTIR/pygcms/Sediment_He430_20_40,0mL_78x78_LH_FTIR2_or.csv	614	15	quartz	486.644	4	44.12	11.03	1967.36	4.30851e-09
615	E:/Veroeffentlichungen/Paperinpreparation/PyvsFTIR/pygcms/Sediment_He430_20_40,0mL_78x78_LH_FTIR2_or.csv	615	15	quartz	486.644	4	44.12	11.03	1967.36	4.30851e-09
616	E:/Veroeffentlichungen/Paperinpreparation/PyvsFTIR/pygcms/Sediment_He430_20_40,0mL_78x78_LH_FTIR2_or.csv	616	15	quartz	486.644	2.61803	24.6638	9.42074	802.283	1.757e-09
617	E:/Veroeffentlichungen/Paperinpreparation/PyvsFTIR/pygcms/Sediment_He430_20_40,0mL_78x78_LH_FTIR2_or.csv	617	15	quartz	486.644	2.61803	24.6638	9.42074	802.283	1.757e-09
618	E:/Veroeffentlichungen/Paperinpreparation/PyvsFTIR/pygcms/Sediment_He430_20_40,0mL_78x78_LH_FTIR2_or.csv	618	15	quartz	486.644	2.61803	24.6638	9.42074	802.283	1.757e-09
619	E:/Veroeffentlichungen/Paperinpreparation/PyvsFTIR/pygcms/Sediment_He430_20_40,0mL_78x78_LH_FTIR2_or.csv	619	15	quartz	486.644	1.63299	22.06	13.5089	1475.52	3.23138e-09
620	E:/Veroeffentlichungen/Paperinpreparation/PyvsFTIR/pygcms/Sediment_He430_20_40,0mL_78x78_LH_FTIR2_or.csv	620	15	quartz	486.644	2.61803	24.6638	9.42074	802.283	1.757e-09
621	E:/Veroeffentlichungen/Paperinpreparation/PyvsFTIR/pygcms/Sediment_He430_20_40,0mL_78x78_LH_FTIR2_or.csv	621	15	quartz	486.644	2.61803	24.6638	9.42074	802.283	1.757e-09
622	E:/Veroeffentlichungen/Paperinpreparation/PyvsFTIR/pygcms/Sediment_He430_20_40,0mL_78x78_LH_FTIR2_or.csv	622	15	quartz	486.644	2.61803	24.6638	9.42074	802.283	1.757e-09
623	E:/Veroeffentlichungen/Paperinpreparation/PyvsFTIR/pygcms/Sediment_He430_20_40,0mL_78x78_LH_FTIR2_or.csv	623	15	quartz	486.644	4.4712	34.8799	7.80102	777.991	1.7038e-09
624	E:/Veroeffentlichungen/Paperinpreparation/PyvsFTIR/pygcms/Sediment_He430_20_40,0mL_78x78_LH_FTIR2_or.csv	624	15	quartz	486.644	2.61803	24.6638	9.42074	802.283	1.757e-09
625	E:/Veroeffentlichungen/Paperinpreparation/PyvsFTIR/pygcms/Sediment_He430_20_40,0mL_78x78_LH_FTIR2_or.csv	625	15	quartz	486.644	1.63299	22.06	13.5089	1475.52	3.23138e-09
626	E:/Veroeffentlichungen/Paperinpreparation/PyvsFTIR/pygcms/Sediment_He430_20_40,0mL_78x78_LH_FTIR2_or.csv	626	15	quartz	486.644	2.44949	24.6638	10.069	916.488	2.00711e-09
627	E:/Veroeffentlichungen/Paperinpreparation/PyvsFTIR/pygcms/Sediment_He430_20_40,0mL_78x78_LH_FTIR2_or.csv	627	15	quartz	486.644	2.44949	24.6638	10.069	916.488	2.00711e-09
628	E:/Veroeffentlichungen/Paperinpreparation/PyvsFTIR/pygcms/Sediment_He430_20_40,0mL_78x78_LH_FTIR2_or.csv	628	15	quartz	486.644	2.44949	24.6638	10.069	916.488	2.00711e-09
629	E:/Veroeffentlichungen/Paperinpreparation/PyvsFTIR/pygcms/Sediment_He430_20_40,0mL_78x78_LH_FTIR2_or.csv	629	15	quartz	486.644	6.8541	39.7692	5.80225	490.724	1.07469e-09
630	E:/Veroeffentlichungen/Paperinpreparation/PyvsFTIR/pygcms/Sediment_He430_20_40,0mL_78x78_LH_FTIR2_or.csv	630	15	quartz	486.644	1	15.5988	15.5988	1391.13	3.04658e-09
631	E:/Veroeffentlichungen/Paperinpreparation/PyvsFTIR/pygcms/Sediment_He430_20_40,0mL_78x78_LH_FTIR2_or.csv	631	15	quartz	486.644	2.61803	24.6638	9.42074	802.283	1.757e-09
632	E:/Veroeffentlichungen/Paperinpreparation/PyvsFTIR/pygcms/Sediment_He430_20_40,0mL_78x78_LH_FTIR2_or.csv	632	15	quartz	486.644	1.63299	22.06	13.5089	1475.52	3.23138e-09
633	E:/Veroeffentlichungen/Paperinpreparation/PyvsFTIR/pygcms/Sediment_He430_20_40,0mL_78x78_LH_FTIR2_or.csv	633	15	quartz	486.644	1	15.5988	15.5988	1391.13	3.04658e-09
634	E:/Veroeffentlichungen/Paperinpreparation/PyvsFTIR/pygcms/Sediment_He430_20_40,0mL_78x78_LH_FTIR2_or.csv	634	15	quartz	486.644	2.44949	24.6638	10.069	916.488	2.00711e-09
635	E:/Veroeffentlichungen/Paperinpreparation/PyvsFTIR/pygcms/Sediment_He430_20_40,0mL_78x78_LH_FTIR2_or.csv	635	15	quartz	486.644	2.44949	24.6638	10.069	916.488	2.00711e-09
636	E:/Veroeffentlichungen/Paperinpreparation/PyvsFTIR/pygcms/Sediment_He430_20_40,0mL_78x78_LH_FTIR2_or.csv	636	15	quartz	486.644	1	15.5988	15.5988	1391.13	3.04658e-09
637	E:/Veroeffentlichungen/Paperinpreparation/PyvsFTIR/pygcms/Sediment_He430_20_40,0mL_78x78_LH_FTIR2_or.csv	637	15	quartz	486.644	1	15.5988	15.5988	1391.13	3.04658e-09
638	E:/Veroeffentlichungen/Paperinpreparation/PyvsFTIR/pygcms/Sediment_He430_20_40,0mL_78x78_LH_FTIR2_or.csv	638	15	quartz	486.644	4	44.12	11.03	1967.36	4.30851e-09
639	E:/Veroeffentlichungen/Paperinpreparation/PyvsFTIR/pygcms/Sediment_He430_20_40,0mL_78x78_LH_FTIR2_or.csv	639	15	quartz	486.644	1	15.5988	15.5988	1391.13	3.04658e-09
640	E:/Veroeffentlichungen/Paperinpreparation/PyvsFTIR/pygcms/Sediment_He430_20_40,0mL_78x78_LH_FTIR2_or.csv	640	15	quartz	486.644	2.44949	24.6638	10.069	916.488	2.00711e-09
641	E:/Veroeffentlichungen/Paperinpreparation/PyvsFTIR/pygcms/Sediment_He430_20_40,0mL_78x78_LH_FTIR2_or.csv	641	15	quartz	486.644	1	15.5988	15.5988	1391.13	3.04658e-09
642	E:/Veroeffentlichungen/Paperinpreparation/PyvsFTIR/pygcms/Sediment_He430_20_40,0mL_78x78_LH_FTIR2_or.csv	642	15	quartz	486.644	2.61803	24.6638	9.42074	802.283	1.757e-09
643	E:/Veroeffentlichungen/Paperinpreparation/PyvsFTIR/pygcms/Sediment_He430_20_40,0mL_78x78_LH_FTIR2_or.csv	643	15	quartz	486.644	1.63299	22.06	13.5089	1475.52	3.23138e-09
644	E:/Veroeffentlichungen/Paperinpreparation/PyvsFTIR/pygcms/Sediment_He430_20_40,0mL_78x78_LH_FTIR2_or.csv	644	15	quartz	486.644	5.82843	34.8799	5.98445	457.847	1.00269e-09
645	E:/Veroeffentlichungen/Paperinpreparation/PyvsFTIR/pygcms/Sediment_He430_20_40,0mL_78x78_LH_FTIR2_or.csv	645	15	quartz	486.644	4	44.12	11.03	1967.36	4.30851e-09
646	E:/Veroeffentlichungen/Paperinpreparation/PyvsFTIR/pygcms/Sediment_He430_20_40,0mL_78x78_LH_FTIR2_or.csv	646	15	quartz	486.644	2.44949	24.6638	10.069	916.488	2.00711e-09
647	E:/Veroeffentlichungen/Paperinpreparation/PyvsFTIR/pygcms/Sediment_He430_20_40,0mL_78x78_LH_FTIR2_or.csv	647	15	quartz	486.644	2.44949	24.6638	10.069	916.488	2.00711e-09
648	E:/Veroeffentlichungen/Paperinpreparation/PyvsFTIR/pygcms/Sediment_He430_20_40,0mL_78x78_LH_FTIR2_or.csv	648	15	quartz	486.644	1	15.5988	15.5988	1391.13	3.04658e-09
649	E:/Veroeffentlichungen/Paperinpreparation/PyvsFTIR/pygcms/Sediment_He430_20_40,0mL_78x78_LH_FTIR2_or.csv	649	15	quartz	486.644	1.63299	22.06	13.5089	1475.52	3.23138e-09
650	E:/Veroeffentlichungen/Paperinpreparation/PyvsFTIR/pygcms/Sediment_He430_20_40,0mL_78x78_LH_FTIR2_or.csv	650	15	quartz	486.644	6.16566	39.7692	6.45012	606.428	1.32808e-09
651	E:/Veroeffentlichungen/Paperinpreparation/PyvsFTIR/pygcms/Sediment_He430_20_40,0mL_78x78_LH_FTIR2_or.csv	651	15	quartz	486.644	6.8541	39.7692	5.80225	490.724	1.07469e-09
652	E:/Veroeffentlichungen/Paperinpreparation/PyvsFTIR/pygcms/Sediment_He430_20_40,0mL_78x78_LH_FTIR2_or.csv	652	15	quartz	486.644	2.61803	24.6638	9.42074	802.283	1.757e-09
653	E:/Veroeffentlichungen/Paperinpreparation/PyvsFTIR/pygcms/Sediment_He430_20_40,0mL_78x78_LH_FTIR2_or.csv	653	15	quartz	486.644	2.61803	24.6638	9.42074	802.283	1.757e-09
654	E:/Veroeffentlichungen/Paperinpreparation/PyvsFTIR/pygcms/Sediment_He430_20_40,0mL_78x78_LH_FTIR2_or.csv	654	15	quartz	486.644	1.63299	22.06	13.5089	1475.52	3.23138e-09
655	E:/Veroeffentlichungen/Paperinpreparation/PyvsFTIR/pygcms/Sediment_He430_20_40,0mL_78x78_LH_FTIR2_or.csv	655	15	quartz	486.644	5.82843	34.8799	5.98445	457.847	1.00269e-09
656	E:/Veroeffentlichungen/Paperinpreparation/PyvsFTIR/pygcms/Sediment_He430_20_40,0mL_78x78_LH_FTIR2_or.csv	656	15	quartz	486.644	6.8541	39.7692	5.80225	490.724	1.07469e-09
657	E:/Veroeffentlichungen/Paperinpreparation/PyvsFTIR/pygcms/Sediment_He430_20_40,0mL_78x78_LH_FTIR2_or.csv	657	15	quartz	486.644	1	15.5988	15.5988	1391.13	3.04658e-09
658	E:/Veroeffentlichungen/Paperinpreparation/PyvsFTIR/pygcms/Sediment_He430_20_40,0mL_78x78_LH_FTIR2_or.csv	658	15	quartz	364.983	3	33.09	11.03	1475.52	3.23138e-09
659	E:/Veroeffentlichungen/Paperinpreparation/PyvsFTIR/pygcms/Sediment_He430_20_40,0mL_78x78_LH_FTIR2_or.csv	659	15	quartz	364.983	1.73205	15.5988	9.00596	463.711	1.01553e-09
660	E:/Veroeffentlichungen/Paperinpreparation/PyvsFTIR/pygcms/Sediment_He430_20_40,0mL_78x78_LH_FTIR2_or.csv	660	15	quartz	364.983	3	33.09	11.03	1475.52	3.23138e-09
661	E:/Veroeffentlichungen/Paperinpreparation/PyvsFTIR/pygcms/Sediment_He430_20_40,0mL_78x78_LH_FTIR2_or.csv	661	15	quartz	364.983	1.73205	15.5988	9.00596	463.711	1.01553e-09
662	E:/Veroeffentlichungen/Paperinpreparation/PyvsFTIR/pygcms/Sediment_He430_20_40,0mL_78x78_LH_FTIR2_or.csv	662	15	quartz	364.983	3	33.09	11.03	1475.52	3.23138e-09
663	E:/Veroeffentlichungen/Paperinpreparation/PyvsFTIR/pygcms/Sediment_He430_20_40,0mL_78x78_LH_FTIR2_or.csv	663	15	quartz	364.983	4.39107	24.6638	5.61682	285.192	6.24572e-10
664	E:/Veroeffentlichungen/Paperinpreparation/PyvsFTIR/pygcms/Sediment_He430_20_40,0mL_78x78_LH_FTIR2_or.csv	664	15	quartz	364.983	4.39107	24.6638	5.61682	285.192	6.24572e-10
665	E:/Veroeffentlichungen/Paperinpreparation/PyvsFTIR/pygcms/Sediment_He430_20_40,0mL_78x78_LH_FTIR2_or.csv	665	15	quartz	364.983	4.39107	24.6638	5.61682	285.192	6.24572e-10
666	E:/Veroeffentlichungen/Paperinpreparation/PyvsFTIR/pygcms/Sediment_He430_20_40,0mL_78x78_LH_FTIR2_or.csv	666	15	quartz	364.983	3	33.09	11.03	1475.52	3.23138e-09
667	E:/Veroeffentlichungen/Paperinpreparation/PyvsFTIR/pygcms/Sediment_He430_20_40,0mL_78x78_LH_FTIR2_or.csv	667	15	quartz	364.983	3	33.09	11.03	1475.52	3.23138e-09
668	E:/Veroeffentlichungen/Paperinpreparation/PyvsFTIR/pygcms/Sediment_He430_20_40,0mL_78x78_LH_FTIR2_or.csv	668	15	quartz	364.983	1.73205	15.5988	9.00596	463.711	1.01553e-09
669	E:/Veroeffentlichungen/Paperinpreparation/PyvsFTIR/pygcms/Sediment_He430_20_40,0mL_78x78_LH_FTIR2_or.csv	669	15	quartz	364.983	3	33.09	11.03	1475.52	3.23138e-09
670	E:/Veroeffentlichungen/Paperinpreparation/PyvsFTIR/pygcms/Sediment_He430_20_40,0mL_78x78_LH_FTIR2_or.csv	670	15	quartz	364.983	1.73205	15.5988	9.00596	463.711	1.01553e-09
671	E:/Veroeffentlichungen/Paperinpreparation/PyvsFTIR/pygcms/Sediment_He430_20_40,0mL_78x78_LH_FTIR2_or.csv	671	15	quartz	364.983	1.73205	15.5988	9.00596	463.711	1.01553e-09
672	E:/Veroeffentlichungen/Paperinpreparation/PyvsFTIR/pygcms/Sediment_He430_20_40,0mL_78x78_LH_FTIR2_or.csv	672	15	quartz	364.983	4.39107	24.6638	5.61682	285.192	6.24572e-10
673	E:/Veroeffentlichungen/Paperinpreparation/PyvsFTIR/pygcms/Sediment_He430_20_40,0mL_78x78_LH_FTIR2_or.csv	673	15	quartz	364.983	4.39107	24.6638	5.61682	285.192	6.24572e-10
674	E:/Veroeffentlichungen/Paperinpreparation/PyvsFTIR/pygcms/Sediment_He430_20_40,0mL_78x78_LH_FTIR2_or.csv	674	15	quartz	364.983	3	33.09	11.03	1475.52	3.23138e-09
675	E:/Veroeffentlichungen/Paperinpreparation/PyvsFTIR/pygcms/Sediment_He430_20_40,0mL_78x78_LH_FTIR2_or.csv	675	15	quartz	364.983	3	33.09	11.03	1475.52	3.23138e-09
676	E:/Veroeffentlichungen/Paperinpreparation/PyvsFTIR/pygcms/Sediment_He430_20_40,0mL_78x78_LH_FTIR2_or.csv	676	15	quartz	364.983	1.73205	15.5988	9.00596	463.711	1.01553e-09
677	E:/Veroeffentlichungen/Paperinpreparation/PyvsFTIR/pygcms/Sediment_He430_20_40,0mL_78x78_LH_FTIR2_or.csv	677	15	quartz	364.983	3	33.09	11.03	1475.52	3.23138e-09
678	E:/Veroeffentlichungen/Paperinpreparation/PyvsFTIR/pygcms/Sediment_He430_20_40,0mL_78x78_LH_FTIR2_or.csv	678	15	quartz	364.983	4.39107	24.6638	5.61682	285.192	6.24572e-10
679	E:/Veroeffentlichungen/Paperinpreparation/PyvsFTIR/pygcms/Sediment_He430_20_40,0mL_78x78_LH_FTIR2_or.csv	679	15	quartz	364.983	3	33.09	11.03	1475.52	3.23138e-09
680	E:/Veroeffentlichungen/Paperinpreparation/PyvsFTIR/pygcms/Sediment_He430_20_40,0mL_78x78_LH_FTIR2_or.csv	680	15	quartz	364.983	3	33.09	11.03	1475.52	3.23138e-09
681	E:/Veroeffentlichungen/Paperinpreparation/PyvsFTIR/pygcms/Sediment_He430_20_40,0mL_78x78_LH_FTIR2_or.csv	681	15	quartz	364.983	1.73205	15.5988	9.00596	463.711	1.01553e-09
682	E:/Veroeffentlichungen/Paperinpreparation/PyvsFTIR/pygcms/Sediment_He430_20_40,0mL_78x78_LH_FTIR2_or.csv	682	15	quartz	364.983	3	33.09	11.03	1475.52	3.23138e-09
683	E:/Veroeffentlichungen/Paperinpreparation/PyvsFTIR/pygcms/Sediment_He430_20_40,0mL_78x78_LH_FTIR2_or.csv	683	15	quartz	364.983	3	33.09	11.03	1475.52	3.23138e-09
684	E:/Veroeffentlichungen/Paperinpreparation/PyvsFTIR/pygcms/Sediment_He430_20_40,0mL_78x78_LH_FTIR2_or.csv	684	15	quartz	364.983	4.39107	24.6638	5.61682	285.192	6.24572e-10
685	E:/Veroeffentlichungen/Paperinpreparation/PyvsFTIR/pygcms/Sediment_He430_20_40,0mL_78x78_LH_FTIR2_or.csv	685	15	quartz	364.983	4.39107	24.6638	5.61682	285.192	6.24572e-10
686	E:/Veroeffentlichungen/Paperinpreparation/PyvsFTIR/pygcms/Sediment_He430_20_40,0mL_78x78_LH_FTIR2_or.csv	686	15	quartz	364.983	3	33.09	11.03	1475.52	3.23138e-09
687	E:/Veroeffentlichungen/Paperinpreparation/PyvsFTIR/pygcms/Sediment_He430_20_40,0mL_78x78_LH_FTIR2_or.csv	687	15	quartz	364.983	1.73205	15.5988	9.00596	463.711	1.01553e-09
688	E:/Veroeffentlichungen/Paperinpreparation/PyvsFTIR/pygcms/Sediment_He430_20_40,0mL_78x78_LH_FTIR2_or.csv	688	15	quartz	364.983	1.73205	15.5988	9.00596	463.711	1.01553e-09
689	E:/Veroeffentlichungen/Paperinpreparation/PyvsFTIR/pygcms/Sediment_He430_20_40,0mL_78x78_LH_FTIR2_or.csv	689	15	quartz	364.983	4.39107	24.6638	5.61682	285.192	6.24572e-10
690	E:/Veroeffentlichungen/Paperinpreparation/PyvsFTIR/pygcms/Sediment_He430_20_40,0mL_78x78_LH_FTIR2_or.csv	690	15	quartz	364.983	4.39107	24.6638	5.61682	285.192	6.24572e-10
691	E:/Veroeffentlichungen/Paperinpreparation/PyvsFTIR/pygcms/Sediment_He430_20_40,0mL_78x78_LH_FTIR2_or.csv	691	15	quartz	364.983	3	33.09	11.03	1475.52	3.23138e-09
692	E:/Veroeffentlichungen/Paperinpreparation/PyvsFTIR/pygcms/Sediment_He430_20_40,0mL_78x78_LH_FTIR2_or.csv	692	15	quartz	364.983	4.39107	24.6638	5.61682	285.192	6.24572e-10
693	E:/Veroeffentlichungen/Paperinpreparation/PyvsFTIR/pygcms/Sediment_He430_20_40,0mL_78x78_LH_FTIR2_or.csv	693	15	quartz	364.983	3	33.09	11.03	1475.52	3.23138e-09
694	E:/Veroeffentlichungen/Paperinpreparation/PyvsFTIR/pygcms/Sediment_He430_20_40,0mL_78x78_LH_FTIR2_or.csv	694	15	quartz	364.983	1.73205	15.5988	9.00596	463.711	1.01553e-09
695	E:/Veroeffentlichungen/Paperinpreparation/PyvsFTIR/pygcms/Sediment_He430_20_40,0mL_78x78_LH_FTIR2_or.csv	695	15	quartz	364.983	1.73205	15.5988	9.00596	463.711	1.01553e-09
696	E:/Veroeffentlichungen/Paperinpreparation/PyvsFTIR/pygcms/Sediment_He430_20_40,0mL_78x78_LH_FTIR2_or.csv	696	15	quartz	364.983	3	33.09	11.03	1475.52	3.23138e-09
697	E:/Veroeffentlichungen/Paperinpreparation/PyvsFTIR/pygcms/Sediment_He430_20_40,0mL_78x78_LH_FTIR2_or.csv	697	15	quartz	364.983	3	33.09	11.03	1475.52	3.23138e-09
698	E:/Veroeffentlichungen/Paperinpreparation/PyvsFTIR/pygcms/Sediment_He430_20_40,0mL_78x78_LH_FTIR2_or.csv	698	15	quartz	364.983	1.73205	15.5988	9.00596	463.711	1.01553e-09
699	E:/Veroeffentlichungen/Paperinpreparation/PyvsFTIR/pygcms/Sediment_He430_20_40,0mL_78x78_LH_FTIR2_or.csv	699	15	quartz	364.983	1.73205	15.5988	9.00596	463.711	1.01553e-09
700	E:/Veroeffentlichungen/Paperinpreparation/PyvsFTIR/pygcms/Sediment_He430_20_40,0mL_78x78_LH_FTIR2_or.csv	700	15	quartz	364.983	3	33.09	11.03	1475.52	3.23138e-09
701	E:/Veroeffentlichungen/Paperinpreparation/PyvsFTIR/pygcms/Sediment_He430_20_40,0mL_78x78_LH_FTIR2_or.csv	701	15	quartz	364.983	1.73205	15.5988	9.00596	463.711	1.01553e-09
702	E:/Veroeffentlichungen/Paperinpreparation/PyvsFTIR/pygcms/Sediment_He430_20_40,0mL_78x78_LH_FTIR2_or.csv	702	15	quartz	364.983	1.73205	15.5988	9.00596	463.711	1.01553e-09
703	E:/Veroeffentlichungen/Paperinpreparation/PyvsFTIR/pygcms/Sediment_He430_20_40,0mL_78x78_LH_FTIR2_or.csv	703	15	quartz	364.983	3	33.09	11.03	1475.52	3.23138e-09
704	E:/Veroeffentlichungen/Paperinpreparation/PyvsFTIR/pygcms/Sediment_He430_20_40,0mL_78x78_LH_FTIR2_or.csv	704	15	quartz	364.983	4.39107	24.6638	5.61682	285.192	6.24572e-10
705	E:/Veroeffentlichungen/Paperinpreparation/PyvsFTIR/pygcms/Sediment_He430_20_40,0mL_78x78_LH_FTIR2_or.csv	705	15	quartz	364.983	3	33.09	11.03	1475.52	3.23138e-09
706	E:/Veroeffentlichungen/Paperinpreparation/PyvsFTIR/pygcms/Sediment_He430_20_40,0mL_78x78_LH_FTIR2_or.csv	706	15	quartz	364.983	1.73205	15.5988	9.00596	463.711	1.01553e-09
707	E:/Veroeffentlichungen/Paperinpreparation/PyvsFTIR/pygcms/Sediment_He430_20_40,0mL_78x78_LH_FTIR2_or.csv	707	15	quartz	364.983	1.73205	15.5988	9.00596	463.711	1.01553e-09
708	E:/Veroeffentlichungen/Paperinpreparation/PyvsFTIR/pygcms/Sediment_He430_20_40,0mL_78x78_LH_FTIR2_or.csv	708	15	quartz	364.983	4.39107	24.6638	5.61682	285.192	6.24572e-10
709	E:/Veroeffentlichungen/Paperinpreparation/PyvsFTIR/pygcms/Sediment_He430_20_40,0mL_78x78_LH_FTIR2_or.csv	709	15	quartz	364.983	1.73205	15.5988	9.00596	463.711	1.01553e-09
710	E:/Veroeffentlichungen/Paperinpreparation/PyvsFTIR/pygcms/Sediment_He430_20_40,0mL_78x78_LH_FTIR2_or.csv	710	15	quartz	364.983	1.73205	15.5988	9.00596	463.711	1.01553e-09
711	E:/Veroeffentlichungen/Paperinpreparation/PyvsFTIR/pygcms/Sediment_He430_20_40,0mL_78x78_LH_FTIR2_or.csv	711	15	quartz	364.983	4.39107	24.6638	5.61682	285.192	6.24572e-10
712	E:/Veroeffentlichungen/Paperinpreparation/PyvsFTIR/pygcms/Sediment_He430_20_40,0mL_78x78_LH_FTIR2_or.csv	712	15	quartz	364.983	1.73205	15.5988	9.00596	463.711	1.01553e-09
713	E:/Veroeffentlichungen/Paperinpreparation/PyvsFTIR/pygcms/Sediment_He430_20_40,0mL_78x78_LH_FTIR2_or.csv	713	15	quartz	364.983	4.39107	24.6638	5.61682	285.192	6.24572e-10
714	E:/Veroeffentlichungen/Paperinpreparation/PyvsFTIR/pygcms/Sediment_He430_20_40,0mL_78x78_LH_FTIR2_or.csv	714	15	quartz	364.983	1.73205	15.5988	9.00596	463.711	1.01553e-09
715	E:/Veroeffentlichungen/Paperinpreparation/PyvsFTIR/pygcms/Sediment_He430_20_40,0mL_78x78_LH_FTIR2_or.csv	715	15	quartz	364.983	3	33.09	11.03	1475.52	3.23138e-09
716	E:/Veroeffentlichungen/Paperinpreparation/PyvsFTIR/pygcms/Sediment_He430_20_40,0mL_78x78_LH_FTIR2_or.csv	716	15	quartz	364.983	1.73205	15.5988	9.00596	463.711	1.01553e-09
717	E:/Veroeffentlichungen/Paperinpreparation/PyvsFTIR/pygcms/Sediment_He430_20_40,0mL_78x78_LH_FTIR2_or.csv	717	15	quartz	364.983	3	33.09	11.03	1475.52	3.23138e-09
718	E:/Veroeffentlichungen/Paperinpreparation/PyvsFTIR/pygcms/Sediment_He430_20_40,0mL_78x78_LH_FTIR2_or.csv	718	15	quartz	364.983	3	33.09	11.03	1475.52	3.23138e-09
719	E:/Veroeffentlichungen/Paperinpreparation/PyvsFTIR/pygcms/Sediment_He430_20_40,0mL_78x78_LH_FTIR2_or.csv	719	15	quartz	364.983	4.39107	24.6638	5.61682	285.192	6.24572e-10
720	E:/Veroeffentlichungen/Paperinpreparation/PyvsFTIR/pygcms/Sediment_He430_20_40,0mL_78x78_LH_FTIR2_or.csv	720	15	quartz	364.983	1.73205	15.5988	9.00596	463.711	1.01553e-09
[truncated: 782 more rows]

## Sheet: Mass_per_size_and_polymer
ID of size class	Size class	Upper area of size class	polyethylene	polyethylene oxidized	polyethylene-chlorinated	polypropylene	polystyrene	polycarbonate	polyamide	polyvinylchloride	cellulose chemical modified	nitrile rubber	polyester	acrylates/polyurethanes/varnish/lacquer	animal fur	plant fibres	sand	polysulfone	polyetheretherketon	polychloroprene	chitin	polyisoprene chlorinated	polylactide acide	polycaprolactone	ethylene-vinyl-acetate	polyimide	polyoxymethylene	polybutadiene	acrylonitrile-butadiene	rubber type 1	rubber type 2	charcoal	coal	rubber type 3
		0	1	2	3	4	5	6	7	8	9	10	11	12	13	14	15	16	17	18	19	20	21	22	23	24	25	26	27	28	29	30	31	32
1	single Pixel	121.661	9.34495e-10	0	5.70534e-10	1.86899e-09	5.06594e-10	0	2.42857e-08	7.79073e-09	0	9.83679e-10	2.71495e-09	7.92845e-09	2.23418e-07	1.19689e-07	5.1379e-07	0	0	0	2.61658e-09	0	0	5.26268e-10	0	0	0	0	0	0	0	0	0	0
2	25	625	7.39092e-10	0	1.67217e-09	6.33525e-09	0	0	8.36586e-09	5.49718e-09	0	0	1.57016e-08	9.22439e-09	2.18338e-07	2.22791e-07	1.30585e-06	0	0	0	1.49519e-09	0	0	0	0	0	1.2296e-09	0	0	0	0	0	0	0
3	50	2500	0	0	1.2887e-08	1.13784e-07	0	0	0	4.9454e-08	0	0	1.51279e-07	1.59034e-07	1.1011e-06	1.45555e-06	9.41934e-06	0	0	0	9.85044e-10	0	0	0	0	0	5.67151e-08	0	0	0	0	0	0	0
4	75	5625	0	0	0	0	0	0	0	1.19696e-07	0	0	5.23846e-07	8.00099e-08	3.36811e-06	4.44714e-06	1.40946e-05	0	0	0	0	0	0	0	0	0	8.17515e-08	0	0	0	0	0	0	0
5	100	10000	0	0	0	1.10017e-06	0	0	0	0	0	0	5.89546e-06	0	2.88696e-06	2.45499e-06	9.5834e-06	0	0	0	0	0	0	0	0	0	0	0	0	0	0	0	0	0
6	125	15625	0	0	0	0	0	0	0	0	0	0	9.96786e-06	0	1.61476e-06	3.18628e-06	1.221e-05	0	0	0	0	0	0	0	0	0	0	0	0	0	0	0	0	0
7	150	22500	0	0	0	0	0	0	0	0	0	0	0	0	1.37457e-06	0	5.81142e-06	0	0	0	0	0	0	0	0	0	0	0	0	0	0	0	0	0
8	175	30625	0	0	0	0	0	0	0	2.87484e-06	0	0	0	0	0	0	0	0	0	0	0	0	0	0	0	0	0	0	0	0	0	0	0	0
9	200	40000	0	0	0	0	0	0	0	3.64684e-06	0	0	0	0	0	1.04453e-05	1.44725e-05	0	0	0	0	0	0	0	0	0	0	0	0	0	0	0	0	0
10	225	50625	0	0	0	0	0	0	0	0	0	0	0	0	0	0	0	0	0	0	0	0	0	0	0	0	0	0	0	0	0	0	0	0
11	250	62500	0	0	0	0	0	0	0	0	0	0	0	0	0	0	1.63907e-05	0	0	0	0	0	0	0	0	0	0	0	0	0	0	0	0	0
12	275	75625	0	0	0	0	0	0	0	0	0	0	0	0	0	0	0	0	0	0	0	0	0	0	0	0	0	0	0	0	0	0	0	0
13	300	90000	0	0	0	0	0	0	0	0	0	0	0	0	0	0	0	0	0	0	0	0	0	0	0	0	0	0	0	0	0	0	0	0
14	325	105625	0	0	0	0	0	0	0	0	0	0	0	0	0	0	0	0	0	0	0	0	0	0	0	0	0	0	0	0	0	0	0	0
15	350	122500	0	0	0	0	0	0	0	0	0	0	0	0	0	0	0	0	0	0	0	0	0	0	0	0	0	0	0	0	0	0	0	0
16	375	140625	0	0	0	0	0	0	0	0	0	0	0	0	0	0	0	0	0	0	0	0	0	0	0	0	0	0	0	0	0	0	0	0
17	400	160000	0	0	0	0	0	0	0	0	0	0	0	0	0	0	0	0	0	0	0	0	0	0	0	0	0	0	0	0	0	0	0	0
18	425	180625	0	0	0	0	0	0	0	0	0	0	0	0	0	0	0	0	0	0	0	0	0	0	0	0	0	0	0	0	0	0	0	0
19	450	202500	0	0	0	0	0	0	0	0	0	0	0	0	0	0	0	0	0	0	0	0	0	0	0	0	0	0	0	0	0	0	0	0
20	475	225625	0	0	0	0	0	0	0	0	0	0	0	0	0	0	0	0	0	0	0	0	0	0	0	0	0	0	0	0	0	0	0	0
21	500	250000	0	0	0	0	0	0	0	0	0	0	0	0	0	0	0	0	0	0	0	0	0	0	0	0	0	0	0	0	0	0	0	0
	>500	99999999	0	0	0	0	0	0	0	0	0	0	0	0	0	0	0	0	0	0	0	0	0	0	0	0	0	0	0	0	0	0	0	0
		Particle Mass in g
