# Supplementary material for: Comparison of pyrolysis gas chromatography/mass spectrometry and hyperspectral FTIR imaging spectroscopy for the analysis of microplastics
Source: Anal Bioanal Chem. 2020 Oct 26;412(30):8283–98. doi: 10.1007/s00216-020-02979-w (PMC7680748; doi:10.1007/s00216-020-02979-w)
Supplement: Supplementary file 3 — (TAR 2.81 mb) [file 216_2020_2979_MOESM3_ESM.tar › Sediment_HE430_S23.xlsx]

## Sheet: Input data
	fileID	c	p	Material	Assigned Area in micron²	Elongation	Diameter in micron	Minimum diameter in micron	Volume im mircon3	Weight
1	E:/Veroeffentlichungen/Paperinpreparation/PyvsFTIR/pygcms/Sediment_He430_23_10,0mL_78x78_LH_FTIR1_or.csv	1	1	polyethylene	75700.8	1.61548	498.818	308.774	1.74309e+07	1.65593e-05
2	E:/Veroeffentlichungen/Paperinpreparation/PyvsFTIR/pygcms/Sediment_He430_23_10,0mL_78x78_LH_FTIR1_or.csv	2	1	polyethylene	2730.19	3.5495	100.877	28.4201	29863.4	2.83702e-08
3	E:/Veroeffentlichungen/Paperinpreparation/PyvsFTIR/pygcms/Sediment_He430_23_10,0mL_78x78_LH_FTIR1_or.csv	3	1	polyethylene	1489.2	2.82302	70.4555	24.9575	16084.8	1.52805e-08
4	E:/Veroeffentlichungen/Paperinpreparation/PyvsFTIR/pygcms/Sediment_He430_23_10,0mL_78x78_LH_FTIR1_or.csv	4	1	polyethylene	1116.9	1.96396	40.1658	20.4514	6157.46	5.84959e-09
5	E:/Veroeffentlichungen/Paperinpreparation/PyvsFTIR/pygcms/Sediment_He430_23_10,0mL_78x78_LH_FTIR1_or.csv	5	1	polyethylene	744.598	1.14564	24.9098	21.7431	4316.26	4.10045e-09
6	E:/Veroeffentlichungen/Paperinpreparation/PyvsFTIR/pygcms/Sediment_He430_23_10,0mL_78x78_LH_FTIR1_or.csv	6	1	polyethylene	744.598	3.4641	44.56	12.8634	2702.41	2.56729e-09
7	E:/Veroeffentlichungen/Paperinpreparation/PyvsFTIR/pygcms/Sediment_He430_23_10,0mL_78x78_LH_FTIR1_or.csv	7	1	polyethylene	372.299	1.73205	15.7543	9.09577	477.723	4.53837e-10
8	E:/Veroeffentlichungen/Paperinpreparation/PyvsFTIR/pygcms/Sediment_He430_23_10,0mL_78x78_LH_FTIR1_or.csv	8	1	polyethylene	372.299	3	33.42	11.14	1520.1	1.4441e-09
9	E:/Veroeffentlichungen/Paperinpreparation/PyvsFTIR/pygcms/Sediment_He430_23_10,0mL_78x78_LH_FTIR1_or.csv	9	1	polyethylene	248.199	2	22.28	11.14	1013.4	9.62733e-10
10	E:/Veroeffentlichungen/Paperinpreparation/PyvsFTIR/pygcms/Sediment_He430_23_10,0mL_78x78_LH_FTIR1_or.csv	10	1	polyethylene	248.199	2	22.28	11.14	1013.4	9.62733e-10
11	E:/Veroeffentlichungen/Paperinpreparation/PyvsFTIR/pygcms/Sediment_He430_23_10,0mL_78x78_LH_FTIR1_or.csv	11	1	polyethylene	124.1	1	11.14	11.14	506.702	4.81366e-10
12	E:/Veroeffentlichungen/Paperinpreparation/PyvsFTIR/pygcms/Sediment_He430_23_10,0mL_78x78_LH_FTIR1_or.csv	12	1	polyethylene	124.1	1	11.14	11.14	506.702	4.81366e-10
13	E:/Veroeffentlichungen/Paperinpreparation/PyvsFTIR/pygcms/Sediment_He430_23_10,0mL_78x78_LH_FTIR1_or.csv	13	1	polyethylene	124.1	1	11.14	11.14	506.702	4.81366e-10
14	E:/Veroeffentlichungen/Paperinpreparation/PyvsFTIR/pygcms/Sediment_He430_23_10,0mL_78x78_LH_FTIR1_or.csv	14	1	polyethylene	124.1	1	11.14	11.14	506.702	4.81366e-10
15	E:/Veroeffentlichungen/Paperinpreparation/PyvsFTIR/pygcms/Sediment_He430_23_10,0mL_78x78_LH_FTIR1_or.csv	15	1	polyethylene	124.1	1	11.14	11.14	506.702	4.81366e-10
16	E:/Veroeffentlichungen/Paperinpreparation/PyvsFTIR/pygcms/Sediment_He430_23_10,0mL_78x78_LH_FTIR1_or.csv	16	1	polyethylene	124.1	1	11.14	11.14	506.702	4.81366e-10
17	E:/Veroeffentlichungen/Paperinpreparation/PyvsFTIR/pygcms/Sediment_He430_23_10,0mL_78x78_LH_FTIR1_or.csv	17	1	polyethylene	124.1	1	11.14	11.14	506.702	4.81366e-10
18	E:/Veroeffentlichungen/Paperinpreparation/PyvsFTIR/pygcms/Sediment_He430_23_10,0mL_78x78_LH_FTIR1_or.csv	18	1	polyethylene	124.1	1	11.14	11.14	506.702	4.81366e-10
19	E:/Veroeffentlichungen/Paperinpreparation/PyvsFTIR/pygcms/Sediment_He430_23_10,0mL_78x78_LH_FTIR1_or.csv	19	1	polyethylene	124.1	1	11.14	11.14	506.702	4.81366e-10
20	E:/Veroeffentlichungen/Paperinpreparation/PyvsFTIR/pygcms/Sediment_He430_23_10,0mL_78x78_LH_FTIR1_or.csv	20	1	polyethylene	124.1	1	11.14	11.14	506.702	4.81366e-10
1	E:/Veroeffentlichungen/Paperinpreparation/PyvsFTIR/pygcms/Sediment_He430_23_10,0mL_78x78_LH_FTIR1_or.csv	1	3	polyethylene, chlorinated	1241	3.95007	70.4555	17.8365	8215.49	9.52997e-09
2	E:/Veroeffentlichungen/Paperinpreparation/PyvsFTIR/pygcms/Sediment_He430_23_10,0mL_78x78_LH_FTIR1_or.csv	2	3	polyethylene, chlorinated	620.498	1.73205	24.9098	14.3817	1888.37	2.1905e-09
3	E:/Veroeffentlichungen/Paperinpreparation/PyvsFTIR/pygcms/Sediment_He430_23_10,0mL_78x78_LH_FTIR1_or.csv	3	3	polyethylene, chlorinated	620.498	1.73205	24.9098	14.3817	1888.37	2.1905e-09
4	E:/Veroeffentlichungen/Paperinpreparation/PyvsFTIR/pygcms/Sediment_He430_23_10,0mL_78x78_LH_FTIR1_or.csv	4	3	polyethylene, chlorinated	248.199	2	22.28	11.14	1013.4	1.17555e-09
5	E:/Veroeffentlichungen/Paperinpreparation/PyvsFTIR/pygcms/Sediment_He430_23_10,0mL_78x78_LH_FTIR1_or.csv	5	3	polyethylene, chlorinated	124.1	1	11.14	11.14	506.702	5.87774e-10
6	E:/Veroeffentlichungen/Paperinpreparation/PyvsFTIR/pygcms/Sediment_He430_23_10,0mL_78x78_LH_FTIR1_or.csv	6	3	polyethylene, chlorinated	124.1	1	11.14	11.14	506.702	5.87774e-10
7	E:/Veroeffentlichungen/Paperinpreparation/PyvsFTIR/pygcms/Sediment_He430_23_10,0mL_78x78_LH_FTIR1_or.csv	7	3	polyethylene, chlorinated	124.1	1	11.14	11.14	506.702	5.87774e-10
8	E:/Veroeffentlichungen/Paperinpreparation/PyvsFTIR/pygcms/Sediment_He430_23_10,0mL_78x78_LH_FTIR1_or.csv	8	3	polyethylene, chlorinated	124.1	1	11.14	11.14	506.702	5.87774e-10
9	E:/Veroeffentlichungen/Paperinpreparation/PyvsFTIR/pygcms/Sediment_He430_23_10,0mL_78x78_LH_FTIR1_or.csv	9	3	polyethylene, chlorinated	124.1	1	11.14	11.14	506.702	5.87774e-10
10	E:/Veroeffentlichungen/Paperinpreparation/PyvsFTIR/pygcms/Sediment_He430_23_10,0mL_78x78_LH_FTIR1_or.csv	10	3	polyethylene, chlorinated	124.1	1	11.14	11.14	506.702	5.87774e-10
11	E:/Veroeffentlichungen/Paperinpreparation/PyvsFTIR/pygcms/Sediment_He430_23_10,0mL_78x78_LH_FTIR1_or.csv	11	3	polyethylene, chlorinated	124.1	1	11.14	11.14	506.702	5.87774e-10
12	E:/Veroeffentlichungen/Paperinpreparation/PyvsFTIR/pygcms/Sediment_He430_23_10,0mL_78x78_LH_FTIR1_or.csv	12	3	polyethylene, chlorinated	124.1	1	11.14	11.14	506.702	5.87774e-10
13	E:/Veroeffentlichungen/Paperinpreparation/PyvsFTIR/pygcms/Sediment_He430_23_10,0mL_78x78_LH_FTIR1_or.csv	13	3	polyethylene, chlorinated	124.1	1	11.14	11.14	506.702	5.87774e-10
14	E:/Veroeffentlichungen/Paperinpreparation/PyvsFTIR/pygcms/Sediment_He430_23_10,0mL_78x78_LH_FTIR1_or.csv	14	3	polyethylene, chlorinated	124.1	1	11.14	11.14	506.702	5.87774e-10
15	E:/Veroeffentlichungen/Paperinpreparation/PyvsFTIR/pygcms/Sediment_He430_23_10,0mL_78x78_LH_FTIR1_or.csv	15	3	polyethylene, chlorinated	124.1	1	11.14	11.14	506.702	5.87774e-10
16	E:/Veroeffentlichungen/Paperinpreparation/PyvsFTIR/pygcms/Sediment_He430_23_10,0mL_78x78_LH_FTIR1_or.csv	16	3	polyethylene, chlorinated	124.1	1	11.14	11.14	506.702	5.87774e-10
17	E:/Veroeffentlichungen/Paperinpreparation/PyvsFTIR/pygcms/Sediment_He430_23_10,0mL_78x78_LH_FTIR1_or.csv	17	3	polyethylene, chlorinated	124.1	1	11.14	11.14	506.702	5.87774e-10
1	E:/Veroeffentlichungen/Paperinpreparation/PyvsFTIR/pygcms/Sediment_He430_23_10,0mL_78x78_LH_FTIR1_or.csv	1	4	polypropylene	2357.89	1.53443	59.9907	39.0965	33609.1	3.19286e-08
2	E:/Veroeffentlichungen/Paperinpreparation/PyvsFTIR/pygcms/Sediment_He430_23_10,0mL_78x78_LH_FTIR1_or.csv	2	4	polypropylene	1489.2	4.13279	81.1004	19.6236	11446.7	1.08743e-08
3	E:/Veroeffentlichungen/Paperinpreparation/PyvsFTIR/pygcms/Sediment_He430_23_10,0mL_78x78_LH_FTIR1_or.csv	3	4	polypropylene	992.797	2.1912	40.1658	18.3306	4946.58	4.69925e-09
4	E:/Veroeffentlichungen/Paperinpreparation/PyvsFTIR/pygcms/Sediment_He430_23_10,0mL_78x78_LH_FTIR1_or.csv	4	4	polypropylene	868.697	1.08012	24.9098	23.062	4855.8	4.61301e-09
5	E:/Veroeffentlichungen/Paperinpreparation/PyvsFTIR/pygcms/Sediment_He430_23_10,0mL_78x78_LH_FTIR1_or.csv	5	4	polypropylene	620.498	3.40101	35.2278	10.358	1385.28	1.31601e-09
6	E:/Veroeffentlichungen/Paperinpreparation/PyvsFTIR/pygcms/Sediment_He430_23_10,0mL_78x78_LH_FTIR1_or.csv	6	4	polypropylene	496.398	2.44949	24.9098	10.1694	944.183	8.96973e-10
7	E:/Veroeffentlichungen/Paperinpreparation/PyvsFTIR/pygcms/Sediment_He430_23_10,0mL_78x78_LH_FTIR1_or.csv	7	4	polypropylene	248.199	2	22.28	11.14	1013.4	9.62733e-10
8	E:/Veroeffentlichungen/Paperinpreparation/PyvsFTIR/pygcms/Sediment_He430_23_10,0mL_78x78_LH_FTIR1_or.csv	8	4	polypropylene	248.199	2	22.28	11.14	1013.4	9.62733e-10
9	E:/Veroeffentlichungen/Paperinpreparation/PyvsFTIR/pygcms/Sediment_He430_23_10,0mL_78x78_LH_FTIR1_or.csv	9	4	polypropylene	248.199	2	22.28	11.14	1013.4	9.62733e-10
10	E:/Veroeffentlichungen/Paperinpreparation/PyvsFTIR/pygcms/Sediment_He430_23_10,0mL_78x78_LH_FTIR1_or.csv	10	4	polypropylene	124.1	1	11.14	11.14	506.702	4.81366e-10
11	E:/Veroeffentlichungen/Paperinpreparation/PyvsFTIR/pygcms/Sediment_He430_23_10,0mL_78x78_LH_FTIR1_or.csv	11	4	polypropylene	124.1	1	11.14	11.14	506.702	4.81366e-10
1	E:/Veroeffentlichungen/Paperinpreparation/PyvsFTIR/pygcms/Sediment_He430_23_10,0mL_78x78_LH_FTIR1_or.csv	1	7	polyamide	496.398	2.61803	24.9098	9.5147	826.526	9.06925e-10
2	E:/Veroeffentlichungen/Paperinpreparation/PyvsFTIR/pygcms/Sediment_He430_23_10,0mL_78x78_LH_FTIR1_or.csv	2	7	polyamide	496.398	2.61803	24.9098	9.5147	826.526	9.06925e-10
3	E:/Veroeffentlichungen/Paperinpreparation/PyvsFTIR/pygcms/Sediment_He430_23_10,0mL_78x78_LH_FTIR1_or.csv	3	7	polyamide	372.299	1.73205	15.7543	9.09577	477.723	5.24192e-10
4	E:/Veroeffentlichungen/Paperinpreparation/PyvsFTIR/pygcms/Sediment_He430_23_10,0mL_78x78_LH_FTIR1_or.csv	4	7	polyamide	124.1	1	11.14	11.14	506.702	5.5599e-10
5	E:/Veroeffentlichungen/Paperinpreparation/PyvsFTIR/pygcms/Sediment_He430_23_10,0mL_78x78_LH_FTIR1_or.csv	5	7	polyamide	124.1	1	11.14	11.14	506.702	5.5599e-10
6	E:/Veroeffentlichungen/Paperinpreparation/PyvsFTIR/pygcms/Sediment_He430_23_10,0mL_78x78_LH_FTIR1_or.csv	6	7	polyamide	124.1	1	11.14	11.14	506.702	5.5599e-10
7	E:/Veroeffentlichungen/Paperinpreparation/PyvsFTIR/pygcms/Sediment_He430_23_10,0mL_78x78_LH_FTIR1_or.csv	7	7	polyamide	124.1	1	11.14	11.14	506.702	5.5599e-10
8	E:/Veroeffentlichungen/Paperinpreparation/PyvsFTIR/pygcms/Sediment_He430_23_10,0mL_78x78_LH_FTIR1_or.csv	8	7	polyamide	124.1	1	11.14	11.14	506.702	5.5599e-10
1	E:/Veroeffentlichungen/Paperinpreparation/PyvsFTIR/pygcms/Sediment_He430_23_10,0mL_78x78_LH_FTIR1_or.csv	1	8	polyvinylchloride	17622.1	2.19534	281.822	128.373	1.70223e+06	2.45122e-06
2	E:/Veroeffentlichungen/Paperinpreparation/PyvsFTIR/pygcms/Sediment_He430_23_10,0mL_78x78_LH_FTIR1_or.csv	2	8	polyvinylchloride	12658.2	3.33732	247.348	74.1158	497997	7.17116e-07
3	E:/Veroeffentlichungen/Paperinpreparation/PyvsFTIR/pygcms/Sediment_He430_23_10,0mL_78x78_LH_FTIR1_or.csv	3	8	polyvinylchloride	1489.2	1.89136	55.7	29.4497	17705.7	2.54962e-08
4	E:/Veroeffentlichungen/Paperinpreparation/PyvsFTIR/pygcms/Sediment_He430_23_10,0mL_78x78_LH_FTIR1_or.csv	4	8	polyvinylchloride	1241	1.88982	47.263	25.0092	10834.8	1.5602e-08
5	E:/Veroeffentlichungen/Paperinpreparation/PyvsFTIR/pygcms/Sediment_He430_23_10,0mL_78x78_LH_FTIR1_or.csv	5	8	polyvinylchloride	1116.9	1.61848	35.2278	21.766	6117.02	8.80851e-09
6	E:/Veroeffentlichungen/Paperinpreparation/PyvsFTIR/pygcms/Sediment_He430_23_10,0mL_78x78_LH_FTIR1_or.csv	6	8	polyvinylchloride	496.398	4	44.56	11.14	2026.81	2.9186e-09
7	E:/Veroeffentlichungen/Paperinpreparation/PyvsFTIR/pygcms/Sediment_He430_23_10,0mL_78x78_LH_FTIR1_or.csv	7	8	polyvinylchloride	248.199	2	22.28	11.14	1013.4	1.4593e-09
8	E:/Veroeffentlichungen/Paperinpreparation/PyvsFTIR/pygcms/Sediment_He430_23_10,0mL_78x78_LH_FTIR1_or.csv	8	8	polyvinylchloride	124.1	1	11.14	11.14	506.702	7.2965e-10
9	E:/Veroeffentlichungen/Paperinpreparation/PyvsFTIR/pygcms/Sediment_He430_23_10,0mL_78x78_LH_FTIR1_or.csv	9	8	polyvinylchloride	124.1	1	11.14	11.14	506.702	7.2965e-10
1	E:/Veroeffentlichungen/Paperinpreparation/PyvsFTIR/pygcms/Sediment_He430_23_10,0mL_78x78_LH_FTIR1_or.csv	1	10	nitrile rubber	868.697	2.68418	45.9314	17.1119	4929.49	4.92949e-09
2	E:/Veroeffentlichungen/Paperinpreparation/PyvsFTIR/pygcms/Sediment_He430_23_10,0mL_78x78_LH_FTIR1_or.csv	2	10	nitrile rubber	124.1	1	11.14	11.14	506.702	5.06702e-10
3	E:/Veroeffentlichungen/Paperinpreparation/PyvsFTIR/pygcms/Sediment_He430_23_10,0mL_78x78_LH_FTIR1_or.csv	3	10	nitrile rubber	124.1	1	11.14	11.14	506.702	5.06702e-10
1	E:/Veroeffentlichungen/Paperinpreparation/PyvsFTIR/pygcms/Sediment_He430_23_10,0mL_78x78_LH_FTIR1_or.csv	1	11	polyester	4467.59	6.38824	178.588	27.9557	51155.2	7.05942e-08
2	E:/Veroeffentlichungen/Paperinpreparation/PyvsFTIR/pygcms/Sediment_He430_23_10,0mL_78x78_LH_FTIR1_or.csv	2	11	polyester	2606.09	8.28373	137.794	16.6343	13974.5	1.92849e-08
3	E:/Veroeffentlichungen/Paperinpreparation/PyvsFTIR/pygcms/Sediment_He430_23_10,0mL_78x78_LH_FTIR1_or.csv	3	11	polyester	1489.2	2.77879	77.98	28.0625	22507.8	3.10608e-08
4	E:/Veroeffentlichungen/Paperinpreparation/PyvsFTIR/pygcms/Sediment_He430_23_10,0mL_78x78_LH_FTIR1_or.csv	4	11	polyester	1241	1.79123	45.9314	25.6424	11069.4	1.52758e-08
5	E:/Veroeffentlichungen/Paperinpreparation/PyvsFTIR/pygcms/Sediment_He430_23_10,0mL_78x78_LH_FTIR1_or.csv	5	11	polyester	868.697	3.79382	49.8196	13.1318	3148.78	4.34532e-09
6	E:/Veroeffentlichungen/Paperinpreparation/PyvsFTIR/pygcms/Sediment_He430_23_10,0mL_78x78_LH_FTIR1_or.csv	6	11	polyester	868.697	7	77.98	11.14	3546.91	4.89474e-09
1	E:/Veroeffentlichungen/Paperinpreparation/PyvsFTIR/pygcms/Sediment_He430_23_10,0mL_78x78_LH_FTIR1_or.csv	1	12	acrylates,polyurethanes,varnish	4467.59	1.73133	105.683	61.0416	144329	1.78968e-07
2	E:/Veroeffentlichungen/Paperinpreparation/PyvsFTIR/pygcms/Sediment_He430_23_10,0mL_78x78_LH_FTIR1_or.csv	2	12	acrylates,polyurethanes,varnish	2730.19	1.50312	67.762	45.0808	50473.7	6.25874e-08
3	E:/Veroeffentlichungen/Paperinpreparation/PyvsFTIR/pygcms/Sediment_He430_23_10,0mL_78x78_LH_FTIR1_or.csv	3	12	acrylates,polyurethanes,varnish	1116.9	2.23228	47.263	21.1725	7765.38	9.62908e-09
4	E:/Veroeffentlichungen/Paperinpreparation/PyvsFTIR/pygcms/Sediment_He430_23_10,0mL_78x78_LH_FTIR1_or.csv	4	12	acrylates,polyurethanes,varnish	1116.9	1.38971	35.2278	25.3491	8296.71	1.02879e-08
5	E:/Veroeffentlichungen/Paperinpreparation/PyvsFTIR/pygcms/Sediment_He430_23_10,0mL_78x78_LH_FTIR1_or.csv	5	12	acrylates,polyurethanes,varnish	992.797	1.48294	35.2278	23.7553	7286.24	9.03494e-09
6	E:/Veroeffentlichungen/Paperinpreparation/PyvsFTIR/pygcms/Sediment_He430_23_10,0mL_78x78_LH_FTIR1_or.csv	6	12	acrylates,polyurethanes,varnish	620.498	1.73205	24.9098	14.3817	1888.37	2.34157e-09
7	E:/Veroeffentlichungen/Paperinpreparation/PyvsFTIR/pygcms/Sediment_He430_23_10,0mL_78x78_LH_FTIR1_or.csv	7	12	acrylates,polyurethanes,varnish	372.299	3	33.42	11.14	1520.1	1.88493e-09
8	E:/Veroeffentlichungen/Paperinpreparation/PyvsFTIR/pygcms/Sediment_He430_23_10,0mL_78x78_LH_FTIR1_or.csv	8	12	acrylates,polyurethanes,varnish	124.1	1	11.14	11.14	506.702	6.2831e-10
9	E:/Veroeffentlichungen/Paperinpreparation/PyvsFTIR/pygcms/Sediment_He430_23_10,0mL_78x78_LH_FTIR1_or.csv	9	12	acrylates,polyurethanes,varnish	124.1	1	11.14	11.14	506.702	6.2831e-10
10	E:/Veroeffentlichungen/Paperinpreparation/PyvsFTIR/pygcms/Sediment_He430_23_10,0mL_78x78_LH_FTIR1_or.csv	10	12	acrylates,polyurethanes,varnish	124.1	1	11.14	11.14	506.702	6.2831e-10
11	E:/Veroeffentlichungen/Paperinpreparation/PyvsFTIR/pygcms/Sediment_He430_23_10,0mL_78x78_LH_FTIR1_or.csv	11	12	acrylates,polyurethanes,varnish	124.1	1	11.14	11.14	506.702	6.2831e-10
12	E:/Veroeffentlichungen/Paperinpreparation/PyvsFTIR/pygcms/Sediment_He430_23_10,0mL_78x78_LH_FTIR1_or.csv	12	12	acrylates,polyurethanes,varnish	124.1	1	11.14	11.14	506.702	6.2831e-10
13	E:/Veroeffentlichungen/Paperinpreparation/PyvsFTIR/pygcms/Sediment_He430_23_10,0mL_78x78_LH_FTIR1_or.csv	13	12	acrylates,polyurethanes,varnish	124.1	1	11.14	11.14	506.702	6.2831e-10
1	E:/Veroeffentlichungen/Paperinpreparation/PyvsFTIR/pygcms/Sediment_He430_23_10,0mL_78x78_LH_FTIR1_or.csv	1	13	animal furs,natural polyamides	2357.89	1.70692	64.9568	38.0551	34478.3	3.96501e-08
2	E:/Veroeffentlichungen/Paperinpreparation/PyvsFTIR/pygcms/Sediment_He430_23_10,0mL_78x78_LH_FTIR1_or.csv	2	13	animal furs,natural polyamides	1985.59	8.22676	135.524	16.4735	13479.9	1.55019e-08
3	E:/Veroeffentlichungen/Paperinpreparation/PyvsFTIR/pygcms/Sediment_He430_23_10,0mL_78x78_LH_FTIR1_or.csv	3	13	animal furs,natural polyamides	992.797	2.1912	40.1658	18.3306	4946.58	5.68856e-09
4	E:/Veroeffentlichungen/Paperinpreparation/PyvsFTIR/pygcms/Sediment_He430_23_10,0mL_78x78_LH_FTIR1_or.csv	4	13	animal furs,natural polyamides	868.697	1.30582	33.42	25.593	8023.19	9.22666e-09
5	E:/Veroeffentlichungen/Paperinpreparation/PyvsFTIR/pygcms/Sediment_He430_23_10,0mL_78x78_LH_FTIR1_or.csv	5	13	animal furs,natural polyamides	744.598	6.66937	59.9907	8.99496	1779.02	2.04587e-09
6	E:/Veroeffentlichungen/Paperinpreparation/PyvsFTIR/pygcms/Sediment_He430_23_10,0mL_78x78_LH_FTIR1_or.csv	6	13	animal furs,natural polyamides	620.498	2.88675	31.5087	10.9149	1375.84	1.58222e-09
7	E:/Veroeffentlichungen/Paperinpreparation/PyvsFTIR/pygcms/Sediment_He430_23_10,0mL_78x78_LH_FTIR1_or.csv	7	13	animal furs,natural polyamides	496.398	2.44949	24.9098	10.1694	944.183	1.08581e-09
8	E:/Veroeffentlichungen/Paperinpreparation/PyvsFTIR/pygcms/Sediment_He430_23_10,0mL_78x78_LH_FTIR1_or.csv	8	13	animal furs,natural polyamides	496.398	2.44949	24.9098	10.1694	944.183	1.08581e-09
9	E:/Veroeffentlichungen/Paperinpreparation/PyvsFTIR/pygcms/Sediment_He430_23_10,0mL_78x78_LH_FTIR1_or.csv	9	13	animal furs,natural polyamides	496.398	2.44949	24.9098	10.1694	944.183	1.08581e-09
10	E:/Veroeffentlichungen/Paperinpreparation/PyvsFTIR/pygcms/Sediment_He430_23_10,0mL_78x78_LH_FTIR1_or.csv	10	13	animal furs,natural polyamides	496.398	4	44.56	11.14	2026.81	2.33083e-09
11	E:/Veroeffentlichungen/Paperinpreparation/PyvsFTIR/pygcms/Sediment_He430_23_10,0mL_78x78_LH_FTIR1_or.csv	11	13	animal furs,natural polyamides	496.398	5.82843	35.2278	6.04413	471.682	5.42435e-10
12	E:/Veroeffentlichungen/Paperinpreparation/PyvsFTIR/pygcms/Sediment_He430_23_10,0mL_78x78_LH_FTIR1_or.csv	12	13	animal furs,natural polyamides	496.398	6.16566	40.1658	6.51444	624.753	7.18466e-10
13	E:/Veroeffentlichungen/Paperinpreparation/PyvsFTIR/pygcms/Sediment_He430_23_10,0mL_78x78_LH_FTIR1_or.csv	13	13	animal furs,natural polyamides	372.299	3	33.42	11.14	1520.1	1.74812e-09
14	E:/Veroeffentlichungen/Paperinpreparation/PyvsFTIR/pygcms/Sediment_He430_23_10,0mL_78x78_LH_FTIR1_or.csv	14	13	animal furs,natural polyamides	372.299	3	33.42	11.14	1520.1	1.74812e-09
15	E:/Veroeffentlichungen/Paperinpreparation/PyvsFTIR/pygcms/Sediment_He430_23_10,0mL_78x78_LH_FTIR1_or.csv	15	13	animal furs,natural polyamides	372.299	1.73205	15.7543	9.09577	477.723	5.49381e-10
16	E:/Veroeffentlichungen/Paperinpreparation/PyvsFTIR/pygcms/Sediment_He430_23_10,0mL_78x78_LH_FTIR1_or.csv	16	13	animal furs,natural polyamides	372.299	4.39107	24.9098	5.67283	293.81	3.37882e-10
17	E:/Veroeffentlichungen/Paperinpreparation/PyvsFTIR/pygcms/Sediment_He430_23_10,0mL_78x78_LH_FTIR1_or.csv	17	13	animal furs,natural polyamides	248.199	2	22.28	11.14	1013.4	1.16541e-09
18	E:/Veroeffentlichungen/Paperinpreparation/PyvsFTIR/pygcms/Sediment_He430_23_10,0mL_78x78_LH_FTIR1_or.csv	18	13	animal furs,natural polyamides	248.199	2	22.28	11.14	1013.4	1.16541e-09
19	E:/Veroeffentlichungen/Paperinpreparation/PyvsFTIR/pygcms/Sediment_He430_23_10,0mL_78x78_LH_FTIR1_or.csv	19	13	animal furs,natural polyamides	248.199	2	22.28	11.14	1013.4	1.16541e-09
20	E:/Veroeffentlichungen/Paperinpreparation/PyvsFTIR/pygcms/Sediment_He430_23_10,0mL_78x78_LH_FTIR1_or.csv	20	13	animal furs,natural polyamides	248.199	2	22.28	11.14	1013.4	1.16541e-09
21	E:/Veroeffentlichungen/Paperinpreparation/PyvsFTIR/pygcms/Sediment_He430_23_10,0mL_78x78_LH_FTIR1_or.csv	21	13	animal furs,natural polyamides	248.199	2	22.28	11.14	1013.4	1.16541e-09
22	E:/Veroeffentlichungen/Paperinpreparation/PyvsFTIR/pygcms/Sediment_He430_23_10,0mL_78x78_LH_FTIR1_or.csv	22	13	animal furs,natural polyamides	248.199	2	22.28	11.14	1013.4	1.16541e-09
23	E:/Veroeffentlichungen/Paperinpreparation/PyvsFTIR/pygcms/Sediment_He430_23_10,0mL_78x78_LH_FTIR1_or.csv	23	13	animal furs,natural polyamides	248.199	2	22.28	11.14	1013.4	1.16541e-09
24	E:/Veroeffentlichungen/Paperinpreparation/PyvsFTIR/pygcms/Sediment_He430_23_10,0mL_78x78_LH_FTIR1_or.csv	24	13	animal furs,natural polyamides	248.199	2	22.28	11.14	1013.4	1.16541e-09
25	E:/Veroeffentlichungen/Paperinpreparation/PyvsFTIR/pygcms/Sediment_He430_23_10,0mL_78x78_LH_FTIR1_or.csv	25	13	animal furs,natural polyamides	248.199	2	22.28	11.14	1013.4	1.16541e-09
26	E:/Veroeffentlichungen/Paperinpreparation/PyvsFTIR/pygcms/Sediment_He430_23_10,0mL_78x78_LH_FTIR1_or.csv	26	13	animal furs,natural polyamides	248.199	2	22.28	11.14	1013.4	1.16541e-09
27	E:/Veroeffentlichungen/Paperinpreparation/PyvsFTIR/pygcms/Sediment_He430_23_10,0mL_78x78_LH_FTIR1_or.csv	27	13	animal furs,natural polyamides	248.199	2	22.28	11.14	1013.4	1.16541e-09
28	E:/Veroeffentlichungen/Paperinpreparation/PyvsFTIR/pygcms/Sediment_He430_23_10,0mL_78x78_LH_FTIR1_or.csv	28	13	animal furs,natural polyamides	248.199	2	22.28	11.14	1013.4	1.16541e-09
29	E:/Veroeffentlichungen/Paperinpreparation/PyvsFTIR/pygcms/Sediment_He430_23_10,0mL_78x78_LH_FTIR1_or.csv	29	13	animal furs,natural polyamides	124.1	1	11.14	11.14	506.702	5.82707e-10
30	E:/Veroeffentlichungen/Paperinpreparation/PyvsFTIR/pygcms/Sediment_He430_23_10,0mL_78x78_LH_FTIR1_or.csv	30	13	animal furs,natural polyamides	124.1	1	11.14	11.14	506.702	5.82707e-10
31	E:/Veroeffentlichungen/Paperinpreparation/PyvsFTIR/pygcms/Sediment_He430_23_10,0mL_78x78_LH_FTIR1_or.csv	31	13	animal furs,natural polyamides	124.1	1	11.14	11.14	506.702	5.82707e-10
32	E:/Veroeffentlichungen/Paperinpreparation/PyvsFTIR/pygcms/Sediment_He430_23_10,0mL_78x78_LH_FTIR1_or.csv	32	13	animal furs,natural polyamides	124.1	1	11.14	11.14	506.702	5.82707e-10
33	E:/Veroeffentlichungen/Paperinpreparation/PyvsFTIR/pygcms/Sediment_He430_23_10,0mL_78x78_LH_FTIR1_or.csv	33	13	animal furs,natural polyamides	124.1	1	11.14	11.14	506.702	5.82707e-10
34	E:/Veroeffentlichungen/Paperinpreparation/PyvsFTIR/pygcms/Sediment_He430_23_10,0mL_78x78_LH_FTIR1_or.csv	34	13	animal furs,natural polyamides	124.1	1	11.14	11.14	506.702	5.82707e-10
35	E:/Veroeffentlichungen/Paperinpreparation/PyvsFTIR/pygcms/Sediment_He430_23_10,0mL_78x78_LH_FTIR1_or.csv	35	13	animal furs,natural polyamides	124.1	1	11.14	11.14	506.702	5.82707e-10
36	E:/Veroeffentlichungen/Paperinpreparation/PyvsFTIR/pygcms/Sediment_He430_23_10,0mL_78x78_LH_FTIR1_or.csv	36	13	animal furs,natural polyamides	124.1	1	11.14	11.14	506.702	5.82707e-10
37	E:/Veroeffentlichungen/Paperinpreparation/PyvsFTIR/pygcms/Sediment_He430_23_10,0mL_78x78_LH_FTIR1_or.csv	37	13	animal furs,natural polyamides	124.1	1	11.14	11.14	506.702	5.82707e-10
38	E:/Veroeffentlichungen/Paperinpreparation/PyvsFTIR/pygcms/Sediment_He430_23_10,0mL_78x78_LH_FTIR1_or.csv	38	13	animal furs,natural polyamides	124.1	1	11.14	11.14	506.702	5.82707e-10
39	E:/Veroeffentlichungen/Paperinpreparation/PyvsFTIR/pygcms/Sediment_He430_23_10,0mL_78x78_LH_FTIR1_or.csv	39	13	animal furs,natural polyamides	124.1	1	11.14	11.14	506.702	5.82707e-10
40	E:/Veroeffentlichungen/Paperinpreparation/PyvsFTIR/pygcms/Sediment_He430_23_10,0mL_78x78_LH_FTIR1_or.csv	40	13	animal furs,natural polyamides	124.1	1	11.14	11.14	506.702	5.82707e-10
41	E:/Veroeffentlichungen/Paperinpreparation/PyvsFTIR/pygcms/Sediment_He430_23_10,0mL_78x78_LH_FTIR1_or.csv	41	13	animal furs,natural polyamides	124.1	1	11.14	11.14	506.702	5.82707e-10
42	E:/Veroeffentlichungen/Paperinpreparation/PyvsFTIR/pygcms/Sediment_He430_23_10,0mL_78x78_LH_FTIR1_or.csv	42	13	animal furs,natural polyamides	124.1	1	11.14	11.14	506.702	5.82707e-10
43	E:/Veroeffentlichungen/Paperinpreparation/PyvsFTIR/pygcms/Sediment_He430_23_10,0mL_78x78_LH_FTIR1_or.csv	43	13	animal furs,natural polyamides	124.1	1	11.14	11.14	506.702	5.82707e-10
44	E:/Veroeffentlichungen/Paperinpreparation/PyvsFTIR/pygcms/Sediment_He430_23_10,0mL_78x78_LH_FTIR1_or.csv	44	13	animal furs,natural polyamides	124.1	1	11.14	11.14	506.702	5.82707e-10
45	E:/Veroeffentlichungen/Paperinpreparation/PyvsFTIR/pygcms/Sediment_He430_23_10,0mL_78x78_LH_FTIR1_or.csv	45	13	animal furs,natural polyamides	124.1	1	11.14	11.14	506.702	5.82707e-10
46	E:/Veroeffentlichungen/Paperinpreparation/PyvsFTIR/pygcms/Sediment_He430_23_10,0mL_78x78_LH_FTIR1_or.csv	46	13	animal furs,natural polyamides	124.1	1	11.14	11.14	506.702	5.82707e-10
47	E:/Veroeffentlichungen/Paperinpreparation/PyvsFTIR/pygcms/Sediment_He430_23_10,0mL_78x78_LH_FTIR1_or.csv	47	13	animal furs,natural polyamides	124.1	1	11.14	11.14	506.702	5.82707e-10
48	E:/Veroeffentlichungen/Paperinpreparation/PyvsFTIR/pygcms/Sediment_He430_23_10,0mL_78x78_LH_FTIR1_or.csv	48	13	animal furs,natural polyamides	124.1	1	11.14	11.14	506.702	5.82707e-10
49	E:/Veroeffentlichungen/Paperinpreparation/PyvsFTIR/pygcms/Sediment_He430_23_10,0mL_78x78_LH_FTIR1_or.csv	49	13	animal furs,natural polyamides	124.1	1	11.14	11.14	506.702	5.82707e-10
50	E:/Veroeffentlichungen/Paperinpreparation/PyvsFTIR/pygcms/Sediment_He430_23_10,0mL_78x78_LH_FTIR1_or.csv	50	13	animal furs,natural polyamides	124.1	1	11.14	11.14	506.702	5.82707e-10
51	E:/Veroeffentlichungen/Paperinpreparation/PyvsFTIR/pygcms/Sediment_He430_23_10,0mL_78x78_LH_FTIR1_or.csv	51	13	animal furs,natural polyamides	124.1	1	11.14	11.14	506.702	5.82707e-10
52	E:/Veroeffentlichungen/Paperinpreparation/PyvsFTIR/pygcms/Sediment_He430_23_10,0mL_78x78_LH_FTIR1_or.csv	52	13	animal furs,natural polyamides	124.1	1	11.14	11.14	506.702	5.82707e-10
53	E:/Veroeffentlichungen/Paperinpreparation/PyvsFTIR/pygcms/Sediment_He430_23_10,0mL_78x78_LH_FTIR1_or.csv	53	13	animal furs,natural polyamides	124.1	1	11.14	11.14	506.702	5.82707e-10
54	E:/Veroeffentlichungen/Paperinpreparation/PyvsFTIR/pygcms/Sediment_He430_23_10,0mL_78x78_LH_FTIR1_or.csv	54	13	animal furs,natural polyamides	124.1	1	11.14	11.14	506.702	5.82707e-10
55	E:/Veroeffentlichungen/Paperinpreparation/PyvsFTIR/pygcms/Sediment_He430_23_10,0mL_78x78_LH_FTIR1_or.csv	55	13	animal furs,natural polyamides	124.1	1	11.14	11.14	506.702	5.82707e-10
56	E:/Veroeffentlichungen/Paperinpreparation/PyvsFTIR/pygcms/Sediment_He430_23_10,0mL_78x78_LH_FTIR1_or.csv	56	13	animal furs,natural polyamides	124.1	1	11.14	11.14	506.702	5.82707e-10
57	E:/Veroeffentlichungen/Paperinpreparation/PyvsFTIR/pygcms/Sediment_He430_23_10,0mL_78x78_LH_FTIR1_or.csv	57	13	animal furs,natural polyamides	124.1	1	11.14	11.14	506.702	5.82707e-10
58	E:/Veroeffentlichungen/Paperinpreparation/PyvsFTIR/pygcms/Sediment_He430_23_10,0mL_78x78_LH_FTIR1_or.csv	58	13	animal furs,natural polyamides	124.1	1	11.14	11.14	506.702	5.82707e-10
59	E:/Veroeffentlichungen/Paperinpreparation/PyvsFTIR/pygcms/Sediment_He430_23_10,0mL_78x78_LH_FTIR1_or.csv	59	13	animal furs,natural polyamides	124.1	1	11.14	11.14	506.702	5.82707e-10
60	E:/Veroeffentlichungen/Paperinpreparation/PyvsFTIR/pygcms/Sediment_He430_23_10,0mL_78x78_LH_FTIR1_or.csv	60	13	animal furs,natural polyamides	124.1	1	11.14	11.14	506.702	5.82707e-10
61	E:/Veroeffentlichungen/Paperinpreparation/PyvsFTIR/pygcms/Sediment_He430_23_10,0mL_78x78_LH_FTIR1_or.csv	61	13	animal furs,natural polyamides	124.1	1	11.14	11.14	506.702	5.82707e-10
62	E:/Veroeffentlichungen/Paperinpreparation/PyvsFTIR/pygcms/Sediment_He430_23_10,0mL_78x78_LH_FTIR1_or.csv	62	13	animal furs,natural polyamides	124.1	1	11.14	11.14	506.702	5.82707e-10
63	E:/Veroeffentlichungen/Paperinpreparation/PyvsFTIR/pygcms/Sediment_He430_23_10,0mL_78x78_LH_FTIR1_or.csv	63	13	animal furs,natural polyamides	124.1	1	11.14	11.14	506.702	5.82707e-10
64	E:/Veroeffentlichungen/Paperinpreparation/PyvsFTIR/pygcms/Sediment_He430_23_10,0mL_78x78_LH_FTIR1_or.csv	64	13	animal furs,natural polyamides	124.1	1	11.14	11.14	506.702	5.82707e-10
65	E:/Veroeffentlichungen/Paperinpreparation/PyvsFTIR/pygcms/Sediment_He430_23_10,0mL_78x78_LH_FTIR1_or.csv	65	13	animal furs,natural polyamides	124.1	1	11.14	11.14	506.702	5.82707e-10
66	E:/Veroeffentlichungen/Paperinpreparation/PyvsFTIR/pygcms/Sediment_He430_23_10,0mL_78x78_LH_FTIR1_or.csv	66	13	animal furs,natural polyamides	124.1	1	11.14	11.14	506.702	5.82707e-10
67	E:/Veroeffentlichungen/Paperinpreparation/PyvsFTIR/pygcms/Sediment_He430_23_10,0mL_78x78_LH_FTIR1_or.csv	67	13	animal furs,natural polyamides	124.1	1	11.14	11.14	506.702	5.82707e-10
68	E:/Veroeffentlichungen/Paperinpreparation/PyvsFTIR/pygcms/Sediment_He430_23_10,0mL_78x78_LH_FTIR1_or.csv	68	13	animal furs,natural polyamides	124.1	1	11.14	11.14	506.702	5.82707e-10
69	E:/Veroeffentlichungen/Paperinpreparation/PyvsFTIR/pygcms/Sediment_He430_23_10,0mL_78x78_LH_FTIR1_or.csv	69	13	animal furs,natural polyamides	124.1	1	11.14	11.14	506.702	5.82707e-10
70	E:/Veroeffentlichungen/Paperinpreparation/PyvsFTIR/pygcms/Sediment_He430_23_10,0mL_78x78_LH_FTIR1_or.csv	70	13	animal furs,natural polyamides	124.1	1	11.14	11.14	506.702	5.82707e-10
71	E:/Veroeffentlichungen/Paperinpreparation/PyvsFTIR/pygcms/Sediment_He430_23_10,0mL_78x78_LH_FTIR1_or.csv	71	13	animal furs,natural polyamides	124.1	1	11.14	11.14	506.702	5.82707e-10
72	E:/Veroeffentlichungen/Paperinpreparation/PyvsFTIR/pygcms/Sediment_He430_23_10,0mL_78x78_LH_FTIR1_or.csv	72	13	animal furs,natural polyamides	124.1	1	11.14	11.14	506.702	5.82707e-10
73	E:/Veroeffentlichungen/Paperinpreparation/PyvsFTIR/pygcms/Sediment_He430_23_10,0mL_78x78_LH_FTIR1_or.csv	73	13	animal furs,natural polyamides	124.1	1	11.14	11.14	506.702	5.82707e-10
74	E:/Veroeffentlichungen/Paperinpreparation/PyvsFTIR/pygcms/Sediment_He430_23_10,0mL_78x78_LH_FTIR1_or.csv	74	13	animal furs,natural polyamides	124.1	1	11.14	11.14	506.702	5.82707e-10
1	E:/Veroeffentlichungen/Paperinpreparation/PyvsFTIR/pygcms/Sediment_He430_23_10,0mL_78x78_LH_FTIR1_or.csv	1	14	cellulose,plant fibres	40084.2	2.51582	583.655	231.994	1.15135e+07	1.78459e-05
2	E:/Veroeffentlichungen/Paperinpreparation/PyvsFTIR/pygcms/Sediment_He430_23_10,0mL_78x78_LH_FTIR1_or.csv	2	14	cellulose,plant fibres	28170.6	1.97702	259.11	131.061	1.63127e+06	2.52847e-06
3	E:/Veroeffentlichungen/Paperinpreparation/PyvsFTIR/pygcms/Sediment_He430_23_10,0mL_78x78_LH_FTIR1_or.csv	3	14	cellulose,plant fibres	17498	2.31785	208.112	89.7867	614920	9.53125e-07
4	E:/Veroeffentlichungen/Paperinpreparation/PyvsFTIR/pygcms/Sediment_He430_23_10,0mL_78x78_LH_FTIR1_or.csv	4	14	cellulose,plant fibres	10796.7	1.5188	146.524	96.4731	499824	7.74728e-07
5	E:/Veroeffentlichungen/Paperinpreparation/PyvsFTIR/pygcms/Sediment_He430_23_10,0mL_78x78_LH_FTIR1_or.csv	5	14	cellulose,plant fibres	8935.17	11.9789	334.386	27.9147	95501.2	1.48027e-07
6	E:/Veroeffentlichungen/Paperinpreparation/PyvsFTIR/pygcms/Sediment_He430_23_10,0mL_78x78_LH_FTIR1_or.csv	6	14	cellulose,plant fibres	8686.97	5.28163	231.808	43.8896	163662	2.53676e-07
7	E:/Veroeffentlichungen/Paperinpreparation/PyvsFTIR/pygcms/Sediment_He430_23_10,0mL_78x78_LH_FTIR1_or.csv	7	14	cellulose,plant fibres	8190.57	3.49812	205.411	58.7205	259597	4.02376e-07
8	E:/Veroeffentlichungen/Paperinpreparation/PyvsFTIR/pygcms/Sediment_He430_23_10,0mL_78x78_LH_FTIR1_or.csv	8	14	cellulose,plant fibres	6329.08	1.61575	157.543	97.5049	548972	8.50906e-07
9	E:/Veroeffentlichungen/Paperinpreparation/PyvsFTIR/pygcms/Sediment_He430_23_10,0mL_78x78_LH_FTIR1_or.csv	9	14	cellulose,plant fibres	6204.98	9.20426	395.117	42.9276	266867	4.13644e-07
10	E:/Veroeffentlichungen/Paperinpreparation/PyvsFTIR/pygcms/Sediment_He430_23_10,0mL_78x78_LH_FTIR1_or.csv	10	14	cellulose,plant fibres	6204.98	1.83958	119.981	65.2223	187070	2.89958e-07
11	E:/Veroeffentlichungen/Paperinpreparation/PyvsFTIR/pygcms/Sediment_He430_23_10,0mL_78x78_LH_FTIR1_or.csv	11	14	cellulose,plant fibres	5708.58	6.26133	200.829	32.0745	75725.8	1.17375e-07
12	E:/Veroeffentlichungen/Paperinpreparation/PyvsFTIR/pygcms/Sediment_He430_23_10,0mL_78x78_LH_FTIR1_or.csv	12	14	cellulose,plant fibres	4467.59	6.00163	162.201	27.0261	43422.8	6.73053e-08
13	E:/Veroeffentlichungen/Paperinpreparation/PyvsFTIR/pygcms/Sediment_He430_23_10,0mL_78x78_LH_FTIR1_or.csv	13	14	cellulose,plant fibres	4467.59	2.42214	118.42	48.8905	103746	1.60806e-07
14	E:/Veroeffentlichungen/Paperinpreparation/PyvsFTIR/pygcms/Sediment_He430_23_10,0mL_78x78_LH_FTIR1_or.csv	14	14	cellulose,plant fibres	4343.49	1.28462	81.1004	63.1318	118472	1.83632e-07
15	E:/Veroeffentlichungen/Paperinpreparation/PyvsFTIR/pygcms/Sediment_He430_23_10,0mL_78x78_LH_FTIR1_or.csv	15	14	cellulose,plant fibres	3971.19	1.0716	78.7717	73.5087	156007	2.41811e-07
16	E:/Veroeffentlichungen/Paperinpreparation/PyvsFTIR/pygcms/Sediment_He430_23_10,0mL_78x78_LH_FTIR1_or.csv	16	14	cellulose,plant fibres	3722.99	2.2612	111.956	49.5117	100591	1.55916e-07
17	E:/Veroeffentlichungen/Paperinpreparation/PyvsFTIR/pygcms/Sediment_He430_23_10,0mL_78x78_LH_FTIR1_or.csv	17	14	cellulose,plant fibres	3474.79	1.53415	81.1004	52.8634	83067.2	1.28754e-07
18	E:/Veroeffentlichungen/Paperinpreparation/PyvsFTIR/pygcms/Sediment_He430_23_10,0mL_78x78_LH_FTIR1_or.csv	18	14	cellulose,plant fibres	3350.69	2.15839	123.045	57.008	146566	2.27177e-07
19	E:/Veroeffentlichungen/Paperinpreparation/PyvsFTIR/pygcms/Sediment_He430_23_10,0mL_78x78_LH_FTIR1_or.csv	19	14	cellulose,plant fibres	3226.59	2.13307	84.8397	39.7735	49190.7	7.62456e-08
20	E:/Veroeffentlichungen/Paperinpreparation/PyvsFTIR/pygcms/Sediment_He430_23_10,0mL_78x78_LH_FTIR1_or.csv	20	14	cellulose,plant fibres	3226.59	7.75205	170.409	21.9825	30181.7	4.67816e-08
21	E:/Veroeffentlichungen/Paperinpreparation/PyvsFTIR/pygcms/Sediment_He430_23_10,0mL_78x78_LH_FTIR1_or.csv	21	14	cellulose,plant fibres	3226.59	10.5746	190.36	18.0016	22609.8	3.50452e-08
22	E:/Veroeffentlichungen/Paperinpreparation/PyvsFTIR/pygcms/Sediment_He430_23_10,0mL_78x78_LH_FTIR1_or.csv	22	14	cellulose,plant fibres	3102.49	11.749	219.715	18.7007	28162.6	4.3652e-08
23	E:/Veroeffentlichungen/Paperinpreparation/PyvsFTIR/pygcms/Sediment_He430_23_10,0mL_78x78_LH_FTIR1_or.csv	23	14	cellulose,plant fibres	2978.39	1.39508	67.762	48.5723	58594.9	9.08221e-08
24	E:/Veroeffentlichungen/Paperinpreparation/PyvsFTIR/pygcms/Sediment_He430_23_10,0mL_78x78_LH_FTIR1_or.csv	24	14	cellulose,plant fibres	2854.29	3.19393	102.706	32.1565	38925.1	6.03339e-08
25	E:/Veroeffentlichungen/Paperinpreparation/PyvsFTIR/pygcms/Sediment_He430_23_10,0mL_78x78_LH_FTIR1_or.csv	25	14	cellulose,plant fibres	2854.29	1.86311	84.8397	45.5366	64478.9	9.99423e-08
26	E:/Veroeffentlichungen/Paperinpreparation/PyvsFTIR/pygcms/Sediment_He430_23_10,0mL_78x78_LH_FTIR1_or.csv	26	14	cellulose,plant fibres	2854.29	7.00712	145.248	20.7286	22874.2	3.54551e-08
27	E:/Veroeffentlichungen/Paperinpreparation/PyvsFTIR/pygcms/Sediment_He430_23_10,0mL_78x78_LH_FTIR1_or.csv	27	14	cellulose,plant fibres	2854.29	8.07415	169.679	21.0151	27465.7	4.25718e-08
28	E:/Veroeffentlichungen/Paperinpreparation/PyvsFTIR/pygcms/Sediment_He430_23_10,0mL_78x78_LH_FTIR1_or.csv	28	14	cellulose,plant fibres	2854.29	2.19473	78.7717	35.8913	37191.5	5.76469e-08
29	E:/Veroeffentlichungen/Paperinpreparation/PyvsFTIR/pygcms/Sediment_He430_23_10,0mL_78x78_LH_FTIR1_or.csv	29	14	cellulose,plant fibres	2854.29	1.15698	67.762	58.5679	85192.7	1.32049e-07
30	E:/Veroeffentlichungen/Paperinpreparation/PyvsFTIR/pygcms/Sediment_He430_23_10,0mL_78x78_LH_FTIR1_or.csv	30	14	cellulose,plant fibres	2730.19	5.31366	134.143	25.245	31334	4.85677e-08
31	E:/Veroeffentlichungen/Paperinpreparation/PyvsFTIR/pygcms/Sediment_He430_23_10,0mL_78x78_LH_FTIR1_or.csv	31	14	cellulose,plant fibres	2606.09	1.28769	56.8031	44.1123	40512.4	6.27943e-08
32	E:/Veroeffentlichungen/Paperinpreparation/PyvsFTIR/pygcms/Sediment_He430_23_10,0mL_78x78_LH_FTIR1_or.csv	32	14	cellulose,plant fibres	2233.79	2.55174	70.4555	27.6107	19686.5	3.0514e-08
33	E:/Veroeffentlichungen/Paperinpreparation/PyvsFTIR/pygcms/Sediment_He430_23_10,0mL_78x78_LH_FTIR1_or.csv	33	14	cellulose,plant fibres	2233.79	5.80358	109.716	18.9049	14372	2.22766e-08
34	E:/Veroeffentlichungen/Paperinpreparation/PyvsFTIR/pygcms/Sediment_He430_23_10,0mL_78x78_LH_FTIR1_or.csv	34	14	cellulose,plant fibres	2233.79	1.87839	64.9568	34.5812	28470.9	4.41299e-08
35	E:/Veroeffentlichungen/Paperinpreparation/PyvsFTIR/pygcms/Sediment_He430_23_10,0mL_78x78_LH_FTIR1_or.csv	35	14	cellulose,plant fibres	2233.79	2.37486	71.3308	30.0358	23585.9	3.65582e-08
36	E:/Veroeffentlichungen/Paperinpreparation/PyvsFTIR/pygcms/Sediment_He430_23_10,0mL_78x78_LH_FTIR1_or.csv	36	14	cellulose,plant fibres	2233.79	1.27121	56.8031	44.6844	41569.9	6.44334e-08
37	E:/Veroeffentlichungen/Paperinpreparation/PyvsFTIR/pygcms/Sediment_He430_23_10,0mL_78x78_LH_FTIR1_or.csv	37	14	cellulose,plant fibres	2109.69	3.32544	111.956	33.6664	46509	7.2089e-08
38	E:/Veroeffentlichungen/Paperinpreparation/PyvsFTIR/pygcms/Sediment_He430_23_10,0mL_78x78_LH_FTIR1_or.csv	38	14	cellulose,plant fibres	2109.69	2.54124	77.98	30.6858	26912.5	4.17143e-08
39	E:/Veroeffentlichungen/Paperinpreparation/PyvsFTIR/pygcms/Sediment_He430_23_10,0mL_78x78_LH_FTIR1_or.csv	39	14	cellulose,plant fibres	1985.59	2.7117	87.0062	32.0855	32829.5	5.08858e-08
40	E:/Veroeffentlichungen/Paperinpreparation/PyvsFTIR/pygcms/Sediment_He430_23_10,0mL_78x78_LH_FTIR1_or.csv	40	14	cellulose,plant fibres	1985.59	1.59386	59.9907	37.6387	31149.4	4.82815e-08
41	E:/Veroeffentlichungen/Paperinpreparation/PyvsFTIR/pygcms/Sediment_He430_23_10,0mL_78x78_LH_FTIR1_or.csv	41	14	cellulose,plant fibres	1985.59	2.8664	70.4555	24.5798	15601.5	2.41824e-08
42	E:/Veroeffentlichungen/Paperinpreparation/PyvsFTIR/pygcms/Sediment_He430_23_10,0mL_78x78_LH_FTIR1_or.csv	42	14	cellulose,plant fibres	1985.59	5.60916	105.683	18.8412	13750.5	2.13133e-08
43	E:/Veroeffentlichungen/Paperinpreparation/PyvsFTIR/pygcms/Sediment_He430_23_10,0mL_78x78_LH_FTIR1_or.csv	43	14	cellulose,plant fibres	1861.49	1.75388	59.9907	34.2046	25724.6	3.98732e-08
44	E:/Veroeffentlichungen/Paperinpreparation/PyvsFTIR/pygcms/Sediment_He430_23_10,0mL_78x78_LH_FTIR1_or.csv	44	14	cellulose,plant fibres	1861.49	4.52285	87.0062	19.237	11801.1	1.82917e-08
45	E:/Veroeffentlichungen/Paperinpreparation/PyvsFTIR/pygcms/Sediment_He430_23_10,0mL_78x78_LH_FTIR1_or.csv	45	14	cellulose,plant fibres	1737.39	5.7427	102.706	17.8846	12040.6	1.86629e-08
46	E:/Veroeffentlichungen/Paperinpreparation/PyvsFTIR/pygcms/Sediment_He430_23_10,0mL_78x78_LH_FTIR1_or.csv	46	14	cellulose,plant fibres	1737.39	1.13732	45.9314	40.3855	27457.3	4.25588e-08
47	E:/Veroeffentlichungen/Paperinpreparation/PyvsFTIR/pygcms/Sediment_He430_23_10,0mL_78x78_LH_FTIR1_or.csv	47	14	cellulose,plant fibres	1613.29	1.52576	49.8196	32.6523	19468.1	3.01755e-08
48	E:/Veroeffentlichungen/Paperinpreparation/PyvsFTIR/pygcms/Sediment_He430_23_10,0mL_78x78_LH_FTIR1_or.csv	48	14	cellulose,plant fibres	1613.29	2.77796	64.9568	23.3829	13017.2	2.01767e-08
49	E:/Veroeffentlichungen/Paperinpreparation/PyvsFTIR/pygcms/Sediment_He430_23_10,0mL_78x78_LH_FTIR1_or.csv	49	14	cellulose,plant fibres	1613.29	1.74594	59.9907	34.3602	25959.2	4.02368e-08
50	E:/Veroeffentlichungen/Paperinpreparation/PyvsFTIR/pygcms/Sediment_He430_23_10,0mL_78x78_LH_FTIR1_or.csv	50	14	cellulose,plant fibres	1613.29	2.08585	55.7	26.7037	14557.8	2.25646e-08
51	E:/Veroeffentlichungen/Paperinpreparation/PyvsFTIR/pygcms/Sediment_He430_23_10,0mL_78x78_LH_FTIR1_or.csv	51	14	cellulose,plant fibres	1613.29	4.12643	95.8299	23.2235	18943.1	2.93618e-08
52	E:/Veroeffentlichungen/Paperinpreparation/PyvsFTIR/pygcms/Sediment_He430_23_10,0mL_78x78_LH_FTIR1_or.csv	52	14	cellulose,plant fibres	1613.29	1.88982	49.8196	26.3621	12689.8	1.96692e-08
53	E:/Veroeffentlichungen/Paperinpreparation/PyvsFTIR/pygcms/Sediment_He430_23_10,0mL_78x78_LH_FTIR1_or.csv	53	14	cellulose,plant fibres	1613.29	3.08496	71.3308	23.1221	13977.5	2.16651e-08
54	E:/Veroeffentlichungen/Paperinpreparation/PyvsFTIR/pygcms/Sediment_He430_23_10,0mL_78x78_LH_FTIR1_or.csv	54	14	cellulose,plant fibres	1613.29	3.68067	95.8299	26.036	23809.3	3.69044e-08
55	E:/Veroeffentlichungen/Paperinpreparation/PyvsFTIR/pygcms/Sediment_He430_23_10,0mL_78x78_LH_FTIR1_or.csv	55	14	cellulose,plant fibres	1489.2	2.0216	67.762	33.519	27903.8	4.32509e-08
56	E:/Veroeffentlichungen/Paperinpreparation/PyvsFTIR/pygcms/Sediment_He430_23_10,0mL_78x78_LH_FTIR1_or.csv	56	14	cellulose,plant fibres	1489.2	2.1773	55.7	25.5822	13360.6	2.0709e-08
57	E:/Veroeffentlichungen/Paperinpreparation/PyvsFTIR/pygcms/Sediment_He430_23_10,0mL_78x78_LH_FTIR1_or.csv	57	14	cellulose,plant fibres	1489.2	2.1773	55.7	25.5822	13360.6	2.0709e-08
58	E:/Veroeffentlichungen/Paperinpreparation/PyvsFTIR/pygcms/Sediment_He430_23_10,0mL_78x78_LH_FTIR1_or.csv	58	14	cellulose,plant fibres	1365.1	1.74424	45.9314	26.3332	11673.8	1.80945e-08
59	E:/Veroeffentlichungen/Paperinpreparation/PyvsFTIR/pygcms/Sediment_He430_23_10,0mL_78x78_LH_FTIR1_or.csv	59	14	cellulose,plant fibres	1365.1	1.50841	45.9314	30.4503	15609.5	2.41947e-08
60	E:/Veroeffentlichungen/Paperinpreparation/PyvsFTIR/pygcms/Sediment_He430_23_10,0mL_78x78_LH_FTIR1_or.csv	60	14	cellulose,plant fibres	1365.1	2.3969	56.8031	23.6986	11692.6	1.81236e-08
61	E:/Veroeffentlichungen/Paperinpreparation/PyvsFTIR/pygcms/Sediment_He430_23_10,0mL_78x78_LH_FTIR1_or.csv	61	14	cellulose,plant fibres	1365.1	1.15311	35.2278	30.5501	12050.6	1.86784e-08
62	E:/Veroeffentlichungen/Paperinpreparation/PyvsFTIR/pygcms/Sediment_He430_23_10,0mL_78x78_LH_FTIR1_or.csv	62	14	cellulose,plant fibres	1365.1	3.05117	64.9568	21.2892	10790.4	1.67251e-08
63	E:/Veroeffentlichungen/Paperinpreparation/PyvsFTIR/pygcms/Sediment_He430_23_10,0mL_78x78_LH_FTIR1_or.csv	63	14	cellulose,plant fibres	1365.1	8.13668	89.8136	11.0381	4010.77	6.21669e-09
64	E:/Veroeffentlichungen/Paperinpreparation/PyvsFTIR/pygcms/Sediment_He430_23_10,0mL_78x78_LH_FTIR1_or.csv	64	14	cellulose,plant fibres	1241	2.44064	55.7	22.8219	10633	1.64811e-08
65	E:/Veroeffentlichungen/Paperinpreparation/PyvsFTIR/pygcms/Sediment_He430_23_10,0mL_78x78_LH_FTIR1_or.csv	65	14	cellulose,plant fibres	1241	1.18322	35.2278	29.7729	11445.2	1.77401e-08
66	E:/Veroeffentlichungen/Paperinpreparation/PyvsFTIR/pygcms/Sediment_He430_23_10,0mL_78x78_LH_FTIR1_or.csv	66	14	cellulose,plant fibres	1241	1.9205	47.263	24.6097	10491.3	1.62616e-08
67	E:/Veroeffentlichungen/Paperinpreparation/PyvsFTIR/pygcms/Sediment_He430_23_10,0mL_78x78_LH_FTIR1_or.csv	67	14	cellulose,plant fibres	1241	1.27	35.2278	27.7384	9934.45	1.53984e-08
68	E:/Veroeffentlichungen/Paperinpreparation/PyvsFTIR/pygcms/Sediment_He430_23_10,0mL_78x78_LH_FTIR1_or.csv	68	14	cellulose,plant fibres	1241	2.69506	56.8031	21.0767	9248.57	1.43353e-08
69	E:/Veroeffentlichungen/Paperinpreparation/PyvsFTIR/pygcms/Sediment_He430_23_10,0mL_78x78_LH_FTIR1_or.csv	69	14	cellulose,plant fibres	1241	5.11303	70.4555	13.7796	4903.27	7.60007e-09
70	E:/Veroeffentlichungen/Paperinpreparation/PyvsFTIR/pygcms/Sediment_He430_23_10,0mL_78x78_LH_FTIR1_or.csv	70	14	cellulose,plant fibres	1241	1.35401	35.2278	26.0174	8739.99	1.3547e-08
71	E:/Veroeffentlichungen/Paperinpreparation/PyvsFTIR/pygcms/Sediment_He430_23_10,0mL_78x78_LH_FTIR1_or.csv	71	14	cellulose,plant fibres	1116.9	5.55563	74.7294	13.4511	4955.69	7.68132e-09
72	E:/Veroeffentlichungen/Paperinpreparation/PyvsFTIR/pygcms/Sediment_He430_23_10,0mL_78x78_LH_FTIR1_or.csv	72	14	cellulose,plant fibres	1116.9	2.5973	47.263	18.197	5736.12	8.89099e-09
73	E:/Veroeffentlichungen/Paperinpreparation/PyvsFTIR/pygcms/Sediment_He430_23_10,0mL_78x78_LH_FTIR1_or.csv	73	14	cellulose,plant fibres	1116.9	3.02288	56.8031	18.791	7351.4	1.13947e-08
74	E:/Veroeffentlichungen/Paperinpreparation/PyvsFTIR/pygcms/Sediment_He430_23_10,0mL_78x78_LH_FTIR1_or.csv	74	14	cellulose,plant fibres	1116.9	6.91102	77.98	11.2834	3638.84	5.6402e-09
75	E:/Veroeffentlichungen/Paperinpreparation/PyvsFTIR/pygcms/Sediment_He430_23_10,0mL_78x78_LH_FTIR1_or.csv	75	14	cellulose,plant fibres	992.797	1.26491	31.5087	24.9098	7165.84	1.11071e-08
76	E:/Veroeffentlichungen/Paperinpreparation/PyvsFTIR/pygcms/Sediment_He430_23_10,0mL_78x78_LH_FTIR1_or.csv	76	14	cellulose,plant fibres	992.797	3.24986	49.8196	15.3298	4291.1	6.65121e-09
77	E:/Veroeffentlichungen/Paperinpreparation/PyvsFTIR/pygcms/Sediment_He430_23_10,0mL_78x78_LH_FTIR1_or.csv	77	14	cellulose,plant fibres	992.797	3.32934	56.8031	17.0613	6060.31	9.39348e-09
78	E:/Veroeffentlichungen/Paperinpreparation/PyvsFTIR/pygcms/Sediment_He430_23_10,0mL_78x78_LH_FTIR1_or.csv	78	14	cellulose,plant fibres	992.797	1.35475	35.2278	26.0031	8730.36	1.35321e-08
79	E:/Veroeffentlichungen/Paperinpreparation/PyvsFTIR/pygcms/Sediment_He430_23_10,0mL_78x78_LH_FTIR1_or.csv	79	14	cellulose,plant fibres	868.697	3.63475	45.9314	12.6368	2688.3	4.16686e-09
80	E:/Veroeffentlichungen/Paperinpreparation/PyvsFTIR/pygcms/Sediment_He430_23_10,0mL_78x78_LH_FTIR1_or.csv	80	14	cellulose,plant fibres	868.697	2.18076	35.2278	16.1539	3369.28	5.22238e-09
81	E:/Veroeffentlichungen/Paperinpreparation/PyvsFTIR/pygcms/Sediment_He430_23_10,0mL_78x78_LH_FTIR1_or.csv	81	14	cellulose,plant fibres	868.697	5.14087	63.0174	12.2581	3470.59	5.37942e-09
82	E:/Veroeffentlichungen/Paperinpreparation/PyvsFTIR/pygcms/Sediment_He430_23_10,0mL_78x78_LH_FTIR1_or.csv	82	14	cellulose,plant fibres	868.697	1.08012	24.9098	23.062	4855.8	7.52648e-09
83	E:/Veroeffentlichungen/Paperinpreparation/PyvsFTIR/pygcms/Sediment_He430_23_10,0mL_78x78_LH_FTIR1_or.csv	83	14	cellulose,plant fibres	868.697	5.65096	59.9907	10.616	2478.02	3.84094e-09
84	E:/Veroeffentlichungen/Paperinpreparation/PyvsFTIR/pygcms/Sediment_He430_23_10,0mL_78x78_LH_FTIR1_or.csv	84	14	cellulose,plant fibres	744.598	6.18928	56.8031	9.17765	1753.6	2.71809e-09
85	E:/Veroeffentlichungen/Paperinpreparation/PyvsFTIR/pygcms/Sediment_He430_23_10,0mL_78x78_LH_FTIR1_or.csv	85	14	cellulose,plant fibres	744.598	2.63644	35.2278	13.3619	2305.24	3.57312e-09
86	E:/Veroeffentlichungen/Paperinpreparation/PyvsFTIR/pygcms/Sediment_He430_23_10,0mL_78x78_LH_FTIR1_or.csv	86	14	cellulose,plant fibres	744.598	3.46575	40.1658	11.5894	1977.3	3.06481e-09
87	E:/Veroeffentlichungen/Paperinpreparation/PyvsFTIR/pygcms/Sediment_He430_23_10,0mL_78x78_LH_FTIR1_or.csv	87	14	cellulose,plant fibres	744.598	3.60063	40.1658	11.1552	1831.94	2.8395e-09
88	E:/Veroeffentlichungen/Paperinpreparation/PyvsFTIR/pygcms/Sediment_He430_23_10,0mL_78x78_LH_FTIR1_or.csv	88	14	cellulose,plant fibres	744.598	1.35401	24.9098	18.3971	3090.05	4.78958e-09
89	E:/Veroeffentlichungen/Paperinpreparation/PyvsFTIR/pygcms/Sediment_He430_23_10,0mL_78x78_LH_FTIR1_or.csv	89	14	cellulose,plant fibres	744.598	3.60063	40.1658	11.1552	1831.94	2.8395e-09
90	E:/Veroeffentlichungen/Paperinpreparation/PyvsFTIR/pygcms/Sediment_He430_23_10,0mL_78x78_LH_FTIR1_or.csv	90	14	cellulose,plant fibres	744.598	1.63299	24.9098	15.2541	2124.41	3.29284e-09
91	E:/Veroeffentlichungen/Paperinpreparation/PyvsFTIR/pygcms/Sediment_He430_23_10,0mL_78x78_LH_FTIR1_or.csv	91	14	cellulose,plant fibres	744.598	6.36678	55.7	8.74853	1562.51	2.42189e-09
92	E:/Veroeffentlichungen/Paperinpreparation/PyvsFTIR/pygcms/Sediment_He430_23_10,0mL_78x78_LH_FTIR1_or.csv	92	14	cellulose,plant fibres	744.598	5.09553	49.8196	9.77711	1745.49	2.70551e-09
93	E:/Veroeffentlichungen/Paperinpreparation/PyvsFTIR/pygcms/Sediment_He430_23_10,0mL_78x78_LH_FTIR1_or.csv	93	14	cellulose,plant fibres	744.598	4.84015	49.8196	10.293	1934.55	2.99856e-09
94	E:/Veroeffentlichungen/Paperinpreparation/PyvsFTIR/pygcms/Sediment_He430_23_10,0mL_78x78_LH_FTIR1_or.csv	94	14	cellulose,plant fibres	620.498	2.61803	33.42	12.7653	1996.02	3.09383e-09
95	E:/Veroeffentlichungen/Paperinpreparation/PyvsFTIR/pygcms/Sediment_He430_23_10,0mL_78x78_LH_FTIR1_or.csv	95	14	cellulose,plant fibres	620.498	3.40101	35.2278	10.358	1385.28	2.14718e-09
96	E:/Veroeffentlichungen/Paperinpreparation/PyvsFTIR/pygcms/Sediment_He430_23_10,0mL_78x78_LH_FTIR1_or.csv	96	14	cellulose,plant fibres	620.498	6.30779	45.9314	7.2817	892.63	1.38358e-09
97	E:/Veroeffentlichungen/Paperinpreparation/PyvsFTIR/pygcms/Sediment_He430_23_10,0mL_78x78_LH_FTIR1_or.csv	97	14	cellulose,plant fibres	620.498	7.25219	49.8196	6.86959	861.705	1.33564e-09
98	E:/Veroeffentlichungen/Paperinpreparation/PyvsFTIR/pygcms/Sediment_He430_23_10,0mL_78x78_LH_FTIR1_or.csv	98	14	cellulose,plant fibres	620.498	3.40101	35.2278	10.358	1385.28	2.14718e-09
99	E:/Veroeffentlichungen/Paperinpreparation/PyvsFTIR/pygcms/Sediment_He430_23_10,0mL_78x78_LH_FTIR1_or.csv	99	14	cellulose,plant fibres	620.498	3.51555	35.2278	10.0206	1296.48	2.00954e-09
100	E:/Veroeffentlichungen/Paperinpreparation/PyvsFTIR/pygcms/Sediment_He430_23_10,0mL_78x78_LH_FTIR1_or.csv	100	14	cellulose,plant fibres	620.498	2.88675	31.5087	10.9149	1375.84	2.13255e-09
101	E:/Veroeffentlichungen/Paperinpreparation/PyvsFTIR/pygcms/Sediment_He430_23_10,0mL_78x78_LH_FTIR1_or.csv	101	14	cellulose,plant fibres	620.498	3.40101	35.2278	10.358	1385.28	2.14718e-09
102	E:/Veroeffentlichungen/Paperinpreparation/PyvsFTIR/pygcms/Sediment_He430_23_10,0mL_78x78_LH_FTIR1_or.csv	102	14	cellulose,plant fibres	620.498	5	55.7	11.14	2533.51	3.92694e-09
103	E:/Veroeffentlichungen/Paperinpreparation/PyvsFTIR/pygcms/Sediment_He430_23_10,0mL_78x78_LH_FTIR1_or.csv	103	14	cellulose,plant fibres	620.498	2.98543	40.1658	13.4539	2664.73	4.13033e-09
104	E:/Veroeffentlichungen/Paperinpreparation/PyvsFTIR/pygcms/Sediment_He430_23_10,0mL_78x78_LH_FTIR1_or.csv	104	14	cellulose,plant fibres	620.498	1.62117	24.9098	15.3653	2155.5	3.34102e-09
105	E:/Veroeffentlichungen/Paperinpreparation/PyvsFTIR/pygcms/Sediment_He430_23_10,0mL_78x78_LH_FTIR1_or.csv	105	14	cellulose,plant fibres	620.498	3.51555	35.2278	10.0206	1296.48	2.00954e-09
106	E:/Veroeffentlichungen/Paperinpreparation/PyvsFTIR/pygcms/Sediment_He430_23_10,0mL_78x78_LH_FTIR1_or.csv	106	14	cellulose,plant fibres	496.398	1.63299	22.28	13.6437	1520.1	2.35616e-09
107	E:/Veroeffentlichungen/Paperinpreparation/PyvsFTIR/pygcms/Sediment_He430_23_10,0mL_78x78_LH_FTIR1_or.csv	107	14	cellulose,plant fibres	496.398	4	44.56	11.14	2026.81	3.14155e-09
108	E:/Veroeffentlichungen/Paperinpreparation/PyvsFTIR/pygcms/Sediment_He430_23_10,0mL_78x78_LH_FTIR1_or.csv	108	14	cellulose,plant fibres	496.398	1.63299	22.28	13.6437	1520.1	2.35616e-09
109	E:/Veroeffentlichungen/Paperinpreparation/PyvsFTIR/pygcms/Sediment_He430_23_10,0mL_78x78_LH_FTIR1_or.csv	109	14	cellulose,plant fibres	496.398	2.61803	24.9098	9.5147	826.526	1.28112e-09
110	E:/Veroeffentlichungen/Paperinpreparation/PyvsFTIR/pygcms/Sediment_He430_23_10,0mL_78x78_LH_FTIR1_or.csv	110	14	cellulose,plant fibres	496.398	2.61803	24.9098	9.5147	826.526	1.28112e-09
111	E:/Veroeffentlichungen/Paperinpreparation/PyvsFTIR/pygcms/Sediment_He430_23_10,0mL_78x78_LH_FTIR1_or.csv	111	14	cellulose,plant fibres	496.398	6.16566	40.1658	6.51444	624.753	9.68367e-10
112	E:/Veroeffentlichungen/Paperinpreparation/PyvsFTIR/pygcms/Sediment_He430_23_10,0mL_78x78_LH_FTIR1_or.csv	112	14	cellulose,plant fibres	496.398	2.44949	24.9098	10.1694	944.183	1.46348e-09
113	E:/Veroeffentlichungen/Paperinpreparation/PyvsFTIR/pygcms/Sediment_He430_23_10,0mL_78x78_LH_FTIR1_or.csv	113	14	cellulose,plant fibres	496.398	2.44949	24.9098	10.1694	944.183	1.46348e-09
114	E:/Veroeffentlichungen/Paperinpreparation/PyvsFTIR/pygcms/Sediment_He430_23_10,0mL_78x78_LH_FTIR1_or.csv	114	14	cellulose,plant fibres	496.398	6.8541	40.1658	5.86012	505.552	7.83606e-10
115	E:/Veroeffentlichungen/Paperinpreparation/PyvsFTIR/pygcms/Sediment_He430_23_10,0mL_78x78_LH_FTIR1_or.csv	115	14	cellulose,plant fibres	496.398	1.63299	22.28	13.6437	1520.1	2.35616e-09
116	E:/Veroeffentlichungen/Paperinpreparation/PyvsFTIR/pygcms/Sediment_He430_23_10,0mL_78x78_LH_FTIR1_or.csv	116	14	cellulose,plant fibres	496.398	2.44949	24.9098	10.1694	944.183	1.46348e-09
117	E:/Veroeffentlichungen/Paperinpreparation/PyvsFTIR/pygcms/Sediment_He430_23_10,0mL_78x78_LH_FTIR1_or.csv	117	14	cellulose,plant fibres	496.398	1	15.7543	15.7543	1433.17	2.22141e-09
118	E:/Veroeffentlichungen/Paperinpreparation/PyvsFTIR/pygcms/Sediment_He430_23_10,0mL_78x78_LH_FTIR1_or.csv	118	14	cellulose,plant fibres	496.398	2.61803	24.9098	9.5147	826.526	1.28112e-09
119	E:/Veroeffentlichungen/Paperinpreparation/PyvsFTIR/pygcms/Sediment_He430_23_10,0mL_78x78_LH_FTIR1_or.csv	119	14	cellulose,plant fibres	496.398	2.61803	24.9098	9.5147	826.526	1.28112e-09
120	E:/Veroeffentlichungen/Paperinpreparation/PyvsFTIR/pygcms/Sediment_He430_23_10,0mL_78x78_LH_FTIR1_or.csv	120	14	cellulose,plant fibres	496.398	4	44.56	11.14	2026.81	3.14155e-09
121	E:/Veroeffentlichungen/Paperinpreparation/PyvsFTIR/pygcms/Sediment_He430_23_10,0mL_78x78_LH_FTIR1_or.csv	121	14	cellulose,plant fibres	496.398	2.61803	24.9098	9.5147	826.526	1.28112e-09
122	E:/Veroeffentlichungen/Paperinpreparation/PyvsFTIR/pygcms/Sediment_He430_23_10,0mL_78x78_LH_FTIR1_or.csv	122	14	cellulose,plant fibres	496.398	2.44949	24.9098	10.1694	944.183	1.46348e-09
123	E:/Veroeffentlichungen/Paperinpreparation/PyvsFTIR/pygcms/Sediment_He430_23_10,0mL_78x78_LH_FTIR1_or.csv	123	14	cellulose,plant fibres	496.398	5.82843	35.2278	6.04413	471.682	7.31107e-10
124	E:/Veroeffentlichungen/Paperinpreparation/PyvsFTIR/pygcms/Sediment_He430_23_10,0mL_78x78_LH_FTIR1_or.csv	124	14	cellulose,plant fibres	496.398	3.60063	31.5087	8.75088	884.363	1.37076e-09
125	E:/Veroeffentlichungen/Paperinpreparation/PyvsFTIR/pygcms/Sediment_He430_23_10,0mL_78x78_LH_FTIR1_or.csv	125	14	cellulose,plant fibres	496.398	5.82843	35.2278	6.04413	471.682	7.31107e-10
126	E:/Veroeffentlichungen/Paperinpreparation/PyvsFTIR/pygcms/Sediment_He430_23_10,0mL_78x78_LH_FTIR1_or.csv	126	14	cellulose,plant fibres	496.398	4	44.56	11.14	2026.81	3.14155e-09
127	E:/Veroeffentlichungen/Paperinpreparation/PyvsFTIR/pygcms/Sediment_He430_23_10,0mL_78x78_LH_FTIR1_or.csv	127	14	cellulose,plant fibres	496.398	1	15.7543	15.7543	1433.17	2.22141e-09
128	E:/Veroeffentlichungen/Paperinpreparation/PyvsFTIR/pygcms/Sediment_He430_23_10,0mL_78x78_LH_FTIR1_or.csv	128	14	cellulose,plant fibres	372.299	1.73205	15.7543	9.09577	477.723	7.4047e-10
129	E:/Veroeffentlichungen/Paperinpreparation/PyvsFTIR/pygcms/Sediment_He430_23_10,0mL_78x78_LH_FTIR1_or.csv	129	14	cellulose,plant fibres	372.299	3	33.42	11.14	1520.1	2.35616e-09
130	E:/Veroeffentlichungen/Paperinpreparation/PyvsFTIR/pygcms/Sediment_He430_23_10,0mL_78x78_LH_FTIR1_or.csv	130	14	cellulose,plant fibres	372.299	1.73205	15.7543	9.09577	477.723	7.4047e-10
131	E:/Veroeffentlichungen/Paperinpreparation/PyvsFTIR/pygcms/Sediment_He430_23_10,0mL_78x78_LH_FTIR1_or.csv	131	14	cellulose,plant fibres	372.299	4.39107	24.9098	5.67283	293.81	4.55406e-10
132	E:/Veroeffentlichungen/Paperinpreparation/PyvsFTIR/pygcms/Sediment_He430_23_10,0mL_78x78_LH_FTIR1_or.csv	132	14	cellulose,plant fibres	372.299	3	33.42	11.14	1520.1	2.35616e-09
133	E:/Veroeffentlichungen/Paperinpreparation/PyvsFTIR/pygcms/Sediment_He430_23_10,0mL_78x78_LH_FTIR1_or.csv	133	14	cellulose,plant fibres	372.299	3	33.42	11.14	1520.1	2.35616e-09
134	E:/Veroeffentlichungen/Paperinpreparation/PyvsFTIR/pygcms/Sediment_He430_23_10,0mL_78x78_LH_FTIR1_or.csv	134	14	cellulose,plant fibres	372.299	1.73205	15.7543	9.09577	477.723	7.4047e-10
135	E:/Veroeffentlichungen/Paperinpreparation/PyvsFTIR/pygcms/Sediment_He430_23_10,0mL_78x78_LH_FTIR1_or.csv	135	14	cellulose,plant fibres	372.299	3	33.42	11.14	1520.1	2.35616e-09
136	E:/Veroeffentlichungen/Paperinpreparation/PyvsFTIR/pygcms/Sediment_He430_23_10,0mL_78x78_LH_FTIR1_or.csv	136	14	cellulose,plant fibres	372.299	3	33.42	11.14	1520.1	2.35616e-09
137	E:/Veroeffentlichungen/Paperinpreparation/PyvsFTIR/pygcms/Sediment_He430_23_10,0mL_78x78_LH_FTIR1_or.csv	137	14	cellulose,plant fibres	372.299	3	33.42	11.14	1520.1	2.35616e-09
138	E:/Veroeffentlichungen/Paperinpreparation/PyvsFTIR/pygcms/Sediment_He430_23_10,0mL_78x78_LH_FTIR1_or.csv	138	14	cellulose,plant fibres	372.299	1.73205	15.7543	9.09577	477.723	7.4047e-10
139	E:/Veroeffentlichungen/Paperinpreparation/PyvsFTIR/pygcms/Sediment_He430_23_10,0mL_78x78_LH_FTIR1_or.csv	139	14	cellulose,plant fibres	372.299	4.39107	24.9098	5.67283	293.81	4.55406e-10
140	E:/Veroeffentlichungen/Paperinpreparation/PyvsFTIR/pygcms/Sediment_He430_23_10,0mL_78x78_LH_FTIR1_or.csv	140	14	cellulose,plant fibres	372.299	4.39107	24.9098	5.67283	293.81	4.55406e-10
141	E:/Veroeffentlichungen/Paperinpreparation/PyvsFTIR/pygcms/Sediment_He430_23_10,0mL_78x78_LH_FTIR1_or.csv	141	14	cellulose,plant fibres	372.299	1.73205	15.7543	9.09577	477.723	7.4047e-10
142	E:/Veroeffentlichungen/Paperinpreparation/PyvsFTIR/pygcms/Sediment_He430_23_10,0mL_78x78_LH_FTIR1_or.csv	142	14	cellulose,plant fibres	372.299	1.73205	15.7543	9.09577	477.723	7.4047e-10
143	E:/Veroeffentlichungen/Paperinpreparation/PyvsFTIR/pygcms/Sediment_He430_23_10,0mL_78x78_LH_FTIR1_or.csv	143	14	cellulose,plant fibres	372.299	3	33.42	11.14	1520.1	2.35616e-09
144	E:/Veroeffentlichungen/Paperinpreparation/PyvsFTIR/pygcms/Sediment_He430_23_10,0mL_78x78_LH_FTIR1_or.csv	144	14	cellulose,plant fibres	372.299	4.39107	24.9098	5.67283	293.81	4.55406e-10
145	E:/Veroeffentlichungen/Paperinpreparation/PyvsFTIR/pygcms/Sediment_He430_23_10,0mL_78x78_LH_FTIR1_or.csv	145	14	cellulose,plant fibres	372.299	1.73205	15.7543	9.09577	477.723	7.4047e-10
146	E:/Veroeffentlichungen/Paperinpreparation/PyvsFTIR/pygcms/Sediment_He430_23_10,0mL_78x78_LH_FTIR1_or.csv	146	14	cellulose,plant fibres	372.299	3	33.42	11.14	1520.1	2.35616e-09
147	E:/Veroeffentlichungen/Paperinpreparation/PyvsFTIR/pygcms/Sediment_He430_23_10,0mL_78x78_LH_FTIR1_or.csv	147	14	cellulose,plant fibres	372.299	3	33.42	11.14	1520.1	2.35616e-09
148	E:/Veroeffentlichungen/Paperinpreparation/PyvsFTIR/pygcms/Sediment_He430_23_10,0mL_78x78_LH_FTIR1_or.csv	148	14	cellulose,plant fibres	372.299	1.73205	15.7543	9.09577	477.723	7.4047e-10
149	E:/Veroeffentlichungen/Paperinpreparation/PyvsFTIR/pygcms/Sediment_He430_23_10,0mL_78x78_LH_FTIR1_or.csv	149	14	cellulose,plant fibres	372.299	4.39107	24.9098	5.67283	293.81	4.55406e-10
150	E:/Veroeffentlichungen/Paperinpreparation/PyvsFTIR/pygcms/Sediment_He430_23_10,0mL_78x78_LH_FTIR1_or.csv	150	14	cellulose,plant fibres	372.299	1.73205	15.7543	9.09577	477.723	7.4047e-10
151	E:/Veroeffentlichungen/Paperinpreparation/PyvsFTIR/pygcms/Sediment_He430_23_10,0mL_78x78_LH_FTIR1_or.csv	151	14	cellulose,plant fibres	372.299	3	33.42	11.14	1520.1	2.35616e-09
152	E:/Veroeffentlichungen/Paperinpreparation/PyvsFTIR/pygcms/Sediment_He430_23_10,0mL_78x78_LH_FTIR1_or.csv	152	14	cellulose,plant fibres	372.299	3	33.42	11.14	1520.1	2.35616e-09
153	E:/Veroeffentlichungen/Paperinpreparation/PyvsFTIR/pygcms/Sediment_He430_23_10,0mL_78x78_LH_FTIR1_or.csv	153	14	cellulose,plant fibres	372.299	3	33.42	11.14	1520.1	2.35616e-09
154	E:/Veroeffentlichungen/Paperinpreparation/PyvsFTIR/pygcms/Sediment_He430_23_10,0mL_78x78_LH_FTIR1_or.csv	154	14	cellulose,plant fibres	372.299	1.73205	15.7543	9.09577	477.723	7.4047e-10
155	E:/Veroeffentlichungen/Paperinpreparation/PyvsFTIR/pygcms/Sediment_He430_23_10,0mL_78x78_LH_FTIR1_or.csv	155	14	cellulose,plant fibres	248.199	2	22.28	11.14	1013.4	1.57077e-09
156	E:/Veroeffentlichungen/Paperinpreparation/PyvsFTIR/pygcms/Sediment_He430_23_10,0mL_78x78_LH_FTIR1_or.csv	156	14	cellulose,plant fibres	248.199	2	22.28	11.14	1013.4	1.57077e-09
157	E:/Veroeffentlichungen/Paperinpreparation/PyvsFTIR/pygcms/Sediment_He430_23_10,0mL_78x78_LH_FTIR1_or.csv	157	14	cellulose,plant fibres	248.199	2	22.28	11.14	1013.4	1.57077e-09
158	E:/Veroeffentlichungen/Paperinpreparation/PyvsFTIR/pygcms/Sediment_He430_23_10,0mL_78x78_LH_FTIR1_or.csv	158	14	cellulose,plant fibres	248.199	2	22.28	11.14	1013.4	1.57077e-09
159	E:/Veroeffentlichungen/Paperinpreparation/PyvsFTIR/pygcms/Sediment_He430_23_10,0mL_78x78_LH_FTIR1_or.csv	159	14	cellulose,plant fibres	248.199	2	22.28	11.14	1013.4	1.57077e-09
160	E:/Veroeffentlichungen/Paperinpreparation/PyvsFTIR/pygcms/Sediment_He430_23_10,0mL_78x78_LH_FTIR1_or.csv	160	14	cellulose,plant fibres	248.199	2	22.28	11.14	1013.4	1.57077e-09
161	E:/Veroeffentlichungen/Paperinpreparation/PyvsFTIR/pygcms/Sediment_He430_23_10,0mL_78x78_LH_FTIR1_or.csv	161	14	cellulose,plant fibres	248.199	2	22.28	11.14	1013.4	1.57077e-09
162	E:/Veroeffentlichungen/Paperinpreparation/PyvsFTIR/pygcms/Sediment_He430_23_10,0mL_78x78_LH_FTIR1_or.csv	162	14	cellulose,plant fibres	248.199	2	22.28	11.14	1013.4	1.57077e-09
163	E:/Veroeffentlichungen/Paperinpreparation/PyvsFTIR/pygcms/Sediment_He430_23_10,0mL_78x78_LH_FTIR1_or.csv	163	14	cellulose,plant fibres	248.199	2	22.28	11.14	1013.4	1.57077e-09
164	E:/Veroeffentlichungen/Paperinpreparation/PyvsFTIR/pygcms/Sediment_He430_23_10,0mL_78x78_LH_FTIR1_or.csv	164	14	cellulose,plant fibres	248.199	2	22.28	11.14	1013.4	1.57077e-09
165	E:/Veroeffentlichungen/Paperinpreparation/PyvsFTIR/pygcms/Sediment_He430_23_10,0mL_78x78_LH_FTIR1_or.csv	165	14	cellulose,plant fibres	248.199	2	22.28	11.14	1013.4	1.57077e-09
166	E:/Veroeffentlichungen/Paperinpreparation/PyvsFTIR/pygcms/Sediment_He430_23_10,0mL_78x78_LH_FTIR1_or.csv	166	14	cellulose,plant fibres	248.199	2	22.28	11.14	1013.4	1.57077e-09
167	E:/Veroeffentlichungen/Paperinpreparation/PyvsFTIR/pygcms/Sediment_He430_23_10,0mL_78x78_LH_FTIR1_or.csv	167	14	cellulose,plant fibres	248.199	2	22.28	11.14	1013.4	1.57077e-09
168	E:/Veroeffentlichungen/Paperinpreparation/PyvsFTIR/pygcms/Sediment_He430_23_10,0mL_78x78_LH_FTIR1_or.csv	168	14	cellulose,plant fibres	248.199	2	22.28	11.14	1013.4	1.57077e-09
169	E:/Veroeffentlichungen/Paperinpreparation/PyvsFTIR/pygcms/Sediment_He430_23_10,0mL_78x78_LH_FTIR1_or.csv	169	14	cellulose,plant fibres	248.199	2	22.28	11.14	1013.4	1.57077e-09
170	E:/Veroeffentlichungen/Paperinpreparation/PyvsFTIR/pygcms/Sediment_He430_23_10,0mL_78x78_LH_FTIR1_or.csv	170	14	cellulose,plant fibres	248.199	2	22.28	11.14	1013.4	1.57077e-09
171	E:/Veroeffentlichungen/Paperinpreparation/PyvsFTIR/pygcms/Sediment_He430_23_10,0mL_78x78_LH_FTIR1_or.csv	171	14	cellulose,plant fibres	248.199	2	22.28	11.14	1013.4	1.57077e-09
172	E:/Veroeffentlichungen/Paperinpreparation/PyvsFTIR/pygcms/Sediment_He430_23_10,0mL_78x78_LH_FTIR1_or.csv	172	14	cellulose,plant fibres	248.199	2	22.28	11.14	1013.4	1.57077e-09
173	E:/Veroeffentlichungen/Paperinpreparation/PyvsFTIR/pygcms/Sediment_He430_23_10,0mL_78x78_LH_FTIR1_or.csv	173	14	cellulose,plant fibres	248.199	2	22.28	11.14	1013.4	1.57077e-09
174	E:/Veroeffentlichungen/Paperinpreparation/PyvsFTIR/pygcms/Sediment_He430_23_10,0mL_78x78_LH_FTIR1_or.csv	174	14	cellulose,plant fibres	248.199	2	22.28	11.14	1013.4	1.57077e-09
175	E:/Veroeffentlichungen/Paperinpreparation/PyvsFTIR/pygcms/Sediment_He430_23_10,0mL_78x78_LH_FTIR1_or.csv	175	14	cellulose,plant fibres	248.199	2	22.28	11.14	1013.4	1.57077e-09
176	E:/Veroeffentlichungen/Paperinpreparation/PyvsFTIR/pygcms/Sediment_He430_23_10,0mL_78x78_LH_FTIR1_or.csv	176	14	cellulose,plant fibres	248.199	2	22.28	11.14	1013.4	1.57077e-09
177	E:/Veroeffentlichungen/Paperinpreparation/PyvsFTIR/pygcms/Sediment_He430_23_10,0mL_78x78_LH_FTIR1_or.csv	177	14	cellulose,plant fibres	248.199	2	22.28	11.14	1013.4	1.57077e-09
178	E:/Veroeffentlichungen/Paperinpreparation/PyvsFTIR/pygcms/Sediment_He430_23_10,0mL_78x78_LH_FTIR1_or.csv	178	14	cellulose,plant fibres	248.199	2	22.28	11.14	1013.4	1.57077e-09
179	E:/Veroeffentlichungen/Paperinpreparation/PyvsFTIR/pygcms/Sediment_He430_23_10,0mL_78x78_LH_FTIR1_or.csv	179	14	cellulose,plant fibres	248.199	2	22.28	11.14	1013.4	1.57077e-09
180	E:/Veroeffentlichungen/Paperinpreparation/PyvsFTIR/pygcms/Sediment_He430_23_10,0mL_78x78_LH_FTIR1_or.csv	180	14	cellulose,plant fibres	248.199	2	22.28	11.14	1013.4	1.57077e-09
181	E:/Veroeffentlichungen/Paperinpreparation/PyvsFTIR/pygcms/Sediment_He430_23_10,0mL_78x78_LH_FTIR1_or.csv	181	14	cellulose,plant fibres	248.199	2	22.28	11.14	1013.4	1.57077e-09
182	E:/Veroeffentlichungen/Paperinpreparation/PyvsFTIR/pygcms/Sediment_He430_23_10,0mL_78x78_LH_FTIR1_or.csv	182	14	cellulose,plant fibres	248.199	2	22.28	11.14	1013.4	1.57077e-09
183	E:/Veroeffentlichungen/Paperinpreparation/PyvsFTIR/pygcms/Sediment_He430_23_10,0mL_78x78_LH_FTIR1_or.csv	183	14	cellulose,plant fibres	248.199	2	22.28	11.14	1013.4	1.57077e-09
184	E:/Veroeffentlichungen/Paperinpreparation/PyvsFTIR/pygcms/Sediment_He430_23_10,0mL_78x78_LH_FTIR1_or.csv	184	14	cellulose,plant fibres	248.199	2	22.28	11.14	1013.4	1.57077e-09
185	E:/Veroeffentlichungen/Paperinpreparation/PyvsFTIR/pygcms/Sediment_He430_23_10,0mL_78x78_LH_FTIR1_or.csv	185	14	cellulose,plant fibres	248.199	2	22.28	11.14	1013.4	1.57077e-09
186	E:/Veroeffentlichungen/Paperinpreparation/PyvsFTIR/pygcms/Sediment_He430_23_10,0mL_78x78_LH_FTIR1_or.csv	186	14	cellulose,plant fibres	248.199	2	22.28	11.14	1013.4	1.57077e-09
187	E:/Veroeffentlichungen/Paperinpreparation/PyvsFTIR/pygcms/Sediment_He430_23_10,0mL_78x78_LH_FTIR1_or.csv	187	14	cellulose,plant fibres	248.199	2	22.28	11.14	1013.4	1.57077e-09
188	E:/Veroeffentlichungen/Paperinpreparation/PyvsFTIR/pygcms/Sediment_He430_23_10,0mL_78x78_LH_FTIR1_or.csv	188	14	cellulose,plant fibres	248.199	2	22.28	11.14	1013.4	1.57077e-09
189	E:/Veroeffentlichungen/Paperinpreparation/PyvsFTIR/pygcms/Sediment_He430_23_10,0mL_78x78_LH_FTIR1_or.csv	189	14	cellulose,plant fibres	248.199	2	22.28	11.14	1013.4	1.57077e-09
190	E:/Veroeffentlichungen/Paperinpreparation/PyvsFTIR/pygcms/Sediment_He430_23_10,0mL_78x78_LH_FTIR1_or.csv	190	14	cellulose,plant fibres	248.199	2	22.28	11.14	1013.4	1.57077e-09
191	E:/Veroeffentlichungen/Paperinpreparation/PyvsFTIR/pygcms/Sediment_He430_23_10,0mL_78x78_LH_FTIR1_or.csv	191	14	cellulose,plant fibres	248.199	2	22.28	11.14	1013.4	1.57077e-09
192	E:/Veroeffentlichungen/Paperinpreparation/PyvsFTIR/pygcms/Sediment_He430_23_10,0mL_78x78_LH_FTIR1_or.csv	192	14	cellulose,plant fibres	248.199	2	22.28	11.14	1013.4	1.57077e-09
193	E:/Veroeffentlichungen/Paperinpreparation/PyvsFTIR/pygcms/Sediment_He430_23_10,0mL_78x78_LH_FTIR1_or.csv	193	14	cellulose,plant fibres	248.199	2	22.28	11.14	1013.4	1.57077e-09
194	E:/Veroeffentlichungen/Paperinpreparation/PyvsFTIR/pygcms/Sediment_He430_23_10,0mL_78x78_LH_FTIR1_or.csv	194	14	cellulose,plant fibres	248.199	2	22.28	11.14	1013.4	1.57077e-09
195	E:/Veroeffentlichungen/Paperinpreparation/PyvsFTIR/pygcms/Sediment_He430_23_10,0mL_78x78_LH_FTIR1_or.csv	195	14	cellulose,plant fibres	248.199	2	22.28	11.14	1013.4	1.57077e-09
196	E:/Veroeffentlichungen/Paperinpreparation/PyvsFTIR/pygcms/Sediment_He430_23_10,0mL_78x78_LH_FTIR1_or.csv	196	14	cellulose,plant fibres	248.199	2	22.28	11.14	1013.4	1.57077e-09
197	E:/Veroeffentlichungen/Paperinpreparation/PyvsFTIR/pygcms/Sediment_He430_23_10,0mL_78x78_LH_FTIR1_or.csv	197	14	cellulose,plant fibres	248.199	2	22.28	11.14	1013.4	1.57077e-09
198	E:/Veroeffentlichungen/Paperinpreparation/PyvsFTIR/pygcms/Sediment_He430_23_10,0mL_78x78_LH_FTIR1_or.csv	198	14	cellulose,plant fibres	248.199	2	22.28	11.14	1013.4	1.57077e-09
199	E:/Veroeffentlichungen/Paperinpreparation/PyvsFTIR/pygcms/Sediment_He430_23_10,0mL_78x78_LH_FTIR1_or.csv	199	14	cellulose,plant fibres	248.199	2	22.28	11.14	1013.4	1.57077e-09
200	E:/Veroeffentlichungen/Paperinpreparation/PyvsFTIR/pygcms/Sediment_He430_23_10,0mL_78x78_LH_FTIR1_or.csv	200	14	cellulose,plant fibres	248.199	2	22.28	11.14	1013.4	1.57077e-09
201	E:/Veroeffentlichungen/Paperinpreparation/PyvsFTIR/pygcms/Sediment_He430_23_10,0mL_78x78_LH_FTIR1_or.csv	201	14	cellulose,plant fibres	248.199	2	22.28	11.14	1013.4	1.57077e-09
202	E:/Veroeffentlichungen/Paperinpreparation/PyvsFTIR/pygcms/Sediment_He430_23_10,0mL_78x78_LH_FTIR1_or.csv	202	14	cellulose,plant fibres	248.199	2	22.28	11.14	1013.4	1.57077e-09
203	E:/Veroeffentlichungen/Paperinpreparation/PyvsFTIR/pygcms/Sediment_He430_23_10,0mL_78x78_LH_FTIR1_or.csv	203	14	cellulose,plant fibres	248.199	2	22.28	11.14	1013.4	1.57077e-09
204	E:/Veroeffentlichungen/Paperinpreparation/PyvsFTIR/pygcms/Sediment_He430_23_10,0mL_78x78_LH_FTIR1_or.csv	204	14	cellulose,plant fibres	248.199	2	22.28	11.14	1013.4	1.57077e-09
205	E:/Veroeffentlichungen/Paperinpreparation/PyvsFTIR/pygcms/Sediment_He430_23_10,0mL_78x78_LH_FTIR1_or.csv	205	14	cellulose,plant fibres	248.199	2	22.28	11.14	1013.4	1.57077e-09
206	E:/Veroeffentlichungen/Paperinpreparation/PyvsFTIR/pygcms/Sediment_He430_23_10,0mL_78x78_LH_FTIR1_or.csv	206	14	cellulose,plant fibres	248.199	2	22.28	11.14	1013.4	1.57077e-09
207	E:/Veroeffentlichungen/Paperinpreparation/PyvsFTIR/pygcms/Sediment_He430_23_10,0mL_78x78_LH_FTIR1_or.csv	207	14	cellulose,plant fibres	248.199	2	22.28	11.14	1013.4	1.57077e-09
208	E:/Veroeffentlichungen/Paperinpreparation/PyvsFTIR/pygcms/Sediment_He430_23_10,0mL_78x78_LH_FTIR1_or.csv	208	14	cellulose,plant fibres	124.1	1	11.14	11.14	506.702	7.85387e-10
209	E:/Veroeffentlichungen/Paperinpreparation/PyvsFTIR/pygcms/Sediment_He430_23_10,0mL_78x78_LH_FTIR1_or.csv	209	14	cellulose,plant fibres	124.1	1	11.14	11.14	506.702	7.85387e-10
210	E:/Veroeffentlichungen/Paperinpreparation/PyvsFTIR/pygcms/Sediment_He430_23_10,0mL_78x78_LH_FTIR1_or.csv	210	14	cellulose,plant fibres	124.1	1	11.14	11.14	506.702	7.85387e-10
211	E:/Veroeffentlichungen/Paperinpreparation/PyvsFTIR/pygcms/Sediment_He430_23_10,0mL_78x78_LH_FTIR1_or.csv	211	14	cellulose,plant fibres	124.1	1	11.14	11.14	506.702	7.85387e-10
212	E:/Veroeffentlichungen/Paperinpreparation/PyvsFTIR/pygcms/Sediment_He430_23_10,0mL_78x78_LH_FTIR1_or.csv	212	14	cellulose,plant fibres	124.1	1	11.14	11.14	506.702	7.85387e-10
213	E:/Veroeffentlichungen/Paperinpreparation/PyvsFTIR/pygcms/Sediment_He430_23_10,0mL_78x78_LH_FTIR1_or.csv	213	14	cellulose,plant fibres	124.1	1	11.14	11.14	506.702	7.85387e-10
214	E:/Veroeffentlichungen/Paperinpreparation/PyvsFTIR/pygcms/Sediment_He430_23_10,0mL_78x78_LH_FTIR1_or.csv	214	14	cellulose,plant fibres	124.1	1	11.14	11.14	506.702	7.85387e-10
215	E:/Veroeffentlichungen/Paperinpreparation/PyvsFTIR/pygcms/Sediment_He430_23_10,0mL_78x78_LH_FTIR1_or.csv	215	14	cellulose,plant fibres	124.1	1	11.14	11.14	506.702	7.85387e-10
216	E:/Veroeffentlichungen/Paperinpreparation/PyvsFTIR/pygcms/Sediment_He430_23_10,0mL_78x78_LH_FTIR1_or.csv	216	14	cellulose,plant fibres	124.1	1	11.14	11.14	506.702	7.85387e-10
217	E:/Veroeffentlichungen/Paperinpreparation/PyvsFTIR/pygcms/Sediment_He430_23_10,0mL_78x78_LH_FTIR1_or.csv	217	14	cellulose,plant fibres	124.1	1	11.14	11.14	506.702	7.85387e-10
218	E:/Veroeffentlichungen/Paperinpreparation/PyvsFTIR/pygcms/Sediment_He430_23_10,0mL_78x78_LH_FTIR1_or.csv	218	14	cellulose,plant fibres	124.1	1	11.14	11.14	506.702	7.85387e-10
219	E:/Veroeffentlichungen/Paperinpreparation/PyvsFTIR/pygcms/Sediment_He430_23_10,0mL_78x78_LH_FTIR1_or.csv	219	14	cellulose,plant fibres	124.1	1	11.14	11.14	506.702	7.85387e-10
220	E:/Veroeffentlichungen/Paperinpreparation/PyvsFTIR/pygcms/Sediment_He430_23_10,0mL_78x78_LH_FTIR1_or.csv	220	14	cellulose,plant fibres	124.1	1	11.14	11.14	506.702	7.85387e-10
221	E:/Veroeffentlichungen/Paperinpreparation/PyvsFTIR/pygcms/Sediment_He430_23_10,0mL_78x78_LH_FTIR1_or.csv	221	14	cellulose,plant fibres	124.1	1	11.14	11.14	506.702	7.85387e-10
222	E:/Veroeffentlichungen/Paperinpreparation/PyvsFTIR/pygcms/Sediment_He430_23_10,0mL_78x78_LH_FTIR1_or.csv	222	14	cellulose,plant fibres	124.1	1	11.14	11.14	506.702	7.85387e-10
223	E:/Veroeffentlichungen/Paperinpreparation/PyvsFTIR/pygcms/Sediment_He430_23_10,0mL_78x78_LH_FTIR1_or.csv	223	14	cellulose,plant fibres	124.1	1	11.14	11.14	506.702	7.85387e-10
224	E:/Veroeffentlichungen/Paperinpreparation/PyvsFTIR/pygcms/Sediment_He430_23_10,0mL_78x78_LH_FTIR1_or.csv	224	14	cellulose,plant fibres	124.1	1	11.14	11.14	506.702	7.85387e-10
225	E:/Veroeffentlichungen/Paperinpreparation/PyvsFTIR/pygcms/Sediment_He430_23_10,0mL_78x78_LH_FTIR1_or.csv	225	14	cellulose,plant fibres	124.1	1	11.14	11.14	506.702	7.85387e-10
226	E:/Veroeffentlichungen/Paperinpreparation/PyvsFTIR/pygcms/Sediment_He430_23_10,0mL_78x78_LH_FTIR1_or.csv	226	14	cellulose,plant fibres	124.1	1	11.14	11.14	506.702	7.85387e-10
227	E:/Veroeffentlichungen/Paperinpreparation/PyvsFTIR/pygcms/Sediment_He430_23_10,0mL_78x78_LH_FTIR1_or.csv	227	14	cellulose,plant fibres	124.1	1	11.14	11.14	506.702	7.85387e-10
228	E:/Veroeffentlichungen/Paperinpreparation/PyvsFTIR/pygcms/Sediment_He430_23_10,0mL_78x78_LH_FTIR1_or.csv	228	14	cellulose,plant fibres	124.1	1	11.14	11.14	506.702	7.85387e-10
229	E:/Veroeffentlichungen/Paperinpreparation/PyvsFTIR/pygcms/Sediment_He430_23_10,0mL_78x78_LH_FTIR1_or.csv	229	14	cellulose,plant fibres	124.1	1	11.14	11.14	506.702	7.85387e-10
230	E:/Veroeffentlichungen/Paperinpreparation/PyvsFTIR/pygcms/Sediment_He430_23_10,0mL_78x78_LH_FTIR1_or.csv	230	14	cellulose,plant fibres	124.1	1	11.14	11.14	506.702	7.85387e-10
231	E:/Veroeffentlichungen/Paperinpreparation/PyvsFTIR/pygcms/Sediment_He430_23_10,0mL_78x78_LH_FTIR1_or.csv	231	14	cellulose,plant fibres	124.1	1	11.14	11.14	506.702	7.85387e-10
232	E:/Veroeffentlichungen/Paperinpreparation/PyvsFTIR/pygcms/Sediment_He430_23_10,0mL_78x78_LH_FTIR1_or.csv	232	14	cellulose,plant fibres	124.1	1	11.14	11.14	506.702	7.85387e-10
233	E:/Veroeffentlichungen/Paperinpreparation/PyvsFTIR/pygcms/Sediment_He430_23_10,0mL_78x78_LH_FTIR1_or.csv	233	14	cellulose,plant fibres	124.1	1	11.14	11.14	506.702	7.85387e-10
234	E:/Veroeffentlichungen/Paperinpreparation/PyvsFTIR/pygcms/Sediment_He430_23_10,0mL_78x78_LH_FTIR1_or.csv	234	14	cellulose,plant fibres	124.1	1	11.14	11.14	506.702	7.85387e-10
235	E:/Veroeffentlichungen/Paperinpreparation/PyvsFTIR/pygcms/Sediment_He430_23_10,0mL_78x78_LH_FTIR1_or.csv	235	14	cellulose,plant fibres	124.1	1	11.14	11.14	506.702	7.85387e-10
236	E:/Veroeffentlichungen/Paperinpreparation/PyvsFTIR/pygcms/Sediment_He430_23_10,0mL_78x78_LH_FTIR1_or.csv	236	14	cellulose,plant fibres	124.1	1	11.14	11.14	506.702	7.85387e-10
237	E:/Veroeffentlichungen/Paperinpreparation/PyvsFTIR/pygcms/Sediment_He430_23_10,0mL_78x78_LH_FTIR1_or.csv	237	14	cellulose,plant fibres	124.1	1	11.14	11.14	506.702	7.85387e-10
238	E:/Veroeffentlichungen/Paperinpreparation/PyvsFTIR/pygcms/Sediment_He430_23_10,0mL_78x78_LH_FTIR1_or.csv	238	14	cellulose,plant fibres	124.1	1	11.14	11.14	506.702	7.85387e-10
239	E:/Veroeffentlichungen/Paperinpreparation/PyvsFTIR/pygcms/Sediment_He430_23_10,0mL_78x78_LH_FTIR1_or.csv	239	14	cellulose,plant fibres	124.1	1	11.14	11.14	506.702	7.85387e-10
240	E:/Veroeffentlichungen/Paperinpreparation/PyvsFTIR/pygcms/Sediment_He430_23_10,0mL_78x78_LH_FTIR1_or.csv	240	14	cellulose,plant fibres	124.1	1	11.14	11.14	506.702	7.85387e-10
241	E:/Veroeffentlichungen/Paperinpreparation/PyvsFTIR/pygcms/Sediment_He430_23_10,0mL_78x78_LH_FTIR1_or.csv	241	14	cellulose,plant fibres	124.1	1	11.14	11.14	506.702	7.85387e-10
242	E:/Veroeffentlichungen/Paperinpreparation/PyvsFTIR/pygcms/Sediment_He430_23_10,0mL_78x78_LH_FTIR1_or.csv	242	14	cellulose,plant fibres	124.1	1	11.14	11.14	506.702	7.85387e-10
243	E:/Veroeffentlichungen/Paperinpreparation/PyvsFTIR/pygcms/Sediment_He430_23_10,0mL_78x78_LH_FTIR1_or.csv	243	14	cellulose,plant fibres	124.1	1	11.14	11.14	506.702	7.85387e-10
244	E:/Veroeffentlichungen/Paperinpreparation/PyvsFTIR/pygcms/Sediment_He430_23_10,0mL_78x78_LH_FTIR1_or.csv	244	14	cellulose,plant fibres	124.1	1	11.14	11.14	506.702	7.85387e-10
245	E:/Veroeffentlichungen/Paperinpreparation/PyvsFTIR/pygcms/Sediment_He430_23_10,0mL_78x78_LH_FTIR1_or.csv	245	14	cellulose,plant fibres	124.1	1	11.14	11.14	506.702	7.85387e-10
246	E:/Veroeffentlichungen/Paperinpreparation/PyvsFTIR/pygcms/Sediment_He430_23_10,0mL_78x78_LH_FTIR1_or.csv	246	14	cellulose,plant fibres	124.1	1	11.14	11.14	506.702	7.85387e-10
247	E:/Veroeffentlichungen/Paperinpreparation/PyvsFTIR/pygcms/Sediment_He430_23_10,0mL_78x78_LH_FTIR1_or.csv	247	14	cellulose,plant fibres	124.1	1	11.14	11.14	506.702	7.85387e-10
248	E:/Veroeffentlichungen/Paperinpreparation/PyvsFTIR/pygcms/Sediment_He430_23_10,0mL_78x78_LH_FTIR1_or.csv	248	14	cellulose,plant fibres	124.1	1	11.14	11.14	506.702	7.85387e-10
249	E:/Veroeffentlichungen/Paperinpreparation/PyvsFTIR/pygcms/Sediment_He430_23_10,0mL_78x78_LH_FTIR1_or.csv	249	14	cellulose,plant fibres	124.1	1	11.14	11.14	506.702	7.85387e-10
250	E:/Veroeffentlichungen/Paperinpreparation/PyvsFTIR/pygcms/Sediment_He430_23_10,0mL_78x78_LH_FTIR1_or.csv	250	14	cellulose,plant fibres	124.1	1	11.14	11.14	506.702	7.85387e-10
251	E:/Veroeffentlichungen/Paperinpreparation/PyvsFTIR/pygcms/Sediment_He430_23_10,0mL_78x78_LH_FTIR1_or.csv	251	14	cellulose,plant fibres	124.1	1	11.14	11.14	506.702	7.85387e-10
252	E:/Veroeffentlichungen/Paperinpreparation/PyvsFTIR/pygcms/Sediment_He430_23_10,0mL_78x78_LH_FTIR1_or.csv	252	14	cellulose,plant fibres	124.1	1	11.14	11.14	506.702	7.85387e-10
253	E:/Veroeffentlichungen/Paperinpreparation/PyvsFTIR/pygcms/Sediment_He430_23_10,0mL_78x78_LH_FTIR1_or.csv	253	14	cellulose,plant fibres	124.1	1	11.14	11.14	506.702	7.85387e-10
254	E:/Veroeffentlichungen/Paperinpreparation/PyvsFTIR/pygcms/Sediment_He430_23_10,0mL_78x78_LH_FTIR1_or.csv	254	14	cellulose,plant fibres	124.1	1	11.14	11.14	506.702	7.85387e-10
255	E:/Veroeffentlichungen/Paperinpreparation/PyvsFTIR/pygcms/Sediment_He430_23_10,0mL_78x78_LH_FTIR1_or.csv	255	14	cellulose,plant fibres	124.1	1	11.14	11.14	506.702	7.85387e-10
256	E:/Veroeffentlichungen/Paperinpreparation/PyvsFTIR/pygcms/Sediment_He430_23_10,0mL_78x78_LH_FTIR1_or.csv	256	14	cellulose,plant fibres	124.1	1	11.14	11.14	506.702	7.85387e-10
257	E:/Veroeffentlichungen/Paperinpreparation/PyvsFTIR/pygcms/Sediment_He430_23_10,0mL_78x78_LH_FTIR1_or.csv	257	14	cellulose,plant fibres	124.1	1	11.14	11.14	506.702	7.85387e-10
258	E:/Veroeffentlichungen/Paperinpreparation/PyvsFTIR/pygcms/Sediment_He430_23_10,0mL_78x78_LH_FTIR1_or.csv	258	14	cellulose,plant fibres	124.1	1	11.14	11.14	506.702	7.85387e-10
259	E:/Veroeffentlichungen/Paperinpreparation/PyvsFTIR/pygcms/Sediment_He430_23_10,0mL_78x78_LH_FTIR1_or.csv	259	14	cellulose,plant fibres	124.1	1	11.14	11.14	506.702	7.85387e-10
260	E:/Veroeffentlichungen/Paperinpreparation/PyvsFTIR/pygcms/Sediment_He430_23_10,0mL_78x78_LH_FTIR1_or.csv	260	14	cellulose,plant fibres	124.1	1	11.14	11.14	506.702	7.85387e-10
261	E:/Veroeffentlichungen/Paperinpreparation/PyvsFTIR/pygcms/Sediment_He430_23_10,0mL_78x78_LH_FTIR1_or.csv	261	14	cellulose,plant fibres	124.1	1	11.14	11.14	506.702	7.85387e-10
262	E:/Veroeffentlichungen/Paperinpreparation/PyvsFTIR/pygcms/Sediment_He430_23_10,0mL_78x78_LH_FTIR1_or.csv	262	14	cellulose,plant fibres	124.1	1	11.14	11.14	506.702	7.85387e-10
263	E:/Veroeffentlichungen/Paperinpreparation/PyvsFTIR/pygcms/Sediment_He430_23_10,0mL_78x78_LH_FTIR1_or.csv	263	14	cellulose,plant fibres	124.1	1	11.14	11.14	506.702	7.85387e-10
264	E:/Veroeffentlichungen/Paperinpreparation/PyvsFTIR/pygcms/Sediment_He430_23_10,0mL_78x78_LH_FTIR1_or.csv	264	14	cellulose,plant fibres	124.1	1	11.14	11.14	506.702	7.85387e-10
265	E:/Veroeffentlichungen/Paperinpreparation/PyvsFTIR/pygcms/Sediment_He430_23_10,0mL_78x78_LH_FTIR1_or.csv	265	14	cellulose,plant fibres	124.1	1	11.14	11.14	506.702	7.85387e-10
266	E:/Veroeffentlichungen/Paperinpreparation/PyvsFTIR/pygcms/Sediment_He430_23_10,0mL_78x78_LH_FTIR1_or.csv	266	14	cellulose,plant fibres	124.1	1	11.14	11.14	506.702	7.85387e-10
267	E:/Veroeffentlichungen/Paperinpreparation/PyvsFTIR/pygcms/Sediment_He430_23_10,0mL_78x78_LH_FTIR1_or.csv	267	14	cellulose,plant fibres	124.1	1	11.14	11.14	506.702	7.85387e-10
268	E:/Veroeffentlichungen/Paperinpreparation/PyvsFTIR/pygcms/Sediment_He430_23_10,0mL_78x78_LH_FTIR1_or.csv	268	14	cellulose,plant fibres	124.1	1	11.14	11.14	506.702	7.85387e-10
269	E:/Veroeffentlichungen/Paperinpreparation/PyvsFTIR/pygcms/Sediment_He430_23_10,0mL_78x78_LH_FTIR1_or.csv	269	14	cellulose,plant fibres	124.1	1	11.14	11.14	506.702	7.85387e-10
270	E:/Veroeffentlichungen/Paperinpreparation/PyvsFTIR/pygcms/Sediment_He430_23_10,0mL_78x78_LH_FTIR1_or.csv	270	14	cellulose,plant fibres	124.1	1	11.14	11.14	506.702	7.85387e-10
271	E:/Veroeffentlichungen/Paperinpreparation/PyvsFTIR/pygcms/Sediment_He430_23_10,0mL_78x78_LH_FTIR1_or.csv	271	14	cellulose,plant fibres	124.1	1	11.14	11.14	506.702	7.85387e-10
272	E:/Veroeffentlichungen/Paperinpreparation/PyvsFTIR/pygcms/Sediment_He430_23_10,0mL_78x78_LH_FTIR1_or.csv	272	14	cellulose,plant fibres	124.1	1	11.14	11.14	506.702	7.85387e-10
273	E:/Veroeffentlichungen/Paperinpreparation/PyvsFTIR/pygcms/Sediment_He430_23_10,0mL_78x78_LH_FTIR1_or.csv	273	14	cellulose,plant fibres	124.1	1	11.14	11.14	506.702	7.85387e-10
274	E:/Veroeffentlichungen/Paperinpreparation/PyvsFTIR/pygcms/Sediment_He430_23_10,0mL_78x78_LH_FTIR1_or.csv	274	14	cellulose,plant fibres	124.1	1	11.14	11.14	506.702	7.85387e-10
275	E:/Veroeffentlichungen/Paperinpreparation/PyvsFTIR/pygcms/Sediment_He430_23_10,0mL_78x78_LH_FTIR1_or.csv	275	14	cellulose,plant fibres	124.1	1	11.14	11.14	506.702	7.85387e-10
276	E:/Veroeffentlichungen/Paperinpreparation/PyvsFTIR/pygcms/Sediment_He430_23_10,0mL_78x78_LH_FTIR1_or.csv	276	14	cellulose,plant fibres	124.1	1	11.14	11.14	506.702	7.85387e-10
277	E:/Veroeffentlichungen/Paperinpreparation/PyvsFTIR/pygcms/Sediment_He430_23_10,0mL_78x78_LH_FTIR1_or.csv	277	14	cellulose,plant fibres	124.1	1	11.14	11.14	506.702	7.85387e-10
278	E:/Veroeffentlichungen/Paperinpreparation/PyvsFTIR/pygcms/Sediment_He430_23_10,0mL_78x78_LH_FTIR1_or.csv	278	14	cellulose,plant fibres	124.1	1	11.14	11.14	506.702	7.85387e-10
279	E:/Veroeffentlichungen/Paperinpreparation/PyvsFTIR/pygcms/Sediment_He430_23_10,0mL_78x78_LH_FTIR1_or.csv	279	14	cellulose,plant fibres	124.1	1	11.14	11.14	506.702	7.85387e-10
280	E:/Veroeffentlichungen/Paperinpreparation/PyvsFTIR/pygcms/Sediment_He430_23_10,0mL_78x78_LH_FTIR1_or.csv	280	14	cellulose,plant fibres	124.1	1	11.14	11.14	506.702	7.85387e-10
281	E:/Veroeffentlichungen/Paperinpreparation/PyvsFTIR/pygcms/Sediment_He430_23_10,0mL_78x78_LH_FTIR1_or.csv	281	14	cellulose,plant fibres	124.1	1	11.14	11.14	506.702	7.85387e-10
282	E:/Veroeffentlichungen/Paperinpreparation/PyvsFTIR/pygcms/Sediment_He430_23_10,0mL_78x78_LH_FTIR1_or.csv	282	14	cellulose,plant fibres	124.1	1	11.14	11.14	506.702	7.85387e-10
283	E:/Veroeffentlichungen/Paperinpreparation/PyvsFTIR/pygcms/Sediment_He430_23_10,0mL_78x78_LH_FTIR1_or.csv	283	14	cellulose,plant fibres	124.1	1	11.14	11.14	506.702	7.85387e-10
284	E:/Veroeffentlichungen/Paperinpreparation/PyvsFTIR/pygcms/Sediment_He430_23_10,0mL_78x78_LH_FTIR1_or.csv	284	14	cellulose,plant fibres	124.1	1	11.14	11.14	506.702	7.85387e-10
285	E:/Veroeffentlichungen/Paperinpreparation/PyvsFTIR/pygcms/Sediment_He430_23_10,0mL_78x78_LH_FTIR1_or.csv	285	14	cellulose,plant fibres	124.1	1	11.14	11.14	506.702	7.85387e-10
286	E:/Veroeffentlichungen/Paperinpreparation/PyvsFTIR/pygcms/Sediment_He430_23_10,0mL_78x78_LH_FTIR1_or.csv	286	14	cellulose,plant fibres	124.1	1	11.14	11.14	506.702	7.85387e-10
287	E:/Veroeffentlichungen/Paperinpreparation/PyvsFTIR/pygcms/Sediment_He430_23_10,0mL_78x78_LH_FTIR1_or.csv	287	14	cellulose,plant fibres	124.1	1	11.14	11.14	506.702	7.85387e-10
288	E:/Veroeffentlichungen/Paperinpreparation/PyvsFTIR/pygcms/Sediment_He430_23_10,0mL_78x78_LH_FTIR1_or.csv	288	14	cellulose,plant fibres	124.1	1	11.14	11.14	506.702	7.85387e-10
289	E:/Veroeffentlichungen/Paperinpreparation/PyvsFTIR/pygcms/Sediment_He430_23_10,0mL_78x78_LH_FTIR1_or.csv	289	14	cellulose,plant fibres	124.1	1	11.14	11.14	506.702	7.85387e-10
290	E:/Veroeffentlichungen/Paperinpreparation/PyvsFTIR/pygcms/Sediment_He430_23_10,0mL_78x78_LH_FTIR1_or.csv	290	14	cellulose,plant fibres	124.1	1	11.14	11.14	506.702	7.85387e-10
291	E:/Veroeffentlichungen/Paperinpreparation/PyvsFTIR/pygcms/Sediment_He430_23_10,0mL_78x78_LH_FTIR1_or.csv	291	14	cellulose,plant fibres	124.1	1	11.14	11.14	506.702	7.85387e-10
292	E:/Veroeffentlichungen/Paperinpreparation/PyvsFTIR/pygcms/Sediment_He430_23_10,0mL_78x78_LH_FTIR1_or.csv	292	14	cellulose,plant fibres	124.1	1	11.14	11.14	506.702	7.85387e-10
293	E:/Veroeffentlichungen/Paperinpreparation/PyvsFTIR/pygcms/Sediment_He430_23_10,0mL_78x78_LH_FTIR1_or.csv	293	14	cellulose,plant fibres	124.1	1	11.14	11.14	506.702	7.85387e-10
294	E:/Veroeffentlichungen/Paperinpreparation/PyvsFTIR/pygcms/Sediment_He430_23_10,0mL_78x78_LH_FTIR1_or.csv	294	14	cellulose,plant fibres	124.1	1	11.14	11.14	506.702	7.85387e-10
295	E:/Veroeffentlichungen/Paperinpreparation/PyvsFTIR/pygcms/Sediment_He430_23_10,0mL_78x78_LH_FTIR1_or.csv	295	14	cellulose,plant fibres	124.1	1	11.14	11.14	506.702	7.85387e-10
296	E:/Veroeffentlichungen/Paperinpreparation/PyvsFTIR/pygcms/Sediment_He430_23_10,0mL_78x78_LH_FTIR1_or.csv	296	14	cellulose,plant fibres	124.1	1	11.14	11.14	506.702	7.85387e-10
297	E:/Veroeffentlichungen/Paperinpreparation/PyvsFTIR/pygcms/Sediment_He430_23_10,0mL_78x78_LH_FTIR1_or.csv	297	14	cellulose,plant fibres	124.1	1	11.14	11.14	506.702	7.85387e-10
298	E:/Veroeffentlichungen/Paperinpreparation/PyvsFTIR/pygcms/Sediment_He430_23_10,0mL_78x78_LH_FTIR1_or.csv	298	14	cellulose,plant fibres	124.1	1	11.14	11.14	506.702	7.85387e-10
299	E:/Veroeffentlichungen/Paperinpreparation/PyvsFTIR/pygcms/Sediment_He430_23_10,0mL_78x78_LH_FTIR1_or.csv	299	14	cellulose,plant fibres	124.1	1	11.14	11.14	506.702	7.85387e-10
300	E:/Veroeffentlichungen/Paperinpreparation/PyvsFTIR/pygcms/Sediment_He430_23_10,0mL_78x78_LH_FTIR1_or.csv	300	14	cellulose,plant fibres	124.1	1	11.14	11.14	506.702	7.85387e-10
301	E:/Veroeffentlichungen/Paperinpreparation/PyvsFTIR/pygcms/Sediment_He430_23_10,0mL_78x78_LH_FTIR1_or.csv	301	14	cellulose,plant fibres	124.1	1	11.14	11.14	506.702	7.85387e-10
302	E:/Veroeffentlichungen/Paperinpreparation/PyvsFTIR/pygcms/Sediment_He430_23_10,0mL_78x78_LH_FTIR1_or.csv	302	14	cellulose,plant fibres	124.1	1	11.14	11.14	506.702	7.85387e-10
303	E:/Veroeffentlichungen/Paperinpreparation/PyvsFTIR/pygcms/Sediment_He430_23_10,0mL_78x78_LH_FTIR1_or.csv	303	14	cellulose,plant fibres	124.1	1	11.14	11.14	506.702	7.85387e-10
304	E:/Veroeffentlichungen/Paperinpreparation/PyvsFTIR/pygcms/Sediment_He430_23_10,0mL_78x78_LH_FTIR1_or.csv	304	14	cellulose,plant fibres	124.1	1	11.14	11.14	506.702	7.85387e-10
305	E:/Veroeffentlichungen/Paperinpreparation/PyvsFTIR/pygcms/Sediment_He430_23_10,0mL_78x78_LH_FTIR1_or.csv	305	14	cellulose,plant fibres	124.1	1	11.14	11.14	506.702	7.85387e-10
306	E:/Veroeffentlichungen/Paperinpreparation/PyvsFTIR/pygcms/Sediment_He430_23_10,0mL_78x78_LH_FTIR1_or.csv	306	14	cellulose,plant fibres	124.1	1	11.14	11.14	506.702	7.85387e-10
307	E:/Veroeffentlichungen/Paperinpreparation/PyvsFTIR/pygcms/Sediment_He430_23_10,0mL_78x78_LH_FTIR1_or.csv	307	14	cellulose,plant fibres	124.1	1	11.14	11.14	506.702	7.85387e-10
308	E:/Veroeffentlichungen/Paperinpreparation/PyvsFTIR/pygcms/Sediment_He430_23_10,0mL_78x78_LH_FTIR1_or.csv	308	14	cellulose,plant fibres	124.1	1	11.14	11.14	506.702	7.85387e-10
309	E:/Veroeffentlichungen/Paperinpreparation/PyvsFTIR/pygcms/Sediment_He430_23_10,0mL_78x78_LH_FTIR1_or.csv	309	14	cellulose,plant fibres	124.1	1	11.14	11.14	506.702	7.85387e-10
310	E:/Veroeffentlichungen/Paperinpreparation/PyvsFTIR/pygcms/Sediment_He430_23_10,0mL_78x78_LH_FTIR1_or.csv	310	14	cellulose,plant fibres	124.1	1	11.14	11.14	506.702	7.85387e-10
311	E:/Veroeffentlichungen/Paperinpreparation/PyvsFTIR/pygcms/Sediment_He430_23_10,0mL_78x78_LH_FTIR1_or.csv	311	14	cellulose,plant fibres	124.1	1	11.14	11.14	506.702	7.85387e-10
312	E:/Veroeffentlichungen/Paperinpreparation/PyvsFTIR/pygcms/Sediment_He430_23_10,0mL_78x78_LH_FTIR1_or.csv	312	14	cellulose,plant fibres	124.1	1	11.14	11.14	506.702	7.85387e-10
313	E:/Veroeffentlichungen/Paperinpreparation/PyvsFTIR/pygcms/Sediment_He430_23_10,0mL_78x78_LH_FTIR1_or.csv	313	14	cellulose,plant fibres	124.1	1	11.14	11.14	506.702	7.85387e-10
314	E:/Veroeffentlichungen/Paperinpreparation/PyvsFTIR/pygcms/Sediment_He430_23_10,0mL_78x78_LH_FTIR1_or.csv	314	14	cellulose,plant fibres	124.1	1	11.14	11.14	506.702	7.85387e-10
315	E:/Veroeffentlichungen/Paperinpreparation/PyvsFTIR/pygcms/Sediment_He430_23_10,0mL_78x78_LH_FTIR1_or.csv	315	14	cellulose,plant fibres	124.1	1	11.14	11.14	506.702	7.85387e-10
316	E:/Veroeffentlichungen/Paperinpreparation/PyvsFTIR/pygcms/Sediment_He430_23_10,0mL_78x78_LH_FTIR1_or.csv	316	14	cellulose,plant fibres	124.1	1	11.14	11.14	506.702	7.85387e-10
317	E:/Veroeffentlichungen/Paperinpreparation/PyvsFTIR/pygcms/Sediment_He430_23_10,0mL_78x78_LH_FTIR1_or.csv	317	14	cellulose,plant fibres	124.1	1	11.14	11.14	506.702	7.85387e-10
318	E:/Veroeffentlichungen/Paperinpreparation/PyvsFTIR/pygcms/Sediment_He430_23_10,0mL_78x78_LH_FTIR1_or.csv	318	14	cellulose,plant fibres	124.1	1	11.14	11.14	506.702	7.85387e-10
319	E:/Veroeffentlichungen/Paperinpreparation/PyvsFTIR/pygcms/Sediment_He430_23_10,0mL_78x78_LH_FTIR1_or.csv	319	14	cellulose,plant fibres	124.1	1	11.14	11.14	506.702	7.85387e-10
320	E:/Veroeffentlichungen/Paperinpreparation/PyvsFTIR/pygcms/Sediment_He430_23_10,0mL_78x78_LH_FTIR1_or.csv	320	14	cellulose,plant fibres	124.1	1	11.14	11.14	506.702	7.85387e-10
321	E:/Veroeffentlichungen/Paperinpreparation/PyvsFTIR/pygcms/Sediment_He430_23_10,0mL_78x78_LH_FTIR1_or.csv	321	14	cellulose,plant fibres	124.1	1	11.14	11.14	506.702	7.85387e-10
322	E:/Veroeffentlichungen/Paperinpreparation/PyvsFTIR/pygcms/Sediment_He430_23_10,0mL_78x78_LH_FTIR1_or.csv	322	14	cellulose,plant fibres	124.1	1	11.14	11.14	506.702	7.85387e-10
323	E:/Veroeffentlichungen/Paperinpreparation/PyvsFTIR/pygcms/Sediment_He430_23_10,0mL_78x78_LH_FTIR1_or.csv	323	14	cellulose,plant fibres	124.1	1	11.14	11.14	506.702	7.85387e-10
324	E:/Veroeffentlichungen/Paperinpreparation/PyvsFTIR/pygcms/Sediment_He430_23_10,0mL_78x78_LH_FTIR1_or.csv	324	14	cellulose,plant fibres	124.1	1	11.14	11.14	506.702	7.85387e-10
325	E:/Veroeffentlichungen/Paperinpreparation/PyvsFTIR/pygcms/Sediment_He430_23_10,0mL_78x78_LH_FTIR1_or.csv	325	14	cellulose,plant fibres	124.1	1	11.14	11.14	506.702	7.85387e-10
326	E:/Veroeffentlichungen/Paperinpreparation/PyvsFTIR/pygcms/Sediment_He430_23_10,0mL_78x78_LH_FTIR1_or.csv	326	14	cellulose,plant fibres	124.1	1	11.14	11.14	506.702	7.85387e-10
327	E:/Veroeffentlichungen/Paperinpreparation/PyvsFTIR/pygcms/Sediment_He430_23_10,0mL_78x78_LH_FTIR1_or.csv	327	14	cellulose,plant fibres	124.1	1	11.14	11.14	506.702	7.85387e-10
328	E:/Veroeffentlichungen/Paperinpreparation/PyvsFTIR/pygcms/Sediment_He430_23_10,0mL_78x78_LH_FTIR1_or.csv	328	14	cellulose,plant fibres	124.1	1	11.14	11.14	506.702	7.85387e-10
329	E:/Veroeffentlichungen/Paperinpreparation/PyvsFTIR/pygcms/Sediment_He430_23_10,0mL_78x78_LH_FTIR1_or.csv	329	14	cellulose,plant fibres	124.1	1	11.14	11.14	506.702	7.85387e-10
330	E:/Veroeffentlichungen/Paperinpreparation/PyvsFTIR/pygcms/Sediment_He430_23_10,0mL_78x78_LH_FTIR1_or.csv	330	14	cellulose,plant fibres	124.1	1	11.14	11.14	506.702	7.85387e-10
331	E:/Veroeffentlichungen/Paperinpreparation/PyvsFTIR/pygcms/Sediment_He430_23_10,0mL_78x78_LH_FTIR1_or.csv	331	14	cellulose,plant fibres	124.1	1	11.14	11.14	506.702	7.85387e-10
332	E:/Veroeffentlichungen/Paperinpreparation/PyvsFTIR/pygcms/Sediment_He430_23_10,0mL_78x78_LH_FTIR1_or.csv	332	14	cellulose,plant fibres	124.1	1	11.14	11.14	506.702	7.85387e-10
333	E:/Veroeffentlichungen/Paperinpreparation/PyvsFTIR/pygcms/Sediment_He430_23_10,0mL_78x78_LH_FTIR1_or.csv	333	14	cellulose,plant fibres	124.1	1	11.14	11.14	506.702	7.85387e-10
334	E:/Veroeffentlichungen/Paperinpreparation/PyvsFTIR/pygcms/Sediment_He430_23_10,0mL_78x78_LH_FTIR1_or.csv	334	14	cellulose,plant fibres	124.1	1	11.14	11.14	506.702	7.85387e-10
335	E:/Veroeffentlichungen/Paperinpreparation/PyvsFTIR/pygcms/Sediment_He430_23_10,0mL_78x78_LH_FTIR1_or.csv	335	14	cellulose,plant fibres	124.1	1	11.14	11.14	506.702	7.85387e-10
336	E:/Veroeffentlichungen/Paperinpreparation/PyvsFTIR/pygcms/Sediment_He430_23_10,0mL_78x78_LH_FTIR1_or.csv	336	14	cellulose,plant fibres	124.1	1	11.14	11.14	506.702	7.85387e-10
337	E:/Veroeffentlichungen/Paperinpreparation/PyvsFTIR/pygcms/Sediment_He430_23_10,0mL_78x78_LH_FTIR1_or.csv	337	14	cellulose,plant fibres	124.1	1	11.14	11.14	506.702	7.85387e-10
338	E:/Veroeffentlichungen/Paperinpreparation/PyvsFTIR/pygcms/Sediment_He430_23_10,0mL_78x78_LH_FTIR1_or.csv	338	14	cellulose,plant fibres	124.1	1	11.14	11.14	506.702	7.85387e-10
339	E:/Veroeffentlichungen/Paperinpreparation/PyvsFTIR/pygcms/Sediment_He430_23_10,0mL_78x78_LH_FTIR1_or.csv	339	14	cellulose,plant fibres	124.1	1	11.14	11.14	506.702	7.85387e-10
340	E:/Veroeffentlichungen/Paperinpreparation/PyvsFTIR/pygcms/Sediment_He430_23_10,0mL_78x78_LH_FTIR1_or.csv	340	14	cellulose,plant fibres	124.1	1	11.14	11.14	506.702	7.85387e-10
341	E:/Veroeffentlichungen/Paperinpreparation/PyvsFTIR/pygcms/Sediment_He430_23_10,0mL_78x78_LH_FTIR1_or.csv	341	14	cellulose,plant fibres	124.1	1	11.14	11.14	506.702	7.85387e-10
342	E:/Veroeffentlichungen/Paperinpreparation/PyvsFTIR/pygcms/Sediment_He430_23_10,0mL_78x78_LH_FTIR1_or.csv	342	14	cellulose,plant fibres	124.1	1	11.14	11.14	506.702	7.85387e-10
343	E:/Veroeffentlichungen/Paperinpreparation/PyvsFTIR/pygcms/Sediment_He430_23_10,0mL_78x78_LH_FTIR1_or.csv	343	14	cellulose,plant fibres	124.1	1	11.14	11.14	506.702	7.85387e-10
344	E:/Veroeffentlichungen/Paperinpreparation/PyvsFTIR/pygcms/Sediment_He430_23_10,0mL_78x78_LH_FTIR1_or.csv	344	14	cellulose,plant fibres	124.1	1	11.14	11.14	506.702	7.85387e-10
345	E:/Veroeffentlichungen/Paperinpreparation/PyvsFTIR/pygcms/Sediment_He430_23_10,0mL_78x78_LH_FTIR1_or.csv	345	14	cellulose,plant fibres	124.1	1	11.14	11.14	506.702	7.85387e-10
346	E:/Veroeffentlichungen/Paperinpreparation/PyvsFTIR/pygcms/Sediment_He430_23_10,0mL_78x78_LH_FTIR1_or.csv	346	14	cellulose,plant fibres	124.1	1	11.14	11.14	506.702	7.85387e-10
347	E:/Veroeffentlichungen/Paperinpreparation/PyvsFTIR/pygcms/Sediment_He430_23_10,0mL_78x78_LH_FTIR1_or.csv	347	14	cellulose,plant fibres	124.1	1	11.14	11.14	506.702	7.85387e-10
348	E:/Veroeffentlichungen/Paperinpreparation/PyvsFTIR/pygcms/Sediment_He430_23_10,0mL_78x78_LH_FTIR1_or.csv	348	14	cellulose,plant fibres	124.1	1	11.14	11.14	506.702	7.85387e-10
349	E:/Veroeffentlichungen/Paperinpreparation/PyvsFTIR/pygcms/Sediment_He430_23_10,0mL_78x78_LH_FTIR1_or.csv	349	14	cellulose,plant fibres	124.1	1	11.14	11.14	506.702	7.85387e-10
350	E:/Veroeffentlichungen/Paperinpreparation/PyvsFTIR/pygcms/Sediment_He430_23_10,0mL_78x78_LH_FTIR1_or.csv	350	14	cellulose,plant fibres	124.1	1	11.14	11.14	506.702	7.85387e-10
351	E:/Veroeffentlichungen/Paperinpreparation/PyvsFTIR/pygcms/Sediment_He430_23_10,0mL_78x78_LH_FTIR1_or.csv	351	14	cellulose,plant fibres	124.1	1	11.14	11.14	506.702	7.85387e-10
352	E:/Veroeffentlichungen/Paperinpreparation/PyvsFTIR/pygcms/Sediment_He430_23_10,0mL_78x78_LH_FTIR1_or.csv	352	14	cellulose,plant fibres	124.1	1	11.14	11.14	506.702	7.85387e-10
353	E:/Veroeffentlichungen/Paperinpreparation/PyvsFTIR/pygcms/Sediment_He430_23_10,0mL_78x78_LH_FTIR1_or.csv	353	14	cellulose,plant fibres	124.1	1	11.14	11.14	506.702	7.85387e-10
354	E:/Veroeffentlichungen/Paperinpreparation/PyvsFTIR/pygcms/Sediment_He430_23_10,0mL_78x78_LH_FTIR1_or.csv	354	14	cellulose,plant fibres	124.1	1	11.14	11.14	506.702	7.85387e-10
355	E:/Veroeffentlichungen/Paperinpreparation/PyvsFTIR/pygcms/Sediment_He430_23_10,0mL_78x78_LH_FTIR1_or.csv	355	14	cellulose,plant fibres	124.1	1	11.14	11.14	506.702	7.85387e-10
356	E:/Veroeffentlichungen/Paperinpreparation/PyvsFTIR/pygcms/Sediment_He430_23_10,0mL_78x78_LH_FTIR1_or.csv	356	14	cellulose,plant fibres	124.1	1	11.14	11.14	506.702	7.85387e-10
357	E:/Veroeffentlichungen/Paperinpreparation/PyvsFTIR/pygcms/Sediment_He430_23_10,0mL_78x78_LH_FTIR1_or.csv	357	14	cellulose,plant fibres	124.1	1	11.14	11.14	506.702	7.85387e-10
358	E:/Veroeffentlichungen/Paperinpreparation/PyvsFTIR/pygcms/Sediment_He430_23_10,0mL_78x78_LH_FTIR1_or.csv	358	14	cellulose,plant fibres	124.1	1	11.14	11.14	506.702	7.85387e-10
359	E:/Veroeffentlichungen/Paperinpreparation/PyvsFTIR/pygcms/Sediment_He430_23_10,0mL_78x78_LH_FTIR1_or.csv	359	14	cellulose,plant fibres	124.1	1	11.14	11.14	506.702	7.85387e-10
360	E:/Veroeffentlichungen/Paperinpreparation/PyvsFTIR/pygcms/Sediment_He430_23_10,0mL_78x78_LH_FTIR1_or.csv	360	14	cellulose,plant fibres	124.1	1	11.14	11.14	506.702	7.85387e-10
361	E:/Veroeffentlichungen/Paperinpreparation/PyvsFTIR/pygcms/Sediment_He430_23_10,0mL_78x78_LH_FTIR1_or.csv	361	14	cellulose,plant fibres	124.1	1	11.14	11.14	506.702	7.85387e-10
362	E:/Veroeffentlichungen/Paperinpreparation/PyvsFTIR/pygcms/Sediment_He430_23_10,0mL_78x78_LH_FTIR1_or.csv	362	14	cellulose,plant fibres	124.1	1	11.14	11.14	506.702	7.85387e-10
363	E:/Veroeffentlichungen/Paperinpreparation/PyvsFTIR/pygcms/Sediment_He430_23_10,0mL_78x78_LH_FTIR1_or.csv	363	14	cellulose,plant fibres	124.1	1	11.14	11.14	506.702	7.85387e-10
364	E:/Veroeffentlichungen/Paperinpreparation/PyvsFTIR/pygcms/Sediment_He430_23_10,0mL_78x78_LH_FTIR1_or.csv	364	14	cellulose,plant fibres	124.1	1	11.14	11.14	506.702	7.85387e-10
365	E:/Veroeffentlichungen/Paperinpreparation/PyvsFTIR/pygcms/Sediment_He430_23_10,0mL_78x78_LH_FTIR1_or.csv	365	14	cellulose,plant fibres	124.1	1	11.14	11.14	506.702	7.85387e-10
366	E:/Veroeffentlichungen/Paperinpreparation/PyvsFTIR/pygcms/Sediment_He430_23_10,0mL_78x78_LH_FTIR1_or.csv	366	14	cellulose,plant fibres	124.1	1	11.14	11.14	506.702	7.85387e-10
367	E:/Veroeffentlichungen/Paperinpreparation/PyvsFTIR/pygcms/Sediment_He430_23_10,0mL_78x78_LH_FTIR1_or.csv	367	14	cellulose,plant fibres	124.1	1	11.14	11.14	506.702	7.85387e-10
368	E:/Veroeffentlichungen/Paperinpreparation/PyvsFTIR/pygcms/Sediment_He430_23_10,0mL_78x78_LH_FTIR1_or.csv	368	14	cellulose,plant fibres	124.1	1	11.14	11.14	506.702	7.85387e-10
369	E:/Veroeffentlichungen/Paperinpreparation/PyvsFTIR/pygcms/Sediment_He430_23_10,0mL_78x78_LH_FTIR1_or.csv	369	14	cellulose,plant fibres	124.1	1	11.14	11.14	506.702	7.85387e-10
370	E:/Veroeffentlichungen/Paperinpreparation/PyvsFTIR/pygcms/Sediment_He430_23_10,0mL_78x78_LH_FTIR1_or.csv	370	14	cellulose,plant fibres	124.1	1	11.14	11.14	506.702	7.85387e-10
371	E:/Veroeffentlichungen/Paperinpreparation/PyvsFTIR/pygcms/Sediment_He430_23_10,0mL_78x78_LH_FTIR1_or.csv	371	14	cellulose,plant fibres	124.1	1	11.14	11.14	506.702	7.85387e-10
372	E:/Veroeffentlichungen/Paperinpreparation/PyvsFTIR/pygcms/Sediment_He430_23_10,0mL_78x78_LH_FTIR1_or.csv	372	14	cellulose,plant fibres	124.1	1	11.14	11.14	506.702	7.85387e-10
373	E:/Veroeffentlichungen/Paperinpreparation/PyvsFTIR/pygcms/Sediment_He430_23_10,0mL_78x78_LH_FTIR1_or.csv	373	14	cellulose,plant fibres	124.1	1	11.14	11.14	506.702	7.85387e-10
374	E:/Veroeffentlichungen/Paperinpreparation/PyvsFTIR/pygcms/Sediment_He430_23_10,0mL_78x78_LH_FTIR1_or.csv	374	14	cellulose,plant fibres	124.1	1	11.14	11.14	506.702	7.85387e-10
375	E:/Veroeffentlichungen/Paperinpreparation/PyvsFTIR/pygcms/Sediment_He430_23_10,0mL_78x78_LH_FTIR1_or.csv	375	14	cellulose,plant fibres	124.1	1	11.14	11.14	506.702	7.85387e-10
376	E:/Veroeffentlichungen/Paperinpreparation/PyvsFTIR/pygcms/Sediment_He430_23_10,0mL_78x78_LH_FTIR1_or.csv	376	14	cellulose,plant fibres	124.1	1	11.14	11.14	506.702	7.85387e-10
377	E:/Veroeffentlichungen/Paperinpreparation/PyvsFTIR/pygcms/Sediment_He430_23_10,0mL_78x78_LH_FTIR1_or.csv	377	14	cellulose,plant fibres	124.1	1	11.14	11.14	506.702	7.85387e-10
378	E:/Veroeffentlichungen/Paperinpreparation/PyvsFTIR/pygcms/Sediment_He430_23_10,0mL_78x78_LH_FTIR1_or.csv	378	14	cellulose,plant fibres	124.1	1	11.14	11.14	506.702	7.85387e-10
379	E:/Veroeffentlichungen/Paperinpreparation/PyvsFTIR/pygcms/Sediment_He430_23_10,0mL_78x78_LH_FTIR1_or.csv	379	14	cellulose,plant fibres	124.1	1	11.14	11.14	506.702	7.85387e-10
380	E:/Veroeffentlichungen/Paperinpreparation/PyvsFTIR/pygcms/Sediment_He430_23_10,0mL_78x78_LH_FTIR1_or.csv	380	14	cellulose,plant fibres	124.1	1	11.14	11.14	506.702	7.85387e-10
381	E:/Veroeffentlichungen/Paperinpreparation/PyvsFTIR/pygcms/Sediment_He430_23_10,0mL_78x78_LH_FTIR1_or.csv	381	14	cellulose,plant fibres	124.1	1	11.14	11.14	506.702	7.85387e-10
382	E:/Veroeffentlichungen/Paperinpreparation/PyvsFTIR/pygcms/Sediment_He430_23_10,0mL_78x78_LH_FTIR1_or.csv	382	14	cellulose,plant fibres	124.1	1	11.14	11.14	506.702	7.85387e-10
383	E:/Veroeffentlichungen/Paperinpreparation/PyvsFTIR/pygcms/Sediment_He430_23_10,0mL_78x78_LH_FTIR1_or.csv	383	14	cellulose,plant fibres	124.1	1	11.14	11.14	506.702	7.85387e-10
384	E:/Veroeffentlichungen/Paperinpreparation/PyvsFTIR/pygcms/Sediment_He430_23_10,0mL_78x78_LH_FTIR1_or.csv	384	14	cellulose,plant fibres	124.1	1	11.14	11.14	506.702	7.85387e-10
385	E:/Veroeffentlichungen/Paperinpreparation/PyvsFTIR/pygcms/Sediment_He430_23_10,0mL_78x78_LH_FTIR1_or.csv	385	14	cellulose,plant fibres	124.1	1	11.14	11.14	506.702	7.85387e-10
386	E:/Veroeffentlichungen/Paperinpreparation/PyvsFTIR/pygcms/Sediment_He430_23_10,0mL_78x78_LH_FTIR1_or.csv	386	14	cellulose,plant fibres	124.1	1	11.14	11.14	506.702	7.85387e-10
1	E:/Veroeffentlichungen/Paperinpreparation/PyvsFTIR/pygcms/Sediment_He430_23_10,0mL_78x78_LH_FTIR1_or.csv	1	15	quartz	16753.4	1.1798	170.045	144.131	1.29471e+06	2.83541e-06
2	E:/Veroeffentlichungen/Paperinpreparation/PyvsFTIR/pygcms/Sediment_He430_23_10,0mL_78x78_LH_FTIR1_or.csv	2	15	quartz	2854.29	5.68687	142.662	25.0861	32905.7	7.20635e-08
3	E:/Veroeffentlichungen/Paperinpreparation/PyvsFTIR/pygcms/Sediment_He430_23_10,0mL_78x78_LH_FTIR1_or.csv	3	15	quartz	2481.99	3.78235	127.016	33.5811	52498.1	1.14971e-07
4	E:/Veroeffentlichungen/Paperinpreparation/PyvsFTIR/pygcms/Sediment_He430_23_10,0mL_78x78_LH_FTIR1_or.csv	4	15	quartz	992.797	1.26491	31.5087	24.9098	7165.84	1.56932e-08
5	E:/Veroeffentlichungen/Paperinpreparation/PyvsFTIR/pygcms/Sediment_He430_23_10,0mL_78x78_LH_FTIR1_or.csv	5	15	quartz	496.398	1.63299	22.28	13.6437	1520.1	3.32903e-09
6	E:/Veroeffentlichungen/Paperinpreparation/PyvsFTIR/pygcms/Sediment_He430_23_10,0mL_78x78_LH_FTIR1_or.csv	6	15	quartz	124.1	1	11.14	11.14	506.702	1.10968e-09
7	E:/Veroeffentlichungen/Paperinpreparation/PyvsFTIR/pygcms/Sediment_He430_23_10,0mL_78x78_LH_FTIR1_or.csv	7	15	quartz	124.1	1	11.14	11.14	506.702	1.10968e-09
8	E:/Veroeffentlichungen/Paperinpreparation/PyvsFTIR/pygcms/Sediment_He430_23_10,0mL_78x78_LH_FTIR1_or.csv	8	15	quartz	124.1	1	11.14	11.14	506.702	1.10968e-09
9	E:/Veroeffentlichungen/Paperinpreparation/PyvsFTIR/pygcms/Sediment_He430_23_10,0mL_78x78_LH_FTIR1_or.csv	9	15	quartz	124.1	1	11.14	11.14	506.702	1.10968e-09
10	E:/Veroeffentlichungen/Paperinpreparation/PyvsFTIR/pygcms/Sediment_He430_23_10,0mL_78x78_LH_FTIR1_or.csv	10	15	quartz	124.1	1	11.14	11.14	506.702	1.10968e-09
11	E:/Veroeffentlichungen/Paperinpreparation/PyvsFTIR/pygcms/Sediment_He430_23_10,0mL_78x78_LH_FTIR1_or.csv	11	15	quartz	124.1	1	11.14	11.14	506.702	1.10968e-09
12	E:/Veroeffentlichungen/Paperinpreparation/PyvsFTIR/pygcms/Sediment_He430_23_10,0mL_78x78_LH_FTIR1_or.csv	12	15	quartz	124.1	1	11.14	11.14	506.702	1.10968e-09
13	E:/Veroeffentlichungen/Paperinpreparation/PyvsFTIR/pygcms/Sediment_He430_23_10,0mL_78x78_LH_FTIR1_or.csv	13	15	quartz	124.1	1	11.14	11.14	506.702	1.10968e-09
14	E:/Veroeffentlichungen/Paperinpreparation/PyvsFTIR/pygcms/Sediment_He430_23_10,0mL_78x78_LH_FTIR1_or.csv	14	15	quartz	124.1	1	11.14	11.14	506.702	1.10968e-09
15	E:/Veroeffentlichungen/Paperinpreparation/PyvsFTIR/pygcms/Sediment_He430_23_10,0mL_78x78_LH_FTIR1_or.csv	15	15	quartz	124.1	1	11.14	11.14	506.702	1.10968e-09
16	E:/Veroeffentlichungen/Paperinpreparation/PyvsFTIR/pygcms/Sediment_He430_23_10,0mL_78x78_LH_FTIR1_or.csv	16	15	quartz	124.1	1	11.14	11.14	506.702	1.10968e-09
17	E:/Veroeffentlichungen/Paperinpreparation/PyvsFTIR/pygcms/Sediment_He430_23_10,0mL_78x78_LH_FTIR1_or.csv	17	15	quartz	124.1	1	11.14	11.14	506.702	1.10968e-09
18	E:/Veroeffentlichungen/Paperinpreparation/PyvsFTIR/pygcms/Sediment_He430_23_10,0mL_78x78_LH_FTIR1_or.csv	18	15	quartz	124.1	1	11.14	11.14	506.702	1.10968e-09
1	E:/Veroeffentlichungen/Paperinpreparation/PyvsFTIR/pygcms/Sediment_He430_23_10,0mL_78x78_LH_FTIR1_or.csv	1	18	polychloroprene	744.598	5.67385	64.9568	11.4484	3120.43	3.83813e-09
2	E:/Veroeffentlichungen/Paperinpreparation/PyvsFTIR/pygcms/Sediment_He430_23_10,0mL_78x78_LH_FTIR1_or.csv	2	18	polychloroprene	496.398	6.8541	40.1658	5.86012	505.552	6.21829e-10
3	E:/Veroeffentlichungen/Paperinpreparation/PyvsFTIR/pygcms/Sediment_He430_23_10,0mL_78x78_LH_FTIR1_or.csv	3	18	polychloroprene	372.299	1.73205	15.7543	9.09577	477.723	5.87599e-10
4	E:/Veroeffentlichungen/Paperinpreparation/PyvsFTIR/pygcms/Sediment_He430_23_10,0mL_78x78_LH_FTIR1_or.csv	4	18	polychloroprene	372.299	3	33.42	11.14	1520.1	1.86973e-09
5	E:/Veroeffentlichungen/Paperinpreparation/PyvsFTIR/pygcms/Sediment_He430_23_10,0mL_78x78_LH_FTIR1_or.csv	5	18	polychloroprene	372.299	3	33.42	11.14	1520.1	1.86973e-09
6	E:/Veroeffentlichungen/Paperinpreparation/PyvsFTIR/pygcms/Sediment_He430_23_10,0mL_78x78_LH_FTIR1_or.csv	6	18	polychloroprene	248.199	2	22.28	11.14	1013.4	1.24649e-09
7	E:/Veroeffentlichungen/Paperinpreparation/PyvsFTIR/pygcms/Sediment_He430_23_10,0mL_78x78_LH_FTIR1_or.csv	7	18	polychloroprene	124.1	1	11.14	11.14	506.702	6.23243e-10
8	E:/Veroeffentlichungen/Paperinpreparation/PyvsFTIR/pygcms/Sediment_He430_23_10,0mL_78x78_LH_FTIR1_or.csv	8	18	polychloroprene	124.1	1	11.14	11.14	506.702	6.23243e-10
9	E:/Veroeffentlichungen/Paperinpreparation/PyvsFTIR/pygcms/Sediment_He430_23_10,0mL_78x78_LH_FTIR1_or.csv	9	18	polychloroprene	124.1	1	11.14	11.14	506.702	6.23243e-10
10	E:/Veroeffentlichungen/Paperinpreparation/PyvsFTIR/pygcms/Sediment_He430_23_10,0mL_78x78_LH_FTIR1_or.csv	10	18	polychloroprene	124.1	1	11.14	11.14	506.702	6.23243e-10
11	E:/Veroeffentlichungen/Paperinpreparation/PyvsFTIR/pygcms/Sediment_He430_23_10,0mL_78x78_LH_FTIR1_or.csv	11	18	polychloroprene	124.1	1	11.14	11.14	506.702	6.23243e-10
12	E:/Veroeffentlichungen/Paperinpreparation/PyvsFTIR/pygcms/Sediment_He430_23_10,0mL_78x78_LH_FTIR1_or.csv	12	18	polychloroprene	124.1	1	11.14	11.14	506.702	6.23243e-10
13	E:/Veroeffentlichungen/Paperinpreparation/PyvsFTIR/pygcms/Sediment_He430_23_10,0mL_78x78_LH_FTIR1_or.csv	13	18	polychloroprene	124.1	1	11.14	11.14	506.702	6.23243e-10
14	E:/Veroeffentlichungen/Paperinpreparation/PyvsFTIR/pygcms/Sediment_He430_23_10,0mL_78x78_LH_FTIR1_or.csv	14	18	polychloroprene	124.1	1	11.14	11.14	506.702	6.23243e-10
15	E:/Veroeffentlichungen/Paperinpreparation/PyvsFTIR/pygcms/Sediment_He430_23_10,0mL_78x78_LH_FTIR1_or.csv	15	18	polychloroprene	124.1	1	11.14	11.14	506.702	6.23243e-10
16	E:/Veroeffentlichungen/Paperinpreparation/PyvsFTIR/pygcms/Sediment_He430_23_10,0mL_78x78_LH_FTIR1_or.csv	16	18	polychloroprene	124.1	1	11.14	11.14	506.702	6.23243e-10
17	E:/Veroeffentlichungen/Paperinpreparation/PyvsFTIR/pygcms/Sediment_He430_23_10,0mL_78x78_LH_FTIR1_or.csv	17	18	polychloroprene	124.1	1	11.14	11.14	506.702	6.23243e-10
18	E:/Veroeffentlichungen/Paperinpreparation/PyvsFTIR/pygcms/Sediment_He430_23_10,0mL_78x78_LH_FTIR1_or.csv	18	18	polychloroprene	124.1	1	11.14	11.14	506.702	6.23243e-10
19	E:/Veroeffentlichungen/Paperinpreparation/PyvsFTIR/pygcms/Sediment_He430_23_10,0mL_78x78_LH_FTIR1_or.csv	19	18	polychloroprene	124.1	1	11.14	11.14	506.702	6.23243e-10
20	E:/Veroeffentlichungen/Paperinpreparation/PyvsFTIR/pygcms/Sediment_He430_23_10,0mL_78x78_LH_FTIR1_or.csv	20	18	polychloroprene	124.1	1	11.14	11.14	506.702	6.23243e-10
21	E:/Veroeffentlichungen/Paperinpreparation/PyvsFTIR/pygcms/Sediment_He430_23_10,0mL_78x78_LH_FTIR1_or.csv	21	18	polychloroprene	124.1	1	11.14	11.14	506.702	6.23243e-10
22	E:/Veroeffentlichungen/Paperinpreparation/PyvsFTIR/pygcms/Sediment_He430_23_10,0mL_78x78_LH_FTIR1_or.csv	22	18	polychloroprene	124.1	1	11.14	11.14	506.702	6.23243e-10
23	E:/Veroeffentlichungen/Paperinpreparation/PyvsFTIR/pygcms/Sediment_He430_23_10,0mL_78x78_LH_FTIR1_or.csv	23	18	polychloroprene	124.1	1	11.14	11.14	506.702	6.23243e-10
24	E:/Veroeffentlichungen/Paperinpreparation/PyvsFTIR/pygcms/Sediment_He430_23_10,0mL_78x78_LH_FTIR1_or.csv	24	18	polychloroprene	124.1	1	11.14	11.14	506.702	6.23243e-10
25	E:/Veroeffentlichungen/Paperinpreparation/PyvsFTIR/pygcms/Sediment_He430_23_10,0mL_78x78_LH_FTIR1_or.csv	25	18	polychloroprene	124.1	1	11.14	11.14	506.702	6.23243e-10
26	E:/Veroeffentlichungen/Paperinpreparation/PyvsFTIR/pygcms/Sediment_He430_23_10,0mL_78x78_LH_FTIR1_or.csv	26	18	polychloroprene	124.1	1	11.14	11.14	506.702	6.23243e-10
27	E:/Veroeffentlichungen/Paperinpreparation/PyvsFTIR/pygcms/Sediment_He430_23_10,0mL_78x78_LH_FTIR1_or.csv	27	18	polychloroprene	124.1	1	11.14	11.14	506.702	6.23243e-10
28	E:/Veroeffentlichungen/Paperinpreparation/PyvsFTIR/pygcms/Sediment_He430_23_10,0mL_78x78_LH_FTIR1_or.csv	28	18	polychloroprene	124.1	1	11.14	11.14	506.702	6.23243e-10
29	E:/Veroeffentlichungen/Paperinpreparation/PyvsFTIR/pygcms/Sediment_He430_23_10,0mL_78x78_LH_FTIR1_or.csv	29	18	polychloroprene	124.1	1	11.14	11.14	506.702	6.23243e-10
30	E:/Veroeffentlichungen/Paperinpreparation/PyvsFTIR/pygcms/Sediment_He430_23_10,0mL_78x78_LH_FTIR1_or.csv	30	18	polychloroprene	124.1	1	11.14	11.14	506.702	6.23243e-10
31	E:/Veroeffentlichungen/Paperinpreparation/PyvsFTIR/pygcms/Sediment_He430_23_10,0mL_78x78_LH_FTIR1_or.csv	31	18	polychloroprene	124.1	1	11.14	11.14	506.702	6.23243e-10
32	E:/Veroeffentlichungen/Paperinpreparation/PyvsFTIR/pygcms/Sediment_He430_23_10,0mL_78x78_LH_FTIR1_or.csv	32	18	polychloroprene	124.1	1	11.14	11.14	506.702	6.23243e-10
33	E:/Veroeffentlichungen/Paperinpreparation/PyvsFTIR/pygcms/Sediment_He430_23_10,0mL_78x78_LH_FTIR1_or.csv	33	18	polychloroprene	124.1	1	11.14	11.14	506.702	6.23243e-10
34	E:/Veroeffentlichungen/Paperinpreparation/PyvsFTIR/pygcms/Sediment_He430_23_10,0mL_78x78_LH_FTIR1_or.csv	34	18	polychloroprene	124.1	1	11.14	11.14	506.702	6.23243e-10
35	E:/Veroeffentlichungen/Paperinpreparation/PyvsFTIR/pygcms/Sediment_He430_23_10,0mL_78x78_LH_FTIR1_or.csv	35	18	polychloroprene	124.1	1	11.14	11.14	506.702	6.23243e-10
36	E:/Veroeffentlichungen/Paperinpreparation/PyvsFTIR/pygcms/Sediment_He430_23_10,0mL_78x78_LH_FTIR1_or.csv	36	18	polychloroprene	124.1	1	11.14	11.14	506.702	6.23243e-10
37	E:/Veroeffentlichungen/Paperinpreparation/PyvsFTIR/pygcms/Sediment_He430_23_10,0mL_78x78_LH_FTIR1_or.csv	37	18	polychloroprene	124.1	1	11.14	11.14	506.702	6.23243e-10
38	E:/Veroeffentlichungen/Paperinpreparation/PyvsFTIR/pygcms/Sediment_He430_23_10,0mL_78x78_LH_FTIR1_or.csv	38	18	polychloroprene	124.1	1	11.14	11.14	506.702	6.23243e-10
39	E:/Veroeffentlichungen/Paperinpreparation/PyvsFTIR/pygcms/Sediment_He430_23_10,0mL_78x78_LH_FTIR1_or.csv	39	18	polychloroprene	124.1	1	11.14	11.14	506.702	6.23243e-10
40	E:/Veroeffentlichungen/Paperinpreparation/PyvsFTIR/pygcms/Sediment_He430_23_10,0mL_78x78_LH_FTIR1_or.csv	40	18	polychloroprene	124.1	1	11.14	11.14	506.702	6.23243e-10
41	E:/Veroeffentlichungen/Paperinpreparation/PyvsFTIR/pygcms/Sediment_He430_23_10,0mL_78x78_LH_FTIR1_or.csv	41	18	polychloroprene	124.1	1	11.14	11.14	506.702	6.23243e-10
42	E:/Veroeffentlichungen/Paperinpreparation/PyvsFTIR/pygcms/Sediment_He430_23_10,0mL_78x78_LH_FTIR1_or.csv	42	18	polychloroprene	124.1	1	11.14	11.14	506.702	6.23243e-10
43	E:/Veroeffentlichungen/Paperinpreparation/PyvsFTIR/pygcms/Sediment_He430_23_10,0mL_78x78_LH_FTIR1_or.csv	43	18	polychloroprene	124.1	1	11.14	11.14	506.702	6.23243e-10
44	E:/Veroeffentlichungen/Paperinpreparation/PyvsFTIR/pygcms/Sediment_He430_23_10,0mL_78x78_LH_FTIR1_or.csv	44	18	polychloroprene	124.1	1	11.14	11.14	506.702	6.23243e-10
45	E:/Veroeffentlichungen/Paperinpreparation/PyvsFTIR/pygcms/Sediment_He430_23_10,0mL_78x78_LH_FTIR1_or.csv	45	18	polychloroprene	124.1	1	11.14	11.14	506.702	6.23243e-10
46	E:/Veroeffentlichungen/Paperinpreparation/PyvsFTIR/pygcms/Sediment_He430_23_10,0mL_78x78_LH_FTIR1_or.csv	46	18	polychloroprene	124.1	1	11.14	11.14	506.702	6.23243e-10
47	E:/Veroeffentlichungen/Paperinpreparation/PyvsFTIR/pygcms/Sediment_He430_23_10,0mL_78x78_LH_FTIR1_or.csv	47	18	polychloroprene	124.1	1	11.14	11.14	506.702	6.23243e-10
48	E:/Veroeffentlichungen/Paperinpreparation/PyvsFTIR/pygcms/Sediment_He430_23_10,0mL_78x78_LH_FTIR1_or.csv	48	18	polychloroprene	124.1	1	11.14	11.14	506.702	6.23243e-10
49	E:/Veroeffentlichungen/Paperinpreparation/PyvsFTIR/pygcms/Sediment_He430_23_10,0mL_78x78_LH_FTIR1_or.csv	49	18	polychloroprene	124.1	1	11.14	11.14	506.702	6.23243e-10
50	E:/Veroeffentlichungen/Paperinpreparation/PyvsFTIR/pygcms/Sediment_He430_23_10,0mL_78x78_LH_FTIR1_or.csv	50	18	polychloroprene	124.1	1	11.14	11.14	506.702	6.23243e-10
51	E:/Veroeffentlichungen/Paperinpreparation/PyvsFTIR/pygcms/Sediment_He430_23_10,0mL_78x78_LH_FTIR1_or.csv	51	18	polychloroprene	124.1	1	11.14	11.14	506.702	6.23243e-10
52	E:/Veroeffentlichungen/Paperinpreparation/PyvsFTIR/pygcms/Sediment_He430_23_10,0mL_78x78_LH_FTIR1_or.csv	52	18	polychloroprene	124.1	1	11.14	11.14	506.702	6.23243e-10
53	E:/Veroeffentlichungen/Paperinpreparation/PyvsFTIR/pygcms/Sediment_He430_23_10,0mL_78x78_LH_FTIR1_or.csv	53	18	polychloroprene	124.1	1	11.14	11.14	506.702	6.23243e-10
54	E:/Veroeffentlichungen/Paperinpreparation/PyvsFTIR/pygcms/Sediment_He430_23_10,0mL_78x78_LH_FTIR1_or.csv	54	18	polychloroprene	124.1	1	11.14	11.14	506.702	6.23243e-10
1	E:/Veroeffentlichungen/Paperinpreparation/PyvsFTIR/pygcms/Sediment_He430_23_10,0mL_78x78_LH_FTIR1_or.csv	1	19	chitin	6453.18	2.21477	172.939	78.0846	386475	1.46861e-07
2	E:/Veroeffentlichungen/Paperinpreparation/PyvsFTIR/pygcms/Sediment_He430_23_10,0mL_78x78_LH_FTIR1_or.csv	2	19	chitin	3598.89	2.89271	129.914	44.9107	96039.9	3.64952e-08
3	E:/Veroeffentlichungen/Paperinpreparation/PyvsFTIR/pygcms/Sediment_He430_23_10,0mL_78x78_LH_FTIR1_or.csv	3	19	chitin	1861.49	3.82971	95.1802	24.8531	21547.9	8.1882e-09
4	E:/Veroeffentlichungen/Paperinpreparation/PyvsFTIR/pygcms/Sediment_He430_23_10,0mL_78x78_LH_FTIR1_or.csv	4	19	chitin	1365.1	6.3627	102.706	16.1418	9808.38	3.72719e-09
5	E:/Veroeffentlichungen/Paperinpreparation/PyvsFTIR/pygcms/Sediment_He430_23_10,0mL_78x78_LH_FTIR1_or.csv	5	19	chitin	1241	5.82742	84.8397	14.5587	6590.84	2.50452e-09
6	E:/Veroeffentlichungen/Paperinpreparation/PyvsFTIR/pygcms/Sediment_He430_23_10,0mL_78x78_LH_FTIR1_or.csv	6	19	chitin	992.797	1.04447	33.42	31.9972	12540.9	4.76553e-09
7	E:/Veroeffentlichungen/Paperinpreparation/PyvsFTIR/pygcms/Sediment_He430_23_10,0mL_78x78_LH_FTIR1_or.csv	7	19	chitin	992.797	6.20274	71.3308	11.4999	3457.49	1.31385e-09
8	E:/Veroeffentlichungen/Paperinpreparation/PyvsFTIR/pygcms/Sediment_He430_23_10,0mL_78x78_LH_FTIR1_or.csv	8	19	chitin	744.598	6	66.84	11.14	3040.21	1.15528e-09
9	E:/Veroeffentlichungen/Paperinpreparation/PyvsFTIR/pygcms/Sediment_He430_23_10,0mL_78x78_LH_FTIR1_or.csv	9	19	chitin	620.498	7.25219	49.8196	6.86959	861.705	3.27448e-10
10	E:/Veroeffentlichungen/Paperinpreparation/PyvsFTIR/pygcms/Sediment_He430_23_10,0mL_78x78_LH_FTIR1_or.csv	10	19	chitin	620.498	4.39107	40.1658	9.14717	1231.76	4.6807e-10
11	E:/Veroeffentlichungen/Paperinpreparation/PyvsFTIR/pygcms/Sediment_He430_23_10,0mL_78x78_LH_FTIR1_or.csv	11	19	chitin	620.498	2.43545	35.2278	14.4646	2701.44	1.02655e-09
12	E:/Veroeffentlichungen/Paperinpreparation/PyvsFTIR/pygcms/Sediment_He430_23_10,0mL_78x78_LH_FTIR1_or.csv	12	19	chitin	496.398	1.63299	22.28	13.6437	1520.1	5.7764e-10
13	E:/Veroeffentlichungen/Paperinpreparation/PyvsFTIR/pygcms/Sediment_He430_23_10,0mL_78x78_LH_FTIR1_or.csv	13	19	chitin	496.398	2.61803	24.9098	9.5147	826.526	3.1408e-10
14	E:/Veroeffentlichungen/Paperinpreparation/PyvsFTIR/pygcms/Sediment_He430_23_10,0mL_78x78_LH_FTIR1_or.csv	14	19	chitin	372.299	1.73205	15.7543	9.09577	477.723	1.81535e-10
15	E:/Veroeffentlichungen/Paperinpreparation/PyvsFTIR/pygcms/Sediment_He430_23_10,0mL_78x78_LH_FTIR1_or.csv	15	19	chitin	372.299	1.73205	15.7543	9.09577	477.723	1.81535e-10
16	E:/Veroeffentlichungen/Paperinpreparation/PyvsFTIR/pygcms/Sediment_He430_23_10,0mL_78x78_LH_FTIR1_or.csv	16	19	chitin	372.299	4.39107	24.9098	5.67283	293.81	1.11648e-10
17	E:/Veroeffentlichungen/Paperinpreparation/PyvsFTIR/pygcms/Sediment_He430_23_10,0mL_78x78_LH_FTIR1_or.csv	17	19	chitin	248.199	2	22.28	11.14	1013.4	3.85093e-10
18	E:/Veroeffentlichungen/Paperinpreparation/PyvsFTIR/pygcms/Sediment_He430_23_10,0mL_78x78_LH_FTIR1_or.csv	18	19	chitin	248.199	2	22.28	11.14	1013.4	3.85093e-10
19	E:/Veroeffentlichungen/Paperinpreparation/PyvsFTIR/pygcms/Sediment_He430_23_10,0mL_78x78_LH_FTIR1_or.csv	19	19	chitin	248.199	2	22.28	11.14	1013.4	3.85093e-10
20	E:/Veroeffentlichungen/Paperinpreparation/PyvsFTIR/pygcms/Sediment_He430_23_10,0mL_78x78_LH_FTIR1_or.csv	20	19	chitin	248.199	2	22.28	11.14	1013.4	3.85093e-10
21	E:/Veroeffentlichungen/Paperinpreparation/PyvsFTIR/pygcms/Sediment_He430_23_10,0mL_78x78_LH_FTIR1_or.csv	21	19	chitin	248.199	2	22.28	11.14	1013.4	3.85093e-10
22	E:/Veroeffentlichungen/Paperinpreparation/PyvsFTIR/pygcms/Sediment_He430_23_10,0mL_78x78_LH_FTIR1_or.csv	22	19	chitin	124.1	1	11.14	11.14	506.702	1.92547e-10
23	E:/Veroeffentlichungen/Paperinpreparation/PyvsFTIR/pygcms/Sediment_He430_23_10,0mL_78x78_LH_FTIR1_or.csv	23	19	chitin	124.1	1	11.14	11.14	506.702	1.92547e-10
24	E:/Veroeffentlichungen/Paperinpreparation/PyvsFTIR/pygcms/Sediment_He430_23_10,0mL_78x78_LH_FTIR1_or.csv	24	19	chitin	124.1	1	11.14	11.14	506.702	1.92547e-10
25	E:/Veroeffentlichungen/Paperinpreparation/PyvsFTIR/pygcms/Sediment_He430_23_10,0mL_78x78_LH_FTIR1_or.csv	25	19	chitin	124.1	1	11.14	11.14	506.702	1.92547e-10
26	E:/Veroeffentlichungen/Paperinpreparation/PyvsFTIR/pygcms/Sediment_He430_23_10,0mL_78x78_LH_FTIR1_or.csv	26	19	chitin	124.1	1	11.14	11.14	506.702	1.92547e-10
27	E:/Veroeffentlichungen/Paperinpreparation/PyvsFTIR/pygcms/Sediment_He430_23_10,0mL_78x78_LH_FTIR1_or.csv	27	19	chitin	124.1	1	11.14	11.14	506.702	1.92547e-10
28	E:/Veroeffentlichungen/Paperinpreparation/PyvsFTIR/pygcms/Sediment_He430_23_10,0mL_78x78_LH_FTIR1_or.csv	28	19	chitin	124.1	1	11.14	11.14	506.702	1.92547e-10
29	E:/Veroeffentlichungen/Paperinpreparation/PyvsFTIR/pygcms/Sediment_He430_23_10,0mL_78x78_LH_FTIR1_or.csv	29	19	chitin	124.1	1	11.14	11.14	506.702	1.92547e-10
30	E:/Veroeffentlichungen/Paperinpreparation/PyvsFTIR/pygcms/Sediment_He430_23_10,0mL_78x78_LH_FTIR1_or.csv	30	19	chitin	124.1	1	11.14	11.14	506.702	1.92547e-10
31	E:/Veroeffentlichungen/Paperinpreparation/PyvsFTIR/pygcms/Sediment_He430_23_10,0mL_78x78_LH_FTIR1_or.csv	31	19	chitin	124.1	1	11.14	11.14	506.702	1.92547e-10
32	E:/Veroeffentlichungen/Paperinpreparation/PyvsFTIR/pygcms/Sediment_He430_23_10,0mL_78x78_LH_FTIR1_or.csv	32	19	chitin	124.1	1	11.14	11.14	506.702	1.92547e-10
33	E:/Veroeffentlichungen/Paperinpreparation/PyvsFTIR/pygcms/Sediment_He430_23_10,0mL_78x78_LH_FTIR1_or.csv	33	19	chitin	124.1	1	11.14	11.14	506.702	1.92547e-10
34	E:/Veroeffentlichungen/Paperinpreparation/PyvsFTIR/pygcms/Sediment_He430_23_10,0mL_78x78_LH_FTIR1_or.csv	34	19	chitin	124.1	1	11.14	11.14	506.702	1.92547e-10
35	E:/Veroeffentlichungen/Paperinpreparation/PyvsFTIR/pygcms/Sediment_He430_23_10,0mL_78x78_LH_FTIR1_or.csv	35	19	chitin	124.1	1	11.14	11.14	506.702	1.92547e-10
36	E:/Veroeffentlichungen/Paperinpreparation/PyvsFTIR/pygcms/Sediment_He430_23_10,0mL_78x78_LH_FTIR1_or.csv	36	19	chitin	124.1	1	11.14	11.14	506.702	1.92547e-10
1	E:/Veroeffentlichungen/Paperinpreparation/PyvsFTIR/pygcms/Sediment_He430_23_10,0mL_78x78_LH_FTIR1_or.csv	1	25	polyoxymethylene	992.797	1.26491	31.5087	24.9098	7165.84	8.9573e-09
2	E:/Veroeffentlichungen/Paperinpreparation/PyvsFTIR/pygcms/Sediment_He430_23_10,0mL_78x78_LH_FTIR1_or.csv	2	25	polyoxymethylene	620.498	1.73205	24.9098	14.3817	1888.37	2.36046e-09
3	E:/Veroeffentlichungen/Paperinpreparation/PyvsFTIR/pygcms/Sediment_He430_23_10,0mL_78x78_LH_FTIR1_or.csv	3	25	polyoxymethylene	124.1	1	11.14	11.14	506.702	6.33377e-10
1	E:/Veroeffentlichungen/Paperinpreparation/PyvsFTIR/pygcms/Sediment_He430_23_10,0mL_78x78_LH_FTIR1_or.csv	1	31	coal	744.598	2.40761	45.9314	19.0776	6127.09	5.08549e-09
2	E:/Veroeffentlichungen/Paperinpreparation/PyvsFTIR/pygcms/Sediment_He430_23_10,0mL_78x78_LH_FTIR1_or.csv	2	31	coal	744.598	4.52479	49.8196	11.0104	2213.61	1.8373e-09
3	E:/Veroeffentlichungen/Paperinpreparation/PyvsFTIR/pygcms/Sediment_He430_23_10,0mL_78x78_LH_FTIR1_or.csv	3	31	coal	620.498	2.98543	40.1658	13.4539	2664.73	2.21172e-09
4	E:/Veroeffentlichungen/Paperinpreparation/PyvsFTIR/pygcms/Sediment_He430_23_10,0mL_78x78_LH_FTIR1_or.csv	4	31	coal	620.498	2.61803	33.42	12.7653	1996.02	1.6567e-09
5	E:/Veroeffentlichungen/Paperinpreparation/PyvsFTIR/pygcms/Sediment_He430_23_10,0mL_78x78_LH_FTIR1_or.csv	5	31	coal	496.398	1.63299	22.28	13.6437	1520.1	1.26169e-09
6	E:/Veroeffentlichungen/Paperinpreparation/PyvsFTIR/pygcms/Sediment_He430_23_10,0mL_78x78_LH_FTIR1_or.csv	6	31	coal	496.398	6.8541	40.1658	5.86012	505.552	4.19608e-10
7	E:/Veroeffentlichungen/Paperinpreparation/PyvsFTIR/pygcms/Sediment_He430_23_10,0mL_78x78_LH_FTIR1_or.csv	7	31	coal	496.398	5.82843	35.2278	6.04413	471.682	3.91496e-10
8	E:/Veroeffentlichungen/Paperinpreparation/PyvsFTIR/pygcms/Sediment_He430_23_10,0mL_78x78_LH_FTIR1_or.csv	8	31	coal	496.398	5.82843	35.2278	6.04413	471.682	3.91496e-10
9	E:/Veroeffentlichungen/Paperinpreparation/PyvsFTIR/pygcms/Sediment_He430_23_10,0mL_78x78_LH_FTIR1_or.csv	9	31	coal	372.299	3	33.42	11.14	1520.1	1.26169e-09
10	E:/Veroeffentlichungen/Paperinpreparation/PyvsFTIR/pygcms/Sediment_He430_23_10,0mL_78x78_LH_FTIR1_or.csv	10	31	coal	372.299	3	33.42	11.14	1520.1	1.26169e-09
11	E:/Veroeffentlichungen/Paperinpreparation/PyvsFTIR/pygcms/Sediment_He430_23_10,0mL_78x78_LH_FTIR1_or.csv	11	31	coal	372.299	1.73205	15.7543	9.09577	477.723	3.9651e-10
12	E:/Veroeffentlichungen/Paperinpreparation/PyvsFTIR/pygcms/Sediment_He430_23_10,0mL_78x78_LH_FTIR1_or.csv	12	31	coal	372.299	3	33.42	11.14	1520.1	1.26169e-09
13	E:/Veroeffentlichungen/Paperinpreparation/PyvsFTIR/pygcms/Sediment_He430_23_10,0mL_78x78_LH_FTIR1_or.csv	13	31	coal	248.199	2	22.28	11.14	1013.4	8.41125e-10
14	E:/Veroeffentlichungen/Paperinpreparation/PyvsFTIR/pygcms/Sediment_He430_23_10,0mL_78x78_LH_FTIR1_or.csv	14	31	coal	248.199	2	22.28	11.14	1013.4	8.41125e-10
15	E:/Veroeffentlichungen/Paperinpreparation/PyvsFTIR/pygcms/Sediment_He430_23_10,0mL_78x78_LH_FTIR1_or.csv	15	31	coal	248.199	2	22.28	11.14	1013.4	8.41125e-10
16	E:/Veroeffentlichungen/Paperinpreparation/PyvsFTIR/pygcms/Sediment_He430_23_10,0mL_78x78_LH_FTIR1_or.csv	16	31	coal	248.199	2	22.28	11.14	1013.4	8.41125e-10
17	E:/Veroeffentlichungen/Paperinpreparation/PyvsFTIR/pygcms/Sediment_He430_23_10,0mL_78x78_LH_FTIR1_or.csv	17	31	coal	124.1	1	11.14	11.14	506.702	4.20562e-10
18	E:/Veroeffentlichungen/Paperinpreparation/PyvsFTIR/pygcms/Sediment_He430_23_10,0mL_78x78_LH_FTIR1_or.csv	18	31	coal	124.1	1	11.14	11.14	506.702	4.20562e-10
19	E:/Veroeffentlichungen/Paperinpreparation/PyvsFTIR/pygcms/Sediment_He430_23_10,0mL_78x78_LH_FTIR1_or.csv	19	31	coal	124.1	1	11.14	11.14	506.702	4.20562e-10
20	E:/Veroeffentlichungen/Paperinpreparation/PyvsFTIR/pygcms/Sediment_He430_23_10,0mL_78x78_LH_FTIR1_or.csv	20	31	coal	124.1	1	11.14	11.14	506.702	4.20562e-10
21	E:/Veroeffentlichungen/Paperinpreparation/PyvsFTIR/pygcms/Sediment_He430_23_10,0mL_78x78_LH_FTIR1_or.csv	21	31	coal	124.1	1	11.14	11.14	506.702	4.20562e-10
22	E:/Veroeffentlichungen/Paperinpreparation/PyvsFTIR/pygcms/Sediment_He430_23_10,0mL_78x78_LH_FTIR1_or.csv	22	31	coal	124.1	1	11.14	11.14	506.702	4.20562e-10
23	E:/Veroeffentlichungen/Paperinpreparation/PyvsFTIR/pygcms/Sediment_He430_23_10,0mL_78x78_LH_FTIR1_or.csv	23	31	coal	124.1	1	11.14	11.14	506.702	4.20562e-10
24	E:/Veroeffentlichungen/Paperinpreparation/PyvsFTIR/pygcms/Sediment_He430_23_10,0mL_78x78_LH_FTIR1_or.csv	24	31	coal	124.1	1	11.14	11.14	506.702	4.20562e-10
25	E:/Veroeffentlichungen/Paperinpreparation/PyvsFTIR/pygcms/Sediment_He430_23_10,0mL_78x78_LH_FTIR1_or.csv	25	31	coal	124.1	1	11.14	11.14	506.702	4.20562e-10
26	E:/Veroeffentlichungen/Paperinpreparation/PyvsFTIR/pygcms/Sediment_He430_23_10,0mL_78x78_LH_FTIR1_or.csv	26	31	coal	124.1	1	11.14	11.14	506.702	4.20562e-10
27	E:/Veroeffentlichungen/Paperinpreparation/PyvsFTIR/pygcms/Sediment_He430_23_10,0mL_78x78_LH_FTIR1_or.csv	27	31	coal	124.1	1	11.14	11.14	506.702	4.20562e-10
28	E:/Veroeffentlichungen/Paperinpreparation/PyvsFTIR/pygcms/Sediment_He430_23_10,0mL_78x78_LH_FTIR1_or.csv	28	31	coal	124.1	1	11.14	11.14	506.702	4.20562e-10
29	E:/Veroeffentlichungen/Paperinpreparation/PyvsFTIR/pygcms/Sediment_He430_23_10,0mL_78x78_LH_FTIR1_or.csv	29	31	coal	124.1	1	11.14	11.14	506.702	4.20562e-10
30	E:/Veroeffentlichungen/Paperinpreparation/PyvsFTIR/pygcms/Sediment_He430_23_10,0mL_78x78_LH_FTIR1_or.csv	30	31	coal	124.1	1	11.14	11.14	506.702	4.20562e-10
31	E:/Veroeffentlichungen/Paperinpreparation/PyvsFTIR/pygcms/Sediment_He430_23_10,0mL_78x78_LH_FTIR1_or.csv	31	31	coal	124.1	1	11.14	11.14	506.702	4.20562e-10
32	E:/Veroeffentlichungen/Paperinpreparation/PyvsFTIR/pygcms/Sediment_He430_23_10,0mL_78x78_LH_FTIR1_or.csv	32	31	coal	124.1	1	11.14	11.14	506.702	4.20562e-10
33	E:/Veroeffentlichungen/Paperinpreparation/PyvsFTIR/pygcms/Sediment_He430_23_10,0mL_78x78_LH_FTIR1_or.csv	33	31	coal	124.1	1	11.14	11.14	506.702	4.20562e-10
34	E:/Veroeffentlichungen/Paperinpreparation/PyvsFTIR/pygcms/Sediment_He430_23_10,0mL_78x78_LH_FTIR1_or.csv	34	31	coal	124.1	1	11.14	11.14	506.702	4.20562e-10
35	E:/Veroeffentlichungen/Paperinpreparation/PyvsFTIR/pygcms/Sediment_He430_23_10,0mL_78x78_LH_FTIR1_or.csv	35	31	coal	124.1	1	11.14	11.14	506.702	4.20562e-10
36	E:/Veroeffentlichungen/Paperinpreparation/PyvsFTIR/pygcms/Sediment_He430_23_10,0mL_78x78_LH_FTIR1_or.csv	36	31	coal	124.1	1	11.14	11.14	506.702	4.20562e-10
37	E:/Veroeffentlichungen/Paperinpreparation/PyvsFTIR/pygcms/Sediment_He430_23_10,0mL_78x78_LH_FTIR1_or.csv	37	31	coal	124.1	1	11.14	11.14	506.702	4.20562e-10
38	E:/Veroeffentlichungen/Paperinpreparation/PyvsFTIR/pygcms/Sediment_He430_23_10,0mL_78x78_LH_FTIR1_or.csv	38	31	coal	124.1	1	11.14	11.14	506.702	4.20562e-10
39	E:/Veroeffentlichungen/Paperinpreparation/PyvsFTIR/pygcms/Sediment_He430_23_10,0mL_78x78_LH_FTIR1_or.csv	39	31	coal	124.1	1	11.14	11.14	506.702	4.20562e-10
40	E:/Veroeffentlichungen/Paperinpreparation/PyvsFTIR/pygcms/Sediment_He430_23_10,0mL_78x78_LH_FTIR1_or.csv	40	31	coal	124.1	1	11.14	11.14	506.702	4.20562e-10
41	E:/Veroeffentlichungen/Paperinpreparation/PyvsFTIR/pygcms/Sediment_He430_23_10,0mL_78x78_LH_FTIR1_or.csv	41	31	coal	124.1	1	11.14	11.14	506.702	4.20562e-10
42	E:/Veroeffentlichungen/Paperinpreparation/PyvsFTIR/pygcms/Sediment_He430_23_10,0mL_78x78_LH_FTIR1_or.csv	42	31	coal	124.1	1	11.14	11.14	506.702	4.20562e-10
43	E:/Veroeffentlichungen/Paperinpreparation/PyvsFTIR/pygcms/Sediment_He430_23_10,0mL_78x78_LH_FTIR1_or.csv	43	31	coal	124.1	1	11.14	11.14	506.702	4.20562e-10
44	E:/Veroeffentlichungen/Paperinpreparation/PyvsFTIR/pygcms/Sediment_He430_23_10,0mL_78x78_LH_FTIR1_or.csv	44	31	coal	124.1	1	11.14	11.14	506.702	4.20562e-10
45	E:/Veroeffentlichungen/Paperinpreparation/PyvsFTIR/pygcms/Sediment_He430_23_10,0mL_78x78_LH_FTIR1_or.csv	45	31	coal	124.1	1	11.14	11.14	506.702	4.20562e-10
1	E:/Veroeffentlichungen/Paperinpreparation/PyvsFTIR/pygcms/Sediment_He430_23_10,0mL_78x78_LH_FTIR1_or.csv	1	32	rubber type 3	18242.6	1.18643	216.3	182.311	2.63497e+06	2.89847e-06
2	E:/Veroeffentlichungen/Paperinpreparation/PyvsFTIR/pygcms/Sediment_He430_23_10,0mL_78x78_LH_FTIR1_or.csv	2	32	rubber type 3	16381.1	1.53328	181.346	118.273	929770	1.02275e-06
3	E:/Veroeffentlichungen/Paperinpreparation/PyvsFTIR/pygcms/Sediment_He430_23_10,0mL_78x78_LH_FTIR1_or.csv	3	32	rubber type 3	4467.59	2.48705	137.794	55.4046	155031	1.70534e-07
4	E:/Veroeffentlichungen/Paperinpreparation/PyvsFTIR/pygcms/Sediment_He430_23_10,0mL_78x78_LH_FTIR1_or.csv	4	32	rubber type 3	4219.39	4.21834	158.329	37.5335	81751.6	8.99268e-08
5	E:/Veroeffentlichungen/Paperinpreparation/PyvsFTIR/pygcms/Sediment_He430_23_10,0mL_78x78_LH_FTIR1_or.csv	5	32	rubber type 3	2109.69	1.2402	56.8031	45.8014	43674.3	4.80417e-08
6	E:/Veroeffentlichungen/Paperinpreparation/PyvsFTIR/pygcms/Sediment_He430_23_10,0mL_78x78_LH_FTIR1_or.csv	6	32	rubber type 3	1861.49	1.48563	80.3317	54.0723	86086.1	9.46947e-08
7	E:/Veroeffentlichungen/Paperinpreparation/PyvsFTIR/pygcms/Sediment_He430_23_10,0mL_78x78_LH_FTIR1_or.csv	7	32	rubber type 3	1489.2	1.88862	59.9907	31.7643	22184.9	2.44034e-08
8	E:/Veroeffentlichungen/Paperinpreparation/PyvsFTIR/pygcms/Sediment_He430_23_10,0mL_78x78_LH_FTIR1_or.csv	8	32	rubber type 3	1365.1	3.87778	95.1802	24.545	21017	2.31187e-08
9	E:/Veroeffentlichungen/Paperinpreparation/PyvsFTIR/pygcms/Sediment_He430_23_10,0mL_78x78_LH_FTIR1_or.csv	9	32	rubber type 3	868.697	1.80739	35.2278	19.4909	4905.09	5.3956e-09
10	E:/Veroeffentlichungen/Paperinpreparation/PyvsFTIR/pygcms/Sediment_He430_23_10,0mL_78x78_LH_FTIR1_or.csv	10	32	rubber type 3	868.697	1.45608	33.42	22.952	6452.73	7.09801e-09
11	E:/Veroeffentlichungen/Paperinpreparation/PyvsFTIR/pygcms/Sediment_He430_23_10,0mL_78x78_LH_FTIR1_or.csv	11	32	rubber type 3	744.598	3.77667	44.56	11.7988	2273.6	2.50096e-09
12	E:/Veroeffentlichungen/Paperinpreparation/PyvsFTIR/pygcms/Sediment_He430_23_10,0mL_78x78_LH_FTIR1_or.csv	12	32	rubber type 3	620.498	7.25219	49.8196	6.86959	861.705	9.47875e-10
13	E:/Veroeffentlichungen/Paperinpreparation/PyvsFTIR/pygcms/Sediment_He430_23_10,0mL_78x78_LH_FTIR1_or.csv	13	32	rubber type 3	248.199	2	22.28	11.14	1013.4	1.11474e-09
14	E:/Veroeffentlichungen/Paperinpreparation/PyvsFTIR/pygcms/Sediment_He430_23_10,0mL_78x78_LH_FTIR1_or.csv	14	32	rubber type 3	248.199	2	22.28	11.14	1013.4	1.11474e-09
15	E:/Veroeffentlichungen/Paperinpreparation/PyvsFTIR/pygcms/Sediment_He430_23_10,0mL_78x78_LH_FTIR1_or.csv	15	32	rubber type 3	248.199	2	22.28	11.14	1013.4	1.11474e-09
16	E:/Veroeffentlichungen/Paperinpreparation/PyvsFTIR/pygcms/Sediment_He430_23_10,0mL_78x78_LH_FTIR1_or.csv	16	32	rubber type 3	248.199	2	22.28	11.14	1013.4	1.11474e-09
17	E:/Veroeffentlichungen/Paperinpreparation/PyvsFTIR/pygcms/Sediment_He430_23_10,0mL_78x78_LH_FTIR1_or.csv	17	32	rubber type 3	248.199	2	22.28	11.14	1013.4	1.11474e-09
18	E:/Veroeffentlichungen/Paperinpreparation/PyvsFTIR/pygcms/Sediment_He430_23_10,0mL_78x78_LH_FTIR1_or.csv	18	32	rubber type 3	124.1	1	11.14	11.14	506.702	5.57372e-10
19	E:/Veroeffentlichungen/Paperinpreparation/PyvsFTIR/pygcms/Sediment_He430_23_10,0mL_78x78_LH_FTIR1_or.csv	19	32	rubber type 3	124.1	1	11.14	11.14	506.702	5.57372e-10
20	E:/Veroeffentlichungen/Paperinpreparation/PyvsFTIR/pygcms/Sediment_He430_23_10,0mL_78x78_LH_FTIR1_or.csv	20	32	rubber type 3	124.1	1	11.14	11.14	506.702	5.57372e-10
21	E:/Veroeffentlichungen/Paperinpreparation/PyvsFTIR/pygcms/Sediment_He430_23_10,0mL_78x78_LH_FTIR1_or.csv	21	32	rubber type 3	124.1	1	11.14	11.14	506.702	5.57372e-10
22	E:/Veroeffentlichungen/Paperinpreparation/PyvsFTIR/pygcms/Sediment_He430_23_10,0mL_78x78_LH_FTIR1_or.csv	22	32	rubber type 3	124.1	1	11.14	11.14	506.702	5.57372e-10
23	E:/Veroeffentlichungen/Paperinpreparation/PyvsFTIR/pygcms/Sediment_He430_23_10,0mL_78x78_LH_FTIR1_or.csv	23	32	rubber type 3	124.1	1	11.14	11.14	506.702	5.57372e-10
24	E:/Veroeffentlichungen/Paperinpreparation/PyvsFTIR/pygcms/Sediment_He430_23_10,0mL_78x78_LH_FTIR1_or.csv	24	32	rubber type 3	124.1	1	11.14	11.14	506.702	5.57372e-10

## Sheet: Mass_per_size_and_polymer
ID of size class	Size class	Upper area of size class	polyethylene	polyethylene oxidized	polyethylene-chlorinated	polypropylene	polystyrene	polycarbonate	polyamide	polyvinylchloride	cellulose chemical modified	nitrile rubber	polyester	acrylates/polyurethanes/varnish/lacquer	animal fur	plant fibres	sand	polysulfone	polyetheretherketon	polychloroprene	chitin	polyisoprene chlorinated	polylactide acide	polycaprolactone	ethylene-vinyl-acetate	polyimide	polyoxymethylene	polybutadiene	acrylonitrile-butadiene	rubber type 1	rubber type 2	charcoal	coal	rubber type 3
		0	1	2	3	4	5	6	7	8	9	10	11	12	13	14	15	16	17	18	19	20	21	22	23	24	25	26	27	28	29	30	31	32
1	single Pixel	124.1	4.81366e-09	0	7.64106e-09	9.62733e-10	0	0	2.77995e-09	1.4593e-09	0	1.0134e-09	0	3.76986e-09	2.68045e-08	1.40584e-07	1.44258e-08	0	0	2.99157e-08	2.8882e-09	0	0	0	0	0	6.33377e-10	0	0	0	0	0	1.21963e-08	3.9016e-09
2	25	625	3.8234e-09	0	5.55655e-09	5.10118e-09	0	0	2.33804e-09	4.3779e-09	0	0	0	4.2265e-09	2.67998e-08	1.88792e-07	3.32903e-09	0	0	6.19537e-09	5.11397e-09	0	0	0	0	0	2.36046e-09	0	0	0	0	0	1.38788e-08	6.52159e-09
3	50	2500	2.77979e-08	0	9.52997e-09	5.21152e-08	0	0	0	4.99068e-08	0	4.92949e-09	5.55767e-08	2.89519e-08	7.21131e-08	1.21626e-06	1.30664e-07	0	0	3.83813e-09	2.16546e-08	0	0	0	0	0	8.9573e-09	0	0	0	0	0	6.92278e-09	2.05253e-07
4	75	5625	2.83702e-08	0	0	0	0	0	0	0	0	0	8.9879e-08	2.41556e-07	0	1.99731e-06	7.20635e-08	0	0	0	3.64952e-08	0	0	0	0	0	0	0	0	0	0	0	0	2.60461e-07
5	100	10000	0	0	0	0	0	0	0	0	0	0	0	0	0	2.47596e-06	0	0	0	0	1.46861e-07	0	0	0	0	0	0	0	0	0	0	0	0	0
6	125	15625	0	0	0	0	0	0	0	7.17116e-07	0	0	0	0	0	7.74728e-07	0	0	0	0	0	0	0	0	0	0	0	0	0	0	0	0	0	0
7	150	22500	0	0	0	0	0	0	0	2.45122e-06	0	0	0	0	0	9.53125e-07	2.83541e-06	0	0	0	0	0	0	0	0	0	0	0	0	0	0	0	0	3.92122e-06
8	175	30625	0	0	0	0	0	0	0	0	0	0	0	0	0	2.52847e-06	0	0	0	0	0	0	0	0	0	0	0	0	0	0	0	0	0	0
9	200	40000	0	0	0	0	0	0	0	0	0	0	0	0	0	0	0	0	0	0	0	0	0	0	0	0	0	0	0	0	0	0	0	0
10	225	50625	0	0	0	0	0	0	0	0	0	0	0	0	0	1.78459e-05	0	0	0	0	0	0	0	0	0	0	0	0	0	0	0	0	0	0
11	250	62500	0	0	0	0	0	0	0	0	0	0	0	0	0	0	0	0	0	0	0	0	0	0	0	0	0	0	0	0	0	0	0	0
12	275	75625	0	0	0	0	0	0	0	0	0	0	0	0	0	0	0	0	0	0	0	0	0	0	0	0	0	0	0	0	0	0	0	0
13	300	90000	1.65593e-05	0	0	0	0	0	0	0	0	0	0	0	0	0	0	0	0	0	0	0	0	0	0	0	0	0	0	0	0	0	0	0
14	325	105625	0	0	0	0	0	0	0	0	0	0	0	0	0	0	0	0	0	0	0	0	0	0	0	0	0	0	0	0	0	0	0	0
15	350	122500	0	0	0	0	0	0	0	0	0	0	0	0	0	0	0	0	0	0	0	0	0	0	0	0	0	0	0	0	0	0	0	0
16	375	140625	0	0	0	0	0	0	0	0	0	0	0	0	0	0	0	0	0	0	0	0	0	0	0	0	0	0	0	0	0	0	0	0
17	400	160000	0	0	0	0	0	0	0	0	0	0	0	0	0	0	0	0	0	0	0	0	0	0	0	0	0	0	0	0	0	0	0	0
18	425	180625	0	0	0	0	0	0	0	0	0	0	0	0	0	0	0	0	0	0	0	0	0	0	0	0	0	0	0	0	0	0	0	0
19	450	202500	0	0	0	0	0	0	0	0	0	0	0	0	0	0	0	0	0	0	0	0	0	0	0	0	0	0	0	0	0	0	0	0
20	475	225625	0	0	0	0	0	0	0	0	0	0	0	0	0	0	0	0	0	0	0	0	0	0	0	0	0	0	0	0	0	0	0	0
21	500	250000	0	0	0	0	0	0	0	0	0	0	0	0	0	0	0	0	0	0	0	0	0	0	0	0	0	0	0	0	0	0	0	0
	>500	99999999	0	0	0	0	0	0	0	0	0	0	0	0	0	0	0	0	0	0	0	0	0	0	0	0	0	0	0	0	0	0	0	0
		Particle Mass in g
