# Supplementary material for: Comparison of pyrolysis gas chromatography/mass spectrometry and hyperspectral FTIR imaging spectroscopy for the analysis of microplastics
Source: Anal Bioanal Chem. 2020 Oct 26;412(30):8283–98. doi: 10.1007/s00216-020-02979-w (PMC7680748; doi:10.1007/s00216-020-02979-w)
Supplement: Supplementary file 3 — (TAR 2.81 mb) [file 216_2020_2979_MOESM3_ESM.tar › Sediment_HE430_S5.xlsx]

## Sheet: Input data
	fileID	c	p	Material	Assigned Area in micron²	Elongation	Diameter in micron	Minimum diameter in micron	Volume im mircon3	Weight
1	E:/Veroeffentlichungen/Paperinpreparation/PyvsFTIR/pygcms/Sediment_He430_5_38,85mL_78x78_LH_FTIR1_or.csv	1	1	polyethylene	372.299	3	33.42	11.14	1520.1	1.4441e-09
2	E:/Veroeffentlichungen/Paperinpreparation/PyvsFTIR/pygcms/Sediment_He430_5_38,85mL_78x78_LH_FTIR1_or.csv	2	1	polyethylene	124.1	1	11.14	11.14	506.702	4.81366e-10
3	E:/Veroeffentlichungen/Paperinpreparation/PyvsFTIR/pygcms/Sediment_He430_5_38,85mL_78x78_LH_FTIR1_or.csv	3	1	polyethylene	124.1	1	11.14	11.14	506.702	4.81366e-10
1	E:/Veroeffentlichungen/Paperinpreparation/PyvsFTIR/pygcms/Sediment_He430_5_38,85mL_78x78_LH_FTIR1_or.csv	1	3	polyethylene, chlorinated	7445.98	2.70623	157.543	58.215	195689	2.26999e-07
2	E:/Veroeffentlichungen/Paperinpreparation/PyvsFTIR/pygcms/Sediment_He430_5_38,85mL_78x78_LH_FTIR1_or.csv	2	3	polyethylene, chlorinated	1489.2	1.83463	49.8196	27.1552	13464.9	1.56192e-08
3	E:/Veroeffentlichungen/Paperinpreparation/PyvsFTIR/pygcms/Sediment_He430_5_38,85mL_78x78_LH_FTIR1_or.csv	3	3	polyethylene, chlorinated	496.398	2.44949	24.9098	10.1694	944.183	1.09525e-09
4	E:/Veroeffentlichungen/Paperinpreparation/PyvsFTIR/pygcms/Sediment_He430_5_38,85mL_78x78_LH_FTIR1_or.csv	4	3	polyethylene, chlorinated	496.398	2.44949	24.9098	10.1694	944.183	1.09525e-09
5	E:/Veroeffentlichungen/Paperinpreparation/PyvsFTIR/pygcms/Sediment_He430_5_38,85mL_78x78_LH_FTIR1_or.csv	5	3	polyethylene, chlorinated	372.299	1.73205	15.7543	9.09577	477.723	5.54158e-10
6	E:/Veroeffentlichungen/Paperinpreparation/PyvsFTIR/pygcms/Sediment_He430_5_38,85mL_78x78_LH_FTIR1_or.csv	6	3	polyethylene, chlorinated	248.199	2	22.28	11.14	1013.4	1.17555e-09
7	E:/Veroeffentlichungen/Paperinpreparation/PyvsFTIR/pygcms/Sediment_He430_5_38,85mL_78x78_LH_FTIR1_or.csv	7	3	polyethylene, chlorinated	248.199	2	22.28	11.14	1013.4	1.17555e-09
8	E:/Veroeffentlichungen/Paperinpreparation/PyvsFTIR/pygcms/Sediment_He430_5_38,85mL_78x78_LH_FTIR1_or.csv	8	3	polyethylene, chlorinated	248.199	2	22.28	11.14	1013.4	1.17555e-09
9	E:/Veroeffentlichungen/Paperinpreparation/PyvsFTIR/pygcms/Sediment_He430_5_38,85mL_78x78_LH_FTIR1_or.csv	9	3	polyethylene, chlorinated	124.1	1	11.14	11.14	506.702	5.87774e-10
10	E:/Veroeffentlichungen/Paperinpreparation/PyvsFTIR/pygcms/Sediment_He430_5_38,85mL_78x78_LH_FTIR1_or.csv	10	3	polyethylene, chlorinated	124.1	1	11.14	11.14	506.702	5.87774e-10
11	E:/Veroeffentlichungen/Paperinpreparation/PyvsFTIR/pygcms/Sediment_He430_5_38,85mL_78x78_LH_FTIR1_or.csv	11	3	polyethylene, chlorinated	124.1	1	11.14	11.14	506.702	5.87774e-10
12	E:/Veroeffentlichungen/Paperinpreparation/PyvsFTIR/pygcms/Sediment_He430_5_38,85mL_78x78_LH_FTIR1_or.csv	12	3	polyethylene, chlorinated	124.1	1	11.14	11.14	506.702	5.87774e-10
13	E:/Veroeffentlichungen/Paperinpreparation/PyvsFTIR/pygcms/Sediment_He430_5_38,85mL_78x78_LH_FTIR1_or.csv	13	3	polyethylene, chlorinated	124.1	1	11.14	11.14	506.702	5.87774e-10
14	E:/Veroeffentlichungen/Paperinpreparation/PyvsFTIR/pygcms/Sediment_He430_5_38,85mL_78x78_LH_FTIR1_or.csv	14	3	polyethylene, chlorinated	124.1	1	11.14	11.14	506.702	5.87774e-10
1	E:/Veroeffentlichungen/Paperinpreparation/PyvsFTIR/pygcms/Sediment_He430_5_38,85mL_78x78_LH_FTIR1_or.csv	1	4	polypropylene	4591.69	1.25885	99.6392	79.1509	228791	2.17351e-07
2	E:/Veroeffentlichungen/Paperinpreparation/PyvsFTIR/pygcms/Sediment_He430_5_38,85mL_78x78_LH_FTIR1_or.csv	2	4	polypropylene	2109.69	1.4514	63.0174	43.4183	43541.4	4.13643e-08
3	E:/Veroeffentlichungen/Paperinpreparation/PyvsFTIR/pygcms/Sediment_He430_5_38,85mL_78x78_LH_FTIR1_or.csv	3	4	polypropylene	1861.49	4.03532	81.1004	20.0977	12006.3	1.1406e-08
4	E:/Veroeffentlichungen/Paperinpreparation/PyvsFTIR/pygcms/Sediment_He430_5_38,85mL_78x78_LH_FTIR1_or.csv	4	4	polypropylene	1489.2	5.46972	99.6392	18.2165	12118.7	1.15128e-08
5	E:/Veroeffentlichungen/Paperinpreparation/PyvsFTIR/pygcms/Sediment_He430_5_38,85mL_78x78_LH_FTIR1_or.csv	5	4	polypropylene	1241	2.42182	49.8196	20.5711	7727.04	7.34069e-09
6	E:/Veroeffentlichungen/Paperinpreparation/PyvsFTIR/pygcms/Sediment_He430_5_38,85mL_78x78_LH_FTIR1_or.csv	6	4	polypropylene	1116.9	6.48533	80.3317	12.3867	4517.44	4.29157e-09
7	E:/Veroeffentlichungen/Paperinpreparation/PyvsFTIR/pygcms/Sediment_He430_5_38,85mL_78x78_LH_FTIR1_or.csv	7	4	polypropylene	868.697	1.66151	40.1658	24.1743	8603.25	8.17309e-09
8	E:/Veroeffentlichungen/Paperinpreparation/PyvsFTIR/pygcms/Sediment_He430_5_38,85mL_78x78_LH_FTIR1_or.csv	8	4	polypropylene	744.598	4.25799	45.9314	10.7871	1958.92	1.86098e-09
9	E:/Veroeffentlichungen/Paperinpreparation/PyvsFTIR/pygcms/Sediment_He430_5_38,85mL_78x78_LH_FTIR1_or.csv	9	4	polypropylene	496.398	4	44.56	11.14	2026.81	1.92547e-09
10	E:/Veroeffentlichungen/Paperinpreparation/PyvsFTIR/pygcms/Sediment_He430_5_38,85mL_78x78_LH_FTIR1_or.csv	10	4	polypropylene	248.199	2	22.28	11.14	1013.4	9.62733e-10
11	E:/Veroeffentlichungen/Paperinpreparation/PyvsFTIR/pygcms/Sediment_He430_5_38,85mL_78x78_LH_FTIR1_or.csv	11	4	polypropylene	124.1	1	11.14	11.14	506.702	4.81366e-10
12	E:/Veroeffentlichungen/Paperinpreparation/PyvsFTIR/pygcms/Sediment_He430_5_38,85mL_78x78_LH_FTIR1_or.csv	12	4	polypropylene	124.1	1	11.14	11.14	506.702	4.81366e-10
13	E:/Veroeffentlichungen/Paperinpreparation/PyvsFTIR/pygcms/Sediment_He430_5_38,85mL_78x78_LH_FTIR1_or.csv	13	4	polypropylene	124.1	1	11.14	11.14	506.702	4.81366e-10
14	E:/Veroeffentlichungen/Paperinpreparation/PyvsFTIR/pygcms/Sediment_He430_5_38,85mL_78x78_LH_FTIR1_or.csv	14	4	polypropylene	124.1	1	11.14	11.14	506.702	4.81366e-10
15	E:/Veroeffentlichungen/Paperinpreparation/PyvsFTIR/pygcms/Sediment_He430_5_38,85mL_78x78_LH_FTIR1_or.csv	15	4	polypropylene	124.1	1	11.14	11.14	506.702	4.81366e-10
16	E:/Veroeffentlichungen/Paperinpreparation/PyvsFTIR/pygcms/Sediment_He430_5_38,85mL_78x78_LH_FTIR1_or.csv	16	4	polypropylene	124.1	1	11.14	11.14	506.702	4.81366e-10
17	E:/Veroeffentlichungen/Paperinpreparation/PyvsFTIR/pygcms/Sediment_He430_5_38,85mL_78x78_LH_FTIR1_or.csv	17	4	polypropylene	124.1	1	11.14	11.14	506.702	4.81366e-10
18	E:/Veroeffentlichungen/Paperinpreparation/PyvsFTIR/pygcms/Sediment_He430_5_38,85mL_78x78_LH_FTIR1_or.csv	18	4	polypropylene	124.1	1	11.14	11.14	506.702	4.81366e-10
1	E:/Veroeffentlichungen/Paperinpreparation/PyvsFTIR/pygcms/Sediment_He430_5_38,85mL_78x78_LH_FTIR1_or.csv	1	5	polystyrene	1613.29	1.17372	40.1658	34.2209	17240	1.77572e-08
2	E:/Veroeffentlichungen/Paperinpreparation/PyvsFTIR/pygcms/Sediment_He430_5_38,85mL_78x78_LH_FTIR1_or.csv	2	5	polystyrene	1241	1.66842	40.1658	24.0742	8532.15	8.78812e-09
3	E:/Veroeffentlichungen/Paperinpreparation/PyvsFTIR/pygcms/Sediment_He430_5_38,85mL_78x78_LH_FTIR1_or.csv	3	5	polystyrene	1241	1.39754	40.1658	28.7403	12160.1	1.25249e-08
4	E:/Veroeffentlichungen/Paperinpreparation/PyvsFTIR/pygcms/Sediment_He430_5_38,85mL_78x78_LH_FTIR1_or.csv	4	5	polystyrene	620.498	4.39107	40.1658	9.14717	1231.76	1.26872e-09
5	E:/Veroeffentlichungen/Paperinpreparation/PyvsFTIR/pygcms/Sediment_He430_5_38,85mL_78x78_LH_FTIR1_or.csv	5	5	polystyrene	620.498	1.73205	24.9098	14.3817	1888.37	1.94502e-09
1	E:/Veroeffentlichungen/Paperinpreparation/PyvsFTIR/pygcms/Sediment_He430_5_38,85mL_78x78_LH_FTIR1_or.csv	1	7	polyamide	744.598	2.63644	35.2278	13.3619	2305.24	2.52947e-09
2	E:/Veroeffentlichungen/Paperinpreparation/PyvsFTIR/pygcms/Sediment_He430_5_38,85mL_78x78_LH_FTIR1_or.csv	2	7	polyamide	744.598	3.4641	44.56	12.8634	2702.41	2.96528e-09
3	E:/Veroeffentlichungen/Paperinpreparation/PyvsFTIR/pygcms/Sediment_He430_5_38,85mL_78x78_LH_FTIR1_or.csv	3	7	polyamide	372.299	1.73205	15.7543	9.09577	477.723	5.24192e-10
4	E:/Veroeffentlichungen/Paperinpreparation/PyvsFTIR/pygcms/Sediment_He430_5_38,85mL_78x78_LH_FTIR1_or.csv	4	7	polyamide	248.199	2	22.28	11.14	1013.4	1.11198e-09
5	E:/Veroeffentlichungen/Paperinpreparation/PyvsFTIR/pygcms/Sediment_He430_5_38,85mL_78x78_LH_FTIR1_or.csv	5	7	polyamide	124.1	1	11.14	11.14	506.702	5.5599e-10
6	E:/Veroeffentlichungen/Paperinpreparation/PyvsFTIR/pygcms/Sediment_He430_5_38,85mL_78x78_LH_FTIR1_or.csv	6	7	polyamide	124.1	1	11.14	11.14	506.702	5.5599e-10
7	E:/Veroeffentlichungen/Paperinpreparation/PyvsFTIR/pygcms/Sediment_He430_5_38,85mL_78x78_LH_FTIR1_or.csv	7	7	polyamide	124.1	1	11.14	11.14	506.702	5.5599e-10
8	E:/Veroeffentlichungen/Paperinpreparation/PyvsFTIR/pygcms/Sediment_He430_5_38,85mL_78x78_LH_FTIR1_or.csv	8	7	polyamide	124.1	1	11.14	11.14	506.702	5.5599e-10
9	E:/Veroeffentlichungen/Paperinpreparation/PyvsFTIR/pygcms/Sediment_He430_5_38,85mL_78x78_LH_FTIR1_or.csv	9	7	polyamide	124.1	1	11.14	11.14	506.702	5.5599e-10
10	E:/Veroeffentlichungen/Paperinpreparation/PyvsFTIR/pygcms/Sediment_He430_5_38,85mL_78x78_LH_FTIR1_or.csv	10	7	polyamide	124.1	1	11.14	11.14	506.702	5.5599e-10
11	E:/Veroeffentlichungen/Paperinpreparation/PyvsFTIR/pygcms/Sediment_He430_5_38,85mL_78x78_LH_FTIR1_or.csv	11	7	polyamide	124.1	1	11.14	11.14	506.702	5.5599e-10
12	E:/Veroeffentlichungen/Paperinpreparation/PyvsFTIR/pygcms/Sediment_He430_5_38,85mL_78x78_LH_FTIR1_or.csv	12	7	polyamide	124.1	1	11.14	11.14	506.702	5.5599e-10
1	E:/Veroeffentlichungen/Paperinpreparation/PyvsFTIR/pygcms/Sediment_He430_5_38,85mL_78x78_LH_FTIR1_or.csv	1	8	polyvinylchloride	4839.88	1.92032	119.981	62.4799	171669	2.47203e-07
2	E:/Veroeffentlichungen/Paperinpreparation/PyvsFTIR/pygcms/Sediment_He430_5_38,85mL_78x78_LH_FTIR1_or.csv	2	8	polyvinylchloride	2606.09	2.65746	89.8136	33.7968	37600.1	5.41442e-08
3	E:/Veroeffentlichungen/Paperinpreparation/PyvsFTIR/pygcms/Sediment_He430_5_38,85mL_78x78_LH_FTIR1_or.csv	3	8	polyvinylchloride	1613.29	2.0887	59.9907	28.7215	18138.3	2.61191e-08
4	E:/Veroeffentlichungen/Paperinpreparation/PyvsFTIR/pygcms/Sediment_He430_5_38,85mL_78x78_LH_FTIR1_or.csv	4	8	polyvinylchloride	620.498	2.88675	31.5087	10.9149	1375.84	1.98121e-09
5	E:/Veroeffentlichungen/Paperinpreparation/PyvsFTIR/pygcms/Sediment_He430_5_38,85mL_78x78_LH_FTIR1_or.csv	5	8	polyvinylchloride	496.398	2.61803	24.9098	9.5147	826.526	1.1902e-09
6	E:/Veroeffentlichungen/Paperinpreparation/PyvsFTIR/pygcms/Sediment_He430_5_38,85mL_78x78_LH_FTIR1_or.csv	6	8	polyvinylchloride	248.199	2	22.28	11.14	1013.4	1.4593e-09
7	E:/Veroeffentlichungen/Paperinpreparation/PyvsFTIR/pygcms/Sediment_He430_5_38,85mL_78x78_LH_FTIR1_or.csv	7	8	polyvinylchloride	124.1	1	11.14	11.14	506.702	7.2965e-10
8	E:/Veroeffentlichungen/Paperinpreparation/PyvsFTIR/pygcms/Sediment_He430_5_38,85mL_78x78_LH_FTIR1_or.csv	8	8	polyvinylchloride	124.1	1	11.14	11.14	506.702	7.2965e-10
9	E:/Veroeffentlichungen/Paperinpreparation/PyvsFTIR/pygcms/Sediment_He430_5_38,85mL_78x78_LH_FTIR1_or.csv	9	8	polyvinylchloride	124.1	1	11.14	11.14	506.702	7.2965e-10
10	E:/Veroeffentlichungen/Paperinpreparation/PyvsFTIR/pygcms/Sediment_He430_5_38,85mL_78x78_LH_FTIR1_or.csv	10	8	polyvinylchloride	124.1	1	11.14	11.14	506.702	7.2965e-10
11	E:/Veroeffentlichungen/Paperinpreparation/PyvsFTIR/pygcms/Sediment_He430_5_38,85mL_78x78_LH_FTIR1_or.csv	11	8	polyvinylchloride	124.1	1	11.14	11.14	506.702	7.2965e-10
12	E:/Veroeffentlichungen/Paperinpreparation/PyvsFTIR/pygcms/Sediment_He430_5_38,85mL_78x78_LH_FTIR1_or.csv	12	8	polyvinylchloride	124.1	1	11.14	11.14	506.702	7.2965e-10
13	E:/Veroeffentlichungen/Paperinpreparation/PyvsFTIR/pygcms/Sediment_He430_5_38,85mL_78x78_LH_FTIR1_or.csv	13	8	polyvinylchloride	124.1	1	11.14	11.14	506.702	7.2965e-10
14	E:/Veroeffentlichungen/Paperinpreparation/PyvsFTIR/pygcms/Sediment_He430_5_38,85mL_78x78_LH_FTIR1_or.csv	14	8	polyvinylchloride	124.1	1	11.14	11.14	506.702	7.2965e-10
15	E:/Veroeffentlichungen/Paperinpreparation/PyvsFTIR/pygcms/Sediment_He430_5_38,85mL_78x78_LH_FTIR1_or.csv	15	8	polyvinylchloride	124.1	1	11.14	11.14	506.702	7.2965e-10
1	E:/Veroeffentlichungen/Paperinpreparation/PyvsFTIR/pygcms/Sediment_He430_5_38,85mL_78x78_LH_FTIR1_or.csv	1	10	nitrile rubber	248.199	2	22.28	11.14	1013.4	1.0134e-09
2	E:/Veroeffentlichungen/Paperinpreparation/PyvsFTIR/pygcms/Sediment_He430_5_38,85mL_78x78_LH_FTIR1_or.csv	2	10	nitrile rubber	124.1	1	11.14	11.14	506.702	5.06702e-10
1	E:/Veroeffentlichungen/Paperinpreparation/PyvsFTIR/pygcms/Sediment_He430_5_38,85mL_78x78_LH_FTIR1_or.csv	1	11	polyester	2357.89	1.8591	64.9568	34.94	29064.8	4.01094e-08
2	E:/Veroeffentlichungen/Paperinpreparation/PyvsFTIR/pygcms/Sediment_He430_5_38,85mL_78x78_LH_FTIR1_or.csv	2	11	polyester	1365.1	7.94825	91.8628	11.5576	4497.52	6.20657e-09
3	E:/Veroeffentlichungen/Paperinpreparation/PyvsFTIR/pygcms/Sediment_He430_5_38,85mL_78x78_LH_FTIR1_or.csv	3	11	polyester	1241	2.06694	49.8196	24.103	10608.1	1.46392e-08
4	E:/Veroeffentlichungen/Paperinpreparation/PyvsFTIR/pygcms/Sediment_He430_5_38,85mL_78x78_LH_FTIR1_or.csv	4	11	polyester	1116.9	7.40753	87.0062	11.7456	4399.47	6.07126e-09
5	E:/Veroeffentlichungen/Paperinpreparation/PyvsFTIR/pygcms/Sediment_He430_5_38,85mL_78x78_LH_FTIR1_or.csv	5	11	polyester	744.598	2.48974	40.1658	16.1326	3831.42	5.28736e-09
6	E:/Veroeffentlichungen/Paperinpreparation/PyvsFTIR/pygcms/Sediment_He430_5_38,85mL_78x78_LH_FTIR1_or.csv	6	11	polyester	496.398	1	15.7543	15.7543	1433.17	1.97777e-09
7	E:/Veroeffentlichungen/Paperinpreparation/PyvsFTIR/pygcms/Sediment_He430_5_38,85mL_78x78_LH_FTIR1_or.csv	7	11	polyester	496.398	4	44.56	11.14	2026.81	2.79699e-09
8	E:/Veroeffentlichungen/Paperinpreparation/PyvsFTIR/pygcms/Sediment_He430_5_38,85mL_78x78_LH_FTIR1_or.csv	8	11	polyester	496.398	1	15.7543	15.7543	1433.17	1.97777e-09
9	E:/Veroeffentlichungen/Paperinpreparation/PyvsFTIR/pygcms/Sediment_He430_5_38,85mL_78x78_LH_FTIR1_or.csv	9	11	polyester	248.199	2	22.28	11.14	1013.4	1.3985e-09
10	E:/Veroeffentlichungen/Paperinpreparation/PyvsFTIR/pygcms/Sediment_He430_5_38,85mL_78x78_LH_FTIR1_or.csv	10	11	polyester	124.1	1	11.14	11.14	506.702	6.99248e-10
11	E:/Veroeffentlichungen/Paperinpreparation/PyvsFTIR/pygcms/Sediment_He430_5_38,85mL_78x78_LH_FTIR1_or.csv	11	11	polyester	124.1	1	11.14	11.14	506.702	6.99248e-10
12	E:/Veroeffentlichungen/Paperinpreparation/PyvsFTIR/pygcms/Sediment_He430_5_38,85mL_78x78_LH_FTIR1_or.csv	12	11	polyester	124.1	1	11.14	11.14	506.702	6.99248e-10
1	E:/Veroeffentlichungen/Paperinpreparation/PyvsFTIR/pygcms/Sediment_He430_5_38,85mL_78x78_LH_FTIR1_or.csv	1	12	acrylates,polyurethanes,varnish	2978.39	2.11084	87.0062	41.2188	54179.8	6.71829e-08
2	E:/Veroeffentlichungen/Paperinpreparation/PyvsFTIR/pygcms/Sediment_He430_5_38,85mL_78x78_LH_FTIR1_or.csv	2	12	acrylates,polyurethanes,varnish	1489.2	2.46047	64.9568	26.4002	16593.4	2.05758e-08
3	E:/Veroeffentlichungen/Paperinpreparation/PyvsFTIR/pygcms/Sediment_He430_5_38,85mL_78x78_LH_FTIR1_or.csv	3	12	acrylates,polyurethanes,varnish	1489.2	4.27348	89.8136	21.0165	14539.8	1.80294e-08
4	E:/Veroeffentlichungen/Paperinpreparation/PyvsFTIR/pygcms/Sediment_He430_5_38,85mL_78x78_LH_FTIR1_or.csv	4	12	acrylates,polyurethanes,varnish	744.598	4.32307	47.263	10.9327	2070.51	2.56743e-09
5	E:/Veroeffentlichungen/Paperinpreparation/PyvsFTIR/pygcms/Sediment_He430_5_38,85mL_78x78_LH_FTIR1_or.csv	5	12	acrylates,polyurethanes,varnish	620.498	2.61803	33.42	12.7653	1996.02	2.47507e-09
6	E:/Veroeffentlichungen/Paperinpreparation/PyvsFTIR/pygcms/Sediment_He430_5_38,85mL_78x78_LH_FTIR1_or.csv	6	12	acrylates,polyurethanes,varnish	496.398	3.60063	31.5087	8.75088	884.363	1.09661e-09
7	E:/Veroeffentlichungen/Paperinpreparation/PyvsFTIR/pygcms/Sediment_He430_5_38,85mL_78x78_LH_FTIR1_or.csv	7	12	acrylates,polyurethanes,varnish	496.398	4.4712	35.2278	7.87882	801.5	9.9386e-10
8	E:/Veroeffentlichungen/Paperinpreparation/PyvsFTIR/pygcms/Sediment_He430_5_38,85mL_78x78_LH_FTIR1_or.csv	8	12	acrylates,polyurethanes,varnish	496.398	2.44949	24.9098	10.1694	944.183	1.17079e-09
9	E:/Veroeffentlichungen/Paperinpreparation/PyvsFTIR/pygcms/Sediment_He430_5_38,85mL_78x78_LH_FTIR1_or.csv	9	12	acrylates,polyurethanes,varnish	372.299	1.73205	15.7543	9.09577	477.723	5.92376e-10
10	E:/Veroeffentlichungen/Paperinpreparation/PyvsFTIR/pygcms/Sediment_He430_5_38,85mL_78x78_LH_FTIR1_or.csv	10	12	acrylates,polyurethanes,varnish	248.199	2	22.28	11.14	1013.4	1.25662e-09
11	E:/Veroeffentlichungen/Paperinpreparation/PyvsFTIR/pygcms/Sediment_He430_5_38,85mL_78x78_LH_FTIR1_or.csv	11	12	acrylates,polyurethanes,varnish	124.1	1	11.14	11.14	506.702	6.2831e-10
12	E:/Veroeffentlichungen/Paperinpreparation/PyvsFTIR/pygcms/Sediment_He430_5_38,85mL_78x78_LH_FTIR1_or.csv	12	12	acrylates,polyurethanes,varnish	124.1	1	11.14	11.14	506.702	6.2831e-10
13	E:/Veroeffentlichungen/Paperinpreparation/PyvsFTIR/pygcms/Sediment_He430_5_38,85mL_78x78_LH_FTIR1_or.csv	13	12	acrylates,polyurethanes,varnish	124.1	1	11.14	11.14	506.702	6.2831e-10
14	E:/Veroeffentlichungen/Paperinpreparation/PyvsFTIR/pygcms/Sediment_He430_5_38,85mL_78x78_LH_FTIR1_or.csv	14	12	acrylates,polyurethanes,varnish	124.1	1	11.14	11.14	506.702	6.2831e-10
15	E:/Veroeffentlichungen/Paperinpreparation/PyvsFTIR/pygcms/Sediment_He430_5_38,85mL_78x78_LH_FTIR1_or.csv	15	12	acrylates,polyurethanes,varnish	124.1	1	11.14	11.14	506.702	6.2831e-10
16	E:/Veroeffentlichungen/Paperinpreparation/PyvsFTIR/pygcms/Sediment_He430_5_38,85mL_78x78_LH_FTIR1_or.csv	16	12	acrylates,polyurethanes,varnish	124.1	1	11.14	11.14	506.702	6.2831e-10
17	E:/Veroeffentlichungen/Paperinpreparation/PyvsFTIR/pygcms/Sediment_He430_5_38,85mL_78x78_LH_FTIR1_or.csv	17	12	acrylates,polyurethanes,varnish	124.1	1	11.14	11.14	506.702	6.2831e-10
18	E:/Veroeffentlichungen/Paperinpreparation/PyvsFTIR/pygcms/Sediment_He430_5_38,85mL_78x78_LH_FTIR1_or.csv	18	12	acrylates,polyurethanes,varnish	124.1	1	11.14	11.14	506.702	6.2831e-10
19	E:/Veroeffentlichungen/Paperinpreparation/PyvsFTIR/pygcms/Sediment_He430_5_38,85mL_78x78_LH_FTIR1_or.csv	19	12	acrylates,polyurethanes,varnish	124.1	1	11.14	11.14	506.702	6.2831e-10
20	E:/Veroeffentlichungen/Paperinpreparation/PyvsFTIR/pygcms/Sediment_He430_5_38,85mL_78x78_LH_FTIR1_or.csv	20	12	acrylates,polyurethanes,varnish	124.1	1	11.14	11.14	506.702	6.2831e-10
1	E:/Veroeffentlichungen/Paperinpreparation/PyvsFTIR/pygcms/Sediment_He430_5_38,85mL_78x78_LH_FTIR1_or.csv	1	13	animal furs,natural polyamides	3474.79	1.67692	80.3317	47.9043	67566.7	7.77017e-08
2	E:/Veroeffentlichungen/Paperinpreparation/PyvsFTIR/pygcms/Sediment_He430_5_38,85mL_78x78_LH_FTIR1_or.csv	2	13	animal furs,natural polyamides	992.797	2.76031	47.263	17.1223	5078.61	5.8404e-09
3	E:/Veroeffentlichungen/Paperinpreparation/PyvsFTIR/pygcms/Sediment_He430_5_38,85mL_78x78_LH_FTIR1_or.csv	3	13	animal furs,natural polyamides	868.697	5.65096	59.9907	10.616	2478.02	2.84973e-09
4	E:/Veroeffentlichungen/Paperinpreparation/PyvsFTIR/pygcms/Sediment_He430_5_38,85mL_78x78_LH_FTIR1_or.csv	4	13	animal furs,natural polyamides	744.598	2.44949	35.2278	14.3817	2670.55	3.07113e-09
5	E:/Veroeffentlichungen/Paperinpreparation/PyvsFTIR/pygcms/Sediment_He430_5_38,85mL_78x78_LH_FTIR1_or.csv	5	13	animal furs,natural polyamides	744.598	4.25799	45.9314	10.7871	1958.92	2.25276e-09
6	E:/Veroeffentlichungen/Paperinpreparation/PyvsFTIR/pygcms/Sediment_He430_5_38,85mL_78x78_LH_FTIR1_or.csv	6	13	animal furs,natural polyamides	620.498	3.40101	35.2278	10.358	1385.28	1.59307e-09
7	E:/Veroeffentlichungen/Paperinpreparation/PyvsFTIR/pygcms/Sediment_He430_5_38,85mL_78x78_LH_FTIR1_or.csv	7	13	animal furs,natural polyamides	620.498	3.40101	35.2278	10.358	1385.28	1.59307e-09
8	E:/Veroeffentlichungen/Paperinpreparation/PyvsFTIR/pygcms/Sediment_He430_5_38,85mL_78x78_LH_FTIR1_or.csv	8	13	animal furs,natural polyamides	496.398	2.61803	24.9098	9.5147	826.526	9.50505e-10
9	E:/Veroeffentlichungen/Paperinpreparation/PyvsFTIR/pygcms/Sediment_He430_5_38,85mL_78x78_LH_FTIR1_or.csv	9	13	animal furs,natural polyamides	496.398	2.44949	24.9098	10.1694	944.183	1.08581e-09
10	E:/Veroeffentlichungen/Paperinpreparation/PyvsFTIR/pygcms/Sediment_He430_5_38,85mL_78x78_LH_FTIR1_or.csv	10	13	animal furs,natural polyamides	496.398	2.61803	24.9098	9.5147	826.526	9.50505e-10
11	E:/Veroeffentlichungen/Paperinpreparation/PyvsFTIR/pygcms/Sediment_He430_5_38,85mL_78x78_LH_FTIR1_or.csv	11	13	animal furs,natural polyamides	496.398	4	44.56	11.14	2026.81	2.33083e-09
12	E:/Veroeffentlichungen/Paperinpreparation/PyvsFTIR/pygcms/Sediment_He430_5_38,85mL_78x78_LH_FTIR1_or.csv	12	13	animal furs,natural polyamides	372.299	1.73205	15.7543	9.09577	477.723	5.49381e-10
13	E:/Veroeffentlichungen/Paperinpreparation/PyvsFTIR/pygcms/Sediment_He430_5_38,85mL_78x78_LH_FTIR1_or.csv	13	13	animal furs,natural polyamides	372.299	1.73205	15.7543	9.09577	477.723	5.49381e-10
14	E:/Veroeffentlichungen/Paperinpreparation/PyvsFTIR/pygcms/Sediment_He430_5_38,85mL_78x78_LH_FTIR1_or.csv	14	13	animal furs,natural polyamides	372.299	1.73205	15.7543	9.09577	477.723	5.49381e-10
15	E:/Veroeffentlichungen/Paperinpreparation/PyvsFTIR/pygcms/Sediment_He430_5_38,85mL_78x78_LH_FTIR1_or.csv	15	13	animal furs,natural polyamides	248.199	2	22.28	11.14	1013.4	1.16541e-09
16	E:/Veroeffentlichungen/Paperinpreparation/PyvsFTIR/pygcms/Sediment_He430_5_38,85mL_78x78_LH_FTIR1_or.csv	16	13	animal furs,natural polyamides	248.199	2	22.28	11.14	1013.4	1.16541e-09
17	E:/Veroeffentlichungen/Paperinpreparation/PyvsFTIR/pygcms/Sediment_He430_5_38,85mL_78x78_LH_FTIR1_or.csv	17	13	animal furs,natural polyamides	248.199	2	22.28	11.14	1013.4	1.16541e-09
18	E:/Veroeffentlichungen/Paperinpreparation/PyvsFTIR/pygcms/Sediment_He430_5_38,85mL_78x78_LH_FTIR1_or.csv	18	13	animal furs,natural polyamides	124.1	1	11.14	11.14	506.702	5.82707e-10
19	E:/Veroeffentlichungen/Paperinpreparation/PyvsFTIR/pygcms/Sediment_He430_5_38,85mL_78x78_LH_FTIR1_or.csv	19	13	animal furs,natural polyamides	124.1	1	11.14	11.14	506.702	5.82707e-10
20	E:/Veroeffentlichungen/Paperinpreparation/PyvsFTIR/pygcms/Sediment_He430_5_38,85mL_78x78_LH_FTIR1_or.csv	20	13	animal furs,natural polyamides	124.1	1	11.14	11.14	506.702	5.82707e-10
21	E:/Veroeffentlichungen/Paperinpreparation/PyvsFTIR/pygcms/Sediment_He430_5_38,85mL_78x78_LH_FTIR1_or.csv	21	13	animal furs,natural polyamides	124.1	1	11.14	11.14	506.702	5.82707e-10
22	E:/Veroeffentlichungen/Paperinpreparation/PyvsFTIR/pygcms/Sediment_He430_5_38,85mL_78x78_LH_FTIR1_or.csv	22	13	animal furs,natural polyamides	124.1	1	11.14	11.14	506.702	5.82707e-10
23	E:/Veroeffentlichungen/Paperinpreparation/PyvsFTIR/pygcms/Sediment_He430_5_38,85mL_78x78_LH_FTIR1_or.csv	23	13	animal furs,natural polyamides	124.1	1	11.14	11.14	506.702	5.82707e-10
24	E:/Veroeffentlichungen/Paperinpreparation/PyvsFTIR/pygcms/Sediment_He430_5_38,85mL_78x78_LH_FTIR1_or.csv	24	13	animal furs,natural polyamides	124.1	1	11.14	11.14	506.702	5.82707e-10
25	E:/Veroeffentlichungen/Paperinpreparation/PyvsFTIR/pygcms/Sediment_He430_5_38,85mL_78x78_LH_FTIR1_or.csv	25	13	animal furs,natural polyamides	124.1	1	11.14	11.14	506.702	5.82707e-10
26	E:/Veroeffentlichungen/Paperinpreparation/PyvsFTIR/pygcms/Sediment_He430_5_38,85mL_78x78_LH_FTIR1_or.csv	26	13	animal furs,natural polyamides	124.1	1	11.14	11.14	506.702	5.82707e-10
27	E:/Veroeffentlichungen/Paperinpreparation/PyvsFTIR/pygcms/Sediment_He430_5_38,85mL_78x78_LH_FTIR1_or.csv	27	13	animal furs,natural polyamides	124.1	1	11.14	11.14	506.702	5.82707e-10
28	E:/Veroeffentlichungen/Paperinpreparation/PyvsFTIR/pygcms/Sediment_He430_5_38,85mL_78x78_LH_FTIR1_or.csv	28	13	animal furs,natural polyamides	124.1	1	11.14	11.14	506.702	5.82707e-10
29	E:/Veroeffentlichungen/Paperinpreparation/PyvsFTIR/pygcms/Sediment_He430_5_38,85mL_78x78_LH_FTIR1_or.csv	29	13	animal furs,natural polyamides	124.1	1	11.14	11.14	506.702	5.82707e-10
30	E:/Veroeffentlichungen/Paperinpreparation/PyvsFTIR/pygcms/Sediment_He430_5_38,85mL_78x78_LH_FTIR1_or.csv	30	13	animal furs,natural polyamides	124.1	1	11.14	11.14	506.702	5.82707e-10
31	E:/Veroeffentlichungen/Paperinpreparation/PyvsFTIR/pygcms/Sediment_He430_5_38,85mL_78x78_LH_FTIR1_or.csv	31	13	animal furs,natural polyamides	124.1	1	11.14	11.14	506.702	5.82707e-10
32	E:/Veroeffentlichungen/Paperinpreparation/PyvsFTIR/pygcms/Sediment_He430_5_38,85mL_78x78_LH_FTIR1_or.csv	32	13	animal furs,natural polyamides	124.1	1	11.14	11.14	506.702	5.82707e-10
33	E:/Veroeffentlichungen/Paperinpreparation/PyvsFTIR/pygcms/Sediment_He430_5_38,85mL_78x78_LH_FTIR1_or.csv	33	13	animal furs,natural polyamides	124.1	1	11.14	11.14	506.702	5.82707e-10
34	E:/Veroeffentlichungen/Paperinpreparation/PyvsFTIR/pygcms/Sediment_He430_5_38,85mL_78x78_LH_FTIR1_or.csv	34	13	animal furs,natural polyamides	124.1	1	11.14	11.14	506.702	5.82707e-10
35	E:/Veroeffentlichungen/Paperinpreparation/PyvsFTIR/pygcms/Sediment_He430_5_38,85mL_78x78_LH_FTIR1_or.csv	35	13	animal furs,natural polyamides	124.1	1	11.14	11.14	506.702	5.82707e-10
36	E:/Veroeffentlichungen/Paperinpreparation/PyvsFTIR/pygcms/Sediment_He430_5_38,85mL_78x78_LH_FTIR1_or.csv	36	13	animal furs,natural polyamides	124.1	1	11.14	11.14	506.702	5.82707e-10
37	E:/Veroeffentlichungen/Paperinpreparation/PyvsFTIR/pygcms/Sediment_He430_5_38,85mL_78x78_LH_FTIR1_or.csv	37	13	animal furs,natural polyamides	124.1	1	11.14	11.14	506.702	5.82707e-10
38	E:/Veroeffentlichungen/Paperinpreparation/PyvsFTIR/pygcms/Sediment_He430_5_38,85mL_78x78_LH_FTIR1_or.csv	38	13	animal furs,natural polyamides	124.1	1	11.14	11.14	506.702	5.82707e-10
39	E:/Veroeffentlichungen/Paperinpreparation/PyvsFTIR/pygcms/Sediment_He430_5_38,85mL_78x78_LH_FTIR1_or.csv	39	13	animal furs,natural polyamides	124.1	1	11.14	11.14	506.702	5.82707e-10
40	E:/Veroeffentlichungen/Paperinpreparation/PyvsFTIR/pygcms/Sediment_He430_5_38,85mL_78x78_LH_FTIR1_or.csv	40	13	animal furs,natural polyamides	124.1	1	11.14	11.14	506.702	5.82707e-10
41	E:/Veroeffentlichungen/Paperinpreparation/PyvsFTIR/pygcms/Sediment_He430_5_38,85mL_78x78_LH_FTIR1_or.csv	41	13	animal furs,natural polyamides	124.1	1	11.14	11.14	506.702	5.82707e-10
42	E:/Veroeffentlichungen/Paperinpreparation/PyvsFTIR/pygcms/Sediment_He430_5_38,85mL_78x78_LH_FTIR1_or.csv	42	13	animal furs,natural polyamides	124.1	1	11.14	11.14	506.702	5.82707e-10
43	E:/Veroeffentlichungen/Paperinpreparation/PyvsFTIR/pygcms/Sediment_He430_5_38,85mL_78x78_LH_FTIR1_or.csv	43	13	animal furs,natural polyamides	124.1	1	11.14	11.14	506.702	5.82707e-10
44	E:/Veroeffentlichungen/Paperinpreparation/PyvsFTIR/pygcms/Sediment_He430_5_38,85mL_78x78_LH_FTIR1_or.csv	44	13	animal furs,natural polyamides	124.1	1	11.14	11.14	506.702	5.82707e-10
45	E:/Veroeffentlichungen/Paperinpreparation/PyvsFTIR/pygcms/Sediment_He430_5_38,85mL_78x78_LH_FTIR1_or.csv	45	13	animal furs,natural polyamides	124.1	1	11.14	11.14	506.702	5.82707e-10
46	E:/Veroeffentlichungen/Paperinpreparation/PyvsFTIR/pygcms/Sediment_He430_5_38,85mL_78x78_LH_FTIR1_or.csv	46	13	animal furs,natural polyamides	124.1	1	11.14	11.14	506.702	5.82707e-10
47	E:/Veroeffentlichungen/Paperinpreparation/PyvsFTIR/pygcms/Sediment_He430_5_38,85mL_78x78_LH_FTIR1_or.csv	47	13	animal furs,natural polyamides	124.1	1	11.14	11.14	506.702	5.82707e-10
48	E:/Veroeffentlichungen/Paperinpreparation/PyvsFTIR/pygcms/Sediment_He430_5_38,85mL_78x78_LH_FTIR1_or.csv	48	13	animal furs,natural polyamides	124.1	1	11.14	11.14	506.702	5.82707e-10
49	E:/Veroeffentlichungen/Paperinpreparation/PyvsFTIR/pygcms/Sediment_He430_5_38,85mL_78x78_LH_FTIR1_or.csv	49	13	animal furs,natural polyamides	124.1	1	11.14	11.14	506.702	5.82707e-10
50	E:/Veroeffentlichungen/Paperinpreparation/PyvsFTIR/pygcms/Sediment_He430_5_38,85mL_78x78_LH_FTIR1_or.csv	50	13	animal furs,natural polyamides	124.1	1	11.14	11.14	506.702	5.82707e-10
51	E:/Veroeffentlichungen/Paperinpreparation/PyvsFTIR/pygcms/Sediment_He430_5_38,85mL_78x78_LH_FTIR1_or.csv	51	13	animal furs,natural polyamides	124.1	1	11.14	11.14	506.702	5.82707e-10
52	E:/Veroeffentlichungen/Paperinpreparation/PyvsFTIR/pygcms/Sediment_He430_5_38,85mL_78x78_LH_FTIR1_or.csv	52	13	animal furs,natural polyamides	124.1	1	11.14	11.14	506.702	5.82707e-10
53	E:/Veroeffentlichungen/Paperinpreparation/PyvsFTIR/pygcms/Sediment_He430_5_38,85mL_78x78_LH_FTIR1_or.csv	53	13	animal furs,natural polyamides	124.1	1	11.14	11.14	506.702	5.82707e-10
54	E:/Veroeffentlichungen/Paperinpreparation/PyvsFTIR/pygcms/Sediment_He430_5_38,85mL_78x78_LH_FTIR1_or.csv	54	13	animal furs,natural polyamides	124.1	1	11.14	11.14	506.702	5.82707e-10
55	E:/Veroeffentlichungen/Paperinpreparation/PyvsFTIR/pygcms/Sediment_He430_5_38,85mL_78x78_LH_FTIR1_or.csv	55	13	animal furs,natural polyamides	124.1	1	11.14	11.14	506.702	5.82707e-10
56	E:/Veroeffentlichungen/Paperinpreparation/PyvsFTIR/pygcms/Sediment_He430_5_38,85mL_78x78_LH_FTIR1_or.csv	56	13	animal furs,natural polyamides	124.1	1	11.14	11.14	506.702	5.82707e-10
57	E:/Veroeffentlichungen/Paperinpreparation/PyvsFTIR/pygcms/Sediment_He430_5_38,85mL_78x78_LH_FTIR1_or.csv	57	13	animal furs,natural polyamides	124.1	1	11.14	11.14	506.702	5.82707e-10
58	E:/Veroeffentlichungen/Paperinpreparation/PyvsFTIR/pygcms/Sediment_He430_5_38,85mL_78x78_LH_FTIR1_or.csv	58	13	animal furs,natural polyamides	124.1	1	11.14	11.14	506.702	5.82707e-10
59	E:/Veroeffentlichungen/Paperinpreparation/PyvsFTIR/pygcms/Sediment_He430_5_38,85mL_78x78_LH_FTIR1_or.csv	59	13	animal furs,natural polyamides	124.1	1	11.14	11.14	506.702	5.82707e-10
60	E:/Veroeffentlichungen/Paperinpreparation/PyvsFTIR/pygcms/Sediment_He430_5_38,85mL_78x78_LH_FTIR1_or.csv	60	13	animal furs,natural polyamides	124.1	1	11.14	11.14	506.702	5.82707e-10
1	E:/Veroeffentlichungen/Paperinpreparation/PyvsFTIR/pygcms/Sediment_He430_5_38,85mL_78x78_LH_FTIR1_or.csv	1	14	cellulose,plant fibres	16505.2	1.35818	204.503	150.571	1.69934e+06	2.63398e-06
2	E:/Veroeffentlichungen/Paperinpreparation/PyvsFTIR/pygcms/Sediment_He430_5_38,85mL_78x78_LH_FTIR1_or.csv	2	14	cellulose,plant fibres	10548.5	8.67671	370.813	42.7366	248229	3.84754e-07
3	E:/Veroeffentlichungen/Paperinpreparation/PyvsFTIR/pygcms/Sediment_He430_5_38,85mL_78x78_LH_FTIR1_or.csv	3	14	cellulose,plant fibres	7942.37	3.02879	229.657	75.8246	483946	7.50116e-07
4	E:/Veroeffentlichungen/Paperinpreparation/PyvsFTIR/pygcms/Sediment_He430_5_38,85mL_78x78_LH_FTIR1_or.csv	4	14	cellulose,plant fibres	7942.37	4.94576	309.724	62.6242	445201	6.90061e-07
5	E:/Veroeffentlichungen/Paperinpreparation/PyvsFTIR/pygcms/Sediment_He430_5_38,85mL_78x78_LH_FTIR1_or.csv	5	14	cellulose,plant fibres	7321.88	9.67271	312.119	32.268	119113	1.84626e-07
6	E:/Veroeffentlichungen/Paperinpreparation/PyvsFTIR/pygcms/Sediment_He430_5_38,85mL_78x78_LH_FTIR1_or.csv	6	14	cellulose,plant fibres	6949.58	3.45772	159.501	46.1289	124395	1.92813e-07
7	E:/Veroeffentlichungen/Paperinpreparation/PyvsFTIR/pygcms/Sediment_He430_5_38,85mL_78x78_LH_FTIR1_or.csv	7	14	cellulose,plant fibres	6949.58	5.00006	262.204	52.4403	264282	4.09637e-07
8	E:/Veroeffentlichungen/Paperinpreparation/PyvsFTIR/pygcms/Sediment_He430_5_38,85mL_78x78_LH_FTIR1_or.csv	8	14	cellulose,plant fibres	6825.48	13.289	418.158	31.4665	151752	2.35216e-07
9	E:/Veroeffentlichungen/Paperinpreparation/PyvsFTIR/pygcms/Sediment_He430_5_38,85mL_78x78_LH_FTIR1_or.csv	9	14	cellulose,plant fibres	6825.48	2.24284	178.588	79.6256	415005	6.43258e-07
10	E:/Veroeffentlichungen/Paperinpreparation/PyvsFTIR/pygcms/Sediment_He430_5_38,85mL_78x78_LH_FTIR1_or.csv	10	14	cellulose,plant fibres	6701.38	4.24201	198.342	46.7566	158927	2.46336e-07
11	E:/Veroeffentlichungen/Paperinpreparation/PyvsFTIR/pygcms/Sediment_He430_5_38,85mL_78x78_LH_FTIR1_or.csv	11	14	cellulose,plant fibres	6453.18	1.65964	116.305	70.0785	209346	3.24487e-07
12	E:/Veroeffentlichungen/Paperinpreparation/PyvsFTIR/pygcms/Sediment_He430_5_38,85mL_78x78_LH_FTIR1_or.csv	12	14	cellulose,plant fibres	6080.88	1.70226	123.045	72.2835	235635	3.65235e-07
13	E:/Veroeffentlichungen/Paperinpreparation/PyvsFTIR/pygcms/Sediment_He430_5_38,85mL_78x78_LH_FTIR1_or.csv	13	14	cellulose,plant fibres	5212.18	2.30316	109.716	47.6373	91255.9	1.41447e-07
14	E:/Veroeffentlichungen/Paperinpreparation/PyvsFTIR/pygcms/Sediment_He430_5_38,85mL_78x78_LH_FTIR1_or.csv	14	14	cellulose,plant fibres	4963.98	3.46023	145.248	41.9763	93802.6	1.45394e-07
15	E:/Veroeffentlichungen/Paperinpreparation/PyvsFTIR/pygcms/Sediment_He430_5_38,85mL_78x78_LH_FTIR1_or.csv	15	14	cellulose,plant fibres	4219.39	2.13902	100.877	47.1604	82232.7	1.27461e-07
16	E:/Veroeffentlichungen/Paperinpreparation/PyvsFTIR/pygcms/Sediment_He430_5_38,85mL_78x78_LH_FTIR1_or.csv	16	14	cellulose,plant fibres	4219.39	6.58769	167.471	25.4218	39668.8	6.14866e-08
17	E:/Veroeffentlichungen/Paperinpreparation/PyvsFTIR/pygcms/Sediment_He430_5_38,85mL_78x78_LH_FTIR1_or.csv	17	14	cellulose,plant fibres	4219.39	1.36734	84.8397	62.0471	119712	1.85554e-07
18	E:/Veroeffentlichungen/Paperinpreparation/PyvsFTIR/pygcms/Sediment_He430_5_38,85mL_78x78_LH_FTIR1_or.csv	18	14	cellulose,plant fibres	3971.19	1.47268	120.498	81.8221	295676	4.58298e-07
19	E:/Veroeffentlichungen/Paperinpreparation/PyvsFTIR/pygcms/Sediment_He430_5_38,85mL_78x78_LH_FTIR1_or.csv	19	14	cellulose,plant fibres	3971.19	3.65868	134.605	36.7906	66777.7	1.03505e-07
20	E:/Veroeffentlichungen/Paperinpreparation/PyvsFTIR/pygcms/Sediment_He430_5_38,85mL_78x78_LH_FTIR1_or.csv	20	14	cellulose,plant fibres	3847.09	1.97072	116.305	59.0166	148471	2.30131e-07
21	E:/Veroeffentlichungen/Paperinpreparation/PyvsFTIR/pygcms/Sediment_He430_5_38,85mL_78x78_LH_FTIR1_or.csv	21	14	cellulose,plant fibres	3598.89	9.71608	252.069	25.9435	62183.5	9.63845e-08
22	E:/Veroeffentlichungen/Paperinpreparation/PyvsFTIR/pygcms/Sediment_He430_5_38,85mL_78x78_LH_FTIR1_or.csv	22	14	cellulose,plant fibres	3226.59	2.22508	102.706	46.1583	80202.9	1.24314e-07
23	E:/Veroeffentlichungen/Paperinpreparation/PyvsFTIR/pygcms/Sediment_He430_5_38,85mL_78x78_LH_FTIR1_or.csv	23	14	cellulose,plant fibres	3226.59	1.82972	95.1802	52.0191	94399.2	1.46319e-07
24	E:/Veroeffentlichungen/Paperinpreparation/PyvsFTIR/pygcms/Sediment_He430_5_38,85mL_78x78_LH_FTIR1_or.csv	24	14	cellulose,plant fibres	3226.59	1.87423	81.1004	43.2714	55657.2	8.62686e-08
25	E:/Veroeffentlichungen/Paperinpreparation/PyvsFTIR/pygcms/Sediment_He430_5_38,85mL_78x78_LH_FTIR1_or.csv	25	14	cellulose,plant fibres	3226.59	4.19851	135.524	32.2791	51755.2	8.02206e-08
26	E:/Veroeffentlichungen/Paperinpreparation/PyvsFTIR/pygcms/Sediment_He430_5_38,85mL_78x78_LH_FTIR1_or.csv	26	14	cellulose,plant fibres	2978.39	2.95754	113.606	38.4124	61438.5	9.52296e-08
27	E:/Veroeffentlichungen/Paperinpreparation/PyvsFTIR/pygcms/Sediment_He430_5_38,85mL_78x78_LH_FTIR1_or.csv	27	14	cellulose,plant fibres	2854.29	5.56711	134.143	24.0957	28546	4.42463e-08
28	E:/Veroeffentlichungen/Paperinpreparation/PyvsFTIR/pygcms/Sediment_He430_5_38,85mL_78x78_LH_FTIR1_or.csv	28	14	cellulose,plant fibres	2854.29	3.12236	111.4	35.6782	51974.1	8.05598e-08
29	E:/Veroeffentlichungen/Paperinpreparation/PyvsFTIR/pygcms/Sediment_He430_5_38,85mL_78x78_LH_FTIR1_or.csv	29	14	cellulose,plant fibres	2730.19	2.07319	84.8397	40.9222	52073.3	8.07136e-08
30	E:/Veroeffentlichungen/Paperinpreparation/PyvsFTIR/pygcms/Sediment_He430_5_38,85mL_78x78_LH_FTIR1_or.csv	30	14	cellulose,plant fibres	2730.19	14.5537	194.552	13.3679	12742.5	1.97509e-08
31	E:/Veroeffentlichungen/Paperinpreparation/PyvsFTIR/pygcms/Sediment_He430_5_38,85mL_78x78_LH_FTIR1_or.csv	31	14	cellulose,plant fibres	2606.09	4.39758	105.095	23.8983	21999.4	3.4099e-08
32	E:/Veroeffentlichungen/Paperinpreparation/PyvsFTIR/pygcms/Sediment_He430_5_38,85mL_78x78_LH_FTIR1_or.csv	32	14	cellulose,plant fibres	2606.09	1.51306	71.3308	47.1435	58105.5	9.00636e-08
33	E:/Veroeffentlichungen/Paperinpreparation/PyvsFTIR/pygcms/Sediment_He430_5_38,85mL_78x78_LH_FTIR1_or.csv	33	14	cellulose,plant fibres	2606.09	4.84336	120.498	24.8789	27336.1	4.2371e-08
34	E:/Veroeffentlichungen/Paperinpreparation/PyvsFTIR/pygcms/Sediment_He430_5_38,85mL_78x78_LH_FTIR1_or.csv	34	14	cellulose,plant fibres	2606.09	1.87676	78.7717	41.9722	50861.7	7.88356e-08
35	E:/Veroeffentlichungen/Paperinpreparation/PyvsFTIR/pygcms/Sediment_He430_5_38,85mL_78x78_LH_FTIR1_or.csv	35	14	cellulose,plant fibres	2606.09	13.0363	184.4	14.1451	13522.8	2.09604e-08
36	E:/Veroeffentlichungen/Paperinpreparation/PyvsFTIR/pygcms/Sediment_He430_5_38,85mL_78x78_LH_FTIR1_or.csv	36	14	cellulose,plant fibres	2357.89	7.30032	133.68	18.3115	16429	2.5465e-08
37	E:/Veroeffentlichungen/Paperinpreparation/PyvsFTIR/pygcms/Sediment_He430_5_38,85mL_78x78_LH_FTIR1_or.csv	37	14	cellulose,plant fibres	2357.89	1.59123	71.3308	44.8276	52536.9	8.14322e-08
38	E:/Veroeffentlichungen/Paperinpreparation/PyvsFTIR/pygcms/Sediment_He430_5_38,85mL_78x78_LH_FTIR1_or.csv	38	14	cellulose,plant fibres	2357.89	2.43818	87.0062	35.6849	40608.4	6.2943e-08
39	E:/Veroeffentlichungen/Paperinpreparation/PyvsFTIR/pygcms/Sediment_He430_5_38,85mL_78x78_LH_FTIR1_or.csv	39	14	cellulose,plant fibres	2233.79	2.03501	81.1004	39.8525	47209.7	7.31751e-08
40	E:/Veroeffentlichungen/Paperinpreparation/PyvsFTIR/pygcms/Sediment_He430_5_38,85mL_78x78_LH_FTIR1_or.csv	40	14	cellulose,plant fibres	2233.79	1.73068	64.9568	37.5324	33537.8	5.19837e-08
41	E:/Veroeffentlichungen/Paperinpreparation/PyvsFTIR/pygcms/Sediment_He430_5_38,85mL_78x78_LH_FTIR1_or.csv	41	14	cellulose,plant fibres	2233.79	1.1627	71.3308	61.3491	98399	1.52518e-07
42	E:/Veroeffentlichungen/Paperinpreparation/PyvsFTIR/pygcms/Sediment_He430_5_38,85mL_78x78_LH_FTIR1_or.csv	42	14	cellulose,plant fibres	2109.69	20.3514	186.74	9.17582	5762.69	8.93216e-09
43	E:/Veroeffentlichungen/Paperinpreparation/PyvsFTIR/pygcms/Sediment_He430_5_38,85mL_78x78_LH_FTIR1_or.csv	43	14	cellulose,plant fibres	2109.69	1.18797	49.8196	41.9368	32113.4	4.97758e-08
44	E:/Veroeffentlichungen/Paperinpreparation/PyvsFTIR/pygcms/Sediment_He430_5_38,85mL_78x78_LH_FTIR1_or.csv	44	14	cellulose,plant fibres	2109.69	6.08415	119.981	19.7203	17101.7	2.65076e-08
45	E:/Veroeffentlichungen/Paperinpreparation/PyvsFTIR/pygcms/Sediment_He430_5_38,85mL_78x78_LH_FTIR1_or.csv	45	14	cellulose,plant fibres	1985.59	1.96764	59.9907	30.4887	20438.9	3.16803e-08
46	E:/Veroeffentlichungen/Paperinpreparation/PyvsFTIR/pygcms/Sediment_He430_5_38,85mL_78x78_LH_FTIR1_or.csv	46	14	cellulose,plant fibres	1985.59	1.22181	49.8196	40.7751	30358.9	4.70563e-08
47	E:/Veroeffentlichungen/Paperinpreparation/PyvsFTIR/pygcms/Sediment_He430_5_38,85mL_78x78_LH_FTIR1_or.csv	47	14	cellulose,plant fibres	1861.49	4.41491	102.706	23.2634	20372.2	3.15769e-08
48	E:/Veroeffentlichungen/Paperinpreparation/PyvsFTIR/pygcms/Sediment_He430_5_38,85mL_78x78_LH_FTIR1_or.csv	48	14	cellulose,plant fibres	1861.49	2.91951	77.98	26.71	20390.5	3.16053e-08
49	E:/Veroeffentlichungen/Paperinpreparation/PyvsFTIR/pygcms/Sediment_He430_5_38,85mL_78x78_LH_FTIR1_or.csv	49	14	cellulose,plant fibres	1861.49	1.2682	49.8196	39.2837	28178.7	4.3677e-08
50	E:/Veroeffentlichungen/Paperinpreparation/PyvsFTIR/pygcms/Sediment_He430_5_38,85mL_78x78_LH_FTIR1_or.csv	50	14	cellulose,plant fibres	1737.39	2.5486	67.762	26.588	17557.1	2.72135e-08
51	E:/Veroeffentlichungen/Paperinpreparation/PyvsFTIR/pygcms/Sediment_He430_5_38,85mL_78x78_LH_FTIR1_or.csv	51	14	cellulose,plant fibres	1737.39	1.77999	71.3308	40.0737	41984.8	6.50765e-08
52	E:/Veroeffentlichungen/Paperinpreparation/PyvsFTIR/pygcms/Sediment_He430_5_38,85mL_78x78_LH_FTIR1_or.csv	52	14	cellulose,plant fibres	1737.39	2.04444	70.4555	34.4621	30668.7	4.75365e-08
53	E:/Veroeffentlichungen/Paperinpreparation/PyvsFTIR/pygcms/Sediment_He430_5_38,85mL_78x78_LH_FTIR1_or.csv	53	14	cellulose,plant fibres	1613.29	3.00667	70.4555	23.4331	14179.8	2.19788e-08
54	E:/Veroeffentlichungen/Paperinpreparation/PyvsFTIR/pygcms/Sediment_He430_5_38,85mL_78x78_LH_FTIR1_or.csv	54	14	cellulose,plant fibres	1613.29	1.66354	49.8196	29.948	16376.9	2.53843e-08
55	E:/Veroeffentlichungen/Paperinpreparation/PyvsFTIR/pygcms/Sediment_He430_5_38,85mL_78x78_LH_FTIR1_or.csv	55	14	cellulose,plant fibres	1613.29	2.87432	70.4555	24.512	15515.7	2.40493e-08
56	E:/Veroeffentlichungen/Paperinpreparation/PyvsFTIR/pygcms/Sediment_He430_5_38,85mL_78x78_LH_FTIR1_or.csv	56	14	cellulose,plant fibres	1613.29	1.80807	49.8196	27.5539	13863.2	2.1488e-08
57	E:/Veroeffentlichungen/Paperinpreparation/PyvsFTIR/pygcms/Sediment_He430_5_38,85mL_78x78_LH_FTIR1_or.csv	57	14	cellulose,plant fibres	1613.29	1.49796	49.8196	33.2583	20197.5	3.13061e-08
58	E:/Veroeffentlichungen/Paperinpreparation/PyvsFTIR/pygcms/Sediment_He430_5_38,85mL_78x78_LH_FTIR1_or.csv	58	14	cellulose,plant fibres	1613.29	1.17372	40.1658	34.2209	17240	2.6722e-08
59	E:/Veroeffentlichungen/Paperinpreparation/PyvsFTIR/pygcms/Sediment_He430_5_38,85mL_78x78_LH_FTIR1_or.csv	59	14	cellulose,plant fibres	1489.2	1.7428	47.263	27.119	12739.8	1.97468e-08
60	E:/Veroeffentlichungen/Paperinpreparation/PyvsFTIR/pygcms/Sediment_He430_5_38,85mL_78x78_LH_FTIR1_or.csv	60	14	cellulose,plant fibres	1489.2	1.3739	45.9314	33.4315	18815.5	2.91641e-08
61	E:/Veroeffentlichungen/Paperinpreparation/PyvsFTIR/pygcms/Sediment_He430_5_38,85mL_78x78_LH_FTIR1_or.csv	61	14	cellulose,plant fibres	1365.1	2.57509	55.7	21.6303	9551.63	1.4805e-08
62	E:/Veroeffentlichungen/Paperinpreparation/PyvsFTIR/pygcms/Sediment_He430_5_38,85mL_78x78_LH_FTIR1_or.csv	62	14	cellulose,plant fibres	1365.1	5.21132	81.1004	15.5623	7198.96	1.11584e-08
63	E:/Veroeffentlichungen/Paperinpreparation/PyvsFTIR/pygcms/Sediment_He430_5_38,85mL_78x78_LH_FTIR1_or.csv	63	14	cellulose,plant fibres	1365.1	15.5418	134.143	8.63111	3662.68	5.67716e-09
64	E:/Veroeffentlichungen/Paperinpreparation/PyvsFTIR/pygcms/Sediment_He430_5_38,85mL_78x78_LH_FTIR1_or.csv	64	14	cellulose,plant fibres	1365.1	2.10992	55.7	26.3992	14227.6	2.20528e-08
65	E:/Veroeffentlichungen/Paperinpreparation/PyvsFTIR/pygcms/Sediment_He430_5_38,85mL_78x78_LH_FTIR1_or.csv	65	14	cellulose,plant fibres	1365.1	3.31662	59.9907	18.0879	7193.77	1.11503e-08
66	E:/Veroeffentlichungen/Paperinpreparation/PyvsFTIR/pygcms/Sediment_He430_5_38,85mL_78x78_LH_FTIR1_or.csv	66	14	cellulose,plant fibres	1365.1	2.33849	55.7	23.8188	11582.2	1.79525e-08
67	E:/Veroeffentlichungen/Paperinpreparation/PyvsFTIR/pygcms/Sediment_He430_5_38,85mL_78x78_LH_FTIR1_or.csv	67	14	cellulose,plant fibres	1365.1	4.13125	78.7717	19.0673	10496.5	1.62696e-08
68	E:/Veroeffentlichungen/Paperinpreparation/PyvsFTIR/pygcms/Sediment_He430_5_38,85mL_78x78_LH_FTIR1_or.csv	68	14	cellulose,plant fibres	1365.1	8.22231	119.981	14.5922	9363.8	1.45139e-08
69	E:/Veroeffentlichungen/Paperinpreparation/PyvsFTIR/pygcms/Sediment_He430_5_38,85mL_78x78_LH_FTIR1_or.csv	69	14	cellulose,plant fibres	1365.1	7.11045	105.095	14.7803	8414.79	1.30429e-08
70	E:/Veroeffentlichungen/Paperinpreparation/PyvsFTIR/pygcms/Sediment_He430_5_38,85mL_78x78_LH_FTIR1_or.csv	70	14	cellulose,plant fibres	1241	1.26491	35.2278	27.85	10014.6	1.55226e-08
71	E:/Veroeffentlichungen/Paperinpreparation/PyvsFTIR/pygcms/Sediment_He430_5_38,85mL_78x78_LH_FTIR1_or.csv	71	14	cellulose,plant fibres	1241	3.2255	56.8031	17.6106	6456.79	1.0008e-08
72	E:/Veroeffentlichungen/Paperinpreparation/PyvsFTIR/pygcms/Sediment_He430_5_38,85mL_78x78_LH_FTIR1_or.csv	72	14	cellulose,plant fibres	1241	1.73205	47.263	27.2873	12898.5	1.99927e-08
73	E:/Veroeffentlichungen/Paperinpreparation/PyvsFTIR/pygcms/Sediment_He430_5_38,85mL_78x78_LH_FTIR1_or.csv	73	14	cellulose,plant fibres	1241	2.93211	78.7717	26.8652	20837.5	3.22981e-08
74	E:/Veroeffentlichungen/Paperinpreparation/PyvsFTIR/pygcms/Sediment_He430_5_38,85mL_78x78_LH_FTIR1_or.csv	74	14	cellulose,plant fibres	1241	2.3832	55.7	23.3719	11151.7	1.72851e-08
75	E:/Veroeffentlichungen/Paperinpreparation/PyvsFTIR/pygcms/Sediment_He430_5_38,85mL_78x78_LH_FTIR1_or.csv	75	14	cellulose,plant fibres	1241	12.6847	111.4	8.78225	3149.15	4.88118e-09
76	E:/Veroeffentlichungen/Paperinpreparation/PyvsFTIR/pygcms/Sediment_He430_5_38,85mL_78x78_LH_FTIR1_or.csv	76	14	cellulose,plant fibres	1241	1.61178	45.9314	28.4973	13671.4	2.11907e-08
77	E:/Veroeffentlichungen/Paperinpreparation/PyvsFTIR/pygcms/Sediment_He430_5_38,85mL_78x78_LH_FTIR1_or.csv	77	14	cellulose,plant fibres	1116.9	1.94573	49.8196	25.6046	11971.1	1.85552e-08
78	E:/Veroeffentlichungen/Paperinpreparation/PyvsFTIR/pygcms/Sediment_He430_5_38,85mL_78x78_LH_FTIR1_or.csv	78	14	cellulose,plant fibres	1116.9	4.06634	80.3317	19.7553	11490.8	1.78108e-08
79	E:/Veroeffentlichungen/Paperinpreparation/PyvsFTIR/pygcms/Sediment_He430_5_38,85mL_78x78_LH_FTIR1_or.csv	79	14	cellulose,plant fibres	1116.9	1.20821	35.2278	29.1571	10976.6	1.70138e-08
80	E:/Veroeffentlichungen/Paperinpreparation/PyvsFTIR/pygcms/Sediment_He430_5_38,85mL_78x78_LH_FTIR1_or.csv	80	14	cellulose,plant fibres	1116.9	1.39003	35.2278	25.3431	8292.83	1.28539e-08
81	E:/Veroeffentlichungen/Paperinpreparation/PyvsFTIR/pygcms/Sediment_He430_5_38,85mL_78x78_LH_FTIR1_or.csv	81	14	cellulose,plant fibres	1116.9	1.38971	35.2278	25.3491	8296.71	1.28599e-08
82	E:/Veroeffentlichungen/Paperinpreparation/PyvsFTIR/pygcms/Sediment_He430_5_38,85mL_78x78_LH_FTIR1_or.csv	82	14	cellulose,plant fibres	1116.9	2.77718	49.8196	17.9389	5876.1	9.10796e-09
83	E:/Veroeffentlichungen/Paperinpreparation/PyvsFTIR/pygcms/Sediment_He430_5_38,85mL_78x78_LH_FTIR1_or.csv	83	14	cellulose,plant fibres	1116.9	2.58328	49.8196	19.2854	6791.34	1.05266e-08
84	E:/Veroeffentlichungen/Paperinpreparation/PyvsFTIR/pygcms/Sediment_He430_5_38,85mL_78x78_LH_FTIR1_or.csv	84	14	cellulose,plant fibres	1116.9	1.38971	35.2278	25.3491	8296.71	1.28599e-08
85	E:/Veroeffentlichungen/Paperinpreparation/PyvsFTIR/pygcms/Sediment_He430_5_38,85mL_78x78_LH_FTIR1_or.csv	85	14	cellulose,plant fibres	992.797	7.05694	74.7294	10.5895	3071.41	4.76069e-09
86	E:/Veroeffentlichungen/Paperinpreparation/PyvsFTIR/pygcms/Sediment_He430_5_38,85mL_78x78_LH_FTIR1_or.csv	86	14	cellulose,plant fibres	992.797	1.02151	33.42	32.7163	13110.9	2.03219e-08
87	E:/Veroeffentlichungen/Paperinpreparation/PyvsFTIR/pygcms/Sediment_He430_5_38,85mL_78x78_LH_FTIR1_or.csv	87	14	cellulose,plant fibres	992.797	2.78735	49.8196	17.8734	5833.28	9.04159e-09
88	E:/Veroeffentlichungen/Paperinpreparation/PyvsFTIR/pygcms/Sediment_He430_5_38,85mL_78x78_LH_FTIR1_or.csv	88	14	cellulose,plant fibres	992.797	5.21667	64.9568	12.4518	3691.34	5.72158e-09
89	E:/Veroeffentlichungen/Paperinpreparation/PyvsFTIR/pygcms/Sediment_He430_5_38,85mL_78x78_LH_FTIR1_or.csv	89	14	cellulose,plant fibres	992.797	2.98543	45.9314	15.3852	3984.84	6.17651e-09
90	E:/Veroeffentlichungen/Paperinpreparation/PyvsFTIR/pygcms/Sediment_He430_5_38,85mL_78x78_LH_FTIR1_or.csv	90	14	cellulose,plant fibres	992.797	3.77667	55.7	14.7484	4440.63	6.88298e-09
91	E:/Veroeffentlichungen/Paperinpreparation/PyvsFTIR/pygcms/Sediment_He430_5_38,85mL_78x78_LH_FTIR1_or.csv	91	14	cellulose,plant fibres	992.797	2.21974	40.1658	18.0948	4820.17	7.47126e-09
92	E:/Veroeffentlichungen/Paperinpreparation/PyvsFTIR/pygcms/Sediment_He430_5_38,85mL_78x78_LH_FTIR1_or.csv	92	14	cellulose,plant fibres	992.797	2.52982	44.56	17.6139	5067.02	7.85387e-09
93	E:/Veroeffentlichungen/Paperinpreparation/PyvsFTIR/pygcms/Sediment_He430_5_38,85mL_78x78_LH_FTIR1_or.csv	93	14	cellulose,plant fibres	992.797	2.78735	49.8196	17.8734	5833.28	9.04159e-09
94	E:/Veroeffentlichungen/Paperinpreparation/PyvsFTIR/pygcms/Sediment_He430_5_38,85mL_78x78_LH_FTIR1_or.csv	94	14	cellulose,plant fibres	992.797	3.32934	56.8031	17.0613	6060.31	9.39348e-09
95	E:/Veroeffentlichungen/Paperinpreparation/PyvsFTIR/pygcms/Sediment_He430_5_38,85mL_78x78_LH_FTIR1_or.csv	95	14	cellulose,plant fibres	992.797	2.23607	35.2278	15.7543	3204.66	4.96723e-09
96	E:/Veroeffentlichungen/Paperinpreparation/PyvsFTIR/pygcms/Sediment_He430_5_38,85mL_78x78_LH_FTIR1_or.csv	96	14	cellulose,plant fibres	868.697	2.78361	40.1658	14.4294	3065.14	4.75096e-09
97	E:/Veroeffentlichungen/Paperinpreparation/PyvsFTIR/pygcms/Sediment_He430_5_38,85mL_78x78_LH_FTIR1_or.csv	97	14	cellulose,plant fibres	868.697	3.33418	49.8196	14.9421	4076.79	6.31902e-09
98	E:/Veroeffentlichungen/Paperinpreparation/PyvsFTIR/pygcms/Sediment_He430_5_38,85mL_78x78_LH_FTIR1_or.csv	98	14	cellulose,plant fibres	868.697	1.6196	35.2278	21.7509	6108.54	9.46823e-09
99	E:/Veroeffentlichungen/Paperinpreparation/PyvsFTIR/pygcms/Sediment_He430_5_38,85mL_78x78_LH_FTIR1_or.csv	99	14	cellulose,plant fibres	868.697	3.5973	49.8196	13.8492	3502.22	5.42844e-09
100	E:/Veroeffentlichungen/Paperinpreparation/PyvsFTIR/pygcms/Sediment_He430_5_38,85mL_78x78_LH_FTIR1_or.csv	100	14	cellulose,plant fibres	868.697	2.81719	44.56	15.8172	4086	6.3333e-09
101	E:/Veroeffentlichungen/Paperinpreparation/PyvsFTIR/pygcms/Sediment_He430_5_38,85mL_78x78_LH_FTIR1_or.csv	101	14	cellulose,plant fibres	868.697	1.6196	35.2278	21.7509	6108.54	9.46823e-09
102	E:/Veroeffentlichungen/Paperinpreparation/PyvsFTIR/pygcms/Sediment_He430_5_38,85mL_78x78_LH_FTIR1_or.csv	102	14	cellulose,plant fibres	868.697	2.09695	40.1658	19.1544	5401.19	8.37185e-09
103	E:/Veroeffentlichungen/Paperinpreparation/PyvsFTIR/pygcms/Sediment_He430_5_38,85mL_78x78_LH_FTIR1_or.csv	103	14	cellulose,plant fibres	868.697	1.80739	35.2278	19.4909	4905.09	7.6029e-09
104	E:/Veroeffentlichungen/Paperinpreparation/PyvsFTIR/pygcms/Sediment_He430_5_38,85mL_78x78_LH_FTIR1_or.csv	104	14	cellulose,plant fibres	868.697	2.53771	40.1658	15.8276	3687.94	5.71631e-09
105	E:/Veroeffentlichungen/Paperinpreparation/PyvsFTIR/pygcms/Sediment_He430_5_38,85mL_78x78_LH_FTIR1_or.csv	105	14	cellulose,plant fibres	868.697	5.84221	59.9907	10.2685	2318.44	3.59357e-09
106	E:/Veroeffentlichungen/Paperinpreparation/PyvsFTIR/pygcms/Sediment_He430_5_38,85mL_78x78_LH_FTIR1_or.csv	106	14	cellulose,plant fibres	868.697	7	77.98	11.14	3546.91	5.49771e-09
107	E:/Veroeffentlichungen/Paperinpreparation/PyvsFTIR/pygcms/Sediment_He430_5_38,85mL_78x78_LH_FTIR1_or.csv	107	14	cellulose,plant fibres	868.697	3.81734	49.8196	13.0509	3110.11	4.82067e-09
108	E:/Veroeffentlichungen/Paperinpreparation/PyvsFTIR/pygcms/Sediment_He430_5_38,85mL_78x78_LH_FTIR1_or.csv	108	14	cellulose,plant fibres	868.697	1.30582	33.42	25.593	8023.19	1.24359e-08
109	E:/Veroeffentlichungen/Paperinpreparation/PyvsFTIR/pygcms/Sediment_He430_5_38,85mL_78x78_LH_FTIR1_or.csv	109	14	cellulose,plant fibres	868.697	9.93219	80.3317	8.08801	1926.05	2.98538e-09
110	E:/Veroeffentlichungen/Paperinpreparation/PyvsFTIR/pygcms/Sediment_He430_5_38,85mL_78x78_LH_FTIR1_or.csv	110	14	cellulose,plant fibres	868.697	2.18076	35.2278	16.1539	3369.28	5.22238e-09
111	E:/Veroeffentlichungen/Paperinpreparation/PyvsFTIR/pygcms/Sediment_He430_5_38,85mL_78x78_LH_FTIR1_or.csv	111	14	cellulose,plant fibres	868.697	1.30582	33.42	25.593	8023.19	1.24359e-08
112	E:/Veroeffentlichungen/Paperinpreparation/PyvsFTIR/pygcms/Sediment_He430_5_38,85mL_78x78_LH_FTIR1_or.csv	112	14	cellulose,plant fibres	744.598	4.25799	45.9314	10.7871	1958.92	3.03633e-09
113	E:/Veroeffentlichungen/Paperinpreparation/PyvsFTIR/pygcms/Sediment_He430_5_38,85mL_78x78_LH_FTIR1_or.csv	113	14	cellulose,plant fibres	744.598	2.44949	35.2278	14.3817	2670.55	4.13936e-09
114	E:/Veroeffentlichungen/Paperinpreparation/PyvsFTIR/pygcms/Sediment_He430_5_38,85mL_78x78_LH_FTIR1_or.csv	114	14	cellulose,plant fibres	744.598	1.35401	24.9098	18.3971	3090.05	4.78958e-09
115	E:/Veroeffentlichungen/Paperinpreparation/PyvsFTIR/pygcms/Sediment_He430_5_38,85mL_78x78_LH_FTIR1_or.csv	115	14	cellulose,plant fibres	744.598	1.14564	24.9098	21.7431	4316.26	6.69021e-09
116	E:/Veroeffentlichungen/Paperinpreparation/PyvsFTIR/pygcms/Sediment_He430_5_38,85mL_78x78_LH_FTIR1_or.csv	116	14	cellulose,plant fibres	744.598	6.36678	55.7	8.74853	1562.51	2.42189e-09
117	E:/Veroeffentlichungen/Paperinpreparation/PyvsFTIR/pygcms/Sediment_He430_5_38,85mL_78x78_LH_FTIR1_or.csv	117	14	cellulose,plant fibres	744.598	3.30311	45.9314	13.9055	3255.21	5.04558e-09
118	E:/Veroeffentlichungen/Paperinpreparation/PyvsFTIR/pygcms/Sediment_He430_5_38,85mL_78x78_LH_FTIR1_or.csv	118	14	cellulose,plant fibres	744.598	3.45318	45.9314	13.3012	2978.42	4.61656e-09
119	E:/Veroeffentlichungen/Paperinpreparation/PyvsFTIR/pygcms/Sediment_He430_5_38,85mL_78x78_LH_FTIR1_or.csv	119	14	cellulose,plant fibres	744.598	2.03101	33.42	16.4549	3316.59	5.14072e-09
120	E:/Veroeffentlichungen/Paperinpreparation/PyvsFTIR/pygcms/Sediment_He430_5_38,85mL_78x78_LH_FTIR1_or.csv	120	14	cellulose,plant fibres	744.598	5.28848	49.8196	9.4204	1620.45	2.5117e-09
121	E:/Veroeffentlichungen/Paperinpreparation/PyvsFTIR/pygcms/Sediment_He430_5_38,85mL_78x78_LH_FTIR1_or.csv	121	14	cellulose,plant fibres	744.598	1.63299	24.9098	15.2541	2124.41	3.29284e-09
122	E:/Veroeffentlichungen/Paperinpreparation/PyvsFTIR/pygcms/Sediment_He430_5_38,85mL_78x78_LH_FTIR1_or.csv	122	14	cellulose,plant fibres	744.598	3.56586	49.8196	13.9713	3564.25	5.52458e-09
123	E:/Veroeffentlichungen/Paperinpreparation/PyvsFTIR/pygcms/Sediment_He430_5_38,85mL_78x78_LH_FTIR1_or.csv	123	14	cellulose,plant fibres	744.598	7.83736	64.9568	8.2881	1635.43	2.53491e-09
124	E:/Veroeffentlichungen/Paperinpreparation/PyvsFTIR/pygcms/Sediment_He430_5_38,85mL_78x78_LH_FTIR1_or.csv	124	14	cellulose,plant fibres	744.598	4.25799	45.9314	10.7871	1958.92	3.03633e-09
125	E:/Veroeffentlichungen/Paperinpreparation/PyvsFTIR/pygcms/Sediment_He430_5_38,85mL_78x78_LH_FTIR1_or.csv	125	14	cellulose,plant fibres	744.598	2.03101	33.42	16.4549	3316.59	5.14072e-09
126	E:/Veroeffentlichungen/Paperinpreparation/PyvsFTIR/pygcms/Sediment_He430_5_38,85mL_78x78_LH_FTIR1_or.csv	126	14	cellulose,plant fibres	744.598	4.60036	59.9907	13.0405	3739.09	5.7956e-09
127	E:/Veroeffentlichungen/Paperinpreparation/PyvsFTIR/pygcms/Sediment_He430_5_38,85mL_78x78_LH_FTIR1_or.csv	127	14	cellulose,plant fibres	744.598	1.35401	24.9098	18.3971	3090.05	4.78958e-09
128	E:/Veroeffentlichungen/Paperinpreparation/PyvsFTIR/pygcms/Sediment_He430_5_38,85mL_78x78_LH_FTIR1_or.csv	128	14	cellulose,plant fibres	744.598	1.14564	24.9098	21.7431	4316.26	6.69021e-09
129	E:/Veroeffentlichungen/Paperinpreparation/PyvsFTIR/pygcms/Sediment_He430_5_38,85mL_78x78_LH_FTIR1_or.csv	129	14	cellulose,plant fibres	744.598	1.73205	31.5087	18.1915	3821.78	5.92376e-09
130	E:/Veroeffentlichungen/Paperinpreparation/PyvsFTIR/pygcms/Sediment_He430_5_38,85mL_78x78_LH_FTIR1_or.csv	130	14	cellulose,plant fibres	620.498	1.73205	24.9098	14.3817	1888.37	2.92697e-09
131	E:/Veroeffentlichungen/Paperinpreparation/PyvsFTIR/pygcms/Sediment_He430_5_38,85mL_78x78_LH_FTIR1_or.csv	131	14	cellulose,plant fibres	620.498	1.73205	24.9098	14.3817	1888.37	2.92697e-09
132	E:/Veroeffentlichungen/Paperinpreparation/PyvsFTIR/pygcms/Sediment_He430_5_38,85mL_78x78_LH_FTIR1_or.csv	132	14	cellulose,plant fibres	620.498	1.73205	24.9098	14.3817	1888.37	2.92697e-09
133	E:/Veroeffentlichungen/Paperinpreparation/PyvsFTIR/pygcms/Sediment_He430_5_38,85mL_78x78_LH_FTIR1_or.csv	133	14	cellulose,plant fibres	620.498	2.88675	31.5087	10.9149	1375.84	2.13255e-09
134	E:/Veroeffentlichungen/Paperinpreparation/PyvsFTIR/pygcms/Sediment_He430_5_38,85mL_78x78_LH_FTIR1_or.csv	134	14	cellulose,plant fibres	620.498	4.39107	40.1658	9.14717	1231.76	1.90923e-09
135	E:/Veroeffentlichungen/Paperinpreparation/PyvsFTIR/pygcms/Sediment_He430_5_38,85mL_78x78_LH_FTIR1_or.csv	135	14	cellulose,plant fibres	620.498	1.7896	35.2278	19.6848	5003.14	7.75486e-09
136	E:/Veroeffentlichungen/Paperinpreparation/PyvsFTIR/pygcms/Sediment_He430_5_38,85mL_78x78_LH_FTIR1_or.csv	136	14	cellulose,plant fibres	620.498	8.27922	55.7	6.72769	924.025	1.43224e-09
137	E:/Veroeffentlichungen/Paperinpreparation/PyvsFTIR/pygcms/Sediment_He430_5_38,85mL_78x78_LH_FTIR1_or.csv	137	14	cellulose,plant fibres	620.498	4.77992	49.8196	10.4227	1983.61	3.07459e-09
138	E:/Veroeffentlichungen/Paperinpreparation/PyvsFTIR/pygcms/Sediment_He430_5_38,85mL_78x78_LH_FTIR1_or.csv	138	14	cellulose,plant fibres	620.498	2.61803	33.42	12.7653	1996.02	3.09383e-09
139	E:/Veroeffentlichungen/Paperinpreparation/PyvsFTIR/pygcms/Sediment_He430_5_38,85mL_78x78_LH_FTIR1_or.csv	139	14	cellulose,plant fibres	620.498	3.51555	35.2278	10.0206	1296.48	2.00954e-09
140	E:/Veroeffentlichungen/Paperinpreparation/PyvsFTIR/pygcms/Sediment_He430_5_38,85mL_78x78_LH_FTIR1_or.csv	140	14	cellulose,plant fibres	620.498	3.40101	35.2278	10.358	1385.28	2.14718e-09
141	E:/Veroeffentlichungen/Paperinpreparation/PyvsFTIR/pygcms/Sediment_He430_5_38,85mL_78x78_LH_FTIR1_or.csv	141	14	cellulose,plant fibres	620.498	1	22.28	22.28	4053.61	6.2831e-09
142	E:/Veroeffentlichungen/Paperinpreparation/PyvsFTIR/pygcms/Sediment_He430_5_38,85mL_78x78_LH_FTIR1_or.csv	142	14	cellulose,plant fibres	620.498	3.40101	35.2278	10.358	1385.28	2.14718e-09
143	E:/Veroeffentlichungen/Paperinpreparation/PyvsFTIR/pygcms/Sediment_He430_5_38,85mL_78x78_LH_FTIR1_or.csv	143	14	cellulose,plant fibres	620.498	1.62117	24.9098	15.3653	2155.5	3.34102e-09
144	E:/Veroeffentlichungen/Paperinpreparation/PyvsFTIR/pygcms/Sediment_He430_5_38,85mL_78x78_LH_FTIR1_or.csv	144	14	cellulose,plant fibres	620.498	1	22.28	22.28	4053.61	6.2831e-09
145	E:/Veroeffentlichungen/Paperinpreparation/PyvsFTIR/pygcms/Sediment_He430_5_38,85mL_78x78_LH_FTIR1_or.csv	145	14	cellulose,plant fibres	620.498	5.20799	45.9314	8.81941	1309.44	2.02963e-09
146	E:/Veroeffentlichungen/Paperinpreparation/PyvsFTIR/pygcms/Sediment_He430_5_38,85mL_78x78_LH_FTIR1_or.csv	146	14	cellulose,plant fibres	620.498	3.51555	35.2278	10.0206	1296.48	2.00954e-09
147	E:/Veroeffentlichungen/Paperinpreparation/PyvsFTIR/pygcms/Sediment_He430_5_38,85mL_78x78_LH_FTIR1_or.csv	147	14	cellulose,plant fibres	620.498	3.51555	35.2278	10.0206	1296.48	2.00954e-09
148	E:/Veroeffentlichungen/Paperinpreparation/PyvsFTIR/pygcms/Sediment_He430_5_38,85mL_78x78_LH_FTIR1_or.csv	148	14	cellulose,plant fibres	620.498	1	22.28	22.28	4053.61	6.2831e-09
149	E:/Veroeffentlichungen/Paperinpreparation/PyvsFTIR/pygcms/Sediment_He430_5_38,85mL_78x78_LH_FTIR1_or.csv	149	14	cellulose,plant fibres	620.498	1.62117	24.9098	15.3653	2155.5	3.34102e-09
150	E:/Veroeffentlichungen/Paperinpreparation/PyvsFTIR/pygcms/Sediment_He430_5_38,85mL_78x78_LH_FTIR1_or.csv	150	14	cellulose,plant fibres	620.498	6.30779	45.9314	7.2817	892.63	1.38358e-09
151	E:/Veroeffentlichungen/Paperinpreparation/PyvsFTIR/pygcms/Sediment_He430_5_38,85mL_78x78_LH_FTIR1_or.csv	151	14	cellulose,plant fibres	620.498	1.73205	24.9098	14.3817	1888.37	2.92697e-09
152	E:/Veroeffentlichungen/Paperinpreparation/PyvsFTIR/pygcms/Sediment_He430_5_38,85mL_78x78_LH_FTIR1_or.csv	152	14	cellulose,plant fibres	620.498	1.73205	24.9098	14.3817	1888.37	2.92697e-09
153	E:/Veroeffentlichungen/Paperinpreparation/PyvsFTIR/pygcms/Sediment_He430_5_38,85mL_78x78_LH_FTIR1_or.csv	153	14	cellulose,plant fibres	620.498	1.73205	24.9098	14.3817	1888.37	2.92697e-09
154	E:/Veroeffentlichungen/Paperinpreparation/PyvsFTIR/pygcms/Sediment_He430_5_38,85mL_78x78_LH_FTIR1_or.csv	154	14	cellulose,plant fibres	620.498	7.25219	49.8196	6.86959	861.705	1.33564e-09
155	E:/Veroeffentlichungen/Paperinpreparation/PyvsFTIR/pygcms/Sediment_He430_5_38,85mL_78x78_LH_FTIR1_or.csv	155	14	cellulose,plant fibres	620.498	1.62117	24.9098	15.3653	2155.5	3.34102e-09
156	E:/Veroeffentlichungen/Paperinpreparation/PyvsFTIR/pygcms/Sediment_He430_5_38,85mL_78x78_LH_FTIR1_or.csv	156	14	cellulose,plant fibres	620.498	1.73205	24.9098	14.3817	1888.37	2.92697e-09
157	E:/Veroeffentlichungen/Paperinpreparation/PyvsFTIR/pygcms/Sediment_He430_5_38,85mL_78x78_LH_FTIR1_or.csv	157	14	cellulose,plant fibres	620.498	5	55.7	11.14	2533.51	3.92694e-09
158	E:/Veroeffentlichungen/Paperinpreparation/PyvsFTIR/pygcms/Sediment_He430_5_38,85mL_78x78_LH_FTIR1_or.csv	158	14	cellulose,plant fibres	620.498	1.73205	24.9098	14.3817	1888.37	2.92697e-09
159	E:/Veroeffentlichungen/Paperinpreparation/PyvsFTIR/pygcms/Sediment_He430_5_38,85mL_78x78_LH_FTIR1_or.csv	159	14	cellulose,plant fibres	620.498	3.51555	35.2278	10.0206	1296.48	2.00954e-09
160	E:/Veroeffentlichungen/Paperinpreparation/PyvsFTIR/pygcms/Sediment_He430_5_38,85mL_78x78_LH_FTIR1_or.csv	160	14	cellulose,plant fibres	620.498	1.73205	24.9098	14.3817	1888.37	2.92697e-09
161	E:/Veroeffentlichungen/Paperinpreparation/PyvsFTIR/pygcms/Sediment_He430_5_38,85mL_78x78_LH_FTIR1_or.csv	161	14	cellulose,plant fibres	620.498	5	55.7	11.14	2533.51	3.92694e-09
162	E:/Veroeffentlichungen/Paperinpreparation/PyvsFTIR/pygcms/Sediment_He430_5_38,85mL_78x78_LH_FTIR1_or.csv	162	14	cellulose,plant fibres	620.498	1.73205	24.9098	14.3817	1888.37	2.92697e-09
163	E:/Veroeffentlichungen/Paperinpreparation/PyvsFTIR/pygcms/Sediment_He430_5_38,85mL_78x78_LH_FTIR1_or.csv	163	14	cellulose,plant fibres	620.498	5.20799	45.9314	8.81941	1309.44	2.02963e-09
164	E:/Veroeffentlichungen/Paperinpreparation/PyvsFTIR/pygcms/Sediment_He430_5_38,85mL_78x78_LH_FTIR1_or.csv	164	14	cellulose,plant fibres	496.398	2.44949	24.9098	10.1694	944.183	1.46348e-09
165	E:/Veroeffentlichungen/Paperinpreparation/PyvsFTIR/pygcms/Sediment_He430_5_38,85mL_78x78_LH_FTIR1_or.csv	165	14	cellulose,plant fibres	496.398	4.4712	35.2278	7.87882	801.5	1.24233e-09
166	E:/Veroeffentlichungen/Paperinpreparation/PyvsFTIR/pygcms/Sediment_He430_5_38,85mL_78x78_LH_FTIR1_or.csv	166	14	cellulose,plant fibres	496.398	4	44.56	11.14	2026.81	3.14155e-09
167	E:/Veroeffentlichungen/Paperinpreparation/PyvsFTIR/pygcms/Sediment_He430_5_38,85mL_78x78_LH_FTIR1_or.csv	167	14	cellulose,plant fibres	496.398	4	44.56	11.14	2026.81	3.14155e-09
168	E:/Veroeffentlichungen/Paperinpreparation/PyvsFTIR/pygcms/Sediment_He430_5_38,85mL_78x78_LH_FTIR1_or.csv	168	14	cellulose,plant fibres	496.398	1	15.7543	15.7543	1433.17	2.22141e-09
169	E:/Veroeffentlichungen/Paperinpreparation/PyvsFTIR/pygcms/Sediment_He430_5_38,85mL_78x78_LH_FTIR1_or.csv	169	14	cellulose,plant fibres	496.398	2.61803	24.9098	9.5147	826.526	1.28112e-09
170	E:/Veroeffentlichungen/Paperinpreparation/PyvsFTIR/pygcms/Sediment_He430_5_38,85mL_78x78_LH_FTIR1_or.csv	170	14	cellulose,plant fibres	496.398	2.61803	24.9098	9.5147	826.526	1.28112e-09
171	E:/Veroeffentlichungen/Paperinpreparation/PyvsFTIR/pygcms/Sediment_He430_5_38,85mL_78x78_LH_FTIR1_or.csv	171	14	cellulose,plant fibres	496.398	4.4712	35.2278	7.87882	801.5	1.24233e-09
172	E:/Veroeffentlichungen/Paperinpreparation/PyvsFTIR/pygcms/Sediment_He430_5_38,85mL_78x78_LH_FTIR1_or.csv	172	14	cellulose,plant fibres	496.398	4	44.56	11.14	2026.81	3.14155e-09
173	E:/Veroeffentlichungen/Paperinpreparation/PyvsFTIR/pygcms/Sediment_He430_5_38,85mL_78x78_LH_FTIR1_or.csv	173	14	cellulose,plant fibres	496.398	2.61803	24.9098	9.5147	826.526	1.28112e-09
174	E:/Veroeffentlichungen/Paperinpreparation/PyvsFTIR/pygcms/Sediment_He430_5_38,85mL_78x78_LH_FTIR1_or.csv	174	14	cellulose,plant fibres	496.398	2.61803	24.9098	9.5147	826.526	1.28112e-09
175	E:/Veroeffentlichungen/Paperinpreparation/PyvsFTIR/pygcms/Sediment_He430_5_38,85mL_78x78_LH_FTIR1_or.csv	175	14	cellulose,plant fibres	496.398	1.63299	22.28	13.6437	1520.1	2.35616e-09
176	E:/Veroeffentlichungen/Paperinpreparation/PyvsFTIR/pygcms/Sediment_He430_5_38,85mL_78x78_LH_FTIR1_or.csv	176	14	cellulose,plant fibres	496.398	5.82843	35.2278	6.04413	471.682	7.31107e-10
177	E:/Veroeffentlichungen/Paperinpreparation/PyvsFTIR/pygcms/Sediment_He430_5_38,85mL_78x78_LH_FTIR1_or.csv	177	14	cellulose,plant fibres	496.398	2.61803	24.9098	9.5147	826.526	1.28112e-09
178	E:/Veroeffentlichungen/Paperinpreparation/PyvsFTIR/pygcms/Sediment_He430_5_38,85mL_78x78_LH_FTIR1_or.csv	178	14	cellulose,plant fibres	496.398	6.8541	40.1658	5.86012	505.552	7.83606e-10
179	E:/Veroeffentlichungen/Paperinpreparation/PyvsFTIR/pygcms/Sediment_He430_5_38,85mL_78x78_LH_FTIR1_or.csv	179	14	cellulose,plant fibres	496.398	5.82843	35.2278	6.04413	471.682	7.31107e-10
180	E:/Veroeffentlichungen/Paperinpreparation/PyvsFTIR/pygcms/Sediment_He430_5_38,85mL_78x78_LH_FTIR1_or.csv	180	14	cellulose,plant fibres	496.398	2.44949	24.9098	10.1694	944.183	1.46348e-09
181	E:/Veroeffentlichungen/Paperinpreparation/PyvsFTIR/pygcms/Sediment_He430_5_38,85mL_78x78_LH_FTIR1_or.csv	181	14	cellulose,plant fibres	496.398	2.61803	24.9098	9.5147	826.526	1.28112e-09
182	E:/Veroeffentlichungen/Paperinpreparation/PyvsFTIR/pygcms/Sediment_He430_5_38,85mL_78x78_LH_FTIR1_or.csv	182	14	cellulose,plant fibres	496.398	1	15.7543	15.7543	1433.17	2.22141e-09
183	E:/Veroeffentlichungen/Paperinpreparation/PyvsFTIR/pygcms/Sediment_He430_5_38,85mL_78x78_LH_FTIR1_or.csv	183	14	cellulose,plant fibres	496.398	2.61803	24.9098	9.5147	826.526	1.28112e-09
184	E:/Veroeffentlichungen/Paperinpreparation/PyvsFTIR/pygcms/Sediment_He430_5_38,85mL_78x78_LH_FTIR1_or.csv	184	14	cellulose,plant fibres	496.398	2.44949	24.9098	10.1694	944.183	1.46348e-09
185	E:/Veroeffentlichungen/Paperinpreparation/PyvsFTIR/pygcms/Sediment_He430_5_38,85mL_78x78_LH_FTIR1_or.csv	185	14	cellulose,plant fibres	496.398	1	15.7543	15.7543	1433.17	2.22141e-09
186	E:/Veroeffentlichungen/Paperinpreparation/PyvsFTIR/pygcms/Sediment_He430_5_38,85mL_78x78_LH_FTIR1_or.csv	186	14	cellulose,plant fibres	496.398	2.61803	24.9098	9.5147	826.526	1.28112e-09
187	E:/Veroeffentlichungen/Paperinpreparation/PyvsFTIR/pygcms/Sediment_He430_5_38,85mL_78x78_LH_FTIR1_or.csv	187	14	cellulose,plant fibres	496.398	2.44949	24.9098	10.1694	944.183	1.46348e-09
188	E:/Veroeffentlichungen/Paperinpreparation/PyvsFTIR/pygcms/Sediment_He430_5_38,85mL_78x78_LH_FTIR1_or.csv	188	14	cellulose,plant fibres	496.398	6.8541	40.1658	5.86012	505.552	7.83606e-10
189	E:/Veroeffentlichungen/Paperinpreparation/PyvsFTIR/pygcms/Sediment_He430_5_38,85mL_78x78_LH_FTIR1_or.csv	189	14	cellulose,plant fibres	496.398	1	15.7543	15.7543	1433.17	2.22141e-09
190	E:/Veroeffentlichungen/Paperinpreparation/PyvsFTIR/pygcms/Sediment_He430_5_38,85mL_78x78_LH_FTIR1_or.csv	190	14	cellulose,plant fibres	496.398	2.61803	24.9098	9.5147	826.526	1.28112e-09
191	E:/Veroeffentlichungen/Paperinpreparation/PyvsFTIR/pygcms/Sediment_He430_5_38,85mL_78x78_LH_FTIR1_or.csv	191	14	cellulose,plant fibres	496.398	2.44949	24.9098	10.1694	944.183	1.46348e-09
192	E:/Veroeffentlichungen/Paperinpreparation/PyvsFTIR/pygcms/Sediment_He430_5_38,85mL_78x78_LH_FTIR1_or.csv	192	14	cellulose,plant fibres	496.398	4	44.56	11.14	2026.81	3.14155e-09
193	E:/Veroeffentlichungen/Paperinpreparation/PyvsFTIR/pygcms/Sediment_He430_5_38,85mL_78x78_LH_FTIR1_or.csv	193	14	cellulose,plant fibres	496.398	6.8541	40.1658	5.86012	505.552	7.83606e-10
194	E:/Veroeffentlichungen/Paperinpreparation/PyvsFTIR/pygcms/Sediment_He430_5_38,85mL_78x78_LH_FTIR1_or.csv	194	14	cellulose,plant fibres	496.398	1	15.7543	15.7543	1433.17	2.22141e-09
195	E:/Veroeffentlichungen/Paperinpreparation/PyvsFTIR/pygcms/Sediment_He430_5_38,85mL_78x78_LH_FTIR1_or.csv	195	14	cellulose,plant fibres	496.398	4	44.56	11.14	2026.81	3.14155e-09
196	E:/Veroeffentlichungen/Paperinpreparation/PyvsFTIR/pygcms/Sediment_He430_5_38,85mL_78x78_LH_FTIR1_or.csv	196	14	cellulose,plant fibres	496.398	4.4712	35.2278	7.87882	801.5	1.24233e-09
197	E:/Veroeffentlichungen/Paperinpreparation/PyvsFTIR/pygcms/Sediment_He430_5_38,85mL_78x78_LH_FTIR1_or.csv	197	14	cellulose,plant fibres	496.398	6.8541	40.1658	5.86012	505.552	7.83606e-10
198	E:/Veroeffentlichungen/Paperinpreparation/PyvsFTIR/pygcms/Sediment_He430_5_38,85mL_78x78_LH_FTIR1_or.csv	198	14	cellulose,plant fibres	496.398	2.44949	24.9098	10.1694	944.183	1.46348e-09
199	E:/Veroeffentlichungen/Paperinpreparation/PyvsFTIR/pygcms/Sediment_He430_5_38,85mL_78x78_LH_FTIR1_or.csv	199	14	cellulose,plant fibres	496.398	6.16566	40.1658	6.51444	624.753	9.68367e-10
200	E:/Veroeffentlichungen/Paperinpreparation/PyvsFTIR/pygcms/Sediment_He430_5_38,85mL_78x78_LH_FTIR1_or.csv	200	14	cellulose,plant fibres	496.398	5.82843	35.2278	6.04413	471.682	7.31107e-10
201	E:/Veroeffentlichungen/Paperinpreparation/PyvsFTIR/pygcms/Sediment_He430_5_38,85mL_78x78_LH_FTIR1_or.csv	201	14	cellulose,plant fibres	496.398	1	15.7543	15.7543	1433.17	2.22141e-09
202	E:/Veroeffentlichungen/Paperinpreparation/PyvsFTIR/pygcms/Sediment_He430_5_38,85mL_78x78_LH_FTIR1_or.csv	202	14	cellulose,plant fibres	496.398	2.61803	24.9098	9.5147	826.526	1.28112e-09
203	E:/Veroeffentlichungen/Paperinpreparation/PyvsFTIR/pygcms/Sediment_He430_5_38,85mL_78x78_LH_FTIR1_or.csv	203	14	cellulose,plant fibres	496.398	2.61803	24.9098	9.5147	826.526	1.28112e-09
204	E:/Veroeffentlichungen/Paperinpreparation/PyvsFTIR/pygcms/Sediment_He430_5_38,85mL_78x78_LH_FTIR1_or.csv	204	14	cellulose,plant fibres	372.299	1.73205	15.7543	9.09577	477.723	7.4047e-10
205	E:/Veroeffentlichungen/Paperinpreparation/PyvsFTIR/pygcms/Sediment_He430_5_38,85mL_78x78_LH_FTIR1_or.csv	205	14	cellulose,plant fibres	372.299	3	33.42	11.14	1520.1	2.35616e-09
206	E:/Veroeffentlichungen/Paperinpreparation/PyvsFTIR/pygcms/Sediment_He430_5_38,85mL_78x78_LH_FTIR1_or.csv	206	14	cellulose,plant fibres	372.299	1.73205	15.7543	9.09577	477.723	7.4047e-10
207	E:/Veroeffentlichungen/Paperinpreparation/PyvsFTIR/pygcms/Sediment_He430_5_38,85mL_78x78_LH_FTIR1_or.csv	207	14	cellulose,plant fibres	372.299	1.73205	15.7543	9.09577	477.723	7.4047e-10
208	E:/Veroeffentlichungen/Paperinpreparation/PyvsFTIR/pygcms/Sediment_He430_5_38,85mL_78x78_LH_FTIR1_or.csv	208	14	cellulose,plant fibres	372.299	4.39107	24.9098	5.67283	293.81	4.55406e-10
209	E:/Veroeffentlichungen/Paperinpreparation/PyvsFTIR/pygcms/Sediment_He430_5_38,85mL_78x78_LH_FTIR1_or.csv	209	14	cellulose,plant fibres	372.299	3	33.42	11.14	1520.1	2.35616e-09
210	E:/Veroeffentlichungen/Paperinpreparation/PyvsFTIR/pygcms/Sediment_He430_5_38,85mL_78x78_LH_FTIR1_or.csv	210	14	cellulose,plant fibres	372.299	3	33.42	11.14	1520.1	2.35616e-09
211	E:/Veroeffentlichungen/Paperinpreparation/PyvsFTIR/pygcms/Sediment_He430_5_38,85mL_78x78_LH_FTIR1_or.csv	211	14	cellulose,plant fibres	372.299	4.39107	24.9098	5.67283	293.81	4.55406e-10
212	E:/Veroeffentlichungen/Paperinpreparation/PyvsFTIR/pygcms/Sediment_He430_5_38,85mL_78x78_LH_FTIR1_or.csv	212	14	cellulose,plant fibres	372.299	3	33.42	11.14	1520.1	2.35616e-09
213	E:/Veroeffentlichungen/Paperinpreparation/PyvsFTIR/pygcms/Sediment_He430_5_38,85mL_78x78_LH_FTIR1_or.csv	213	14	cellulose,plant fibres	372.299	1.73205	15.7543	9.09577	477.723	7.4047e-10
214	E:/Veroeffentlichungen/Paperinpreparation/PyvsFTIR/pygcms/Sediment_He430_5_38,85mL_78x78_LH_FTIR1_or.csv	214	14	cellulose,plant fibres	372.299	4.39107	24.9098	5.67283	293.81	4.55406e-10
215	E:/Veroeffentlichungen/Paperinpreparation/PyvsFTIR/pygcms/Sediment_He430_5_38,85mL_78x78_LH_FTIR1_or.csv	215	14	cellulose,plant fibres	372.299	3	33.42	11.14	1520.1	2.35616e-09
216	E:/Veroeffentlichungen/Paperinpreparation/PyvsFTIR/pygcms/Sediment_He430_5_38,85mL_78x78_LH_FTIR1_or.csv	216	14	cellulose,plant fibres	372.299	4.39107	24.9098	5.67283	293.81	4.55406e-10
217	E:/Veroeffentlichungen/Paperinpreparation/PyvsFTIR/pygcms/Sediment_He430_5_38,85mL_78x78_LH_FTIR1_or.csv	217	14	cellulose,plant fibres	372.299	1.73205	15.7543	9.09577	477.723	7.4047e-10
218	E:/Veroeffentlichungen/Paperinpreparation/PyvsFTIR/pygcms/Sediment_He430_5_38,85mL_78x78_LH_FTIR1_or.csv	218	14	cellulose,plant fibres	372.299	4.39107	24.9098	5.67283	293.81	4.55406e-10
219	E:/Veroeffentlichungen/Paperinpreparation/PyvsFTIR/pygcms/Sediment_He430_5_38,85mL_78x78_LH_FTIR1_or.csv	219	14	cellulose,plant fibres	372.299	1.73205	15.7543	9.09577	477.723	7.4047e-10
220	E:/Veroeffentlichungen/Paperinpreparation/PyvsFTIR/pygcms/Sediment_He430_5_38,85mL_78x78_LH_FTIR1_or.csv	220	14	cellulose,plant fibres	372.299	1.73205	15.7543	9.09577	477.723	7.4047e-10
221	E:/Veroeffentlichungen/Paperinpreparation/PyvsFTIR/pygcms/Sediment_He430_5_38,85mL_78x78_LH_FTIR1_or.csv	221	14	cellulose,plant fibres	372.299	1.73205	15.7543	9.09577	477.723	7.4047e-10
222	E:/Veroeffentlichungen/Paperinpreparation/PyvsFTIR/pygcms/Sediment_He430_5_38,85mL_78x78_LH_FTIR1_or.csv	222	14	cellulose,plant fibres	372.299	3	33.42	11.14	1520.1	2.35616e-09
223	E:/Veroeffentlichungen/Paperinpreparation/PyvsFTIR/pygcms/Sediment_He430_5_38,85mL_78x78_LH_FTIR1_or.csv	223	14	cellulose,plant fibres	372.299	1.73205	15.7543	9.09577	477.723	7.4047e-10
224	E:/Veroeffentlichungen/Paperinpreparation/PyvsFTIR/pygcms/Sediment_He430_5_38,85mL_78x78_LH_FTIR1_or.csv	224	14	cellulose,plant fibres	372.299	1.73205	15.7543	9.09577	477.723	7.4047e-10
225	E:/Veroeffentlichungen/Paperinpreparation/PyvsFTIR/pygcms/Sediment_He430_5_38,85mL_78x78_LH_FTIR1_or.csv	225	14	cellulose,plant fibres	372.299	1.73205	15.7543	9.09577	477.723	7.4047e-10
226	E:/Veroeffentlichungen/Paperinpreparation/PyvsFTIR/pygcms/Sediment_He430_5_38,85mL_78x78_LH_FTIR1_or.csv	226	14	cellulose,plant fibres	372.299	3	33.42	11.14	1520.1	2.35616e-09
227	E:/Veroeffentlichungen/Paperinpreparation/PyvsFTIR/pygcms/Sediment_He430_5_38,85mL_78x78_LH_FTIR1_or.csv	227	14	cellulose,plant fibres	372.299	3	33.42	11.14	1520.1	2.35616e-09
228	E:/Veroeffentlichungen/Paperinpreparation/PyvsFTIR/pygcms/Sediment_He430_5_38,85mL_78x78_LH_FTIR1_or.csv	228	14	cellulose,plant fibres	372.299	3	33.42	11.14	1520.1	2.35616e-09
229	E:/Veroeffentlichungen/Paperinpreparation/PyvsFTIR/pygcms/Sediment_He430_5_38,85mL_78x78_LH_FTIR1_or.csv	229	14	cellulose,plant fibres	372.299	3	33.42	11.14	1520.1	2.35616e-09
230	E:/Veroeffentlichungen/Paperinpreparation/PyvsFTIR/pygcms/Sediment_He430_5_38,85mL_78x78_LH_FTIR1_or.csv	230	14	cellulose,plant fibres	372.299	3	33.42	11.14	1520.1	2.35616e-09
231	E:/Veroeffentlichungen/Paperinpreparation/PyvsFTIR/pygcms/Sediment_He430_5_38,85mL_78x78_LH_FTIR1_or.csv	231	14	cellulose,plant fibres	372.299	1.73205	15.7543	9.09577	477.723	7.4047e-10
232	E:/Veroeffentlichungen/Paperinpreparation/PyvsFTIR/pygcms/Sediment_He430_5_38,85mL_78x78_LH_FTIR1_or.csv	232	14	cellulose,plant fibres	372.299	1.73205	15.7543	9.09577	477.723	7.4047e-10
233	E:/Veroeffentlichungen/Paperinpreparation/PyvsFTIR/pygcms/Sediment_He430_5_38,85mL_78x78_LH_FTIR1_or.csv	233	14	cellulose,plant fibres	372.299	3	33.42	11.14	1520.1	2.35616e-09
234	E:/Veroeffentlichungen/Paperinpreparation/PyvsFTIR/pygcms/Sediment_He430_5_38,85mL_78x78_LH_FTIR1_or.csv	234	14	cellulose,plant fibres	372.299	1.73205	15.7543	9.09577	477.723	7.4047e-10
235	E:/Veroeffentlichungen/Paperinpreparation/PyvsFTIR/pygcms/Sediment_He430_5_38,85mL_78x78_LH_FTIR1_or.csv	235	14	cellulose,plant fibres	372.299	3	33.42	11.14	1520.1	2.35616e-09
236	E:/Veroeffentlichungen/Paperinpreparation/PyvsFTIR/pygcms/Sediment_He430_5_38,85mL_78x78_LH_FTIR1_or.csv	236	14	cellulose,plant fibres	372.299	1.73205	15.7543	9.09577	477.723	7.4047e-10
237	E:/Veroeffentlichungen/Paperinpreparation/PyvsFTIR/pygcms/Sediment_He430_5_38,85mL_78x78_LH_FTIR1_or.csv	237	14	cellulose,plant fibres	372.299	3	33.42	11.14	1520.1	2.35616e-09
238	E:/Veroeffentlichungen/Paperinpreparation/PyvsFTIR/pygcms/Sediment_He430_5_38,85mL_78x78_LH_FTIR1_or.csv	238	14	cellulose,plant fibres	372.299	3	33.42	11.14	1520.1	2.35616e-09
239	E:/Veroeffentlichungen/Paperinpreparation/PyvsFTIR/pygcms/Sediment_He430_5_38,85mL_78x78_LH_FTIR1_or.csv	239	14	cellulose,plant fibres	372.299	3	33.42	11.14	1520.1	2.35616e-09
240	E:/Veroeffentlichungen/Paperinpreparation/PyvsFTIR/pygcms/Sediment_He430_5_38,85mL_78x78_LH_FTIR1_or.csv	240	14	cellulose,plant fibres	372.299	3	33.42	11.14	1520.1	2.35616e-09
241	E:/Veroeffentlichungen/Paperinpreparation/PyvsFTIR/pygcms/Sediment_He430_5_38,85mL_78x78_LH_FTIR1_or.csv	241	14	cellulose,plant fibres	372.299	1.73205	15.7543	9.09577	477.723	7.4047e-10
242	E:/Veroeffentlichungen/Paperinpreparation/PyvsFTIR/pygcms/Sediment_He430_5_38,85mL_78x78_LH_FTIR1_or.csv	242	14	cellulose,plant fibres	372.299	1.73205	15.7543	9.09577	477.723	7.4047e-10
243	E:/Veroeffentlichungen/Paperinpreparation/PyvsFTIR/pygcms/Sediment_He430_5_38,85mL_78x78_LH_FTIR1_or.csv	243	14	cellulose,plant fibres	372.299	3	33.42	11.14	1520.1	2.35616e-09
244	E:/Veroeffentlichungen/Paperinpreparation/PyvsFTIR/pygcms/Sediment_He430_5_38,85mL_78x78_LH_FTIR1_or.csv	244	14	cellulose,plant fibres	372.299	3	33.42	11.14	1520.1	2.35616e-09
245	E:/Veroeffentlichungen/Paperinpreparation/PyvsFTIR/pygcms/Sediment_He430_5_38,85mL_78x78_LH_FTIR1_or.csv	245	14	cellulose,plant fibres	372.299	1.73205	15.7543	9.09577	477.723	7.4047e-10
246	E:/Veroeffentlichungen/Paperinpreparation/PyvsFTIR/pygcms/Sediment_He430_5_38,85mL_78x78_LH_FTIR1_or.csv	246	14	cellulose,plant fibres	372.299	1.73205	15.7543	9.09577	477.723	7.4047e-10
247	E:/Veroeffentlichungen/Paperinpreparation/PyvsFTIR/pygcms/Sediment_He430_5_38,85mL_78x78_LH_FTIR1_or.csv	247	14	cellulose,plant fibres	372.299	1.73205	15.7543	9.09577	477.723	7.4047e-10
248	E:/Veroeffentlichungen/Paperinpreparation/PyvsFTIR/pygcms/Sediment_He430_5_38,85mL_78x78_LH_FTIR1_or.csv	248	14	cellulose,plant fibres	372.299	4.39107	24.9098	5.67283	293.81	4.55406e-10
249	E:/Veroeffentlichungen/Paperinpreparation/PyvsFTIR/pygcms/Sediment_He430_5_38,85mL_78x78_LH_FTIR1_or.csv	249	14	cellulose,plant fibres	372.299	3	33.42	11.14	1520.1	2.35616e-09
250	E:/Veroeffentlichungen/Paperinpreparation/PyvsFTIR/pygcms/Sediment_He430_5_38,85mL_78x78_LH_FTIR1_or.csv	250	14	cellulose,plant fibres	372.299	1.73205	15.7543	9.09577	477.723	7.4047e-10
251	E:/Veroeffentlichungen/Paperinpreparation/PyvsFTIR/pygcms/Sediment_He430_5_38,85mL_78x78_LH_FTIR1_or.csv	251	14	cellulose,plant fibres	372.299	1.73205	15.7543	9.09577	477.723	7.4047e-10
252	E:/Veroeffentlichungen/Paperinpreparation/PyvsFTIR/pygcms/Sediment_He430_5_38,85mL_78x78_LH_FTIR1_or.csv	252	14	cellulose,plant fibres	372.299	3	33.42	11.14	1520.1	2.35616e-09
253	E:/Veroeffentlichungen/Paperinpreparation/PyvsFTIR/pygcms/Sediment_He430_5_38,85mL_78x78_LH_FTIR1_or.csv	253	14	cellulose,plant fibres	372.299	1.73205	15.7543	9.09577	477.723	7.4047e-10
254	E:/Veroeffentlichungen/Paperinpreparation/PyvsFTIR/pygcms/Sediment_He430_5_38,85mL_78x78_LH_FTIR1_or.csv	254	14	cellulose,plant fibres	372.299	1.73205	15.7543	9.09577	477.723	7.4047e-10
255	E:/Veroeffentlichungen/Paperinpreparation/PyvsFTIR/pygcms/Sediment_He430_5_38,85mL_78x78_LH_FTIR1_or.csv	255	14	cellulose,plant fibres	248.199	2	22.28	11.14	1013.4	1.57077e-09
256	E:/Veroeffentlichungen/Paperinpreparation/PyvsFTIR/pygcms/Sediment_He430_5_38,85mL_78x78_LH_FTIR1_or.csv	256	14	cellulose,plant fibres	248.199	2	22.28	11.14	1013.4	1.57077e-09
257	E:/Veroeffentlichungen/Paperinpreparation/PyvsFTIR/pygcms/Sediment_He430_5_38,85mL_78x78_LH_FTIR1_or.csv	257	14	cellulose,plant fibres	248.199	2	22.28	11.14	1013.4	1.57077e-09
258	E:/Veroeffentlichungen/Paperinpreparation/PyvsFTIR/pygcms/Sediment_He430_5_38,85mL_78x78_LH_FTIR1_or.csv	258	14	cellulose,plant fibres	248.199	2	22.28	11.14	1013.4	1.57077e-09
259	E:/Veroeffentlichungen/Paperinpreparation/PyvsFTIR/pygcms/Sediment_He430_5_38,85mL_78x78_LH_FTIR1_or.csv	259	14	cellulose,plant fibres	248.199	2	22.28	11.14	1013.4	1.57077e-09
260	E:/Veroeffentlichungen/Paperinpreparation/PyvsFTIR/pygcms/Sediment_He430_5_38,85mL_78x78_LH_FTIR1_or.csv	260	14	cellulose,plant fibres	248.199	2	22.28	11.14	1013.4	1.57077e-09
261	E:/Veroeffentlichungen/Paperinpreparation/PyvsFTIR/pygcms/Sediment_He430_5_38,85mL_78x78_LH_FTIR1_or.csv	261	14	cellulose,plant fibres	248.199	2	22.28	11.14	1013.4	1.57077e-09
262	E:/Veroeffentlichungen/Paperinpreparation/PyvsFTIR/pygcms/Sediment_He430_5_38,85mL_78x78_LH_FTIR1_or.csv	262	14	cellulose,plant fibres	248.199	2	22.28	11.14	1013.4	1.57077e-09
263	E:/Veroeffentlichungen/Paperinpreparation/PyvsFTIR/pygcms/Sediment_He430_5_38,85mL_78x78_LH_FTIR1_or.csv	263	14	cellulose,plant fibres	248.199	2	22.28	11.14	1013.4	1.57077e-09
264	E:/Veroeffentlichungen/Paperinpreparation/PyvsFTIR/pygcms/Sediment_He430_5_38,85mL_78x78_LH_FTIR1_or.csv	264	14	cellulose,plant fibres	248.199	2	22.28	11.14	1013.4	1.57077e-09
265	E:/Veroeffentlichungen/Paperinpreparation/PyvsFTIR/pygcms/Sediment_He430_5_38,85mL_78x78_LH_FTIR1_or.csv	265	14	cellulose,plant fibres	248.199	2	22.28	11.14	1013.4	1.57077e-09
266	E:/Veroeffentlichungen/Paperinpreparation/PyvsFTIR/pygcms/Sediment_He430_5_38,85mL_78x78_LH_FTIR1_or.csv	266	14	cellulose,plant fibres	248.199	2	22.28	11.14	1013.4	1.57077e-09
267	E:/Veroeffentlichungen/Paperinpreparation/PyvsFTIR/pygcms/Sediment_He430_5_38,85mL_78x78_LH_FTIR1_or.csv	267	14	cellulose,plant fibres	248.199	2	22.28	11.14	1013.4	1.57077e-09
268	E:/Veroeffentlichungen/Paperinpreparation/PyvsFTIR/pygcms/Sediment_He430_5_38,85mL_78x78_LH_FTIR1_or.csv	268	14	cellulose,plant fibres	248.199	2	22.28	11.14	1013.4	1.57077e-09
269	E:/Veroeffentlichungen/Paperinpreparation/PyvsFTIR/pygcms/Sediment_He430_5_38,85mL_78x78_LH_FTIR1_or.csv	269	14	cellulose,plant fibres	248.199	2	22.28	11.14	1013.4	1.57077e-09
270	E:/Veroeffentlichungen/Paperinpreparation/PyvsFTIR/pygcms/Sediment_He430_5_38,85mL_78x78_LH_FTIR1_or.csv	270	14	cellulose,plant fibres	248.199	2	22.28	11.14	1013.4	1.57077e-09
271	E:/Veroeffentlichungen/Paperinpreparation/PyvsFTIR/pygcms/Sediment_He430_5_38,85mL_78x78_LH_FTIR1_or.csv	271	14	cellulose,plant fibres	248.199	2	22.28	11.14	1013.4	1.57077e-09
272	E:/Veroeffentlichungen/Paperinpreparation/PyvsFTIR/pygcms/Sediment_He430_5_38,85mL_78x78_LH_FTIR1_or.csv	272	14	cellulose,plant fibres	248.199	2	22.28	11.14	1013.4	1.57077e-09
273	E:/Veroeffentlichungen/Paperinpreparation/PyvsFTIR/pygcms/Sediment_He430_5_38,85mL_78x78_LH_FTIR1_or.csv	273	14	cellulose,plant fibres	248.199	2	22.28	11.14	1013.4	1.57077e-09
274	E:/Veroeffentlichungen/Paperinpreparation/PyvsFTIR/pygcms/Sediment_He430_5_38,85mL_78x78_LH_FTIR1_or.csv	274	14	cellulose,plant fibres	248.199	2	22.28	11.14	1013.4	1.57077e-09
275	E:/Veroeffentlichungen/Paperinpreparation/PyvsFTIR/pygcms/Sediment_He430_5_38,85mL_78x78_LH_FTIR1_or.csv	275	14	cellulose,plant fibres	248.199	2	22.28	11.14	1013.4	1.57077e-09
276	E:/Veroeffentlichungen/Paperinpreparation/PyvsFTIR/pygcms/Sediment_He430_5_38,85mL_78x78_LH_FTIR1_or.csv	276	14	cellulose,plant fibres	248.199	2	22.28	11.14	1013.4	1.57077e-09
277	E:/Veroeffentlichungen/Paperinpreparation/PyvsFTIR/pygcms/Sediment_He430_5_38,85mL_78x78_LH_FTIR1_or.csv	277	14	cellulose,plant fibres	248.199	2	22.28	11.14	1013.4	1.57077e-09
278	E:/Veroeffentlichungen/Paperinpreparation/PyvsFTIR/pygcms/Sediment_He430_5_38,85mL_78x78_LH_FTIR1_or.csv	278	14	cellulose,plant fibres	248.199	2	22.28	11.14	1013.4	1.57077e-09
279	E:/Veroeffentlichungen/Paperinpreparation/PyvsFTIR/pygcms/Sediment_He430_5_38,85mL_78x78_LH_FTIR1_or.csv	279	14	cellulose,plant fibres	248.199	2	22.28	11.14	1013.4	1.57077e-09
280	E:/Veroeffentlichungen/Paperinpreparation/PyvsFTIR/pygcms/Sediment_He430_5_38,85mL_78x78_LH_FTIR1_or.csv	280	14	cellulose,plant fibres	248.199	2	22.28	11.14	1013.4	1.57077e-09
281	E:/Veroeffentlichungen/Paperinpreparation/PyvsFTIR/pygcms/Sediment_He430_5_38,85mL_78x78_LH_FTIR1_or.csv	281	14	cellulose,plant fibres	248.199	2	22.28	11.14	1013.4	1.57077e-09
282	E:/Veroeffentlichungen/Paperinpreparation/PyvsFTIR/pygcms/Sediment_He430_5_38,85mL_78x78_LH_FTIR1_or.csv	282	14	cellulose,plant fibres	248.199	2	22.28	11.14	1013.4	1.57077e-09
283	E:/Veroeffentlichungen/Paperinpreparation/PyvsFTIR/pygcms/Sediment_He430_5_38,85mL_78x78_LH_FTIR1_or.csv	283	14	cellulose,plant fibres	248.199	2	22.28	11.14	1013.4	1.57077e-09
284	E:/Veroeffentlichungen/Paperinpreparation/PyvsFTIR/pygcms/Sediment_He430_5_38,85mL_78x78_LH_FTIR1_or.csv	284	14	cellulose,plant fibres	248.199	2	22.28	11.14	1013.4	1.57077e-09
285	E:/Veroeffentlichungen/Paperinpreparation/PyvsFTIR/pygcms/Sediment_He430_5_38,85mL_78x78_LH_FTIR1_or.csv	285	14	cellulose,plant fibres	248.199	2	22.28	11.14	1013.4	1.57077e-09
286	E:/Veroeffentlichungen/Paperinpreparation/PyvsFTIR/pygcms/Sediment_He430_5_38,85mL_78x78_LH_FTIR1_or.csv	286	14	cellulose,plant fibres	248.199	2	22.28	11.14	1013.4	1.57077e-09
287	E:/Veroeffentlichungen/Paperinpreparation/PyvsFTIR/pygcms/Sediment_He430_5_38,85mL_78x78_LH_FTIR1_or.csv	287	14	cellulose,plant fibres	248.199	2	22.28	11.14	1013.4	1.57077e-09
288	E:/Veroeffentlichungen/Paperinpreparation/PyvsFTIR/pygcms/Sediment_He430_5_38,85mL_78x78_LH_FTIR1_or.csv	288	14	cellulose,plant fibres	248.199	2	22.28	11.14	1013.4	1.57077e-09
289	E:/Veroeffentlichungen/Paperinpreparation/PyvsFTIR/pygcms/Sediment_He430_5_38,85mL_78x78_LH_FTIR1_or.csv	289	14	cellulose,plant fibres	248.199	2	22.28	11.14	1013.4	1.57077e-09
290	E:/Veroeffentlichungen/Paperinpreparation/PyvsFTIR/pygcms/Sediment_He430_5_38,85mL_78x78_LH_FTIR1_or.csv	290	14	cellulose,plant fibres	248.199	2	22.28	11.14	1013.4	1.57077e-09
291	E:/Veroeffentlichungen/Paperinpreparation/PyvsFTIR/pygcms/Sediment_He430_5_38,85mL_78x78_LH_FTIR1_or.csv	291	14	cellulose,plant fibres	248.199	2	22.28	11.14	1013.4	1.57077e-09
292	E:/Veroeffentlichungen/Paperinpreparation/PyvsFTIR/pygcms/Sediment_He430_5_38,85mL_78x78_LH_FTIR1_or.csv	292	14	cellulose,plant fibres	248.199	2	22.28	11.14	1013.4	1.57077e-09
293	E:/Veroeffentlichungen/Paperinpreparation/PyvsFTIR/pygcms/Sediment_He430_5_38,85mL_78x78_LH_FTIR1_or.csv	293	14	cellulose,plant fibres	248.199	2	22.28	11.14	1013.4	1.57077e-09
294	E:/Veroeffentlichungen/Paperinpreparation/PyvsFTIR/pygcms/Sediment_He430_5_38,85mL_78x78_LH_FTIR1_or.csv	294	14	cellulose,plant fibres	248.199	2	22.28	11.14	1013.4	1.57077e-09
295	E:/Veroeffentlichungen/Paperinpreparation/PyvsFTIR/pygcms/Sediment_He430_5_38,85mL_78x78_LH_FTIR1_or.csv	295	14	cellulose,plant fibres	248.199	2	22.28	11.14	1013.4	1.57077e-09
296	E:/Veroeffentlichungen/Paperinpreparation/PyvsFTIR/pygcms/Sediment_He430_5_38,85mL_78x78_LH_FTIR1_or.csv	296	14	cellulose,plant fibres	248.199	2	22.28	11.14	1013.4	1.57077e-09
297	E:/Veroeffentlichungen/Paperinpreparation/PyvsFTIR/pygcms/Sediment_He430_5_38,85mL_78x78_LH_FTIR1_or.csv	297	14	cellulose,plant fibres	248.199	2	22.28	11.14	1013.4	1.57077e-09
298	E:/Veroeffentlichungen/Paperinpreparation/PyvsFTIR/pygcms/Sediment_He430_5_38,85mL_78x78_LH_FTIR1_or.csv	298	14	cellulose,plant fibres	248.199	2	22.28	11.14	1013.4	1.57077e-09
299	E:/Veroeffentlichungen/Paperinpreparation/PyvsFTIR/pygcms/Sediment_He430_5_38,85mL_78x78_LH_FTIR1_or.csv	299	14	cellulose,plant fibres	248.199	2	22.28	11.14	1013.4	1.57077e-09
300	E:/Veroeffentlichungen/Paperinpreparation/PyvsFTIR/pygcms/Sediment_He430_5_38,85mL_78x78_LH_FTIR1_or.csv	300	14	cellulose,plant fibres	248.199	2	22.28	11.14	1013.4	1.57077e-09
301	E:/Veroeffentlichungen/Paperinpreparation/PyvsFTIR/pygcms/Sediment_He430_5_38,85mL_78x78_LH_FTIR1_or.csv	301	14	cellulose,plant fibres	248.199	2	22.28	11.14	1013.4	1.57077e-09
302	E:/Veroeffentlichungen/Paperinpreparation/PyvsFTIR/pygcms/Sediment_He430_5_38,85mL_78x78_LH_FTIR1_or.csv	302	14	cellulose,plant fibres	248.199	2	22.28	11.14	1013.4	1.57077e-09
303	E:/Veroeffentlichungen/Paperinpreparation/PyvsFTIR/pygcms/Sediment_He430_5_38,85mL_78x78_LH_FTIR1_or.csv	303	14	cellulose,plant fibres	248.199	2	22.28	11.14	1013.4	1.57077e-09
304	E:/Veroeffentlichungen/Paperinpreparation/PyvsFTIR/pygcms/Sediment_He430_5_38,85mL_78x78_LH_FTIR1_or.csv	304	14	cellulose,plant fibres	248.199	2	22.28	11.14	1013.4	1.57077e-09
305	E:/Veroeffentlichungen/Paperinpreparation/PyvsFTIR/pygcms/Sediment_He430_5_38,85mL_78x78_LH_FTIR1_or.csv	305	14	cellulose,plant fibres	248.199	2	22.28	11.14	1013.4	1.57077e-09
306	E:/Veroeffentlichungen/Paperinpreparation/PyvsFTIR/pygcms/Sediment_He430_5_38,85mL_78x78_LH_FTIR1_or.csv	306	14	cellulose,plant fibres	248.199	2	22.28	11.14	1013.4	1.57077e-09
307	E:/Veroeffentlichungen/Paperinpreparation/PyvsFTIR/pygcms/Sediment_He430_5_38,85mL_78x78_LH_FTIR1_or.csv	307	14	cellulose,plant fibres	248.199	2	22.28	11.14	1013.4	1.57077e-09
308	E:/Veroeffentlichungen/Paperinpreparation/PyvsFTIR/pygcms/Sediment_He430_5_38,85mL_78x78_LH_FTIR1_or.csv	308	14	cellulose,plant fibres	248.199	2	22.28	11.14	1013.4	1.57077e-09
309	E:/Veroeffentlichungen/Paperinpreparation/PyvsFTIR/pygcms/Sediment_He430_5_38,85mL_78x78_LH_FTIR1_or.csv	309	14	cellulose,plant fibres	248.199	2	22.28	11.14	1013.4	1.57077e-09
310	E:/Veroeffentlichungen/Paperinpreparation/PyvsFTIR/pygcms/Sediment_He430_5_38,85mL_78x78_LH_FTIR1_or.csv	310	14	cellulose,plant fibres	248.199	2	22.28	11.14	1013.4	1.57077e-09
311	E:/Veroeffentlichungen/Paperinpreparation/PyvsFTIR/pygcms/Sediment_He430_5_38,85mL_78x78_LH_FTIR1_or.csv	311	14	cellulose,plant fibres	248.199	2	22.28	11.14	1013.4	1.57077e-09
312	E:/Veroeffentlichungen/Paperinpreparation/PyvsFTIR/pygcms/Sediment_He430_5_38,85mL_78x78_LH_FTIR1_or.csv	312	14	cellulose,plant fibres	248.199	2	22.28	11.14	1013.4	1.57077e-09
313	E:/Veroeffentlichungen/Paperinpreparation/PyvsFTIR/pygcms/Sediment_He430_5_38,85mL_78x78_LH_FTIR1_or.csv	313	14	cellulose,plant fibres	248.199	2	22.28	11.14	1013.4	1.57077e-09
314	E:/Veroeffentlichungen/Paperinpreparation/PyvsFTIR/pygcms/Sediment_He430_5_38,85mL_78x78_LH_FTIR1_or.csv	314	14	cellulose,plant fibres	248.199	2	22.28	11.14	1013.4	1.57077e-09
315	E:/Veroeffentlichungen/Paperinpreparation/PyvsFTIR/pygcms/Sediment_He430_5_38,85mL_78x78_LH_FTIR1_or.csv	315	14	cellulose,plant fibres	248.199	2	22.28	11.14	1013.4	1.57077e-09
316	E:/Veroeffentlichungen/Paperinpreparation/PyvsFTIR/pygcms/Sediment_He430_5_38,85mL_78x78_LH_FTIR1_or.csv	316	14	cellulose,plant fibres	248.199	2	22.28	11.14	1013.4	1.57077e-09
317	E:/Veroeffentlichungen/Paperinpreparation/PyvsFTIR/pygcms/Sediment_He430_5_38,85mL_78x78_LH_FTIR1_or.csv	317	14	cellulose,plant fibres	248.199	2	22.28	11.14	1013.4	1.57077e-09
318	E:/Veroeffentlichungen/Paperinpreparation/PyvsFTIR/pygcms/Sediment_He430_5_38,85mL_78x78_LH_FTIR1_or.csv	318	14	cellulose,plant fibres	248.199	2	22.28	11.14	1013.4	1.57077e-09
319	E:/Veroeffentlichungen/Paperinpreparation/PyvsFTIR/pygcms/Sediment_He430_5_38,85mL_78x78_LH_FTIR1_or.csv	319	14	cellulose,plant fibres	248.199	2	22.28	11.14	1013.4	1.57077e-09
320	E:/Veroeffentlichungen/Paperinpreparation/PyvsFTIR/pygcms/Sediment_He430_5_38,85mL_78x78_LH_FTIR1_or.csv	320	14	cellulose,plant fibres	248.199	2	22.28	11.14	1013.4	1.57077e-09
321	E:/Veroeffentlichungen/Paperinpreparation/PyvsFTIR/pygcms/Sediment_He430_5_38,85mL_78x78_LH_FTIR1_or.csv	321	14	cellulose,plant fibres	248.199	2	22.28	11.14	1013.4	1.57077e-09
322	E:/Veroeffentlichungen/Paperinpreparation/PyvsFTIR/pygcms/Sediment_He430_5_38,85mL_78x78_LH_FTIR1_or.csv	322	14	cellulose,plant fibres	248.199	2	22.28	11.14	1013.4	1.57077e-09
323	E:/Veroeffentlichungen/Paperinpreparation/PyvsFTIR/pygcms/Sediment_He430_5_38,85mL_78x78_LH_FTIR1_or.csv	323	14	cellulose,plant fibres	248.199	2	22.28	11.14	1013.4	1.57077e-09
324	E:/Veroeffentlichungen/Paperinpreparation/PyvsFTIR/pygcms/Sediment_He430_5_38,85mL_78x78_LH_FTIR1_or.csv	324	14	cellulose,plant fibres	248.199	2	22.28	11.14	1013.4	1.57077e-09
325	E:/Veroeffentlichungen/Paperinpreparation/PyvsFTIR/pygcms/Sediment_He430_5_38,85mL_78x78_LH_FTIR1_or.csv	325	14	cellulose,plant fibres	248.199	2	22.28	11.14	1013.4	1.57077e-09
326	E:/Veroeffentlichungen/Paperinpreparation/PyvsFTIR/pygcms/Sediment_He430_5_38,85mL_78x78_LH_FTIR1_or.csv	326	14	cellulose,plant fibres	248.199	2	22.28	11.14	1013.4	1.57077e-09
327	E:/Veroeffentlichungen/Paperinpreparation/PyvsFTIR/pygcms/Sediment_He430_5_38,85mL_78x78_LH_FTIR1_or.csv	327	14	cellulose,plant fibres	248.199	2	22.28	11.14	1013.4	1.57077e-09
328	E:/Veroeffentlichungen/Paperinpreparation/PyvsFTIR/pygcms/Sediment_He430_5_38,85mL_78x78_LH_FTIR1_or.csv	328	14	cellulose,plant fibres	248.199	2	22.28	11.14	1013.4	1.57077e-09
329	E:/Veroeffentlichungen/Paperinpreparation/PyvsFTIR/pygcms/Sediment_He430_5_38,85mL_78x78_LH_FTIR1_or.csv	329	14	cellulose,plant fibres	248.199	2	22.28	11.14	1013.4	1.57077e-09
330	E:/Veroeffentlichungen/Paperinpreparation/PyvsFTIR/pygcms/Sediment_He430_5_38,85mL_78x78_LH_FTIR1_or.csv	330	14	cellulose,plant fibres	124.1	1	11.14	11.14	506.702	7.85387e-10
331	E:/Veroeffentlichungen/Paperinpreparation/PyvsFTIR/pygcms/Sediment_He430_5_38,85mL_78x78_LH_FTIR1_or.csv	331	14	cellulose,plant fibres	124.1	1	11.14	11.14	506.702	7.85387e-10
332	E:/Veroeffentlichungen/Paperinpreparation/PyvsFTIR/pygcms/Sediment_He430_5_38,85mL_78x78_LH_FTIR1_or.csv	332	14	cellulose,plant fibres	124.1	1	11.14	11.14	506.702	7.85387e-10
333	E:/Veroeffentlichungen/Paperinpreparation/PyvsFTIR/pygcms/Sediment_He430_5_38,85mL_78x78_LH_FTIR1_or.csv	333	14	cellulose,plant fibres	124.1	1	11.14	11.14	506.702	7.85387e-10
334	E:/Veroeffentlichungen/Paperinpreparation/PyvsFTIR/pygcms/Sediment_He430_5_38,85mL_78x78_LH_FTIR1_or.csv	334	14	cellulose,plant fibres	124.1	1	11.14	11.14	506.702	7.85387e-10
335	E:/Veroeffentlichungen/Paperinpreparation/PyvsFTIR/pygcms/Sediment_He430_5_38,85mL_78x78_LH_FTIR1_or.csv	335	14	cellulose,plant fibres	124.1	1	11.14	11.14	506.702	7.85387e-10
336	E:/Veroeffentlichungen/Paperinpreparation/PyvsFTIR/pygcms/Sediment_He430_5_38,85mL_78x78_LH_FTIR1_or.csv	336	14	cellulose,plant fibres	124.1	1	11.14	11.14	506.702	7.85387e-10
337	E:/Veroeffentlichungen/Paperinpreparation/PyvsFTIR/pygcms/Sediment_He430_5_38,85mL_78x78_LH_FTIR1_or.csv	337	14	cellulose,plant fibres	124.1	1	11.14	11.14	506.702	7.85387e-10
338	E:/Veroeffentlichungen/Paperinpreparation/PyvsFTIR/pygcms/Sediment_He430_5_38,85mL_78x78_LH_FTIR1_or.csv	338	14	cellulose,plant fibres	124.1	1	11.14	11.14	506.702	7.85387e-10
339	E:/Veroeffentlichungen/Paperinpreparation/PyvsFTIR/pygcms/Sediment_He430_5_38,85mL_78x78_LH_FTIR1_or.csv	339	14	cellulose,plant fibres	124.1	1	11.14	11.14	506.702	7.85387e-10
340	E:/Veroeffentlichungen/Paperinpreparation/PyvsFTIR/pygcms/Sediment_He430_5_38,85mL_78x78_LH_FTIR1_or.csv	340	14	cellulose,plant fibres	124.1	1	11.14	11.14	506.702	7.85387e-10
341	E:/Veroeffentlichungen/Paperinpreparation/PyvsFTIR/pygcms/Sediment_He430_5_38,85mL_78x78_LH_FTIR1_or.csv	341	14	cellulose,plant fibres	124.1	1	11.14	11.14	506.702	7.85387e-10
342	E:/Veroeffentlichungen/Paperinpreparation/PyvsFTIR/pygcms/Sediment_He430_5_38,85mL_78x78_LH_FTIR1_or.csv	342	14	cellulose,plant fibres	124.1	1	11.14	11.14	506.702	7.85387e-10
343	E:/Veroeffentlichungen/Paperinpreparation/PyvsFTIR/pygcms/Sediment_He430_5_38,85mL_78x78_LH_FTIR1_or.csv	343	14	cellulose,plant fibres	124.1	1	11.14	11.14	506.702	7.85387e-10
344	E:/Veroeffentlichungen/Paperinpreparation/PyvsFTIR/pygcms/Sediment_He430_5_38,85mL_78x78_LH_FTIR1_or.csv	344	14	cellulose,plant fibres	124.1	1	11.14	11.14	506.702	7.85387e-10
345	E:/Veroeffentlichungen/Paperinpreparation/PyvsFTIR/pygcms/Sediment_He430_5_38,85mL_78x78_LH_FTIR1_or.csv	345	14	cellulose,plant fibres	124.1	1	11.14	11.14	506.702	7.85387e-10
346	E:/Veroeffentlichungen/Paperinpreparation/PyvsFTIR/pygcms/Sediment_He430_5_38,85mL_78x78_LH_FTIR1_or.csv	346	14	cellulose,plant fibres	124.1	1	11.14	11.14	506.702	7.85387e-10
347	E:/Veroeffentlichungen/Paperinpreparation/PyvsFTIR/pygcms/Sediment_He430_5_38,85mL_78x78_LH_FTIR1_or.csv	347	14	cellulose,plant fibres	124.1	1	11.14	11.14	506.702	7.85387e-10
348	E:/Veroeffentlichungen/Paperinpreparation/PyvsFTIR/pygcms/Sediment_He430_5_38,85mL_78x78_LH_FTIR1_or.csv	348	14	cellulose,plant fibres	124.1	1	11.14	11.14	506.702	7.85387e-10
349	E:/Veroeffentlichungen/Paperinpreparation/PyvsFTIR/pygcms/Sediment_He430_5_38,85mL_78x78_LH_FTIR1_or.csv	349	14	cellulose,plant fibres	124.1	1	11.14	11.14	506.702	7.85387e-10
350	E:/Veroeffentlichungen/Paperinpreparation/PyvsFTIR/pygcms/Sediment_He430_5_38,85mL_78x78_LH_FTIR1_or.csv	350	14	cellulose,plant fibres	124.1	1	11.14	11.14	506.702	7.85387e-10
351	E:/Veroeffentlichungen/Paperinpreparation/PyvsFTIR/pygcms/Sediment_He430_5_38,85mL_78x78_LH_FTIR1_or.csv	351	14	cellulose,plant fibres	124.1	1	11.14	11.14	506.702	7.85387e-10
352	E:/Veroeffentlichungen/Paperinpreparation/PyvsFTIR/pygcms/Sediment_He430_5_38,85mL_78x78_LH_FTIR1_or.csv	352	14	cellulose,plant fibres	124.1	1	11.14	11.14	506.702	7.85387e-10
353	E:/Veroeffentlichungen/Paperinpreparation/PyvsFTIR/pygcms/Sediment_He430_5_38,85mL_78x78_LH_FTIR1_or.csv	353	14	cellulose,plant fibres	124.1	1	11.14	11.14	506.702	7.85387e-10
354	E:/Veroeffentlichungen/Paperinpreparation/PyvsFTIR/pygcms/Sediment_He430_5_38,85mL_78x78_LH_FTIR1_or.csv	354	14	cellulose,plant fibres	124.1	1	11.14	11.14	506.702	7.85387e-10
355	E:/Veroeffentlichungen/Paperinpreparation/PyvsFTIR/pygcms/Sediment_He430_5_38,85mL_78x78_LH_FTIR1_or.csv	355	14	cellulose,plant fibres	124.1	1	11.14	11.14	506.702	7.85387e-10
356	E:/Veroeffentlichungen/Paperinpreparation/PyvsFTIR/pygcms/Sediment_He430_5_38,85mL_78x78_LH_FTIR1_or.csv	356	14	cellulose,plant fibres	124.1	1	11.14	11.14	506.702	7.85387e-10
357	E:/Veroeffentlichungen/Paperinpreparation/PyvsFTIR/pygcms/Sediment_He430_5_38,85mL_78x78_LH_FTIR1_or.csv	357	14	cellulose,plant fibres	124.1	1	11.14	11.14	506.702	7.85387e-10
358	E:/Veroeffentlichungen/Paperinpreparation/PyvsFTIR/pygcms/Sediment_He430_5_38,85mL_78x78_LH_FTIR1_or.csv	358	14	cellulose,plant fibres	124.1	1	11.14	11.14	506.702	7.85387e-10
359	E:/Veroeffentlichungen/Paperinpreparation/PyvsFTIR/pygcms/Sediment_He430_5_38,85mL_78x78_LH_FTIR1_or.csv	359	14	cellulose,plant fibres	124.1	1	11.14	11.14	506.702	7.85387e-10
360	E:/Veroeffentlichungen/Paperinpreparation/PyvsFTIR/pygcms/Sediment_He430_5_38,85mL_78x78_LH_FTIR1_or.csv	360	14	cellulose,plant fibres	124.1	1	11.14	11.14	506.702	7.85387e-10
361	E:/Veroeffentlichungen/Paperinpreparation/PyvsFTIR/pygcms/Sediment_He430_5_38,85mL_78x78_LH_FTIR1_or.csv	361	14	cellulose,plant fibres	124.1	1	11.14	11.14	506.702	7.85387e-10
362	E:/Veroeffentlichungen/Paperinpreparation/PyvsFTIR/pygcms/Sediment_He430_5_38,85mL_78x78_LH_FTIR1_or.csv	362	14	cellulose,plant fibres	124.1	1	11.14	11.14	506.702	7.85387e-10
363	E:/Veroeffentlichungen/Paperinpreparation/PyvsFTIR/pygcms/Sediment_He430_5_38,85mL_78x78_LH_FTIR1_or.csv	363	14	cellulose,plant fibres	124.1	1	11.14	11.14	506.702	7.85387e-10
364	E:/Veroeffentlichungen/Paperinpreparation/PyvsFTIR/pygcms/Sediment_He430_5_38,85mL_78x78_LH_FTIR1_or.csv	364	14	cellulose,plant fibres	124.1	1	11.14	11.14	506.702	7.85387e-10
365	E:/Veroeffentlichungen/Paperinpreparation/PyvsFTIR/pygcms/Sediment_He430_5_38,85mL_78x78_LH_FTIR1_or.csv	365	14	cellulose,plant fibres	124.1	1	11.14	11.14	506.702	7.85387e-10
366	E:/Veroeffentlichungen/Paperinpreparation/PyvsFTIR/pygcms/Sediment_He430_5_38,85mL_78x78_LH_FTIR1_or.csv	366	14	cellulose,plant fibres	124.1	1	11.14	11.14	506.702	7.85387e-10
367	E:/Veroeffentlichungen/Paperinpreparation/PyvsFTIR/pygcms/Sediment_He430_5_38,85mL_78x78_LH_FTIR1_or.csv	367	14	cellulose,plant fibres	124.1	1	11.14	11.14	506.702	7.85387e-10
368	E:/Veroeffentlichungen/Paperinpreparation/PyvsFTIR/pygcms/Sediment_He430_5_38,85mL_78x78_LH_FTIR1_or.csv	368	14	cellulose,plant fibres	124.1	1	11.14	11.14	506.702	7.85387e-10
369	E:/Veroeffentlichungen/Paperinpreparation/PyvsFTIR/pygcms/Sediment_He430_5_38,85mL_78x78_LH_FTIR1_or.csv	369	14	cellulose,plant fibres	124.1	1	11.14	11.14	506.702	7.85387e-10
370	E:/Veroeffentlichungen/Paperinpreparation/PyvsFTIR/pygcms/Sediment_He430_5_38,85mL_78x78_LH_FTIR1_or.csv	370	14	cellulose,plant fibres	124.1	1	11.14	11.14	506.702	7.85387e-10
371	E:/Veroeffentlichungen/Paperinpreparation/PyvsFTIR/pygcms/Sediment_He430_5_38,85mL_78x78_LH_FTIR1_or.csv	371	14	cellulose,plant fibres	124.1	1	11.14	11.14	506.702	7.85387e-10
372	E:/Veroeffentlichungen/Paperinpreparation/PyvsFTIR/pygcms/Sediment_He430_5_38,85mL_78x78_LH_FTIR1_or.csv	372	14	cellulose,plant fibres	124.1	1	11.14	11.14	506.702	7.85387e-10
373	E:/Veroeffentlichungen/Paperinpreparation/PyvsFTIR/pygcms/Sediment_He430_5_38,85mL_78x78_LH_FTIR1_or.csv	373	14	cellulose,plant fibres	124.1	1	11.14	11.14	506.702	7.85387e-10
374	E:/Veroeffentlichungen/Paperinpreparation/PyvsFTIR/pygcms/Sediment_He430_5_38,85mL_78x78_LH_FTIR1_or.csv	374	14	cellulose,plant fibres	124.1	1	11.14	11.14	506.702	7.85387e-10
375	E:/Veroeffentlichungen/Paperinpreparation/PyvsFTIR/pygcms/Sediment_He430_5_38,85mL_78x78_LH_FTIR1_or.csv	375	14	cellulose,plant fibres	124.1	1	11.14	11.14	506.702	7.85387e-10
376	E:/Veroeffentlichungen/Paperinpreparation/PyvsFTIR/pygcms/Sediment_He430_5_38,85mL_78x78_LH_FTIR1_or.csv	376	14	cellulose,plant fibres	124.1	1	11.14	11.14	506.702	7.85387e-10
377	E:/Veroeffentlichungen/Paperinpreparation/PyvsFTIR/pygcms/Sediment_He430_5_38,85mL_78x78_LH_FTIR1_or.csv	377	14	cellulose,plant fibres	124.1	1	11.14	11.14	506.702	7.85387e-10
378	E:/Veroeffentlichungen/Paperinpreparation/PyvsFTIR/pygcms/Sediment_He430_5_38,85mL_78x78_LH_FTIR1_or.csv	378	14	cellulose,plant fibres	124.1	1	11.14	11.14	506.702	7.85387e-10
379	E:/Veroeffentlichungen/Paperinpreparation/PyvsFTIR/pygcms/Sediment_He430_5_38,85mL_78x78_LH_FTIR1_or.csv	379	14	cellulose,plant fibres	124.1	1	11.14	11.14	506.702	7.85387e-10
380	E:/Veroeffentlichungen/Paperinpreparation/PyvsFTIR/pygcms/Sediment_He430_5_38,85mL_78x78_LH_FTIR1_or.csv	380	14	cellulose,plant fibres	124.1	1	11.14	11.14	506.702	7.85387e-10
381	E:/Veroeffentlichungen/Paperinpreparation/PyvsFTIR/pygcms/Sediment_He430_5_38,85mL_78x78_LH_FTIR1_or.csv	381	14	cellulose,plant fibres	124.1	1	11.14	11.14	506.702	7.85387e-10
382	E:/Veroeffentlichungen/Paperinpreparation/PyvsFTIR/pygcms/Sediment_He430_5_38,85mL_78x78_LH_FTIR1_or.csv	382	14	cellulose,plant fibres	124.1	1	11.14	11.14	506.702	7.85387e-10
383	E:/Veroeffentlichungen/Paperinpreparation/PyvsFTIR/pygcms/Sediment_He430_5_38,85mL_78x78_LH_FTIR1_or.csv	383	14	cellulose,plant fibres	124.1	1	11.14	11.14	506.702	7.85387e-10
384	E:/Veroeffentlichungen/Paperinpreparation/PyvsFTIR/pygcms/Sediment_He430_5_38,85mL_78x78_LH_FTIR1_or.csv	384	14	cellulose,plant fibres	124.1	1	11.14	11.14	506.702	7.85387e-10
385	E:/Veroeffentlichungen/Paperinpreparation/PyvsFTIR/pygcms/Sediment_He430_5_38,85mL_78x78_LH_FTIR1_or.csv	385	14	cellulose,plant fibres	124.1	1	11.14	11.14	506.702	7.85387e-10
386	E:/Veroeffentlichungen/Paperinpreparation/PyvsFTIR/pygcms/Sediment_He430_5_38,85mL_78x78_LH_FTIR1_or.csv	386	14	cellulose,plant fibres	124.1	1	11.14	11.14	506.702	7.85387e-10
387	E:/Veroeffentlichungen/Paperinpreparation/PyvsFTIR/pygcms/Sediment_He430_5_38,85mL_78x78_LH_FTIR1_or.csv	387	14	cellulose,plant fibres	124.1	1	11.14	11.14	506.702	7.85387e-10
388	E:/Veroeffentlichungen/Paperinpreparation/PyvsFTIR/pygcms/Sediment_He430_5_38,85mL_78x78_LH_FTIR1_or.csv	388	14	cellulose,plant fibres	124.1	1	11.14	11.14	506.702	7.85387e-10
389	E:/Veroeffentlichungen/Paperinpreparation/PyvsFTIR/pygcms/Sediment_He430_5_38,85mL_78x78_LH_FTIR1_or.csv	389	14	cellulose,plant fibres	124.1	1	11.14	11.14	506.702	7.85387e-10
390	E:/Veroeffentlichungen/Paperinpreparation/PyvsFTIR/pygcms/Sediment_He430_5_38,85mL_78x78_LH_FTIR1_or.csv	390	14	cellulose,plant fibres	124.1	1	11.14	11.14	506.702	7.85387e-10
391	E:/Veroeffentlichungen/Paperinpreparation/PyvsFTIR/pygcms/Sediment_He430_5_38,85mL_78x78_LH_FTIR1_or.csv	391	14	cellulose,plant fibres	124.1	1	11.14	11.14	506.702	7.85387e-10
392	E:/Veroeffentlichungen/Paperinpreparation/PyvsFTIR/pygcms/Sediment_He430_5_38,85mL_78x78_LH_FTIR1_or.csv	392	14	cellulose,plant fibres	124.1	1	11.14	11.14	506.702	7.85387e-10
393	E:/Veroeffentlichungen/Paperinpreparation/PyvsFTIR/pygcms/Sediment_He430_5_38,85mL_78x78_LH_FTIR1_or.csv	393	14	cellulose,plant fibres	124.1	1	11.14	11.14	506.702	7.85387e-10
394	E:/Veroeffentlichungen/Paperinpreparation/PyvsFTIR/pygcms/Sediment_He430_5_38,85mL_78x78_LH_FTIR1_or.csv	394	14	cellulose,plant fibres	124.1	1	11.14	11.14	506.702	7.85387e-10
395	E:/Veroeffentlichungen/Paperinpreparation/PyvsFTIR/pygcms/Sediment_He430_5_38,85mL_78x78_LH_FTIR1_or.csv	395	14	cellulose,plant fibres	124.1	1	11.14	11.14	506.702	7.85387e-10
396	E:/Veroeffentlichungen/Paperinpreparation/PyvsFTIR/pygcms/Sediment_He430_5_38,85mL_78x78_LH_FTIR1_or.csv	396	14	cellulose,plant fibres	124.1	1	11.14	11.14	506.702	7.85387e-10
397	E:/Veroeffentlichungen/Paperinpreparation/PyvsFTIR/pygcms/Sediment_He430_5_38,85mL_78x78_LH_FTIR1_or.csv	397	14	cellulose,plant fibres	124.1	1	11.14	11.14	506.702	7.85387e-10
398	E:/Veroeffentlichungen/Paperinpreparation/PyvsFTIR/pygcms/Sediment_He430_5_38,85mL_78x78_LH_FTIR1_or.csv	398	14	cellulose,plant fibres	124.1	1	11.14	11.14	506.702	7.85387e-10
399	E:/Veroeffentlichungen/Paperinpreparation/PyvsFTIR/pygcms/Sediment_He430_5_38,85mL_78x78_LH_FTIR1_or.csv	399	14	cellulose,plant fibres	124.1	1	11.14	11.14	506.702	7.85387e-10
400	E:/Veroeffentlichungen/Paperinpreparation/PyvsFTIR/pygcms/Sediment_He430_5_38,85mL_78x78_LH_FTIR1_or.csv	400	14	cellulose,plant fibres	124.1	1	11.14	11.14	506.702	7.85387e-10
401	E:/Veroeffentlichungen/Paperinpreparation/PyvsFTIR/pygcms/Sediment_He430_5_38,85mL_78x78_LH_FTIR1_or.csv	401	14	cellulose,plant fibres	124.1	1	11.14	11.14	506.702	7.85387e-10
402	E:/Veroeffentlichungen/Paperinpreparation/PyvsFTIR/pygcms/Sediment_He430_5_38,85mL_78x78_LH_FTIR1_or.csv	402	14	cellulose,plant fibres	124.1	1	11.14	11.14	506.702	7.85387e-10
403	E:/Veroeffentlichungen/Paperinpreparation/PyvsFTIR/pygcms/Sediment_He430_5_38,85mL_78x78_LH_FTIR1_or.csv	403	14	cellulose,plant fibres	124.1	1	11.14	11.14	506.702	7.85387e-10
404	E:/Veroeffentlichungen/Paperinpreparation/PyvsFTIR/pygcms/Sediment_He430_5_38,85mL_78x78_LH_FTIR1_or.csv	404	14	cellulose,plant fibres	124.1	1	11.14	11.14	506.702	7.85387e-10
405	E:/Veroeffentlichungen/Paperinpreparation/PyvsFTIR/pygcms/Sediment_He430_5_38,85mL_78x78_LH_FTIR1_or.csv	405	14	cellulose,plant fibres	124.1	1	11.14	11.14	506.702	7.85387e-10
406	E:/Veroeffentlichungen/Paperinpreparation/PyvsFTIR/pygcms/Sediment_He430_5_38,85mL_78x78_LH_FTIR1_or.csv	406	14	cellulose,plant fibres	124.1	1	11.14	11.14	506.702	7.85387e-10
407	E:/Veroeffentlichungen/Paperinpreparation/PyvsFTIR/pygcms/Sediment_He430_5_38,85mL_78x78_LH_FTIR1_or.csv	407	14	cellulose,plant fibres	124.1	1	11.14	11.14	506.702	7.85387e-10
408	E:/Veroeffentlichungen/Paperinpreparation/PyvsFTIR/pygcms/Sediment_He430_5_38,85mL_78x78_LH_FTIR1_or.csv	408	14	cellulose,plant fibres	124.1	1	11.14	11.14	506.702	7.85387e-10
409	E:/Veroeffentlichungen/Paperinpreparation/PyvsFTIR/pygcms/Sediment_He430_5_38,85mL_78x78_LH_FTIR1_or.csv	409	14	cellulose,plant fibres	124.1	1	11.14	11.14	506.702	7.85387e-10
410	E:/Veroeffentlichungen/Paperinpreparation/PyvsFTIR/pygcms/Sediment_He430_5_38,85mL_78x78_LH_FTIR1_or.csv	410	14	cellulose,plant fibres	124.1	1	11.14	11.14	506.702	7.85387e-10
411	E:/Veroeffentlichungen/Paperinpreparation/PyvsFTIR/pygcms/Sediment_He430_5_38,85mL_78x78_LH_FTIR1_or.csv	411	14	cellulose,plant fibres	124.1	1	11.14	11.14	506.702	7.85387e-10
412	E:/Veroeffentlichungen/Paperinpreparation/PyvsFTIR/pygcms/Sediment_He430_5_38,85mL_78x78_LH_FTIR1_or.csv	412	14	cellulose,plant fibres	124.1	1	11.14	11.14	506.702	7.85387e-10
413	E:/Veroeffentlichungen/Paperinpreparation/PyvsFTIR/pygcms/Sediment_He430_5_38,85mL_78x78_LH_FTIR1_or.csv	413	14	cellulose,plant fibres	124.1	1	11.14	11.14	506.702	7.85387e-10
414	E:/Veroeffentlichungen/Paperinpreparation/PyvsFTIR/pygcms/Sediment_He430_5_38,85mL_78x78_LH_FTIR1_or.csv	414	14	cellulose,plant fibres	124.1	1	11.14	11.14	506.702	7.85387e-10
415	E:/Veroeffentlichungen/Paperinpreparation/PyvsFTIR/pygcms/Sediment_He430_5_38,85mL_78x78_LH_FTIR1_or.csv	415	14	cellulose,plant fibres	124.1	1	11.14	11.14	506.702	7.85387e-10
416	E:/Veroeffentlichungen/Paperinpreparation/PyvsFTIR/pygcms/Sediment_He430_5_38,85mL_78x78_LH_FTIR1_or.csv	416	14	cellulose,plant fibres	124.1	1	11.14	11.14	506.702	7.85387e-10
417	E:/Veroeffentlichungen/Paperinpreparation/PyvsFTIR/pygcms/Sediment_He430_5_38,85mL_78x78_LH_FTIR1_or.csv	417	14	cellulose,plant fibres	124.1	1	11.14	11.14	506.702	7.85387e-10
418	E:/Veroeffentlichungen/Paperinpreparation/PyvsFTIR/pygcms/Sediment_He430_5_38,85mL_78x78_LH_FTIR1_or.csv	418	14	cellulose,plant fibres	124.1	1	11.14	11.14	506.702	7.85387e-10
419	E:/Veroeffentlichungen/Paperinpreparation/PyvsFTIR/pygcms/Sediment_He430_5_38,85mL_78x78_LH_FTIR1_or.csv	419	14	cellulose,plant fibres	124.1	1	11.14	11.14	506.702	7.85387e-10
420	E:/Veroeffentlichungen/Paperinpreparation/PyvsFTIR/pygcms/Sediment_He430_5_38,85mL_78x78_LH_FTIR1_or.csv	420	14	cellulose,plant fibres	124.1	1	11.14	11.14	506.702	7.85387e-10
421	E:/Veroeffentlichungen/Paperinpreparation/PyvsFTIR/pygcms/Sediment_He430_5_38,85mL_78x78_LH_FTIR1_or.csv	421	14	cellulose,plant fibres	124.1	1	11.14	11.14	506.702	7.85387e-10
422	E:/Veroeffentlichungen/Paperinpreparation/PyvsFTIR/pygcms/Sediment_He430_5_38,85mL_78x78_LH_FTIR1_or.csv	422	14	cellulose,plant fibres	124.1	1	11.14	11.14	506.702	7.85387e-10
423	E:/Veroeffentlichungen/Paperinpreparation/PyvsFTIR/pygcms/Sediment_He430_5_38,85mL_78x78_LH_FTIR1_or.csv	423	14	cellulose,plant fibres	124.1	1	11.14	11.14	506.702	7.85387e-10
424	E:/Veroeffentlichungen/Paperinpreparation/PyvsFTIR/pygcms/Sediment_He430_5_38,85mL_78x78_LH_FTIR1_or.csv	424	14	cellulose,plant fibres	124.1	1	11.14	11.14	506.702	7.85387e-10
425	E:/Veroeffentlichungen/Paperinpreparation/PyvsFTIR/pygcms/Sediment_He430_5_38,85mL_78x78_LH_FTIR1_or.csv	425	14	cellulose,plant fibres	124.1	1	11.14	11.14	506.702	7.85387e-10
426	E:/Veroeffentlichungen/Paperinpreparation/PyvsFTIR/pygcms/Sediment_He430_5_38,85mL_78x78_LH_FTIR1_or.csv	426	14	cellulose,plant fibres	124.1	1	11.14	11.14	506.702	7.85387e-10
427	E:/Veroeffentlichungen/Paperinpreparation/PyvsFTIR/pygcms/Sediment_He430_5_38,85mL_78x78_LH_FTIR1_or.csv	427	14	cellulose,plant fibres	124.1	1	11.14	11.14	506.702	7.85387e-10
428	E:/Veroeffentlichungen/Paperinpreparation/PyvsFTIR/pygcms/Sediment_He430_5_38,85mL_78x78_LH_FTIR1_or.csv	428	14	cellulose,plant fibres	124.1	1	11.14	11.14	506.702	7.85387e-10
429	E:/Veroeffentlichungen/Paperinpreparation/PyvsFTIR/pygcms/Sediment_He430_5_38,85mL_78x78_LH_FTIR1_or.csv	429	14	cellulose,plant fibres	124.1	1	11.14	11.14	506.702	7.85387e-10
430	E:/Veroeffentlichungen/Paperinpreparation/PyvsFTIR/pygcms/Sediment_He430_5_38,85mL_78x78_LH_FTIR1_or.csv	430	14	cellulose,plant fibres	124.1	1	11.14	11.14	506.702	7.85387e-10
431	E:/Veroeffentlichungen/Paperinpreparation/PyvsFTIR/pygcms/Sediment_He430_5_38,85mL_78x78_LH_FTIR1_or.csv	431	14	cellulose,plant fibres	124.1	1	11.14	11.14	506.702	7.85387e-10
432	E:/Veroeffentlichungen/Paperinpreparation/PyvsFTIR/pygcms/Sediment_He430_5_38,85mL_78x78_LH_FTIR1_or.csv	432	14	cellulose,plant fibres	124.1	1	11.14	11.14	506.702	7.85387e-10
433	E:/Veroeffentlichungen/Paperinpreparation/PyvsFTIR/pygcms/Sediment_He430_5_38,85mL_78x78_LH_FTIR1_or.csv	433	14	cellulose,plant fibres	124.1	1	11.14	11.14	506.702	7.85387e-10
434	E:/Veroeffentlichungen/Paperinpreparation/PyvsFTIR/pygcms/Sediment_He430_5_38,85mL_78x78_LH_FTIR1_or.csv	434	14	cellulose,plant fibres	124.1	1	11.14	11.14	506.702	7.85387e-10
435	E:/Veroeffentlichungen/Paperinpreparation/PyvsFTIR/pygcms/Sediment_He430_5_38,85mL_78x78_LH_FTIR1_or.csv	435	14	cellulose,plant fibres	124.1	1	11.14	11.14	506.702	7.85387e-10
436	E:/Veroeffentlichungen/Paperinpreparation/PyvsFTIR/pygcms/Sediment_He430_5_38,85mL_78x78_LH_FTIR1_or.csv	436	14	cellulose,plant fibres	124.1	1	11.14	11.14	506.702	7.85387e-10
437	E:/Veroeffentlichungen/Paperinpreparation/PyvsFTIR/pygcms/Sediment_He430_5_38,85mL_78x78_LH_FTIR1_or.csv	437	14	cellulose,plant fibres	124.1	1	11.14	11.14	506.702	7.85387e-10
438	E:/Veroeffentlichungen/Paperinpreparation/PyvsFTIR/pygcms/Sediment_He430_5_38,85mL_78x78_LH_FTIR1_or.csv	438	14	cellulose,plant fibres	124.1	1	11.14	11.14	506.702	7.85387e-10
439	E:/Veroeffentlichungen/Paperinpreparation/PyvsFTIR/pygcms/Sediment_He430_5_38,85mL_78x78_LH_FTIR1_or.csv	439	14	cellulose,plant fibres	124.1	1	11.14	11.14	506.702	7.85387e-10
440	E:/Veroeffentlichungen/Paperinpreparation/PyvsFTIR/pygcms/Sediment_He430_5_38,85mL_78x78_LH_FTIR1_or.csv	440	14	cellulose,plant fibres	124.1	1	11.14	11.14	506.702	7.85387e-10
441	E:/Veroeffentlichungen/Paperinpreparation/PyvsFTIR/pygcms/Sediment_He430_5_38,85mL_78x78_LH_FTIR1_or.csv	441	14	cellulose,plant fibres	124.1	1	11.14	11.14	506.702	7.85387e-10
442	E:/Veroeffentlichungen/Paperinpreparation/PyvsFTIR/pygcms/Sediment_He430_5_38,85mL_78x78_LH_FTIR1_or.csv	442	14	cellulose,plant fibres	124.1	1	11.14	11.14	506.702	7.85387e-10
443	E:/Veroeffentlichungen/Paperinpreparation/PyvsFTIR/pygcms/Sediment_He430_5_38,85mL_78x78_LH_FTIR1_or.csv	443	14	cellulose,plant fibres	124.1	1	11.14	11.14	506.702	7.85387e-10
444	E:/Veroeffentlichungen/Paperinpreparation/PyvsFTIR/pygcms/Sediment_He430_5_38,85mL_78x78_LH_FTIR1_or.csv	444	14	cellulose,plant fibres	124.1	1	11.14	11.14	506.702	7.85387e-10
445	E:/Veroeffentlichungen/Paperinpreparation/PyvsFTIR/pygcms/Sediment_He430_5_38,85mL_78x78_LH_FTIR1_or.csv	445	14	cellulose,plant fibres	124.1	1	11.14	11.14	506.702	7.85387e-10
446	E:/Veroeffentlichungen/Paperinpreparation/PyvsFTIR/pygcms/Sediment_He430_5_38,85mL_78x78_LH_FTIR1_or.csv	446	14	cellulose,plant fibres	124.1	1	11.14	11.14	506.702	7.85387e-10
447	E:/Veroeffentlichungen/Paperinpreparation/PyvsFTIR/pygcms/Sediment_He430_5_38,85mL_78x78_LH_FTIR1_or.csv	447	14	cellulose,plant fibres	124.1	1	11.14	11.14	506.702	7.85387e-10
448	E:/Veroeffentlichungen/Paperinpreparation/PyvsFTIR/pygcms/Sediment_He430_5_38,85mL_78x78_LH_FTIR1_or.csv	448	14	cellulose,plant fibres	124.1	1	11.14	11.14	506.702	7.85387e-10
449	E:/Veroeffentlichungen/Paperinpreparation/PyvsFTIR/pygcms/Sediment_He430_5_38,85mL_78x78_LH_FTIR1_or.csv	449	14	cellulose,plant fibres	124.1	1	11.14	11.14	506.702	7.85387e-10
450	E:/Veroeffentlichungen/Paperinpreparation/PyvsFTIR/pygcms/Sediment_He430_5_38,85mL_78x78_LH_FTIR1_or.csv	450	14	cellulose,plant fibres	124.1	1	11.14	11.14	506.702	7.85387e-10
451	E:/Veroeffentlichungen/Paperinpreparation/PyvsFTIR/pygcms/Sediment_He430_5_38,85mL_78x78_LH_FTIR1_or.csv	451	14	cellulose,plant fibres	124.1	1	11.14	11.14	506.702	7.85387e-10
452	E:/Veroeffentlichungen/Paperinpreparation/PyvsFTIR/pygcms/Sediment_He430_5_38,85mL_78x78_LH_FTIR1_or.csv	452	14	cellulose,plant fibres	124.1	1	11.14	11.14	506.702	7.85387e-10
453	E:/Veroeffentlichungen/Paperinpreparation/PyvsFTIR/pygcms/Sediment_He430_5_38,85mL_78x78_LH_FTIR1_or.csv	453	14	cellulose,plant fibres	124.1	1	11.14	11.14	506.702	7.85387e-10
454	E:/Veroeffentlichungen/Paperinpreparation/PyvsFTIR/pygcms/Sediment_He430_5_38,85mL_78x78_LH_FTIR1_or.csv	454	14	cellulose,plant fibres	124.1	1	11.14	11.14	506.702	7.85387e-10
455	E:/Veroeffentlichungen/Paperinpreparation/PyvsFTIR/pygcms/Sediment_He430_5_38,85mL_78x78_LH_FTIR1_or.csv	455	14	cellulose,plant fibres	124.1	1	11.14	11.14	506.702	7.85387e-10
456	E:/Veroeffentlichungen/Paperinpreparation/PyvsFTIR/pygcms/Sediment_He430_5_38,85mL_78x78_LH_FTIR1_or.csv	456	14	cellulose,plant fibres	124.1	1	11.14	11.14	506.702	7.85387e-10
457	E:/Veroeffentlichungen/Paperinpreparation/PyvsFTIR/pygcms/Sediment_He430_5_38,85mL_78x78_LH_FTIR1_or.csv	457	14	cellulose,plant fibres	124.1	1	11.14	11.14	506.702	7.85387e-10
458	E:/Veroeffentlichungen/Paperinpreparation/PyvsFTIR/pygcms/Sediment_He430_5_38,85mL_78x78_LH_FTIR1_or.csv	458	14	cellulose,plant fibres	124.1	1	11.14	11.14	506.702	7.85387e-10
459	E:/Veroeffentlichungen/Paperinpreparation/PyvsFTIR/pygcms/Sediment_He430_5_38,85mL_78x78_LH_FTIR1_or.csv	459	14	cellulose,plant fibres	124.1	1	11.14	11.14	506.702	7.85387e-10
460	E:/Veroeffentlichungen/Paperinpreparation/PyvsFTIR/pygcms/Sediment_He430_5_38,85mL_78x78_LH_FTIR1_or.csv	460	14	cellulose,plant fibres	124.1	1	11.14	11.14	506.702	7.85387e-10
461	E:/Veroeffentlichungen/Paperinpreparation/PyvsFTIR/pygcms/Sediment_He430_5_38,85mL_78x78_LH_FTIR1_or.csv	461	14	cellulose,plant fibres	124.1	1	11.14	11.14	506.702	7.85387e-10
462	E:/Veroeffentlichungen/Paperinpreparation/PyvsFTIR/pygcms/Sediment_He430_5_38,85mL_78x78_LH_FTIR1_or.csv	462	14	cellulose,plant fibres	124.1	1	11.14	11.14	506.702	7.85387e-10
463	E:/Veroeffentlichungen/Paperinpreparation/PyvsFTIR/pygcms/Sediment_He430_5_38,85mL_78x78_LH_FTIR1_or.csv	463	14	cellulose,plant fibres	124.1	1	11.14	11.14	506.702	7.85387e-10
464	E:/Veroeffentlichungen/Paperinpreparation/PyvsFTIR/pygcms/Sediment_He430_5_38,85mL_78x78_LH_FTIR1_or.csv	464	14	cellulose,plant fibres	124.1	1	11.14	11.14	506.702	7.85387e-10
465	E:/Veroeffentlichungen/Paperinpreparation/PyvsFTIR/pygcms/Sediment_He430_5_38,85mL_78x78_LH_FTIR1_or.csv	465	14	cellulose,plant fibres	124.1	1	11.14	11.14	506.702	7.85387e-10
466	E:/Veroeffentlichungen/Paperinpreparation/PyvsFTIR/pygcms/Sediment_He430_5_38,85mL_78x78_LH_FTIR1_or.csv	466	14	cellulose,plant fibres	124.1	1	11.14	11.14	506.702	7.85387e-10
467	E:/Veroeffentlichungen/Paperinpreparation/PyvsFTIR/pygcms/Sediment_He430_5_38,85mL_78x78_LH_FTIR1_or.csv	467	14	cellulose,plant fibres	124.1	1	11.14	11.14	506.702	7.85387e-10
468	E:/Veroeffentlichungen/Paperinpreparation/PyvsFTIR/pygcms/Sediment_He430_5_38,85mL_78x78_LH_FTIR1_or.csv	468	14	cellulose,plant fibres	124.1	1	11.14	11.14	506.702	7.85387e-10
469	E:/Veroeffentlichungen/Paperinpreparation/PyvsFTIR/pygcms/Sediment_He430_5_38,85mL_78x78_LH_FTIR1_or.csv	469	14	cellulose,plant fibres	124.1	1	11.14	11.14	506.702	7.85387e-10
470	E:/Veroeffentlichungen/Paperinpreparation/PyvsFTIR/pygcms/Sediment_He430_5_38,85mL_78x78_LH_FTIR1_or.csv	470	14	cellulose,plant fibres	124.1	1	11.14	11.14	506.702	7.85387e-10
471	E:/Veroeffentlichungen/Paperinpreparation/PyvsFTIR/pygcms/Sediment_He430_5_38,85mL_78x78_LH_FTIR1_or.csv	471	14	cellulose,plant fibres	124.1	1	11.14	11.14	506.702	7.85387e-10
472	E:/Veroeffentlichungen/Paperinpreparation/PyvsFTIR/pygcms/Sediment_He430_5_38,85mL_78x78_LH_FTIR1_or.csv	472	14	cellulose,plant fibres	124.1	1	11.14	11.14	506.702	7.85387e-10
473	E:/Veroeffentlichungen/Paperinpreparation/PyvsFTIR/pygcms/Sediment_He430_5_38,85mL_78x78_LH_FTIR1_or.csv	473	14	cellulose,plant fibres	124.1	1	11.14	11.14	506.702	7.85387e-10
474	E:/Veroeffentlichungen/Paperinpreparation/PyvsFTIR/pygcms/Sediment_He430_5_38,85mL_78x78_LH_FTIR1_or.csv	474	14	cellulose,plant fibres	124.1	1	11.14	11.14	506.702	7.85387e-10
475	E:/Veroeffentlichungen/Paperinpreparation/PyvsFTIR/pygcms/Sediment_He430_5_38,85mL_78x78_LH_FTIR1_or.csv	475	14	cellulose,plant fibres	124.1	1	11.14	11.14	506.702	7.85387e-10
476	E:/Veroeffentlichungen/Paperinpreparation/PyvsFTIR/pygcms/Sediment_He430_5_38,85mL_78x78_LH_FTIR1_or.csv	476	14	cellulose,plant fibres	124.1	1	11.14	11.14	506.702	7.85387e-10
477	E:/Veroeffentlichungen/Paperinpreparation/PyvsFTIR/pygcms/Sediment_He430_5_38,85mL_78x78_LH_FTIR1_or.csv	477	14	cellulose,plant fibres	124.1	1	11.14	11.14	506.702	7.85387e-10
478	E:/Veroeffentlichungen/Paperinpreparation/PyvsFTIR/pygcms/Sediment_He430_5_38,85mL_78x78_LH_FTIR1_or.csv	478	14	cellulose,plant fibres	124.1	1	11.14	11.14	506.702	7.85387e-10
479	E:/Veroeffentlichungen/Paperinpreparation/PyvsFTIR/pygcms/Sediment_He430_5_38,85mL_78x78_LH_FTIR1_or.csv	479	14	cellulose,plant fibres	124.1	1	11.14	11.14	506.702	7.85387e-10
480	E:/Veroeffentlichungen/Paperinpreparation/PyvsFTIR/pygcms/Sediment_He430_5_38,85mL_78x78_LH_FTIR1_or.csv	480	14	cellulose,plant fibres	124.1	1	11.14	11.14	506.702	7.85387e-10
481	E:/Veroeffentlichungen/Paperinpreparation/PyvsFTIR/pygcms/Sediment_He430_5_38,85mL_78x78_LH_FTIR1_or.csv	481	14	cellulose,plant fibres	124.1	1	11.14	11.14	506.702	7.85387e-10
482	E:/Veroeffentlichungen/Paperinpreparation/PyvsFTIR/pygcms/Sediment_He430_5_38,85mL_78x78_LH_FTIR1_or.csv	482	14	cellulose,plant fibres	124.1	1	11.14	11.14	506.702	7.85387e-10
483	E:/Veroeffentlichungen/Paperinpreparation/PyvsFTIR/pygcms/Sediment_He430_5_38,85mL_78x78_LH_FTIR1_or.csv	483	14	cellulose,plant fibres	124.1	1	11.14	11.14	506.702	7.85387e-10
484	E:/Veroeffentlichungen/Paperinpreparation/PyvsFTIR/pygcms/Sediment_He430_5_38,85mL_78x78_LH_FTIR1_or.csv	484	14	cellulose,plant fibres	124.1	1	11.14	11.14	506.702	7.85387e-10
485	E:/Veroeffentlichungen/Paperinpreparation/PyvsFTIR/pygcms/Sediment_He430_5_38,85mL_78x78_LH_FTIR1_or.csv	485	14	cellulose,plant fibres	124.1	1	11.14	11.14	506.702	7.85387e-10
486	E:/Veroeffentlichungen/Paperinpreparation/PyvsFTIR/pygcms/Sediment_He430_5_38,85mL_78x78_LH_FTIR1_or.csv	486	14	cellulose,plant fibres	124.1	1	11.14	11.14	506.702	7.85387e-10
487	E:/Veroeffentlichungen/Paperinpreparation/PyvsFTIR/pygcms/Sediment_He430_5_38,85mL_78x78_LH_FTIR1_or.csv	487	14	cellulose,plant fibres	124.1	1	11.14	11.14	506.702	7.85387e-10
488	E:/Veroeffentlichungen/Paperinpreparation/PyvsFTIR/pygcms/Sediment_He430_5_38,85mL_78x78_LH_FTIR1_or.csv	488	14	cellulose,plant fibres	124.1	1	11.14	11.14	506.702	7.85387e-10
489	E:/Veroeffentlichungen/Paperinpreparation/PyvsFTIR/pygcms/Sediment_He430_5_38,85mL_78x78_LH_FTIR1_or.csv	489	14	cellulose,plant fibres	124.1	1	11.14	11.14	506.702	7.85387e-10
490	E:/Veroeffentlichungen/Paperinpreparation/PyvsFTIR/pygcms/Sediment_He430_5_38,85mL_78x78_LH_FTIR1_or.csv	490	14	cellulose,plant fibres	124.1	1	11.14	11.14	506.702	7.85387e-10
491	E:/Veroeffentlichungen/Paperinpreparation/PyvsFTIR/pygcms/Sediment_He430_5_38,85mL_78x78_LH_FTIR1_or.csv	491	14	cellulose,plant fibres	124.1	1	11.14	11.14	506.702	7.85387e-10
492	E:/Veroeffentlichungen/Paperinpreparation/PyvsFTIR/pygcms/Sediment_He430_5_38,85mL_78x78_LH_FTIR1_or.csv	492	14	cellulose,plant fibres	124.1	1	11.14	11.14	506.702	7.85387e-10
493	E:/Veroeffentlichungen/Paperinpreparation/PyvsFTIR/pygcms/Sediment_He430_5_38,85mL_78x78_LH_FTIR1_or.csv	493	14	cellulose,plant fibres	124.1	1	11.14	11.14	506.702	7.85387e-10
494	E:/Veroeffentlichungen/Paperinpreparation/PyvsFTIR/pygcms/Sediment_He430_5_38,85mL_78x78_LH_FTIR1_or.csv	494	14	cellulose,plant fibres	124.1	1	11.14	11.14	506.702	7.85387e-10
495	E:/Veroeffentlichungen/Paperinpreparation/PyvsFTIR/pygcms/Sediment_He430_5_38,85mL_78x78_LH_FTIR1_or.csv	495	14	cellulose,plant fibres	124.1	1	11.14	11.14	506.702	7.85387e-10
496	E:/Veroeffentlichungen/Paperinpreparation/PyvsFTIR/pygcms/Sediment_He430_5_38,85mL_78x78_LH_FTIR1_or.csv	496	14	cellulose,plant fibres	124.1	1	11.14	11.14	506.702	7.85387e-10
497	E:/Veroeffentlichungen/Paperinpreparation/PyvsFTIR/pygcms/Sediment_He430_5_38,85mL_78x78_LH_FTIR1_or.csv	497	14	cellulose,plant fibres	124.1	1	11.14	11.14	506.702	7.85387e-10
498	E:/Veroeffentlichungen/Paperinpreparation/PyvsFTIR/pygcms/Sediment_He430_5_38,85mL_78x78_LH_FTIR1_or.csv	498	14	cellulose,plant fibres	124.1	1	11.14	11.14	506.702	7.85387e-10
499	E:/Veroeffentlichungen/Paperinpreparation/PyvsFTIR/pygcms/Sediment_He430_5_38,85mL_78x78_LH_FTIR1_or.csv	499	14	cellulose,plant fibres	124.1	1	11.14	11.14	506.702	7.85387e-10
500	E:/Veroeffentlichungen/Paperinpreparation/PyvsFTIR/pygcms/Sediment_He430_5_38,85mL_78x78_LH_FTIR1_or.csv	500	14	cellulose,plant fibres	124.1	1	11.14	11.14	506.702	7.85387e-10
501	E:/Veroeffentlichungen/Paperinpreparation/PyvsFTIR/pygcms/Sediment_He430_5_38,85mL_78x78_LH_FTIR1_or.csv	501	14	cellulose,plant fibres	124.1	1	11.14	11.14	506.702	7.85387e-10
502	E:/Veroeffentlichungen/Paperinpreparation/PyvsFTIR/pygcms/Sediment_He430_5_38,85mL_78x78_LH_FTIR1_or.csv	502	14	cellulose,plant fibres	124.1	1	11.14	11.14	506.702	7.85387e-10
503	E:/Veroeffentlichungen/Paperinpreparation/PyvsFTIR/pygcms/Sediment_He430_5_38,85mL_78x78_LH_FTIR1_or.csv	503	14	cellulose,plant fibres	124.1	1	11.14	11.14	506.702	7.85387e-10
504	E:/Veroeffentlichungen/Paperinpreparation/PyvsFTIR/pygcms/Sediment_He430_5_38,85mL_78x78_LH_FTIR1_or.csv	504	14	cellulose,plant fibres	124.1	1	11.14	11.14	506.702	7.85387e-10
505	E:/Veroeffentlichungen/Paperinpreparation/PyvsFTIR/pygcms/Sediment_He430_5_38,85mL_78x78_LH_FTIR1_or.csv	505	14	cellulose,plant fibres	124.1	1	11.14	11.14	506.702	7.85387e-10
506	E:/Veroeffentlichungen/Paperinpreparation/PyvsFTIR/pygcms/Sediment_He430_5_38,85mL_78x78_LH_FTIR1_or.csv	506	14	cellulose,plant fibres	124.1	1	11.14	11.14	506.702	7.85387e-10
507	E:/Veroeffentlichungen/Paperinpreparation/PyvsFTIR/pygcms/Sediment_He430_5_38,85mL_78x78_LH_FTIR1_or.csv	507	14	cellulose,plant fibres	124.1	1	11.14	11.14	506.702	7.85387e-10
508	E:/Veroeffentlichungen/Paperinpreparation/PyvsFTIR/pygcms/Sediment_He430_5_38,85mL_78x78_LH_FTIR1_or.csv	508	14	cellulose,plant fibres	124.1	1	11.14	11.14	506.702	7.85387e-10
509	E:/Veroeffentlichungen/Paperinpreparation/PyvsFTIR/pygcms/Sediment_He430_5_38,85mL_78x78_LH_FTIR1_or.csv	509	14	cellulose,plant fibres	124.1	1	11.14	11.14	506.702	7.85387e-10
510	E:/Veroeffentlichungen/Paperinpreparation/PyvsFTIR/pygcms/Sediment_He430_5_38,85mL_78x78_LH_FTIR1_or.csv	510	14	cellulose,plant fibres	124.1	1	11.14	11.14	506.702	7.85387e-10
511	E:/Veroeffentlichungen/Paperinpreparation/PyvsFTIR/pygcms/Sediment_He430_5_38,85mL_78x78_LH_FTIR1_or.csv	511	14	cellulose,plant fibres	124.1	1	11.14	11.14	506.702	7.85387e-10
512	E:/Veroeffentlichungen/Paperinpreparation/PyvsFTIR/pygcms/Sediment_He430_5_38,85mL_78x78_LH_FTIR1_or.csv	512	14	cellulose,plant fibres	124.1	1	11.14	11.14	506.702	7.85387e-10
513	E:/Veroeffentlichungen/Paperinpreparation/PyvsFTIR/pygcms/Sediment_He430_5_38,85mL_78x78_LH_FTIR1_or.csv	513	14	cellulose,plant fibres	124.1	1	11.14	11.14	506.702	7.85387e-10
514	E:/Veroeffentlichungen/Paperinpreparation/PyvsFTIR/pygcms/Sediment_He430_5_38,85mL_78x78_LH_FTIR1_or.csv	514	14	cellulose,plant fibres	124.1	1	11.14	11.14	506.702	7.85387e-10
515	E:/Veroeffentlichungen/Paperinpreparation/PyvsFTIR/pygcms/Sediment_He430_5_38,85mL_78x78_LH_FTIR1_or.csv	515	14	cellulose,plant fibres	124.1	1	11.14	11.14	506.702	7.85387e-10
516	E:/Veroeffentlichungen/Paperinpreparation/PyvsFTIR/pygcms/Sediment_He430_5_38,85mL_78x78_LH_FTIR1_or.csv	516	14	cellulose,plant fibres	124.1	1	11.14	11.14	506.702	7.85387e-10
517	E:/Veroeffentlichungen/Paperinpreparation/PyvsFTIR/pygcms/Sediment_He430_5_38,85mL_78x78_LH_FTIR1_or.csv	517	14	cellulose,plant fibres	124.1	1	11.14	11.14	506.702	7.85387e-10
518	E:/Veroeffentlichungen/Paperinpreparation/PyvsFTIR/pygcms/Sediment_He430_5_38,85mL_78x78_LH_FTIR1_or.csv	518	14	cellulose,plant fibres	124.1	1	11.14	11.14	506.702	7.85387e-10
519	E:/Veroeffentlichungen/Paperinpreparation/PyvsFTIR/pygcms/Sediment_He430_5_38,85mL_78x78_LH_FTIR1_or.csv	519	14	cellulose,plant fibres	124.1	1	11.14	11.14	506.702	7.85387e-10
520	E:/Veroeffentlichungen/Paperinpreparation/PyvsFTIR/pygcms/Sediment_He430_5_38,85mL_78x78_LH_FTIR1_or.csv	520	14	cellulose,plant fibres	124.1	1	11.14	11.14	506.702	7.85387e-10
521	E:/Veroeffentlichungen/Paperinpreparation/PyvsFTIR/pygcms/Sediment_He430_5_38,85mL_78x78_LH_FTIR1_or.csv	521	14	cellulose,plant fibres	124.1	1	11.14	11.14	506.702	7.85387e-10
522	E:/Veroeffentlichungen/Paperinpreparation/PyvsFTIR/pygcms/Sediment_He430_5_38,85mL_78x78_LH_FTIR1_or.csv	522	14	cellulose,plant fibres	124.1	1	11.14	11.14	506.702	7.85387e-10
523	E:/Veroeffentlichungen/Paperinpreparation/PyvsFTIR/pygcms/Sediment_He430_5_38,85mL_78x78_LH_FTIR1_or.csv	523	14	cellulose,plant fibres	124.1	1	11.14	11.14	506.702	7.85387e-10
524	E:/Veroeffentlichungen/Paperinpreparation/PyvsFTIR/pygcms/Sediment_He430_5_38,85mL_78x78_LH_FTIR1_or.csv	524	14	cellulose,plant fibres	124.1	1	11.14	11.14	506.702	7.85387e-10
525	E:/Veroeffentlichungen/Paperinpreparation/PyvsFTIR/pygcms/Sediment_He430_5_38,85mL_78x78_LH_FTIR1_or.csv	525	14	cellulose,plant fibres	124.1	1	11.14	11.14	506.702	7.85387e-10
526	E:/Veroeffentlichungen/Paperinpreparation/PyvsFTIR/pygcms/Sediment_He430_5_38,85mL_78x78_LH_FTIR1_or.csv	526	14	cellulose,plant fibres	124.1	1	11.14	11.14	506.702	7.85387e-10
527	E:/Veroeffentlichungen/Paperinpreparation/PyvsFTIR/pygcms/Sediment_He430_5_38,85mL_78x78_LH_FTIR1_or.csv	527	14	cellulose,plant fibres	124.1	1	11.14	11.14	506.702	7.85387e-10
528	E:/Veroeffentlichungen/Paperinpreparation/PyvsFTIR/pygcms/Sediment_He430_5_38,85mL_78x78_LH_FTIR1_or.csv	528	14	cellulose,plant fibres	124.1	1	11.14	11.14	506.702	7.85387e-10
529	E:/Veroeffentlichungen/Paperinpreparation/PyvsFTIR/pygcms/Sediment_He430_5_38,85mL_78x78_LH_FTIR1_or.csv	529	14	cellulose,plant fibres	124.1	1	11.14	11.14	506.702	7.85387e-10
530	E:/Veroeffentlichungen/Paperinpreparation/PyvsFTIR/pygcms/Sediment_He430_5_38,85mL_78x78_LH_FTIR1_or.csv	530	14	cellulose,plant fibres	124.1	1	11.14	11.14	506.702	7.85387e-10
531	E:/Veroeffentlichungen/Paperinpreparation/PyvsFTIR/pygcms/Sediment_He430_5_38,85mL_78x78_LH_FTIR1_or.csv	531	14	cellulose,plant fibres	124.1	1	11.14	11.14	506.702	7.85387e-10
532	E:/Veroeffentlichungen/Paperinpreparation/PyvsFTIR/pygcms/Sediment_He430_5_38,85mL_78x78_LH_FTIR1_or.csv	532	14	cellulose,plant fibres	124.1	1	11.14	11.14	506.702	7.85387e-10
533	E:/Veroeffentlichungen/Paperinpreparation/PyvsFTIR/pygcms/Sediment_He430_5_38,85mL_78x78_LH_FTIR1_or.csv	533	14	cellulose,plant fibres	124.1	1	11.14	11.14	506.702	7.85387e-10
534	E:/Veroeffentlichungen/Paperinpreparation/PyvsFTIR/pygcms/Sediment_He430_5_38,85mL_78x78_LH_FTIR1_or.csv	534	14	cellulose,plant fibres	124.1	1	11.14	11.14	506.702	7.85387e-10
535	E:/Veroeffentlichungen/Paperinpreparation/PyvsFTIR/pygcms/Sediment_He430_5_38,85mL_78x78_LH_FTIR1_or.csv	535	14	cellulose,plant fibres	124.1	1	11.14	11.14	506.702	7.85387e-10
536	E:/Veroeffentlichungen/Paperinpreparation/PyvsFTIR/pygcms/Sediment_He430_5_38,85mL_78x78_LH_FTIR1_or.csv	536	14	cellulose,plant fibres	124.1	1	11.14	11.14	506.702	7.85387e-10
537	E:/Veroeffentlichungen/Paperinpreparation/PyvsFTIR/pygcms/Sediment_He430_5_38,85mL_78x78_LH_FTIR1_or.csv	537	14	cellulose,plant fibres	124.1	1	11.14	11.14	506.702	7.85387e-10
538	E:/Veroeffentlichungen/Paperinpreparation/PyvsFTIR/pygcms/Sediment_He430_5_38,85mL_78x78_LH_FTIR1_or.csv	538	14	cellulose,plant fibres	124.1	1	11.14	11.14	506.702	7.85387e-10
539	E:/Veroeffentlichungen/Paperinpreparation/PyvsFTIR/pygcms/Sediment_He430_5_38,85mL_78x78_LH_FTIR1_or.csv	539	14	cellulose,plant fibres	124.1	1	11.14	11.14	506.702	7.85387e-10
540	E:/Veroeffentlichungen/Paperinpreparation/PyvsFTIR/pygcms/Sediment_He430_5_38,85mL_78x78_LH_FTIR1_or.csv	540	14	cellulose,plant fibres	124.1	1	11.14	11.14	506.702	7.85387e-10
541	E:/Veroeffentlichungen/Paperinpreparation/PyvsFTIR/pygcms/Sediment_He430_5_38,85mL_78x78_LH_FTIR1_or.csv	541	14	cellulose,plant fibres	124.1	1	11.14	11.14	506.702	7.85387e-10
542	E:/Veroeffentlichungen/Paperinpreparation/PyvsFTIR/pygcms/Sediment_He430_5_38,85mL_78x78_LH_FTIR1_or.csv	542	14	cellulose,plant fibres	124.1	1	11.14	11.14	506.702	7.85387e-10
543	E:/Veroeffentlichungen/Paperinpreparation/PyvsFTIR/pygcms/Sediment_He430_5_38,85mL_78x78_LH_FTIR1_or.csv	543	14	cellulose,plant fibres	124.1	1	11.14	11.14	506.702	7.85387e-10
544	E:/Veroeffentlichungen/Paperinpreparation/PyvsFTIR/pygcms/Sediment_He430_5_38,85mL_78x78_LH_FTIR1_or.csv	544	14	cellulose,plant fibres	124.1	1	11.14	11.14	506.702	7.85387e-10
545	E:/Veroeffentlichungen/Paperinpreparation/PyvsFTIR/pygcms/Sediment_He430_5_38,85mL_78x78_LH_FTIR1_or.csv	545	14	cellulose,plant fibres	124.1	1	11.14	11.14	506.702	7.85387e-10
546	E:/Veroeffentlichungen/Paperinpreparation/PyvsFTIR/pygcms/Sediment_He430_5_38,85mL_78x78_LH_FTIR1_or.csv	546	14	cellulose,plant fibres	124.1	1	11.14	11.14	506.702	7.85387e-10
547	E:/Veroeffentlichungen/Paperinpreparation/PyvsFTIR/pygcms/Sediment_He430_5_38,85mL_78x78_LH_FTIR1_or.csv	547	14	cellulose,plant fibres	124.1	1	11.14	11.14	506.702	7.85387e-10
548	E:/Veroeffentlichungen/Paperinpreparation/PyvsFTIR/pygcms/Sediment_He430_5_38,85mL_78x78_LH_FTIR1_or.csv	548	14	cellulose,plant fibres	124.1	1	11.14	11.14	506.702	7.85387e-10
549	E:/Veroeffentlichungen/Paperinpreparation/PyvsFTIR/pygcms/Sediment_He430_5_38,85mL_78x78_LH_FTIR1_or.csv	549	14	cellulose,plant fibres	124.1	1	11.14	11.14	506.702	7.85387e-10
550	E:/Veroeffentlichungen/Paperinpreparation/PyvsFTIR/pygcms/Sediment_He430_5_38,85mL_78x78_LH_FTIR1_or.csv	550	14	cellulose,plant fibres	124.1	1	11.14	11.14	506.702	7.85387e-10
551	E:/Veroeffentlichungen/Paperinpreparation/PyvsFTIR/pygcms/Sediment_He430_5_38,85mL_78x78_LH_FTIR1_or.csv	551	14	cellulose,plant fibres	124.1	1	11.14	11.14	506.702	7.85387e-10
552	E:/Veroeffentlichungen/Paperinpreparation/PyvsFTIR/pygcms/Sediment_He430_5_38,85mL_78x78_LH_FTIR1_or.csv	552	14	cellulose,plant fibres	124.1	1	11.14	11.14	506.702	7.85387e-10
553	E:/Veroeffentlichungen/Paperinpreparation/PyvsFTIR/pygcms/Sediment_He430_5_38,85mL_78x78_LH_FTIR1_or.csv	553	14	cellulose,plant fibres	124.1	1	11.14	11.14	506.702	7.85387e-10
554	E:/Veroeffentlichungen/Paperinpreparation/PyvsFTIR/pygcms/Sediment_He430_5_38,85mL_78x78_LH_FTIR1_or.csv	554	14	cellulose,plant fibres	124.1	1	11.14	11.14	506.702	7.85387e-10
555	E:/Veroeffentlichungen/Paperinpreparation/PyvsFTIR/pygcms/Sediment_He430_5_38,85mL_78x78_LH_FTIR1_or.csv	555	14	cellulose,plant fibres	124.1	1	11.14	11.14	506.702	7.85387e-10
556	E:/Veroeffentlichungen/Paperinpreparation/PyvsFTIR/pygcms/Sediment_He430_5_38,85mL_78x78_LH_FTIR1_or.csv	556	14	cellulose,plant fibres	124.1	1	11.14	11.14	506.702	7.85387e-10
557	E:/Veroeffentlichungen/Paperinpreparation/PyvsFTIR/pygcms/Sediment_He430_5_38,85mL_78x78_LH_FTIR1_or.csv	557	14	cellulose,plant fibres	124.1	1	11.14	11.14	506.702	7.85387e-10
558	E:/Veroeffentlichungen/Paperinpreparation/PyvsFTIR/pygcms/Sediment_He430_5_38,85mL_78x78_LH_FTIR1_or.csv	558	14	cellulose,plant fibres	124.1	1	11.14	11.14	506.702	7.85387e-10
559	E:/Veroeffentlichungen/Paperinpreparation/PyvsFTIR/pygcms/Sediment_He430_5_38,85mL_78x78_LH_FTIR1_or.csv	559	14	cellulose,plant fibres	124.1	1	11.14	11.14	506.702	7.85387e-10
560	E:/Veroeffentlichungen/Paperinpreparation/PyvsFTIR/pygcms/Sediment_He430_5_38,85mL_78x78_LH_FTIR1_or.csv	560	14	cellulose,plant fibres	124.1	1	11.14	11.14	506.702	7.85387e-10
561	E:/Veroeffentlichungen/Paperinpreparation/PyvsFTIR/pygcms/Sediment_He430_5_38,85mL_78x78_LH_FTIR1_or.csv	561	14	cellulose,plant fibres	124.1	1	11.14	11.14	506.702	7.85387e-10
562	E:/Veroeffentlichungen/Paperinpreparation/PyvsFTIR/pygcms/Sediment_He430_5_38,85mL_78x78_LH_FTIR1_or.csv	562	14	cellulose,plant fibres	124.1	1	11.14	11.14	506.702	7.85387e-10
563	E:/Veroeffentlichungen/Paperinpreparation/PyvsFTIR/pygcms/Sediment_He430_5_38,85mL_78x78_LH_FTIR1_or.csv	563	14	cellulose,plant fibres	124.1	1	11.14	11.14	506.702	7.85387e-10
564	E:/Veroeffentlichungen/Paperinpreparation/PyvsFTIR/pygcms/Sediment_He430_5_38,85mL_78x78_LH_FTIR1_or.csv	564	14	cellulose,plant fibres	124.1	1	11.14	11.14	506.702	7.85387e-10
565	E:/Veroeffentlichungen/Paperinpreparation/PyvsFTIR/pygcms/Sediment_He430_5_38,85mL_78x78_LH_FTIR1_or.csv	565	14	cellulose,plant fibres	124.1	1	11.14	11.14	506.702	7.85387e-10
566	E:/Veroeffentlichungen/Paperinpreparation/PyvsFTIR/pygcms/Sediment_He430_5_38,85mL_78x78_LH_FTIR1_or.csv	566	14	cellulose,plant fibres	124.1	1	11.14	11.14	506.702	7.85387e-10
567	E:/Veroeffentlichungen/Paperinpreparation/PyvsFTIR/pygcms/Sediment_He430_5_38,85mL_78x78_LH_FTIR1_or.csv	567	14	cellulose,plant fibres	124.1	1	11.14	11.14	506.702	7.85387e-10
568	E:/Veroeffentlichungen/Paperinpreparation/PyvsFTIR/pygcms/Sediment_He430_5_38,85mL_78x78_LH_FTIR1_or.csv	568	14	cellulose,plant fibres	124.1	1	11.14	11.14	506.702	7.85387e-10
569	E:/Veroeffentlichungen/Paperinpreparation/PyvsFTIR/pygcms/Sediment_He430_5_38,85mL_78x78_LH_FTIR1_or.csv	569	14	cellulose,plant fibres	124.1	1	11.14	11.14	506.702	7.85387e-10
570	E:/Veroeffentlichungen/Paperinpreparation/PyvsFTIR/pygcms/Sediment_He430_5_38,85mL_78x78_LH_FTIR1_or.csv	570	14	cellulose,plant fibres	124.1	1	11.14	11.14	506.702	7.85387e-10
571	E:/Veroeffentlichungen/Paperinpreparation/PyvsFTIR/pygcms/Sediment_He430_5_38,85mL_78x78_LH_FTIR1_or.csv	571	14	cellulose,plant fibres	124.1	1	11.14	11.14	506.702	7.85387e-10
572	E:/Veroeffentlichungen/Paperinpreparation/PyvsFTIR/pygcms/Sediment_He430_5_38,85mL_78x78_LH_FTIR1_or.csv	572	14	cellulose,plant fibres	124.1	1	11.14	11.14	506.702	7.85387e-10
573	E:/Veroeffentlichungen/Paperinpreparation/PyvsFTIR/pygcms/Sediment_He430_5_38,85mL_78x78_LH_FTIR1_or.csv	573	14	cellulose,plant fibres	124.1	1	11.14	11.14	506.702	7.85387e-10
574	E:/Veroeffentlichungen/Paperinpreparation/PyvsFTIR/pygcms/Sediment_He430_5_38,85mL_78x78_LH_FTIR1_or.csv	574	14	cellulose,plant fibres	124.1	1	11.14	11.14	506.702	7.85387e-10
575	E:/Veroeffentlichungen/Paperinpreparation/PyvsFTIR/pygcms/Sediment_He430_5_38,85mL_78x78_LH_FTIR1_or.csv	575	14	cellulose,plant fibres	124.1	1	11.14	11.14	506.702	7.85387e-10
576	E:/Veroeffentlichungen/Paperinpreparation/PyvsFTIR/pygcms/Sediment_He430_5_38,85mL_78x78_LH_FTIR1_or.csv	576	14	cellulose,plant fibres	124.1	1	11.14	11.14	506.702	7.85387e-10
577	E:/Veroeffentlichungen/Paperinpreparation/PyvsFTIR/pygcms/Sediment_He430_5_38,85mL_78x78_LH_FTIR1_or.csv	577	14	cellulose,plant fibres	124.1	1	11.14	11.14	506.702	7.85387e-10
578	E:/Veroeffentlichungen/Paperinpreparation/PyvsFTIR/pygcms/Sediment_He430_5_38,85mL_78x78_LH_FTIR1_or.csv	578	14	cellulose,plant fibres	124.1	1	11.14	11.14	506.702	7.85387e-10
579	E:/Veroeffentlichungen/Paperinpreparation/PyvsFTIR/pygcms/Sediment_He430_5_38,85mL_78x78_LH_FTIR1_or.csv	579	14	cellulose,plant fibres	124.1	1	11.14	11.14	506.702	7.85387e-10
580	E:/Veroeffentlichungen/Paperinpreparation/PyvsFTIR/pygcms/Sediment_He430_5_38,85mL_78x78_LH_FTIR1_or.csv	580	14	cellulose,plant fibres	124.1	1	11.14	11.14	506.702	7.85387e-10
581	E:/Veroeffentlichungen/Paperinpreparation/PyvsFTIR/pygcms/Sediment_He430_5_38,85mL_78x78_LH_FTIR1_or.csv	581	14	cellulose,plant fibres	124.1	1	11.14	11.14	506.702	7.85387e-10
582	E:/Veroeffentlichungen/Paperinpreparation/PyvsFTIR/pygcms/Sediment_He430_5_38,85mL_78x78_LH_FTIR1_or.csv	582	14	cellulose,plant fibres	124.1	1	11.14	11.14	506.702	7.85387e-10
583	E:/Veroeffentlichungen/Paperinpreparation/PyvsFTIR/pygcms/Sediment_He430_5_38,85mL_78x78_LH_FTIR1_or.csv	583	14	cellulose,plant fibres	124.1	1	11.14	11.14	506.702	7.85387e-10
584	E:/Veroeffentlichungen/Paperinpreparation/PyvsFTIR/pygcms/Sediment_He430_5_38,85mL_78x78_LH_FTIR1_or.csv	584	14	cellulose,plant fibres	124.1	1	11.14	11.14	506.702	7.85387e-10
585	E:/Veroeffentlichungen/Paperinpreparation/PyvsFTIR/pygcms/Sediment_He430_5_38,85mL_78x78_LH_FTIR1_or.csv	585	14	cellulose,plant fibres	124.1	1	11.14	11.14	506.702	7.85387e-10
586	E:/Veroeffentlichungen/Paperinpreparation/PyvsFTIR/pygcms/Sediment_He430_5_38,85mL_78x78_LH_FTIR1_or.csv	586	14	cellulose,plant fibres	124.1	1	11.14	11.14	506.702	7.85387e-10
587	E:/Veroeffentlichungen/Paperinpreparation/PyvsFTIR/pygcms/Sediment_He430_5_38,85mL_78x78_LH_FTIR1_or.csv	587	14	cellulose,plant fibres	124.1	1	11.14	11.14	506.702	7.85387e-10
588	E:/Veroeffentlichungen/Paperinpreparation/PyvsFTIR/pygcms/Sediment_He430_5_38,85mL_78x78_LH_FTIR1_or.csv	588	14	cellulose,plant fibres	124.1	1	11.14	11.14	506.702	7.85387e-10
589	E:/Veroeffentlichungen/Paperinpreparation/PyvsFTIR/pygcms/Sediment_He430_5_38,85mL_78x78_LH_FTIR1_or.csv	589	14	cellulose,plant fibres	124.1	1	11.14	11.14	506.702	7.85387e-10
590	E:/Veroeffentlichungen/Paperinpreparation/PyvsFTIR/pygcms/Sediment_He430_5_38,85mL_78x78_LH_FTIR1_or.csv	590	14	cellulose,plant fibres	124.1	1	11.14	11.14	506.702	7.85387e-10
591	E:/Veroeffentlichungen/Paperinpreparation/PyvsFTIR/pygcms/Sediment_He430_5_38,85mL_78x78_LH_FTIR1_or.csv	591	14	cellulose,plant fibres	124.1	1	11.14	11.14	506.702	7.85387e-10
592	E:/Veroeffentlichungen/Paperinpreparation/PyvsFTIR/pygcms/Sediment_He430_5_38,85mL_78x78_LH_FTIR1_or.csv	592	14	cellulose,plant fibres	124.1	1	11.14	11.14	506.702	7.85387e-10
593	E:/Veroeffentlichungen/Paperinpreparation/PyvsFTIR/pygcms/Sediment_He430_5_38,85mL_78x78_LH_FTIR1_or.csv	593	14	cellulose,plant fibres	124.1	1	11.14	11.14	506.702	7.85387e-10
594	E:/Veroeffentlichungen/Paperinpreparation/PyvsFTIR/pygcms/Sediment_He430_5_38,85mL_78x78_LH_FTIR1_or.csv	594	14	cellulose,plant fibres	124.1	1	11.14	11.14	506.702	7.85387e-10
595	E:/Veroeffentlichungen/Paperinpreparation/PyvsFTIR/pygcms/Sediment_He430_5_38,85mL_78x78_LH_FTIR1_or.csv	595	14	cellulose,plant fibres	124.1	1	11.14	11.14	506.702	7.85387e-10
596	E:/Veroeffentlichungen/Paperinpreparation/PyvsFTIR/pygcms/Sediment_He430_5_38,85mL_78x78_LH_FTIR1_or.csv	596	14	cellulose,plant fibres	124.1	1	11.14	11.14	506.702	7.85387e-10
597	E:/Veroeffentlichungen/Paperinpreparation/PyvsFTIR/pygcms/Sediment_He430_5_38,85mL_78x78_LH_FTIR1_or.csv	597	14	cellulose,plant fibres	124.1	1	11.14	11.14	506.702	7.85387e-10
598	E:/Veroeffentlichungen/Paperinpreparation/PyvsFTIR/pygcms/Sediment_He430_5_38,85mL_78x78_LH_FTIR1_or.csv	598	14	cellulose,plant fibres	124.1	1	11.14	11.14	506.702	7.85387e-10
599	E:/Veroeffentlichungen/Paperinpreparation/PyvsFTIR/pygcms/Sediment_He430_5_38,85mL_78x78_LH_FTIR1_or.csv	599	14	cellulose,plant fibres	124.1	1	11.14	11.14	506.702	7.85387e-10
600	E:/Veroeffentlichungen/Paperinpreparation/PyvsFTIR/pygcms/Sediment_He430_5_38,85mL_78x78_LH_FTIR1_or.csv	600	14	cellulose,plant fibres	124.1	1	11.14	11.14	506.702	7.85387e-10
601	E:/Veroeffentlichungen/Paperinpreparation/PyvsFTIR/pygcms/Sediment_He430_5_38,85mL_78x78_LH_FTIR1_or.csv	601	14	cellulose,plant fibres	124.1	1	11.14	11.14	506.702	7.85387e-10
602	E:/Veroeffentlichungen/Paperinpreparation/PyvsFTIR/pygcms/Sediment_He430_5_38,85mL_78x78_LH_FTIR1_or.csv	602	14	cellulose,plant fibres	124.1	1	11.14	11.14	506.702	7.85387e-10
603	E:/Veroeffentlichungen/Paperinpreparation/PyvsFTIR/pygcms/Sediment_He430_5_38,85mL_78x78_LH_FTIR1_or.csv	603	14	cellulose,plant fibres	124.1	1	11.14	11.14	506.702	7.85387e-10
604	E:/Veroeffentlichungen/Paperinpreparation/PyvsFTIR/pygcms/Sediment_He430_5_38,85mL_78x78_LH_FTIR1_or.csv	604	14	cellulose,plant fibres	124.1	1	11.14	11.14	506.702	7.85387e-10
605	E:/Veroeffentlichungen/Paperinpreparation/PyvsFTIR/pygcms/Sediment_He430_5_38,85mL_78x78_LH_FTIR1_or.csv	605	14	cellulose,plant fibres	124.1	1	11.14	11.14	506.702	7.85387e-10
606	E:/Veroeffentlichungen/Paperinpreparation/PyvsFTIR/pygcms/Sediment_He430_5_38,85mL_78x78_LH_FTIR1_or.csv	606	14	cellulose,plant fibres	124.1	1	11.14	11.14	506.702	7.85387e-10
607	E:/Veroeffentlichungen/Paperinpreparation/PyvsFTIR/pygcms/Sediment_He430_5_38,85mL_78x78_LH_FTIR1_or.csv	607	14	cellulose,plant fibres	124.1	1	11.14	11.14	506.702	7.85387e-10
608	E:/Veroeffentlichungen/Paperinpreparation/PyvsFTIR/pygcms/Sediment_He430_5_38,85mL_78x78_LH_FTIR1_or.csv	608	14	cellulose,plant fibres	124.1	1	11.14	11.14	506.702	7.85387e-10
609	E:/Veroeffentlichungen/Paperinpreparation/PyvsFTIR/pygcms/Sediment_He430_5_38,85mL_78x78_LH_FTIR1_or.csv	609	14	cellulose,plant fibres	124.1	1	11.14	11.14	506.702	7.85387e-10
610	E:/Veroeffentlichungen/Paperinpreparation/PyvsFTIR/pygcms/Sediment_He430_5_38,85mL_78x78_LH_FTIR1_or.csv	610	14	cellulose,plant fibres	124.1	1	11.14	11.14	506.702	7.85387e-10
611	E:/Veroeffentlichungen/Paperinpreparation/PyvsFTIR/pygcms/Sediment_He430_5_38,85mL_78x78_LH_FTIR1_or.csv	611	14	cellulose,plant fibres	124.1	1	11.14	11.14	506.702	7.85387e-10
612	E:/Veroeffentlichungen/Paperinpreparation/PyvsFTIR/pygcms/Sediment_He430_5_38,85mL_78x78_LH_FTIR1_or.csv	612	14	cellulose,plant fibres	124.1	1	11.14	11.14	506.702	7.85387e-10
613	E:/Veroeffentlichungen/Paperinpreparation/PyvsFTIR/pygcms/Sediment_He430_5_38,85mL_78x78_LH_FTIR1_or.csv	613	14	cellulose,plant fibres	124.1	1	11.14	11.14	506.702	7.85387e-10
614	E:/Veroeffentlichungen/Paperinpreparation/PyvsFTIR/pygcms/Sediment_He430_5_38,85mL_78x78_LH_FTIR1_or.csv	614	14	cellulose,plant fibres	124.1	1	11.14	11.14	506.702	7.85387e-10
615	E:/Veroeffentlichungen/Paperinpreparation/PyvsFTIR/pygcms/Sediment_He430_5_38,85mL_78x78_LH_FTIR1_or.csv	615	14	cellulose,plant fibres	124.1	1	11.14	11.14	506.702	7.85387e-10
616	E:/Veroeffentlichungen/Paperinpreparation/PyvsFTIR/pygcms/Sediment_He430_5_38,85mL_78x78_LH_FTIR1_or.csv	616	14	cellulose,plant fibres	124.1	1	11.14	11.14	506.702	7.85387e-10
617	E:/Veroeffentlichungen/Paperinpreparation/PyvsFTIR/pygcms/Sediment_He430_5_38,85mL_78x78_LH_FTIR1_or.csv	617	14	cellulose,plant fibres	124.1	1	11.14	11.14	506.702	7.85387e-10
618	E:/Veroeffentlichungen/Paperinpreparation/PyvsFTIR/pygcms/Sediment_He430_5_38,85mL_78x78_LH_FTIR1_or.csv	618	14	cellulose,plant fibres	124.1	1	11.14	11.14	506.702	7.85387e-10
619	E:/Veroeffentlichungen/Paperinpreparation/PyvsFTIR/pygcms/Sediment_He430_5_38,85mL_78x78_LH_FTIR1_or.csv	619	14	cellulose,plant fibres	124.1	1	11.14	11.14	506.702	7.85387e-10
620	E:/Veroeffentlichungen/Paperinpreparation/PyvsFTIR/pygcms/Sediment_He430_5_38,85mL_78x78_LH_FTIR1_or.csv	620	14	cellulose,plant fibres	124.1	1	11.14	11.14	506.702	7.85387e-10
621	E:/Veroeffentlichungen/Paperinpreparation/PyvsFTIR/pygcms/Sediment_He430_5_38,85mL_78x78_LH_FTIR1_or.csv	621	14	cellulose,plant fibres	124.1	1	11.14	11.14	506.702	7.85387e-10
1	E:/Veroeffentlichungen/Paperinpreparation/PyvsFTIR/pygcms/Sediment_He430_5_38,85mL_78x78_LH_FTIR1_or.csv	1	15	quartz	6080.88	1.9564	111.4	56.9412	132384	2.89921e-07
2	E:/Veroeffentlichungen/Paperinpreparation/PyvsFTIR/pygcms/Sediment_He430_5_38,85mL_78x78_LH_FTIR1_or.csv	2	15	quartz	4219.39	1.97433	91.8628	46.5286	72891.5	1.59632e-07
3	E:/Veroeffentlichungen/Paperinpreparation/PyvsFTIR/pygcms/Sediment_He430_5_38,85mL_78x78_LH_FTIR1_or.csv	3	15	quartz	2233.79	1.70002	80.3317	47.2533	65742.9	1.43977e-07
4	E:/Veroeffentlichungen/Paperinpreparation/PyvsFTIR/pygcms/Sediment_He430_5_38,85mL_78x78_LH_FTIR1_or.csv	4	15	quartz	1861.49	1.90341	64.9568	34.1265	27727.1	6.07223e-08
5	E:/Veroeffentlichungen/Paperinpreparation/PyvsFTIR/pygcms/Sediment_He430_5_38,85mL_78x78_LH_FTIR1_or.csv	5	15	quartz	1365.1	1.15311	35.2278	30.5501	12050.6	2.63908e-08
6	E:/Veroeffentlichungen/Paperinpreparation/PyvsFTIR/pygcms/Sediment_He430_5_38,85mL_78x78_LH_FTIR1_or.csv	6	15	quartz	1241	2.03101	45.9314	22.6151	8609.97	1.88558e-08
7	E:/Veroeffentlichungen/Paperinpreparation/PyvsFTIR/pygcms/Sediment_He430_5_38,85mL_78x78_LH_FTIR1_or.csv	7	15	quartz	1116.9	2.08167	40.1658	19.295	5480.82	1.2003e-08
8	E:/Veroeffentlichungen/Paperinpreparation/PyvsFTIR/pygcms/Sediment_He430_5_38,85mL_78x78_LH_FTIR1_or.csv	8	15	quartz	992.797	3.29534	49.8196	15.1182	4173.47	9.13991e-09
9	E:/Veroeffentlichungen/Paperinpreparation/PyvsFTIR/pygcms/Sediment_He430_5_38,85mL_78x78_LH_FTIR1_or.csv	9	15	quartz	992.797	3.54193	55.7	15.7259	5048.72	1.10567e-08
10	E:/Veroeffentlichungen/Paperinpreparation/PyvsFTIR/pygcms/Sediment_He430_5_38,85mL_78x78_LH_FTIR1_or.csv	10	15	quartz	992.797	1.6256	35.2278	21.6706	6063.49	1.32791e-08
11	E:/Veroeffentlichungen/Paperinpreparation/PyvsFTIR/pygcms/Sediment_He430_5_38,85mL_78x78_LH_FTIR1_or.csv	11	15	quartz	868.697	1.44944	31.5087	21.7385	5457.4	1.19517e-08
12	E:/Veroeffentlichungen/Paperinpreparation/PyvsFTIR/pygcms/Sediment_He430_5_38,85mL_78x78_LH_FTIR1_or.csv	12	15	quartz	868.697	2.18076	35.2278	16.1539	3369.28	7.37871e-09
13	E:/Veroeffentlichungen/Paperinpreparation/PyvsFTIR/pygcms/Sediment_He430_5_38,85mL_78x78_LH_FTIR1_or.csv	13	15	quartz	868.697	2.29352	40.1658	17.5127	4515.05	9.88795e-09
14	E:/Veroeffentlichungen/Paperinpreparation/PyvsFTIR/pygcms/Sediment_He430_5_38,85mL_78x78_LH_FTIR1_or.csv	14	15	quartz	868.697	2.18076	35.2278	16.1539	3369.28	7.37871e-09
15	E:/Veroeffentlichungen/Paperinpreparation/PyvsFTIR/pygcms/Sediment_He430_5_38,85mL_78x78_LH_FTIR1_or.csv	15	15	quartz	744.598	1.73205	31.5087	18.1915	3821.78	8.3697e-09
16	E:/Veroeffentlichungen/Paperinpreparation/PyvsFTIR/pygcms/Sediment_He430_5_38,85mL_78x78_LH_FTIR1_or.csv	16	15	quartz	744.598	2.9938	40.1658	13.4163	2649.85	5.80318e-09
17	E:/Veroeffentlichungen/Paperinpreparation/PyvsFTIR/pygcms/Sediment_He430_5_38,85mL_78x78_LH_FTIR1_or.csv	17	15	quartz	744.598	4.69446	45.9314	9.78417	1611.59	3.52938e-09
18	E:/Veroeffentlichungen/Paperinpreparation/PyvsFTIR/pygcms/Sediment_He430_5_38,85mL_78x78_LH_FTIR1_or.csv	18	15	quartz	744.598	2.48974	40.1658	16.1326	3831.42	8.39081e-09
19	E:/Veroeffentlichungen/Paperinpreparation/PyvsFTIR/pygcms/Sediment_He430_5_38,85mL_78x78_LH_FTIR1_or.csv	19	15	quartz	744.598	1.35401	24.9098	18.3971	3090.05	6.76721e-09
20	E:/Veroeffentlichungen/Paperinpreparation/PyvsFTIR/pygcms/Sediment_He430_5_38,85mL_78x78_LH_FTIR1_or.csv	20	15	quartz	744.598	3.33694	40.1658	12.0367	2132.89	4.67104e-09
21	E:/Veroeffentlichungen/Paperinpreparation/PyvsFTIR/pygcms/Sediment_He430_5_38,85mL_78x78_LH_FTIR1_or.csv	21	15	quartz	620.498	7.25219	49.8196	6.86959	861.705	1.88713e-09
22	E:/Veroeffentlichungen/Paperinpreparation/PyvsFTIR/pygcms/Sediment_He430_5_38,85mL_78x78_LH_FTIR1_or.csv	22	15	quartz	620.498	1.73205	24.9098	14.3817	1888.37	4.13552e-09
23	E:/Veroeffentlichungen/Paperinpreparation/PyvsFTIR/pygcms/Sediment_He430_5_38,85mL_78x78_LH_FTIR1_or.csv	23	15	quartz	620.498	1.62117	24.9098	15.3653	2155.5	4.72054e-09
24	E:/Veroeffentlichungen/Paperinpreparation/PyvsFTIR/pygcms/Sediment_He430_5_38,85mL_78x78_LH_FTIR1_or.csv	24	15	quartz	620.498	2.88675	31.5087	10.9149	1375.84	3.01309e-09
25	E:/Veroeffentlichungen/Paperinpreparation/PyvsFTIR/pygcms/Sediment_He430_5_38,85mL_78x78_LH_FTIR1_or.csv	25	15	quartz	620.498	3.51555	35.2278	10.0206	1296.48	2.83929e-09
26	E:/Veroeffentlichungen/Paperinpreparation/PyvsFTIR/pygcms/Sediment_He430_5_38,85mL_78x78_LH_FTIR1_or.csv	26	15	quartz	620.498	5	55.7	11.14	2533.51	5.54838e-09
27	E:/Veroeffentlichungen/Paperinpreparation/PyvsFTIR/pygcms/Sediment_He430_5_38,85mL_78x78_LH_FTIR1_or.csv	27	15	quartz	620.498	1.73205	24.9098	14.3817	1888.37	4.13552e-09
28	E:/Veroeffentlichungen/Paperinpreparation/PyvsFTIR/pygcms/Sediment_He430_5_38,85mL_78x78_LH_FTIR1_or.csv	28	15	quartz	620.498	1.73205	24.9098	14.3817	1888.37	4.13552e-09
29	E:/Veroeffentlichungen/Paperinpreparation/PyvsFTIR/pygcms/Sediment_He430_5_38,85mL_78x78_LH_FTIR1_or.csv	29	15	quartz	496.398	2.61803	24.9098	9.5147	826.526	1.81009e-09
30	E:/Veroeffentlichungen/Paperinpreparation/PyvsFTIR/pygcms/Sediment_He430_5_38,85mL_78x78_LH_FTIR1_or.csv	30	15	quartz	496.398	2.44949	24.9098	10.1694	944.183	2.06776e-09
31	E:/Veroeffentlichungen/Paperinpreparation/PyvsFTIR/pygcms/Sediment_He430_5_38,85mL_78x78_LH_FTIR1_or.csv	31	15	quartz	496.398	2.44949	24.9098	10.1694	944.183	2.06776e-09
32	E:/Veroeffentlichungen/Paperinpreparation/PyvsFTIR/pygcms/Sediment_He430_5_38,85mL_78x78_LH_FTIR1_or.csv	32	15	quartz	496.398	2.61803	24.9098	9.5147	826.526	1.81009e-09
33	E:/Veroeffentlichungen/Paperinpreparation/PyvsFTIR/pygcms/Sediment_He430_5_38,85mL_78x78_LH_FTIR1_or.csv	33	15	quartz	496.398	2.44949	24.9098	10.1694	944.183	2.06776e-09
34	E:/Veroeffentlichungen/Paperinpreparation/PyvsFTIR/pygcms/Sediment_He430_5_38,85mL_78x78_LH_FTIR1_or.csv	34	15	quartz	496.398	1.63299	22.28	13.6437	1520.1	3.32903e-09
35	E:/Veroeffentlichungen/Paperinpreparation/PyvsFTIR/pygcms/Sediment_He430_5_38,85mL_78x78_LH_FTIR1_or.csv	35	15	quartz	496.398	2.61803	24.9098	9.5147	826.526	1.81009e-09
36	E:/Veroeffentlichungen/Paperinpreparation/PyvsFTIR/pygcms/Sediment_He430_5_38,85mL_78x78_LH_FTIR1_or.csv	36	15	quartz	496.398	1.63299	22.28	13.6437	1520.1	3.32903e-09
37	E:/Veroeffentlichungen/Paperinpreparation/PyvsFTIR/pygcms/Sediment_He430_5_38,85mL_78x78_LH_FTIR1_or.csv	37	15	quartz	496.398	5.82843	35.2278	6.04413	471.682	1.03298e-09
38	E:/Veroeffentlichungen/Paperinpreparation/PyvsFTIR/pygcms/Sediment_He430_5_38,85mL_78x78_LH_FTIR1_or.csv	38	15	quartz	496.398	2.44949	24.9098	10.1694	944.183	2.06776e-09
39	E:/Veroeffentlichungen/Paperinpreparation/PyvsFTIR/pygcms/Sediment_He430_5_38,85mL_78x78_LH_FTIR1_or.csv	39	15	quartz	496.398	1	15.7543	15.7543	1433.17	3.13864e-09
40	E:/Veroeffentlichungen/Paperinpreparation/PyvsFTIR/pygcms/Sediment_He430_5_38,85mL_78x78_LH_FTIR1_or.csv	40	15	quartz	372.299	3	33.42	11.14	1520.1	3.32903e-09
41	E:/Veroeffentlichungen/Paperinpreparation/PyvsFTIR/pygcms/Sediment_He430_5_38,85mL_78x78_LH_FTIR1_or.csv	41	15	quartz	372.299	3	33.42	11.14	1520.1	3.32903e-09
42	E:/Veroeffentlichungen/Paperinpreparation/PyvsFTIR/pygcms/Sediment_He430_5_38,85mL_78x78_LH_FTIR1_or.csv	42	15	quartz	372.299	1.73205	15.7543	9.09577	477.723	1.04621e-09
43	E:/Veroeffentlichungen/Paperinpreparation/PyvsFTIR/pygcms/Sediment_He430_5_38,85mL_78x78_LH_FTIR1_or.csv	43	15	quartz	372.299	1.73205	15.7543	9.09577	477.723	1.04621e-09
44	E:/Veroeffentlichungen/Paperinpreparation/PyvsFTIR/pygcms/Sediment_He430_5_38,85mL_78x78_LH_FTIR1_or.csv	44	15	quartz	372.299	3	33.42	11.14	1520.1	3.32903e-09
45	E:/Veroeffentlichungen/Paperinpreparation/PyvsFTIR/pygcms/Sediment_He430_5_38,85mL_78x78_LH_FTIR1_or.csv	45	15	quartz	372.299	1.73205	15.7543	9.09577	477.723	1.04621e-09
46	E:/Veroeffentlichungen/Paperinpreparation/PyvsFTIR/pygcms/Sediment_He430_5_38,85mL_78x78_LH_FTIR1_or.csv	46	15	quartz	372.299	4.39107	24.9098	5.67283	293.81	6.43445e-10
47	E:/Veroeffentlichungen/Paperinpreparation/PyvsFTIR/pygcms/Sediment_He430_5_38,85mL_78x78_LH_FTIR1_or.csv	47	15	quartz	372.299	3	33.42	11.14	1520.1	3.32903e-09
48	E:/Veroeffentlichungen/Paperinpreparation/PyvsFTIR/pygcms/Sediment_He430_5_38,85mL_78x78_LH_FTIR1_or.csv	48	15	quartz	372.299	4.39107	24.9098	5.67283	293.81	6.43445e-10
49	E:/Veroeffentlichungen/Paperinpreparation/PyvsFTIR/pygcms/Sediment_He430_5_38,85mL_78x78_LH_FTIR1_or.csv	49	15	quartz	372.299	3	33.42	11.14	1520.1	3.32903e-09
50	E:/Veroeffentlichungen/Paperinpreparation/PyvsFTIR/pygcms/Sediment_He430_5_38,85mL_78x78_LH_FTIR1_or.csv	50	15	quartz	372.299	4.39107	24.9098	5.67283	293.81	6.43445e-10
51	E:/Veroeffentlichungen/Paperinpreparation/PyvsFTIR/pygcms/Sediment_He430_5_38,85mL_78x78_LH_FTIR1_or.csv	51	15	quartz	372.299	3	33.42	11.14	1520.1	3.32903e-09
52	E:/Veroeffentlichungen/Paperinpreparation/PyvsFTIR/pygcms/Sediment_He430_5_38,85mL_78x78_LH_FTIR1_or.csv	52	15	quartz	372.299	1.73205	15.7543	9.09577	477.723	1.04621e-09
53	E:/Veroeffentlichungen/Paperinpreparation/PyvsFTIR/pygcms/Sediment_He430_5_38,85mL_78x78_LH_FTIR1_or.csv	53	15	quartz	372.299	1.73205	15.7543	9.09577	477.723	1.04621e-09
54	E:/Veroeffentlichungen/Paperinpreparation/PyvsFTIR/pygcms/Sediment_He430_5_38,85mL_78x78_LH_FTIR1_or.csv	54	15	quartz	372.299	3	33.42	11.14	1520.1	3.32903e-09
55	E:/Veroeffentlichungen/Paperinpreparation/PyvsFTIR/pygcms/Sediment_He430_5_38,85mL_78x78_LH_FTIR1_or.csv	55	15	quartz	372.299	1.73205	15.7543	9.09577	477.723	1.04621e-09
56	E:/Veroeffentlichungen/Paperinpreparation/PyvsFTIR/pygcms/Sediment_He430_5_38,85mL_78x78_LH_FTIR1_or.csv	56	15	quartz	372.299	1.73205	15.7543	9.09577	477.723	1.04621e-09
57	E:/Veroeffentlichungen/Paperinpreparation/PyvsFTIR/pygcms/Sediment_He430_5_38,85mL_78x78_LH_FTIR1_or.csv	57	15	quartz	372.299	3	33.42	11.14	1520.1	3.32903e-09
58	E:/Veroeffentlichungen/Paperinpreparation/PyvsFTIR/pygcms/Sediment_He430_5_38,85mL_78x78_LH_FTIR1_or.csv	58	15	quartz	372.299	3	33.42	11.14	1520.1	3.32903e-09
59	E:/Veroeffentlichungen/Paperinpreparation/PyvsFTIR/pygcms/Sediment_He430_5_38,85mL_78x78_LH_FTIR1_or.csv	59	15	quartz	372.299	1.73205	15.7543	9.09577	477.723	1.04621e-09
60	E:/Veroeffentlichungen/Paperinpreparation/PyvsFTIR/pygcms/Sediment_He430_5_38,85mL_78x78_LH_FTIR1_or.csv	60	15	quartz	248.199	2	22.28	11.14	1013.4	2.21935e-09
61	E:/Veroeffentlichungen/Paperinpreparation/PyvsFTIR/pygcms/Sediment_He430_5_38,85mL_78x78_LH_FTIR1_or.csv	61	15	quartz	248.199	2	22.28	11.14	1013.4	2.21935e-09
62	E:/Veroeffentlichungen/Paperinpreparation/PyvsFTIR/pygcms/Sediment_He430_5_38,85mL_78x78_LH_FTIR1_or.csv	62	15	quartz	248.199	2	22.28	11.14	1013.4	2.21935e-09
63	E:/Veroeffentlichungen/Paperinpreparation/PyvsFTIR/pygcms/Sediment_He430_5_38,85mL_78x78_LH_FTIR1_or.csv	63	15	quartz	248.199	2	22.28	11.14	1013.4	2.21935e-09
64	E:/Veroeffentlichungen/Paperinpreparation/PyvsFTIR/pygcms/Sediment_He430_5_38,85mL_78x78_LH_FTIR1_or.csv	64	15	quartz	248.199	2	22.28	11.14	1013.4	2.21935e-09
65	E:/Veroeffentlichungen/Paperinpreparation/PyvsFTIR/pygcms/Sediment_He430_5_38,85mL_78x78_LH_FTIR1_or.csv	65	15	quartz	248.199	2	22.28	11.14	1013.4	2.21935e-09
66	E:/Veroeffentlichungen/Paperinpreparation/PyvsFTIR/pygcms/Sediment_He430_5_38,85mL_78x78_LH_FTIR1_or.csv	66	15	quartz	248.199	2	22.28	11.14	1013.4	2.21935e-09
67	E:/Veroeffentlichungen/Paperinpreparation/PyvsFTIR/pygcms/Sediment_He430_5_38,85mL_78x78_LH_FTIR1_or.csv	67	15	quartz	248.199	2	22.28	11.14	1013.4	2.21935e-09
68	E:/Veroeffentlichungen/Paperinpreparation/PyvsFTIR/pygcms/Sediment_He430_5_38,85mL_78x78_LH_FTIR1_or.csv	68	15	quartz	248.199	2	22.28	11.14	1013.4	2.21935e-09
69	E:/Veroeffentlichungen/Paperinpreparation/PyvsFTIR/pygcms/Sediment_He430_5_38,85mL_78x78_LH_FTIR1_or.csv	69	15	quartz	248.199	2	22.28	11.14	1013.4	2.21935e-09
70	E:/Veroeffentlichungen/Paperinpreparation/PyvsFTIR/pygcms/Sediment_He430_5_38,85mL_78x78_LH_FTIR1_or.csv	70	15	quartz	248.199	2	22.28	11.14	1013.4	2.21935e-09
71	E:/Veroeffentlichungen/Paperinpreparation/PyvsFTIR/pygcms/Sediment_He430_5_38,85mL_78x78_LH_FTIR1_or.csv	71	15	quartz	248.199	2	22.28	11.14	1013.4	2.21935e-09
72	E:/Veroeffentlichungen/Paperinpreparation/PyvsFTIR/pygcms/Sediment_He430_5_38,85mL_78x78_LH_FTIR1_or.csv	72	15	quartz	248.199	2	22.28	11.14	1013.4	2.21935e-09
73	E:/Veroeffentlichungen/Paperinpreparation/PyvsFTIR/pygcms/Sediment_He430_5_38,85mL_78x78_LH_FTIR1_or.csv	73	15	quartz	248.199	2	22.28	11.14	1013.4	2.21935e-09
74	E:/Veroeffentlichungen/Paperinpreparation/PyvsFTIR/pygcms/Sediment_He430_5_38,85mL_78x78_LH_FTIR1_or.csv	74	15	quartz	248.199	2	22.28	11.14	1013.4	2.21935e-09
75	E:/Veroeffentlichungen/Paperinpreparation/PyvsFTIR/pygcms/Sediment_He430_5_38,85mL_78x78_LH_FTIR1_or.csv	75	15	quartz	248.199	2	22.28	11.14	1013.4	2.21935e-09
76	E:/Veroeffentlichungen/Paperinpreparation/PyvsFTIR/pygcms/Sediment_He430_5_38,85mL_78x78_LH_FTIR1_or.csv	76	15	quartz	248.199	2	22.28	11.14	1013.4	2.21935e-09
77	E:/Veroeffentlichungen/Paperinpreparation/PyvsFTIR/pygcms/Sediment_He430_5_38,85mL_78x78_LH_FTIR1_or.csv	77	15	quartz	248.199	2	22.28	11.14	1013.4	2.21935e-09
78	E:/Veroeffentlichungen/Paperinpreparation/PyvsFTIR/pygcms/Sediment_He430_5_38,85mL_78x78_LH_FTIR1_or.csv	78	15	quartz	248.199	2	22.28	11.14	1013.4	2.21935e-09
79	E:/Veroeffentlichungen/Paperinpreparation/PyvsFTIR/pygcms/Sediment_He430_5_38,85mL_78x78_LH_FTIR1_or.csv	79	15	quartz	248.199	2	22.28	11.14	1013.4	2.21935e-09
80	E:/Veroeffentlichungen/Paperinpreparation/PyvsFTIR/pygcms/Sediment_He430_5_38,85mL_78x78_LH_FTIR1_or.csv	80	15	quartz	248.199	2	22.28	11.14	1013.4	2.21935e-09
81	E:/Veroeffentlichungen/Paperinpreparation/PyvsFTIR/pygcms/Sediment_He430_5_38,85mL_78x78_LH_FTIR1_or.csv	81	15	quartz	248.199	2	22.28	11.14	1013.4	2.21935e-09
82	E:/Veroeffentlichungen/Paperinpreparation/PyvsFTIR/pygcms/Sediment_He430_5_38,85mL_78x78_LH_FTIR1_or.csv	82	15	quartz	248.199	2	22.28	11.14	1013.4	2.21935e-09
83	E:/Veroeffentlichungen/Paperinpreparation/PyvsFTIR/pygcms/Sediment_He430_5_38,85mL_78x78_LH_FTIR1_or.csv	83	15	quartz	248.199	2	22.28	11.14	1013.4	2.21935e-09
84	E:/Veroeffentlichungen/Paperinpreparation/PyvsFTIR/pygcms/Sediment_He430_5_38,85mL_78x78_LH_FTIR1_or.csv	84	15	quartz	248.199	2	22.28	11.14	1013.4	2.21935e-09
85	E:/Veroeffentlichungen/Paperinpreparation/PyvsFTIR/pygcms/Sediment_He430_5_38,85mL_78x78_LH_FTIR1_or.csv	85	15	quartz	248.199	2	22.28	11.14	1013.4	2.21935e-09
86	E:/Veroeffentlichungen/Paperinpreparation/PyvsFTIR/pygcms/Sediment_He430_5_38,85mL_78x78_LH_FTIR1_or.csv	86	15	quartz	248.199	2	22.28	11.14	1013.4	2.21935e-09
87	E:/Veroeffentlichungen/Paperinpreparation/PyvsFTIR/pygcms/Sediment_He430_5_38,85mL_78x78_LH_FTIR1_or.csv	87	15	quartz	248.199	2	22.28	11.14	1013.4	2.21935e-09
88	E:/Veroeffentlichungen/Paperinpreparation/PyvsFTIR/pygcms/Sediment_He430_5_38,85mL_78x78_LH_FTIR1_or.csv	88	15	quartz	248.199	2	22.28	11.14	1013.4	2.21935e-09
89	E:/Veroeffentlichungen/Paperinpreparation/PyvsFTIR/pygcms/Sediment_He430_5_38,85mL_78x78_LH_FTIR1_or.csv	89	15	quartz	248.199	2	22.28	11.14	1013.4	2.21935e-09
90	E:/Veroeffentlichungen/Paperinpreparation/PyvsFTIR/pygcms/Sediment_He430_5_38,85mL_78x78_LH_FTIR1_or.csv	90	15	quartz	248.199	2	22.28	11.14	1013.4	2.21935e-09
91	E:/Veroeffentlichungen/Paperinpreparation/PyvsFTIR/pygcms/Sediment_He430_5_38,85mL_78x78_LH_FTIR1_or.csv	91	15	quartz	248.199	2	22.28	11.14	1013.4	2.21935e-09
92	E:/Veroeffentlichungen/Paperinpreparation/PyvsFTIR/pygcms/Sediment_He430_5_38,85mL_78x78_LH_FTIR1_or.csv	92	15	quartz	248.199	2	22.28	11.14	1013.4	2.21935e-09
93	E:/Veroeffentlichungen/Paperinpreparation/PyvsFTIR/pygcms/Sediment_He430_5_38,85mL_78x78_LH_FTIR1_or.csv	93	15	quartz	248.199	2	22.28	11.14	1013.4	2.21935e-09
94	E:/Veroeffentlichungen/Paperinpreparation/PyvsFTIR/pygcms/Sediment_He430_5_38,85mL_78x78_LH_FTIR1_or.csv	94	15	quartz	248.199	2	22.28	11.14	1013.4	2.21935e-09
95	E:/Veroeffentlichungen/Paperinpreparation/PyvsFTIR/pygcms/Sediment_He430_5_38,85mL_78x78_LH_FTIR1_or.csv	95	15	quartz	248.199	2	22.28	11.14	1013.4	2.21935e-09
96	E:/Veroeffentlichungen/Paperinpreparation/PyvsFTIR/pygcms/Sediment_He430_5_38,85mL_78x78_LH_FTIR1_or.csv	96	15	quartz	248.199	2	22.28	11.14	1013.4	2.21935e-09
97	E:/Veroeffentlichungen/Paperinpreparation/PyvsFTIR/pygcms/Sediment_He430_5_38,85mL_78x78_LH_FTIR1_or.csv	97	15	quartz	248.199	2	22.28	11.14	1013.4	2.21935e-09
98	E:/Veroeffentlichungen/Paperinpreparation/PyvsFTIR/pygcms/Sediment_He430_5_38,85mL_78x78_LH_FTIR1_or.csv	98	15	quartz	248.199	2	22.28	11.14	1013.4	2.21935e-09
99	E:/Veroeffentlichungen/Paperinpreparation/PyvsFTIR/pygcms/Sediment_He430_5_38,85mL_78x78_LH_FTIR1_or.csv	99	15	quartz	248.199	2	22.28	11.14	1013.4	2.21935e-09
100	E:/Veroeffentlichungen/Paperinpreparation/PyvsFTIR/pygcms/Sediment_He430_5_38,85mL_78x78_LH_FTIR1_or.csv	100	15	quartz	124.1	1	11.14	11.14	506.702	1.10968e-09
101	E:/Veroeffentlichungen/Paperinpreparation/PyvsFTIR/pygcms/Sediment_He430_5_38,85mL_78x78_LH_FTIR1_or.csv	101	15	quartz	124.1	1	11.14	11.14	506.702	1.10968e-09
102	E:/Veroeffentlichungen/Paperinpreparation/PyvsFTIR/pygcms/Sediment_He430_5_38,85mL_78x78_LH_FTIR1_or.csv	102	15	quartz	124.1	1	11.14	11.14	506.702	1.10968e-09
103	E:/Veroeffentlichungen/Paperinpreparation/PyvsFTIR/pygcms/Sediment_He430_5_38,85mL_78x78_LH_FTIR1_or.csv	103	15	quartz	124.1	1	11.14	11.14	506.702	1.10968e-09
104	E:/Veroeffentlichungen/Paperinpreparation/PyvsFTIR/pygcms/Sediment_He430_5_38,85mL_78x78_LH_FTIR1_or.csv	104	15	quartz	124.1	1	11.14	11.14	506.702	1.10968e-09
105	E:/Veroeffentlichungen/Paperinpreparation/PyvsFTIR/pygcms/Sediment_He430_5_38,85mL_78x78_LH_FTIR1_or.csv	105	15	quartz	124.1	1	11.14	11.14	506.702	1.10968e-09
106	E:/Veroeffentlichungen/Paperinpreparation/PyvsFTIR/pygcms/Sediment_He430_5_38,85mL_78x78_LH_FTIR1_or.csv	106	15	quartz	124.1	1	11.14	11.14	506.702	1.10968e-09
107	E:/Veroeffentlichungen/Paperinpreparation/PyvsFTIR/pygcms/Sediment_He430_5_38,85mL_78x78_LH_FTIR1_or.csv	107	15	quartz	124.1	1	11.14	11.14	506.702	1.10968e-09
108	E:/Veroeffentlichungen/Paperinpreparation/PyvsFTIR/pygcms/Sediment_He430_5_38,85mL_78x78_LH_FTIR1_or.csv	108	15	quartz	124.1	1	11.14	11.14	506.702	1.10968e-09
109	E:/Veroeffentlichungen/Paperinpreparation/PyvsFTIR/pygcms/Sediment_He430_5_38,85mL_78x78_LH_FTIR1_or.csv	109	15	quartz	124.1	1	11.14	11.14	506.702	1.10968e-09
110	E:/Veroeffentlichungen/Paperinpreparation/PyvsFTIR/pygcms/Sediment_He430_5_38,85mL_78x78_LH_FTIR1_or.csv	110	15	quartz	124.1	1	11.14	11.14	506.702	1.10968e-09
111	E:/Veroeffentlichungen/Paperinpreparation/PyvsFTIR/pygcms/Sediment_He430_5_38,85mL_78x78_LH_FTIR1_or.csv	111	15	quartz	124.1	1	11.14	11.14	506.702	1.10968e-09
112	E:/Veroeffentlichungen/Paperinpreparation/PyvsFTIR/pygcms/Sediment_He430_5_38,85mL_78x78_LH_FTIR1_or.csv	112	15	quartz	124.1	1	11.14	11.14	506.702	1.10968e-09
113	E:/Veroeffentlichungen/Paperinpreparation/PyvsFTIR/pygcms/Sediment_He430_5_38,85mL_78x78_LH_FTIR1_or.csv	113	15	quartz	124.1	1	11.14	11.14	506.702	1.10968e-09
114	E:/Veroeffentlichungen/Paperinpreparation/PyvsFTIR/pygcms/Sediment_He430_5_38,85mL_78x78_LH_FTIR1_or.csv	114	15	quartz	124.1	1	11.14	11.14	506.702	1.10968e-09
115	E:/Veroeffentlichungen/Paperinpreparation/PyvsFTIR/pygcms/Sediment_He430_5_38,85mL_78x78_LH_FTIR1_or.csv	115	15	quartz	124.1	1	11.14	11.14	506.702	1.10968e-09
116	E:/Veroeffentlichungen/Paperinpreparation/PyvsFTIR/pygcms/Sediment_He430_5_38,85mL_78x78_LH_FTIR1_or.csv	116	15	quartz	124.1	1	11.14	11.14	506.702	1.10968e-09
117	E:/Veroeffentlichungen/Paperinpreparation/PyvsFTIR/pygcms/Sediment_He430_5_38,85mL_78x78_LH_FTIR1_or.csv	117	15	quartz	124.1	1	11.14	11.14	506.702	1.10968e-09
118	E:/Veroeffentlichungen/Paperinpreparation/PyvsFTIR/pygcms/Sediment_He430_5_38,85mL_78x78_LH_FTIR1_or.csv	118	15	quartz	124.1	1	11.14	11.14	506.702	1.10968e-09
119	E:/Veroeffentlichungen/Paperinpreparation/PyvsFTIR/pygcms/Sediment_He430_5_38,85mL_78x78_LH_FTIR1_or.csv	119	15	quartz	124.1	1	11.14	11.14	506.702	1.10968e-09
120	E:/Veroeffentlichungen/Paperinpreparation/PyvsFTIR/pygcms/Sediment_He430_5_38,85mL_78x78_LH_FTIR1_or.csv	120	15	quartz	124.1	1	11.14	11.14	506.702	1.10968e-09
121	E:/Veroeffentlichungen/Paperinpreparation/PyvsFTIR/pygcms/Sediment_He430_5_38,85mL_78x78_LH_FTIR1_or.csv	121	15	quartz	124.1	1	11.14	11.14	506.702	1.10968e-09
122	E:/Veroeffentlichungen/Paperinpreparation/PyvsFTIR/pygcms/Sediment_He430_5_38,85mL_78x78_LH_FTIR1_or.csv	122	15	quartz	124.1	1	11.14	11.14	506.702	1.10968e-09
123	E:/Veroeffentlichungen/Paperinpreparation/PyvsFTIR/pygcms/Sediment_He430_5_38,85mL_78x78_LH_FTIR1_or.csv	123	15	quartz	124.1	1	11.14	11.14	506.702	1.10968e-09
124	E:/Veroeffentlichungen/Paperinpreparation/PyvsFTIR/pygcms/Sediment_He430_5_38,85mL_78x78_LH_FTIR1_or.csv	124	15	quartz	124.1	1	11.14	11.14	506.702	1.10968e-09
125	E:/Veroeffentlichungen/Paperinpreparation/PyvsFTIR/pygcms/Sediment_He430_5_38,85mL_78x78_LH_FTIR1_or.csv	125	15	quartz	124.1	1	11.14	11.14	506.702	1.10968e-09
126	E:/Veroeffentlichungen/Paperinpreparation/PyvsFTIR/pygcms/Sediment_He430_5_38,85mL_78x78_LH_FTIR1_or.csv	126	15	quartz	124.1	1	11.14	11.14	506.702	1.10968e-09
127	E:/Veroeffentlichungen/Paperinpreparation/PyvsFTIR/pygcms/Sediment_He430_5_38,85mL_78x78_LH_FTIR1_or.csv	127	15	quartz	124.1	1	11.14	11.14	506.702	1.10968e-09
128	E:/Veroeffentlichungen/Paperinpreparation/PyvsFTIR/pygcms/Sediment_He430_5_38,85mL_78x78_LH_FTIR1_or.csv	128	15	quartz	124.1	1	11.14	11.14	506.702	1.10968e-09
129	E:/Veroeffentlichungen/Paperinpreparation/PyvsFTIR/pygcms/Sediment_He430_5_38,85mL_78x78_LH_FTIR1_or.csv	129	15	quartz	124.1	1	11.14	11.14	506.702	1.10968e-09
130	E:/Veroeffentlichungen/Paperinpreparation/PyvsFTIR/pygcms/Sediment_He430_5_38,85mL_78x78_LH_FTIR1_or.csv	130	15	quartz	124.1	1	11.14	11.14	506.702	1.10968e-09
131	E:/Veroeffentlichungen/Paperinpreparation/PyvsFTIR/pygcms/Sediment_He430_5_38,85mL_78x78_LH_FTIR1_or.csv	131	15	quartz	124.1	1	11.14	11.14	506.702	1.10968e-09
132	E:/Veroeffentlichungen/Paperinpreparation/PyvsFTIR/pygcms/Sediment_He430_5_38,85mL_78x78_LH_FTIR1_or.csv	132	15	quartz	124.1	1	11.14	11.14	506.702	1.10968e-09
133	E:/Veroeffentlichungen/Paperinpreparation/PyvsFTIR/pygcms/Sediment_He430_5_38,85mL_78x78_LH_FTIR1_or.csv	133	15	quartz	124.1	1	11.14	11.14	506.702	1.10968e-09
134	E:/Veroeffentlichungen/Paperinpreparation/PyvsFTIR/pygcms/Sediment_He430_5_38,85mL_78x78_LH_FTIR1_or.csv	134	15	quartz	124.1	1	11.14	11.14	506.702	1.10968e-09
135	E:/Veroeffentlichungen/Paperinpreparation/PyvsFTIR/pygcms/Sediment_He430_5_38,85mL_78x78_LH_FTIR1_or.csv	135	15	quartz	124.1	1	11.14	11.14	506.702	1.10968e-09
136	E:/Veroeffentlichungen/Paperinpreparation/PyvsFTIR/pygcms/Sediment_He430_5_38,85mL_78x78_LH_FTIR1_or.csv	136	15	quartz	124.1	1	11.14	11.14	506.702	1.10968e-09
137	E:/Veroeffentlichungen/Paperinpreparation/PyvsFTIR/pygcms/Sediment_He430_5_38,85mL_78x78_LH_FTIR1_or.csv	137	15	quartz	124.1	1	11.14	11.14	506.702	1.10968e-09
138	E:/Veroeffentlichungen/Paperinpreparation/PyvsFTIR/pygcms/Sediment_He430_5_38,85mL_78x78_LH_FTIR1_or.csv	138	15	quartz	124.1	1	11.14	11.14	506.702	1.10968e-09
139	E:/Veroeffentlichungen/Paperinpreparation/PyvsFTIR/pygcms/Sediment_He430_5_38,85mL_78x78_LH_FTIR1_or.csv	139	15	quartz	124.1	1	11.14	11.14	506.702	1.10968e-09
140	E:/Veroeffentlichungen/Paperinpreparation/PyvsFTIR/pygcms/Sediment_He430_5_38,85mL_78x78_LH_FTIR1_or.csv	140	15	quartz	124.1	1	11.14	11.14	506.702	1.10968e-09
141	E:/Veroeffentlichungen/Paperinpreparation/PyvsFTIR/pygcms/Sediment_He430_5_38,85mL_78x78_LH_FTIR1_or.csv	141	15	quartz	124.1	1	11.14	11.14	506.702	1.10968e-09
142	E:/Veroeffentlichungen/Paperinpreparation/PyvsFTIR/pygcms/Sediment_He430_5_38,85mL_78x78_LH_FTIR1_or.csv	142	15	quartz	124.1	1	11.14	11.14	506.702	1.10968e-09
143	E:/Veroeffentlichungen/Paperinpreparation/PyvsFTIR/pygcms/Sediment_He430_5_38,85mL_78x78_LH_FTIR1_or.csv	143	15	quartz	124.1	1	11.14	11.14	506.702	1.10968e-09
144	E:/Veroeffentlichungen/Paperinpreparation/PyvsFTIR/pygcms/Sediment_He430_5_38,85mL_78x78_LH_FTIR1_or.csv	144	15	quartz	124.1	1	11.14	11.14	506.702	1.10968e-09
145	E:/Veroeffentlichungen/Paperinpreparation/PyvsFTIR/pygcms/Sediment_He430_5_38,85mL_78x78_LH_FTIR1_or.csv	145	15	quartz	124.1	1	11.14	11.14	506.702	1.10968e-09
146	E:/Veroeffentlichungen/Paperinpreparation/PyvsFTIR/pygcms/Sediment_He430_5_38,85mL_78x78_LH_FTIR1_or.csv	146	15	quartz	124.1	1	11.14	11.14	506.702	1.10968e-09
147	E:/Veroeffentlichungen/Paperinpreparation/PyvsFTIR/pygcms/Sediment_He430_5_38,85mL_78x78_LH_FTIR1_or.csv	147	15	quartz	124.1	1	11.14	11.14	506.702	1.10968e-09
148	E:/Veroeffentlichungen/Paperinpreparation/PyvsFTIR/pygcms/Sediment_He430_5_38,85mL_78x78_LH_FTIR1_or.csv	148	15	quartz	124.1	1	11.14	11.14	506.702	1.10968e-09
149	E:/Veroeffentlichungen/Paperinpreparation/PyvsFTIR/pygcms/Sediment_He430_5_38,85mL_78x78_LH_FTIR1_or.csv	149	15	quartz	124.1	1	11.14	11.14	506.702	1.10968e-09
150	E:/Veroeffentlichungen/Paperinpreparation/PyvsFTIR/pygcms/Sediment_He430_5_38,85mL_78x78_LH_FTIR1_or.csv	150	15	quartz	124.1	1	11.14	11.14	506.702	1.10968e-09
151	E:/Veroeffentlichungen/Paperinpreparation/PyvsFTIR/pygcms/Sediment_He430_5_38,85mL_78x78_LH_FTIR1_or.csv	151	15	quartz	124.1	1	11.14	11.14	506.702	1.10968e-09
152	E:/Veroeffentlichungen/Paperinpreparation/PyvsFTIR/pygcms/Sediment_He430_5_38,85mL_78x78_LH_FTIR1_or.csv	152	15	quartz	124.1	1	11.14	11.14	506.702	1.10968e-09
153	E:/Veroeffentlichungen/Paperinpreparation/PyvsFTIR/pygcms/Sediment_He430_5_38,85mL_78x78_LH_FTIR1_or.csv	153	15	quartz	124.1	1	11.14	11.14	506.702	1.10968e-09
154	E:/Veroeffentlichungen/Paperinpreparation/PyvsFTIR/pygcms/Sediment_He430_5_38,85mL_78x78_LH_FTIR1_or.csv	154	15	quartz	124.1	1	11.14	11.14	506.702	1.10968e-09
155	E:/Veroeffentlichungen/Paperinpreparation/PyvsFTIR/pygcms/Sediment_He430_5_38,85mL_78x78_LH_FTIR1_or.csv	155	15	quartz	124.1	1	11.14	11.14	506.702	1.10968e-09
156	E:/Veroeffentlichungen/Paperinpreparation/PyvsFTIR/pygcms/Sediment_He430_5_38,85mL_78x78_LH_FTIR1_or.csv	156	15	quartz	124.1	1	11.14	11.14	506.702	1.10968e-09
157	E:/Veroeffentlichungen/Paperinpreparation/PyvsFTIR/pygcms/Sediment_He430_5_38,85mL_78x78_LH_FTIR1_or.csv	157	15	quartz	124.1	1	11.14	11.14	506.702	1.10968e-09
158	E:/Veroeffentlichungen/Paperinpreparation/PyvsFTIR/pygcms/Sediment_He430_5_38,85mL_78x78_LH_FTIR1_or.csv	158	15	quartz	124.1	1	11.14	11.14	506.702	1.10968e-09
159	E:/Veroeffentlichungen/Paperinpreparation/PyvsFTIR/pygcms/Sediment_He430_5_38,85mL_78x78_LH_FTIR1_or.csv	159	15	quartz	124.1	1	11.14	11.14	506.702	1.10968e-09
160	E:/Veroeffentlichungen/Paperinpreparation/PyvsFTIR/pygcms/Sediment_He430_5_38,85mL_78x78_LH_FTIR1_or.csv	160	15	quartz	124.1	1	11.14	11.14	506.702	1.10968e-09
161	E:/Veroeffentlichungen/Paperinpreparation/PyvsFTIR/pygcms/Sediment_He430_5_38,85mL_78x78_LH_FTIR1_or.csv	161	15	quartz	124.1	1	11.14	11.14	506.702	1.10968e-09
162	E:/Veroeffentlichungen/Paperinpreparation/PyvsFTIR/pygcms/Sediment_He430_5_38,85mL_78x78_LH_FTIR1_or.csv	162	15	quartz	124.1	1	11.14	11.14	506.702	1.10968e-09
163	E:/Veroeffentlichungen/Paperinpreparation/PyvsFTIR/pygcms/Sediment_He430_5_38,85mL_78x78_LH_FTIR1_or.csv	163	15	quartz	124.1	1	11.14	11.14	506.702	1.10968e-09
164	E:/Veroeffentlichungen/Paperinpreparation/PyvsFTIR/pygcms/Sediment_He430_5_38,85mL_78x78_LH_FTIR1_or.csv	164	15	quartz	124.1	1	11.14	11.14	506.702	1.10968e-09
165	E:/Veroeffentlichungen/Paperinpreparation/PyvsFTIR/pygcms/Sediment_He430_5_38,85mL_78x78_LH_FTIR1_or.csv	165	15	quartz	124.1	1	11.14	11.14	506.702	1.10968e-09
166	E:/Veroeffentlichungen/Paperinpreparation/PyvsFTIR/pygcms/Sediment_He430_5_38,85mL_78x78_LH_FTIR1_or.csv	166	15	quartz	124.1	1	11.14	11.14	506.702	1.10968e-09
167	E:/Veroeffentlichungen/Paperinpreparation/PyvsFTIR/pygcms/Sediment_He430_5_38,85mL_78x78_LH_FTIR1_or.csv	167	15	quartz	124.1	1	11.14	11.14	506.702	1.10968e-09
168	E:/Veroeffentlichungen/Paperinpreparation/PyvsFTIR/pygcms/Sediment_He430_5_38,85mL_78x78_LH_FTIR1_or.csv	168	15	quartz	124.1	1	11.14	11.14	506.702	1.10968e-09
169	E:/Veroeffentlichungen/Paperinpreparation/PyvsFTIR/pygcms/Sediment_He430_5_38,85mL_78x78_LH_FTIR1_or.csv	169	15	quartz	124.1	1	11.14	11.14	506.702	1.10968e-09
170	E:/Veroeffentlichungen/Paperinpreparation/PyvsFTIR/pygcms/Sediment_He430_5_38,85mL_78x78_LH_FTIR1_or.csv	170	15	quartz	124.1	1	11.14	11.14	506.702	1.10968e-09
171	E:/Veroeffentlichungen/Paperinpreparation/PyvsFTIR/pygcms/Sediment_He430_5_38,85mL_78x78_LH_FTIR1_or.csv	171	15	quartz	124.1	1	11.14	11.14	506.702	1.10968e-09
172	E:/Veroeffentlichungen/Paperinpreparation/PyvsFTIR/pygcms/Sediment_He430_5_38,85mL_78x78_LH_FTIR1_or.csv	172	15	quartz	124.1	1	11.14	11.14	506.702	1.10968e-09
173	E:/Veroeffentlichungen/Paperinpreparation/PyvsFTIR/pygcms/Sediment_He430_5_38,85mL_78x78_LH_FTIR1_or.csv	173	15	quartz	124.1	1	11.14	11.14	506.702	1.10968e-09
174	E:/Veroeffentlichungen/Paperinpreparation/PyvsFTIR/pygcms/Sediment_He430_5_38,85mL_78x78_LH_FTIR1_or.csv	174	15	quartz	124.1	1	11.14	11.14	506.702	1.10968e-09
175	E:/Veroeffentlichungen/Paperinpreparation/PyvsFTIR/pygcms/Sediment_He430_5_38,85mL_78x78_LH_FTIR1_or.csv	175	15	quartz	124.1	1	11.14	11.14	506.702	1.10968e-09
176	E:/Veroeffentlichungen/Paperinpreparation/PyvsFTIR/pygcms/Sediment_He430_5_38,85mL_78x78_LH_FTIR1_or.csv	176	15	quartz	124.1	1	11.14	11.14	506.702	1.10968e-09
177	E:/Veroeffentlichungen/Paperinpreparation/PyvsFTIR/pygcms/Sediment_He430_5_38,85mL_78x78_LH_FTIR1_or.csv	177	15	quartz	124.1	1	11.14	11.14	506.702	1.10968e-09
178	E:/Veroeffentlichungen/Paperinpreparation/PyvsFTIR/pygcms/Sediment_He430_5_38,85mL_78x78_LH_FTIR1_or.csv	178	15	quartz	124.1	1	11.14	11.14	506.702	1.10968e-09
179	E:/Veroeffentlichungen/Paperinpreparation/PyvsFTIR/pygcms/Sediment_He430_5_38,85mL_78x78_LH_FTIR1_or.csv	179	15	quartz	124.1	1	11.14	11.14	506.702	1.10968e-09
180	E:/Veroeffentlichungen/Paperinpreparation/PyvsFTIR/pygcms/Sediment_He430_5_38,85mL_78x78_LH_FTIR1_or.csv	180	15	quartz	124.1	1	11.14	11.14	506.702	1.10968e-09
181	E:/Veroeffentlichungen/Paperinpreparation/PyvsFTIR/pygcms/Sediment_He430_5_38,85mL_78x78_LH_FTIR1_or.csv	181	15	quartz	124.1	1	11.14	11.14	506.702	1.10968e-09
182	E:/Veroeffentlichungen/Paperinpreparation/PyvsFTIR/pygcms/Sediment_He430_5_38,85mL_78x78_LH_FTIR1_or.csv	182	15	quartz	124.1	1	11.14	11.14	506.702	1.10968e-09
183	E:/Veroeffentlichungen/Paperinpreparation/PyvsFTIR/pygcms/Sediment_He430_5_38,85mL_78x78_LH_FTIR1_or.csv	183	15	quartz	124.1	1	11.14	11.14	506.702	1.10968e-09
184	E:/Veroeffentlichungen/Paperinpreparation/PyvsFTIR/pygcms/Sediment_He430_5_38,85mL_78x78_LH_FTIR1_or.csv	184	15	quartz	124.1	1	11.14	11.14	506.702	1.10968e-09
185	E:/Veroeffentlichungen/Paperinpreparation/PyvsFTIR/pygcms/Sediment_He430_5_38,85mL_78x78_LH_FTIR1_or.csv	185	15	quartz	124.1	1	11.14	11.14	506.702	1.10968e-09
186	E:/Veroeffentlichungen/Paperinpreparation/PyvsFTIR/pygcms/Sediment_He430_5_38,85mL_78x78_LH_FTIR1_or.csv	186	15	quartz	124.1	1	11.14	11.14	506.702	1.10968e-09
187	E:/Veroeffentlichungen/Paperinpreparation/PyvsFTIR/pygcms/Sediment_He430_5_38,85mL_78x78_LH_FTIR1_or.csv	187	15	quartz	124.1	1	11.14	11.14	506.702	1.10968e-09
188	E:/Veroeffentlichungen/Paperinpreparation/PyvsFTIR/pygcms/Sediment_He430_5_38,85mL_78x78_LH_FTIR1_or.csv	188	15	quartz	124.1	1	11.14	11.14	506.702	1.10968e-09
189	E:/Veroeffentlichungen/Paperinpreparation/PyvsFTIR/pygcms/Sediment_He430_5_38,85mL_78x78_LH_FTIR1_or.csv	189	15	quartz	124.1	1	11.14	11.14	506.702	1.10968e-09
190	E:/Veroeffentlichungen/Paperinpreparation/PyvsFTIR/pygcms/Sediment_He430_5_38,85mL_78x78_LH_FTIR1_or.csv	190	15	quartz	124.1	1	11.14	11.14	506.702	1.10968e-09
191	E:/Veroeffentlichungen/Paperinpreparation/PyvsFTIR/pygcms/Sediment_He430_5_38,85mL_78x78_LH_FTIR1_or.csv	191	15	quartz	124.1	1	11.14	11.14	506.702	1.10968e-09
192	E:/Veroeffentlichungen/Paperinpreparation/PyvsFTIR/pygcms/Sediment_He430_5_38,85mL_78x78_LH_FTIR1_or.csv	192	15	quartz	124.1	1	11.14	11.14	506.702	1.10968e-09
193	E:/Veroeffentlichungen/Paperinpreparation/PyvsFTIR/pygcms/Sediment_He430_5_38,85mL_78x78_LH_FTIR1_or.csv	193	15	quartz	124.1	1	11.14	11.14	506.702	1.10968e-09
194	E:/Veroeffentlichungen/Paperinpreparation/PyvsFTIR/pygcms/Sediment_He430_5_38,85mL_78x78_LH_FTIR1_or.csv	194	15	quartz	124.1	1	11.14	11.14	506.702	1.10968e-09
195	E:/Veroeffentlichungen/Paperinpreparation/PyvsFTIR/pygcms/Sediment_He430_5_38,85mL_78x78_LH_FTIR1_or.csv	195	15	quartz	124.1	1	11.14	11.14	506.702	1.10968e-09
196	E:/Veroeffentlichungen/Paperinpreparation/PyvsFTIR/pygcms/Sediment_He430_5_38,85mL_78x78_LH_FTIR1_or.csv	196	15	quartz	124.1	1	11.14	11.14	506.702	1.10968e-09
197	E:/Veroeffentlichungen/Paperinpreparation/PyvsFTIR/pygcms/Sediment_He430_5_38,85mL_78x78_LH_FTIR1_or.csv	197	15	quartz	124.1	1	11.14	11.14	506.702	1.10968e-09
198	E:/Veroeffentlichungen/Paperinpreparation/PyvsFTIR/pygcms/Sediment_He430_5_38,85mL_78x78_LH_FTIR1_or.csv	198	15	quartz	124.1	1	11.14	11.14	506.702	1.10968e-09
199	E:/Veroeffentlichungen/Paperinpreparation/PyvsFTIR/pygcms/Sediment_He430_5_38,85mL_78x78_LH_FTIR1_or.csv	199	15	quartz	124.1	1	11.14	11.14	506.702	1.10968e-09
200	E:/Veroeffentlichungen/Paperinpreparation/PyvsFTIR/pygcms/Sediment_He430_5_38,85mL_78x78_LH_FTIR1_or.csv	200	15	quartz	124.1	1	11.14	11.14	506.702	1.10968e-09
201	E:/Veroeffentlichungen/Paperinpreparation/PyvsFTIR/pygcms/Sediment_He430_5_38,85mL_78x78_LH_FTIR1_or.csv	201	15	quartz	124.1	1	11.14	11.14	506.702	1.10968e-09
202	E:/Veroeffentlichungen/Paperinpreparation/PyvsFTIR/pygcms/Sediment_He430_5_38,85mL_78x78_LH_FTIR1_or.csv	202	15	quartz	124.1	1	11.14	11.14	506.702	1.10968e-09
203	E:/Veroeffentlichungen/Paperinpreparation/PyvsFTIR/pygcms/Sediment_He430_5_38,85mL_78x78_LH_FTIR1_or.csv	203	15	quartz	124.1	1	11.14	11.14	506.702	1.10968e-09
204	E:/Veroeffentlichungen/Paperinpreparation/PyvsFTIR/pygcms/Sediment_He430_5_38,85mL_78x78_LH_FTIR1_or.csv	204	15	quartz	124.1	1	11.14	11.14	506.702	1.10968e-09
205	E:/Veroeffentlichungen/Paperinpreparation/PyvsFTIR/pygcms/Sediment_He430_5_38,85mL_78x78_LH_FTIR1_or.csv	205	15	quartz	124.1	1	11.14	11.14	506.702	1.10968e-09
206	E:/Veroeffentlichungen/Paperinpreparation/PyvsFTIR/pygcms/Sediment_He430_5_38,85mL_78x78_LH_FTIR1_or.csv	206	15	quartz	124.1	1	11.14	11.14	506.702	1.10968e-09
207	E:/Veroeffentlichungen/Paperinpreparation/PyvsFTIR/pygcms/Sediment_He430_5_38,85mL_78x78_LH_FTIR1_or.csv	207	15	quartz	124.1	1	11.14	11.14	506.702	1.10968e-09
208	E:/Veroeffentlichungen/Paperinpreparation/PyvsFTIR/pygcms/Sediment_He430_5_38,85mL_78x78_LH_FTIR1_or.csv	208	15	quartz	124.1	1	11.14	11.14	506.702	1.10968e-09
209	E:/Veroeffentlichungen/Paperinpreparation/PyvsFTIR/pygcms/Sediment_He430_5_38,85mL_78x78_LH_FTIR1_or.csv	209	15	quartz	124.1	1	11.14	11.14	506.702	1.10968e-09
210	E:/Veroeffentlichungen/Paperinpreparation/PyvsFTIR/pygcms/Sediment_He430_5_38,85mL_78x78_LH_FTIR1_or.csv	210	15	quartz	124.1	1	11.14	11.14	506.702	1.10968e-09
211	E:/Veroeffentlichungen/Paperinpreparation/PyvsFTIR/pygcms/Sediment_He430_5_38,85mL_78x78_LH_FTIR1_or.csv	211	15	quartz	124.1	1	11.14	11.14	506.702	1.10968e-09
212	E:/Veroeffentlichungen/Paperinpreparation/PyvsFTIR/pygcms/Sediment_He430_5_38,85mL_78x78_LH_FTIR1_or.csv	212	15	quartz	124.1	1	11.14	11.14	506.702	1.10968e-09
213	E:/Veroeffentlichungen/Paperinpreparation/PyvsFTIR/pygcms/Sediment_He430_5_38,85mL_78x78_LH_FTIR1_or.csv	213	15	quartz	124.1	1	11.14	11.14	506.702	1.10968e-09
214	E:/Veroeffentlichungen/Paperinpreparation/PyvsFTIR/pygcms/Sediment_He430_5_38,85mL_78x78_LH_FTIR1_or.csv	214	15	quartz	124.1	1	11.14	11.14	506.702	1.10968e-09
215	E:/Veroeffentlichungen/Paperinpreparation/PyvsFTIR/pygcms/Sediment_He430_5_38,85mL_78x78_LH_FTIR1_or.csv	215	15	quartz	124.1	1	11.14	11.14	506.702	1.10968e-09
216	E:/Veroeffentlichungen/Paperinpreparation/PyvsFTIR/pygcms/Sediment_He430_5_38,85mL_78x78_LH_FTIR1_or.csv	216	15	quartz	124.1	1	11.14	11.14	506.702	1.10968e-09
217	E:/Veroeffentlichungen/Paperinpreparation/PyvsFTIR/pygcms/Sediment_He430_5_38,85mL_78x78_LH_FTIR1_or.csv	217	15	quartz	124.1	1	11.14	11.14	506.702	1.10968e-09
218	E:/Veroeffentlichungen/Paperinpreparation/PyvsFTIR/pygcms/Sediment_He430_5_38,85mL_78x78_LH_FTIR1_or.csv	218	15	quartz	124.1	1	11.14	11.14	506.702	1.10968e-09
219	E:/Veroeffentlichungen/Paperinpreparation/PyvsFTIR/pygcms/Sediment_He430_5_38,85mL_78x78_LH_FTIR1_or.csv	219	15	quartz	124.1	1	11.14	11.14	506.702	1.10968e-09
220	E:/Veroeffentlichungen/Paperinpreparation/PyvsFTIR/pygcms/Sediment_He430_5_38,85mL_78x78_LH_FTIR1_or.csv	220	15	quartz	124.1	1	11.14	11.14	506.702	1.10968e-09
221	E:/Veroeffentlichungen/Paperinpreparation/PyvsFTIR/pygcms/Sediment_He430_5_38,85mL_78x78_LH_FTIR1_or.csv	221	15	quartz	124.1	1	11.14	11.14	506.702	1.10968e-09
222	E:/Veroeffentlichungen/Paperinpreparation/PyvsFTIR/pygcms/Sediment_He430_5_38,85mL_78x78_LH_FTIR1_or.csv	222	15	quartz	124.1	1	11.14	11.14	506.702	1.10968e-09
223	E:/Veroeffentlichungen/Paperinpreparation/PyvsFTIR/pygcms/Sediment_He430_5_38,85mL_78x78_LH_FTIR1_or.csv	223	15	quartz	124.1	1	11.14	11.14	506.702	1.10968e-09
224	E:/Veroeffentlichungen/Paperinpreparation/PyvsFTIR/pygcms/Sediment_He430_5_38,85mL_78x78_LH_FTIR1_or.csv	224	15	quartz	124.1	1	11.14	11.14	506.702	1.10968e-09
225	E:/Veroeffentlichungen/Paperinpreparation/PyvsFTIR/pygcms/Sediment_He430_5_38,85mL_78x78_LH_FTIR1_or.csv	225	15	quartz	124.1	1	11.14	11.14	506.702	1.10968e-09
226	E:/Veroeffentlichungen/Paperinpreparation/PyvsFTIR/pygcms/Sediment_He430_5_38,85mL_78x78_LH_FTIR1_or.csv	226	15	quartz	124.1	1	11.14	11.14	506.702	1.10968e-09
227	E:/Veroeffentlichungen/Paperinpreparation/PyvsFTIR/pygcms/Sediment_He430_5_38,85mL_78x78_LH_FTIR1_or.csv	227	15	quartz	124.1	1	11.14	11.14	506.702	1.10968e-09
228	E:/Veroeffentlichungen/Paperinpreparation/PyvsFTIR/pygcms/Sediment_He430_5_38,85mL_78x78_LH_FTIR1_or.csv	228	15	quartz	124.1	1	11.14	11.14	506.702	1.10968e-09
229	E:/Veroeffentlichungen/Paperinpreparation/PyvsFTIR/pygcms/Sediment_He430_5_38,85mL_78x78_LH_FTIR1_or.csv	229	15	quartz	124.1	1	11.14	11.14	506.702	1.10968e-09
230	E:/Veroeffentlichungen/Paperinpreparation/PyvsFTIR/pygcms/Sediment_He430_5_38,85mL_78x78_LH_FTIR1_or.csv	230	15	quartz	124.1	1	11.14	11.14	506.702	1.10968e-09
231	E:/Veroeffentlichungen/Paperinpreparation/PyvsFTIR/pygcms/Sediment_He430_5_38,85mL_78x78_LH_FTIR1_or.csv	231	15	quartz	124.1	1	11.14	11.14	506.702	1.10968e-09
232	E:/Veroeffentlichungen/Paperinpreparation/PyvsFTIR/pygcms/Sediment_He430_5_38,85mL_78x78_LH_FTIR1_or.csv	232	15	quartz	124.1	1	11.14	11.14	506.702	1.10968e-09
233	E:/Veroeffentlichungen/Paperinpreparation/PyvsFTIR/pygcms/Sediment_He430_5_38,85mL_78x78_LH_FTIR1_or.csv	233	15	quartz	124.1	1	11.14	11.14	506.702	1.10968e-09
234	E:/Veroeffentlichungen/Paperinpreparation/PyvsFTIR/pygcms/Sediment_He430_5_38,85mL_78x78_LH_FTIR1_or.csv	234	15	quartz	124.1	1	11.14	11.14	506.702	1.10968e-09
235	E:/Veroeffentlichungen/Paperinpreparation/PyvsFTIR/pygcms/Sediment_He430_5_38,85mL_78x78_LH_FTIR1_or.csv	235	15	quartz	124.1	1	11.14	11.14	506.702	1.10968e-09
236	E:/Veroeffentlichungen/Paperinpreparation/PyvsFTIR/pygcms/Sediment_He430_5_38,85mL_78x78_LH_FTIR1_or.csv	236	15	quartz	124.1	1	11.14	11.14	506.702	1.10968e-09
237	E:/Veroeffentlichungen/Paperinpreparation/PyvsFTIR/pygcms/Sediment_He430_5_38,85mL_78x78_LH_FTIR1_or.csv	237	15	quartz	124.1	1	11.14	11.14	506.702	1.10968e-09
1	E:/Veroeffentlichungen/Paperinpreparation/PyvsFTIR/pygcms/Sediment_He430_5_38,85mL_78x78_LH_FTIR1_or.csv	1	18	polychloroprene	372.299	1.73205	15.7543	9.09577	477.723	5.87599e-10
2	E:/Veroeffentlichungen/Paperinpreparation/PyvsFTIR/pygcms/Sediment_He430_5_38,85mL_78x78_LH_FTIR1_or.csv	2	18	polychloroprene	124.1	1	11.14	11.14	506.702	6.23243e-10
3	E:/Veroeffentlichungen/Paperinpreparation/PyvsFTIR/pygcms/Sediment_He430_5_38,85mL_78x78_LH_FTIR1_or.csv	3	18	polychloroprene	124.1	1	11.14	11.14	506.702	6.23243e-10
4	E:/Veroeffentlichungen/Paperinpreparation/PyvsFTIR/pygcms/Sediment_He430_5_38,85mL_78x78_LH_FTIR1_or.csv	4	18	polychloroprene	124.1	1	11.14	11.14	506.702	6.23243e-10
5	E:/Veroeffentlichungen/Paperinpreparation/PyvsFTIR/pygcms/Sediment_He430_5_38,85mL_78x78_LH_FTIR1_or.csv	5	18	polychloroprene	124.1	1	11.14	11.14	506.702	6.23243e-10
6	E:/Veroeffentlichungen/Paperinpreparation/PyvsFTIR/pygcms/Sediment_He430_5_38,85mL_78x78_LH_FTIR1_or.csv	6	18	polychloroprene	124.1	1	11.14	11.14	506.702	6.23243e-10
7	E:/Veroeffentlichungen/Paperinpreparation/PyvsFTIR/pygcms/Sediment_He430_5_38,85mL_78x78_LH_FTIR1_or.csv	7	18	polychloroprene	124.1	1	11.14	11.14	506.702	6.23243e-10
8	E:/Veroeffentlichungen/Paperinpreparation/PyvsFTIR/pygcms/Sediment_He430_5_38,85mL_78x78_LH_FTIR1_or.csv	8	18	polychloroprene	124.1	1	11.14	11.14	506.702	6.23243e-10
9	E:/Veroeffentlichungen/Paperinpreparation/PyvsFTIR/pygcms/Sediment_He430_5_38,85mL_78x78_LH_FTIR1_or.csv	9	18	polychloroprene	124.1	1	11.14	11.14	506.702	6.23243e-10
10	E:/Veroeffentlichungen/Paperinpreparation/PyvsFTIR/pygcms/Sediment_He430_5_38,85mL_78x78_LH_FTIR1_or.csv	10	18	polychloroprene	124.1	1	11.14	11.14	506.702	6.23243e-10
11	E:/Veroeffentlichungen/Paperinpreparation/PyvsFTIR/pygcms/Sediment_He430_5_38,85mL_78x78_LH_FTIR1_or.csv	11	18	polychloroprene	124.1	1	11.14	11.14	506.702	6.23243e-10
12	E:/Veroeffentlichungen/Paperinpreparation/PyvsFTIR/pygcms/Sediment_He430_5_38,85mL_78x78_LH_FTIR1_or.csv	12	18	polychloroprene	124.1	1	11.14	11.14	506.702	6.23243e-10
13	E:/Veroeffentlichungen/Paperinpreparation/PyvsFTIR/pygcms/Sediment_He430_5_38,85mL_78x78_LH_FTIR1_or.csv	13	18	polychloroprene	124.1	1	11.14	11.14	506.702	6.23243e-10
14	E:/Veroeffentlichungen/Paperinpreparation/PyvsFTIR/pygcms/Sediment_He430_5_38,85mL_78x78_LH_FTIR1_or.csv	14	18	polychloroprene	124.1	1	11.14	11.14	506.702	6.23243e-10
15	E:/Veroeffentlichungen/Paperinpreparation/PyvsFTIR/pygcms/Sediment_He430_5_38,85mL_78x78_LH_FTIR1_or.csv	15	18	polychloroprene	124.1	1	11.14	11.14	506.702	6.23243e-10
16	E:/Veroeffentlichungen/Paperinpreparation/PyvsFTIR/pygcms/Sediment_He430_5_38,85mL_78x78_LH_FTIR1_or.csv	16	18	polychloroprene	124.1	1	11.14	11.14	506.702	6.23243e-10
17	E:/Veroeffentlichungen/Paperinpreparation/PyvsFTIR/pygcms/Sediment_He430_5_38,85mL_78x78_LH_FTIR1_or.csv	17	18	polychloroprene	124.1	1	11.14	11.14	506.702	6.23243e-10
18	E:/Veroeffentlichungen/Paperinpreparation/PyvsFTIR/pygcms/Sediment_He430_5_38,85mL_78x78_LH_FTIR1_or.csv	18	18	polychloroprene	124.1	1	11.14	11.14	506.702	6.23243e-10
19	E:/Veroeffentlichungen/Paperinpreparation/PyvsFTIR/pygcms/Sediment_He430_5_38,85mL_78x78_LH_FTIR1_or.csv	19	18	polychloroprene	124.1	1	11.14	11.14	506.702	6.23243e-10
20	E:/Veroeffentlichungen/Paperinpreparation/PyvsFTIR/pygcms/Sediment_He430_5_38,85mL_78x78_LH_FTIR1_or.csv	20	18	polychloroprene	124.1	1	11.14	11.14	506.702	6.23243e-10
21	E:/Veroeffentlichungen/Paperinpreparation/PyvsFTIR/pygcms/Sediment_He430_5_38,85mL_78x78_LH_FTIR1_or.csv	21	18	polychloroprene	124.1	1	11.14	11.14	506.702	6.23243e-10
22	E:/Veroeffentlichungen/Paperinpreparation/PyvsFTIR/pygcms/Sediment_He430_5_38,85mL_78x78_LH_FTIR1_or.csv	22	18	polychloroprene	124.1	1	11.14	11.14	506.702	6.23243e-10
1	E:/Veroeffentlichungen/Paperinpreparation/PyvsFTIR/pygcms/Sediment_He430_5_38,85mL_78x78_LH_FTIR1_or.csv	1	19	chitin	5460.38	2.76519	148.626	53.7491	157374	5.98022e-08
2	E:/Veroeffentlichungen/Paperinpreparation/PyvsFTIR/pygcms/Sediment_He430_5_38,85mL_78x78_LH_FTIR1_or.csv	2	19	chitin	1241	2.57871	49.8196	19.3195	6815.39	2.58985e-09
3	E:/Veroeffentlichungen/Paperinpreparation/PyvsFTIR/pygcms/Sediment_He430_5_38,85mL_78x78_LH_FTIR1_or.csv	3	19	chitin	744.598	4.25799	45.9314	10.7871	1958.92	7.4439e-10
4	E:/Veroeffentlichungen/Paperinpreparation/PyvsFTIR/pygcms/Sediment_He430_5_38,85mL_78x78_LH_FTIR1_or.csv	4	19	chitin	620.498	2.88675	31.5087	10.9149	1375.84	5.2282e-10
5	E:/Veroeffentlichungen/Paperinpreparation/PyvsFTIR/pygcms/Sediment_He430_5_38,85mL_78x78_LH_FTIR1_or.csv	5	19	chitin	620.498	3.51555	35.2278	10.0206	1296.48	4.92662e-10
6	E:/Veroeffentlichungen/Paperinpreparation/PyvsFTIR/pygcms/Sediment_He430_5_38,85mL_78x78_LH_FTIR1_or.csv	6	19	chitin	496.398	4	44.56	11.14	2026.81	7.70186e-10
7	E:/Veroeffentlichungen/Paperinpreparation/PyvsFTIR/pygcms/Sediment_He430_5_38,85mL_78x78_LH_FTIR1_or.csv	7	19	chitin	496.398	2.44949	24.9098	10.1694	944.183	3.58789e-10
8	E:/Veroeffentlichungen/Paperinpreparation/PyvsFTIR/pygcms/Sediment_He430_5_38,85mL_78x78_LH_FTIR1_or.csv	8	19	chitin	372.299	3	33.42	11.14	1520.1	5.7764e-10
9	E:/Veroeffentlichungen/Paperinpreparation/PyvsFTIR/pygcms/Sediment_He430_5_38,85mL_78x78_LH_FTIR1_or.csv	9	19	chitin	372.299	3	33.42	11.14	1520.1	5.7764e-10
10	E:/Veroeffentlichungen/Paperinpreparation/PyvsFTIR/pygcms/Sediment_He430_5_38,85mL_78x78_LH_FTIR1_or.csv	10	19	chitin	372.299	1.73205	15.7543	9.09577	477.723	1.81535e-10
11	E:/Veroeffentlichungen/Paperinpreparation/PyvsFTIR/pygcms/Sediment_He430_5_38,85mL_78x78_LH_FTIR1_or.csv	11	19	chitin	248.199	2	22.28	11.14	1013.4	3.85093e-10
12	E:/Veroeffentlichungen/Paperinpreparation/PyvsFTIR/pygcms/Sediment_He430_5_38,85mL_78x78_LH_FTIR1_or.csv	12	19	chitin	248.199	2	22.28	11.14	1013.4	3.85093e-10
13	E:/Veroeffentlichungen/Paperinpreparation/PyvsFTIR/pygcms/Sediment_He430_5_38,85mL_78x78_LH_FTIR1_or.csv	13	19	chitin	248.199	2	22.28	11.14	1013.4	3.85093e-10
14	E:/Veroeffentlichungen/Paperinpreparation/PyvsFTIR/pygcms/Sediment_He430_5_38,85mL_78x78_LH_FTIR1_or.csv	14	19	chitin	248.199	2	22.28	11.14	1013.4	3.85093e-10
15	E:/Veroeffentlichungen/Paperinpreparation/PyvsFTIR/pygcms/Sediment_He430_5_38,85mL_78x78_LH_FTIR1_or.csv	15	19	chitin	248.199	2	22.28	11.14	1013.4	3.85093e-10
16	E:/Veroeffentlichungen/Paperinpreparation/PyvsFTIR/pygcms/Sediment_He430_5_38,85mL_78x78_LH_FTIR1_or.csv	16	19	chitin	124.1	1	11.14	11.14	506.702	1.92547e-10
17	E:/Veroeffentlichungen/Paperinpreparation/PyvsFTIR/pygcms/Sediment_He430_5_38,85mL_78x78_LH_FTIR1_or.csv	17	19	chitin	124.1	1	11.14	11.14	506.702	1.92547e-10
18	E:/Veroeffentlichungen/Paperinpreparation/PyvsFTIR/pygcms/Sediment_He430_5_38,85mL_78x78_LH_FTIR1_or.csv	18	19	chitin	124.1	1	11.14	11.14	506.702	1.92547e-10
19	E:/Veroeffentlichungen/Paperinpreparation/PyvsFTIR/pygcms/Sediment_He430_5_38,85mL_78x78_LH_FTIR1_or.csv	19	19	chitin	124.1	1	11.14	11.14	506.702	1.92547e-10
20	E:/Veroeffentlichungen/Paperinpreparation/PyvsFTIR/pygcms/Sediment_He430_5_38,85mL_78x78_LH_FTIR1_or.csv	20	19	chitin	124.1	1	11.14	11.14	506.702	1.92547e-10
21	E:/Veroeffentlichungen/Paperinpreparation/PyvsFTIR/pygcms/Sediment_He430_5_38,85mL_78x78_LH_FTIR1_or.csv	21	19	chitin	124.1	1	11.14	11.14	506.702	1.92547e-10
22	E:/Veroeffentlichungen/Paperinpreparation/PyvsFTIR/pygcms/Sediment_He430_5_38,85mL_78x78_LH_FTIR1_or.csv	22	19	chitin	124.1	1	11.14	11.14	506.702	1.92547e-10
23	E:/Veroeffentlichungen/Paperinpreparation/PyvsFTIR/pygcms/Sediment_He430_5_38,85mL_78x78_LH_FTIR1_or.csv	23	19	chitin	124.1	1	11.14	11.14	506.702	1.92547e-10
24	E:/Veroeffentlichungen/Paperinpreparation/PyvsFTIR/pygcms/Sediment_He430_5_38,85mL_78x78_LH_FTIR1_or.csv	24	19	chitin	124.1	1	11.14	11.14	506.702	1.92547e-10
25	E:/Veroeffentlichungen/Paperinpreparation/PyvsFTIR/pygcms/Sediment_He430_5_38,85mL_78x78_LH_FTIR1_or.csv	25	19	chitin	124.1	1	11.14	11.14	506.702	1.92547e-10
26	E:/Veroeffentlichungen/Paperinpreparation/PyvsFTIR/pygcms/Sediment_He430_5_38,85mL_78x78_LH_FTIR1_or.csv	26	19	chitin	124.1	1	11.14	11.14	506.702	1.92547e-10
27	E:/Veroeffentlichungen/Paperinpreparation/PyvsFTIR/pygcms/Sediment_He430_5_38,85mL_78x78_LH_FTIR1_or.csv	27	19	chitin	124.1	1	11.14	11.14	506.702	1.92547e-10
28	E:/Veroeffentlichungen/Paperinpreparation/PyvsFTIR/pygcms/Sediment_He430_5_38,85mL_78x78_LH_FTIR1_or.csv	28	19	chitin	124.1	1	11.14	11.14	506.702	1.92547e-10
29	E:/Veroeffentlichungen/Paperinpreparation/PyvsFTIR/pygcms/Sediment_He430_5_38,85mL_78x78_LH_FTIR1_or.csv	29	19	chitin	124.1	1	11.14	11.14	506.702	1.92547e-10
30	E:/Veroeffentlichungen/Paperinpreparation/PyvsFTIR/pygcms/Sediment_He430_5_38,85mL_78x78_LH_FTIR1_or.csv	30	19	chitin	124.1	1	11.14	11.14	506.702	1.92547e-10
31	E:/Veroeffentlichungen/Paperinpreparation/PyvsFTIR/pygcms/Sediment_He430_5_38,85mL_78x78_LH_FTIR1_or.csv	31	19	chitin	124.1	1	11.14	11.14	506.702	1.92547e-10
32	E:/Veroeffentlichungen/Paperinpreparation/PyvsFTIR/pygcms/Sediment_He430_5_38,85mL_78x78_LH_FTIR1_or.csv	32	19	chitin	124.1	1	11.14	11.14	506.702	1.92547e-10
33	E:/Veroeffentlichungen/Paperinpreparation/PyvsFTIR/pygcms/Sediment_He430_5_38,85mL_78x78_LH_FTIR1_or.csv	33	19	chitin	124.1	1	11.14	11.14	506.702	1.92547e-10
34	E:/Veroeffentlichungen/Paperinpreparation/PyvsFTIR/pygcms/Sediment_He430_5_38,85mL_78x78_LH_FTIR1_or.csv	34	19	chitin	124.1	1	11.14	11.14	506.702	1.92547e-10
35	E:/Veroeffentlichungen/Paperinpreparation/PyvsFTIR/pygcms/Sediment_He430_5_38,85mL_78x78_LH_FTIR1_or.csv	35	19	chitin	124.1	1	11.14	11.14	506.702	1.92547e-10
36	E:/Veroeffentlichungen/Paperinpreparation/PyvsFTIR/pygcms/Sediment_He430_5_38,85mL_78x78_LH_FTIR1_or.csv	36	19	chitin	124.1	1	11.14	11.14	506.702	1.92547e-10
37	E:/Veroeffentlichungen/Paperinpreparation/PyvsFTIR/pygcms/Sediment_He430_5_38,85mL_78x78_LH_FTIR1_or.csv	37	19	chitin	124.1	1	11.14	11.14	506.702	1.92547e-10
38	E:/Veroeffentlichungen/Paperinpreparation/PyvsFTIR/pygcms/Sediment_He430_5_38,85mL_78x78_LH_FTIR1_or.csv	38	19	chitin	124.1	1	11.14	11.14	506.702	1.92547e-10
39	E:/Veroeffentlichungen/Paperinpreparation/PyvsFTIR/pygcms/Sediment_He430_5_38,85mL_78x78_LH_FTIR1_or.csv	39	19	chitin	124.1	1	11.14	11.14	506.702	1.92547e-10
1	E:/Veroeffentlichungen/Paperinpreparation/PyvsFTIR/pygcms/Sediment_He430_5_38,85mL_78x78_LH_FTIR1_or.csv	1	25	polyoxymethylene	124.1	1	11.14	11.14	506.702	6.33377e-10
2	E:/Veroeffentlichungen/Paperinpreparation/PyvsFTIR/pygcms/Sediment_He430_5_38,85mL_78x78_LH_FTIR1_or.csv	2	25	polyoxymethylene	124.1	1	11.14	11.14	506.702	6.33377e-10
3	E:/Veroeffentlichungen/Paperinpreparation/PyvsFTIR/pygcms/Sediment_He430_5_38,85mL_78x78_LH_FTIR1_or.csv	3	25	polyoxymethylene	124.1	1	11.14	11.14	506.702	6.33377e-10
1	E:/Veroeffentlichungen/Paperinpreparation/PyvsFTIR/pygcms/Sediment_He430_5_38,85mL_78x78_LH_FTIR1_or.csv	1	31	coal	372.299	3	33.42	11.14	1520.1	1.26169e-09
2	E:/Veroeffentlichungen/Paperinpreparation/PyvsFTIR/pygcms/Sediment_He430_5_38,85mL_78x78_LH_FTIR1_or.csv	2	31	coal	248.199	2	22.28	11.14	1013.4	8.41125e-10
3	E:/Veroeffentlichungen/Paperinpreparation/PyvsFTIR/pygcms/Sediment_He430_5_38,85mL_78x78_LH_FTIR1_or.csv	3	31	coal	124.1	1	11.14	11.14	506.702	4.20562e-10
4	E:/Veroeffentlichungen/Paperinpreparation/PyvsFTIR/pygcms/Sediment_He430_5_38,85mL_78x78_LH_FTIR1_or.csv	4	31	coal	124.1	1	11.14	11.14	506.702	4.20562e-10
5	E:/Veroeffentlichungen/Paperinpreparation/PyvsFTIR/pygcms/Sediment_He430_5_38,85mL_78x78_LH_FTIR1_or.csv	5	31	coal	124.1	1	11.14	11.14	506.702	4.20562e-10
6	E:/Veroeffentlichungen/Paperinpreparation/PyvsFTIR/pygcms/Sediment_He430_5_38,85mL_78x78_LH_FTIR1_or.csv	6	31	coal	124.1	1	11.14	11.14	506.702	4.20562e-10
7	E:/Veroeffentlichungen/Paperinpreparation/PyvsFTIR/pygcms/Sediment_He430_5_38,85mL_78x78_LH_FTIR1_or.csv	7	31	coal	124.1	1	11.14	11.14	506.702	4.20562e-10
8	E:/Veroeffentlichungen/Paperinpreparation/PyvsFTIR/pygcms/Sediment_He430_5_38,85mL_78x78_LH_FTIR1_or.csv	8	31	coal	124.1	1	11.14	11.14	506.702	4.20562e-10
1	E:/Veroeffentlichungen/Paperinpreparation/PyvsFTIR/pygcms/Sediment_He430_5_38,85mL_78x78_LH_FTIR1_or.csv	1	32	rubber type 3	8314.67	1.69615	149.459	88.1165	425336	4.6787e-07
2	E:/Veroeffentlichungen/Paperinpreparation/PyvsFTIR/pygcms/Sediment_He430_5_38,85mL_78x78_LH_FTIR1_or.csv	2	32	rubber type 3	992.797	1.26491	31.5087	24.9098	7165.84	7.88243e-09
3	E:/Veroeffentlichungen/Paperinpreparation/PyvsFTIR/pygcms/Sediment_He430_5_38,85mL_78x78_LH_FTIR1_or.csv	3	32	rubber type 3	992.797	2.64391	49.8196	18.8432	6483.42	7.13177e-09
4	E:/Veroeffentlichungen/Paperinpreparation/PyvsFTIR/pygcms/Sediment_He430_5_38,85mL_78x78_LH_FTIR1_or.csv	4	32	rubber type 3	992.797	2.24875	44.56	19.8155	6412.85	7.05414e-09
5	E:/Veroeffentlichungen/Paperinpreparation/PyvsFTIR/pygcms/Sediment_He430_5_38,85mL_78x78_LH_FTIR1_or.csv	5	32	rubber type 3	868.697	3.81734	49.8196	13.0509	3110.11	3.42112e-09
6	E:/Veroeffentlichungen/Paperinpreparation/PyvsFTIR/pygcms/Sediment_He430_5_38,85mL_78x78_LH_FTIR1_or.csv	6	32	rubber type 3	620.498	1.73205	24.9098	14.3817	1888.37	2.0772e-09
7	E:/Veroeffentlichungen/Paperinpreparation/PyvsFTIR/pygcms/Sediment_He430_5_38,85mL_78x78_LH_FTIR1_or.csv	7	32	rubber type 3	620.498	1.73205	24.9098	14.3817	1888.37	2.0772e-09
8	E:/Veroeffentlichungen/Paperinpreparation/PyvsFTIR/pygcms/Sediment_He430_5_38,85mL_78x78_LH_FTIR1_or.csv	8	32	rubber type 3	496.398	4	44.56	11.14	2026.81	2.22949e-09
9	E:/Veroeffentlichungen/Paperinpreparation/PyvsFTIR/pygcms/Sediment_He430_5_38,85mL_78x78_LH_FTIR1_or.csv	9	32	rubber type 3	372.299	1.73205	15.7543	9.09577	477.723	5.25495e-10
10	E:/Veroeffentlichungen/Paperinpreparation/PyvsFTIR/pygcms/Sediment_He430_5_38,85mL_78x78_LH_FTIR1_or.csv	10	32	rubber type 3	248.199	2	22.28	11.14	1013.4	1.11474e-09
11	E:/Veroeffentlichungen/Paperinpreparation/PyvsFTIR/pygcms/Sediment_He430_5_38,85mL_78x78_LH_FTIR1_or.csv	11	32	rubber type 3	248.199	2	22.28	11.14	1013.4	1.11474e-09
12	E:/Veroeffentlichungen/Paperinpreparation/PyvsFTIR/pygcms/Sediment_He430_5_38,85mL_78x78_LH_FTIR1_or.csv	12	32	rubber type 3	248.199	2	22.28	11.14	1013.4	1.11474e-09
13	E:/Veroeffentlichungen/Paperinpreparation/PyvsFTIR/pygcms/Sediment_He430_5_38,85mL_78x78_LH_FTIR1_or.csv	13	32	rubber type 3	124.1	1	11.14	11.14	506.702	5.57372e-10
14	E:/Veroeffentlichungen/Paperinpreparation/PyvsFTIR/pygcms/Sediment_He430_5_38,85mL_78x78_LH_FTIR1_or.csv	14	32	rubber type 3	124.1	1	11.14	11.14	506.702	5.57372e-10
15	E:/Veroeffentlichungen/Paperinpreparation/PyvsFTIR/pygcms/Sediment_He430_5_38,85mL_78x78_LH_FTIR1_or.csv	15	32	rubber type 3	124.1	1	11.14	11.14	506.702	5.57372e-10
16	E:/Veroeffentlichungen/Paperinpreparation/PyvsFTIR/pygcms/Sediment_He430_5_38,85mL_78x78_LH_FTIR1_or.csv	16	32	rubber type 3	124.1	1	11.14	11.14	506.702	5.57372e-10
17	E:/Veroeffentlichungen/Paperinpreparation/PyvsFTIR/pygcms/Sediment_He430_5_38,85mL_78x78_LH_FTIR1_or.csv	17	32	rubber type 3	124.1	1	11.14	11.14	506.702	5.57372e-10
18	E:/Veroeffentlichungen/Paperinpreparation/PyvsFTIR/pygcms/Sediment_He430_5_38,85mL_78x78_LH_FTIR1_or.csv	18	32	rubber type 3	124.1	1	11.14	11.14	506.702	5.57372e-10
19	E:/Veroeffentlichungen/Paperinpreparation/PyvsFTIR/pygcms/Sediment_He430_5_38,85mL_78x78_LH_FTIR1_or.csv	19	32	rubber type 3	124.1	1	11.14	11.14	506.702	5.57372e-10

## Sheet: Mass_per_size_and_polymer
ID of size class	Size class	Upper area of size class	polyethylene	polyethylene oxidized	polyethylene-chlorinated	polypropylene	polystyrene	polycarbonate	polyamide	polyvinylchloride	cellulose chemical modified	nitrile rubber	polyester	acrylates/polyurethanes/varnish/lacquer	animal fur	plant fibres	sand	polysulfone	polyetheretherketon	polychloroprene	chitin	polyisoprene chlorinated	polylactide acide	polycaprolactone	ethylene-vinyl-acetate	polyimide	polyoxymethylene	polybutadiene	acrylonitrile-butadiene	rubber type 1	rubber type 2	charcoal	coal	rubber type 3
		0	1	2	3	4	5	6	7	8	9	10	11	12	13	14	15	16	17	18	19	20	21	22	23	24	25	26	27	28	29	30	31	32
1	single Pixel	124.1	9.62733e-10	0	3.52664e-09	3.85093e-09	0	0	4.44792e-09	6.56685e-09	0	5.06702e-10	2.09774e-09	6.2831e-09	2.50564e-08	2.29333e-07	1.53135e-07	0	0	1.30881e-08	4.62112e-09	0	0	0	0	0	1.90013e-09	0	0	0	0	0	2.52337e-09	3.9016e-09
2	25	625	1.4441e-09	0	6.2713e-09	2.8882e-09	3.21373e-09	0	1.63617e-09	4.63071e-09	0	1.0134e-09	8.15103e-09	7.58532e-09	1.36482e-08	3.56584e-07	1.83981e-07	0	0	5.87599e-10	5.40674e-09	0	0	0	0	0	0	0	0	0	0	0	2.10281e-09	1.02536e-08
3	50	2500	0	0	1.56192e-08	8.59495e-08	3.90702e-08	0	5.49475e-09	2.61191e-08	0	0	7.23138e-08	4.11726e-08	1.4014e-08	1.70059e-06	3.69553e-07	0	0	0	3.33424e-09	0	0	0	0	0	0	0	0	0	0	0	0	2.54895e-08
4	75	5625	0	0	0	2.17351e-07	0	0	0	3.01347e-07	0	0	0	6.71829e-08	7.77017e-08	2.57361e-06	1.59632e-07	0	0	0	5.98022e-08	0	0	0	0	0	0	0	0	0	0	0	0	0
5	100	10000	0	0	2.26999e-07	0	0	0	0	0	0	0	0	0	0	4.04178e-06	2.89921e-07	0	0	0	0	0	0	0	0	0	0	0	0	0	0	0	0	4.6787e-07
6	125	15625	0	0	0	0	0	0	0	0	0	0	0	0	0	3.84754e-07	0	0	0	0	0	0	0	0	0	0	0	0	0	0	0	0	0	0
7	150	22500	0	0	0	0	0	0	0	0	0	0	0	0	0	2.63398e-06	0	0	0	0	0	0	0	0	0	0	0	0	0	0	0	0	0	0
8	175	30625	0	0	0	0	0	0	0	0	0	0	0	0	0	0	0	0	0	0	0	0	0	0	0	0	0	0	0	0	0	0	0	0
9	200	40000	0	0	0	0	0	0	0	0	0	0	0	0	0	0	0	0	0	0	0	0	0	0	0	0	0	0	0	0	0	0	0	0
10	225	50625	0	0	0	0	0	0	0	0	0	0	0	0	0	0	0	0	0	0	0	0	0	0	0	0	0	0	0	0	0	0	0	0
11	250	62500	0	0	0	0	0	0	0	0	0	0	0	0	0	0	0	0	0	0	0	0	0	0	0	0	0	0	0	0	0	0	0	0
12	275	75625	0	0	0	0	0	0	0	0	0	0	0	0	0	0	0	0	0	0	0	0	0	0	0	0	0	0	0	0	0	0	0	0
13	300	90000	0	0	0	0	0	0	0	0	0	0	0	0	0	0	0	0	0	0	0	0	0	0	0	0	0	0	0	0	0	0	0	0
14	325	105625	0	0	0	0	0	0	0	0	0	0	0	0	0	0	0	0	0	0	0	0	0	0	0	0	0	0	0	0	0	0	0	0
15	350	122500	0	0	0	0	0	0	0	0	0	0	0	0	0	0	0	0	0	0	0	0	0	0	0	0	0	0	0	0	0	0	0	0
16	375	140625	0	0	0	0	0	0	0	0	0	0	0	0	0	0	0	0	0	0	0	0	0	0	0	0	0	0	0	0	0	0	0	0
17	400	160000	0	0	0	0	0	0	0	0	0	0	0	0	0	0	0	0	0	0	0	0	0	0	0	0	0	0	0	0	0	0	0	0
18	425	180625	0	0	0	0	0	0	0	0	0	0	0	0	0	0	0	0	0	0	0	0	0	0	0	0	0	0	0	0	0	0	0	0
19	450	202500	0	0	0	0	0	0	0	0	0	0	0	0	0	0	0	0	0	0	0	0	0	0	0	0	0	0	0	0	0	0	0	0
20	475	225625	0	0	0	0	0	0	0	0	0	0	0	0	0	0	0	0	0	0	0	0	0	0	0	0	0	0	0	0	0	0	0	0
21	500	250000	0	0	0	0	0	0	0	0	0	0	0	0	0	0	0	0	0	0	0	0	0	0	0	0	0	0	0	0	0	0	0	0
	>500	99999999	0	0	0	0	0	0	0	0	0	0	0	0	0	0	0	0	0	0	0	0	0	0	0	0	0	0	0	0	0	0	0	0
		Particle Mass in g
