# Supplementary material for: Comparison of pyrolysis gas chromatography/mass spectrometry and hyperspectral FTIR imaging spectroscopy for the analysis of microplastics
Source: Anal Bioanal Chem. 2020 Oct 26;412(30):8283–98. doi: 10.1007/s00216-020-02979-w (PMC7680748; doi:10.1007/s00216-020-02979-w)
Supplement: Supplementary file 3 — (TAR 2.81 mb) [file 216_2020_2979_MOESM3_ESM.tar › TWW_Blank.xlsx]

## Sheet: Input data
	fileID	c	p	Material	Assigned Area in micron²	Elongation	Diameter in micron	Minimum diameter in micron	Volume im mircon3	Weight
1	E:/Veroeffentlichungen/Paperinpreparation/PyvsFTIR/pygcms/WWTP_Blank_15er_85x85_For_PYGCMS.0_or.csv	1	1	polyethylene	851.626	2.64909	39.7692	15.0124	3285.07	3.12082e-09
2	E:/Veroeffentlichungen/Paperinpreparation/PyvsFTIR/pygcms/WWTP_Blank_15er_85x85_For_PYGCMS.0_or.csv	2	1	polyethylene	486.644	1.73205	24.6638	14.2397	1832.98	1.74133e-09
3	E:/Veroeffentlichungen/Paperinpreparation/PyvsFTIR/pygcms/WWTP_Blank_15er_85x85_For_PYGCMS.0_or.csv	3	1	polyethylene	121.661	1	11.03	11.03	491.839	4.67247e-10
4	E:/Veroeffentlichungen/Paperinpreparation/PyvsFTIR/pygcms/WWTP_Blank_15er_85x85_For_PYGCMS.0_or.csv	4	1	polyethylene	121.661	1	11.03	11.03	491.839	4.67247e-10
5	E:/Veroeffentlichungen/Paperinpreparation/PyvsFTIR/pygcms/WWTP_Blank_15er_85x85_For_PYGCMS.0_or.csv	5	1	polyethylene	121.661	1	11.03	11.03	491.839	4.67247e-10
1	E:/Veroeffentlichungen/Paperinpreparation/PyvsFTIR/pygcms/WWTP_Blank_15er_85x85_For_PYGCMS.0_or.csv	1	3	polyethylene, chlorinated	364.983	1.73205	15.5988	9.00596	463.711	5.37904e-10
1	E:/Veroeffentlichungen/Paperinpreparation/PyvsFTIR/pygcms/WWTP_Blank_15er_85x85_For_PYGCMS.0_or.csv	1	4	polypropylene	2068.24	1.5663	59.3984	37.9228	31309.1	2.97437e-08
2	E:/Veroeffentlichungen/Paperinpreparation/PyvsFTIR/pygcms/WWTP_Blank_15er_85x85_For_PYGCMS.0_or.csv	2	4	polypropylene	486.644	2.61803	24.6638	9.42074	802.283	7.62169e-10
1	E:/Veroeffentlichungen/Paperinpreparation/PyvsFTIR/pygcms/WWTP_Blank_15er_85x85_For_PYGCMS.0_or.csv	1	7	polyamide	1581.59	9.61812	132.36	13.7615	9187.26	1.00809e-08
2	E:/Veroeffentlichungen/Paperinpreparation/PyvsFTIR/pygcms/WWTP_Blank_15er_85x85_For_PYGCMS.0_or.csv	2	7	polyamide	608.304	8.27922	55.15	6.66126	896.922	9.84168e-10
3	E:/Veroeffentlichungen/Paperinpreparation/PyvsFTIR/pygcms/WWTP_Blank_15er_85x85_For_PYGCMS.0_or.csv	3	7	polyamide	486.644	5.82843	34.8799	5.98445	457.847	5.02383e-10
4	E:/Veroeffentlichungen/Paperinpreparation/PyvsFTIR/pygcms/WWTP_Blank_15er_85x85_For_PYGCMS.0_or.csv	4	7	polyamide	486.644	2.61803	24.6638	9.42074	802.283	8.80323e-10
5	E:/Veroeffentlichungen/Paperinpreparation/PyvsFTIR/pygcms/WWTP_Blank_15er_85x85_For_PYGCMS.0_or.csv	5	7	polyamide	486.644	4	44.12	11.03	1967.36	2.15873e-09
6	E:/Veroeffentlichungen/Paperinpreparation/PyvsFTIR/pygcms/WWTP_Blank_15er_85x85_For_PYGCMS.0_or.csv	6	7	polyamide	364.983	4.39107	24.6638	5.61682	285.192	3.12934e-10
7	E:/Veroeffentlichungen/Paperinpreparation/PyvsFTIR/pygcms/WWTP_Blank_15er_85x85_For_PYGCMS.0_or.csv	7	7	polyamide	121.661	1	11.03	11.03	491.839	5.39682e-10
8	E:/Veroeffentlichungen/Paperinpreparation/PyvsFTIR/pygcms/WWTP_Blank_15er_85x85_For_PYGCMS.0_or.csv	8	7	polyamide	121.661	1	11.03	11.03	491.839	5.39682e-10
9	E:/Veroeffentlichungen/Paperinpreparation/PyvsFTIR/pygcms/WWTP_Blank_15er_85x85_For_PYGCMS.0_or.csv	9	7	polyamide	121.661	1	11.03	11.03	491.839	5.39682e-10
1	E:/Veroeffentlichungen/Paperinpreparation/PyvsFTIR/pygcms/WWTP_Blank_15er_85x85_For_PYGCMS.0_or.csv	1	11	polyester	851.626	5.52834	59.3984	10.7443	2513.22	3.46825e-09
2	E:/Veroeffentlichungen/Paperinpreparation/PyvsFTIR/pygcms/WWTP_Blank_15er_85x85_For_PYGCMS.0_or.csv	2	11	polyester	851.626	6.37263	70.6265	11.0828	3179.52	4.38773e-09
3	E:/Veroeffentlichungen/Paperinpreparation/PyvsFTIR/pygcms/WWTP_Blank_15er_85x85_For_PYGCMS.0_or.csv	3	11	polyester	729.965	7.37295	59.3984	8.05626	1412.99	1.94992e-09
4	E:/Veroeffentlichungen/Paperinpreparation/PyvsFTIR/pygcms/WWTP_Blank_15er_85x85_For_PYGCMS.0_or.csv	4	11	polyester	608.304	3.40101	34.8799	10.2557	1344.64	1.85561e-09
5	E:/Veroeffentlichungen/Paperinpreparation/PyvsFTIR/pygcms/WWTP_Blank_15er_85x85_For_PYGCMS.0_or.csv	5	11	polyester	364.983	4.39107	24.6638	5.61682	285.192	3.93566e-10
6	E:/Veroeffentlichungen/Paperinpreparation/PyvsFTIR/pygcms/WWTP_Blank_15er_85x85_For_PYGCMS.0_or.csv	6	11	polyester	243.322	2	22.06	11.03	983.679	1.35748e-09
7	E:/Veroeffentlichungen/Paperinpreparation/PyvsFTIR/pygcms/WWTP_Blank_15er_85x85_For_PYGCMS.0_or.csv	7	11	polyester	121.661	1	11.03	11.03	491.839	6.78738e-10
8	E:/Veroeffentlichungen/Paperinpreparation/PyvsFTIR/pygcms/WWTP_Blank_15er_85x85_For_PYGCMS.0_or.csv	8	11	polyester	121.661	1	11.03	11.03	491.839	6.78738e-10
9	E:/Veroeffentlichungen/Paperinpreparation/PyvsFTIR/pygcms/WWTP_Blank_15er_85x85_For_PYGCMS.0_or.csv	9	11	polyester	121.661	1	11.03	11.03	491.839	6.78738e-10
10	E:/Veroeffentlichungen/Paperinpreparation/PyvsFTIR/pygcms/WWTP_Blank_15er_85x85_For_PYGCMS.0_or.csv	10	11	polyester	121.661	1	11.03	11.03	491.839	6.78738e-10
11	E:/Veroeffentlichungen/Paperinpreparation/PyvsFTIR/pygcms/WWTP_Blank_15er_85x85_For_PYGCMS.0_or.csv	11	11	polyester	121.661	1	11.03	11.03	491.839	6.78738e-10
12	E:/Veroeffentlichungen/Paperinpreparation/PyvsFTIR/pygcms/WWTP_Blank_15er_85x85_For_PYGCMS.0_or.csv	12	11	polyester	121.661	1	11.03	11.03	491.839	6.78738e-10
13	E:/Veroeffentlichungen/Paperinpreparation/PyvsFTIR/pygcms/WWTP_Blank_15er_85x85_For_PYGCMS.0_or.csv	13	11	polyester	121.661	1	11.03	11.03	491.839	6.78738e-10
1	E:/Veroeffentlichungen/Paperinpreparation/PyvsFTIR/pygcms/WWTP_Blank_15er_85x85_For_PYGCMS.0_or.csv	1	12	acrylates,polyurethanes,varnish	243.322	2	22.06	11.03	983.679	1.21976e-09
1	E:/Veroeffentlichungen/Paperinpreparation/PyvsFTIR/pygcms/WWTP_Blank_15er_85x85_For_PYGCMS.0_or.csv	1	13	animal furs,natural polyamides	2433.22	1.50249	99.8809	66.4771	161779	1.86046e-07
2	E:/Veroeffentlichungen/Paperinpreparation/PyvsFTIR/pygcms/WWTP_Blank_15er_85x85_For_PYGCMS.0_or.csv	2	13	animal furs,natural polyamides	1946.57	1.69574	59.3984	35.028	26711.8	3.07185e-08
3	E:/Veroeffentlichungen/Paperinpreparation/PyvsFTIR/pygcms/WWTP_Blank_15er_85x85_For_PYGCMS.0_or.csv	3	13	animal furs,natural polyamides	1581.59	2.51065	64.3154	25.617	15469.2	1.77896e-08
4	E:/Veroeffentlichungen/Paperinpreparation/PyvsFTIR/pygcms/WWTP_Blank_15er_85x85_For_PYGCMS.0_or.csv	4	13	animal furs,natural polyamides	1094.95	2.04117	45.4779	22.2802	8274.4	9.51556e-09
5	E:/Veroeffentlichungen/Paperinpreparation/PyvsFTIR/pygcms/WWTP_Blank_15er_85x85_For_PYGCMS.0_or.csv	5	13	animal furs,natural polyamides	973.287	2.49521	55.15	22.1024	9874.6	1.13558e-08
6	E:/Veroeffentlichungen/Paperinpreparation/PyvsFTIR/pygcms/WWTP_Blank_15er_85x85_For_PYGCMS.0_or.csv	6	13	animal furs,natural polyamides	851.626	4.1899	49.3277	11.773	2505.88	2.88176e-09
7	E:/Veroeffentlichungen/Paperinpreparation/PyvsFTIR/pygcms/WWTP_Blank_15er_85x85_For_PYGCMS.0_or.csv	7	13	animal furs,natural polyamides	851.626	2.46245	45.4779	18.4685	5685.41	6.53823e-09
8	E:/Veroeffentlichungen/Paperinpreparation/PyvsFTIR/pygcms/WWTP_Blank_15er_85x85_For_PYGCMS.0_or.csv	8	13	animal furs,natural polyamides	851.626	3.33418	49.3277	14.7945	3957.21	4.55079e-09
9	E:/Veroeffentlichungen/Paperinpreparation/PyvsFTIR/pygcms/WWTP_Blank_15er_85x85_For_PYGCMS.0_or.csv	9	13	animal furs,natural polyamides	729.965	4.32307	46.7963	10.8248	2009.78	2.31124e-09
10	E:/Veroeffentlichungen/Paperinpreparation/PyvsFTIR/pygcms/WWTP_Blank_15er_85x85_For_PYGCMS.0_or.csv	10	13	animal furs,natural polyamides	729.965	4.52479	49.3277	10.9017	2148.68	2.47099e-09
11	E:/Veroeffentlichungen/Paperinpreparation/PyvsFTIR/pygcms/WWTP_Blank_15er_85x85_For_PYGCMS.0_or.csv	11	13	animal furs,natural polyamides	729.965	2.03101	31.1976	15.3606	2697.95	3.10264e-09
12	E:/Veroeffentlichungen/Paperinpreparation/PyvsFTIR/pygcms/WWTP_Blank_15er_85x85_For_PYGCMS.0_or.csv	12	13	animal furs,natural polyamides	608.304	4.24018	39.7692	9.37913	1282.24	1.47457e-09
13	E:/Veroeffentlichungen/Paperinpreparation/PyvsFTIR/pygcms/WWTP_Blank_15er_85x85_For_PYGCMS.0_or.csv	13	13	animal furs,natural polyamides	608.304	3.40101	34.8799	10.2557	1344.64	1.54634e-09
14	E:/Veroeffentlichungen/Paperinpreparation/PyvsFTIR/pygcms/WWTP_Blank_15er_85x85_For_PYGCMS.0_or.csv	14	13	animal furs,natural polyamides	486.644	4	44.12	11.03	1967.36	2.26246e-09
15	E:/Veroeffentlichungen/Paperinpreparation/PyvsFTIR/pygcms/WWTP_Blank_15er_85x85_For_PYGCMS.0_or.csv	15	13	animal furs,natural polyamides	486.644	5.82843	34.8799	5.98445	457.847	5.26524e-10
16	E:/Veroeffentlichungen/Paperinpreparation/PyvsFTIR/pygcms/WWTP_Blank_15er_85x85_For_PYGCMS.0_or.csv	16	13	animal furs,natural polyamides	486.644	6.8541	39.7692	5.80225	490.724	5.64332e-10
17	E:/Veroeffentlichungen/Paperinpreparation/PyvsFTIR/pygcms/WWTP_Blank_15er_85x85_For_PYGCMS.0_or.csv	17	13	animal furs,natural polyamides	486.644	5.82843	34.8799	5.98445	457.847	5.26524e-10
18	E:/Veroeffentlichungen/Paperinpreparation/PyvsFTIR/pygcms/WWTP_Blank_15er_85x85_For_PYGCMS.0_or.csv	18	13	animal furs,natural polyamides	486.644	5.82843	34.8799	5.98445	457.847	5.26524e-10
19	E:/Veroeffentlichungen/Paperinpreparation/PyvsFTIR/pygcms/WWTP_Blank_15er_85x85_For_PYGCMS.0_or.csv	19	13	animal furs,natural polyamides	486.644	6.8541	39.7692	5.80225	490.724	5.64332e-10
20	E:/Veroeffentlichungen/Paperinpreparation/PyvsFTIR/pygcms/WWTP_Blank_15er_85x85_For_PYGCMS.0_or.csv	20	13	animal furs,natural polyamides	486.644	1.73205	24.6638	14.2397	1832.98	2.10792e-09
21	E:/Veroeffentlichungen/Paperinpreparation/PyvsFTIR/pygcms/WWTP_Blank_15er_85x85_For_PYGCMS.0_or.csv	21	13	animal furs,natural polyamides	486.644	4	44.12	11.03	1967.36	2.26246e-09
22	E:/Veroeffentlichungen/Paperinpreparation/PyvsFTIR/pygcms/WWTP_Blank_15er_85x85_For_PYGCMS.0_or.csv	22	13	animal furs,natural polyamides	486.644	2.44949	24.6638	10.069	916.488	1.05396e-09
23	E:/Veroeffentlichungen/Paperinpreparation/PyvsFTIR/pygcms/WWTP_Blank_15er_85x85_For_PYGCMS.0_or.csv	23	13	animal furs,natural polyamides	364.983	4.39107	24.6638	5.61682	285.192	3.27971e-10
24	E:/Veroeffentlichungen/Paperinpreparation/PyvsFTIR/pygcms/WWTP_Blank_15er_85x85_For_PYGCMS.0_or.csv	24	13	animal furs,natural polyamides	364.983	4.39107	24.6638	5.61682	285.192	3.27971e-10
25	E:/Veroeffentlichungen/Paperinpreparation/PyvsFTIR/pygcms/WWTP_Blank_15er_85x85_For_PYGCMS.0_or.csv	25	13	animal furs,natural polyamides	364.983	3	33.09	11.03	1475.52	1.69685e-09
26	E:/Veroeffentlichungen/Paperinpreparation/PyvsFTIR/pygcms/WWTP_Blank_15er_85x85_For_PYGCMS.0_or.csv	26	13	animal furs,natural polyamides	364.983	3	33.09	11.03	1475.52	1.69685e-09
27	E:/Veroeffentlichungen/Paperinpreparation/PyvsFTIR/pygcms/WWTP_Blank_15er_85x85_For_PYGCMS.0_or.csv	27	13	animal furs,natural polyamides	364.983	3	33.09	11.03	1475.52	1.69685e-09
28	E:/Veroeffentlichungen/Paperinpreparation/PyvsFTIR/pygcms/WWTP_Blank_15er_85x85_For_PYGCMS.0_or.csv	28	13	animal furs,natural polyamides	364.983	1.73205	15.5988	9.00596	463.711	5.33267e-10
29	E:/Veroeffentlichungen/Paperinpreparation/PyvsFTIR/pygcms/WWTP_Blank_15er_85x85_For_PYGCMS.0_or.csv	29	13	animal furs,natural polyamides	243.322	2	22.06	11.03	983.679	1.13123e-09
30	E:/Veroeffentlichungen/Paperinpreparation/PyvsFTIR/pygcms/WWTP_Blank_15er_85x85_For_PYGCMS.0_or.csv	30	13	animal furs,natural polyamides	243.322	2	22.06	11.03	983.679	1.13123e-09
31	E:/Veroeffentlichungen/Paperinpreparation/PyvsFTIR/pygcms/WWTP_Blank_15er_85x85_For_PYGCMS.0_or.csv	31	13	animal furs,natural polyamides	243.322	2	22.06	11.03	983.679	1.13123e-09
32	E:/Veroeffentlichungen/Paperinpreparation/PyvsFTIR/pygcms/WWTP_Blank_15er_85x85_For_PYGCMS.0_or.csv	32	13	animal furs,natural polyamides	243.322	2	22.06	11.03	983.679	1.13123e-09
33	E:/Veroeffentlichungen/Paperinpreparation/PyvsFTIR/pygcms/WWTP_Blank_15er_85x85_For_PYGCMS.0_or.csv	33	13	animal furs,natural polyamides	243.322	2	22.06	11.03	983.679	1.13123e-09
34	E:/Veroeffentlichungen/Paperinpreparation/PyvsFTIR/pygcms/WWTP_Blank_15er_85x85_For_PYGCMS.0_or.csv	34	13	animal furs,natural polyamides	243.322	2	22.06	11.03	983.679	1.13123e-09
35	E:/Veroeffentlichungen/Paperinpreparation/PyvsFTIR/pygcms/WWTP_Blank_15er_85x85_For_PYGCMS.0_or.csv	35	13	animal furs,natural polyamides	243.322	2	22.06	11.03	983.679	1.13123e-09
36	E:/Veroeffentlichungen/Paperinpreparation/PyvsFTIR/pygcms/WWTP_Blank_15er_85x85_For_PYGCMS.0_or.csv	36	13	animal furs,natural polyamides	243.322	2	22.06	11.03	983.679	1.13123e-09
37	E:/Veroeffentlichungen/Paperinpreparation/PyvsFTIR/pygcms/WWTP_Blank_15er_85x85_For_PYGCMS.0_or.csv	37	13	animal furs,natural polyamides	243.322	2	22.06	11.03	983.679	1.13123e-09
38	E:/Veroeffentlichungen/Paperinpreparation/PyvsFTIR/pygcms/WWTP_Blank_15er_85x85_For_PYGCMS.0_or.csv	38	13	animal furs,natural polyamides	243.322	2	22.06	11.03	983.679	1.13123e-09
39	E:/Veroeffentlichungen/Paperinpreparation/PyvsFTIR/pygcms/WWTP_Blank_15er_85x85_For_PYGCMS.0_or.csv	39	13	animal furs,natural polyamides	243.322	2	22.06	11.03	983.679	1.13123e-09
40	E:/Veroeffentlichungen/Paperinpreparation/PyvsFTIR/pygcms/WWTP_Blank_15er_85x85_For_PYGCMS.0_or.csv	40	13	animal furs,natural polyamides	243.322	2	22.06	11.03	983.679	1.13123e-09
41	E:/Veroeffentlichungen/Paperinpreparation/PyvsFTIR/pygcms/WWTP_Blank_15er_85x85_For_PYGCMS.0_or.csv	41	13	animal furs,natural polyamides	243.322	2	22.06	11.03	983.679	1.13123e-09
42	E:/Veroeffentlichungen/Paperinpreparation/PyvsFTIR/pygcms/WWTP_Blank_15er_85x85_For_PYGCMS.0_or.csv	42	13	animal furs,natural polyamides	243.322	2	22.06	11.03	983.679	1.13123e-09
43	E:/Veroeffentlichungen/Paperinpreparation/PyvsFTIR/pygcms/WWTP_Blank_15er_85x85_For_PYGCMS.0_or.csv	43	13	animal furs,natural polyamides	243.322	2	22.06	11.03	983.679	1.13123e-09
44	E:/Veroeffentlichungen/Paperinpreparation/PyvsFTIR/pygcms/WWTP_Blank_15er_85x85_For_PYGCMS.0_or.csv	44	13	animal furs,natural polyamides	243.322	2	22.06	11.03	983.679	1.13123e-09
45	E:/Veroeffentlichungen/Paperinpreparation/PyvsFTIR/pygcms/WWTP_Blank_15er_85x85_For_PYGCMS.0_or.csv	45	13	animal furs,natural polyamides	243.322	2	22.06	11.03	983.679	1.13123e-09
46	E:/Veroeffentlichungen/Paperinpreparation/PyvsFTIR/pygcms/WWTP_Blank_15er_85x85_For_PYGCMS.0_or.csv	46	13	animal furs,natural polyamides	243.322	2	22.06	11.03	983.679	1.13123e-09
47	E:/Veroeffentlichungen/Paperinpreparation/PyvsFTIR/pygcms/WWTP_Blank_15er_85x85_For_PYGCMS.0_or.csv	47	13	animal furs,natural polyamides	243.322	2	22.06	11.03	983.679	1.13123e-09
48	E:/Veroeffentlichungen/Paperinpreparation/PyvsFTIR/pygcms/WWTP_Blank_15er_85x85_For_PYGCMS.0_or.csv	48	13	animal furs,natural polyamides	243.322	2	22.06	11.03	983.679	1.13123e-09
49	E:/Veroeffentlichungen/Paperinpreparation/PyvsFTIR/pygcms/WWTP_Blank_15er_85x85_For_PYGCMS.0_or.csv	49	13	animal furs,natural polyamides	243.322	2	22.06	11.03	983.679	1.13123e-09
50	E:/Veroeffentlichungen/Paperinpreparation/PyvsFTIR/pygcms/WWTP_Blank_15er_85x85_For_PYGCMS.0_or.csv	50	13	animal furs,natural polyamides	243.322	2	22.06	11.03	983.679	1.13123e-09
51	E:/Veroeffentlichungen/Paperinpreparation/PyvsFTIR/pygcms/WWTP_Blank_15er_85x85_For_PYGCMS.0_or.csv	51	13	animal furs,natural polyamides	243.322	2	22.06	11.03	983.679	1.13123e-09
52	E:/Veroeffentlichungen/Paperinpreparation/PyvsFTIR/pygcms/WWTP_Blank_15er_85x85_For_PYGCMS.0_or.csv	52	13	animal furs,natural polyamides	243.322	2	22.06	11.03	983.679	1.13123e-09
53	E:/Veroeffentlichungen/Paperinpreparation/PyvsFTIR/pygcms/WWTP_Blank_15er_85x85_For_PYGCMS.0_or.csv	53	13	animal furs,natural polyamides	243.322	2	22.06	11.03	983.679	1.13123e-09
54	E:/Veroeffentlichungen/Paperinpreparation/PyvsFTIR/pygcms/WWTP_Blank_15er_85x85_For_PYGCMS.0_or.csv	54	13	animal furs,natural polyamides	243.322	2	22.06	11.03	983.679	1.13123e-09
55	E:/Veroeffentlichungen/Paperinpreparation/PyvsFTIR/pygcms/WWTP_Blank_15er_85x85_For_PYGCMS.0_or.csv	55	13	animal furs,natural polyamides	243.322	2	22.06	11.03	983.679	1.13123e-09
56	E:/Veroeffentlichungen/Paperinpreparation/PyvsFTIR/pygcms/WWTP_Blank_15er_85x85_For_PYGCMS.0_or.csv	56	13	animal furs,natural polyamides	243.322	2	22.06	11.03	983.679	1.13123e-09
57	E:/Veroeffentlichungen/Paperinpreparation/PyvsFTIR/pygcms/WWTP_Blank_15er_85x85_For_PYGCMS.0_or.csv	57	13	animal furs,natural polyamides	243.322	2	22.06	11.03	983.679	1.13123e-09
58	E:/Veroeffentlichungen/Paperinpreparation/PyvsFTIR/pygcms/WWTP_Blank_15er_85x85_For_PYGCMS.0_or.csv	58	13	animal furs,natural polyamides	243.322	2	22.06	11.03	983.679	1.13123e-09
59	E:/Veroeffentlichungen/Paperinpreparation/PyvsFTIR/pygcms/WWTP_Blank_15er_85x85_For_PYGCMS.0_or.csv	59	13	animal furs,natural polyamides	243.322	2	22.06	11.03	983.679	1.13123e-09
60	E:/Veroeffentlichungen/Paperinpreparation/PyvsFTIR/pygcms/WWTP_Blank_15er_85x85_For_PYGCMS.0_or.csv	60	13	animal furs,natural polyamides	243.322	2	22.06	11.03	983.679	1.13123e-09
61	E:/Veroeffentlichungen/Paperinpreparation/PyvsFTIR/pygcms/WWTP_Blank_15er_85x85_For_PYGCMS.0_or.csv	61	13	animal furs,natural polyamides	243.322	2	22.06	11.03	983.679	1.13123e-09
62	E:/Veroeffentlichungen/Paperinpreparation/PyvsFTIR/pygcms/WWTP_Blank_15er_85x85_For_PYGCMS.0_or.csv	62	13	animal furs,natural polyamides	243.322	2	22.06	11.03	983.679	1.13123e-09
63	E:/Veroeffentlichungen/Paperinpreparation/PyvsFTIR/pygcms/WWTP_Blank_15er_85x85_For_PYGCMS.0_or.csv	63	13	animal furs,natural polyamides	121.661	1	11.03	11.03	491.839	5.65615e-10
64	E:/Veroeffentlichungen/Paperinpreparation/PyvsFTIR/pygcms/WWTP_Blank_15er_85x85_For_PYGCMS.0_or.csv	64	13	animal furs,natural polyamides	121.661	1	11.03	11.03	491.839	5.65615e-10
65	E:/Veroeffentlichungen/Paperinpreparation/PyvsFTIR/pygcms/WWTP_Blank_15er_85x85_For_PYGCMS.0_or.csv	65	13	animal furs,natural polyamides	121.661	1	11.03	11.03	491.839	5.65615e-10
66	E:/Veroeffentlichungen/Paperinpreparation/PyvsFTIR/pygcms/WWTP_Blank_15er_85x85_For_PYGCMS.0_or.csv	66	13	animal furs,natural polyamides	121.661	1	11.03	11.03	491.839	5.65615e-10
67	E:/Veroeffentlichungen/Paperinpreparation/PyvsFTIR/pygcms/WWTP_Blank_15er_85x85_For_PYGCMS.0_or.csv	67	13	animal furs,natural polyamides	121.661	1	11.03	11.03	491.839	5.65615e-10
68	E:/Veroeffentlichungen/Paperinpreparation/PyvsFTIR/pygcms/WWTP_Blank_15er_85x85_For_PYGCMS.0_or.csv	68	13	animal furs,natural polyamides	121.661	1	11.03	11.03	491.839	5.65615e-10
69	E:/Veroeffentlichungen/Paperinpreparation/PyvsFTIR/pygcms/WWTP_Blank_15er_85x85_For_PYGCMS.0_or.csv	69	13	animal furs,natural polyamides	121.661	1	11.03	11.03	491.839	5.65615e-10
70	E:/Veroeffentlichungen/Paperinpreparation/PyvsFTIR/pygcms/WWTP_Blank_15er_85x85_For_PYGCMS.0_or.csv	70	13	animal furs,natural polyamides	121.661	1	11.03	11.03	491.839	5.65615e-10
71	E:/Veroeffentlichungen/Paperinpreparation/PyvsFTIR/pygcms/WWTP_Blank_15er_85x85_For_PYGCMS.0_or.csv	71	13	animal furs,natural polyamides	121.661	1	11.03	11.03	491.839	5.65615e-10
72	E:/Veroeffentlichungen/Paperinpreparation/PyvsFTIR/pygcms/WWTP_Blank_15er_85x85_For_PYGCMS.0_or.csv	72	13	animal furs,natural polyamides	121.661	1	11.03	11.03	491.839	5.65615e-10
73	E:/Veroeffentlichungen/Paperinpreparation/PyvsFTIR/pygcms/WWTP_Blank_15er_85x85_For_PYGCMS.0_or.csv	73	13	animal furs,natural polyamides	121.661	1	11.03	11.03	491.839	5.65615e-10
74	E:/Veroeffentlichungen/Paperinpreparation/PyvsFTIR/pygcms/WWTP_Blank_15er_85x85_For_PYGCMS.0_or.csv	74	13	animal furs,natural polyamides	121.661	1	11.03	11.03	491.839	5.65615e-10
75	E:/Veroeffentlichungen/Paperinpreparation/PyvsFTIR/pygcms/WWTP_Blank_15er_85x85_For_PYGCMS.0_or.csv	75	13	animal furs,natural polyamides	121.661	1	11.03	11.03	491.839	5.65615e-10
76	E:/Veroeffentlichungen/Paperinpreparation/PyvsFTIR/pygcms/WWTP_Blank_15er_85x85_For_PYGCMS.0_or.csv	76	13	animal furs,natural polyamides	121.661	1	11.03	11.03	491.839	5.65615e-10
77	E:/Veroeffentlichungen/Paperinpreparation/PyvsFTIR/pygcms/WWTP_Blank_15er_85x85_For_PYGCMS.0_or.csv	77	13	animal furs,natural polyamides	121.661	1	11.03	11.03	491.839	5.65615e-10
78	E:/Veroeffentlichungen/Paperinpreparation/PyvsFTIR/pygcms/WWTP_Blank_15er_85x85_For_PYGCMS.0_or.csv	78	13	animal furs,natural polyamides	121.661	1	11.03	11.03	491.839	5.65615e-10
79	E:/Veroeffentlichungen/Paperinpreparation/PyvsFTIR/pygcms/WWTP_Blank_15er_85x85_For_PYGCMS.0_or.csv	79	13	animal furs,natural polyamides	121.661	1	11.03	11.03	491.839	5.65615e-10
80	E:/Veroeffentlichungen/Paperinpreparation/PyvsFTIR/pygcms/WWTP_Blank_15er_85x85_For_PYGCMS.0_or.csv	80	13	animal furs,natural polyamides	121.661	1	11.03	11.03	491.839	5.65615e-10
81	E:/Veroeffentlichungen/Paperinpreparation/PyvsFTIR/pygcms/WWTP_Blank_15er_85x85_For_PYGCMS.0_or.csv	81	13	animal furs,natural polyamides	121.661	1	11.03	11.03	491.839	5.65615e-10
82	E:/Veroeffentlichungen/Paperinpreparation/PyvsFTIR/pygcms/WWTP_Blank_15er_85x85_For_PYGCMS.0_or.csv	82	13	animal furs,natural polyamides	121.661	1	11.03	11.03	491.839	5.65615e-10
83	E:/Veroeffentlichungen/Paperinpreparation/PyvsFTIR/pygcms/WWTP_Blank_15er_85x85_For_PYGCMS.0_or.csv	83	13	animal furs,natural polyamides	121.661	1	11.03	11.03	491.839	5.65615e-10
84	E:/Veroeffentlichungen/Paperinpreparation/PyvsFTIR/pygcms/WWTP_Blank_15er_85x85_For_PYGCMS.0_or.csv	84	13	animal furs,natural polyamides	121.661	1	11.03	11.03	491.839	5.65615e-10
85	E:/Veroeffentlichungen/Paperinpreparation/PyvsFTIR/pygcms/WWTP_Blank_15er_85x85_For_PYGCMS.0_or.csv	85	13	animal furs,natural polyamides	121.661	1	11.03	11.03	491.839	5.65615e-10
86	E:/Veroeffentlichungen/Paperinpreparation/PyvsFTIR/pygcms/WWTP_Blank_15er_85x85_For_PYGCMS.0_or.csv	86	13	animal furs,natural polyamides	121.661	1	11.03	11.03	491.839	5.65615e-10
87	E:/Veroeffentlichungen/Paperinpreparation/PyvsFTIR/pygcms/WWTP_Blank_15er_85x85_For_PYGCMS.0_or.csv	87	13	animal furs,natural polyamides	121.661	1	11.03	11.03	491.839	5.65615e-10
88	E:/Veroeffentlichungen/Paperinpreparation/PyvsFTIR/pygcms/WWTP_Blank_15er_85x85_For_PYGCMS.0_or.csv	88	13	animal furs,natural polyamides	121.661	1	11.03	11.03	491.839	5.65615e-10
89	E:/Veroeffentlichungen/Paperinpreparation/PyvsFTIR/pygcms/WWTP_Blank_15er_85x85_For_PYGCMS.0_or.csv	89	13	animal furs,natural polyamides	121.661	1	11.03	11.03	491.839	5.65615e-10
90	E:/Veroeffentlichungen/Paperinpreparation/PyvsFTIR/pygcms/WWTP_Blank_15er_85x85_For_PYGCMS.0_or.csv	90	13	animal furs,natural polyamides	121.661	1	11.03	11.03	491.839	5.65615e-10
91	E:/Veroeffentlichungen/Paperinpreparation/PyvsFTIR/pygcms/WWTP_Blank_15er_85x85_For_PYGCMS.0_or.csv	91	13	animal furs,natural polyamides	121.661	1	11.03	11.03	491.839	5.65615e-10
92	E:/Veroeffentlichungen/Paperinpreparation/PyvsFTIR/pygcms/WWTP_Blank_15er_85x85_For_PYGCMS.0_or.csv	92	13	animal furs,natural polyamides	121.661	1	11.03	11.03	491.839	5.65615e-10
93	E:/Veroeffentlichungen/Paperinpreparation/PyvsFTIR/pygcms/WWTP_Blank_15er_85x85_For_PYGCMS.0_or.csv	93	13	animal furs,natural polyamides	121.661	1	11.03	11.03	491.839	5.65615e-10
94	E:/Veroeffentlichungen/Paperinpreparation/PyvsFTIR/pygcms/WWTP_Blank_15er_85x85_For_PYGCMS.0_or.csv	94	13	animal furs,natural polyamides	121.661	1	11.03	11.03	491.839	5.65615e-10
95	E:/Veroeffentlichungen/Paperinpreparation/PyvsFTIR/pygcms/WWTP_Blank_15er_85x85_For_PYGCMS.0_or.csv	95	13	animal furs,natural polyamides	121.661	1	11.03	11.03	491.839	5.65615e-10
96	E:/Veroeffentlichungen/Paperinpreparation/PyvsFTIR/pygcms/WWTP_Blank_15er_85x85_For_PYGCMS.0_or.csv	96	13	animal furs,natural polyamides	121.661	1	11.03	11.03	491.839	5.65615e-10
97	E:/Veroeffentlichungen/Paperinpreparation/PyvsFTIR/pygcms/WWTP_Blank_15er_85x85_For_PYGCMS.0_or.csv	97	13	animal furs,natural polyamides	121.661	1	11.03	11.03	491.839	5.65615e-10
98	E:/Veroeffentlichungen/Paperinpreparation/PyvsFTIR/pygcms/WWTP_Blank_15er_85x85_For_PYGCMS.0_or.csv	98	13	animal furs,natural polyamides	121.661	1	11.03	11.03	491.839	5.65615e-10
99	E:/Veroeffentlichungen/Paperinpreparation/PyvsFTIR/pygcms/WWTP_Blank_15er_85x85_For_PYGCMS.0_or.csv	99	13	animal furs,natural polyamides	121.661	1	11.03	11.03	491.839	5.65615e-10
100	E:/Veroeffentlichungen/Paperinpreparation/PyvsFTIR/pygcms/WWTP_Blank_15er_85x85_For_PYGCMS.0_or.csv	100	13	animal furs,natural polyamides	121.661	1	11.03	11.03	491.839	5.65615e-10
101	E:/Veroeffentlichungen/Paperinpreparation/PyvsFTIR/pygcms/WWTP_Blank_15er_85x85_For_PYGCMS.0_or.csv	101	13	animal furs,natural polyamides	121.661	1	11.03	11.03	491.839	5.65615e-10
102	E:/Veroeffentlichungen/Paperinpreparation/PyvsFTIR/pygcms/WWTP_Blank_15er_85x85_For_PYGCMS.0_or.csv	102	13	animal furs,natural polyamides	121.661	1	11.03	11.03	491.839	5.65615e-10
103	E:/Veroeffentlichungen/Paperinpreparation/PyvsFTIR/pygcms/WWTP_Blank_15er_85x85_For_PYGCMS.0_or.csv	103	13	animal furs,natural polyamides	121.661	1	11.03	11.03	491.839	5.65615e-10
104	E:/Veroeffentlichungen/Paperinpreparation/PyvsFTIR/pygcms/WWTP_Blank_15er_85x85_For_PYGCMS.0_or.csv	104	13	animal furs,natural polyamides	121.661	1	11.03	11.03	491.839	5.65615e-10
105	E:/Veroeffentlichungen/Paperinpreparation/PyvsFTIR/pygcms/WWTP_Blank_15er_85x85_For_PYGCMS.0_or.csv	105	13	animal furs,natural polyamides	121.661	1	11.03	11.03	491.839	5.65615e-10
106	E:/Veroeffentlichungen/Paperinpreparation/PyvsFTIR/pygcms/WWTP_Blank_15er_85x85_For_PYGCMS.0_or.csv	106	13	animal furs,natural polyamides	121.661	1	11.03	11.03	491.839	5.65615e-10
107	E:/Veroeffentlichungen/Paperinpreparation/PyvsFTIR/pygcms/WWTP_Blank_15er_85x85_For_PYGCMS.0_or.csv	107	13	animal furs,natural polyamides	121.661	1	11.03	11.03	491.839	5.65615e-10
108	E:/Veroeffentlichungen/Paperinpreparation/PyvsFTIR/pygcms/WWTP_Blank_15er_85x85_For_PYGCMS.0_or.csv	108	13	animal furs,natural polyamides	121.661	1	11.03	11.03	491.839	5.65615e-10
109	E:/Veroeffentlichungen/Paperinpreparation/PyvsFTIR/pygcms/WWTP_Blank_15er_85x85_For_PYGCMS.0_or.csv	109	13	animal furs,natural polyamides	121.661	1	11.03	11.03	491.839	5.65615e-10
110	E:/Veroeffentlichungen/Paperinpreparation/PyvsFTIR/pygcms/WWTP_Blank_15er_85x85_For_PYGCMS.0_or.csv	110	13	animal furs,natural polyamides	121.661	1	11.03	11.03	491.839	5.65615e-10
111	E:/Veroeffentlichungen/Paperinpreparation/PyvsFTIR/pygcms/WWTP_Blank_15er_85x85_For_PYGCMS.0_or.csv	111	13	animal furs,natural polyamides	121.661	1	11.03	11.03	491.839	5.65615e-10
112	E:/Veroeffentlichungen/Paperinpreparation/PyvsFTIR/pygcms/WWTP_Blank_15er_85x85_For_PYGCMS.0_or.csv	112	13	animal furs,natural polyamides	121.661	1	11.03	11.03	491.839	5.65615e-10
113	E:/Veroeffentlichungen/Paperinpreparation/PyvsFTIR/pygcms/WWTP_Blank_15er_85x85_For_PYGCMS.0_or.csv	113	13	animal furs,natural polyamides	121.661	1	11.03	11.03	491.839	5.65615e-10
114	E:/Veroeffentlichungen/Paperinpreparation/PyvsFTIR/pygcms/WWTP_Blank_15er_85x85_For_PYGCMS.0_or.csv	114	13	animal furs,natural polyamides	121.661	1	11.03	11.03	491.839	5.65615e-10
115	E:/Veroeffentlichungen/Paperinpreparation/PyvsFTIR/pygcms/WWTP_Blank_15er_85x85_For_PYGCMS.0_or.csv	115	13	animal furs,natural polyamides	121.661	1	11.03	11.03	491.839	5.65615e-10
116	E:/Veroeffentlichungen/Paperinpreparation/PyvsFTIR/pygcms/WWTP_Blank_15er_85x85_For_PYGCMS.0_or.csv	116	13	animal furs,natural polyamides	121.661	1	11.03	11.03	491.839	5.65615e-10
117	E:/Veroeffentlichungen/Paperinpreparation/PyvsFTIR/pygcms/WWTP_Blank_15er_85x85_For_PYGCMS.0_or.csv	117	13	animal furs,natural polyamides	121.661	1	11.03	11.03	491.839	5.65615e-10
118	E:/Veroeffentlichungen/Paperinpreparation/PyvsFTIR/pygcms/WWTP_Blank_15er_85x85_For_PYGCMS.0_or.csv	118	13	animal furs,natural polyamides	121.661	1	11.03	11.03	491.839	5.65615e-10
119	E:/Veroeffentlichungen/Paperinpreparation/PyvsFTIR/pygcms/WWTP_Blank_15er_85x85_For_PYGCMS.0_or.csv	119	13	animal furs,natural polyamides	121.661	1	11.03	11.03	491.839	5.65615e-10
120	E:/Veroeffentlichungen/Paperinpreparation/PyvsFTIR/pygcms/WWTP_Blank_15er_85x85_For_PYGCMS.0_or.csv	120	13	animal furs,natural polyamides	121.661	1	11.03	11.03	491.839	5.65615e-10
121	E:/Veroeffentlichungen/Paperinpreparation/PyvsFTIR/pygcms/WWTP_Blank_15er_85x85_For_PYGCMS.0_or.csv	121	13	animal furs,natural polyamides	121.661	1	11.03	11.03	491.839	5.65615e-10
122	E:/Veroeffentlichungen/Paperinpreparation/PyvsFTIR/pygcms/WWTP_Blank_15er_85x85_For_PYGCMS.0_or.csv	122	13	animal furs,natural polyamides	121.661	1	11.03	11.03	491.839	5.65615e-10
123	E:/Veroeffentlichungen/Paperinpreparation/PyvsFTIR/pygcms/WWTP_Blank_15er_85x85_For_PYGCMS.0_or.csv	123	13	animal furs,natural polyamides	121.661	1	11.03	11.03	491.839	5.65615e-10
124	E:/Veroeffentlichungen/Paperinpreparation/PyvsFTIR/pygcms/WWTP_Blank_15er_85x85_For_PYGCMS.0_or.csv	124	13	animal furs,natural polyamides	121.661	1	11.03	11.03	491.839	5.65615e-10
125	E:/Veroeffentlichungen/Paperinpreparation/PyvsFTIR/pygcms/WWTP_Blank_15er_85x85_For_PYGCMS.0_or.csv	125	13	animal furs,natural polyamides	121.661	1	11.03	11.03	491.839	5.65615e-10
126	E:/Veroeffentlichungen/Paperinpreparation/PyvsFTIR/pygcms/WWTP_Blank_15er_85x85_For_PYGCMS.0_or.csv	126	13	animal furs,natural polyamides	121.661	1	11.03	11.03	491.839	5.65615e-10
127	E:/Veroeffentlichungen/Paperinpreparation/PyvsFTIR/pygcms/WWTP_Blank_15er_85x85_For_PYGCMS.0_or.csv	127	13	animal furs,natural polyamides	121.661	1	11.03	11.03	491.839	5.65615e-10
128	E:/Veroeffentlichungen/Paperinpreparation/PyvsFTIR/pygcms/WWTP_Blank_15er_85x85_For_PYGCMS.0_or.csv	128	13	animal furs,natural polyamides	121.661	1	11.03	11.03	491.839	5.65615e-10
129	E:/Veroeffentlichungen/Paperinpreparation/PyvsFTIR/pygcms/WWTP_Blank_15er_85x85_For_PYGCMS.0_or.csv	129	13	animal furs,natural polyamides	121.661	1	11.03	11.03	491.839	5.65615e-10
130	E:/Veroeffentlichungen/Paperinpreparation/PyvsFTIR/pygcms/WWTP_Blank_15er_85x85_For_PYGCMS.0_or.csv	130	13	animal furs,natural polyamides	121.661	1	11.03	11.03	491.839	5.65615e-10
131	E:/Veroeffentlichungen/Paperinpreparation/PyvsFTIR/pygcms/WWTP_Blank_15er_85x85_For_PYGCMS.0_or.csv	131	13	animal furs,natural polyamides	121.661	1	11.03	11.03	491.839	5.65615e-10
132	E:/Veroeffentlichungen/Paperinpreparation/PyvsFTIR/pygcms/WWTP_Blank_15er_85x85_For_PYGCMS.0_or.csv	132	13	animal furs,natural polyamides	121.661	1	11.03	11.03	491.839	5.65615e-10
133	E:/Veroeffentlichungen/Paperinpreparation/PyvsFTIR/pygcms/WWTP_Blank_15er_85x85_For_PYGCMS.0_or.csv	133	13	animal furs,natural polyamides	121.661	1	11.03	11.03	491.839	5.65615e-10
134	E:/Veroeffentlichungen/Paperinpreparation/PyvsFTIR/pygcms/WWTP_Blank_15er_85x85_For_PYGCMS.0_or.csv	134	13	animal furs,natural polyamides	121.661	1	11.03	11.03	491.839	5.65615e-10
135	E:/Veroeffentlichungen/Paperinpreparation/PyvsFTIR/pygcms/WWTP_Blank_15er_85x85_For_PYGCMS.0_or.csv	135	13	animal furs,natural polyamides	121.661	1	11.03	11.03	491.839	5.65615e-10
136	E:/Veroeffentlichungen/Paperinpreparation/PyvsFTIR/pygcms/WWTP_Blank_15er_85x85_For_PYGCMS.0_or.csv	136	13	animal furs,natural polyamides	121.661	1	11.03	11.03	491.839	5.65615e-10
137	E:/Veroeffentlichungen/Paperinpreparation/PyvsFTIR/pygcms/WWTP_Blank_15er_85x85_For_PYGCMS.0_or.csv	137	13	animal furs,natural polyamides	121.661	1	11.03	11.03	491.839	5.65615e-10
138	E:/Veroeffentlichungen/Paperinpreparation/PyvsFTIR/pygcms/WWTP_Blank_15er_85x85_For_PYGCMS.0_or.csv	138	13	animal furs,natural polyamides	121.661	1	11.03	11.03	491.839	5.65615e-10
139	E:/Veroeffentlichungen/Paperinpreparation/PyvsFTIR/pygcms/WWTP_Blank_15er_85x85_For_PYGCMS.0_or.csv	139	13	animal furs,natural polyamides	121.661	1	11.03	11.03	491.839	5.65615e-10
140	E:/Veroeffentlichungen/Paperinpreparation/PyvsFTIR/pygcms/WWTP_Blank_15er_85x85_For_PYGCMS.0_or.csv	140	13	animal furs,natural polyamides	121.661	1	11.03	11.03	491.839	5.65615e-10
141	E:/Veroeffentlichungen/Paperinpreparation/PyvsFTIR/pygcms/WWTP_Blank_15er_85x85_For_PYGCMS.0_or.csv	141	13	animal furs,natural polyamides	121.661	1	11.03	11.03	491.839	5.65615e-10
142	E:/Veroeffentlichungen/Paperinpreparation/PyvsFTIR/pygcms/WWTP_Blank_15er_85x85_For_PYGCMS.0_or.csv	142	13	animal furs,natural polyamides	121.661	1	11.03	11.03	491.839	5.65615e-10
143	E:/Veroeffentlichungen/Paperinpreparation/PyvsFTIR/pygcms/WWTP_Blank_15er_85x85_For_PYGCMS.0_or.csv	143	13	animal furs,natural polyamides	121.661	1	11.03	11.03	491.839	5.65615e-10
144	E:/Veroeffentlichungen/Paperinpreparation/PyvsFTIR/pygcms/WWTP_Blank_15er_85x85_For_PYGCMS.0_or.csv	144	13	animal furs,natural polyamides	121.661	1	11.03	11.03	491.839	5.65615e-10
145	E:/Veroeffentlichungen/Paperinpreparation/PyvsFTIR/pygcms/WWTP_Blank_15er_85x85_For_PYGCMS.0_or.csv	145	13	animal furs,natural polyamides	121.661	1	11.03	11.03	491.839	5.65615e-10
146	E:/Veroeffentlichungen/Paperinpreparation/PyvsFTIR/pygcms/WWTP_Blank_15er_85x85_For_PYGCMS.0_or.csv	146	13	animal furs,natural polyamides	121.661	1	11.03	11.03	491.839	5.65615e-10
147	E:/Veroeffentlichungen/Paperinpreparation/PyvsFTIR/pygcms/WWTP_Blank_15er_85x85_For_PYGCMS.0_or.csv	147	13	animal furs,natural polyamides	121.661	1	11.03	11.03	491.839	5.65615e-10
148	E:/Veroeffentlichungen/Paperinpreparation/PyvsFTIR/pygcms/WWTP_Blank_15er_85x85_For_PYGCMS.0_or.csv	148	13	animal furs,natural polyamides	121.661	1	11.03	11.03	491.839	5.65615e-10
149	E:/Veroeffentlichungen/Paperinpreparation/PyvsFTIR/pygcms/WWTP_Blank_15er_85x85_For_PYGCMS.0_or.csv	149	13	animal furs,natural polyamides	121.661	1	11.03	11.03	491.839	5.65615e-10
150	E:/Veroeffentlichungen/Paperinpreparation/PyvsFTIR/pygcms/WWTP_Blank_15er_85x85_For_PYGCMS.0_or.csv	150	13	animal furs,natural polyamides	121.661	1	11.03	11.03	491.839	5.65615e-10
151	E:/Veroeffentlichungen/Paperinpreparation/PyvsFTIR/pygcms/WWTP_Blank_15er_85x85_For_PYGCMS.0_or.csv	151	13	animal furs,natural polyamides	121.661	1	11.03	11.03	491.839	5.65615e-10
152	E:/Veroeffentlichungen/Paperinpreparation/PyvsFTIR/pygcms/WWTP_Blank_15er_85x85_For_PYGCMS.0_or.csv	152	13	animal furs,natural polyamides	121.661	1	11.03	11.03	491.839	5.65615e-10
153	E:/Veroeffentlichungen/Paperinpreparation/PyvsFTIR/pygcms/WWTP_Blank_15er_85x85_For_PYGCMS.0_or.csv	153	13	animal furs,natural polyamides	121.661	1	11.03	11.03	491.839	5.65615e-10
154	E:/Veroeffentlichungen/Paperinpreparation/PyvsFTIR/pygcms/WWTP_Blank_15er_85x85_For_PYGCMS.0_or.csv	154	13	animal furs,natural polyamides	121.661	1	11.03	11.03	491.839	5.65615e-10
155	E:/Veroeffentlichungen/Paperinpreparation/PyvsFTIR/pygcms/WWTP_Blank_15er_85x85_For_PYGCMS.0_or.csv	155	13	animal furs,natural polyamides	121.661	1	11.03	11.03	491.839	5.65615e-10
156	E:/Veroeffentlichungen/Paperinpreparation/PyvsFTIR/pygcms/WWTP_Blank_15er_85x85_For_PYGCMS.0_or.csv	156	13	animal furs,natural polyamides	121.661	1	11.03	11.03	491.839	5.65615e-10
157	E:/Veroeffentlichungen/Paperinpreparation/PyvsFTIR/pygcms/WWTP_Blank_15er_85x85_For_PYGCMS.0_or.csv	157	13	animal furs,natural polyamides	121.661	1	11.03	11.03	491.839	5.65615e-10
158	E:/Veroeffentlichungen/Paperinpreparation/PyvsFTIR/pygcms/WWTP_Blank_15er_85x85_For_PYGCMS.0_or.csv	158	13	animal furs,natural polyamides	121.661	1	11.03	11.03	491.839	5.65615e-10
159	E:/Veroeffentlichungen/Paperinpreparation/PyvsFTIR/pygcms/WWTP_Blank_15er_85x85_For_PYGCMS.0_or.csv	159	13	animal furs,natural polyamides	121.661	1	11.03	11.03	491.839	5.65615e-10
160	E:/Veroeffentlichungen/Paperinpreparation/PyvsFTIR/pygcms/WWTP_Blank_15er_85x85_For_PYGCMS.0_or.csv	160	13	animal furs,natural polyamides	121.661	1	11.03	11.03	491.839	5.65615e-10
161	E:/Veroeffentlichungen/Paperinpreparation/PyvsFTIR/pygcms/WWTP_Blank_15er_85x85_For_PYGCMS.0_or.csv	161	13	animal furs,natural polyamides	121.661	1	11.03	11.03	491.839	5.65615e-10
162	E:/Veroeffentlichungen/Paperinpreparation/PyvsFTIR/pygcms/WWTP_Blank_15er_85x85_For_PYGCMS.0_or.csv	162	13	animal furs,natural polyamides	121.661	1	11.03	11.03	491.839	5.65615e-10
163	E:/Veroeffentlichungen/Paperinpreparation/PyvsFTIR/pygcms/WWTP_Blank_15er_85x85_For_PYGCMS.0_or.csv	163	13	animal furs,natural polyamides	121.661	1	11.03	11.03	491.839	5.65615e-10
164	E:/Veroeffentlichungen/Paperinpreparation/PyvsFTIR/pygcms/WWTP_Blank_15er_85x85_For_PYGCMS.0_or.csv	164	13	animal furs,natural polyamides	121.661	1	11.03	11.03	491.839	5.65615e-10
165	E:/Veroeffentlichungen/Paperinpreparation/PyvsFTIR/pygcms/WWTP_Blank_15er_85x85_For_PYGCMS.0_or.csv	165	13	animal furs,natural polyamides	121.661	1	11.03	11.03	491.839	5.65615e-10
166	E:/Veroeffentlichungen/Paperinpreparation/PyvsFTIR/pygcms/WWTP_Blank_15er_85x85_For_PYGCMS.0_or.csv	166	13	animal furs,natural polyamides	121.661	1	11.03	11.03	491.839	5.65615e-10
167	E:/Veroeffentlichungen/Paperinpreparation/PyvsFTIR/pygcms/WWTP_Blank_15er_85x85_For_PYGCMS.0_or.csv	167	13	animal furs,natural polyamides	121.661	1	11.03	11.03	491.839	5.65615e-10
168	E:/Veroeffentlichungen/Paperinpreparation/PyvsFTIR/pygcms/WWTP_Blank_15er_85x85_For_PYGCMS.0_or.csv	168	13	animal furs,natural polyamides	121.661	1	11.03	11.03	491.839	5.65615e-10
169	E:/Veroeffentlichungen/Paperinpreparation/PyvsFTIR/pygcms/WWTP_Blank_15er_85x85_For_PYGCMS.0_or.csv	169	13	animal furs,natural polyamides	121.661	1	11.03	11.03	491.839	5.65615e-10
170	E:/Veroeffentlichungen/Paperinpreparation/PyvsFTIR/pygcms/WWTP_Blank_15er_85x85_For_PYGCMS.0_or.csv	170	13	animal furs,natural polyamides	121.661	1	11.03	11.03	491.839	5.65615e-10
171	E:/Veroeffentlichungen/Paperinpreparation/PyvsFTIR/pygcms/WWTP_Blank_15er_85x85_For_PYGCMS.0_or.csv	171	13	animal furs,natural polyamides	121.661	1	11.03	11.03	491.839	5.65615e-10
172	E:/Veroeffentlichungen/Paperinpreparation/PyvsFTIR/pygcms/WWTP_Blank_15er_85x85_For_PYGCMS.0_or.csv	172	13	animal furs,natural polyamides	121.661	1	11.03	11.03	491.839	5.65615e-10
173	E:/Veroeffentlichungen/Paperinpreparation/PyvsFTIR/pygcms/WWTP_Blank_15er_85x85_For_PYGCMS.0_or.csv	173	13	animal furs,natural polyamides	121.661	1	11.03	11.03	491.839	5.65615e-10
174	E:/Veroeffentlichungen/Paperinpreparation/PyvsFTIR/pygcms/WWTP_Blank_15er_85x85_For_PYGCMS.0_or.csv	174	13	animal furs,natural polyamides	121.661	1	11.03	11.03	491.839	5.65615e-10
175	E:/Veroeffentlichungen/Paperinpreparation/PyvsFTIR/pygcms/WWTP_Blank_15er_85x85_For_PYGCMS.0_or.csv	175	13	animal furs,natural polyamides	121.661	1	11.03	11.03	491.839	5.65615e-10
176	E:/Veroeffentlichungen/Paperinpreparation/PyvsFTIR/pygcms/WWTP_Blank_15er_85x85_For_PYGCMS.0_or.csv	176	13	animal furs,natural polyamides	121.661	1	11.03	11.03	491.839	5.65615e-10
177	E:/Veroeffentlichungen/Paperinpreparation/PyvsFTIR/pygcms/WWTP_Blank_15er_85x85_For_PYGCMS.0_or.csv	177	13	animal furs,natural polyamides	121.661	1	11.03	11.03	491.839	5.65615e-10
178	E:/Veroeffentlichungen/Paperinpreparation/PyvsFTIR/pygcms/WWTP_Blank_15er_85x85_For_PYGCMS.0_or.csv	178	13	animal furs,natural polyamides	121.661	1	11.03	11.03	491.839	5.65615e-10
179	E:/Veroeffentlichungen/Paperinpreparation/PyvsFTIR/pygcms/WWTP_Blank_15er_85x85_For_PYGCMS.0_or.csv	179	13	animal furs,natural polyamides	121.661	1	11.03	11.03	491.839	5.65615e-10
180	E:/Veroeffentlichungen/Paperinpreparation/PyvsFTIR/pygcms/WWTP_Blank_15er_85x85_For_PYGCMS.0_or.csv	180	13	animal furs,natural polyamides	121.661	1	11.03	11.03	491.839	5.65615e-10
181	E:/Veroeffentlichungen/Paperinpreparation/PyvsFTIR/pygcms/WWTP_Blank_15er_85x85_For_PYGCMS.0_or.csv	181	13	animal furs,natural polyamides	121.661	1	11.03	11.03	491.839	5.65615e-10
182	E:/Veroeffentlichungen/Paperinpreparation/PyvsFTIR/pygcms/WWTP_Blank_15er_85x85_For_PYGCMS.0_or.csv	182	13	animal furs,natural polyamides	121.661	1	11.03	11.03	491.839	5.65615e-10
183	E:/Veroeffentlichungen/Paperinpreparation/PyvsFTIR/pygcms/WWTP_Blank_15er_85x85_For_PYGCMS.0_or.csv	183	13	animal furs,natural polyamides	121.661	1	11.03	11.03	491.839	5.65615e-10
184	E:/Veroeffentlichungen/Paperinpreparation/PyvsFTIR/pygcms/WWTP_Blank_15er_85x85_For_PYGCMS.0_or.csv	184	13	animal furs,natural polyamides	121.661	1	11.03	11.03	491.839	5.65615e-10
185	E:/Veroeffentlichungen/Paperinpreparation/PyvsFTIR/pygcms/WWTP_Blank_15er_85x85_For_PYGCMS.0_or.csv	185	13	animal furs,natural polyamides	121.661	1	11.03	11.03	491.839	5.65615e-10
186	E:/Veroeffentlichungen/Paperinpreparation/PyvsFTIR/pygcms/WWTP_Blank_15er_85x85_For_PYGCMS.0_or.csv	186	13	animal furs,natural polyamides	121.661	1	11.03	11.03	491.839	5.65615e-10
187	E:/Veroeffentlichungen/Paperinpreparation/PyvsFTIR/pygcms/WWTP_Blank_15er_85x85_For_PYGCMS.0_or.csv	187	13	animal furs,natural polyamides	121.661	1	11.03	11.03	491.839	5.65615e-10
188	E:/Veroeffentlichungen/Paperinpreparation/PyvsFTIR/pygcms/WWTP_Blank_15er_85x85_For_PYGCMS.0_or.csv	188	13	animal furs,natural polyamides	121.661	1	11.03	11.03	491.839	5.65615e-10
189	E:/Veroeffentlichungen/Paperinpreparation/PyvsFTIR/pygcms/WWTP_Blank_15er_85x85_For_PYGCMS.0_or.csv	189	13	animal furs,natural polyamides	121.661	1	11.03	11.03	491.839	5.65615e-10
190	E:/Veroeffentlichungen/Paperinpreparation/PyvsFTIR/pygcms/WWTP_Blank_15er_85x85_For_PYGCMS.0_or.csv	190	13	animal furs,natural polyamides	121.661	1	11.03	11.03	491.839	5.65615e-10
191	E:/Veroeffentlichungen/Paperinpreparation/PyvsFTIR/pygcms/WWTP_Blank_15er_85x85_For_PYGCMS.0_or.csv	191	13	animal furs,natural polyamides	121.661	1	11.03	11.03	491.839	5.65615e-10
192	E:/Veroeffentlichungen/Paperinpreparation/PyvsFTIR/pygcms/WWTP_Blank_15er_85x85_For_PYGCMS.0_or.csv	192	13	animal furs,natural polyamides	121.661	1	11.03	11.03	491.839	5.65615e-10
193	E:/Veroeffentlichungen/Paperinpreparation/PyvsFTIR/pygcms/WWTP_Blank_15er_85x85_For_PYGCMS.0_or.csv	193	13	animal furs,natural polyamides	121.661	1	11.03	11.03	491.839	5.65615e-10
194	E:/Veroeffentlichungen/Paperinpreparation/PyvsFTIR/pygcms/WWTP_Blank_15er_85x85_For_PYGCMS.0_or.csv	194	13	animal furs,natural polyamides	121.661	1	11.03	11.03	491.839	5.65615e-10
195	E:/Veroeffentlichungen/Paperinpreparation/PyvsFTIR/pygcms/WWTP_Blank_15er_85x85_For_PYGCMS.0_or.csv	195	13	animal furs,natural polyamides	121.661	1	11.03	11.03	491.839	5.65615e-10
196	E:/Veroeffentlichungen/Paperinpreparation/PyvsFTIR/pygcms/WWTP_Blank_15er_85x85_For_PYGCMS.0_or.csv	196	13	animal furs,natural polyamides	121.661	1	11.03	11.03	491.839	5.65615e-10
197	E:/Veroeffentlichungen/Paperinpreparation/PyvsFTIR/pygcms/WWTP_Blank_15er_85x85_For_PYGCMS.0_or.csv	197	13	animal furs,natural polyamides	121.661	1	11.03	11.03	491.839	5.65615e-10
198	E:/Veroeffentlichungen/Paperinpreparation/PyvsFTIR/pygcms/WWTP_Blank_15er_85x85_For_PYGCMS.0_or.csv	198	13	animal furs,natural polyamides	121.661	1	11.03	11.03	491.839	5.65615e-10
199	E:/Veroeffentlichungen/Paperinpreparation/PyvsFTIR/pygcms/WWTP_Blank_15er_85x85_For_PYGCMS.0_or.csv	199	13	animal furs,natural polyamides	121.661	1	11.03	11.03	491.839	5.65615e-10
200	E:/Veroeffentlichungen/Paperinpreparation/PyvsFTIR/pygcms/WWTP_Blank_15er_85x85_For_PYGCMS.0_or.csv	200	13	animal furs,natural polyamides	121.661	1	11.03	11.03	491.839	5.65615e-10
201	E:/Veroeffentlichungen/Paperinpreparation/PyvsFTIR/pygcms/WWTP_Blank_15er_85x85_For_PYGCMS.0_or.csv	201	13	animal furs,natural polyamides	121.661	1	11.03	11.03	491.839	5.65615e-10
202	E:/Veroeffentlichungen/Paperinpreparation/PyvsFTIR/pygcms/WWTP_Blank_15er_85x85_For_PYGCMS.0_or.csv	202	13	animal furs,natural polyamides	121.661	1	11.03	11.03	491.839	5.65615e-10
203	E:/Veroeffentlichungen/Paperinpreparation/PyvsFTIR/pygcms/WWTP_Blank_15er_85x85_For_PYGCMS.0_or.csv	203	13	animal furs,natural polyamides	121.661	1	11.03	11.03	491.839	5.65615e-10
204	E:/Veroeffentlichungen/Paperinpreparation/PyvsFTIR/pygcms/WWTP_Blank_15er_85x85_For_PYGCMS.0_or.csv	204	13	animal furs,natural polyamides	121.661	1	11.03	11.03	491.839	5.65615e-10
205	E:/Veroeffentlichungen/Paperinpreparation/PyvsFTIR/pygcms/WWTP_Blank_15er_85x85_For_PYGCMS.0_or.csv	205	13	animal furs,natural polyamides	121.661	1	11.03	11.03	491.839	5.65615e-10
206	E:/Veroeffentlichungen/Paperinpreparation/PyvsFTIR/pygcms/WWTP_Blank_15er_85x85_For_PYGCMS.0_or.csv	206	13	animal furs,natural polyamides	121.661	1	11.03	11.03	491.839	5.65615e-10
207	E:/Veroeffentlichungen/Paperinpreparation/PyvsFTIR/pygcms/WWTP_Blank_15er_85x85_For_PYGCMS.0_or.csv	207	13	animal furs,natural polyamides	121.661	1	11.03	11.03	491.839	5.65615e-10
208	E:/Veroeffentlichungen/Paperinpreparation/PyvsFTIR/pygcms/WWTP_Blank_15er_85x85_For_PYGCMS.0_or.csv	208	13	animal furs,natural polyamides	121.661	1	11.03	11.03	491.839	5.65615e-10
209	E:/Veroeffentlichungen/Paperinpreparation/PyvsFTIR/pygcms/WWTP_Blank_15er_85x85_For_PYGCMS.0_or.csv	209	13	animal furs,natural polyamides	121.661	1	11.03	11.03	491.839	5.65615e-10
1	E:/Veroeffentlichungen/Paperinpreparation/PyvsFTIR/pygcms/WWTP_Blank_15er_85x85_For_PYGCMS.0_or.csv	1	14	cellulose,plant fibres	46231.1	1.46437	336.008	229.455	6.48397e+06	1.00501e-05
2	E:/Veroeffentlichungen/Paperinpreparation/PyvsFTIR/pygcms/WWTP_Blank_15er_85x85_For_PYGCMS.0_or.csv	2	14	cellulose,plant fibres	38809.8	2.95098	697.598	236.395	1.42883e+07	2.21468e-05
3	E:/Veroeffentlichungen/Paperinpreparation/PyvsFTIR/pygcms/WWTP_Blank_15er_85x85_For_PYGCMS.0_or.csv	3	14	cellulose,plant fibres	28833.6	15.7638	761.789	48.3252	652046	1.01067e-06
4	E:/Veroeffentlichungen/Paperinpreparation/PyvsFTIR/pygcms/WWTP_Blank_15er_85x85_For_PYGCMS.0_or.csv	4	14	cellulose,plant fibres	28590.3	5.40871	665.101	122.968	3.68613e+06	5.71351e-06
5	E:/Veroeffentlichungen/Paperinpreparation/PyvsFTIR/pygcms/WWTP_Blank_15er_85x85_For_PYGCMS.0_or.csv	5	14	cellulose,plant fibres	24088.9	10.458	532.419	50.9103	505780	7.83959e-07
6	E:/Veroeffentlichungen/Paperinpreparation/PyvsFTIR/pygcms/WWTP_Blank_15er_85x85_For_PYGCMS.0_or.csv	6	14	cellulose,plant fibres	20804	12.1282	605.747	49.9452	553828	8.58433e-07
7	E:/Veroeffentlichungen/Paperinpreparation/PyvsFTIR/pygcms/WWTP_Blank_15er_85x85_For_PYGCMS.0_or.csv	7	14	cellulose,plant fibres	20560.7	15.6144	663.361	42.4838	438827	6.80182e-07
8	E:/Veroeffentlichungen/Paperinpreparation/PyvsFTIR/pygcms/WWTP_Blank_15er_85x85_For_PYGCMS.0_or.csv	8	14	cellulose,plant fibres	20074	6.57367	915.756	139.307	6.51358e+06	1.00961e-05
9	E:/Veroeffentlichungen/Paperinpreparation/PyvsFTIR/pygcms/WWTP_Blank_15er_85x85_For_PYGCMS.0_or.csv	9	14	cellulose,plant fibres	19952.4	4.83412	496.473	102.702	1.91932e+06	2.97495e-06
10	E:/Veroeffentlichungen/Paperinpreparation/PyvsFTIR/pygcms/WWTP_Blank_15er_85x85_For_PYGCMS.0_or.csv	10	14	cellulose,plant fibres	17397.5	10.4619	458.774	43.8519	323350	5.01193e-07
11	E:/Veroeffentlichungen/Paperinpreparation/PyvsFTIR/pygcms/WWTP_Blank_15er_85x85_For_PYGCMS.0_or.csv	11	14	cellulose,plant fibres	16424.2	13.8069	592.446	42.9094	399806	6.197e-07
12	E:/Veroeffentlichungen/Paperinpreparation/PyvsFTIR/pygcms/WWTP_Blank_15er_85x85_For_PYGCMS.0_or.csv	12	14	cellulose,plant fibres	16302.6	11.7042	498.307	42.5749	331055	5.13136e-07
13	E:/Veroeffentlichungen/Paperinpreparation/PyvsFTIR/pygcms/WWTP_Blank_15er_85x85_For_PYGCMS.0_or.csv	13	14	cellulose,plant fibres	13869.3	11.8064	604.239	51.1789	580078	8.99121e-07
14	E:/Veroeffentlichungen/Paperinpreparation/PyvsFTIR/pygcms/WWTP_Blank_15er_85x85_For_PYGCMS.0_or.csv	14	14	cellulose,plant fibres	13626	5.97272	399.524	66.8913	655208	1.01557e-06
15	E:/Veroeffentlichungen/Paperinpreparation/PyvsFTIR/pygcms/WWTP_Blank_15er_85x85_For_PYGCMS.0_or.csv	15	14	cellulose,plant fibres	13017.7	1.70726	258.441	151.377	2.17061e+06	3.36444e-06
16	E:/Veroeffentlichungen/Paperinpreparation/PyvsFTIR/pygcms/WWTP_Blank_15er_85x85_For_PYGCMS.0_or.csv	16	14	cellulose,plant fibres	12044.4	10.3206	575.254	55.7386	655042	1.01532e-06
17	E:/Veroeffentlichungen/Paperinpreparation/PyvsFTIR/pygcms/WWTP_Blank_15er_85x85_For_PYGCMS.0_or.csv	17	14	cellulose,plant fibres	10949.5	4.7233	397.845	84.2303	1.03454e+06	1.60354e-06
18	E:/Veroeffentlichungen/Paperinpreparation/PyvsFTIR/pygcms/WWTP_Blank_15er_85x85_For_PYGCMS.0_or.csv	18	14	cellulose,plant fibres	10949.5	5.29727	263.107	49.6683	237896	3.68738e-07
19	E:/Veroeffentlichungen/Paperinpreparation/PyvsFTIR/pygcms/WWTP_Blank_15er_85x85_For_PYGCMS.0_or.csv	19	14	cellulose,plant fibres	10706.2	14.3147	571.967	39.9567	334693	5.18774e-07
20	E:/Veroeffentlichungen/Paperinpreparation/PyvsFTIR/pygcms/WWTP_Blank_15er_85x85_For_PYGCMS.0_or.csv	20	14	cellulose,plant fibres	10341.2	3.92595	237.593	60.5187	318941	4.94359e-07
21	E:/Veroeffentlichungen/Paperinpreparation/PyvsFTIR/pygcms/WWTP_Blank_15er_85x85_For_PYGCMS.0_or.csv	21	14	cellulose,plant fibres	9611.21	11.9309	372.089	31.187	132645	2.05599e-07
22	E:/Veroeffentlichungen/Paperinpreparation/PyvsFTIR/pygcms/WWTP_Blank_15er_85x85_For_PYGCMS.0_or.csv	22	14	cellulose,plant fibres	9124.57	6.94949	344.588	49.5846	310521	4.81308e-07
23	E:/Veroeffentlichungen/Paperinpreparation/PyvsFTIR/pygcms/WWTP_Blank_15er_85x85_For_PYGCMS.0_or.csv	23	14	cellulose,plant fibres	8759.58	7.90662	301.06	38.077	159984	2.47975e-07
24	E:/Veroeffentlichungen/Paperinpreparation/PyvsFTIR/pygcms/WWTP_Blank_15er_85x85_For_PYGCMS.0_or.csv	24	14	cellulose,plant fibres	8759.58	4.86956	300.048	61.6172	417534	6.47177e-07
25	E:/Veroeffentlichungen/Paperinpreparation/PyvsFTIR/pygcms/WWTP_Blank_15er_85x85_For_PYGCMS.0_or.csv	25	14	cellulose,plant fibres	8394.6	4.72028	356.049	75.4295	742487	1.15085e-06
26	E:/Veroeffentlichungen/Paperinpreparation/PyvsFTIR/pygcms/WWTP_Blank_15er_85x85_For_PYGCMS.0_or.csv	26	14	cellulose,plant fibres	8151.28	1.83654	129.103	70.2969	233832	3.6244e-07
27	E:/Veroeffentlichungen/Paperinpreparation/PyvsFTIR/pygcms/WWTP_Blank_15er_85x85_For_PYGCMS.0_or.csv	27	14	cellulose,plant fibres	8151.28	6.02305	276.631	45.9287	213878	3.31511e-07
28	E:/Veroeffentlichungen/Paperinpreparation/PyvsFTIR/pygcms/WWTP_Blank_15er_85x85_For_PYGCMS.0_or.csv	28	14	cellulose,plant fibres	8029.62	9.65524	301.06	31.181	107283	1.66289e-07
29	E:/Veroeffentlichungen/Paperinpreparation/PyvsFTIR/pygcms/WWTP_Blank_15er_85x85_For_PYGCMS.0_or.csv	29	14	cellulose,plant fibres	7299.65	7.61593	333.828	43.8329	235082	3.64378e-07
30	E:/Veroeffentlichungen/Paperinpreparation/PyvsFTIR/pygcms/WWTP_Blank_15er_85x85_For_PYGCMS.0_or.csv	30	14	cellulose,plant fibres	7177.99	17.3957	369.957	21.2671	61329.1	9.50601e-08
31	E:/Veroeffentlichungen/Paperinpreparation/PyvsFTIR/pygcms/WWTP_Blank_15er_85x85_For_PYGCMS.0_or.csv	31	14	cellulose,plant fibres	6934.67	5.00675	202.484	40.4422	121382	1.88143e-07
32	E:/Veroeffentlichungen/Paperinpreparation/PyvsFTIR/pygcms/WWTP_Blank_15er_85x85_For_PYGCMS.0_or.csv	32	14	cellulose,plant fibres	6813.01	2.45568	138.206	56.2799	160446	2.48691e-07
33	E:/Veroeffentlichungen/Paperinpreparation/PyvsFTIR/pygcms/WWTP_Blank_15er_85x85_For_PYGCMS.0_or.csv	33	14	cellulose,plant fibres	6569.69	18.0337	366.654	20.3316	55551.4	8.61047e-08
34	E:/Veroeffentlichungen/Paperinpreparation/PyvsFTIR/pygcms/WWTP_Blank_15er_85x85_For_PYGCMS.0_or.csv	34	14	cellulose,plant fibres	6326.37	7.86132	237.593	30.2231	79544.3	1.23294e-07
35	E:/Veroeffentlichungen/Paperinpreparation/PyvsFTIR/pygcms/WWTP_Blank_15er_85x85_For_PYGCMS.0_or.csv	35	14	cellulose,plant fibres	6326.37	4.10754	179.555	43.7136	125756	1.94922e-07
36	E:/Veroeffentlichungen/Paperinpreparation/PyvsFTIR/pygcms/WWTP_Blank_15er_85x85_For_PYGCMS.0_or.csv	36	14	cellulose,plant fibres	6083.05	4.46232	195.452	43.8006	137435	2.13024e-07
37	E:/Veroeffentlichungen/Paperinpreparation/PyvsFTIR/pygcms/WWTP_Blank_15er_85x85_For_PYGCMS.0_or.csv	37	14	cellulose,plant fibres	6083.05	21.1392	468.223	22.1495	84193.3	1.305e-07
38	E:/Veroeffentlichungen/Paperinpreparation/PyvsFTIR/pygcms/WWTP_Blank_15er_85x85_For_PYGCMS.0_or.csv	38	14	cellulose,plant fibres	5474.74	5.6768	187.51	33.0309	74983	1.16224e-07
39	E:/Veroeffentlichungen/Paperinpreparation/PyvsFTIR/pygcms/WWTP_Blank_15er_85x85_For_PYGCMS.0_or.csv	39	14	cellulose,plant fibres	5231.42	1.81562	129.103	71.1066	239250	3.70838e-07
40	E:/Veroeffentlichungen/Paperinpreparation/PyvsFTIR/pygcms/WWTP_Blank_15er_85x85_For_PYGCMS.0_or.csv	40	14	cellulose,plant fibres	4988.1	3.35713	136.434	40.6399	82589.1	1.28013e-07
41	E:/Veroeffentlichungen/Paperinpreparation/PyvsFTIR/pygcms/WWTP_Blank_15er_85x85_For_PYGCMS.0_or.csv	41	14	cellulose,plant fibres	4866.44	11.2411	251.523	22.3754	46154.4	7.15394e-08
42	E:/Veroeffentlichungen/Paperinpreparation/PyvsFTIR/pygcms/WWTP_Blank_15er_85x85_For_PYGCMS.0_or.csv	42	14	cellulose,plant fibres	4623.11	1.41999	90.9557	64.054	136779	2.12007e-07
43	E:/Veroeffentlichungen/Paperinpreparation/PyvsFTIR/pygcms/WWTP_Blank_15er_85x85_For_PYGCMS.0_or.csv	43	14	cellulose,plant fibres	4379.79	2.14481	199.762	93.1374	635123	9.8444e-07
44	E:/Veroeffentlichungen/Paperinpreparation/PyvsFTIR/pygcms/WWTP_Blank_15er_85x85_For_PYGCMS.0_or.csv	44	14	cellulose,plant fibres	4258.13	4.21306	138.206	32.804	54510.1	8.44906e-08
45	E:/Veroeffentlichungen/Paperinpreparation/PyvsFTIR/pygcms/WWTP_Blank_15er_85x85_For_PYGCMS.0_or.csv	45	14	cellulose,plant fibres	4136.47	5.77396	207.235	35.8913	97844.7	1.51659e-07
46	E:/Veroeffentlichungen/Paperinpreparation/PyvsFTIR/pygcms/WWTP_Blank_15er_85x85_For_PYGCMS.0_or.csv	46	14	cellulose,plant fibres	4136.47	5.99932	251.764	41.9655	162508	2.51888e-07
47	E:/Veroeffentlichungen/Paperinpreparation/PyvsFTIR/pygcms/WWTP_Blank_15er_85x85_For_PYGCMS.0_or.csv	47	14	cellulose,plant fibres	4014.81	7.28738	189.767	26.0405	47164.8	7.31054e-08
48	E:/Veroeffentlichungen/Paperinpreparation/PyvsFTIR/pygcms/WWTP_Blank_15er_85x85_For_PYGCMS.0_or.csv	48	14	cellulose,plant fibres	3771.49	5.23855	147.159	28.0915	42562.9	6.59725e-08
49	E:/Veroeffentlichungen/Paperinpreparation/PyvsFTIR/pygcms/WWTP_Blank_15er_85x85_For_PYGCMS.0_or.csv	49	14	cellulose,plant fibres	3649.83	7.37661	178.195	24.1568	38112.7	5.90747e-08
50	E:/Veroeffentlichungen/Paperinpreparation/PyvsFTIR/pygcms/WWTP_Blank_15er_85x85_For_PYGCMS.0_or.csv	50	14	cellulose,plant fibres	3649.83	5.46851	134.186	24.5379	29612.7	4.58997e-08
51	E:/Veroeffentlichungen/Paperinpreparation/PyvsFTIR/pygcms/WWTP_Blank_15er_85x85_For_PYGCMS.0_or.csv	51	14	cellulose,plant fibres	3528.17	6.57949	154.42	23.4699	31176.1	4.8323e-08
52	E:/Veroeffentlichungen/Paperinpreparation/PyvsFTIR/pygcms/WWTP_Blank_15er_85x85_For_PYGCMS.0_or.csv	52	14	cellulose,plant fibres	3406.51	1.20761	64.3154	53.2582	66862.8	1.03637e-07
53	E:/Veroeffentlichungen/Paperinpreparation/PyvsFTIR/pygcms/WWTP_Blank_15er_85x85_For_PYGCMS.0_or.csv	53	14	cellulose,plant fibres	3406.51	4.00345	141.253	35.2828	64449.6	9.98969e-08
54	E:/Veroeffentlichungen/Paperinpreparation/PyvsFTIR/pygcms/WWTP_Blank_15er_85x85_For_PYGCMS.0_or.csv	54	14	cellulose,plant fibres	3406.51	1.80905	88.9267	49.1565	78757.3	1.22074e-07
55	E:/Veroeffentlichungen/Paperinpreparation/PyvsFTIR/pygcms/WWTP_Blank_15er_85x85_For_PYGCMS.0_or.csv	55	14	cellulose,plant fibres	3406.51	3.8021	123.319	32.4345	47548.9	7.37008e-08
56	E:/Veroeffentlichungen/Paperinpreparation/PyvsFTIR/pygcms/WWTP_Blank_15er_85x85_For_PYGCMS.0_or.csv	56	14	cellulose,plant fibres	3406.51	8.11268	172.647	21.2811	28657.9	4.44197e-08
57	E:/Veroeffentlichungen/Paperinpreparation/PyvsFTIR/pygcms/WWTP_Blank_15er_85x85_For_PYGCMS.0_or.csv	57	14	cellulose,plant fibres	3284.84	1.29074	77.9939	60.4258	104376	1.61783e-07
58	E:/Veroeffentlichungen/Paperinpreparation/PyvsFTIR/pygcms/WWTP_Blank_15er_85x85_For_PYGCMS.0_or.csv	58	14	cellulose,plant fibres	3163.18	1.93815	90.9557	46.9292	73419.8	1.13801e-07
59	E:/Veroeffentlichungen/Paperinpreparation/PyvsFTIR/pygcms/WWTP_Blank_15er_85x85_For_PYGCMS.0_or.csv	59	14	cellulose,plant fibres	3163.18	8.31392	178.195	21.4333	30003.5	4.65054e-08
60	E:/Veroeffentlichungen/Paperinpreparation/PyvsFTIR/pygcms/WWTP_Blank_15er_85x85_For_PYGCMS.0_or.csv	60	14	cellulose,plant fibres	3163.18	4.91764	136.434	27.7437	38489.9	5.96594e-08
61	E:/Veroeffentlichungen/Paperinpreparation/PyvsFTIR/pygcms/WWTP_Blank_15er_85x85_For_PYGCMS.0_or.csv	61	14	cellulose,plant fibres	3163.18	1.62358	86.1471	53.0601	88894.1	1.37786e-07
62	E:/Veroeffentlichungen/Paperinpreparation/PyvsFTIR/pygcms/WWTP_Blank_15er_85x85_For_PYGCMS.0_or.csv	62	14	cellulose,plant fibres	3041.52	8.84605	159.077	17.9828	18854.7	2.92248e-08
63	E:/Veroeffentlichungen/Paperinpreparation/PyvsFTIR/pygcms/WWTP_Blank_15er_85x85_For_PYGCMS.0_or.csv	63	14	cellulose,plant fibres	3041.52	9.59582	178.195	18.5701	22522.7	3.49101e-08
64	E:/Veroeffentlichungen/Paperinpreparation/PyvsFTIR/pygcms/WWTP_Blank_15er_85x85_For_PYGCMS.0_or.csv	64	14	cellulose,plant fibres	3041.52	23.7037	253.93	10.7127	10680.9	1.65553e-08
65	E:/Veroeffentlichungen/Paperinpreparation/PyvsFTIR/pygcms/WWTP_Blank_15er_85x85_For_PYGCMS.0_or.csv	65	14	cellulose,plant fibres	2919.86	3.31647	99.8809	30.1166	33204.1	5.14664e-08
66	E:/Veroeffentlichungen/Paperinpreparation/PyvsFTIR/pygcms/WWTP_Blank_15er_85x85_For_PYGCMS.0_or.csv	66	14	cellulose,plant fibres	2919.86	1.81802	94.8836	52.1907	94727.2	1.46827e-07
67	E:/Veroeffentlichungen/Paperinpreparation/PyvsFTIR/pygcms/WWTP_Blank_15er_85x85_For_PYGCMS.0_or.csv	67	14	cellulose,plant fibres	2919.86	5.06786	123.319	24.3336	26763.3	4.14831e-08
68	E:/Veroeffentlichungen/Paperinpreparation/PyvsFTIR/pygcms/WWTP_Blank_15er_85x85_For_PYGCMS.0_or.csv	68	14	cellulose,plant fibres	2798.2	5.73612	157.926	27.5318	43875.1	6.80064e-08
69	E:/Veroeffentlichungen/Paperinpreparation/PyvsFTIR/pygcms/WWTP_Blank_15er_85x85_For_PYGCMS.0_or.csv	69	14	cellulose,plant fibres	2798.2	4.97749	119.308	23.9695	25123.6	3.89415e-08
70	E:/Veroeffentlichungen/Paperinpreparation/PyvsFTIR/pygcms/WWTP_Blank_15er_85x85_For_PYGCMS.0_or.csv	70	14	cellulose,plant fibres	2676.54	3.2674	101.692	31.123	36103.2	5.596e-08
71	E:/Veroeffentlichungen/Paperinpreparation/PyvsFTIR/pygcms/WWTP_Blank_15er_85x85_For_PYGCMS.0_or.csv	71	14	cellulose,plant fibres	2676.54	1.94771	73.9915	37.989	39137.7	6.06634e-08
72	E:/Veroeffentlichungen/Paperinpreparation/PyvsFTIR/pygcms/WWTP_Blank_15er_85x85_For_PYGCMS.0_or.csv	72	14	cellulose,plant fibres	2676.54	3.98702	104.057	26.0989	25978.3	4.02663e-08
73	E:/Veroeffentlichungen/Paperinpreparation/PyvsFTIR/pygcms/WWTP_Blank_15er_85x85_For_PYGCMS.0_or.csv	73	14	cellulose,plant fibres	2676.54	9.20146	168.004	18.2584	20527.8	3.1818e-08
74	E:/Veroeffentlichungen/Paperinpreparation/PyvsFTIR/pygcms/WWTP_Blank_15er_85x85_For_PYGCMS.0_or.csv	74	14	cellulose,plant fibres	2676.54	2.09676	88.9267	42.4116	58627	9.08718e-08
75	E:/Veroeffentlichungen/Paperinpreparation/PyvsFTIR/pygcms/WWTP_Blank_15er_85x85_For_PYGCMS.0_or.csv	75	14	cellulose,plant fibres	2554.88	9.11479	177.853	19.5126	24819.3	3.84699e-08
76	E:/Veroeffentlichungen/Paperinpreparation/PyvsFTIR/pygcms/WWTP_Blank_15er_85x85_For_PYGCMS.0_or.csv	76	14	cellulose,plant fibres	2433.22	4.11233	94.2404	22.9165	18139.7	2.81166e-08
77	E:/Veroeffentlichungen/Paperinpreparation/PyvsFTIR/pygcms/WWTP_Blank_15er_85x85_For_PYGCMS.0_or.csv	77	14	cellulose,plant fibres	2311.56	6.01425	125.761	20.9105	20154.6	3.12397e-08
78	E:/Veroeffentlichungen/Paperinpreparation/PyvsFTIR/pygcms/WWTP_Blank_15er_85x85_For_PYGCMS.0_or.csv	78	14	cellulose,plant fibres	2311.56	2.69846	79.5385	29.4755	25327.7	3.92579e-08
79	E:/Veroeffentlichungen/Paperinpreparation/PyvsFTIR/pygcms/WWTP_Blank_15er_85x85_For_PYGCMS.0_or.csv	79	14	cellulose,plant fibres	2311.56	9.73943	154.42	15.8551	14227.9	2.20532e-08
80	E:/Veroeffentlichungen/Paperinpreparation/PyvsFTIR/pygcms/WWTP_Blank_15er_85x85_For_PYGCMS.0_or.csv	80	14	cellulose,plant fibres	2311.56	5.53196	99.8809	18.0552	11934	1.84977e-08
81	E:/Veroeffentlichungen/Paperinpreparation/PyvsFTIR/pygcms/WWTP_Blank_15er_85x85_For_PYGCMS.0_or.csv	81	14	cellulose,plant fibres	2189.9	1.79897	70.6265	39.2593	39897.9	6.18417e-08
82	E:/Veroeffentlichungen/Paperinpreparation/PyvsFTIR/pygcms/WWTP_Blank_15er_85x85_For_PYGCMS.0_or.csv	82	14	cellulose,plant fibres	2189.9	2.94893	90.9557	30.8436	31714.4	4.91573e-08
83	E:/Veroeffentlichungen/Paperinpreparation/PyvsFTIR/pygcms/WWTP_Blank_15er_85x85_For_PYGCMS.0_or.csv	83	14	cellulose,plant fibres	2189.9	10.955	153.234	13.9875	10988.3	1.70319e-08
84	E:/Veroeffentlichungen/Paperinpreparation/PyvsFTIR/pygcms/WWTP_Blank_15er_85x85_For_PYGCMS.0_or.csv	84	14	cellulose,plant fibres	2068.24	12.0846	150.024	12.4145	8474.5	1.31355e-08
85	E:/Veroeffentlichungen/Paperinpreparation/PyvsFTIR/pygcms/WWTP_Blank_15er_85x85_For_PYGCMS.0_or.csv	85	14	cellulose,plant fibres	2068.24	1.79207	64.3154	35.8889	30362.1	4.70612e-08
86	E:/Veroeffentlichungen/Paperinpreparation/PyvsFTIR/pygcms/WWTP_Blank_15er_85x85_For_PYGCMS.0_or.csv	86	14	cellulose,plant fibres	1946.57	2.97786	77.9939	26.1913	19609.6	3.03949e-08
87	E:/Veroeffentlichungen/Paperinpreparation/PyvsFTIR/pygcms/WWTP_Blank_15er_85x85_For_PYGCMS.0_or.csv	87	14	cellulose,plant fibres	1946.57	2.38223	77.9939	32.7398	30641.5	4.74943e-08
88	E:/Veroeffentlichungen/Paperinpreparation/PyvsFTIR/pygcms/WWTP_Blank_15er_85x85_For_PYGCMS.0_or.csv	88	14	cellulose,plant fibres	1946.57	4.1791	99.8809	23.9001	20911.2	3.24124e-08
89	E:/Veroeffentlichungen/Paperinpreparation/PyvsFTIR/pygcms/WWTP_Blank_15er_85x85_For_PYGCMS.0_or.csv	89	14	cellulose,plant fibres	1946.57	13.8867	150.024	10.8034	6417.74	9.9475e-09
90	E:/Veroeffentlichungen/Paperinpreparation/PyvsFTIR/pygcms/WWTP_Blank_15er_85x85_For_PYGCMS.0_or.csv	90	14	cellulose,plant fibres	1946.57	13.327	157.926	11.85	8128.1	1.25986e-08
91	E:/Veroeffentlichungen/Paperinpreparation/PyvsFTIR/pygcms/WWTP_Blank_15er_85x85_For_PYGCMS.0_or.csv	91	14	cellulose,plant fibres	1824.91	2.6752	69.7598	26.0765	17386.1	2.69484e-08
92	E:/Veroeffentlichungen/Paperinpreparation/PyvsFTIR/pygcms/WWTP_Blank_15er_85x85_For_PYGCMS.0_or.csv	92	14	cellulose,plant fibres	1703.25	2.41429	59.3984	24.6029	13177.8	2.04256e-08
93	E:/Veroeffentlichungen/Paperinpreparation/PyvsFTIR/pygcms/WWTP_Blank_15er_85x85_For_PYGCMS.0_or.csv	93	14	cellulose,plant fibres	1703.25	1.3484	46.7963	34.7051	20658.3	3.20204e-08
94	E:/Veroeffentlichungen/Paperinpreparation/PyvsFTIR/pygcms/WWTP_Blank_15er_85x85_For_PYGCMS.0_or.csv	94	14	cellulose,plant fibres	1703.25	2.94897	64.3154	21.8094	11212.4	1.73793e-08
95	E:/Veroeffentlichungen/Paperinpreparation/PyvsFTIR/pygcms/WWTP_Blank_15er_85x85_For_PYGCMS.0_or.csv	95	14	cellulose,plant fibres	1703.25	2.45021	59.3984	24.2422	12794.3	1.98311e-08
96	E:/Veroeffentlichungen/Paperinpreparation/PyvsFTIR/pygcms/WWTP_Blank_15er_85x85_For_PYGCMS.0_or.csv	96	14	cellulose,plant fibres	1703.25	4.13881	86.1471	20.8144	13679.4	2.1203e-08
97	E:/Veroeffentlichungen/Paperinpreparation/PyvsFTIR/pygcms/WWTP_Blank_15er_85x85_For_PYGCMS.0_or.csv	97	14	cellulose,plant fibres	1581.59	9.82783	112.484	11.4455	5400.8	8.37123e-09
98	E:/Veroeffentlichungen/Paperinpreparation/PyvsFTIR/pygcms/WWTP_Blank_15er_85x85_For_PYGCMS.0_or.csv	98	14	cellulose,plant fibres	1581.59	1.69115	45.4779	26.8916	12054	1.86837e-08
99	E:/Veroeffentlichungen/Paperinpreparation/PyvsFTIR/pygcms/WWTP_Blank_15er_85x85_For_PYGCMS.0_or.csv	99	14	cellulose,plant fibres	1581.59	9.05776	118.797	13.1155	7489.78	1.16092e-08
100	E:/Veroeffentlichungen/Paperinpreparation/PyvsFTIR/pygcms/WWTP_Blank_15er_85x85_For_PYGCMS.0_or.csv	100	14	cellulose,plant fibres	1459.93	1.73205	46.7963	27.0179	12520.2	1.94063e-08
101	E:/Veroeffentlichungen/Paperinpreparation/PyvsFTIR/pygcms/WWTP_Blank_15er_85x85_For_PYGCMS.0_or.csv	101	14	cellulose,plant fibres	1459.93	3.17272	64.3154	20.2714	9686.73	1.50144e-08
102	E:/Veroeffentlichungen/Paperinpreparation/PyvsFTIR/pygcms/WWTP_Blank_15er_85x85_For_PYGCMS.0_or.csv	102	14	cellulose,plant fibres	1459.93	3.04407	59.3984	19.5128	8289.15	1.28482e-08
103	E:/Veroeffentlichungen/Paperinpreparation/PyvsFTIR/pygcms/WWTP_Blank_15er_85x85_For_PYGCMS.0_or.csv	103	14	cellulose,plant fibres	1459.93	1.51958	45.4779	29.9278	14929.5	2.31408e-08
104	E:/Veroeffentlichungen/Paperinpreparation/PyvsFTIR/pygcms/WWTP_Blank_15er_85x85_For_PYGCMS.0_or.csv	104	14	cellulose,plant fibres	1459.93	4.8078	79.5385	16.5436	7978.75	1.23671e-08
105	E:/Veroeffentlichungen/Paperinpreparation/PyvsFTIR/pygcms/WWTP_Blank_15er_85x85_For_PYGCMS.0_or.csv	105	14	cellulose,plant fibres	1459.93	8.65306	104.057	12.0254	5515.29	8.5487e-09
106	E:/Veroeffentlichungen/Paperinpreparation/PyvsFTIR/pygcms/WWTP_Blank_15er_85x85_For_PYGCMS.0_or.csv	106	14	cellulose,plant fibres	1459.93	8.24062	104.64	12.698	6183.97	9.58515e-09
107	E:/Veroeffentlichungen/Paperinpreparation/PyvsFTIR/pygcms/WWTP_Blank_15er_85x85_For_PYGCMS.0_or.csv	107	14	cellulose,plant fibres	1459.93	7.18605	98.6553	13.7287	6815.18	1.05635e-08
108	E:/Veroeffentlichungen/Paperinpreparation/PyvsFTIR/pygcms/WWTP_Blank_15er_85x85_For_PYGCMS.0_or.csv	108	14	cellulose,plant fibres	1338.27	4.18492	69.7598	16.6693	7104.59	1.10121e-08
109	E:/Veroeffentlichungen/Paperinpreparation/PyvsFTIR/pygcms/WWTP_Blank_15er_85x85_For_PYGCMS.0_or.csv	109	14	cellulose,plant fibres	1338.27	2.90045	59.3984	20.479	9130.42	1.41521e-08
110	E:/Veroeffentlichungen/Paperinpreparation/PyvsFTIR/pygcms/WWTP_Blank_15er_85x85_For_PYGCMS.0_or.csv	110	14	cellulose,plant fibres	1338.27	2.2807	56.2422	24.66	12535.6	1.94302e-08
111	E:/Veroeffentlichungen/Paperinpreparation/PyvsFTIR/pygcms/WWTP_Blank_15er_85x85_For_PYGCMS.0_or.csv	111	14	cellulose,plant fibres	1338.27	5.12925	79.5385	15.5068	7010.04	1.08656e-08
112	E:/Veroeffentlichungen/Paperinpreparation/PyvsFTIR/pygcms/WWTP_Blank_15er_85x85_For_PYGCMS.0_or.csv	112	14	cellulose,plant fibres	1338.27	1.69837	45.4779	26.7774	11951.8	1.85253e-08
113	E:/Veroeffentlichungen/Paperinpreparation/PyvsFTIR/pygcms/WWTP_Blank_15er_85x85_For_PYGCMS.0_or.csv	113	14	cellulose,plant fibres	1338.27	6.09347	90.9557	14.9268	7427.76	1.1513e-08
114	E:/Veroeffentlichungen/Paperinpreparation/PyvsFTIR/pygcms/WWTP_Blank_15er_85x85_For_PYGCMS.0_or.csv	114	14	cellulose,plant fibres	1338.27	1.62406	46.7963	28.8145	14240.6	2.2073e-08
115	E:/Veroeffentlichungen/Paperinpreparation/PyvsFTIR/pygcms/WWTP_Blank_15er_85x85_For_PYGCMS.0_or.csv	115	14	cellulose,plant fibres	1216.61	3.2255	56.2422	17.4367	6267.41	9.71448e-09
116	E:/Veroeffentlichungen/Paperinpreparation/PyvsFTIR/pygcms/WWTP_Blank_15er_85x85_For_PYGCMS.0_or.csv	116	14	cellulose,plant fibres	1216.61	6.62527	77.9939	11.7722	3961.6	6.14049e-09
117	E:/Veroeffentlichungen/Paperinpreparation/PyvsFTIR/pygcms/WWTP_Blank_15er_85x85_For_PYGCMS.0_or.csv	117	14	cellulose,plant fibres	1216.61	5.49109	80.2996	14.6236	6293.9	9.75555e-09
118	E:/Veroeffentlichungen/Paperinpreparation/PyvsFTIR/pygcms/WWTP_Blank_15er_85x85_For_PYGCMS.0_or.csv	118	14	cellulose,plant fibres	1216.61	2.32758	55.15	23.6941	11348.1	1.75895e-08
119	E:/Veroeffentlichungen/Paperinpreparation/PyvsFTIR/pygcms/WWTP_Blank_15er_85x85_For_PYGCMS.0_or.csv	119	14	cellulose,plant fibres	1216.61	7.44246	84.002	11.2868	3922.22	6.07944e-09
120	E:/Veroeffentlichungen/Paperinpreparation/PyvsFTIR/pygcms/WWTP_Blank_15er_85x85_For_PYGCMS.0_or.csv	120	14	cellulose,plant fibres	1216.61	2.69734	55.15	20.4461	8450.1	1.30977e-08
121	E:/Veroeffentlichungen/Paperinpreparation/PyvsFTIR/pygcms/WWTP_Blank_15er_85x85_For_PYGCMS.0_or.csv	121	14	cellulose,plant fibres	1094.95	7.57672	84.002	11.0868	3784.45	5.86589e-09
122	E:/Veroeffentlichungen/Paperinpreparation/PyvsFTIR/pygcms/WWTP_Blank_15er_85x85_For_PYGCMS.0_or.csv	122	14	cellulose,plant fibres	1094.95	1.88025	45.4779	24.1872	9751.41	1.51147e-08
123	E:/Veroeffentlichungen/Paperinpreparation/PyvsFTIR/pygcms/WWTP_Blank_15er_85x85_For_PYGCMS.0_or.csv	123	14	cellulose,plant fibres	1094.95	1.39003	34.8799	25.0929	8049.59	1.24769e-08
124	E:/Veroeffentlichungen/Paperinpreparation/PyvsFTIR/pygcms/WWTP_Blank_15er_85x85_For_PYGCMS.0_or.csv	124	14	cellulose,plant fibres	1094.95	3.05909	55.15	18.0283	6569.76	1.01831e-08
125	E:/Veroeffentlichungen/Paperinpreparation/PyvsFTIR/pygcms/WWTP_Blank_15er_85x85_For_PYGCMS.0_or.csv	125	14	cellulose,plant fibres	1094.95	1.68585	44.12	26.1707	11075.5	1.7167e-08
126	E:/Veroeffentlichungen/Paperinpreparation/PyvsFTIR/pygcms/WWTP_Blank_15er_85x85_For_PYGCMS.0_or.csv	126	14	cellulose,plant fibres	1094.95	3.33413	55.15	16.5411	5530.56	8.57237e-09
127	E:/Veroeffentlichungen/Paperinpreparation/PyvsFTIR/pygcms/WWTP_Blank_15er_85x85_For_PYGCMS.0_or.csv	127	14	cellulose,plant fibres	1094.95	4.98826	67.0929	13.4502	4448.64	6.8954e-09
128	E:/Veroeffentlichungen/Paperinpreparation/PyvsFTIR/pygcms/WWTP_Blank_15er_85x85_For_PYGCMS.0_or.csv	128	14	cellulose,plant fibres	1094.95	4.3277	59.3984	13.7251	4101.15	6.35678e-09
129	E:/Veroeffentlichungen/Paperinpreparation/PyvsFTIR/pygcms/WWTP_Blank_15er_85x85_For_PYGCMS.0_or.csv	129	14	cellulose,plant fibres	973.287	2.14203	39.7692	18.5661	5024.42	7.78785e-09
130	E:/Veroeffentlichungen/Paperinpreparation/PyvsFTIR/pygcms/WWTP_Blank_15er_85x85_For_PYGCMS.0_or.csv	130	14	cellulose,plant fibres	973.287	3.24986	49.3277	15.1784	4165.24	6.45612e-09
131	E:/Veroeffentlichungen/Paperinpreparation/PyvsFTIR/pygcms/WWTP_Blank_15er_85x85_For_PYGCMS.0_or.csv	131	14	cellulose,plant fibres	973.287	1.26491	31.1976	24.6638	6955.66	1.07813e-08
132	E:/Veroeffentlichungen/Paperinpreparation/PyvsFTIR/pygcms/WWTP_Blank_15er_85x85_For_PYGCMS.0_or.csv	132	14	cellulose,plant fibres	973.287	5.74374	64.3154	11.1975	2955.65	4.58125e-09
133	E:/Veroeffentlichungen/Paperinpreparation/PyvsFTIR/pygcms/WWTP_Blank_15er_85x85_For_PYGCMS.0_or.csv	133	14	cellulose,plant fibres	973.287	4.27217	56.2422	13.1648	3572.61	5.53755e-09
134	E:/Veroeffentlichungen/Paperinpreparation/PyvsFTIR/pygcms/WWTP_Blank_15er_85x85_For_PYGCMS.0_or.csv	134	14	cellulose,plant fibres	973.287	2.3603	45.4779	19.2678	6188.17	9.59167e-09
135	E:/Veroeffentlichungen/Paperinpreparation/PyvsFTIR/pygcms/WWTP_Blank_15er_85x85_For_PYGCMS.0_or.csv	135	14	cellulose,plant fibres	851.626	3.15771	45.4779	14.4022	3457.42	5.359e-09
136	E:/Veroeffentlichungen/Paperinpreparation/PyvsFTIR/pygcms/WWTP_Blank_15er_85x85_For_PYGCMS.0_or.csv	136	14	cellulose,plant fibres	851.626	1.44944	31.1976	21.5238	5297.33	8.21086e-09
137	E:/Veroeffentlichungen/Paperinpreparation/PyvsFTIR/pygcms/WWTP_Blank_15er_85x85_For_PYGCMS.0_or.csv	137	14	cellulose,plant fibres	851.626	7.11164	64.3154	9.04368	1927.98	2.98836e-09
138	E:/Veroeffentlichungen/Paperinpreparation/PyvsFTIR/pygcms/WWTP_Blank_15er_85x85_For_PYGCMS.0_or.csv	138	14	cellulose,plant fibres	851.626	3.63475	45.4779	12.512	2609.45	4.04464e-09
139	E:/Veroeffentlichungen/Paperinpreparation/PyvsFTIR/pygcms/WWTP_Blank_15er_85x85_For_PYGCMS.0_or.csv	139	14	cellulose,plant fibres	851.626	2.29352	39.7692	17.3398	4382.61	6.79305e-09
140	E:/Veroeffentlichungen/Paperinpreparation/PyvsFTIR/pygcms/WWTP_Blank_15er_85x85_For_PYGCMS.0_or.csv	140	14	cellulose,plant fibres	851.626	1.08012	24.6638	22.8343	4713.37	7.30572e-09
141	E:/Veroeffentlichungen/Paperinpreparation/PyvsFTIR/pygcms/WWTP_Blank_15er_85x85_For_PYGCMS.0_or.csv	141	14	cellulose,plant fibres	729.965	9.05994	64.3154	7.09888	1187.93	1.84129e-09
142	E:/Veroeffentlichungen/Paperinpreparation/PyvsFTIR/pygcms/WWTP_Blank_15er_85x85_For_PYGCMS.0_or.csv	142	14	cellulose,plant fibres	729.965	2.44949	34.8799	14.2397	2592.22	4.01794e-09
143	E:/Veroeffentlichungen/Paperinpreparation/PyvsFTIR/pygcms/WWTP_Blank_15er_85x85_For_PYGCMS.0_or.csv	143	14	cellulose,plant fibres	729.965	4.52479	49.3277	10.9017	2148.68	3.33046e-09
144	E:/Veroeffentlichungen/Paperinpreparation/PyvsFTIR/pygcms/WWTP_Blank_15er_85x85_For_PYGCMS.0_or.csv	144	14	cellulose,plant fibres	729.965	2.48974	39.7692	15.9733	3719.04	5.76451e-09
145	E:/Veroeffentlichungen/Paperinpreparation/PyvsFTIR/pygcms/WWTP_Blank_15er_85x85_For_PYGCMS.0_or.csv	145	14	cellulose,plant fibres	729.965	3.60063	39.7692	11.0451	1778.2	2.75621e-09
146	E:/Veroeffentlichungen/Paperinpreparation/PyvsFTIR/pygcms/WWTP_Blank_15er_85x85_For_PYGCMS.0_or.csv	146	14	cellulose,plant fibres	729.965	1.63299	24.6638	15.1034	2062.1	3.19625e-09
147	E:/Veroeffentlichungen/Paperinpreparation/PyvsFTIR/pygcms/WWTP_Blank_15er_85x85_For_PYGCMS.0_or.csv	147	14	cellulose,plant fibres	729.965	6	66.18	11.03	2951.04	4.57411e-09
148	E:/Veroeffentlichungen/Paperinpreparation/PyvsFTIR/pygcms/WWTP_Blank_15er_85x85_For_PYGCMS.0_or.csv	148	14	cellulose,plant fibres	729.965	2.03101	33.09	16.2924	3219.31	4.98993e-09
149	E:/Veroeffentlichungen/Paperinpreparation/PyvsFTIR/pygcms/WWTP_Blank_15er_85x85_For_PYGCMS.0_or.csv	149	14	cellulose,plant fibres	729.965	2.44949	34.8799	14.2397	2592.22	4.01794e-09
150	E:/Veroeffentlichungen/Paperinpreparation/PyvsFTIR/pygcms/WWTP_Blank_15er_85x85_For_PYGCMS.0_or.csv	150	14	cellulose,plant fibres	729.965	4.52229	46.7963	10.3479	1836.6	2.84673e-09
151	E:/Veroeffentlichungen/Paperinpreparation/PyvsFTIR/pygcms/WWTP_Blank_15er_85x85_For_PYGCMS.0_or.csv	151	14	cellulose,plant fibres	729.965	2	34.8799	17.44	3888.33	6.02691e-09
152	E:/Veroeffentlichungen/Paperinpreparation/PyvsFTIR/pygcms/WWTP_Blank_15er_85x85_For_PYGCMS.0_or.csv	152	14	cellulose,plant fibres	729.965	4.84015	49.3277	10.1914	1877.81	2.9106e-09
153	E:/Veroeffentlichungen/Paperinpreparation/PyvsFTIR/pygcms/WWTP_Blank_15er_85x85_For_PYGCMS.0_or.csv	153	14	cellulose,plant fibres	729.965	3.60063	39.7692	11.0451	1778.2	2.75621e-09
154	E:/Veroeffentlichungen/Paperinpreparation/PyvsFTIR/pygcms/WWTP_Blank_15er_85x85_For_PYGCMS.0_or.csv	154	14	cellulose,plant fibres	729.965	1.63299	24.6638	15.1034	2062.1	3.19625e-09
155	E:/Veroeffentlichungen/Paperinpreparation/PyvsFTIR/pygcms/WWTP_Blank_15er_85x85_For_PYGCMS.0_or.csv	155	14	cellulose,plant fibres	729.965	4.4712	45.4779	10.1713	1724.44	2.67288e-09
156	E:/Veroeffentlichungen/Paperinpreparation/PyvsFTIR/pygcms/WWTP_Blank_15er_85x85_For_PYGCMS.0_or.csv	156	14	cellulose,plant fibres	729.965	3.33694	39.7692	11.9179	2070.33	3.20902e-09
157	E:/Veroeffentlichungen/Paperinpreparation/PyvsFTIR/pygcms/WWTP_Blank_15er_85x85_For_PYGCMS.0_or.csv	157	14	cellulose,plant fibres	729.965	4.25799	45.4779	10.6806	1901.46	2.94727e-09
158	E:/Veroeffentlichungen/Paperinpreparation/PyvsFTIR/pygcms/WWTP_Blank_15er_85x85_For_PYGCMS.0_or.csv	158	14	cellulose,plant fibres	608.304	3.40101	34.8799	10.2557	1344.64	2.0842e-09
159	E:/Veroeffentlichungen/Paperinpreparation/PyvsFTIR/pygcms/WWTP_Blank_15er_85x85_For_PYGCMS.0_or.csv	159	14	cellulose,plant fibres	608.304	2.61803	33.09	12.6393	1937.48	3.00309e-09
160	E:/Veroeffentlichungen/Paperinpreparation/PyvsFTIR/pygcms/WWTP_Blank_15er_85x85_For_PYGCMS.0_or.csv	160	14	cellulose,plant fibres	608.304	4.39107	39.7692	9.05685	1195.63	1.85323e-09
161	E:/Veroeffentlichungen/Paperinpreparation/PyvsFTIR/pygcms/WWTP_Blank_15er_85x85_For_PYGCMS.0_or.csv	161	14	cellulose,plant fibres	608.304	8.66025	55.15	6.36817	819.732	1.27058e-09
162	E:/Veroeffentlichungen/Paperinpreparation/PyvsFTIR/pygcms/WWTP_Blank_15er_85x85_For_PYGCMS.0_or.csv	162	14	cellulose,plant fibres	608.304	3.40101	34.8799	10.2557	1344.64	2.0842e-09
163	E:/Veroeffentlichungen/Paperinpreparation/PyvsFTIR/pygcms/WWTP_Blank_15er_85x85_For_PYGCMS.0_or.csv	163	14	cellulose,plant fibres	608.304	4.39107	39.7692	9.05685	1195.63	1.85323e-09
164	E:/Veroeffentlichungen/Paperinpreparation/PyvsFTIR/pygcms/WWTP_Blank_15er_85x85_For_PYGCMS.0_or.csv	164	14	cellulose,plant fibres	608.304	5.20799	45.4779	8.73233	1271.03	1.9701e-09
165	E:/Veroeffentlichungen/Paperinpreparation/PyvsFTIR/pygcms/WWTP_Blank_15er_85x85_For_PYGCMS.0_or.csv	165	14	cellulose,plant fibres	608.304	1.73205	24.6638	14.2397	1832.98	2.84111e-09
166	E:/Veroeffentlichungen/Paperinpreparation/PyvsFTIR/pygcms/WWTP_Blank_15er_85x85_For_PYGCMS.0_or.csv	166	14	cellulose,plant fibres	608.304	1.73205	24.6638	14.2397	1832.98	2.84111e-09
167	E:/Veroeffentlichungen/Paperinpreparation/PyvsFTIR/pygcms/WWTP_Blank_15er_85x85_For_PYGCMS.0_or.csv	167	14	cellulose,plant fibres	608.304	2.88675	31.1976	10.8071	1335.49	2.07e-09
168	E:/Veroeffentlichungen/Paperinpreparation/PyvsFTIR/pygcms/WWTP_Blank_15er_85x85_For_PYGCMS.0_or.csv	168	14	cellulose,plant fibres	608.304	2.61803	33.09	12.6393	1937.48	3.00309e-09
169	E:/Veroeffentlichungen/Paperinpreparation/PyvsFTIR/pygcms/WWTP_Blank_15er_85x85_For_PYGCMS.0_or.csv	169	14	cellulose,plant fibres	608.304	3.40101	34.8799	10.2557	1344.64	2.0842e-09
170	E:/Veroeffentlichungen/Paperinpreparation/PyvsFTIR/pygcms/WWTP_Blank_15er_85x85_For_PYGCMS.0_or.csv	170	14	cellulose,plant fibres	608.304	3.51555	34.8799	9.92161	1258.45	1.9506e-09
171	E:/Veroeffentlichungen/Paperinpreparation/PyvsFTIR/pygcms/WWTP_Blank_15er_85x85_For_PYGCMS.0_or.csv	171	14	cellulose,plant fibres	608.304	3.40101	34.8799	10.2557	1344.64	2.0842e-09
172	E:/Veroeffentlichungen/Paperinpreparation/PyvsFTIR/pygcms/WWTP_Blank_15er_85x85_For_PYGCMS.0_or.csv	172	14	cellulose,plant fibres	486.644	1.63299	22.06	13.5089	1475.52	2.28705e-09
173	E:/Veroeffentlichungen/Paperinpreparation/PyvsFTIR/pygcms/WWTP_Blank_15er_85x85_For_PYGCMS.0_or.csv	173	14	cellulose,plant fibres	486.644	4	44.12	11.03	1967.36	3.0494e-09
174	E:/Veroeffentlichungen/Paperinpreparation/PyvsFTIR/pygcms/WWTP_Blank_15er_85x85_For_PYGCMS.0_or.csv	174	14	cellulose,plant fibres	486.644	2.61803	24.6638	9.42074	802.283	1.24354e-09
175	E:/Veroeffentlichungen/Paperinpreparation/PyvsFTIR/pygcms/WWTP_Blank_15er_85x85_For_PYGCMS.0_or.csv	175	14	cellulose,plant fibres	486.644	6.16566	39.7692	6.45012	606.428	9.39963e-10
176	E:/Veroeffentlichungen/Paperinpreparation/PyvsFTIR/pygcms/WWTP_Blank_15er_85x85_For_PYGCMS.0_or.csv	176	14	cellulose,plant fibres	486.644	1.63299	22.06	13.5089	1475.52	2.28705e-09
177	E:/Veroeffentlichungen/Paperinpreparation/PyvsFTIR/pygcms/WWTP_Blank_15er_85x85_For_PYGCMS.0_or.csv	177	14	cellulose,plant fibres	486.644	1	15.5988	15.5988	1391.13	2.15625e-09
178	E:/Veroeffentlichungen/Paperinpreparation/PyvsFTIR/pygcms/WWTP_Blank_15er_85x85_For_PYGCMS.0_or.csv	178	14	cellulose,plant fibres	486.644	5.82843	34.8799	5.98445	457.847	7.09663e-10
179	E:/Veroeffentlichungen/Paperinpreparation/PyvsFTIR/pygcms/WWTP_Blank_15er_85x85_For_PYGCMS.0_or.csv	179	14	cellulose,plant fibres	486.644	2.44949	24.6638	10.069	916.488	1.42056e-09
180	E:/Veroeffentlichungen/Paperinpreparation/PyvsFTIR/pygcms/WWTP_Blank_15er_85x85_For_PYGCMS.0_or.csv	180	14	cellulose,plant fibres	486.644	5.82843	34.8799	5.98445	457.847	7.09663e-10
181	E:/Veroeffentlichungen/Paperinpreparation/PyvsFTIR/pygcms/WWTP_Blank_15er_85x85_For_PYGCMS.0_or.csv	181	14	cellulose,plant fibres	486.644	2.61803	24.6638	9.42074	802.283	1.24354e-09
182	E:/Veroeffentlichungen/Paperinpreparation/PyvsFTIR/pygcms/WWTP_Blank_15er_85x85_For_PYGCMS.0_or.csv	182	14	cellulose,plant fibres	486.644	1.63299	22.06	13.5089	1475.52	2.28705e-09
183	E:/Veroeffentlichungen/Paperinpreparation/PyvsFTIR/pygcms/WWTP_Blank_15er_85x85_For_PYGCMS.0_or.csv	183	14	cellulose,plant fibres	486.644	4	44.12	11.03	1967.36	3.0494e-09
184	E:/Veroeffentlichungen/Paperinpreparation/PyvsFTIR/pygcms/WWTP_Blank_15er_85x85_For_PYGCMS.0_or.csv	184	14	cellulose,plant fibres	486.644	4	44.12	11.03	1967.36	3.0494e-09
185	E:/Veroeffentlichungen/Paperinpreparation/PyvsFTIR/pygcms/WWTP_Blank_15er_85x85_For_PYGCMS.0_or.csv	185	14	cellulose,plant fibres	486.644	1.63299	22.06	13.5089	1475.52	2.28705e-09
186	E:/Veroeffentlichungen/Paperinpreparation/PyvsFTIR/pygcms/WWTP_Blank_15er_85x85_For_PYGCMS.0_or.csv	186	14	cellulose,plant fibres	486.644	1.63299	22.06	13.5089	1475.52	2.28705e-09
187	E:/Veroeffentlichungen/Paperinpreparation/PyvsFTIR/pygcms/WWTP_Blank_15er_85x85_For_PYGCMS.0_or.csv	187	14	cellulose,plant fibres	486.644	4.4712	34.8799	7.80102	777.991	1.20589e-09
188	E:/Veroeffentlichungen/Paperinpreparation/PyvsFTIR/pygcms/WWTP_Blank_15er_85x85_For_PYGCMS.0_or.csv	188	14	cellulose,plant fibres	486.644	6.8541	39.7692	5.80225	490.724	7.60622e-10
189	E:/Veroeffentlichungen/Paperinpreparation/PyvsFTIR/pygcms/WWTP_Blank_15er_85x85_For_PYGCMS.0_or.csv	189	14	cellulose,plant fibres	486.644	3.60063	31.1976	8.66447	858.423	1.33056e-09
190	E:/Veroeffentlichungen/Paperinpreparation/PyvsFTIR/pygcms/WWTP_Blank_15er_85x85_For_PYGCMS.0_or.csv	190	14	cellulose,plant fibres	486.644	6.8541	39.7692	5.80225	490.724	7.60622e-10
191	E:/Veroeffentlichungen/Paperinpreparation/PyvsFTIR/pygcms/WWTP_Blank_15er_85x85_For_PYGCMS.0_or.csv	191	14	cellulose,plant fibres	486.644	1	15.5988	15.5988	1391.13	2.15625e-09
192	E:/Veroeffentlichungen/Paperinpreparation/PyvsFTIR/pygcms/WWTP_Blank_15er_85x85_For_PYGCMS.0_or.csv	192	14	cellulose,plant fibres	486.644	4.4712	34.8799	7.80102	777.991	1.20589e-09
193	E:/Veroeffentlichungen/Paperinpreparation/PyvsFTIR/pygcms/WWTP_Blank_15er_85x85_For_PYGCMS.0_or.csv	193	14	cellulose,plant fibres	364.983	3	33.09	11.03	1475.52	2.28705e-09
194	E:/Veroeffentlichungen/Paperinpreparation/PyvsFTIR/pygcms/WWTP_Blank_15er_85x85_For_PYGCMS.0_or.csv	194	14	cellulose,plant fibres	364.983	1.73205	15.5988	9.00596	463.711	7.18751e-10
195	E:/Veroeffentlichungen/Paperinpreparation/PyvsFTIR/pygcms/WWTP_Blank_15er_85x85_For_PYGCMS.0_or.csv	195	14	cellulose,plant fibres	364.983	3	33.09	11.03	1475.52	2.28705e-09
196	E:/Veroeffentlichungen/Paperinpreparation/PyvsFTIR/pygcms/WWTP_Blank_15er_85x85_For_PYGCMS.0_or.csv	196	14	cellulose,plant fibres	364.983	1.73205	15.5988	9.00596	463.711	7.18751e-10
197	E:/Veroeffentlichungen/Paperinpreparation/PyvsFTIR/pygcms/WWTP_Blank_15er_85x85_For_PYGCMS.0_or.csv	197	14	cellulose,plant fibres	364.983	3	33.09	11.03	1475.52	2.28705e-09
198	E:/Veroeffentlichungen/Paperinpreparation/PyvsFTIR/pygcms/WWTP_Blank_15er_85x85_For_PYGCMS.0_or.csv	198	14	cellulose,plant fibres	364.983	1.73205	15.5988	9.00596	463.711	7.18751e-10
199	E:/Veroeffentlichungen/Paperinpreparation/PyvsFTIR/pygcms/WWTP_Blank_15er_85x85_For_PYGCMS.0_or.csv	199	14	cellulose,plant fibres	364.983	4.39107	24.6638	5.61682	285.192	4.42048e-10
200	E:/Veroeffentlichungen/Paperinpreparation/PyvsFTIR/pygcms/WWTP_Blank_15er_85x85_For_PYGCMS.0_or.csv	200	14	cellulose,plant fibres	364.983	1.73205	15.5988	9.00596	463.711	7.18751e-10
201	E:/Veroeffentlichungen/Paperinpreparation/PyvsFTIR/pygcms/WWTP_Blank_15er_85x85_For_PYGCMS.0_or.csv	201	14	cellulose,plant fibres	364.983	3	33.09	11.03	1475.52	2.28705e-09
202	E:/Veroeffentlichungen/Paperinpreparation/PyvsFTIR/pygcms/WWTP_Blank_15er_85x85_For_PYGCMS.0_or.csv	202	14	cellulose,plant fibres	364.983	3	33.09	11.03	1475.52	2.28705e-09
203	E:/Veroeffentlichungen/Paperinpreparation/PyvsFTIR/pygcms/WWTP_Blank_15er_85x85_For_PYGCMS.0_or.csv	203	14	cellulose,plant fibres	364.983	4.39107	24.6638	5.61682	285.192	4.42048e-10
204	E:/Veroeffentlichungen/Paperinpreparation/PyvsFTIR/pygcms/WWTP_Blank_15er_85x85_For_PYGCMS.0_or.csv	204	14	cellulose,plant fibres	243.322	2	22.06	11.03	983.679	1.5247e-09
205	E:/Veroeffentlichungen/Paperinpreparation/PyvsFTIR/pygcms/WWTP_Blank_15er_85x85_For_PYGCMS.0_or.csv	205	14	cellulose,plant fibres	243.322	2	22.06	11.03	983.679	1.5247e-09
206	E:/Veroeffentlichungen/Paperinpreparation/PyvsFTIR/pygcms/WWTP_Blank_15er_85x85_For_PYGCMS.0_or.csv	206	14	cellulose,plant fibres	243.322	2	22.06	11.03	983.679	1.5247e-09
207	E:/Veroeffentlichungen/Paperinpreparation/PyvsFTIR/pygcms/WWTP_Blank_15er_85x85_For_PYGCMS.0_or.csv	207	14	cellulose,plant fibres	243.322	2	22.06	11.03	983.679	1.5247e-09
208	E:/Veroeffentlichungen/Paperinpreparation/PyvsFTIR/pygcms/WWTP_Blank_15er_85x85_For_PYGCMS.0_or.csv	208	14	cellulose,plant fibres	243.322	2	22.06	11.03	983.679	1.5247e-09
209	E:/Veroeffentlichungen/Paperinpreparation/PyvsFTIR/pygcms/WWTP_Blank_15er_85x85_For_PYGCMS.0_or.csv	209	14	cellulose,plant fibres	243.322	2	22.06	11.03	983.679	1.5247e-09
210	E:/Veroeffentlichungen/Paperinpreparation/PyvsFTIR/pygcms/WWTP_Blank_15er_85x85_For_PYGCMS.0_or.csv	210	14	cellulose,plant fibres	243.322	2	22.06	11.03	983.679	1.5247e-09
211	E:/Veroeffentlichungen/Paperinpreparation/PyvsFTIR/pygcms/WWTP_Blank_15er_85x85_For_PYGCMS.0_or.csv	211	14	cellulose,plant fibres	243.322	2	22.06	11.03	983.679	1.5247e-09
212	E:/Veroeffentlichungen/Paperinpreparation/PyvsFTIR/pygcms/WWTP_Blank_15er_85x85_For_PYGCMS.0_or.csv	212	14	cellulose,plant fibres	243.322	2	22.06	11.03	983.679	1.5247e-09
213	E:/Veroeffentlichungen/Paperinpreparation/PyvsFTIR/pygcms/WWTP_Blank_15er_85x85_For_PYGCMS.0_or.csv	213	14	cellulose,plant fibres	243.322	2	22.06	11.03	983.679	1.5247e-09
214	E:/Veroeffentlichungen/Paperinpreparation/PyvsFTIR/pygcms/WWTP_Blank_15er_85x85_For_PYGCMS.0_or.csv	214	14	cellulose,plant fibres	243.322	2	22.06	11.03	983.679	1.5247e-09
215	E:/Veroeffentlichungen/Paperinpreparation/PyvsFTIR/pygcms/WWTP_Blank_15er_85x85_For_PYGCMS.0_or.csv	215	14	cellulose,plant fibres	243.322	2	22.06	11.03	983.679	1.5247e-09
216	E:/Veroeffentlichungen/Paperinpreparation/PyvsFTIR/pygcms/WWTP_Blank_15er_85x85_For_PYGCMS.0_or.csv	216	14	cellulose,plant fibres	243.322	2	22.06	11.03	983.679	1.5247e-09
217	E:/Veroeffentlichungen/Paperinpreparation/PyvsFTIR/pygcms/WWTP_Blank_15er_85x85_For_PYGCMS.0_or.csv	217	14	cellulose,plant fibres	243.322	2	22.06	11.03	983.679	1.5247e-09
218	E:/Veroeffentlichungen/Paperinpreparation/PyvsFTIR/pygcms/WWTP_Blank_15er_85x85_For_PYGCMS.0_or.csv	218	14	cellulose,plant fibres	243.322	2	22.06	11.03	983.679	1.5247e-09
219	E:/Veroeffentlichungen/Paperinpreparation/PyvsFTIR/pygcms/WWTP_Blank_15er_85x85_For_PYGCMS.0_or.csv	219	14	cellulose,plant fibres	243.322	2	22.06	11.03	983.679	1.5247e-09
220	E:/Veroeffentlichungen/Paperinpreparation/PyvsFTIR/pygcms/WWTP_Blank_15er_85x85_For_PYGCMS.0_or.csv	220	14	cellulose,plant fibres	243.322	2	22.06	11.03	983.679	1.5247e-09
221	E:/Veroeffentlichungen/Paperinpreparation/PyvsFTIR/pygcms/WWTP_Blank_15er_85x85_For_PYGCMS.0_or.csv	221	14	cellulose,plant fibres	243.322	2	22.06	11.03	983.679	1.5247e-09
222	E:/Veroeffentlichungen/Paperinpreparation/PyvsFTIR/pygcms/WWTP_Blank_15er_85x85_For_PYGCMS.0_or.csv	222	14	cellulose,plant fibres	243.322	2	22.06	11.03	983.679	1.5247e-09
223	E:/Veroeffentlichungen/Paperinpreparation/PyvsFTIR/pygcms/WWTP_Blank_15er_85x85_For_PYGCMS.0_or.csv	223	14	cellulose,plant fibres	243.322	2	22.06	11.03	983.679	1.5247e-09
224	E:/Veroeffentlichungen/Paperinpreparation/PyvsFTIR/pygcms/WWTP_Blank_15er_85x85_For_PYGCMS.0_or.csv	224	14	cellulose,plant fibres	243.322	2	22.06	11.03	983.679	1.5247e-09
225	E:/Veroeffentlichungen/Paperinpreparation/PyvsFTIR/pygcms/WWTP_Blank_15er_85x85_For_PYGCMS.0_or.csv	225	14	cellulose,plant fibres	243.322	2	22.06	11.03	983.679	1.5247e-09
226	E:/Veroeffentlichungen/Paperinpreparation/PyvsFTIR/pygcms/WWTP_Blank_15er_85x85_For_PYGCMS.0_or.csv	226	14	cellulose,plant fibres	243.322	2	22.06	11.03	983.679	1.5247e-09
227	E:/Veroeffentlichungen/Paperinpreparation/PyvsFTIR/pygcms/WWTP_Blank_15er_85x85_For_PYGCMS.0_or.csv	227	14	cellulose,plant fibres	243.322	2	22.06	11.03	983.679	1.5247e-09
228	E:/Veroeffentlichungen/Paperinpreparation/PyvsFTIR/pygcms/WWTP_Blank_15er_85x85_For_PYGCMS.0_or.csv	228	14	cellulose,plant fibres	243.322	2	22.06	11.03	983.679	1.5247e-09
229	E:/Veroeffentlichungen/Paperinpreparation/PyvsFTIR/pygcms/WWTP_Blank_15er_85x85_For_PYGCMS.0_or.csv	229	14	cellulose,plant fibres	243.322	2	22.06	11.03	983.679	1.5247e-09
230	E:/Veroeffentlichungen/Paperinpreparation/PyvsFTIR/pygcms/WWTP_Blank_15er_85x85_For_PYGCMS.0_or.csv	230	14	cellulose,plant fibres	243.322	2	22.06	11.03	983.679	1.5247e-09
231	E:/Veroeffentlichungen/Paperinpreparation/PyvsFTIR/pygcms/WWTP_Blank_15er_85x85_For_PYGCMS.0_or.csv	231	14	cellulose,plant fibres	243.322	2	22.06	11.03	983.679	1.5247e-09
232	E:/Veroeffentlichungen/Paperinpreparation/PyvsFTIR/pygcms/WWTP_Blank_15er_85x85_For_PYGCMS.0_or.csv	232	14	cellulose,plant fibres	243.322	2	22.06	11.03	983.679	1.5247e-09
233	E:/Veroeffentlichungen/Paperinpreparation/PyvsFTIR/pygcms/WWTP_Blank_15er_85x85_For_PYGCMS.0_or.csv	233	14	cellulose,plant fibres	243.322	2	22.06	11.03	983.679	1.5247e-09
234	E:/Veroeffentlichungen/Paperinpreparation/PyvsFTIR/pygcms/WWTP_Blank_15er_85x85_For_PYGCMS.0_or.csv	234	14	cellulose,plant fibres	243.322	2	22.06	11.03	983.679	1.5247e-09
235	E:/Veroeffentlichungen/Paperinpreparation/PyvsFTIR/pygcms/WWTP_Blank_15er_85x85_For_PYGCMS.0_or.csv	235	14	cellulose,plant fibres	243.322	2	22.06	11.03	983.679	1.5247e-09
236	E:/Veroeffentlichungen/Paperinpreparation/PyvsFTIR/pygcms/WWTP_Blank_15er_85x85_For_PYGCMS.0_or.csv	236	14	cellulose,plant fibres	243.322	2	22.06	11.03	983.679	1.5247e-09
237	E:/Veroeffentlichungen/Paperinpreparation/PyvsFTIR/pygcms/WWTP_Blank_15er_85x85_For_PYGCMS.0_or.csv	237	14	cellulose,plant fibres	243.322	2	22.06	11.03	983.679	1.5247e-09
238	E:/Veroeffentlichungen/Paperinpreparation/PyvsFTIR/pygcms/WWTP_Blank_15er_85x85_For_PYGCMS.0_or.csv	238	14	cellulose,plant fibres	243.322	2	22.06	11.03	983.679	1.5247e-09
239	E:/Veroeffentlichungen/Paperinpreparation/PyvsFTIR/pygcms/WWTP_Blank_15er_85x85_For_PYGCMS.0_or.csv	239	14	cellulose,plant fibres	243.322	2	22.06	11.03	983.679	1.5247e-09
240	E:/Veroeffentlichungen/Paperinpreparation/PyvsFTIR/pygcms/WWTP_Blank_15er_85x85_For_PYGCMS.0_or.csv	240	14	cellulose,plant fibres	243.322	2	22.06	11.03	983.679	1.5247e-09
241	E:/Veroeffentlichungen/Paperinpreparation/PyvsFTIR/pygcms/WWTP_Blank_15er_85x85_For_PYGCMS.0_or.csv	241	14	cellulose,plant fibres	243.322	2	22.06	11.03	983.679	1.5247e-09
242	E:/Veroeffentlichungen/Paperinpreparation/PyvsFTIR/pygcms/WWTP_Blank_15er_85x85_For_PYGCMS.0_or.csv	242	14	cellulose,plant fibres	243.322	2	22.06	11.03	983.679	1.5247e-09
243	E:/Veroeffentlichungen/Paperinpreparation/PyvsFTIR/pygcms/WWTP_Blank_15er_85x85_For_PYGCMS.0_or.csv	243	14	cellulose,plant fibres	243.322	2	22.06	11.03	983.679	1.5247e-09
244	E:/Veroeffentlichungen/Paperinpreparation/PyvsFTIR/pygcms/WWTP_Blank_15er_85x85_For_PYGCMS.0_or.csv	244	14	cellulose,plant fibres	121.661	1	11.03	11.03	491.839	7.62351e-10
245	E:/Veroeffentlichungen/Paperinpreparation/PyvsFTIR/pygcms/WWTP_Blank_15er_85x85_For_PYGCMS.0_or.csv	245	14	cellulose,plant fibres	121.661	1	11.03	11.03	491.839	7.62351e-10
246	E:/Veroeffentlichungen/Paperinpreparation/PyvsFTIR/pygcms/WWTP_Blank_15er_85x85_For_PYGCMS.0_or.csv	246	14	cellulose,plant fibres	121.661	1	11.03	11.03	491.839	7.62351e-10
247	E:/Veroeffentlichungen/Paperinpreparation/PyvsFTIR/pygcms/WWTP_Blank_15er_85x85_For_PYGCMS.0_or.csv	247	14	cellulose,plant fibres	121.661	1	11.03	11.03	491.839	7.62351e-10
248	E:/Veroeffentlichungen/Paperinpreparation/PyvsFTIR/pygcms/WWTP_Blank_15er_85x85_For_PYGCMS.0_or.csv	248	14	cellulose,plant fibres	121.661	1	11.03	11.03	491.839	7.62351e-10
249	E:/Veroeffentlichungen/Paperinpreparation/PyvsFTIR/pygcms/WWTP_Blank_15er_85x85_For_PYGCMS.0_or.csv	249	14	cellulose,plant fibres	121.661	1	11.03	11.03	491.839	7.62351e-10
250	E:/Veroeffentlichungen/Paperinpreparation/PyvsFTIR/pygcms/WWTP_Blank_15er_85x85_For_PYGCMS.0_or.csv	250	14	cellulose,plant fibres	121.661	1	11.03	11.03	491.839	7.62351e-10
251	E:/Veroeffentlichungen/Paperinpreparation/PyvsFTIR/pygcms/WWTP_Blank_15er_85x85_For_PYGCMS.0_or.csv	251	14	cellulose,plant fibres	121.661	1	11.03	11.03	491.839	7.62351e-10
252	E:/Veroeffentlichungen/Paperinpreparation/PyvsFTIR/pygcms/WWTP_Blank_15er_85x85_For_PYGCMS.0_or.csv	252	14	cellulose,plant fibres	121.661	1	11.03	11.03	491.839	7.62351e-10
253	E:/Veroeffentlichungen/Paperinpreparation/PyvsFTIR/pygcms/WWTP_Blank_15er_85x85_For_PYGCMS.0_or.csv	253	14	cellulose,plant fibres	121.661	1	11.03	11.03	491.839	7.62351e-10
254	E:/Veroeffentlichungen/Paperinpreparation/PyvsFTIR/pygcms/WWTP_Blank_15er_85x85_For_PYGCMS.0_or.csv	254	14	cellulose,plant fibres	121.661	1	11.03	11.03	491.839	7.62351e-10
255	E:/Veroeffentlichungen/Paperinpreparation/PyvsFTIR/pygcms/WWTP_Blank_15er_85x85_For_PYGCMS.0_or.csv	255	14	cellulose,plant fibres	121.661	1	11.03	11.03	491.839	7.62351e-10
256	E:/Veroeffentlichungen/Paperinpreparation/PyvsFTIR/pygcms/WWTP_Blank_15er_85x85_For_PYGCMS.0_or.csv	256	14	cellulose,plant fibres	121.661	1	11.03	11.03	491.839	7.62351e-10
257	E:/Veroeffentlichungen/Paperinpreparation/PyvsFTIR/pygcms/WWTP_Blank_15er_85x85_For_PYGCMS.0_or.csv	257	14	cellulose,plant fibres	121.661	1	11.03	11.03	491.839	7.62351e-10
258	E:/Veroeffentlichungen/Paperinpreparation/PyvsFTIR/pygcms/WWTP_Blank_15er_85x85_For_PYGCMS.0_or.csv	258	14	cellulose,plant fibres	121.661	1	11.03	11.03	491.839	7.62351e-10
259	E:/Veroeffentlichungen/Paperinpreparation/PyvsFTIR/pygcms/WWTP_Blank_15er_85x85_For_PYGCMS.0_or.csv	259	14	cellulose,plant fibres	121.661	1	11.03	11.03	491.839	7.62351e-10
260	E:/Veroeffentlichungen/Paperinpreparation/PyvsFTIR/pygcms/WWTP_Blank_15er_85x85_For_PYGCMS.0_or.csv	260	14	cellulose,plant fibres	121.661	1	11.03	11.03	491.839	7.62351e-10
261	E:/Veroeffentlichungen/Paperinpreparation/PyvsFTIR/pygcms/WWTP_Blank_15er_85x85_For_PYGCMS.0_or.csv	261	14	cellulose,plant fibres	121.661	1	11.03	11.03	491.839	7.62351e-10
262	E:/Veroeffentlichungen/Paperinpreparation/PyvsFTIR/pygcms/WWTP_Blank_15er_85x85_For_PYGCMS.0_or.csv	262	14	cellulose,plant fibres	121.661	1	11.03	11.03	491.839	7.62351e-10
263	E:/Veroeffentlichungen/Paperinpreparation/PyvsFTIR/pygcms/WWTP_Blank_15er_85x85_For_PYGCMS.0_or.csv	263	14	cellulose,plant fibres	121.661	1	11.03	11.03	491.839	7.62351e-10
264	E:/Veroeffentlichungen/Paperinpreparation/PyvsFTIR/pygcms/WWTP_Blank_15er_85x85_For_PYGCMS.0_or.csv	264	14	cellulose,plant fibres	121.661	1	11.03	11.03	491.839	7.62351e-10
265	E:/Veroeffentlichungen/Paperinpreparation/PyvsFTIR/pygcms/WWTP_Blank_15er_85x85_For_PYGCMS.0_or.csv	265	14	cellulose,plant fibres	121.661	1	11.03	11.03	491.839	7.62351e-10
266	E:/Veroeffentlichungen/Paperinpreparation/PyvsFTIR/pygcms/WWTP_Blank_15er_85x85_For_PYGCMS.0_or.csv	266	14	cellulose,plant fibres	121.661	1	11.03	11.03	491.839	7.62351e-10
267	E:/Veroeffentlichungen/Paperinpreparation/PyvsFTIR/pygcms/WWTP_Blank_15er_85x85_For_PYGCMS.0_or.csv	267	14	cellulose,plant fibres	121.661	1	11.03	11.03	491.839	7.62351e-10
268	E:/Veroeffentlichungen/Paperinpreparation/PyvsFTIR/pygcms/WWTP_Blank_15er_85x85_For_PYGCMS.0_or.csv	268	14	cellulose,plant fibres	121.661	1	11.03	11.03	491.839	7.62351e-10
269	E:/Veroeffentlichungen/Paperinpreparation/PyvsFTIR/pygcms/WWTP_Blank_15er_85x85_For_PYGCMS.0_or.csv	269	14	cellulose,plant fibres	121.661	1	11.03	11.03	491.839	7.62351e-10
270	E:/Veroeffentlichungen/Paperinpreparation/PyvsFTIR/pygcms/WWTP_Blank_15er_85x85_For_PYGCMS.0_or.csv	270	14	cellulose,plant fibres	121.661	1	11.03	11.03	491.839	7.62351e-10
271	E:/Veroeffentlichungen/Paperinpreparation/PyvsFTIR/pygcms/WWTP_Blank_15er_85x85_For_PYGCMS.0_or.csv	271	14	cellulose,plant fibres	121.661	1	11.03	11.03	491.839	7.62351e-10
272	E:/Veroeffentlichungen/Paperinpreparation/PyvsFTIR/pygcms/WWTP_Blank_15er_85x85_For_PYGCMS.0_or.csv	272	14	cellulose,plant fibres	121.661	1	11.03	11.03	491.839	7.62351e-10
273	E:/Veroeffentlichungen/Paperinpreparation/PyvsFTIR/pygcms/WWTP_Blank_15er_85x85_For_PYGCMS.0_or.csv	273	14	cellulose,plant fibres	121.661	1	11.03	11.03	491.839	7.62351e-10
274	E:/Veroeffentlichungen/Paperinpreparation/PyvsFTIR/pygcms/WWTP_Blank_15er_85x85_For_PYGCMS.0_or.csv	274	14	cellulose,plant fibres	121.661	1	11.03	11.03	491.839	7.62351e-10
275	E:/Veroeffentlichungen/Paperinpreparation/PyvsFTIR/pygcms/WWTP_Blank_15er_85x85_For_PYGCMS.0_or.csv	275	14	cellulose,plant fibres	121.661	1	11.03	11.03	491.839	7.62351e-10
276	E:/Veroeffentlichungen/Paperinpreparation/PyvsFTIR/pygcms/WWTP_Blank_15er_85x85_For_PYGCMS.0_or.csv	276	14	cellulose,plant fibres	121.661	1	11.03	11.03	491.839	7.62351e-10
277	E:/Veroeffentlichungen/Paperinpreparation/PyvsFTIR/pygcms/WWTP_Blank_15er_85x85_For_PYGCMS.0_or.csv	277	14	cellulose,plant fibres	121.661	1	11.03	11.03	491.839	7.62351e-10
278	E:/Veroeffentlichungen/Paperinpreparation/PyvsFTIR/pygcms/WWTP_Blank_15er_85x85_For_PYGCMS.0_or.csv	278	14	cellulose,plant fibres	121.661	1	11.03	11.03	491.839	7.62351e-10
279	E:/Veroeffentlichungen/Paperinpreparation/PyvsFTIR/pygcms/WWTP_Blank_15er_85x85_For_PYGCMS.0_or.csv	279	14	cellulose,plant fibres	121.661	1	11.03	11.03	491.839	7.62351e-10
280	E:/Veroeffentlichungen/Paperinpreparation/PyvsFTIR/pygcms/WWTP_Blank_15er_85x85_For_PYGCMS.0_or.csv	280	14	cellulose,plant fibres	121.661	1	11.03	11.03	491.839	7.62351e-10
281	E:/Veroeffentlichungen/Paperinpreparation/PyvsFTIR/pygcms/WWTP_Blank_15er_85x85_For_PYGCMS.0_or.csv	281	14	cellulose,plant fibres	121.661	1	11.03	11.03	491.839	7.62351e-10
282	E:/Veroeffentlichungen/Paperinpreparation/PyvsFTIR/pygcms/WWTP_Blank_15er_85x85_For_PYGCMS.0_or.csv	282	14	cellulose,plant fibres	121.661	1	11.03	11.03	491.839	7.62351e-10
283	E:/Veroeffentlichungen/Paperinpreparation/PyvsFTIR/pygcms/WWTP_Blank_15er_85x85_For_PYGCMS.0_or.csv	283	14	cellulose,plant fibres	121.661	1	11.03	11.03	491.839	7.62351e-10
284	E:/Veroeffentlichungen/Paperinpreparation/PyvsFTIR/pygcms/WWTP_Blank_15er_85x85_For_PYGCMS.0_or.csv	284	14	cellulose,plant fibres	121.661	1	11.03	11.03	491.839	7.62351e-10
285	E:/Veroeffentlichungen/Paperinpreparation/PyvsFTIR/pygcms/WWTP_Blank_15er_85x85_For_PYGCMS.0_or.csv	285	14	cellulose,plant fibres	121.661	1	11.03	11.03	491.839	7.62351e-10
286	E:/Veroeffentlichungen/Paperinpreparation/PyvsFTIR/pygcms/WWTP_Blank_15er_85x85_For_PYGCMS.0_or.csv	286	14	cellulose,plant fibres	121.661	1	11.03	11.03	491.839	7.62351e-10
287	E:/Veroeffentlichungen/Paperinpreparation/PyvsFTIR/pygcms/WWTP_Blank_15er_85x85_For_PYGCMS.0_or.csv	287	14	cellulose,plant fibres	121.661	1	11.03	11.03	491.839	7.62351e-10
288	E:/Veroeffentlichungen/Paperinpreparation/PyvsFTIR/pygcms/WWTP_Blank_15er_85x85_For_PYGCMS.0_or.csv	288	14	cellulose,plant fibres	121.661	1	11.03	11.03	491.839	7.62351e-10
289	E:/Veroeffentlichungen/Paperinpreparation/PyvsFTIR/pygcms/WWTP_Blank_15er_85x85_For_PYGCMS.0_or.csv	289	14	cellulose,plant fibres	121.661	1	11.03	11.03	491.839	7.62351e-10
290	E:/Veroeffentlichungen/Paperinpreparation/PyvsFTIR/pygcms/WWTP_Blank_15er_85x85_For_PYGCMS.0_or.csv	290	14	cellulose,plant fibres	121.661	1	11.03	11.03	491.839	7.62351e-10
291	E:/Veroeffentlichungen/Paperinpreparation/PyvsFTIR/pygcms/WWTP_Blank_15er_85x85_For_PYGCMS.0_or.csv	291	14	cellulose,plant fibres	121.661	1	11.03	11.03	491.839	7.62351e-10
292	E:/Veroeffentlichungen/Paperinpreparation/PyvsFTIR/pygcms/WWTP_Blank_15er_85x85_For_PYGCMS.0_or.csv	292	14	cellulose,plant fibres	121.661	1	11.03	11.03	491.839	7.62351e-10
293	E:/Veroeffentlichungen/Paperinpreparation/PyvsFTIR/pygcms/WWTP_Blank_15er_85x85_For_PYGCMS.0_or.csv	293	14	cellulose,plant fibres	121.661	1	11.03	11.03	491.839	7.62351e-10
294	E:/Veroeffentlichungen/Paperinpreparation/PyvsFTIR/pygcms/WWTP_Blank_15er_85x85_For_PYGCMS.0_or.csv	294	14	cellulose,plant fibres	121.661	1	11.03	11.03	491.839	7.62351e-10
295	E:/Veroeffentlichungen/Paperinpreparation/PyvsFTIR/pygcms/WWTP_Blank_15er_85x85_For_PYGCMS.0_or.csv	295	14	cellulose,plant fibres	121.661	1	11.03	11.03	491.839	7.62351e-10
296	E:/Veroeffentlichungen/Paperinpreparation/PyvsFTIR/pygcms/WWTP_Blank_15er_85x85_For_PYGCMS.0_or.csv	296	14	cellulose,plant fibres	121.661	1	11.03	11.03	491.839	7.62351e-10
297	E:/Veroeffentlichungen/Paperinpreparation/PyvsFTIR/pygcms/WWTP_Blank_15er_85x85_For_PYGCMS.0_or.csv	297	14	cellulose,plant fibres	121.661	1	11.03	11.03	491.839	7.62351e-10
298	E:/Veroeffentlichungen/Paperinpreparation/PyvsFTIR/pygcms/WWTP_Blank_15er_85x85_For_PYGCMS.0_or.csv	298	14	cellulose,plant fibres	121.661	1	11.03	11.03	491.839	7.62351e-10
299	E:/Veroeffentlichungen/Paperinpreparation/PyvsFTIR/pygcms/WWTP_Blank_15er_85x85_For_PYGCMS.0_or.csv	299	14	cellulose,plant fibres	121.661	1	11.03	11.03	491.839	7.62351e-10
300	E:/Veroeffentlichungen/Paperinpreparation/PyvsFTIR/pygcms/WWTP_Blank_15er_85x85_For_PYGCMS.0_or.csv	300	14	cellulose,plant fibres	121.661	1	11.03	11.03	491.839	7.62351e-10
301	E:/Veroeffentlichungen/Paperinpreparation/PyvsFTIR/pygcms/WWTP_Blank_15er_85x85_For_PYGCMS.0_or.csv	301	14	cellulose,plant fibres	121.661	1	11.03	11.03	491.839	7.62351e-10
302	E:/Veroeffentlichungen/Paperinpreparation/PyvsFTIR/pygcms/WWTP_Blank_15er_85x85_For_PYGCMS.0_or.csv	302	14	cellulose,plant fibres	121.661	1	11.03	11.03	491.839	7.62351e-10
303	E:/Veroeffentlichungen/Paperinpreparation/PyvsFTIR/pygcms/WWTP_Blank_15er_85x85_For_PYGCMS.0_or.csv	303	14	cellulose,plant fibres	121.661	1	11.03	11.03	491.839	7.62351e-10
304	E:/Veroeffentlichungen/Paperinpreparation/PyvsFTIR/pygcms/WWTP_Blank_15er_85x85_For_PYGCMS.0_or.csv	304	14	cellulose,plant fibres	121.661	1	11.03	11.03	491.839	7.62351e-10
305	E:/Veroeffentlichungen/Paperinpreparation/PyvsFTIR/pygcms/WWTP_Blank_15er_85x85_For_PYGCMS.0_or.csv	305	14	cellulose,plant fibres	121.661	1	11.03	11.03	491.839	7.62351e-10
306	E:/Veroeffentlichungen/Paperinpreparation/PyvsFTIR/pygcms/WWTP_Blank_15er_85x85_For_PYGCMS.0_or.csv	306	14	cellulose,plant fibres	121.661	1	11.03	11.03	491.839	7.62351e-10
307	E:/Veroeffentlichungen/Paperinpreparation/PyvsFTIR/pygcms/WWTP_Blank_15er_85x85_For_PYGCMS.0_or.csv	307	14	cellulose,plant fibres	121.661	1	11.03	11.03	491.839	7.62351e-10
308	E:/Veroeffentlichungen/Paperinpreparation/PyvsFTIR/pygcms/WWTP_Blank_15er_85x85_For_PYGCMS.0_or.csv	308	14	cellulose,plant fibres	121.661	1	11.03	11.03	491.839	7.62351e-10
309	E:/Veroeffentlichungen/Paperinpreparation/PyvsFTIR/pygcms/WWTP_Blank_15er_85x85_For_PYGCMS.0_or.csv	309	14	cellulose,plant fibres	121.661	1	11.03	11.03	491.839	7.62351e-10
310	E:/Veroeffentlichungen/Paperinpreparation/PyvsFTIR/pygcms/WWTP_Blank_15er_85x85_For_PYGCMS.0_or.csv	310	14	cellulose,plant fibres	121.661	1	11.03	11.03	491.839	7.62351e-10
311	E:/Veroeffentlichungen/Paperinpreparation/PyvsFTIR/pygcms/WWTP_Blank_15er_85x85_For_PYGCMS.0_or.csv	311	14	cellulose,plant fibres	121.661	1	11.03	11.03	491.839	7.62351e-10
312	E:/Veroeffentlichungen/Paperinpreparation/PyvsFTIR/pygcms/WWTP_Blank_15er_85x85_For_PYGCMS.0_or.csv	312	14	cellulose,plant fibres	121.661	1	11.03	11.03	491.839	7.62351e-10
313	E:/Veroeffentlichungen/Paperinpreparation/PyvsFTIR/pygcms/WWTP_Blank_15er_85x85_For_PYGCMS.0_or.csv	313	14	cellulose,plant fibres	121.661	1	11.03	11.03	491.839	7.62351e-10
314	E:/Veroeffentlichungen/Paperinpreparation/PyvsFTIR/pygcms/WWTP_Blank_15er_85x85_For_PYGCMS.0_or.csv	314	14	cellulose,plant fibres	121.661	1	11.03	11.03	491.839	7.62351e-10
315	E:/Veroeffentlichungen/Paperinpreparation/PyvsFTIR/pygcms/WWTP_Blank_15er_85x85_For_PYGCMS.0_or.csv	315	14	cellulose,plant fibres	121.661	1	11.03	11.03	491.839	7.62351e-10
316	E:/Veroeffentlichungen/Paperinpreparation/PyvsFTIR/pygcms/WWTP_Blank_15er_85x85_For_PYGCMS.0_or.csv	316	14	cellulose,plant fibres	121.661	1	11.03	11.03	491.839	7.62351e-10
317	E:/Veroeffentlichungen/Paperinpreparation/PyvsFTIR/pygcms/WWTP_Blank_15er_85x85_For_PYGCMS.0_or.csv	317	14	cellulose,plant fibres	121.661	1	11.03	11.03	491.839	7.62351e-10
318	E:/Veroeffentlichungen/Paperinpreparation/PyvsFTIR/pygcms/WWTP_Blank_15er_85x85_For_PYGCMS.0_or.csv	318	14	cellulose,plant fibres	121.661	1	11.03	11.03	491.839	7.62351e-10
319	E:/Veroeffentlichungen/Paperinpreparation/PyvsFTIR/pygcms/WWTP_Blank_15er_85x85_For_PYGCMS.0_or.csv	319	14	cellulose,plant fibres	121.661	1	11.03	11.03	491.839	7.62351e-10
320	E:/Veroeffentlichungen/Paperinpreparation/PyvsFTIR/pygcms/WWTP_Blank_15er_85x85_For_PYGCMS.0_or.csv	320	14	cellulose,plant fibres	121.661	1	11.03	11.03	491.839	7.62351e-10
321	E:/Veroeffentlichungen/Paperinpreparation/PyvsFTIR/pygcms/WWTP_Blank_15er_85x85_For_PYGCMS.0_or.csv	321	14	cellulose,plant fibres	121.661	1	11.03	11.03	491.839	7.62351e-10
322	E:/Veroeffentlichungen/Paperinpreparation/PyvsFTIR/pygcms/WWTP_Blank_15er_85x85_For_PYGCMS.0_or.csv	322	14	cellulose,plant fibres	121.661	1	11.03	11.03	491.839	7.62351e-10
323	E:/Veroeffentlichungen/Paperinpreparation/PyvsFTIR/pygcms/WWTP_Blank_15er_85x85_For_PYGCMS.0_or.csv	323	14	cellulose,plant fibres	121.661	1	11.03	11.03	491.839	7.62351e-10
324	E:/Veroeffentlichungen/Paperinpreparation/PyvsFTIR/pygcms/WWTP_Blank_15er_85x85_For_PYGCMS.0_or.csv	324	14	cellulose,plant fibres	121.661	1	11.03	11.03	491.839	7.62351e-10
325	E:/Veroeffentlichungen/Paperinpreparation/PyvsFTIR/pygcms/WWTP_Blank_15er_85x85_For_PYGCMS.0_or.csv	325	14	cellulose,plant fibres	121.661	1	11.03	11.03	491.839	7.62351e-10
326	E:/Veroeffentlichungen/Paperinpreparation/PyvsFTIR/pygcms/WWTP_Blank_15er_85x85_For_PYGCMS.0_or.csv	326	14	cellulose,plant fibres	121.661	1	11.03	11.03	491.839	7.62351e-10
327	E:/Veroeffentlichungen/Paperinpreparation/PyvsFTIR/pygcms/WWTP_Blank_15er_85x85_For_PYGCMS.0_or.csv	327	14	cellulose,plant fibres	121.661	1	11.03	11.03	491.839	7.62351e-10
328	E:/Veroeffentlichungen/Paperinpreparation/PyvsFTIR/pygcms/WWTP_Blank_15er_85x85_For_PYGCMS.0_or.csv	328	14	cellulose,plant fibres	121.661	1	11.03	11.03	491.839	7.62351e-10
329	E:/Veroeffentlichungen/Paperinpreparation/PyvsFTIR/pygcms/WWTP_Blank_15er_85x85_For_PYGCMS.0_or.csv	329	14	cellulose,plant fibres	121.661	1	11.03	11.03	491.839	7.62351e-10
330	E:/Veroeffentlichungen/Paperinpreparation/PyvsFTIR/pygcms/WWTP_Blank_15er_85x85_For_PYGCMS.0_or.csv	330	14	cellulose,plant fibres	121.661	1	11.03	11.03	491.839	7.62351e-10
331	E:/Veroeffentlichungen/Paperinpreparation/PyvsFTIR/pygcms/WWTP_Blank_15er_85x85_For_PYGCMS.0_or.csv	331	14	cellulose,plant fibres	121.661	1	11.03	11.03	491.839	7.62351e-10
332	E:/Veroeffentlichungen/Paperinpreparation/PyvsFTIR/pygcms/WWTP_Blank_15er_85x85_For_PYGCMS.0_or.csv	332	14	cellulose,plant fibres	121.661	1	11.03	11.03	491.839	7.62351e-10
333	E:/Veroeffentlichungen/Paperinpreparation/PyvsFTIR/pygcms/WWTP_Blank_15er_85x85_For_PYGCMS.0_or.csv	333	14	cellulose,plant fibres	121.661	1	11.03	11.03	491.839	7.62351e-10
334	E:/Veroeffentlichungen/Paperinpreparation/PyvsFTIR/pygcms/WWTP_Blank_15er_85x85_For_PYGCMS.0_or.csv	334	14	cellulose,plant fibres	121.661	1	11.03	11.03	491.839	7.62351e-10
335	E:/Veroeffentlichungen/Paperinpreparation/PyvsFTIR/pygcms/WWTP_Blank_15er_85x85_For_PYGCMS.0_or.csv	335	14	cellulose,plant fibres	121.661	1	11.03	11.03	491.839	7.62351e-10
336	E:/Veroeffentlichungen/Paperinpreparation/PyvsFTIR/pygcms/WWTP_Blank_15er_85x85_For_PYGCMS.0_or.csv	336	14	cellulose,plant fibres	121.661	1	11.03	11.03	491.839	7.62351e-10
337	E:/Veroeffentlichungen/Paperinpreparation/PyvsFTIR/pygcms/WWTP_Blank_15er_85x85_For_PYGCMS.0_or.csv	337	14	cellulose,plant fibres	121.661	1	11.03	11.03	491.839	7.62351e-10
338	E:/Veroeffentlichungen/Paperinpreparation/PyvsFTIR/pygcms/WWTP_Blank_15er_85x85_For_PYGCMS.0_or.csv	338	14	cellulose,plant fibres	121.661	1	11.03	11.03	491.839	7.62351e-10
339	E:/Veroeffentlichungen/Paperinpreparation/PyvsFTIR/pygcms/WWTP_Blank_15er_85x85_For_PYGCMS.0_or.csv	339	14	cellulose,plant fibres	121.661	1	11.03	11.03	491.839	7.62351e-10
340	E:/Veroeffentlichungen/Paperinpreparation/PyvsFTIR/pygcms/WWTP_Blank_15er_85x85_For_PYGCMS.0_or.csv	340	14	cellulose,plant fibres	121.661	1	11.03	11.03	491.839	7.62351e-10
341	E:/Veroeffentlichungen/Paperinpreparation/PyvsFTIR/pygcms/WWTP_Blank_15er_85x85_For_PYGCMS.0_or.csv	341	14	cellulose,plant fibres	121.661	1	11.03	11.03	491.839	7.62351e-10
342	E:/Veroeffentlichungen/Paperinpreparation/PyvsFTIR/pygcms/WWTP_Blank_15er_85x85_For_PYGCMS.0_or.csv	342	14	cellulose,plant fibres	121.661	1	11.03	11.03	491.839	7.62351e-10
343	E:/Veroeffentlichungen/Paperinpreparation/PyvsFTIR/pygcms/WWTP_Blank_15er_85x85_For_PYGCMS.0_or.csv	343	14	cellulose,plant fibres	121.661	1	11.03	11.03	491.839	7.62351e-10
344	E:/Veroeffentlichungen/Paperinpreparation/PyvsFTIR/pygcms/WWTP_Blank_15er_85x85_For_PYGCMS.0_or.csv	344	14	cellulose,plant fibres	121.661	1	11.03	11.03	491.839	7.62351e-10
345	E:/Veroeffentlichungen/Paperinpreparation/PyvsFTIR/pygcms/WWTP_Blank_15er_85x85_For_PYGCMS.0_or.csv	345	14	cellulose,plant fibres	121.661	1	11.03	11.03	491.839	7.62351e-10
346	E:/Veroeffentlichungen/Paperinpreparation/PyvsFTIR/pygcms/WWTP_Blank_15er_85x85_For_PYGCMS.0_or.csv	346	14	cellulose,plant fibres	121.661	1	11.03	11.03	491.839	7.62351e-10
347	E:/Veroeffentlichungen/Paperinpreparation/PyvsFTIR/pygcms/WWTP_Blank_15er_85x85_For_PYGCMS.0_or.csv	347	14	cellulose,plant fibres	121.661	1	11.03	11.03	491.839	7.62351e-10
348	E:/Veroeffentlichungen/Paperinpreparation/PyvsFTIR/pygcms/WWTP_Blank_15er_85x85_For_PYGCMS.0_or.csv	348	14	cellulose,plant fibres	121.661	1	11.03	11.03	491.839	7.62351e-10
349	E:/Veroeffentlichungen/Paperinpreparation/PyvsFTIR/pygcms/WWTP_Blank_15er_85x85_For_PYGCMS.0_or.csv	349	14	cellulose,plant fibres	121.661	1	11.03	11.03	491.839	7.62351e-10
350	E:/Veroeffentlichungen/Paperinpreparation/PyvsFTIR/pygcms/WWTP_Blank_15er_85x85_For_PYGCMS.0_or.csv	350	14	cellulose,plant fibres	121.661	1	11.03	11.03	491.839	7.62351e-10
1	E:/Veroeffentlichungen/Paperinpreparation/PyvsFTIR/pygcms/WWTP_Blank_15er_85x85_For_PYGCMS.0_or.csv	1	15	quartz	364.983	3	33.09	11.03	1475.52	3.23138e-09
2	E:/Veroeffentlichungen/Paperinpreparation/PyvsFTIR/pygcms/WWTP_Blank_15er_85x85_For_PYGCMS.0_or.csv	2	15	quartz	121.661	1	11.03	11.03	491.839	1.07713e-09
1	E:/Veroeffentlichungen/Paperinpreparation/PyvsFTIR/pygcms/WWTP_Blank_15er_85x85_For_PYGCMS.0_or.csv	1	22	polycaprolactone	121.661	1	11.03	11.03	491.839	5.26268e-10
1	E:/Veroeffentlichungen/Paperinpreparation/PyvsFTIR/pygcms/WWTP_Blank_15er_85x85_For_PYGCMS.0_or.csv	1	32	rubber type 3	608.304	1.73205	24.6638	14.2397	1832.98	2.01627e-09
2	E:/Veroeffentlichungen/Paperinpreparation/PyvsFTIR/pygcms/WWTP_Blank_15er_85x85_For_PYGCMS.0_or.csv	2	32	rubber type 3	486.644	4.4712	34.8799	7.80102	777.991	8.5579e-10

## Sheet: Mass_per_size_and_polymer
ID of size class	Size class	Upper area of size class	polyethylene	polyethylene oxidized	polyethylene-chlorinated	polypropylene	polystyrene	polycarbonate	polyamide	polyvinylchloride	cellulose chemical modified	nitrile rubber	polyester	acrylates/polyurethanes/varnish/lacquer	animal fur	plant fibres	sand	polysulfone	polyetheretherketon	polychloroprene	chitin	polyisoprene chlorinated	polylactide acide	polycaprolactone	ethylene-vinyl-acetate	polyimide	polyoxymethylene	polybutadiene	acrylonitrile-butadiene	rubber type 1	rubber type 2	charcoal	coal	rubber type 3
		0	1	2	3	4	5	6	7	8	9	10	11	12	13	14	15	16	17	18	19	20	21	22	23	24	25	26	27	28	29	30	31	32
1	single Pixel	121.661	1.40174e-09	0	0	0	0	0	1.61905e-09	0	0	0	4.75117e-09	0	8.31454e-08	8.15715e-08	1.07713e-09	0	0	0	0	0	0	5.26268e-10	0	0	0	0	0	0	0	0	0	0
2	25	625	1.74133e-09	0	5.37904e-10	7.62169e-10	0	0	4.83854e-09	0	0	0	3.60665e-09	1.21976e-09	5.81575e-08	1.43602e-07	3.23138e-09	0	0	0	0	0	0	0	0	0	0	0	0	0	0	0	0	2.87206e-09
3	50	2500	3.12082e-09	0	0	2.97437e-08	0	0	1.00809e-08	0	0	0	9.8059e-09	0	2.77281e-07	1.14126e-06	0	0	0	0	0	0	0	0	0	0	0	0	0	0	0	0	0	0
4	75	5625	0	0	0	0	0	0	0	0	0	0	0	0	0	4.3722e-06	0	0	0	0	0	0	0	0	0	0	0	0	0	0	0	0	0	0
5	100	10000	0	0	0	0	0	0	0	0	0	0	0	0	0	5.23727e-06	0	0	0	0	0	0	0	0	0	0	0	0	0	0	0	0	0	0
6	125	15625	0	0	0	0	0	0	0	0	0	0	0	0	0	9.27986e-06	0	0	0	0	0	0	0	0	0	0	0	0	0	0	0	0	0	0
7	150	22500	0	0	0	0	0	0	0	0	0	0	0	0	0	1.62436e-05	0	0	0	0	0	0	0	0	0	0	0	0	0	0	0	0	0	0
8	175	30625	0	0	0	0	0	0	0	0	0	0	0	0	0	7.50814e-06	0	0	0	0	0	0	0	0	0	0	0	0	0	0	0	0	0	0
9	200	40000	0	0	0	0	0	0	0	0	0	0	0	0	0	2.21468e-05	0	0	0	0	0	0	0	0	0	0	0	0	0	0	0	0	0	0
10	225	50625	0	0	0	0	0	0	0	0	0	0	0	0	0	1.00501e-05	0	0	0	0	0	0	0	0	0	0	0	0	0	0	0	0	0	0
11	250	62500	0	0	0	0	0	0	0	0	0	0	0	0	0	0	0	0	0	0	0	0	0	0	0	0	0	0	0	0	0	0	0	0
12	275	75625	0	0	0	0	0	0	0	0	0	0	0	0	0	0	0	0	0	0	0	0	0	0	0	0	0	0	0	0	0	0	0	0
13	300	90000	0	0	0	0	0	0	0	0	0	0	0	0	0	0	0	0	0	0	0	0	0	0	0	0	0	0	0	0	0	0	0	0
14	325	105625	0	0	0	0	0	0	0	0	0	0	0	0	0	0	0	0	0	0	0	0	0	0	0	0	0	0	0	0	0	0	0	0
15	350	122500	0	0	0	0	0	0	0	0	0	0	0	0	0	0	0	0	0	0	0	0	0	0	0	0	0	0	0	0	0	0	0	0
16	375	140625	0	0	0	0	0	0	0	0	0	0	0	0	0	0	0	0	0	0	0	0	0	0	0	0	0	0	0	0	0	0	0	0
17	400	160000	0	0	0	0	0	0	0	0	0	0	0	0	0	0	0	0	0	0	0	0	0	0	0	0	0	0	0	0	0	0	0	0
18	425	180625	0	0	0	0	0	0	0	0	0	0	0	0	0	0	0	0	0	0	0	0	0	0	0	0	0	0	0	0	0	0	0	0
19	450	202500	0	0	0	0	0	0	0	0	0	0	0	0	0	0	0	0	0	0	0	0	0	0	0	0	0	0	0	0	0	0	0	0
20	475	225625	0	0	0	0	0	0	0	0	0	0	0	0	0	0	0	0	0	0	0	0	0	0	0	0	0	0	0	0	0	0	0	0
21	500	250000	0	0	0	0	0	0	0	0	0	0	0	0	0	0	0	0	0	0	0	0	0	0	0	0	0	0	0	0	0	0	0	0
	>500	99999999	0	0	0	0	0	0	0	0	0	0	0	0	0	0	0	0	0	0	0	0	0	0	0	0	0	0	0	0	0	0	0	0
		Particle Mass in g
