# Supplementary material for: Comparison of pyrolysis gas chromatography/mass spectrometry and hyperspectral FTIR imaging spectroscopy for the analysis of microplastics
Source: Anal Bioanal Chem. 2020 Oct 26;412(30):8283–98. doi: 10.1007/s00216-020-02979-w (PMC7680748; doi:10.1007/s00216-020-02979-w)
Supplement: Supplementary file 3 — (TAR 2.81 mb) [file 216_2020_2979_MOESM3_ESM.tar › TWW_Holdorf1308.xlsx]

## Sheet: Input data
	fileID	c	p	Material	Assigned Area in micron²	Elongation	Diameter in micron	Minimum diameter in micron	Volume im mircon3	Weight
1	E:/Veroeffentlichungen/Paperinpreparation/PyvsFTIR/pygcms/WWTP_Holdorf_13082015_85x85_15er_pygcms.0_or.csv	1	1	polyethylene	7056.33	1.3334	112.484	84.3591	293395	2.78725e-07
2	E:/Veroeffentlichungen/Paperinpreparation/PyvsFTIR/pygcms/WWTP_Holdorf_13082015_85x85_15er_pygcms.0_or.csv	2	1	polyethylene	5718.06	1.36961	94.8836	69.278	166908	1.58563e-07
3	E:/Veroeffentlichungen/Paperinpreparation/PyvsFTIR/pygcms/WWTP_Holdorf_13082015_85x85_15er_pygcms.0_or.csv	3	1	polyethylene	5109.76	1.92409	112.484	58.4612	140904	1.33859e-07
4	E:/Veroeffentlichungen/Paperinpreparation/PyvsFTIR/pygcms/WWTP_Holdorf_13082015_85x85_15er_pygcms.0_or.csv	4	1	polyethylene	1581.59	1.97499	55.15	27.9242	15761.7	1.49736e-08
5	E:/Veroeffentlichungen/Paperinpreparation/PyvsFTIR/pygcms/WWTP_Holdorf_13082015_85x85_15er_pygcms.0_or.csv	5	1	polyethylene	851.626	1.30582	33.09	25.3403	7787.85	7.39846e-09
6	E:/Veroeffentlichungen/Paperinpreparation/PyvsFTIR/pygcms/WWTP_Holdorf_13082015_85x85_15er_pygcms.0_or.csv	6	1	polyethylene	608.304	1.62117	24.6638	15.2136	2092.27	1.98766e-09
7	E:/Veroeffentlichungen/Paperinpreparation/PyvsFTIR/pygcms/WWTP_Holdorf_13082015_85x85_15er_pygcms.0_or.csv	7	1	polyethylene	608.304	1.73205	24.6638	14.2397	1832.98	1.74133e-09
8	E:/Veroeffentlichungen/Paperinpreparation/PyvsFTIR/pygcms/WWTP_Holdorf_13082015_85x85_15er_pygcms.0_or.csv	8	1	polyethylene	486.644	2.44949	24.6638	10.069	916.488	8.70664e-10
9	E:/Veroeffentlichungen/Paperinpreparation/PyvsFTIR/pygcms/WWTP_Holdorf_13082015_85x85_15er_pygcms.0_or.csv	9	1	polyethylene	486.644	4.4712	34.8799	7.80102	777.991	7.39092e-10
10	E:/Veroeffentlichungen/Paperinpreparation/PyvsFTIR/pygcms/WWTP_Holdorf_13082015_85x85_15er_pygcms.0_or.csv	10	1	polyethylene	364.983	1.73205	15.5988	9.00596	463.711	4.40525e-10
11	E:/Veroeffentlichungen/Paperinpreparation/PyvsFTIR/pygcms/WWTP_Holdorf_13082015_85x85_15er_pygcms.0_or.csv	11	1	polyethylene	243.322	2	22.06	11.03	983.679	9.34495e-10
12	E:/Veroeffentlichungen/Paperinpreparation/PyvsFTIR/pygcms/WWTP_Holdorf_13082015_85x85_15er_pygcms.0_or.csv	12	1	polyethylene	243.322	2	22.06	11.03	983.679	9.34495e-10
13	E:/Veroeffentlichungen/Paperinpreparation/PyvsFTIR/pygcms/WWTP_Holdorf_13082015_85x85_15er_pygcms.0_or.csv	13	1	polyethylene	243.322	2	22.06	11.03	983.679	9.34495e-10
14	E:/Veroeffentlichungen/Paperinpreparation/PyvsFTIR/pygcms/WWTP_Holdorf_13082015_85x85_15er_pygcms.0_or.csv	14	1	polyethylene	243.322	2	22.06	11.03	983.679	9.34495e-10
15	E:/Veroeffentlichungen/Paperinpreparation/PyvsFTIR/pygcms/WWTP_Holdorf_13082015_85x85_15er_pygcms.0_or.csv	15	1	polyethylene	243.322	2	22.06	11.03	983.679	9.34495e-10
16	E:/Veroeffentlichungen/Paperinpreparation/PyvsFTIR/pygcms/WWTP_Holdorf_13082015_85x85_15er_pygcms.0_or.csv	16	1	polyethylene	121.661	1	11.03	11.03	491.839	4.67247e-10
17	E:/Veroeffentlichungen/Paperinpreparation/PyvsFTIR/pygcms/WWTP_Holdorf_13082015_85x85_15er_pygcms.0_or.csv	17	1	polyethylene	121.661	1	11.03	11.03	491.839	4.67247e-10
18	E:/Veroeffentlichungen/Paperinpreparation/PyvsFTIR/pygcms/WWTP_Holdorf_13082015_85x85_15er_pygcms.0_or.csv	18	1	polyethylene	121.661	1	11.03	11.03	491.839	4.67247e-10
19	E:/Veroeffentlichungen/Paperinpreparation/PyvsFTIR/pygcms/WWTP_Holdorf_13082015_85x85_15er_pygcms.0_or.csv	19	1	polyethylene	121.661	1	11.03	11.03	491.839	4.67247e-10
20	E:/Veroeffentlichungen/Paperinpreparation/PyvsFTIR/pygcms/WWTP_Holdorf_13082015_85x85_15er_pygcms.0_or.csv	20	1	polyethylene	121.661	1	11.03	11.03	491.839	4.67247e-10
21	E:/Veroeffentlichungen/Paperinpreparation/PyvsFTIR/pygcms/WWTP_Holdorf_13082015_85x85_15er_pygcms.0_or.csv	21	1	polyethylene	121.661	1	11.03	11.03	491.839	4.67247e-10
22	E:/Veroeffentlichungen/Paperinpreparation/PyvsFTIR/pygcms/WWTP_Holdorf_13082015_85x85_15er_pygcms.0_or.csv	22	1	polyethylene	121.661	1	11.03	11.03	491.839	4.67247e-10
23	E:/Veroeffentlichungen/Paperinpreparation/PyvsFTIR/pygcms/WWTP_Holdorf_13082015_85x85_15er_pygcms.0_or.csv	23	1	polyethylene	121.661	1	11.03	11.03	491.839	4.67247e-10
24	E:/Veroeffentlichungen/Paperinpreparation/PyvsFTIR/pygcms/WWTP_Holdorf_13082015_85x85_15er_pygcms.0_or.csv	24	1	polyethylene	121.661	1	11.03	11.03	491.839	4.67247e-10
25	E:/Veroeffentlichungen/Paperinpreparation/PyvsFTIR/pygcms/WWTP_Holdorf_13082015_85x85_15er_pygcms.0_or.csv	25	1	polyethylene	121.661	1	11.03	11.03	491.839	4.67247e-10
26	E:/Veroeffentlichungen/Paperinpreparation/PyvsFTIR/pygcms/WWTP_Holdorf_13082015_85x85_15er_pygcms.0_or.csv	26	1	polyethylene	121.661	1	11.03	11.03	491.839	4.67247e-10
27	E:/Veroeffentlichungen/Paperinpreparation/PyvsFTIR/pygcms/WWTP_Holdorf_13082015_85x85_15er_pygcms.0_or.csv	27	1	polyethylene	121.661	1	11.03	11.03	491.839	4.67247e-10
28	E:/Veroeffentlichungen/Paperinpreparation/PyvsFTIR/pygcms/WWTP_Holdorf_13082015_85x85_15er_pygcms.0_or.csv	28	1	polyethylene	121.661	1	11.03	11.03	491.839	4.67247e-10
29	E:/Veroeffentlichungen/Paperinpreparation/PyvsFTIR/pygcms/WWTP_Holdorf_13082015_85x85_15er_pygcms.0_or.csv	29	1	polyethylene	121.661	1	11.03	11.03	491.839	4.67247e-10
30	E:/Veroeffentlichungen/Paperinpreparation/PyvsFTIR/pygcms/WWTP_Holdorf_13082015_85x85_15er_pygcms.0_or.csv	30	1	polyethylene	121.661	1	11.03	11.03	491.839	4.67247e-10
1	E:/Veroeffentlichungen/Paperinpreparation/PyvsFTIR/pygcms/WWTP_Holdorf_13082015_85x85_15er_pygcms.0_or.csv	1	3	polyethylene, chlorinated	851.626	4.05902	56.2422	13.8561	3957.68	4.59091e-09
2	E:/Veroeffentlichungen/Paperinpreparation/PyvsFTIR/pygcms/WWTP_Holdorf_13082015_85x85_15er_pygcms.0_or.csv	2	3	polyethylene, chlorinated	121.661	1	11.03	11.03	491.839	5.70534e-10
3	E:/Veroeffentlichungen/Paperinpreparation/PyvsFTIR/pygcms/WWTP_Holdorf_13082015_85x85_15er_pygcms.0_or.csv	3	3	polyethylene, chlorinated	121.661	1	11.03	11.03	491.839	5.70534e-10
4	E:/Veroeffentlichungen/Paperinpreparation/PyvsFTIR/pygcms/WWTP_Holdorf_13082015_85x85_15er_pygcms.0_or.csv	4	3	polyethylene, chlorinated	121.661	1	11.03	11.03	491.839	5.70534e-10
1	E:/Veroeffentlichungen/Paperinpreparation/PyvsFTIR/pygcms/WWTP_Holdorf_13082015_85x85_15er_pygcms.0_or.csv	1	4	polypropylene	20074	4.62273	366.654	79.3155	845413	8.03142e-07
2	E:/Veroeffentlichungen/Paperinpreparation/PyvsFTIR/pygcms/WWTP_Holdorf_13082015_85x85_15er_pygcms.0_or.csv	2	4	polypropylene	4623.11	1.83491	118.797	64.7427	182508	1.73383e-07
3	E:/Veroeffentlichungen/Paperinpreparation/PyvsFTIR/pygcms/WWTP_Holdorf_13082015_85x85_15er_pygcms.0_or.csv	3	4	polypropylene	3406.51	2.39576	88.9267	37.1183	44906.1	4.26608e-08
4	E:/Veroeffentlichungen/Paperinpreparation/PyvsFTIR/pygcms/WWTP_Holdorf_13082015_85x85_15er_pygcms.0_or.csv	4	4	polypropylene	2676.54	2.21018	84.002	38.0068	44474.3	4.22506e-08
5	E:/Veroeffentlichungen/Paperinpreparation/PyvsFTIR/pygcms/WWTP_Holdorf_13082015_85x85_15er_pygcms.0_or.csv	5	4	polypropylene	2433.22	2.22987	77.9939	34.9768	34971.8	3.32232e-08
6	E:/Veroeffentlichungen/Paperinpreparation/PyvsFTIR/pygcms/WWTP_Holdorf_13082015_85x85_15er_pygcms.0_or.csv	6	4	polypropylene	2068.24	1.48884	56.2422	37.7758	29416.2	2.79454e-08
7	E:/Veroeffentlichungen/Paperinpreparation/PyvsFTIR/pygcms/WWTP_Holdorf_13082015_85x85_15er_pygcms.0_or.csv	7	4	polypropylene	1581.59	1.17372	39.7692	33.883	16734.3	1.58976e-08
8	E:/Veroeffentlichungen/Paperinpreparation/PyvsFTIR/pygcms/WWTP_Holdorf_13082015_85x85_15er_pygcms.0_or.csv	8	4	polypropylene	1581.59	2.28052	55.15	24.1831	11821.3	1.12302e-08
9	E:/Veroeffentlichungen/Paperinpreparation/PyvsFTIR/pygcms/WWTP_Holdorf_13082015_85x85_15er_pygcms.0_or.csv	9	4	polypropylene	1338.27	2.6714	55.15	20.6446	8615.02	8.18427e-09
10	E:/Veroeffentlichungen/Paperinpreparation/PyvsFTIR/pygcms/WWTP_Holdorf_13082015_85x85_15er_pygcms.0_or.csv	10	4	polypropylene	1216.61	2.69783	56.2422	20.8472	8958.88	8.51094e-09
11	E:/Veroeffentlichungen/Paperinpreparation/PyvsFTIR/pygcms/WWTP_Holdorf_13082015_85x85_15er_pygcms.0_or.csv	11	4	polypropylene	1216.61	2.43545	49.3277	20.254	7416.7	7.04586e-09
12	E:/Veroeffentlichungen/Paperinpreparation/PyvsFTIR/pygcms/WWTP_Holdorf_13082015_85x85_15er_pygcms.0_or.csv	12	4	polypropylene	1216.61	2.21855	56.2422	25.3509	13247.8	1.25854e-08
13	E:/Veroeffentlichungen/Paperinpreparation/PyvsFTIR/pygcms/WWTP_Holdorf_13082015_85x85_15er_pygcms.0_or.csv	13	4	polypropylene	1094.95	2.5973	46.7963	18.0173	5567.87	5.28948e-09
14	E:/Veroeffentlichungen/Paperinpreparation/PyvsFTIR/pygcms/WWTP_Holdorf_13082015_85x85_15er_pygcms.0_or.csv	14	4	polypropylene	1094.95	1.61848	34.8799	21.5511	5937.6	5.64072e-09
15	E:/Veroeffentlichungen/Paperinpreparation/PyvsFTIR/pygcms/WWTP_Holdorf_13082015_85x85_15er_pygcms.0_or.csv	15	4	polypropylene	973.287	1.64885	34.8799	21.154	5720.83	5.43479e-09
16	E:/Veroeffentlichungen/Paperinpreparation/PyvsFTIR/pygcms/WWTP_Holdorf_13082015_85x85_15er_pygcms.0_or.csv	16	4	polypropylene	851.626	1.08012	24.6638	22.8343	4713.37	4.4777e-09
17	E:/Veroeffentlichungen/Paperinpreparation/PyvsFTIR/pygcms/WWTP_Holdorf_13082015_85x85_15er_pygcms.0_or.csv	17	4	polypropylene	851.626	1.08012	24.6638	22.8343	4713.37	4.4777e-09
18	E:/Veroeffentlichungen/Paperinpreparation/PyvsFTIR/pygcms/WWTP_Holdorf_13082015_85x85_15er_pygcms.0_or.csv	18	4	polypropylene	729.965	1.63299	24.6638	15.1034	2062.1	1.95899e-09
19	E:/Veroeffentlichungen/Paperinpreparation/PyvsFTIR/pygcms/WWTP_Holdorf_13082015_85x85_15er_pygcms.0_or.csv	19	4	polypropylene	729.965	1.35401	24.6638	18.2154	2999.42	2.84945e-09
20	E:/Veroeffentlichungen/Paperinpreparation/PyvsFTIR/pygcms/WWTP_Holdorf_13082015_85x85_15er_pygcms.0_or.csv	20	4	polypropylene	729.965	1.73205	31.1976	18.0119	3709.68	3.5242e-09
21	E:/Veroeffentlichungen/Paperinpreparation/PyvsFTIR/pygcms/WWTP_Holdorf_13082015_85x85_15er_pygcms.0_or.csv	21	4	polypropylene	608.304	2.61803	33.09	12.6393	1937.48	1.8406e-09
22	E:/Veroeffentlichungen/Paperinpreparation/PyvsFTIR/pygcms/WWTP_Holdorf_13082015_85x85_15er_pygcms.0_or.csv	22	4	polypropylene	486.644	6.16566	39.7692	6.45012	606.428	5.76106e-10
23	E:/Veroeffentlichungen/Paperinpreparation/PyvsFTIR/pygcms/WWTP_Holdorf_13082015_85x85_15er_pygcms.0_or.csv	23	4	polypropylene	486.644	2.61803	24.6638	9.42074	802.283	7.62169e-10
24	E:/Veroeffentlichungen/Paperinpreparation/PyvsFTIR/pygcms/WWTP_Holdorf_13082015_85x85_15er_pygcms.0_or.csv	24	4	polypropylene	486.644	2.44949	24.6638	10.069	916.488	8.70664e-10
25	E:/Veroeffentlichungen/Paperinpreparation/PyvsFTIR/pygcms/WWTP_Holdorf_13082015_85x85_15er_pygcms.0_or.csv	25	4	polypropylene	364.983	3	33.09	11.03	1475.52	1.40174e-09
26	E:/Veroeffentlichungen/Paperinpreparation/PyvsFTIR/pygcms/WWTP_Holdorf_13082015_85x85_15er_pygcms.0_or.csv	26	4	polypropylene	364.983	3	33.09	11.03	1475.52	1.40174e-09
27	E:/Veroeffentlichungen/Paperinpreparation/PyvsFTIR/pygcms/WWTP_Holdorf_13082015_85x85_15er_pygcms.0_or.csv	27	4	polypropylene	364.983	3	33.09	11.03	1475.52	1.40174e-09
28	E:/Veroeffentlichungen/Paperinpreparation/PyvsFTIR/pygcms/WWTP_Holdorf_13082015_85x85_15er_pygcms.0_or.csv	28	4	polypropylene	364.983	1.73205	15.5988	9.00596	463.711	4.40525e-10
29	E:/Veroeffentlichungen/Paperinpreparation/PyvsFTIR/pygcms/WWTP_Holdorf_13082015_85x85_15er_pygcms.0_or.csv	29	4	polypropylene	364.983	4.39107	24.6638	5.61682	285.192	2.70933e-10
30	E:/Veroeffentlichungen/Paperinpreparation/PyvsFTIR/pygcms/WWTP_Holdorf_13082015_85x85_15er_pygcms.0_or.csv	30	4	polypropylene	243.322	2	22.06	11.03	983.679	9.34495e-10
31	E:/Veroeffentlichungen/Paperinpreparation/PyvsFTIR/pygcms/WWTP_Holdorf_13082015_85x85_15er_pygcms.0_or.csv	31	4	polypropylene	243.322	2	22.06	11.03	983.679	9.34495e-10
32	E:/Veroeffentlichungen/Paperinpreparation/PyvsFTIR/pygcms/WWTP_Holdorf_13082015_85x85_15er_pygcms.0_or.csv	32	4	polypropylene	243.322	2	22.06	11.03	983.679	9.34495e-10
33	E:/Veroeffentlichungen/Paperinpreparation/PyvsFTIR/pygcms/WWTP_Holdorf_13082015_85x85_15er_pygcms.0_or.csv	33	4	polypropylene	243.322	2	22.06	11.03	983.679	9.34495e-10
34	E:/Veroeffentlichungen/Paperinpreparation/PyvsFTIR/pygcms/WWTP_Holdorf_13082015_85x85_15er_pygcms.0_or.csv	34	4	polypropylene	243.322	2	22.06	11.03	983.679	9.34495e-10
35	E:/Veroeffentlichungen/Paperinpreparation/PyvsFTIR/pygcms/WWTP_Holdorf_13082015_85x85_15er_pygcms.0_or.csv	35	4	polypropylene	243.322	2	22.06	11.03	983.679	9.34495e-10
36	E:/Veroeffentlichungen/Paperinpreparation/PyvsFTIR/pygcms/WWTP_Holdorf_13082015_85x85_15er_pygcms.0_or.csv	36	4	polypropylene	243.322	2	22.06	11.03	983.679	9.34495e-10
37	E:/Veroeffentlichungen/Paperinpreparation/PyvsFTIR/pygcms/WWTP_Holdorf_13082015_85x85_15er_pygcms.0_or.csv	37	4	polypropylene	243.322	2	22.06	11.03	983.679	9.34495e-10
38	E:/Veroeffentlichungen/Paperinpreparation/PyvsFTIR/pygcms/WWTP_Holdorf_13082015_85x85_15er_pygcms.0_or.csv	38	4	polypropylene	121.661	1	11.03	11.03	491.839	4.67247e-10
39	E:/Veroeffentlichungen/Paperinpreparation/PyvsFTIR/pygcms/WWTP_Holdorf_13082015_85x85_15er_pygcms.0_or.csv	39	4	polypropylene	121.661	1	11.03	11.03	491.839	4.67247e-10
40	E:/Veroeffentlichungen/Paperinpreparation/PyvsFTIR/pygcms/WWTP_Holdorf_13082015_85x85_15er_pygcms.0_or.csv	40	4	polypropylene	121.661	1	11.03	11.03	491.839	4.67247e-10
41	E:/Veroeffentlichungen/Paperinpreparation/PyvsFTIR/pygcms/WWTP_Holdorf_13082015_85x85_15er_pygcms.0_or.csv	41	4	polypropylene	121.661	1	11.03	11.03	491.839	4.67247e-10
42	E:/Veroeffentlichungen/Paperinpreparation/PyvsFTIR/pygcms/WWTP_Holdorf_13082015_85x85_15er_pygcms.0_or.csv	42	4	polypropylene	121.661	1	11.03	11.03	491.839	4.67247e-10
43	E:/Veroeffentlichungen/Paperinpreparation/PyvsFTIR/pygcms/WWTP_Holdorf_13082015_85x85_15er_pygcms.0_or.csv	43	4	polypropylene	121.661	1	11.03	11.03	491.839	4.67247e-10
44	E:/Veroeffentlichungen/Paperinpreparation/PyvsFTIR/pygcms/WWTP_Holdorf_13082015_85x85_15er_pygcms.0_or.csv	44	4	polypropylene	121.661	1	11.03	11.03	491.839	4.67247e-10
45	E:/Veroeffentlichungen/Paperinpreparation/PyvsFTIR/pygcms/WWTP_Holdorf_13082015_85x85_15er_pygcms.0_or.csv	45	4	polypropylene	121.661	1	11.03	11.03	491.839	4.67247e-10
46	E:/Veroeffentlichungen/Paperinpreparation/PyvsFTIR/pygcms/WWTP_Holdorf_13082015_85x85_15er_pygcms.0_or.csv	46	4	polypropylene	121.661	1	11.03	11.03	491.839	4.67247e-10
47	E:/Veroeffentlichungen/Paperinpreparation/PyvsFTIR/pygcms/WWTP_Holdorf_13082015_85x85_15er_pygcms.0_or.csv	47	4	polypropylene	121.661	1	11.03	11.03	491.839	4.67247e-10
48	E:/Veroeffentlichungen/Paperinpreparation/PyvsFTIR/pygcms/WWTP_Holdorf_13082015_85x85_15er_pygcms.0_or.csv	48	4	polypropylene	121.661	1	11.03	11.03	491.839	4.67247e-10
49	E:/Veroeffentlichungen/Paperinpreparation/PyvsFTIR/pygcms/WWTP_Holdorf_13082015_85x85_15er_pygcms.0_or.csv	49	4	polypropylene	121.661	1	11.03	11.03	491.839	4.67247e-10
50	E:/Veroeffentlichungen/Paperinpreparation/PyvsFTIR/pygcms/WWTP_Holdorf_13082015_85x85_15er_pygcms.0_or.csv	50	4	polypropylene	121.661	1	11.03	11.03	491.839	4.67247e-10
51	E:/Veroeffentlichungen/Paperinpreparation/PyvsFTIR/pygcms/WWTP_Holdorf_13082015_85x85_15er_pygcms.0_or.csv	51	4	polypropylene	121.661	1	11.03	11.03	491.839	4.67247e-10
52	E:/Veroeffentlichungen/Paperinpreparation/PyvsFTIR/pygcms/WWTP_Holdorf_13082015_85x85_15er_pygcms.0_or.csv	52	4	polypropylene	121.661	1	11.03	11.03	491.839	4.67247e-10
1	E:/Veroeffentlichungen/Paperinpreparation/PyvsFTIR/pygcms/WWTP_Holdorf_13082015_85x85_15er_pygcms.0_or.csv	1	11	polyester	608.304	3.40101	34.8799	10.2557	1344.64	1.85561e-09
2	E:/Veroeffentlichungen/Paperinpreparation/PyvsFTIR/pygcms/WWTP_Holdorf_13082015_85x85_15er_pygcms.0_or.csv	2	11	polyester	243.322	2	22.06	11.03	983.679	1.35748e-09
3	E:/Veroeffentlichungen/Paperinpreparation/PyvsFTIR/pygcms/WWTP_Holdorf_13082015_85x85_15er_pygcms.0_or.csv	3	11	polyester	243.322	2	22.06	11.03	983.679	1.35748e-09
4	E:/Veroeffentlichungen/Paperinpreparation/PyvsFTIR/pygcms/WWTP_Holdorf_13082015_85x85_15er_pygcms.0_or.csv	4	11	polyester	243.322	2	22.06	11.03	983.679	1.35748e-09
5	E:/Veroeffentlichungen/Paperinpreparation/PyvsFTIR/pygcms/WWTP_Holdorf_13082015_85x85_15er_pygcms.0_or.csv	5	11	polyester	121.661	1	11.03	11.03	491.839	6.78738e-10
1	E:/Veroeffentlichungen/Paperinpreparation/PyvsFTIR/pygcms/WWTP_Holdorf_13082015_85x85_15er_pygcms.0_or.csv	1	12	acrylates,polyurethanes,varnish	608.304	1.73205	24.6638	14.2397	1832.98	2.27289e-09
2	E:/Veroeffentlichungen/Paperinpreparation/PyvsFTIR/pygcms/WWTP_Holdorf_13082015_85x85_15er_pygcms.0_or.csv	2	12	acrylates,polyurethanes,varnish	486.644	2.61803	24.6638	9.42074	802.283	9.94831e-10
3	E:/Veroeffentlichungen/Paperinpreparation/PyvsFTIR/pygcms/WWTP_Holdorf_13082015_85x85_15er_pygcms.0_or.csv	3	12	acrylates,polyurethanes,varnish	243.322	2	22.06	11.03	983.679	1.21976e-09
4	E:/Veroeffentlichungen/Paperinpreparation/PyvsFTIR/pygcms/WWTP_Holdorf_13082015_85x85_15er_pygcms.0_or.csv	4	12	acrylates,polyurethanes,varnish	121.661	1	11.03	11.03	491.839	6.09881e-10
1	E:/Veroeffentlichungen/Paperinpreparation/PyvsFTIR/pygcms/WWTP_Holdorf_13082015_85x85_15er_pygcms.0_or.csv	1	13	animal furs,natural polyamides	243.322	2	22.06	11.03	983.679	1.13123e-09
2	E:/Veroeffentlichungen/Paperinpreparation/PyvsFTIR/pygcms/WWTP_Holdorf_13082015_85x85_15er_pygcms.0_or.csv	2	13	animal furs,natural polyamides	121.661	1	11.03	11.03	491.839	5.65615e-10
3	E:/Veroeffentlichungen/Paperinpreparation/PyvsFTIR/pygcms/WWTP_Holdorf_13082015_85x85_15er_pygcms.0_or.csv	3	13	animal furs,natural polyamides	121.661	1	11.03	11.03	491.839	5.65615e-10
4	E:/Veroeffentlichungen/Paperinpreparation/PyvsFTIR/pygcms/WWTP_Holdorf_13082015_85x85_15er_pygcms.0_or.csv	4	13	animal furs,natural polyamides	121.661	1	11.03	11.03	491.839	5.65615e-10
5	E:/Veroeffentlichungen/Paperinpreparation/PyvsFTIR/pygcms/WWTP_Holdorf_13082015_85x85_15er_pygcms.0_or.csv	5	13	animal furs,natural polyamides	121.661	1	11.03	11.03	491.839	5.65615e-10
6	E:/Veroeffentlichungen/Paperinpreparation/PyvsFTIR/pygcms/WWTP_Holdorf_13082015_85x85_15er_pygcms.0_or.csv	6	13	animal furs,natural polyamides	121.661	1	11.03	11.03	491.839	5.65615e-10
7	E:/Veroeffentlichungen/Paperinpreparation/PyvsFTIR/pygcms/WWTP_Holdorf_13082015_85x85_15er_pygcms.0_or.csv	7	13	animal furs,natural polyamides	121.661	1	11.03	11.03	491.839	5.65615e-10
1	E:/Veroeffentlichungen/Paperinpreparation/PyvsFTIR/pygcms/WWTP_Holdorf_13082015_85x85_15er_pygcms.0_or.csv	1	14	cellulose,plant fibres	3.87891e+06	2.89263	5712.13	1974.72	8.16406e+09	0.0126543
2	E:/Veroeffentlichungen/Paperinpreparation/PyvsFTIR/pygcms/WWTP_Holdorf_13082015_85x85_15er_pygcms.0_or.csv	2	14	cellulose,plant fibres	2.6398e+06	1.74914	4605.48	2632.99	1.17023e+10	0.0181386
3	E:/Veroeffentlichungen/Paperinpreparation/PyvsFTIR/pygcms/WWTP_Holdorf_13082015_85x85_15er_pygcms.0_or.csv	3	14	cellulose,plant fibres	677286	3.40395	2554.82	750.545	5.27485e+08	0.000817602
4	E:/Veroeffentlichungen/Paperinpreparation/PyvsFTIR/pygcms/WWTP_Holdorf_13082015_85x85_15er_pygcms.0_or.csv	4	14	cellulose,plant fibres	473261	1.98366	1831.51	923.298	5.72255e+08	0.000886996
5	E:/Veroeffentlichungen/Paperinpreparation/PyvsFTIR/pygcms/WWTP_Holdorf_13082015_85x85_15er_pygcms.0_or.csv	5	14	cellulose,plant fibres	457688	3.01285	1778.88	590.429	2.27289e+08	0.000352298
6	E:/Veroeffentlichungen/Paperinpreparation/PyvsFTIR/pygcms/WWTP_Holdorf_13082015_85x85_15er_pygcms.0_or.csv	6	14	cellulose,plant fibres	365226	1.49706	1066.32	712.278	1.98282e+08	0.000307337
7	E:/Veroeffentlichungen/Paperinpreparation/PyvsFTIR/pygcms/WWTP_Holdorf_13082015_85x85_15er_pygcms.0_or.csv	7	14	cellulose,plant fibres	364861	1.61493	1119.69	693.341	1.97283e+08	0.000305788
8	E:/Veroeffentlichungen/Paperinpreparation/PyvsFTIR/pygcms/WWTP_Holdorf_13082015_85x85_15er_pygcms.0_or.csv	8	14	cellulose,plant fibres	351113	1.96021	1604.06	818.311	3.9369e+08	0.000610219
9	E:/Veroeffentlichungen/Paperinpreparation/PyvsFTIR/pygcms/WWTP_Holdorf_13082015_85x85_15er_pygcms.0_or.csv	9	14	cellulose,plant fibres	323375	1.6598	1166.68	702.903	2.1127e+08	0.000327469
10	E:/Veroeffentlichungen/Paperinpreparation/PyvsFTIR/pygcms/WWTP_Holdorf_13082015_85x85_15er_pygcms.0_or.csv	10	14	cellulose,plant fibres	323010	1.59914	1100.9	688.435	1.91236e+08	0.000296417
11	E:/Veroeffentlichungen/Paperinpreparation/PyvsFTIR/pygcms/WWTP_Holdorf_13082015_85x85_15er_pygcms.0_or.csv	11	14	cellulose,plant fibres	315345	2.67088	1382.28	517.536	1.35698e+08	0.000210332
12	E:/Veroeffentlichungen/Paperinpreparation/PyvsFTIR/pygcms/WWTP_Holdorf_13082015_85x85_15er_pygcms.0_or.csv	12	14	cellulose,plant fibres	248432	2.25875	1070.99	474.152	8.82504e+07	0.000136788
13	E:/Veroeffentlichungen/Paperinpreparation/PyvsFTIR/pygcms/WWTP_Holdorf_13082015_85x85_15er_pygcms.0_or.csv	13	14	cellulose,plant fibres	211325	1.43617	823.196	573.189	9.9128e+07	0.000153648
14	E:/Veroeffentlichungen/Paperinpreparation/PyvsFTIR/pygcms/WWTP_Holdorf_13082015_85x85_15er_pygcms.0_or.csv	14	14	cellulose,plant fibres	203904	1.37066	849.382	619.689	1.19549e+08	0.000185301
15	E:/Veroeffentlichungen/Paperinpreparation/PyvsFTIR/pygcms/WWTP_Holdorf_13082015_85x85_15er_pygcms.0_or.csv	15	14	cellulose,plant fibres	199281	1.24892	826.735	661.961	1.32779e+08	0.000205807
16	E:/Veroeffentlichungen/Paperinpreparation/PyvsFTIR/pygcms/WWTP_Holdorf_13082015_85x85_15er_pygcms.0_or.csv	16	14	cellulose,plant fibres	188088	1.32284	789.628	596.921	1.03122e+08	0.00015984
17	E:/Veroeffentlichungen/Paperinpreparation/PyvsFTIR/pygcms/WWTP_Holdorf_13082015_85x85_15er_pygcms.0_or.csv	17	14	cellulose,plant fibres	178477	1.74633	986.121	564.683	1.15249e+08	0.000178636
18	E:/Veroeffentlichungen/Paperinpreparation/PyvsFTIR/pygcms/WWTP_Holdorf_13082015_85x85_15er_pygcms.0_or.csv	18	14	cellulose,plant fibres	160349	1.43847	849.954	590.873	1.08763e+08	0.000168582
19	E:/Veroeffentlichungen/Paperinpreparation/PyvsFTIR/pygcms/WWTP_Holdorf_13082015_85x85_15er_pygcms.0_or.csv	19	14	cellulose,plant fibres	157308	2.22655	977.26	438.912	6.90022e+07	0.000106953
20	E:/Veroeffentlichungen/Paperinpreparation/PyvsFTIR/pygcms/WWTP_Holdorf_13082015_85x85_15er_pygcms.0_or.csv	20	14	cellulose,plant fibres	150495	1.96923	750.121	380.922	3.98933e+07	6.18346e-05
21	E:/Veroeffentlichungen/Paperinpreparation/PyvsFTIR/pygcms/WWTP_Holdorf_13082015_85x85_15er_pygcms.0_or.csv	21	14	cellulose,plant fibres	148670	2.20691	908.62	411.717	5.64517e+07	8.75001e-05
22	E:/Veroeffentlichungen/Paperinpreparation/PyvsFTIR/pygcms/WWTP_Holdorf_13082015_85x85_15er_pygcms.0_or.csv	22	14	cellulose,plant fibres	148426	1.38233	754.568	545.867	8.24079e+07	0.000127732
23	E:/Veroeffentlichungen/Paperinpreparation/PyvsFTIR/pygcms/WWTP_Holdorf_13082015_85x85_15er_pygcms.0_or.csv	23	14	cellulose,plant fibres	143438	2.28277	959.356	420.26	6.21029e+07	9.62595e-05
24	E:/Veroeffentlichungen/Paperinpreparation/PyvsFTIR/pygcms/WWTP_Holdorf_13082015_85x85_15er_pygcms.0_or.csv	24	14	cellulose,plant fibres	132975	1.89922	788.317	415.075	4.97795e+07	7.71582e-05
25	E:/Veroeffentlichungen/Paperinpreparation/PyvsFTIR/pygcms/WWTP_Holdorf_13082015_85x85_15er_pygcms.0_or.csv	25	14	cellulose,plant fibres	132367	1.92391	798.819	415.207	5.04747e+07	7.82358e-05
26	E:/Veroeffentlichungen/Paperinpreparation/PyvsFTIR/pygcms/WWTP_Holdorf_13082015_85x85_15er_pygcms.0_or.csv	26	14	cellulose,plant fibres	130664	2.4304	1019.78	419.596	6.58061e+07	0.000101999
27	E:/Veroeffentlichungen/Paperinpreparation/PyvsFTIR/pygcms/WWTP_Holdorf_13082015_85x85_15er_pygcms.0_or.csv	27	14	cellulose,plant fibres	115091	1.55321	670.021	431.379	4.56987e+07	7.08329e-05
28	E:/Veroeffentlichungen/Paperinpreparation/PyvsFTIR/pygcms/WWTP_Holdorf_13082015_85x85_15er_pygcms.0_or.csv	28	14	cellulose,plant fibres	114848	1.75296	705.403	402.406	4.18662e+07	6.48926e-05
29	E:/Veroeffentlichungen/Paperinpreparation/PyvsFTIR/pygcms/WWTP_Holdorf_13082015_85x85_15er_pygcms.0_or.csv	29	14	cellulose,plant fibres	114605	1.02442	675.267	659.171	1.07539e+08	0.000166686
30	E:/Veroeffentlichungen/Paperinpreparation/PyvsFTIR/pygcms/WWTP_Holdorf_13082015_85x85_15er_pygcms.0_or.csv	30	14	cellulose,plant fibres	113996	1.69977	601.919	354.117	2.76648e+07	4.28805e-05
31	E:/Veroeffentlichungen/Paperinpreparation/PyvsFTIR/pygcms/WWTP_Holdorf_13082015_85x85_15er_pygcms.0_or.csv	31	14	cellulose,plant fibres	112536	1.84013	756.661	411.199	4.68925e+07	7.26834e-05
32	E:/Veroeffentlichungen/Paperinpreparation/PyvsFTIR/pygcms/WWTP_Holdorf_13082015_85x85_15er_pygcms.0_or.csv	32	14	cellulose,plant fibres	109860	1.90849	764.817	400.746	4.50186e+07	6.97789e-05
33	E:/Veroeffentlichungen/Paperinpreparation/PyvsFTIR/pygcms/WWTP_Holdorf_13082015_85x85_15er_pygcms.0_or.csv	33	14	cellulose,plant fibres	100249	1.63194	582.087	356.685	2.71427e+07	4.20712e-05
34	E:/Veroeffentlichungen/Paperinpreparation/PyvsFTIR/pygcms/WWTP_Holdorf_13082015_85x85_15er_pygcms.0_or.csv	34	14	cellulose,plant fibres	99397	1.95726	766.168	391.449	4.30301e+07	6.66966e-05
35	E:/Veroeffentlichungen/Paperinpreparation/PyvsFTIR/pygcms/WWTP_Holdorf_13082015_85x85_15er_pygcms.0_or.csv	35	14	cellulose,plant fibres	99275.3	1.64804	627.839	380.96	3.33966e+07	5.17648e-05
36	E:/Veroeffentlichungen/Paperinpreparation/PyvsFTIR/pygcms/WWTP_Holdorf_13082015_85x85_15er_pygcms.0_or.csv	36	14	cellulose,plant fibres	97085.4	1.72791	634.105	366.977	3.12995e+07	4.85142e-05
37	E:/Veroeffentlichungen/Paperinpreparation/PyvsFTIR/pygcms/WWTP_Holdorf_13082015_85x85_15er_pygcms.0_or.csv	37	14	cellulose,plant fibres	94773.8	2.28371	641.734	281.005	1.85729e+07	2.8788e-05
38	E:/Veroeffentlichungen/Paperinpreparation/PyvsFTIR/pygcms/WWTP_Holdorf_13082015_85x85_15er_pygcms.0_or.csv	38	14	cellulose,plant fibres	91610.7	1.97661	652.264	329.991	2.6033e+07	4.03511e-05
39	E:/Veroeffentlichungen/Paperinpreparation/PyvsFTIR/pygcms/WWTP_Holdorf_13082015_85x85_15er_pygcms.0_or.csv	39	14	cellulose,plant fibres	91124	1.51581	586.253	386.759	3.21411e+07	4.98188e-05
40	E:/Veroeffentlichungen/Paperinpreparation/PyvsFTIR/pygcms/WWTP_Holdorf_13082015_85x85_15er_pygcms.0_or.csv	40	14	cellulose,plant fibres	87352.5	1.50023	613.034	408.627	3.75177e+07	5.81524e-05
41	E:/Veroeffentlichungen/Paperinpreparation/PyvsFTIR/pygcms/WWTP_Holdorf_13082015_85x85_15er_pygcms.0_or.csv	41	14	cellulose,plant fibres	86987.5	3.6432	1004.46	275.707	2.7985e+07	4.33767e-05
42	E:/Veroeffentlichungen/Paperinpreparation/PyvsFTIR/pygcms/WWTP_Holdorf_13082015_85x85_15er_pygcms.0_or.csv	42	14	cellulose,plant fibres	85770.9	1.8156	587.186	323.412	2.25104e+07	3.48912e-05
43	E:/Veroeffentlichungen/Paperinpreparation/PyvsFTIR/pygcms/WWTP_Holdorf_13082015_85x85_15er_pygcms.0_or.csv	43	14	cellulose,plant fibres	82486.1	2.19978	713.207	324.218	2.7478e+07	4.25909e-05
44	E:/Veroeffentlichungen/Paperinpreparation/PyvsFTIR/pygcms/WWTP_Holdorf_13082015_85x85_15er_pygcms.0_or.csv	44	14	cellulose,plant fibres	81756.1	2.51641	618.566	245.812	1.3699e+07	2.12335e-05
45	E:/Veroeffentlichungen/Paperinpreparation/PyvsFTIR/pygcms/WWTP_Holdorf_13082015_85x85_15er_pygcms.0_or.csv	45	14	cellulose,plant fibres	80052.9	2.16342	639.74	295.708	2.05034e+07	3.17802e-05
46	E:/Veroeffentlichungen/Paperinpreparation/PyvsFTIR/pygcms/WWTP_Holdorf_13082015_85x85_15er_pygcms.0_or.csv	46	14	cellulose,plant fibres	78957.9	1.4887	456.647	306.743	1.57481e+07	2.44095e-05
47	E:/Veroeffentlichungen/Paperinpreparation/PyvsFTIR/pygcms/WWTP_Holdorf_13082015_85x85_15er_pygcms.0_or.csv	47	14	cellulose,plant fibres	78471.3	2.09251	711.585	340.062	3.01606e+07	4.6749e-05
48	E:/Veroeffentlichungen/Paperinpreparation/PyvsFTIR/pygcms/WWTP_Holdorf_13082015_85x85_15er_pygcms.0_or.csv	48	14	cellulose,plant fibres	75186.4	2.46166	626.772	254.614	1.48926e+07	2.30835e-05
49	E:/Veroeffentlichungen/Paperinpreparation/PyvsFTIR/pygcms/WWTP_Holdorf_13082015_85x85_15er_pygcms.0_or.csv	49	14	cellulose,plant fibres	72388.2	1.91743	603.836	314.92	2.19491e+07	3.40211e-05
50	E:/Veroeffentlichungen/Paperinpreparation/PyvsFTIR/pygcms/WWTP_Holdorf_13082015_85x85_15er_pygcms.0_or.csv	50	14	cellulose,plant fibres	70928.3	2.47448	596.946	241.241	1.27331e+07	1.97362e-05
51	E:/Veroeffentlichungen/Paperinpreparation/PyvsFTIR/pygcms/WWTP_Holdorf_13082015_85x85_15er_pygcms.0_or.csv	51	14	cellulose,plant fibres	70928.3	1.75013	485.821	277.591	1.37209e+07	2.12674e-05
52	E:/Veroeffentlichungen/Paperinpreparation/PyvsFTIR/pygcms/WWTP_Holdorf_13082015_85x85_15er_pygcms.0_or.csv	52	14	cellulose,plant fibres	70806.6	3.96179	792.396	200.01	1.16183e+07	1.80083e-05
53	E:/Veroeffentlichungen/Paperinpreparation/PyvsFTIR/pygcms/WWTP_Holdorf_13082015_85x85_15er_pygcms.0_or.csv	53	14	cellulose,plant fibres	70198.3	2.85946	656.076	229.441	1.26588e+07	1.96212e-05
54	E:/Veroeffentlichungen/Paperinpreparation/PyvsFTIR/pygcms/WWTP_Holdorf_13082015_85x85_15er_pygcms.0_or.csv	54	14	cellulose,plant fibres	69346.7	1.38419	545.734	394.263	3.10921e+07	4.81927e-05
55	E:/Veroeffentlichungen/Paperinpreparation/PyvsFTIR/pygcms/WWTP_Holdorf_13082015_85x85_15er_pygcms.0_or.csv	55	14	cellulose,plant fibres	67886.8	2.35791	598.168	253.685	1.41095e+07	2.18697e-05
56	E:/Veroeffentlichungen/Paperinpreparation/PyvsFTIR/pygcms/WWTP_Holdorf_13082015_85x85_15er_pygcms.0_or.csv	56	14	cellulose,plant fibres	67400.1	2.34543	502.319	214.169	8.44484e+06	1.30895e-05
57	E:/Veroeffentlichungen/Paperinpreparation/PyvsFTIR/pygcms/WWTP_Holdorf_13082015_85x85_15er_pygcms.0_or.csv	57	14	cellulose,plant fibres	67278.5	1.8393	514.523	279.739	1.47573e+07	2.28739e-05
58	E:/Veroeffentlichungen/Paperinpreparation/PyvsFTIR/pygcms/WWTP_Holdorf_13082015_85x85_15er_pygcms.0_or.csv	58	14	cellulose,plant fibres	67278.5	1.87925	613.034	326.213	2.39102e+07	3.70608e-05
59	E:/Veroeffentlichungen/Paperinpreparation/PyvsFTIR/pygcms/WWTP_Holdorf_13082015_85x85_15er_pygcms.0_or.csv	59	14	cellulose,plant fibres	65210.2	2.01392	621.215	308.461	2.16641e+07	3.35793e-05
60	E:/Veroeffentlichungen/Paperinpreparation/PyvsFTIR/pygcms/WWTP_Holdorf_13082015_85x85_15er_pygcms.0_or.csv	60	14	cellulose,plant fibres	65210.2	2.76884	572.073	206.611	8.95066e+06	1.38735e-05
61	E:/Veroeffentlichungen/Paperinpreparation/PyvsFTIR/pygcms/WWTP_Holdorf_13082015_85x85_15er_pygcms.0_or.csv	61	14	cellulose,plant fibres	64480.3	2.16644	627.16	289.489	1.92637e+07	2.98587e-05
62	E:/Veroeffentlichungen/Paperinpreparation/PyvsFTIR/pygcms/WWTP_Holdorf_13082015_85x85_15er_pygcms.0_or.csv	62	14	cellulose,plant fibres	64358.6	2.20656	527.829	239.209	1.107e+07	1.71584e-05
63	E:/Veroeffentlichungen/Paperinpreparation/PyvsFTIR/pygcms/WWTP_Holdorf_13082015_85x85_15er_pygcms.0_or.csv	63	14	cellulose,plant fibres	63750.3	2.39895	687.851	286.73	2.0727e+07	3.21269e-05
64	E:/Veroeffentlichungen/Paperinpreparation/PyvsFTIR/pygcms/WWTP_Holdorf_13082015_85x85_15er_pygcms.0_or.csv	64	14	cellulose,plant fibres	62047.1	4.23067	695.59	164.416	6.89189e+06	1.06824e-05
65	E:/Veroeffentlichungen/Paperinpreparation/PyvsFTIR/pygcms/WWTP_Holdorf_13082015_85x85_15er_pygcms.0_or.csv	65	14	cellulose,plant fibres	61682.1	1.51618	468.223	308.819	1.63665e+07	2.53681e-05
66	E:/Veroeffentlichungen/Paperinpreparation/PyvsFTIR/pygcms/WWTP_Holdorf_13082015_85x85_15er_pygcms.0_or.csv	66	14	cellulose,plant fibres	60343.8	2.01293	507.859	252.299	1.18487e+07	1.83654e-05
67	E:/Veroeffentlichungen/Paperinpreparation/PyvsFTIR/pygcms/WWTP_Holdorf_13082015_85x85_15er_pygcms.0_or.csv	67	14	cellulose,plant fibres	60222.1	1.60453	419.285	261.314	1.04938e+07	1.62653e-05
68	E:/Veroeffentlichungen/Paperinpreparation/PyvsFTIR/pygcms/WWTP_Holdorf_13082015_85x85_15er_pygcms.0_or.csv	68	14	cellulose,plant fibres	59613.8	1.92944	572.392	296.662	1.84635e+07	2.86184e-05
69	E:/Veroeffentlichungen/Paperinpreparation/PyvsFTIR/pygcms/WWTP_Holdorf_13082015_85x85_15er_pygcms.0_or.csv	69	14	cellulose,plant fibres	59127.2	1.31197	465.356	354.7	2.14587e+07	3.3261e-05
70	E:/Veroeffentlichungen/Paperinpreparation/PyvsFTIR/pygcms/WWTP_Holdorf_13082015_85x85_15er_pygcms.0_or.csv	70	14	cellulose,plant fibres	58032.2	1.74329	425.764	244.229	9.30811e+06	1.44276e-05
71	E:/Veroeffentlichungen/Paperinpreparation/PyvsFTIR/pygcms/WWTP_Holdorf_13082015_85x85_15er_pygcms.0_or.csv	71	14	cellulose,plant fibres	58032.2	1.18939	406.766	341.997	1.74376e+07	2.70282e-05
72	E:/Veroeffentlichungen/Paperinpreparation/PyvsFTIR/pygcms/WWTP_Holdorf_13082015_85x85_15er_pygcms.0_or.csv	72	14	cellulose,plant fibres	57667.3	1.45365	409.301	281.568	1.18934e+07	1.84348e-05
73	E:/Veroeffentlichungen/Paperinpreparation/PyvsFTIR/pygcms/WWTP_Holdorf_13082015_85x85_15er_pygcms.0_or.csv	73	14	cellulose,plant fibres	57545.6	3.01939	607.051	201.051	8.99361e+06	1.39401e-05
74	E:/Veroeffentlichungen/Paperinpreparation/PyvsFTIR/pygcms/WWTP_Holdorf_13082015_85x85_15er_pygcms.0_or.csv	74	14	cellulose,plant fibres	54990.7	2.12645	495.737	233.129	9.87511e+06	1.53064e-05
75	E:/Veroeffentlichungen/Paperinpreparation/PyvsFTIR/pygcms/WWTP_Holdorf_13082015_85x85_15er_pygcms.0_or.csv	75	14	cellulose,plant fibres	54625.7	1.85597	474.803	255.824	1.13892e+07	1.76533e-05
76	E:/Veroeffentlichungen/Paperinpreparation/PyvsFTIR/pygcms/WWTP_Holdorf_13082015_85x85_15er_pygcms.0_or.csv	76	14	cellulose,plant fibres	53774.1	1.80953	523.199	289.136	1.60313e+07	2.48484e-05
77	E:/Veroeffentlichungen/Paperinpreparation/PyvsFTIR/pygcms/WWTP_Holdorf_13082015_85x85_15er_pygcms.0_or.csv	77	14	cellulose,plant fibres	53165.8	1.53775	408.11	265.394	1.05355e+07	1.633e-05
78	E:/Veroeffentlichungen/Paperinpreparation/PyvsFTIR/pygcms/WWTP_Holdorf_13082015_85x85_15er_pygcms.0_or.csv	78	14	cellulose,plant fibres	53044.2	1.36565	521.335	381.75	2.78466e+07	4.31622e-05
79	E:/Veroeffentlichungen/Paperinpreparation/PyvsFTIR/pygcms/WWTP_Holdorf_13082015_85x85_15er_pygcms.0_or.csv	79	14	cellulose,plant fibres	52922.5	2.26575	572.073	252.487	1.33668e+07	2.07185e-05
80	E:/Veroeffentlichungen/Paperinpreparation/PyvsFTIR/pygcms/WWTP_Holdorf_13082015_85x85_15er_pygcms.0_or.csv	80	14	cellulose,plant fibres	52314.2	1.66623	415.349	249.275	9.45953e+06	1.46623e-05
81	E:/Veroeffentlichungen/Paperinpreparation/PyvsFTIR/pygcms/WWTP_Holdorf_13082015_85x85_15er_pygcms.0_or.csv	81	14	cellulose,plant fibres	52070.9	2.04383	621.019	303.851	2.10147e+07	3.25728e-05
82	E:/Veroeffentlichungen/Paperinpreparation/PyvsFTIR/pygcms/WWTP_Holdorf_13082015_85x85_15er_pygcms.0_or.csv	82	14	cellulose,plant fibres	51949.2	1.56728	499.404	318.643	1.85848e+07	2.88065e-05
83	E:/Veroeffentlichungen/Paperinpreparation/PyvsFTIR/pygcms/WWTP_Holdorf_13082015_85x85_15er_pygcms.0_or.csv	83	14	cellulose,plant fibres	51705.9	2.25704	441.338	195.539	6.18491e+06	9.58662e-06
84	E:/Veroeffentlichungen/Paperinpreparation/PyvsFTIR/pygcms/WWTP_Holdorf_13082015_85x85_15er_pygcms.0_or.csv	84	14	cellulose,plant fibres	50975.9	1.64332	457.047	278.124	1.29579e+07	2.00847e-05
85	E:/Veroeffentlichungen/Paperinpreparation/PyvsFTIR/pygcms/WWTP_Holdorf_13082015_85x85_15er_pygcms.0_or.csv	85	14	cellulose,plant fibres	50975.9	1.81192	510.368	281.673	1.48412e+07	2.30039e-05
86	E:/Veroeffentlichungen/Paperinpreparation/PyvsFTIR/pygcms/WWTP_Holdorf_13082015_85x85_15er_pygcms.0_or.csv	86	14	cellulose,plant fibres	50732.6	1.66638	494.385	296.683	1.59495e+07	2.47217e-05
87	E:/Veroeffentlichungen/Paperinpreparation/PyvsFTIR/pygcms/WWTP_Holdorf_13082015_85x85_15er_pygcms.0_or.csv	87	14	cellulose,plant fibres	50246	2.42391	503.045	207.534	7.94117e+06	1.23088e-05
88	E:/Veroeffentlichungen/Paperinpreparation/PyvsFTIR/pygcms/WWTP_Holdorf_13082015_85x85_15er_pygcms.0_or.csv	88	14	cellulose,plant fibres	50124.3	1.31105	359.111	273.911	9.87518e+06	1.53065e-05
89	E:/Veroeffentlichungen/Paperinpreparation/PyvsFTIR/pygcms/WWTP_Holdorf_13082015_85x85_15er_pygcms.0_or.csv	89	14	cellulose,plant fibres	49394.3	1.2013	354.508	295.103	1.13154e+07	1.75388e-05
90	E:/Veroeffentlichungen/Paperinpreparation/PyvsFTIR/pygcms/WWTP_Holdorf_13082015_85x85_15er_pygcms.0_or.csv	90	14	cellulose,plant fibres	49272.7	1.14567	545.957	476.539	4.54415e+07	7.04344e-05
91	E:/Veroeffentlichungen/Paperinpreparation/PyvsFTIR/pygcms/WWTP_Holdorf_13082015_85x85_15er_pygcms.0_or.csv	91	14	cellulose,plant fibres	48421	1.47171	424.476	288.423	1.29422e+07	2.00605e-05
92	E:/Veroeffentlichungen/Paperinpreparation/PyvsFTIR/pygcms/WWTP_Holdorf_13082015_85x85_15er_pygcms.0_or.csv	92	14	cellulose,plant fibres	48299.4	1.3318	437.044	328.161	1.72503e+07	2.6738e-05
93	E:/Veroeffentlichungen/Paperinpreparation/PyvsFTIR/pygcms/WWTP_Holdorf_13082015_85x85_15er_pygcms.0_or.csv	93	14	cellulose,plant fibres	47812.7	1.83079	387.936	211.896	6.38412e+06	9.89538e-06
94	E:/Veroeffentlichungen/Paperinpreparation/PyvsFTIR/pygcms/WWTP_Holdorf_13082015_85x85_15er_pygcms.0_or.csv	94	14	cellulose,plant fibres	47812.7	1.21917	353.132	289.65	1.08588e+07	1.68311e-05
95	E:/Veroeffentlichungen/Paperinpreparation/PyvsFTIR/pygcms/WWTP_Holdorf_13082015_85x85_15er_pygcms.0_or.csv	95	14	cellulose,plant fibres	47691.1	2.70744	508.458	187.8	6.57271e+06	1.01877e-05
96	E:/Veroeffentlichungen/Paperinpreparation/PyvsFTIR/pygcms/WWTP_Holdorf_13082015_85x85_15er_pygcms.0_or.csv	96	14	cellulose,plant fibres	45987.8	2.49996	422.753	169.104	4.43088e+06	6.86787e-06
97	E:/Veroeffentlichungen/Paperinpreparation/PyvsFTIR/pygcms/WWTP_Holdorf_13082015_85x85_15er_pygcms.0_or.csv	97	14	cellulose,plant fibres	45622.8	2.49118	524.012	210.347	8.49786e+06	1.31717e-05
98	E:/Veroeffentlichungen/Paperinpreparation/PyvsFTIR/pygcms/WWTP_Holdorf_13082015_85x85_15er_pygcms.0_or.csv	98	14	cellulose,plant fibres	45379.5	1.85684	503.045	270.915	1.35322e+07	2.0975e-05
99	E:/Veroeffentlichungen/Paperinpreparation/PyvsFTIR/pygcms/WWTP_Holdorf_13082015_85x85_15er_pygcms.0_or.csv	99	14	cellulose,plant fibres	45379.5	2.36671	465.356	196.626	6.59422e+06	1.0221e-05
100	E:/Veroeffentlichungen/Paperinpreparation/PyvsFTIR/pygcms/WWTP_Holdorf_13082015_85x85_15er_pygcms.0_or.csv	100	14	cellulose,plant fibres	44162.9	1.50664	458.774	304.501	1.5591e+07	2.4166e-05
101	E:/Veroeffentlichungen/Paperinpreparation/PyvsFTIR/pygcms/WWTP_Holdorf_13082015_85x85_15er_pygcms.0_or.csv	101	14	cellulose,plant fibres	43676.3	1.75551	411.819	234.587	8.30635e+06	1.28748e-05
102	E:/Veroeffentlichungen/Paperinpreparation/PyvsFTIR/pygcms/WWTP_Holdorf_13082015_85x85_15er_pygcms.0_or.csv	102	14	cellulose,plant fibres	42946.3	1.44831	348.799	240.832	7.41484e+06	1.1493e-05
103	E:/Veroeffentlichungen/Paperinpreparation/PyvsFTIR/pygcms/WWTP_Holdorf_13082015_85x85_15er_pygcms.0_or.csv	103	14	cellulose,plant fibres	42581.3	2.19574	384.154	174.954	4.30975e+06	6.68012e-06
104	E:/Veroeffentlichungen/Paperinpreparation/PyvsFTIR/pygcms/WWTP_Holdorf_13082015_85x85_15er_pygcms.0_or.csv	104	14	cellulose,plant fibres	42581.3	1.98621	495.737	249.589	1.13188e+07	1.75441e-05
105	E:/Veroeffentlichungen/Paperinpreparation/PyvsFTIR/pygcms/WWTP_Holdorf_13082015_85x85_15er_pygcms.0_or.csv	105	14	cellulose,plant fibres	41729.7	1.53946	431.441	280.255	1.24201e+07	1.92512e-05
106	E:/Veroeffentlichungen/Paperinpreparation/PyvsFTIR/pygcms/WWTP_Holdorf_13082015_85x85_15er_pygcms.0_or.csv	106	14	cellulose,plant fibres	41364.7	1.81292	470.297	259.415	1.16e+07	1.798e-05
107	E:/Veroeffentlichungen/Paperinpreparation/PyvsFTIR/pygcms/WWTP_Holdorf_13082015_85x85_15er_pygcms.0_or.csv	107	14	cellulose,plant fibres	40513.1	1.38059	337.453	244.426	7.38935e+06	1.14535e-05
108	E:/Veroeffentlichungen/Paperinpreparation/PyvsFTIR/pygcms/WWTP_Holdorf_13082015_85x85_15er_pygcms.0_or.csv	108	14	cellulose,plant fibres	40148.1	1.54639	411.819	266.31	1.07048e+07	1.65924e-05
109	E:/Veroeffentlichungen/Paperinpreparation/PyvsFTIR/pygcms/WWTP_Holdorf_13082015_85x85_15er_pygcms.0_or.csv	109	14	cellulose,plant fibres	39661.5	2.33683	447.905	191.672	6.03115e+06	9.34828e-06
110	E:/Veroeffentlichungen/Paperinpreparation/PyvsFTIR/pygcms/WWTP_Holdorf_13082015_85x85_15er_pygcms.0_or.csv	110	14	cellulose,plant fibres	39174.8	3.48871	517.94	148.462	4.18414e+06	6.48542e-06
111	E:/Veroeffentlichungen/Paperinpreparation/PyvsFTIR/pygcms/WWTP_Holdorf_13082015_85x85_15er_pygcms.0_or.csv	111	14	cellulose,plant fibres	39053.1	2.12413	386.05	181.745	4.67375e+06	7.24432e-06
112	E:/Veroeffentlichungen/Paperinpreparation/PyvsFTIR/pygcms/WWTP_Holdorf_13082015_85x85_15er_pygcms.0_or.csv	112	14	cellulose,plant fibres	38931.5	2.00671	414.029	206.323	6.45983e+06	1.00127e-05
113	E:/Veroeffentlichungen/Paperinpreparation/PyvsFTIR/pygcms/WWTP_Holdorf_13082015_85x85_15er_pygcms.0_or.csv	113	14	cellulose,plant fibres	38566.5	2.68122	372.089	138.776	2.62647e+06	4.07103e-06
114	E:/Veroeffentlichungen/Paperinpreparation/PyvsFTIR/pygcms/WWTP_Holdorf_13082015_85x85_15er_pygcms.0_or.csv	114	14	cellulose,plant fibres	38444.8	1.41532	379.855	268.389	1.00287e+07	1.55444e-05
115	E:/Veroeffentlichungen/Paperinpreparation/PyvsFTIR/pygcms/WWTP_Holdorf_13082015_85x85_15er_pygcms.0_or.csv	115	14	cellulose,plant fibres	38079.9	1.94486	321.577	165.347	3.22238e+06	4.99468e-06
116	E:/Veroeffentlichungen/Paperinpreparation/PyvsFTIR/pygcms/WWTP_Holdorf_13082015_85x85_15er_pygcms.0_or.csv	116	14	cellulose,plant fibres	37593.2	1.52804	327.945	214.619	5.53647e+06	8.58153e-06
117	E:/Veroeffentlichungen/Paperinpreparation/PyvsFTIR/pygcms/WWTP_Holdorf_13082015_85x85_15er_pygcms.0_or.csv	117	14	cellulose,plant fibres	37106.6	1.88805	379.855	201.189	5.63539e+06	8.73486e-06
118	E:/Veroeffentlichungen/Paperinpreparation/PyvsFTIR/pygcms/WWTP_Holdorf_13082015_85x85_15er_pygcms.0_or.csv	118	14	cellulose,plant fibres	36863.3	1.95335	379.855	194.464	5.26492e+06	8.16063e-06
119	E:/Veroeffentlichungen/Paperinpreparation/PyvsFTIR/pygcms/WWTP_Holdorf_13082015_85x85_15er_pygcms.0_or.csv	119	14	cellulose,plant fibres	36619.9	1.18952	364.157	306.137	1.25089e+07	1.93888e-05
120	E:/Veroeffentlichungen/Paperinpreparation/PyvsFTIR/pygcms/WWTP_Holdorf_13082015_85x85_15er_pygcms.0_or.csv	120	14	cellulose,plant fibres	33943.4	2.5109	397.845	158.447	3.66085e+06	5.67431e-06
121	E:/Veroeffentlichungen/Paperinpreparation/PyvsFTIR/pygcms/WWTP_Holdorf_13082015_85x85_15er_pygcms.0_or.csv	121	14	cellulose,plant fibres	33700.1	2.19606	593.984	270.477	1.59269e+07	2.46867e-05
122	E:/Veroeffentlichungen/Paperinpreparation/PyvsFTIR/pygcms/WWTP_Holdorf_13082015_85x85_15er_pygcms.0_or.csv	122	14	cellulose,plant fibres	33335.1	1.47899	316.044	213.688	5.28938e+06	8.19854e-06
123	E:/Veroeffentlichungen/Paperinpreparation/PyvsFTIR/pygcms/WWTP_Holdorf_13082015_85x85_15er_pygcms.0_or.csv	123	14	cellulose,plant fibres	32970.1	1.41497	419.285	296.322	1.34938e+07	2.09153e-05
124	E:/Veroeffentlichungen/Paperinpreparation/PyvsFTIR/pygcms/WWTP_Holdorf_13082015_85x85_15er_pygcms.0_or.csv	124	14	cellulose,plant fibres	32605.1	1.85288	327.389	176.692	3.74621e+06	5.80662e-06
125	E:/Veroeffentlichungen/Paperinpreparation/PyvsFTIR/pygcms/WWTP_Holdorf_13082015_85x85_15er_pygcms.0_or.csv	125	14	cellulose,plant fibres	32605.1	1.06249	258.206	243.019	5.5891e+06	8.6631e-06
126	E:/Veroeffentlichungen/Paperinpreparation/PyvsFTIR/pygcms/WWTP_Holdorf_13082015_85x85_15er_pygcms.0_or.csv	126	14	cellulose,plant fibres	32240.1	1.52776	374.695	245.258	8.26082e+06	1.28043e-05
127	E:/Veroeffentlichungen/Paperinpreparation/PyvsFTIR/pygcms/WWTP_Holdorf_13082015_85x85_15er_pygcms.0_or.csv	127	14	cellulose,plant fibres	32240.1	3.08898	387.936	125.587	2.24258e+06	3.47599e-06
128	E:/Veroeffentlichungen/Paperinpreparation/PyvsFTIR/pygcms/WWTP_Holdorf_13082015_85x85_15er_pygcms.0_or.csv	128	14	cellulose,plant fibres	31996.8	1.58977	321.198	202.041	4.80563e+06	7.44873e-06
129	E:/Veroeffentlichungen/Paperinpreparation/PyvsFTIR/pygcms/WWTP_Holdorf_13082015_85x85_15er_pygcms.0_or.csv	129	14	cellulose,plant fibres	31875.2	4.24354	480.533	113.239	2.25845e+06	3.50059e-06
130	E:/Veroeffentlichungen/Paperinpreparation/PyvsFTIR/pygcms/WWTP_Holdorf_13082015_85x85_15er_pygcms.0_or.csv	130	14	cellulose,plant fibres	31145.2	1.60244	279.257	174.27	3.10847e+06	4.81812e-06
131	E:/Veroeffentlichungen/Paperinpreparation/PyvsFTIR/pygcms/WWTP_Holdorf_13082015_85x85_15er_pygcms.0_or.csv	131	14	cellulose,plant fibres	30780.2	2.09861	287.627	137.056	1.98027e+06	3.06942e-06
132	E:/Veroeffentlichungen/Paperinpreparation/PyvsFTIR/pygcms/WWTP_Holdorf_13082015_85x85_15er_pygcms.0_or.csv	132	14	cellulose,plant fibres	30780.2	1.4178	251.523	177.404	2.90135e+06	4.49709e-06
133	E:/Veroeffentlichungen/Paperinpreparation/PyvsFTIR/pygcms/WWTP_Holdorf_13082015_85x85_15er_pygcms.0_or.csv	133	14	cellulose,plant fibres	30658.5	2.83544	484.567	170.897	5.18703e+06	8.0399e-06
134	E:/Veroeffentlichungen/Paperinpreparation/PyvsFTIR/pygcms/WWTP_Holdorf_13082015_85x85_15er_pygcms.0_or.csv	134	14	cellulose,plant fibres	30171.9	2.67552	375.02	140.167	2.7005e+06	4.18577e-06
135	E:/Veroeffentlichungen/Paperinpreparation/PyvsFTIR/pygcms/WWTP_Holdorf_13082015_85x85_15er_pygcms.0_or.csv	135	14	cellulose,plant fibres	30050.2	2.11033	312.365	148.017	2.50833e+06	3.88791e-06
136	E:/Veroeffentlichungen/Paperinpreparation/PyvsFTIR/pygcms/WWTP_Holdorf_13082015_85x85_15er_pygcms.0_or.csv	136	14	cellulose,plant fibres	30050.2	2.71478	439.266	161.805	4.21512e+06	6.53344e-06
137	E:/Veroeffentlichungen/Paperinpreparation/PyvsFTIR/pygcms/WWTP_Holdorf_13082015_85x85_15er_pygcms.0_or.csv	137	14	cellulose,plant fibres	30050.2	1.69817	370.779	218.34	6.47856e+06	1.00418e-05
138	E:/Veroeffentlichungen/Paperinpreparation/PyvsFTIR/pygcms/WWTP_Holdorf_13082015_85x85_15er_pygcms.0_or.csv	138	14	cellulose,plant fibres	30050.2	1.74326	293.074	168.118	3.03603e+06	4.70584e-06
139	E:/Veroeffentlichungen/Paperinpreparation/PyvsFTIR/pygcms/WWTP_Holdorf_13082015_85x85_15er_pygcms.0_or.csv	139	14	cellulose,plant fibres	29685.3	3.32891	380.974	114.444	1.82885e+06	2.83472e-06
140	E:/Veroeffentlichungen/Paperinpreparation/PyvsFTIR/pygcms/WWTP_Holdorf_13082015_85x85_15er_pygcms.0_or.csv	140	14	cellulose,plant fibres	29441.9	3.01385	357.243	118.534	1.83969e+06	2.85151e-06
141	E:/Veroeffentlichungen/Paperinpreparation/PyvsFTIR/pygcms/WWTP_Holdorf_13082015_85x85_15er_pygcms.0_or.csv	141	14	cellulose,plant fibres	29198.6	2.31723	316.044	136.389	2.15477e+06	3.33989e-06
142	E:/Veroeffentlichungen/Paperinpreparation/PyvsFTIR/pygcms/WWTP_Holdorf_13082015_85x85_15er_pygcms.0_or.csv	142	14	cellulose,plant fibres	29077	2.90917	332.55	114.311	1.59269e+06	2.46867e-06
143	E:/Veroeffentlichungen/Paperinpreparation/PyvsFTIR/pygcms/WWTP_Holdorf_13082015_85x85_15er_pygcms.0_or.csv	143	14	cellulose,plant fibres	28712	1.86616	374.371	200.61	5.52209e+06	8.55923e-06
144	E:/Veroeffentlichungen/Paperinpreparation/PyvsFTIR/pygcms/WWTP_Holdorf_13082015_85x85_15er_pygcms.0_or.csv	144	14	cellulose,plant fibres	28468.7	1.30837	284.651	217.561	4.93823e+06	7.65425e-06
145	E:/Veroeffentlichungen/Paperinpreparation/PyvsFTIR/pygcms/WWTP_Holdorf_13082015_85x85_15er_pygcms.0_or.csv	145	14	cellulose,plant fibres	28225.3	1.60851	321.577	199.922	4.71089e+06	7.30189e-06
146	E:/Veroeffentlichungen/Paperinpreparation/PyvsFTIR/pygcms/WWTP_Holdorf_13082015_85x85_15er_pygcms.0_or.csv	146	14	cellulose,plant fibres	28103.7	1.78946	348.276	194.626	4.83529e+06	7.49469e-06
147	E:/Veroeffentlichungen/Paperinpreparation/PyvsFTIR/pygcms/WWTP_Holdorf_13082015_85x85_15er_pygcms.0_or.csv	147	14	cellulose,plant fibres	27495.4	1.80292	375.182	208.097	5.95483e+06	9.22999e-06
148	E:/Veroeffentlichungen/Paperinpreparation/PyvsFTIR/pygcms/WWTP_Holdorf_13082015_85x85_15er_pygcms.0_or.csv	148	14	cellulose,plant fibres	27495.4	2.1151	330.9	156.447	2.96843e+06	4.60107e-06
149	E:/Veroeffentlichungen/Paperinpreparation/PyvsFTIR/pygcms/WWTP_Holdorf_13082015_85x85_15er_pygcms.0_or.csv	149	14	cellulose,plant fibres	27252	2.50335	321.198	128.308	1.93809e+06	3.00404e-06
150	E:/Veroeffentlichungen/Paperinpreparation/PyvsFTIR/pygcms/WWTP_Holdorf_13082015_85x85_15er_pygcms.0_or.csv	150	14	cellulose,plant fibres	26765.4	2.45528	321.577	130.974	2.02185e+06	3.13387e-06
151	E:/Veroeffentlichungen/Paperinpreparation/PyvsFTIR/pygcms/WWTP_Holdorf_13082015_85x85_15er_pygcms.0_or.csv	151	14	cellulose,plant fibres	26035.4	1.52568	309.037	202.557	4.6473e+06	7.20331e-06
152	E:/Veroeffentlichungen/Paperinpreparation/PyvsFTIR/pygcms/WWTP_Holdorf_13082015_85x85_15er_pygcms.0_or.csv	152	14	cellulose,plant fibres	26035.4	1.48589	315.851	212.567	5.23085e+06	8.10782e-06
153	E:/Veroeffentlichungen/Paperinpreparation/PyvsFTIR/pygcms/WWTP_Holdorf_13082015_85x85_15er_pygcms.0_or.csv	153	14	cellulose,plant fibres	25670.4	3.80972	396.006	103.946	1.56826e+06	2.4308e-06
154	E:/Veroeffentlichungen/Paperinpreparation/PyvsFTIR/pygcms/WWTP_Holdorf_13082015_85x85_15er_pygcms.0_or.csv	154	14	cellulose,plant fibres	25670.4	3.22559	414.029	128.358	2.50019e+06	3.87529e-06
155	E:/Veroeffentlichungen/Paperinpreparation/PyvsFTIR/pygcms/WWTP_Holdorf_13082015_85x85_15er_pygcms.0_or.csv	155	14	cellulose,plant fibres	25548.8	2.53618	365.491	144.111	2.78205e+06	4.31218e-06
156	E:/Veroeffentlichungen/Paperinpreparation/PyvsFTIR/pygcms/WWTP_Holdorf_13082015_85x85_15er_pygcms.0_or.csv	156	14	cellulose,plant fibres	25548.8	1.31469	219.771	167.166	2.25094e+06	3.48895e-06
157	E:/Veroeffentlichungen/Paperinpreparation/PyvsFTIR/pygcms/WWTP_Holdorf_13082015_85x85_15er_pygcms.0_or.csv	157	14	cellulose,plant fibres	25427.1	1.56708	301.06	192.115	4.07263e+06	6.31257e-06
158	E:/Veroeffentlichungen/Paperinpreparation/PyvsFTIR/pygcms/WWTP_Holdorf_13082015_85x85_15er_pygcms.0_or.csv	158	14	cellulose,plant fibres	25305.5	2.66785	417.541	156.508	3.74861e+06	5.81034e-06
159	E:/Veroeffentlichungen/Paperinpreparation/PyvsFTIR/pygcms/WWTP_Holdorf_13082015_85x85_15er_pygcms.0_or.csv	159	14	cellulose,plant fibres	25183.8	3.15624	432.427	137.007	2.97506e+06	4.61134e-06
160	E:/Veroeffentlichungen/Paperinpreparation/PyvsFTIR/pygcms/WWTP_Holdorf_13082015_85x85_15er_pygcms.0_or.csv	160	14	cellulose,plant fibres	25062.1	2.70444	363.823	134.528	2.41331e+06	3.74063e-06
161	E:/Veroeffentlichungen/Paperinpreparation/PyvsFTIR/pygcms/WWTP_Holdorf_13082015_85x85_15er_pygcms.0_or.csv	161	14	cellulose,plant fibres	24940.5	2.29005	315.851	137.923	2.20218e+06	3.41338e-06
162	E:/Veroeffentlichungen/Paperinpreparation/PyvsFTIR/pygcms/WWTP_Holdorf_13082015_85x85_15er_pygcms.0_or.csv	162	14	cellulose,plant fibres	24940.5	1.58361	279.039	176.205	3.17539e+06	4.92186e-06
163	E:/Veroeffentlichungen/Paperinpreparation/PyvsFTIR/pygcms/WWTP_Holdorf_13082015_85x85_15er_pygcms.0_or.csv	163	14	cellulose,plant fibres	24697.2	2.51354	346.173	137.724	2.40662e+06	3.73026e-06
164	E:/Veroeffentlichungen/Paperinpreparation/PyvsFTIR/pygcms/WWTP_Holdorf_13082015_85x85_15er_pygcms.0_or.csv	164	14	cellulose,plant fibres	24575.5	1.75355	261.483	149.116	2.13104e+06	3.30311e-06
165	E:/Veroeffentlichungen/Paperinpreparation/PyvsFTIR/pygcms/WWTP_Holdorf_13082015_85x85_15er_pygcms.0_or.csv	165	14	cellulose,plant fibres	23967.2	2.06561	282.506	136.766	1.93679e+06	3.00202e-06
166	E:/Veroeffentlichungen/Paperinpreparation/PyvsFTIR/pygcms/WWTP_Holdorf_13082015_85x85_15er_pygcms.0_or.csv	166	14	cellulose,plant fibres	23967.2	1.03518	229.519	221.719	4.13546e+06	6.40996e-06
167	E:/Veroeffentlichungen/Paperinpreparation/PyvsFTIR/pygcms/WWTP_Holdorf_13082015_85x85_15er_pygcms.0_or.csv	167	14	cellulose,plant fibres	23845.5	2.46374	338.353	137.333	2.33894e+06	3.62535e-06
168	E:/Veroeffentlichungen/Paperinpreparation/PyvsFTIR/pygcms/WWTP_Holdorf_13082015_85x85_15er_pygcms.0_or.csv	168	14	cellulose,plant fibres	23845.5	1.42368	257.262	180.702	3.07892e+06	4.77232e-06
169	E:/Veroeffentlichungen/Paperinpreparation/PyvsFTIR/pygcms/WWTP_Holdorf_13082015_85x85_15er_pygcms.0_or.csv	169	14	cellulose,plant fibres	23845.5	2.07579	281.211	135.472	1.89159e+06	2.93197e-06
170	E:/Veroeffentlichungen/Paperinpreparation/PyvsFTIR/pygcms/WWTP_Holdorf_13082015_85x85_15er_pygcms.0_or.csv	170	14	cellulose,plant fibres	23358.9	1.93574	319.87	165.245	3.20129e+06	4.962e-06
171	E:/Veroeffentlichungen/Paperinpreparation/PyvsFTIR/pygcms/WWTP_Holdorf_13082015_85x85_15er_pygcms.0_or.csv	171	14	cellulose,plant fibres	22993.9	1.75122	265.179	151.426	2.22862e+06	3.45435e-06
172	E:/Veroeffentlichungen/Paperinpreparation/PyvsFTIR/pygcms/WWTP_Holdorf_13082015_85x85_15er_pygcms.0_or.csv	172	14	cellulose,plant fibres	22628.9	1.82905	252.006	137.779	1.75338e+06	2.71774e-06
173	E:/Veroeffentlichungen/Paperinpreparation/PyvsFTIR/pygcms/WWTP_Holdorf_13082015_85x85_15er_pygcms.0_or.csv	173	14	cellulose,plant fibres	22628.9	1.68865	281.211	166.53	2.85835e+06	4.43044e-06
174	E:/Veroeffentlichungen/Paperinpreparation/PyvsFTIR/pygcms/WWTP_Holdorf_13082015_85x85_15er_pygcms.0_or.csv	174	14	cellulose,plant fibres	22507.3	1.66313	306.467	184.271	3.81413e+06	5.91191e-06
175	E:/Veroeffentlichungen/Paperinpreparation/PyvsFTIR/pygcms/WWTP_Holdorf_13082015_85x85_15er_pygcms.0_or.csv	175	14	cellulose,plant fibres	22142.3	1.11905	195.452	174.659	2.18533e+06	3.38726e-06
176	E:/Veroeffentlichungen/Paperinpreparation/PyvsFTIR/pygcms/WWTP_Holdorf_13082015_85x85_15er_pygcms.0_or.csv	176	14	cellulose,plant fibres	22020.6	1.22245	268.598	219.72	4.7527e+06	7.36668e-06
177	E:/Veroeffentlichungen/Paperinpreparation/PyvsFTIR/pygcms/WWTP_Holdorf_13082015_85x85_15er_pygcms.0_or.csv	177	14	cellulose,plant fibres	21777.3	1.7234	233.982	135.767	1.58077e+06	2.45019e-06
178	E:/Veroeffentlichungen/Paperinpreparation/PyvsFTIR/pygcms/WWTP_Holdorf_13082015_85x85_15er_pygcms.0_or.csv	178	14	cellulose,plant fibres	21655.6	2.02342	250.067	123.586	1.39989e+06	2.16983e-06
179	E:/Veroeffentlichungen/Paperinpreparation/PyvsFTIR/pygcms/WWTP_Holdorf_13082015_85x85_15er_pygcms.0_or.csv	179	14	cellulose,plant fibres	21534	1.73029	289.524	167.327	2.97108e+06	4.60517e-06
180	E:/Veroeffentlichungen/Paperinpreparation/PyvsFTIR/pygcms/WWTP_Holdorf_13082015_85x85_15er_pygcms.0_or.csv	180	14	cellulose,plant fibres	21534	1.80665	341.93	189.262	4.4891e+06	6.9581e-06
181	E:/Veroeffentlichungen/Paperinpreparation/PyvsFTIR/pygcms/WWTP_Holdorf_13082015_85x85_15er_pygcms.0_or.csv	181	14	cellulose,plant fibres	21047.3	3.95102	377.284	95.4902	1.26091e+06	1.9544e-06
182	E:/Veroeffentlichungen/Paperinpreparation/PyvsFTIR/pygcms/WWTP_Holdorf_13082015_85x85_15er_pygcms.0_or.csv	182	14	cellulose,plant fibres	21047.3	1.68818	241.907	143.295	1.82056e+06	2.82187e-06
183	E:/Veroeffentlichungen/Paperinpreparation/PyvsFTIR/pygcms/WWTP_Holdorf_13082015_85x85_15er_pygcms.0_or.csv	183	14	cellulose,plant fibres	20925.7	1.87716	325.712	173.513	3.59416e+06	5.57094e-06
184	E:/Veroeffentlichungen/Paperinpreparation/PyvsFTIR/pygcms/WWTP_Holdorf_13082015_85x85_15er_pygcms.0_or.csv	184	14	cellulose,plant fibres	20682.4	1.57551	246.638	156.545	2.21532e+06	3.43375e-06
185	E:/Veroeffentlichungen/Paperinpreparation/PyvsFTIR/pygcms/WWTP_Holdorf_13082015_85x85_15er_pygcms.0_or.csv	185	14	cellulose,plant fibres	20317.4	1.48758	206.057	138.519	1.44912e+06	2.24613e-06
186	E:/Veroeffentlichungen/Paperinpreparation/PyvsFTIR/pygcms/WWTP_Holdorf_13082015_85x85_15er_pygcms.0_or.csv	186	14	cellulose,plant fibres	20195.7	1.14006	210.728	184.84	2.63882e+06	4.09017e-06
187	E:/Veroeffentlichungen/Paperinpreparation/PyvsFTIR/pygcms/WWTP_Holdorf_13082015_85x85_15er_pygcms.0_or.csv	187	14	cellulose,plant fibres	20074	1.64496	214.164	130.194	1.33052e+06	2.06231e-06
188	E:/Veroeffentlichungen/Paperinpreparation/PyvsFTIR/pygcms/WWTP_Holdorf_13082015_85x85_15er_pygcms.0_or.csv	188	14	cellulose,plant fibres	20074	1.85259	346.349	186.954	4.43689e+06	6.87718e-06
189	E:/Veroeffentlichungen/Paperinpreparation/PyvsFTIR/pygcms/WWTP_Holdorf_13082015_85x85_15er_pygcms.0_or.csv	189	14	cellulose,plant fibres	19830.7	1.19035	192.946	162.092	1.85804e+06	2.87997e-06
190	E:/Veroeffentlichungen/Paperinpreparation/PyvsFTIR/pygcms/WWTP_Holdorf_13082015_85x85_15er_pygcms.0_or.csv	190	14	cellulose,plant fibres	19830.7	1.30429	218.939	167.861	2.2611e+06	3.50471e-06
191	E:/Veroeffentlichungen/Paperinpreparation/PyvsFTIR/pygcms/WWTP_Holdorf_13082015_85x85_15er_pygcms.0_or.csv	191	14	cellulose,plant fibres	19709.1	1.31857	260.317	197.424	3.71877e+06	5.76409e-06
192	E:/Veroeffentlichungen/Paperinpreparation/PyvsFTIR/pygcms/WWTP_Holdorf_13082015_85x85_15er_pygcms.0_or.csv	192	14	cellulose,plant fibres	19587.4	1.392	208.114	149.507	1.70499e+06	2.64273e-06
193	E:/Veroeffentlichungen/Paperinpreparation/PyvsFTIR/pygcms/WWTP_Holdorf_13082015_85x85_15er_pygcms.0_or.csv	193	14	cellulose,plant fibres	19465.7	3.54167	334.92	94.5655	1.09775e+06	1.70151e-06
194	E:/Veroeffentlichungen/Paperinpreparation/PyvsFTIR/pygcms/WWTP_Holdorf_13082015_85x85_15er_pygcms.0_or.csv	194	14	cellulose,plant fibres	19465.7	1.38991	231.892	166.84	2.36583e+06	3.66704e-06
195	E:/Veroeffentlichungen/Paperinpreparation/PyvsFTIR/pygcms/WWTP_Holdorf_13082015_85x85_15er_pygcms.0_or.csv	195	14	cellulose,plant fibres	19344.1	2.03243	253.93	124.939	1.4528e+06	2.25184e-06
196	E:/Veroeffentlichungen/Paperinpreparation/PyvsFTIR/pygcms/WWTP_Holdorf_13082015_85x85_15er_pygcms.0_or.csv	196	14	cellulose,plant fibres	18979.1	2.79708	331.818	118.63	1.71154e+06	2.65288e-06
197	E:/Veroeffentlichungen/Paperinpreparation/PyvsFTIR/pygcms/WWTP_Holdorf_13082015_85x85_15er_pygcms.0_or.csv	197	14	cellulose,plant fibres	18857.4	1.90432	227.389	119.407	1.1883e+06	1.84187e-06
198	E:/Veroeffentlichungen/Paperinpreparation/PyvsFTIR/pygcms/WWTP_Holdorf_13082015_85x85_15er_pygcms.0_or.csv	198	14	cellulose,plant fibres	18857.4	1.93175	227.389	117.712	1.1548e+06	1.78993e-06
199	E:/Veroeffentlichungen/Paperinpreparation/PyvsFTIR/pygcms/WWTP_Holdorf_13082015_85x85_15er_pygcms.0_or.csv	199	14	cellulose,plant fibres	18735.8	1.6724	195.141	116.683	973774	1.50935e-06
200	E:/Veroeffentlichungen/Paperinpreparation/PyvsFTIR/pygcms/WWTP_Holdorf_13082015_85x85_15er_pygcms.0_or.csv	200	14	cellulose,plant fibres	18735.8	2.65748	252.006	94.8291	830597	1.28743e-06
201	E:/Veroeffentlichungen/Paperinpreparation/PyvsFTIR/pygcms/WWTP_Holdorf_13082015_85x85_15er_pygcms.0_or.csv	201	14	cellulose,plant fibres	18735.8	3.36039	321.577	95.6965	1.07938e+06	1.67304e-06
202	E:/Veroeffentlichungen/Paperinpreparation/PyvsFTIR/pygcms/WWTP_Holdorf_13082015_85x85_15er_pygcms.0_or.csv	202	14	cellulose,plant fibres	18735.8	1.75038	276.631	158.041	2.53241e+06	3.92524e-06
203	E:/Veroeffentlichungen/Paperinpreparation/PyvsFTIR/pygcms/WWTP_Holdorf_13082015_85x85_15er_pygcms.0_or.csv	203	14	cellulose,plant fibres	18614.1	3.06802	265.638	86.5827	729874	1.1313e-06
204	E:/Veroeffentlichungen/Paperinpreparation/PyvsFTIR/pygcms/WWTP_Holdorf_13082015_85x85_15er_pygcms.0_or.csv	204	14	cellulose,plant fibres	18492.5	2.75126	257.262	93.507	824441	1.27788e-06
205	E:/Veroeffentlichungen/Paperinpreparation/PyvsFTIR/pygcms/WWTP_Holdorf_13082015_85x85_15er_pygcms.0_or.csv	205	14	cellulose,plant fibres	18005.8	1.23415	172.647	139.891	1.23833e+06	1.9194e-06
206	E:/Veroeffentlichungen/Paperinpreparation/PyvsFTIR/pygcms/WWTP_Holdorf_13082015_85x85_15er_pygcms.0_or.csv	206	14	cellulose,plant fibres	17762.5	1.34872	180.905	134.131	1.19291e+06	1.84901e-06
207	E:/Veroeffentlichungen/Paperinpreparation/PyvsFTIR/pygcms/WWTP_Holdorf_13082015_85x85_15er_pygcms.0_or.csv	207	14	cellulose,plant fibres	17640.8	1.58098	251.523	159.093	2.33332e+06	3.61664e-06
208	E:/Veroeffentlichungen/Paperinpreparation/PyvsFTIR/pygcms/WWTP_Holdorf_13082015_85x85_15er_pygcms.0_or.csv	208	14	cellulose,plant fibres	17640.8	1.47452	203.383	137.932	1.41821e+06	2.19822e-06
209	E:/Veroeffentlichungen/Paperinpreparation/PyvsFTIR/pygcms/WWTP_Holdorf_13082015_85x85_15er_pygcms.0_or.csv	209	14	cellulose,plant fibres	17640.8	1.48302	203.383	137.141	1.402e+06	2.17309e-06
210	E:/Veroeffentlichungen/Paperinpreparation/PyvsFTIR/pygcms/WWTP_Holdorf_13082015_85x85_15er_pygcms.0_or.csv	210	14	cellulose,plant fibres	17640.8	3.34847	309.037	92.292	964796	1.49543e-06
211	E:/Veroeffentlichungen/Paperinpreparation/PyvsFTIR/pygcms/WWTP_Holdorf_13082015_85x85_15er_pygcms.0_or.csv	211	14	cellulose,plant fibres	17519.2	1.29042	187.51	145.309	1.45114e+06	2.24926e-06
212	E:/Veroeffentlichungen/Paperinpreparation/PyvsFTIR/pygcms/WWTP_Holdorf_13082015_85x85_15er_pygcms.0_or.csv	212	14	cellulose,plant fibres	17397.5	1.49524	206.057	137.809	1.43429e+06	2.22316e-06
213	E:/Veroeffentlichungen/Paperinpreparation/PyvsFTIR/pygcms/WWTP_Holdorf_13082015_85x85_15er_pygcms.0_or.csv	213	14	cellulose,plant fibres	17397.5	2.45295	267.008	108.852	1.15955e+06	1.79731e-06
214	E:/Veroeffentlichungen/Paperinpreparation/PyvsFTIR/pygcms/WWTP_Holdorf_13082015_85x85_15er_pygcms.0_or.csv	214	14	cellulose,plant fibres	17275.8	1.92819	238.105	123.486	1.33077e+06	2.06269e-06
215	E:/Veroeffentlichungen/Paperinpreparation/PyvsFTIR/pygcms/WWTP_Holdorf_13082015_85x85_15er_pygcms.0_or.csv	215	14	cellulose,plant fibres	17275.8	2.8043	310.608	110.761	1.39664e+06	2.1648e-06
216	E:/Veroeffentlichungen/Paperinpreparation/PyvsFTIR/pygcms/WWTP_Holdorf_13082015_85x85_15er_pygcms.0_or.csv	216	14	cellulose,plant fibres	17032.5	1.44531	187.834	129.962	1.16279e+06	1.80232e-06
217	E:/Veroeffentlichungen/Paperinpreparation/PyvsFTIR/pygcms/WWTP_Holdorf_13082015_85x85_15er_pygcms.0_or.csv	217	14	cellulose,plant fibres	16910.9	1.4766	223.34	151.253	1.87272e+06	2.90271e-06
218	E:/Veroeffentlichungen/Paperinpreparation/PyvsFTIR/pygcms/WWTP_Holdorf_13082015_85x85_15er_pygcms.0_or.csv	218	14	cellulose,plant fibres	16789.2	1.68093	259.615	154.447	2.26981e+06	3.5182e-06
219	E:/Veroeffentlichungen/Paperinpreparation/PyvsFTIR/pygcms/WWTP_Holdorf_13082015_85x85_15er_pygcms.0_or.csv	219	14	cellulose,plant fibres	16545.9	2.27218	266.78	117.411	1.34794e+06	2.08931e-06
220	E:/Veroeffentlichungen/Paperinpreparation/PyvsFTIR/pygcms/WWTP_Holdorf_13082015_85x85_15er_pygcms.0_or.csv	220	14	cellulose,plant fibres	16545.9	3.6083	367.317	101.798	1.39513e+06	2.16245e-06
221	E:/Veroeffentlichungen/Paperinpreparation/PyvsFTIR/pygcms/WWTP_Holdorf_13082015_85x85_15er_pygcms.0_or.csv	221	14	cellulose,plant fibres	16545.9	1.17208	226.317	193.09	3.09267e+06	4.79364e-06
222	E:/Veroeffentlichungen/Paperinpreparation/PyvsFTIR/pygcms/WWTP_Holdorf_13082015_85x85_15er_pygcms.0_or.csv	222	14	cellulose,plant fibres	16424.2	2.27693	266.78	117.167	1.34233e+06	2.08061e-06
223	E:/Veroeffentlichungen/Paperinpreparation/PyvsFTIR/pygcms/WWTP_Holdorf_13082015_85x85_15er_pygcms.0_or.csv	223	14	cellulose,plant fibres	16424.2	3.96396	301.262	76.0004	637784	9.88565e-07
224	E:/Veroeffentlichungen/Paperinpreparation/PyvsFTIR/pygcms/WWTP_Holdorf_13082015_85x85_15er_pygcms.0_or.csv	224	14	cellulose,plant fibres	16424.2	4.17913	310.608	74.3235	628870	9.74748e-07
225	E:/Veroeffentlichungen/Paperinpreparation/PyvsFTIR/pygcms/WWTP_Holdorf_13082015_85x85_15er_pygcms.0_or.csv	225	14	cellulose,plant fibres	16180.9	1.89786	231.892	122.186	1.2689e+06	1.96679e-06
226	E:/Veroeffentlichungen/Paperinpreparation/PyvsFTIR/pygcms/WWTP_Holdorf_13082015_85x85_15er_pygcms.0_or.csv	226	14	cellulose,plant fibres	16059.2	1.64655	192.631	116.991	966326	1.4978e-06
227	E:/Veroeffentlichungen/Paperinpreparation/PyvsFTIR/pygcms/WWTP_Holdorf_13082015_85x85_15er_pygcms.0_or.csv	227	14	cellulose,plant fibres	15937.6	2.72362	291.409	106.993	1.22268e+06	1.89516e-06
228	E:/Veroeffentlichungen/Paperinpreparation/PyvsFTIR/pygcms/WWTP_Holdorf_13082015_85x85_15er_pygcms.0_or.csv	228	14	cellulose,plant fibres	15937.6	2.60736	268.598	103.015	1.04473e+06	1.61933e-06
229	E:/Veroeffentlichungen/Paperinpreparation/PyvsFTIR/pygcms/WWTP_Holdorf_13082015_85x85_15er_pygcms.0_or.csv	229	14	cellulose,plant fibres	15937.6	1.8794	214.164	113.953	1.01929e+06	1.5799e-06
230	E:/Veroeffentlichungen/Paperinpreparation/PyvsFTIR/pygcms/WWTP_Holdorf_13082015_85x85_15er_pygcms.0_or.csv	230	14	cellulose,plant fibres	15937.6	2.45355	252.006	102.711	974407	1.51033e-06
231	E:/Veroeffentlichungen/Paperinpreparation/PyvsFTIR/pygcms/WWTP_Holdorf_13082015_85x85_15er_pygcms.0_or.csv	231	14	cellulose,plant fibres	15937.6	2.63856	238.615	90.4339	715249	1.10864e-06
232	E:/Veroeffentlichungen/Paperinpreparation/PyvsFTIR/pygcms/WWTP_Holdorf_13082015_85x85_15er_pygcms.0_or.csv	232	14	cellulose,plant fibres	15815.9	2.7035	234.501	86.7398	646664	1.00233e-06
233	E:/Veroeffentlichungen/Paperinpreparation/PyvsFTIR/pygcms/WWTP_Holdorf_13082015_85x85_15er_pygcms.0_or.csv	233	14	cellulose,plant fibres	15815.9	2.61632	294.317	112.493	1.3651e+06	2.1159e-06
234	E:/Veroeffentlichungen/Paperinpreparation/PyvsFTIR/pygcms/WWTP_Holdorf_13082015_85x85_15er_pygcms.0_or.csv	234	14	cellulose,plant fibres	15572.6	1.58652	174.4	109.926	772396	1.19721e-06
235	E:/Veroeffentlichungen/Paperinpreparation/PyvsFTIR/pygcms/WWTP_Holdorf_13082015_85x85_15er_pygcms.0_or.csv	235	14	cellulose,plant fibres	15572.6	2.44584	291.2	119.059	1.51292e+06	2.34503e-06
236	E:/Veroeffentlichungen/Paperinpreparation/PyvsFTIR/pygcms/WWTP_Holdorf_13082015_85x85_15er_pygcms.0_or.csv	236	14	cellulose,plant fibres	15572.6	1.86081	221.7	119.142	1.15344e+06	1.78783e-06
237	E:/Veroeffentlichungen/Paperinpreparation/PyvsFTIR/pygcms/WWTP_Holdorf_13082015_85x85_15er_pygcms.0_or.csv	237	14	cellulose,plant fibres	15572.6	2.74732	241.907	88.052	687421	1.0655e-06
238	E:/Veroeffentlichungen/Paperinpreparation/PyvsFTIR/pygcms/WWTP_Holdorf_13082015_85x85_15er_pygcms.0_or.csv	238	14	cellulose,plant fibres	15450.9	3.04186	277.728	91.302	848550	1.31525e-06
239	E:/Veroeffentlichungen/Paperinpreparation/PyvsFTIR/pygcms/WWTP_Holdorf_13082015_85x85_15er_pygcms.0_or.csv	239	14	cellulose,plant fibres	15450.9	1.77049	227.389	128.433	1.37474e+06	2.13084e-06
240	E:/Veroeffentlichungen/Paperinpreparation/PyvsFTIR/pygcms/WWTP_Holdorf_13082015_85x85_15er_pygcms.0_or.csv	240	14	cellulose,plant fibres	15329.3	1.07691	247.868	230.166	4.81285e+06	7.45991e-06
241	E:/Veroeffentlichungen/Paperinpreparation/PyvsFTIR/pygcms/WWTP_Holdorf_13082015_85x85_15er_pygcms.0_or.csv	241	14	cellulose,plant fibres	15086	2.41743	244.906	101.308	921266	1.42796e-06
242	E:/Veroeffentlichungen/Paperinpreparation/PyvsFTIR/pygcms/WWTP_Holdorf_13082015_85x85_15er_pygcms.0_or.csv	242	14	cellulose,plant fibres	14842.6	1.71441	238.615	139.183	1.6942e+06	2.62601e-06
243	E:/Veroeffentlichungen/Paperinpreparation/PyvsFTIR/pygcms/WWTP_Holdorf_13082015_85x85_15er_pygcms.0_or.csv	243	14	cellulose,plant fibres	14721	1.17235	157.926	134.709	1.05037e+06	1.62807e-06
244	E:/Veroeffentlichungen/Paperinpreparation/PyvsFTIR/pygcms/WWTP_Holdorf_13082015_85x85_15er_pygcms.0_or.csv	244	14	cellulose,plant fibres	14721	1.51956	192.631	126.767	1.13458e+06	1.7586e-06
245	E:/Veroeffentlichungen/Paperinpreparation/PyvsFTIR/pygcms/WWTP_Holdorf_13082015_85x85_15er_pygcms.0_or.csv	245	14	cellulose,plant fibres	14477.6	1.91808	189.767	98.9362	680813	1.05526e-06
246	E:/Veroeffentlichungen/Paperinpreparation/PyvsFTIR/pygcms/WWTP_Holdorf_13082015_85x85_15er_pygcms.0_or.csv	246	14	cellulose,plant fibres	14356	2.56948	247.868	96.4662	845411	1.31039e-06
247	E:/Veroeffentlichungen/Paperinpreparation/PyvsFTIR/pygcms/WWTP_Holdorf_13082015_85x85_15er_pygcms.0_or.csv	247	14	cellulose,plant fibres	14356	1.37496	168.727	122.714	931254	1.44344e-06
248	E:/Veroeffentlichungen/Paperinpreparation/PyvsFTIR/pygcms/WWTP_Holdorf_13082015_85x85_15er_pygcms.0_or.csv	248	14	cellulose,plant fibres	14356	3.25331	248.848	76.4907	533640	8.27142e-07
249	E:/Veroeffentlichungen/Paperinpreparation/PyvsFTIR/pygcms/WWTP_Holdorf_13082015_85x85_15er_pygcms.0_or.csv	249	14	cellulose,plant fibres	14356	2.01191	230.313	114.475	1.10621e+06	1.71463e-06
250	E:/Veroeffentlichungen/Paperinpreparation/PyvsFTIR/pygcms/WWTP_Holdorf_13082015_85x85_15er_pygcms.0_or.csv	250	14	cellulose,plant fibres	14112.7	1.9666	227.389	115.626	1.11423e+06	1.72706e-06
251	E:/Veroeffentlichungen/Paperinpreparation/PyvsFTIR/pygcms/WWTP_Holdorf_13082015_85x85_15er_pygcms.0_or.csv	251	14	cellulose,plant fibres	13991	3.12043	281.859	90.3271	842879	1.30646e-06
252	E:/Veroeffentlichungen/Paperinpreparation/PyvsFTIR/pygcms/WWTP_Holdorf_13082015_85x85_15er_pygcms.0_or.csv	252	14	cellulose,plant fibres	13869.3	1.51637	208.114	137.245	1.43677e+06	2.227e-06
253	E:/Veroeffentlichungen/Paperinpreparation/PyvsFTIR/pygcms/WWTP_Holdorf_13082015_85x85_15er_pygcms.0_or.csv	253	14	cellulose,plant fibres	13869.3	1.57518	187.834	119.246	978952	1.51738e-06
254	E:/Veroeffentlichungen/Paperinpreparation/PyvsFTIR/pygcms/WWTP_Holdorf_13082015_85x85_15er_pygcms.0_or.csv	254	14	cellulose,plant fibres	13869.3	3.52077	275.75	78.3208	619965	9.60945e-07
255	E:/Veroeffentlichungen/Paperinpreparation/PyvsFTIR/pygcms/WWTP_Holdorf_13082015_85x85_15er_pygcms.0_or.csv	255	14	cellulose,plant fibres	13747.7	2.38486	227.389	95.3469	757670	1.17439e-06
256	E:/Veroeffentlichungen/Paperinpreparation/PyvsFTIR/pygcms/WWTP_Holdorf_13082015_85x85_15er_pygcms.0_or.csv	256	14	cellulose,plant fibres	13626	1.81359	188.803	104.104	749970	1.16245e-06
257	E:/Veroeffentlichungen/Paperinpreparation/PyvsFTIR/pygcms/WWTP_Holdorf_13082015_85x85_15er_pygcms.0_or.csv	257	14	cellulose,plant fibres	13626	2.51824	281.211	111.669	1.28528e+06	1.99218e-06
258	E:/Veroeffentlichungen/Paperinpreparation/PyvsFTIR/pygcms/WWTP_Holdorf_13082015_85x85_15er_pygcms.0_or.csv	258	14	cellulose,plant fibres	13626	1.4651	216.705	147.912	1.73768e+06	2.69341e-06
259	E:/Veroeffentlichungen/Paperinpreparation/PyvsFTIR/pygcms/WWTP_Holdorf_13082015_85x85_15er_pygcms.0_or.csv	259	14	cellulose,plant fibres	13504.4	1.55347	233.722	150.451	1.93904e+06	3.00552e-06
260	E:/Veroeffentlichungen/Paperinpreparation/PyvsFTIR/pygcms/WWTP_Holdorf_13082015_85x85_15er_pygcms.0_or.csv	260	14	cellulose,plant fibres	13382.7	2.19631	220.6	100.441	815694	1.26433e-06
261	E:/Veroeffentlichungen/Paperinpreparation/PyvsFTIR/pygcms/WWTP_Holdorf_13082015_85x85_15er_pygcms.0_or.csv	261	14	cellulose,plant fibres	13261	1.36624	203.383	148.864	1.65192e+06	2.56047e-06
262	E:/Veroeffentlichungen/Paperinpreparation/PyvsFTIR/pygcms/WWTP_Holdorf_13082015_85x85_15er_pygcms.0_or.csv	262	14	cellulose,plant fibres	13139.4	1.27773	162.856	127.457	969681	1.503e-06
263	E:/Veroeffentlichungen/Paperinpreparation/PyvsFTIR/pygcms/WWTP_Holdorf_13082015_85x85_15er_pygcms.0_or.csv	263	14	cellulose,plant fibres	13139.4	1.43373	201.279	140.388	1.45398e+06	2.25366e-06
264	E:/Veroeffentlichungen/Paperinpreparation/PyvsFTIR/pygcms/WWTP_Holdorf_13082015_85x85_15er_pygcms.0_or.csv	264	14	cellulose,plant fibres	13139.4	2.95657	305.075	103.185	1.19053e+06	1.84532e-06
265	E:/Veroeffentlichungen/Paperinpreparation/PyvsFTIR/pygcms/WWTP_Holdorf_13082015_85x85_15er_pygcms.0_or.csv	265	14	cellulose,plant fibres	13139.4	1.9653	202.784	103.182	791296	1.22651e-06
266	E:/Veroeffentlichungen/Paperinpreparation/PyvsFTIR/pygcms/WWTP_Holdorf_13082015_85x85_15er_pygcms.0_or.csv	266	14	cellulose,plant fibres	12896.1	2.85806	249.58	87.3252	697568	1.08123e-06
267	E:/Veroeffentlichungen/Paperinpreparation/PyvsFTIR/pygcms/WWTP_Holdorf_13082015_85x85_15er_pygcms.0_or.csv	267	14	cellulose,plant fibres	12896.1	1.21296	165.817	136.705	1.13578e+06	1.76047e-06
268	E:/Veroeffentlichungen/Paperinpreparation/PyvsFTIR/pygcms/WWTP_Holdorf_13082015_85x85_15er_pygcms.0_or.csv	268	14	cellulose,plant fibres	12896.1	1.14252	147.983	129.523	909918	1.41037e-06
269	E:/Veroeffentlichungen/Paperinpreparation/PyvsFTIR/pygcms/WWTP_Holdorf_13082015_85x85_15er_pygcms.0_or.csv	269	14	cellulose,plant fibres	12774.4	2.23637	258.206	115.458	1.26156e+06	1.95542e-06
270	E:/Veroeffentlichungen/Paperinpreparation/PyvsFTIR/pygcms/WWTP_Holdorf_13082015_85x85_15er_pygcms.0_or.csv	270	14	cellulose,plant fibres	12774.4	1.46496	180.905	123.488	1.01111e+06	1.56722e-06
271	E:/Veroeffentlichungen/Paperinpreparation/PyvsFTIR/pygcms/WWTP_Holdorf_13082015_85x85_15er_pygcms.0_or.csv	271	14	cellulose,plant fibres	12652.7	1.12213	177.853	158.496	1.63755e+06	2.5382e-06
272	E:/Veroeffentlichungen/Paperinpreparation/PyvsFTIR/pygcms/WWTP_Holdorf_13082015_85x85_15er_pygcms.0_or.csv	272	14	cellulose,plant fibres	12531.1	1.21714	150.024	123.259	835406	1.29488e-06
273	E:/Veroeffentlichungen/Paperinpreparation/PyvsFTIR/pygcms/WWTP_Holdorf_13082015_85x85_15er_pygcms.0_or.csv	273	14	cellulose,plant fibres	12531.1	2.78953	231.892	83.1296	587347	9.10388e-07
274	E:/Veroeffentlichungen/Paperinpreparation/PyvsFTIR/pygcms/WWTP_Holdorf_13082015_85x85_15er_pygcms.0_or.csv	274	14	cellulose,plant fibres	12531.1	5.00122	272.421	54.4709	296255	4.59195e-07
275	E:/Veroeffentlichungen/Paperinpreparation/PyvsFTIR/pygcms/WWTP_Holdorf_13082015_85x85_15er_pygcms.0_or.csv	275	14	cellulose,plant fibres	12409.4	2.3701	224.969	94.9194	742898	1.15149e-06
276	E:/Veroeffentlichungen/Paperinpreparation/PyvsFTIR/pygcms/WWTP_Holdorf_13082015_85x85_15er_pygcms.0_or.csv	276	14	cellulose,plant fibres	12409.4	1.36994	154.813	113.008	724637	1.12319e-06
277	E:/Veroeffentlichungen/Paperinpreparation/PyvsFTIR/pygcms/WWTP_Holdorf_13082015_85x85_15er_pygcms.0_or.csv	277	14	cellulose,plant fibres	12409.4	2.70402	209.28	77.3958	459471	7.1218e-07
278	E:/Veroeffentlichungen/Paperinpreparation/PyvsFTIR/pygcms/WWTP_Holdorf_13082015_85x85_15er_pygcms.0_or.csv	278	14	cellulose,plant fibres	12409.4	1.84478	183.576	99.5107	666273	1.03272e-06
279	E:/Veroeffentlichungen/Paperinpreparation/PyvsFTIR/pygcms/WWTP_Holdorf_13082015_85x85_15er_pygcms.0_or.csv	279	14	cellulose,plant fibres	12287.8	2.38769	213.025	89.218	621486	9.63304e-07
280	E:/Veroeffentlichungen/Paperinpreparation/PyvsFTIR/pygcms/WWTP_Holdorf_13082015_85x85_15er_pygcms.0_or.csv	280	14	cellulose,plant fibres	12287.8	1.17985	162.856	138.031	1.13725e+06	1.76273e-06
281	E:/Veroeffentlichungen/Paperinpreparation/PyvsFTIR/pygcms/WWTP_Holdorf_13082015_85x85_15er_pygcms.0_or.csv	281	14	cellulose,plant fibres	12287.8	3.00988	273.98	91.0266	832053	1.28968e-06
282	E:/Veroeffentlichungen/Paperinpreparation/PyvsFTIR/pygcms/WWTP_Holdorf_13082015_85x85_15er_pygcms.0_or.csv	282	14	cellulose,plant fibres	12044.4	1.69132	163.973	96.9496	564885	8.75572e-07
283	E:/Veroeffentlichungen/Paperinpreparation/PyvsFTIR/pygcms/WWTP_Holdorf_13082015_85x85_15er_pygcms.0_or.csv	283	14	cellulose,plant fibres	12044.4	2.47993	217.266	87.6095	611210	9.47376e-07
284	E:/Veroeffentlichungen/Paperinpreparation/PyvsFTIR/pygcms/WWTP_Holdorf_13082015_85x85_15er_pygcms.0_or.csv	284	14	cellulose,plant fibres	11922.8	2.7047	271.302	100.308	1.0005e+06	1.55077e-06
285	E:/Veroeffentlichungen/Paperinpreparation/PyvsFTIR/pygcms/WWTP_Holdorf_13082015_85x85_15er_pygcms.0_or.csv	285	14	cellulose,plant fibres	11922.8	2.00899	174.4	86.8098	481703	7.4664e-07
286	E:/Veroeffentlichungen/Paperinpreparation/PyvsFTIR/pygcms/WWTP_Holdorf_13082015_85x85_15er_pygcms.0_or.csv	286	14	cellulose,plant fibres	11922.8	1.93038	179.555	93.0156	569386	8.82548e-07
287	E:/Veroeffentlichungen/Paperinpreparation/PyvsFTIR/pygcms/WWTP_Holdorf_13082015_85x85_15er_pygcms.0_or.csv	287	14	cellulose,plant fibres	11801.1	3.11309	231.892	74.4894	471599	7.30978e-07
288	E:/Veroeffentlichungen/Paperinpreparation/PyvsFTIR/pygcms/WWTP_Holdorf_13082015_85x85_15er_pygcms.0_or.csv	288	14	cellulose,plant fibres	11801.1	1.11244	153.63	138.102	1.07393e+06	1.66458e-06
289	E:/Veroeffentlichungen/Paperinpreparation/PyvsFTIR/pygcms/WWTP_Holdorf_13082015_85x85_15er_pygcms.0_or.csv	289	14	cellulose,plant fibres	11801.1	1.3596	178.195	131.064	1.12191e+06	1.73897e-06
290	E:/Veroeffentlichungen/Paperinpreparation/PyvsFTIR/pygcms/WWTP_Holdorf_13082015_85x85_15er_pygcms.0_or.csv	290	14	cellulose,plant fibres	11679.4	3.97119	265.179	66.7757	433384	6.71745e-07
291	E:/Veroeffentlichungen/Paperinpreparation/PyvsFTIR/pygcms/WWTP_Holdorf_13082015_85x85_15er_pygcms.0_or.csv	291	14	cellulose,plant fibres	11557.8	1.95164	198.846	101.887	756571	1.17269e-06
292	E:/Veroeffentlichungen/Paperinpreparation/PyvsFTIR/pygcms/WWTP_Holdorf_13082015_85x85_15er_pygcms.0_or.csv	292	14	cellulose,plant fibres	11436.1	1.93614	190.407	98.344	674956	1.04618e-06
293	E:/Veroeffentlichungen/Paperinpreparation/PyvsFTIR/pygcms/WWTP_Holdorf_13082015_85x85_15er_pygcms.0_or.csv	293	14	cellulose,plant fibres	11436.1	1.79297	180.905	100.897	675001	1.04625e-06
294	E:/Veroeffentlichungen/Paperinpreparation/PyvsFTIR/pygcms/WWTP_Holdorf_13082015_85x85_15er_pygcms.0_or.csv	294	14	cellulose,plant fibres	11436.1	1.39721	174.4	124.82	995888	1.54363e-06
295	E:/Veroeffentlichungen/Paperinpreparation/PyvsFTIR/pygcms/WWTP_Holdorf_13082015_85x85_15er_pygcms.0_or.csv	295	14	cellulose,plant fibres	11314.5	2.43816	181.911	74.6101	371152	5.75285e-07
296	E:/Veroeffentlichungen/Paperinpreparation/PyvsFTIR/pygcms/WWTP_Holdorf_13082015_85x85_15er_pygcms.0_or.csv	296	14	cellulose,plant fibres	11192.8	4.1545	223.34	53.7587	236571	3.66685e-07
297	E:/Veroeffentlichungen/Paperinpreparation/PyvsFTIR/pygcms/WWTP_Holdorf_13082015_85x85_15er_pygcms.0_or.csv	297	14	cellulose,plant fibres	11192.8	1.32524	205.17	154.817	1.80238e+06	2.79369e-06
298	E:/Veroeffentlichungen/Paperinpreparation/PyvsFTIR/pygcms/WWTP_Holdorf_13082015_85x85_15er_pygcms.0_or.csv	298	14	cellulose,plant fibres	11192.8	1.81394	172.647	95.1779	573228	8.88503e-07
299	E:/Veroeffentlichungen/Paperinpreparation/PyvsFTIR/pygcms/WWTP_Holdorf_13082015_85x85_15er_pygcms.0_or.csv	299	14	cellulose,plant fibres	11071.1	1.05073	244.906	233.082	4.87656e+06	7.55867e-06
300	E:/Veroeffentlichungen/Paperinpreparation/PyvsFTIR/pygcms/WWTP_Holdorf_13082015_85x85_15er_pygcms.0_or.csv	300	14	cellulose,plant fibres	11071.1	1.91482	183.576	95.8709	618423	9.58555e-07
301	E:/Veroeffentlichungen/Paperinpreparation/PyvsFTIR/pygcms/WWTP_Holdorf_13082015_85x85_15er_pygcms.0_or.csv	301	14	cellulose,plant fibres	10949.5	2.79131	213.025	76.317	454747	7.04858e-07
302	E:/Veroeffentlichungen/Paperinpreparation/PyvsFTIR/pygcms/WWTP_Holdorf_13082015_85x85_15er_pygcms.0_or.csv	302	14	cellulose,plant fibres	10827.8	2.93279	229.519	78.2597	515219	7.9859e-07
303	E:/Veroeffentlichungen/Paperinpreparation/PyvsFTIR/pygcms/WWTP_Holdorf_13082015_85x85_15er_pygcms.0_or.csv	303	14	cellulose,plant fibres	10827.8	3.58562	242.911	67.7457	408608	6.33342e-07
304	E:/Veroeffentlichungen/Paperinpreparation/PyvsFTIR/pygcms/WWTP_Holdorf_13082015_85x85_15er_pygcms.0_or.csv	304	14	cellulose,plant fibres	10827.8	4.82072	265.638	55.1033	295625	4.58219e-07
305	E:/Veroeffentlichungen/Paperinpreparation/PyvsFTIR/pygcms/WWTP_Holdorf_13082015_85x85_15er_pygcms.0_or.csv	305	14	cellulose,plant fibres	10706.2	2.22347	207.235	93.2036	659819	1.02272e-06
306	E:/Veroeffentlichungen/Paperinpreparation/PyvsFTIR/pygcms/WWTP_Holdorf_13082015_85x85_15er_pygcms.0_or.csv	306	14	cellulose,plant fibres	10706.2	2.37584	177.853	74.8593	365301	5.66216e-07
307	E:/Veroeffentlichungen/Paperinpreparation/PyvsFTIR/pygcms/WWTP_Holdorf_13082015_85x85_15er_pygcms.0_or.csv	307	14	cellulose,plant fibres	10706.2	1.5355	178.195	116.05	879600	1.36338e-06
308	E:/Veroeffentlichungen/Paperinpreparation/PyvsFTIR/pygcms/WWTP_Holdorf_13082015_85x85_15er_pygcms.0_or.csv	308	14	cellulose,plant fibres	10706.2	1.57434	171.232	108.764	742422	1.15075e-06
309	E:/Veroeffentlichungen/Paperinpreparation/PyvsFTIR/pygcms/WWTP_Holdorf_13082015_85x85_15er_pygcms.0_or.csv	309	14	cellulose,plant fibres	10584.5	2.05846	242.911	118.006	1.2398e+06	1.9217e-06
310	E:/Veroeffentlichungen/Paperinpreparation/PyvsFTIR/pygcms/WWTP_Holdorf_13082015_85x85_15er_pygcms.0_or.csv	310	14	cellulose,plant fibres	10462.8	2.04853	181.911	88.8009	525764	8.14935e-07
311	E:/Veroeffentlichungen/Paperinpreparation/PyvsFTIR/pygcms/WWTP_Holdorf_13082015_85x85_15er_pygcms.0_or.csv	311	14	cellulose,plant fibres	10341.2	1.63214	156.766	96.0493	530074	8.21615e-07
312	E:/Veroeffentlichungen/Paperinpreparation/PyvsFTIR/pygcms/WWTP_Holdorf_13082015_85x85_15er_pygcms.0_or.csv	312	14	cellulose,plant fibres	10341.2	2.3049	195.452	84.7986	515127	7.98446e-07
313	E:/Veroeffentlichungen/Paperinpreparation/PyvsFTIR/pygcms/WWTP_Holdorf_13082015_85x85_15er_pygcms.0_or.csv	313	14	cellulose,plant fibres	10219.5	2.17565	163.973	75.3672	341376	5.29133e-07
314	E:/Veroeffentlichungen/Paperinpreparation/PyvsFTIR/pygcms/WWTP_Holdorf_13082015_85x85_15er_pygcms.0_or.csv	314	14	cellulose,plant fibres	10097.9	2.42296	217.266	89.6697	640294	9.92456e-07
315	E:/Veroeffentlichungen/Paperinpreparation/PyvsFTIR/pygcms/WWTP_Holdorf_13082015_85x85_15er_pygcms.0_or.csv	315	14	cellulose,plant fibres	10097.9	1.70213	148.393	87.1808	413384	6.40745e-07
316	E:/Veroeffentlichungen/Paperinpreparation/PyvsFTIR/pygcms/WWTP_Holdorf_13082015_85x85_15er_pygcms.0_or.csv	316	14	cellulose,plant fibres	10097.9	2.55863	198.846	77.7158	440183	6.82283e-07
317	E:/Veroeffentlichungen/Paperinpreparation/PyvsFTIR/pygcms/WWTP_Holdorf_13082015_85x85_15er_pygcms.0_or.csv	317	14	cellulose,plant fibres	10097.9	2.13493	174.4	81.6887	426546	6.61147e-07
318	E:/Veroeffentlichungen/Paperinpreparation/PyvsFTIR/pygcms/WWTP_Holdorf_13082015_85x85_15er_pygcms.0_or.csv	318	14	cellulose,plant fibres	9854.53	1.57551	176.824	112.233	816355	1.26535e-06
319	E:/Veroeffentlichungen/Paperinpreparation/PyvsFTIR/pygcms/WWTP_Holdorf_13082015_85x85_15er_pygcms.0_or.csv	319	14	cellulose,plant fibres	9854.53	1.82824	187.51	102.563	722940	1.12056e-06
320	E:/Veroeffentlichungen/Paperinpreparation/PyvsFTIR/pygcms/WWTP_Holdorf_13082015_85x85_15er_pygcms.0_or.csv	320	14	cellulose,plant fibres	9854.53	1.42084	230.313	162.096	2.218e+06	3.43789e-06
321	E:/Veroeffentlichungen/Paperinpreparation/PyvsFTIR/pygcms/WWTP_Holdorf_13082015_85x85_15er_pygcms.0_or.csv	321	14	cellulose,plant fibres	9732.87	1.62473	155.988	96.0082	526991	8.16836e-07
322	E:/Veroeffentlichungen/Paperinpreparation/PyvsFTIR/pygcms/WWTP_Holdorf_13082015_85x85_15er_pygcms.0_or.csv	322	14	cellulose,plant fibres	9732.87	2.8062	207.235	73.849	414237	6.42067e-07
323	E:/Veroeffentlichungen/Paperinpreparation/PyvsFTIR/pygcms/WWTP_Holdorf_13082015_85x85_15er_pygcms.0_or.csv	323	14	cellulose,plant fibres	9732.87	4.11598	240.899	58.5277	302451	4.68798e-07
324	E:/Veroeffentlichungen/Paperinpreparation/PyvsFTIR/pygcms/WWTP_Holdorf_13082015_85x85_15er_pygcms.0_or.csv	324	14	cellulose,plant fibres	9732.87	1.26695	148.393	117.127	746149	1.15653e-06
325	E:/Veroeffentlichungen/Paperinpreparation/PyvsFTIR/pygcms/WWTP_Holdorf_13082015_85x85_15er_pygcms.0_or.csv	325	14	cellulose,plant fibres	9732.87	2.33267	187.834	80.5233	446390	6.91904e-07
326	E:/Veroeffentlichungen/Paperinpreparation/PyvsFTIR/pygcms/WWTP_Holdorf_13082015_85x85_15er_pygcms.0_or.csv	326	14	cellulose,plant fibres	9732.87	1.556	134.638	86.5286	369474	5.72685e-07
327	E:/Veroeffentlichungen/Paperinpreparation/PyvsFTIR/pygcms/WWTP_Holdorf_13082015_85x85_15er_pygcms.0_or.csv	327	14	cellulose,plant fibres	9732.87	3.47129	227.389	65.5057	357622	5.54315e-07
328	E:/Veroeffentlichungen/Paperinpreparation/PyvsFTIR/pygcms/WWTP_Holdorf_13082015_85x85_15er_pygcms.0_or.csv	328	14	cellulose,plant fibres	9611.21	1.86526	166.914	89.4857	489888	7.59327e-07
329	E:/Veroeffentlichungen/Paperinpreparation/PyvsFTIR/pygcms/WWTP_Holdorf_13082015_85x85_15er_pygcms.0_or.csv	329	14	cellulose,plant fibres	9611.21	1.93222	207.235	107.252	873720	1.35427e-06
330	E:/Veroeffentlichungen/Paperinpreparation/PyvsFTIR/pygcms/WWTP_Holdorf_13082015_85x85_15er_pygcms.0_or.csv	330	14	cellulose,plant fibres	9611.21	3.73472	321.577	86.1047	873848	1.35446e-06
331	E:/Veroeffentlichungen/Paperinpreparation/PyvsFTIR/pygcms/WWTP_Holdorf_13082015_85x85_15er_pygcms.0_or.csv	331	14	cellulose,plant fibres	9489.55	1.81022	210.728	116.41	1.04665e+06	1.6223e-06
332	E:/Veroeffentlichungen/Paperinpreparation/PyvsFTIR/pygcms/WWTP_Holdorf_13082015_85x85_15er_pygcms.0_or.csv	332	14	cellulose,plant fibres	9489.55	2.4323	174.4	71.7016	328624	5.09367e-07
333	E:/Veroeffentlichungen/Paperinpreparation/PyvsFTIR/pygcms/WWTP_Holdorf_13082015_85x85_15er_pygcms.0_or.csv	333	14	cellulose,plant fibres	9489.55	1.25843	165.817	131.765	1.05519e+06	1.63554e-06
334	E:/Veroeffentlichungen/Paperinpreparation/PyvsFTIR/pygcms/WWTP_Holdorf_13082015_85x85_15er_pygcms.0_or.csv	334	14	cellulose,plant fibres	9367.89	1.19351	125.761	105.371	511786	7.93269e-07
335	E:/Veroeffentlichungen/Paperinpreparation/PyvsFTIR/pygcms/WWTP_Holdorf_13082015_85x85_15er_pygcms.0_or.csv	335	14	cellulose,plant fibres	9367.89	4.94806	270.404	54.6485	295982	4.58773e-07
336	E:/Veroeffentlichungen/Paperinpreparation/PyvsFTIR/pygcms/WWTP_Holdorf_13082015_85x85_15er_pygcms.0_or.csv	336	14	cellulose,plant fibres	9246.23	3.56213	209.28	58.7512	264763	4.10383e-07
337	E:/Veroeffentlichungen/Paperinpreparation/PyvsFTIR/pygcms/WWTP_Holdorf_13082015_85x85_15er_pygcms.0_or.csv	337	14	cellulose,plant fibres	9124.57	2.19406	207.235	94.4526	677622	1.05031e-06
338	E:/Veroeffentlichungen/Paperinpreparation/PyvsFTIR/pygcms/WWTP_Holdorf_13082015_85x85_15er_pygcms.0_or.csv	338	14	cellulose,plant fibres	9124.57	6.30886	258.206	40.9275	158523	2.45711e-07
339	E:/Veroeffentlichungen/Paperinpreparation/PyvsFTIR/pygcms/WWTP_Holdorf_13082015_85x85_15er_pygcms.0_or.csv	339	14	cellulose,plant fibres	9002.91	1.09687	121.83	111.071	550879	8.53862e-07
340	E:/Veroeffentlichungen/Paperinpreparation/PyvsFTIR/pygcms/WWTP_Holdorf_13082015_85x85_15er_pygcms.0_or.csv	340	14	cellulose,plant fibres	9002.91	2.28289	153.63	67.2965	255010	3.95266e-07
341	E:/Veroeffentlichungen/Paperinpreparation/PyvsFTIR/pygcms/WWTP_Holdorf_13082015_85x85_15er_pygcms.0_or.csv	341	14	cellulose,plant fibres	8881.25	1.91159	165.45	86.5512	454265	7.04111e-07
342	E:/Veroeffentlichungen/Paperinpreparation/PyvsFTIR/pygcms/WWTP_Holdorf_13082015_85x85_15er_pygcms.0_or.csv	342	14	cellulose,plant fibres	8881.25	2.48898	177.853	71.4564	332845	5.15909e-07
343	E:/Veroeffentlichungen/Paperinpreparation/PyvsFTIR/pygcms/WWTP_Holdorf_13082015_85x85_15er_pygcms.0_or.csv	343	14	cellulose,plant fibres	8881.25	4.06836	221.7	54.4938	241300	3.74014e-07
344	E:/Veroeffentlichungen/Paperinpreparation/PyvsFTIR/pygcms/WWTP_Holdorf_13082015_85x85_15er_pygcms.0_or.csv	344	14	cellulose,plant fibres	8759.58	1.74734	134.186	76.7943	290042	4.49565e-07
345	E:/Veroeffentlichungen/Paperinpreparation/PyvsFTIR/pygcms/WWTP_Holdorf_13082015_85x85_15er_pygcms.0_or.csv	345	14	cellulose,plant fibres	8759.58	1.35977	133.276	98.0138	469270	7.27369e-07
346	E:/Veroeffentlichungen/Paperinpreparation/PyvsFTIR/pygcms/WWTP_Holdorf_13082015_85x85_15er_pygcms.0_or.csv	346	14	cellulose,plant fibres	8759.58	2.98235	195.141	65.4319	306213	4.7463e-07
347	E:/Veroeffentlichungen/Paperinpreparation/PyvsFTIR/pygcms/WWTP_Holdorf_13082015_85x85_15er_pygcms.0_or.csv	347	14	cellulose,plant fibres	8759.58	2.34663	220.6	94.0073	714539	1.10753e-06
348	E:/Veroeffentlichungen/Paperinpreparation/PyvsFTIR/pygcms/WWTP_Holdorf_13082015_85x85_15er_pygcms.0_or.csv	348	14	cellulose,plant fibres	8637.92	1.38811	128.631	92.6658	404838	6.27498e-07
349	E:/Veroeffentlichungen/Paperinpreparation/PyvsFTIR/pygcms/WWTP_Holdorf_13082015_85x85_15er_pygcms.0_or.csv	349	14	cellulose,plant fibres	8637.92	1.29507	129.103	99.6878	470236	7.28867e-07
350	E:/Veroeffentlichungen/Paperinpreparation/PyvsFTIR/pygcms/WWTP_Holdorf_13082015_85x85_15er_pygcms.0_or.csv	350	14	cellulose,plant fibres	8637.92	5.56361	272.867	49.0449	240567	3.72879e-07
351	E:/Veroeffentlichungen/Paperinpreparation/PyvsFTIR/pygcms/WWTP_Holdorf_13082015_85x85_15er_pygcms.0_or.csv	351	14	cellulose,plant fibres	8516.26	1.79241	168.366	93.9326	544481	8.43945e-07
352	E:/Veroeffentlichungen/Paperinpreparation/PyvsFTIR/pygcms/WWTP_Holdorf_13082015_85x85_15er_pygcms.0_or.csv	352	14	cellulose,plant fibres	8516.26	2.35774	180.905	76.7283	390355	6.0505e-07
353	E:/Veroeffentlichungen/Paperinpreparation/PyvsFTIR/pygcms/WWTP_Holdorf_13082015_85x85_15er_pygcms.0_or.csv	353	14	cellulose,plant fibres	8516.26	1.26044	138.206	109.649	609015	9.43974e-07
354	E:/Veroeffentlichungen/Paperinpreparation/PyvsFTIR/pygcms/WWTP_Holdorf_13082015_85x85_15er_pygcms.0_or.csv	354	14	cellulose,plant fibres	8516.26	1.84605	139.52	75.5774	292090	4.52739e-07
355	E:/Veroeffentlichungen/Paperinpreparation/PyvsFTIR/pygcms/WWTP_Holdorf_13082015_85x85_15er_pygcms.0_or.csv	355	14	cellulose,plant fibres	8516.26	1.31452	136.434	103.79	538676	8.34947e-07
356	E:/Veroeffentlichungen/Paperinpreparation/PyvsFTIR/pygcms/WWTP_Holdorf_13082015_85x85_15er_pygcms.0_or.csv	356	14	cellulose,plant fibres	8516.26	2.34372	198.846	84.842	524609	8.13144e-07
357	E:/Veroeffentlichungen/Paperinpreparation/PyvsFTIR/pygcms/WWTP_Holdorf_13082015_85x85_15er_pygcms.0_or.csv	357	14	cellulose,plant fibres	8516.26	2.22723	159.077	71.4237	297433	4.61021e-07
358	E:/Veroeffentlichungen/Paperinpreparation/PyvsFTIR/pygcms/WWTP_Holdorf_13082015_85x85_15er_pygcms.0_or.csv	358	14	cellulose,plant fibres	8394.6	1.57832	171.232	108.49	738687	1.14496e-06
359	E:/Veroeffentlichungen/Paperinpreparation/PyvsFTIR/pygcms/WWTP_Holdorf_13082015_85x85_15er_pygcms.0_or.csv	359	14	cellulose,plant fibres	8394.6	2.11321	143.814	68.0547	244126	3.78395e-07
360	E:/Veroeffentlichungen/Paperinpreparation/PyvsFTIR/pygcms/WWTP_Holdorf_13082015_85x85_15er_pygcms.0_or.csv	360	14	cellulose,plant fibres	8394.6	2.54825	184.896	72.5582	356778	5.53006e-07
361	E:/Veroeffentlichungen/Paperinpreparation/PyvsFTIR/pygcms/WWTP_Holdorf_13082015_85x85_15er_pygcms.0_or.csv	361	14	cellulose,plant fibres	8394.6	1.14859	133.276	116.034	657688	1.01942e-06
362	E:/Veroeffentlichungen/Paperinpreparation/PyvsFTIR/pygcms/WWTP_Holdorf_13082015_85x85_15er_pygcms.0_or.csv	362	14	cellulose,plant fibres	8394.6	1.36096	123.319	90.6122	371108	5.75217e-07
363	E:/Veroeffentlichungen/Paperinpreparation/PyvsFTIR/pygcms/WWTP_Holdorf_13082015_85x85_15er_pygcms.0_or.csv	363	14	cellulose,plant fibres	8394.6	2.87186	202.784	70.6108	370572	5.74386e-07
364	E:/Veroeffentlichungen/Paperinpreparation/PyvsFTIR/pygcms/WWTP_Holdorf_13082015_85x85_15er_pygcms.0_or.csv	364	14	cellulose,plant fibres	8272.94	2.27441	148.393	65.2449	231529	3.5887e-07
365	E:/Veroeffentlichungen/Paperinpreparation/PyvsFTIR/pygcms/WWTP_Holdorf_13082015_85x85_15er_pygcms.0_or.csv	365	14	cellulose,plant fibres	8272.94	1.52753	163.973	107.345	692520	1.07341e-06
366	E:/Veroeffentlichungen/Paperinpreparation/PyvsFTIR/pygcms/WWTP_Holdorf_13082015_85x85_15er_pygcms.0_or.csv	366	14	cellulose,plant fibres	8272.94	2.64984	223.068	84.1816	579386	8.98049e-07
367	E:/Veroeffentlichungen/Paperinpreparation/PyvsFTIR/pygcms/WWTP_Holdorf_13082015_85x85_15er_pygcms.0_or.csv	367	14	cellulose,plant fibres	8272.94	1.57215	134.638	85.6395	361921	5.60977e-07
368	E:/Veroeffentlichungen/Paperinpreparation/PyvsFTIR/pygcms/WWTP_Holdorf_13082015_85x85_15er_pygcms.0_or.csv	368	14	cellulose,plant fibres	8272.94	1.10562	119.308	107.911	509206	7.89269e-07
369	E:/Veroeffentlichungen/Paperinpreparation/PyvsFTIR/pygcms/WWTP_Holdorf_13082015_85x85_15er_pygcms.0_or.csv	369	14	cellulose,plant fibres	8272.94	1.61507	134.638	83.3637	342941	5.31558e-07
370	E:/Veroeffentlichungen/Paperinpreparation/PyvsFTIR/pygcms/WWTP_Holdorf_13082015_85x85_15er_pygcms.0_or.csv	370	14	cellulose,plant fibres	8272.94	1.95707	134.186	68.5645	231207	3.58371e-07
371	E:/Veroeffentlichungen/Paperinpreparation/PyvsFTIR/pygcms/WWTP_Holdorf_13082015_85x85_15er_pygcms.0_or.csv	371	14	cellulose,plant fibres	8151.28	1.06201	134.186	126.351	785158	1.217e-06
372	E:/Veroeffentlichungen/Paperinpreparation/PyvsFTIR/pygcms/WWTP_Holdorf_13082015_85x85_15er_pygcms.0_or.csv	372	14	cellulose,plant fibres	8151.28	2.67357	156.766	58.6354	197546	3.06196e-07
373	E:/Veroeffentlichungen/Paperinpreparation/PyvsFTIR/pygcms/WWTP_Holdorf_13082015_85x85_15er_pygcms.0_or.csv	373	14	cellulose,plant fibres	8151.28	2.37001	211.879	89.4001	620671	9.62041e-07
374	E:/Veroeffentlichungen/Paperinpreparation/PyvsFTIR/pygcms/WWTP_Holdorf_13082015_85x85_15er_pygcms.0_or.csv	374	14	cellulose,plant fibres	8151.28	3.79276	179.555	47.3416	147496	2.28619e-07
375	E:/Veroeffentlichungen/Paperinpreparation/PyvsFTIR/pygcms/WWTP_Holdorf_13082015_85x85_15er_pygcms.0_or.csv	375	14	cellulose,plant fibres	8151.28	5.18557	237.593	45.8182	182813	2.8336e-07
376	E:/Veroeffentlichungen/Paperinpreparation/PyvsFTIR/pygcms/WWTP_Holdorf_13082015_85x85_15er_pygcms.0_or.csv	376	14	cellulose,plant fibres	8151.28	3.16127	218.939	69.2567	384896	5.96589e-07
377	E:/Veroeffentlichungen/Paperinpreparation/PyvsFTIR/pygcms/WWTP_Holdorf_13082015_85x85_15er_pygcms.0_or.csv	377	14	cellulose,plant fibres	8151.28	1.15874	118.797	102.523	457659	7.09371e-07
378	E:/Veroeffentlichungen/Paperinpreparation/PyvsFTIR/pygcms/WWTP_Holdorf_13082015_85x85_15er_pygcms.0_or.csv	378	14	cellulose,plant fibres	8151.28	2.09922	165.45	78.8151	376689	5.83868e-07
379	E:/Veroeffentlichungen/Paperinpreparation/PyvsFTIR/pygcms/WWTP_Holdorf_13082015_85x85_15er_pygcms.0_or.csv	379	14	cellulose,plant fibres	8151.28	1.52459	123.319	80.8868	295721	4.58368e-07
380	E:/Veroeffentlichungen/Paperinpreparation/PyvsFTIR/pygcms/WWTP_Holdorf_13082015_85x85_15er_pygcms.0_or.csv	380	14	cellulose,plant fibres	8151.28	2.18009	178.195	81.7376	436351	6.76345e-07
381	E:/Veroeffentlichungen/Paperinpreparation/PyvsFTIR/pygcms/WWTP_Holdorf_13082015_85x85_15er_pygcms.0_or.csv	381	14	cellulose,plant fibres	8151.28	2.44794	160.599	65.6058	253352	3.92695e-07
382	E:/Veroeffentlichungen/Paperinpreparation/PyvsFTIR/pygcms/WWTP_Holdorf_13082015_85x85_15er_pygcms.0_or.csv	382	14	cellulose,plant fibres	8151.28	1.28412	153.234	119.33	799742	1.2396e-06
383	E:/Veroeffentlichungen/Paperinpreparation/PyvsFTIR/pygcms/WWTP_Holdorf_13082015_85x85_15er_pygcms.0_or.csv	383	14	cellulose,plant fibres	8029.62	1.30138	153.234	117.747	778668	1.20694e-06
384	E:/Veroeffentlichungen/Paperinpreparation/PyvsFTIR/pygcms/WWTP_Holdorf_13082015_85x85_15er_pygcms.0_or.csv	384	14	cellulose,plant fibres	8029.62	2.02961	157.926	77.8106	350451	5.43198e-07
385	E:/Veroeffentlichungen/Paperinpreparation/PyvsFTIR/pygcms/WWTP_Holdorf_13082015_85x85_15er_pygcms.0_or.csv	385	14	cellulose,plant fibres	8029.62	1.83358	165.817	90.4334	497032	7.70399e-07
386	E:/Veroeffentlichungen/Paperinpreparation/PyvsFTIR/pygcms/WWTP_Holdorf_13082015_85x85_15er_pygcms.0_or.csv	386	14	cellulose,plant fibres	8029.62	1.72879	155.988	90.2293	465460	7.21462e-07
387	E:/Veroeffentlichungen/Paperinpreparation/PyvsFTIR/pygcms/WWTP_Holdorf_13082015_85x85_15er_pygcms.0_or.csv	387	14	cellulose,plant fibres	8029.62	1.65926	157.926	95.1784	524355	8.12751e-07
388	E:/Veroeffentlichungen/Paperinpreparation/PyvsFTIR/pygcms/WWTP_Holdorf_13082015_85x85_15er_pygcms.0_or.csv	388	14	cellulose,plant fibres	8029.62	2.01015	184.896	91.9815	573359	8.88707e-07
389	E:/Veroeffentlichungen/Paperinpreparation/PyvsFTIR/pygcms/WWTP_Holdorf_13082015_85x85_15er_pygcms.0_or.csv	389	14	cellulose,plant fibres	7907.96	1.76879	168.727	95.391	562723	8.72221e-07
390	E:/Veroeffentlichungen/Paperinpreparation/PyvsFTIR/pygcms/WWTP_Holdorf_13082015_85x85_15er_pygcms.0_or.csv	390	14	cellulose,plant fibres	7907.96	1.25019	138.206	110.547	619041	9.59514e-07
391	E:/Veroeffentlichungen/Paperinpreparation/PyvsFTIR/pygcms/WWTP_Holdorf_13082015_85x85_15er_pygcms.0_or.csv	391	14	cellulose,plant fibres	7907.96	1.6901	129.103	76.3875	276107	4.27965e-07
392	E:/Veroeffentlichungen/Paperinpreparation/PyvsFTIR/pygcms/WWTP_Holdorf_13082015_85x85_15er_pygcms.0_or.csv	392	14	cellulose,plant fibres	7907.96	1.41275	156.766	110.965	707485	1.0966e-06
393	E:/Veroeffentlichungen/Paperinpreparation/PyvsFTIR/pygcms/WWTP_Holdorf_13082015_85x85_15er_pygcms.0_or.csv	393	14	cellulose,plant fibres	7786.3	3.01699	180.905	59.9622	238399	3.69518e-07
394	E:/Veroeffentlichungen/Paperinpreparation/PyvsFTIR/pygcms/WWTP_Holdorf_13082015_85x85_15er_pygcms.0_or.csv	394	14	cellulose,plant fibres	7786.3	2.35222	157.926	67.139	260915	4.04418e-07
395	E:/Veroeffentlichungen/Paperinpreparation/PyvsFTIR/pygcms/WWTP_Holdorf_13082015_85x85_15er_pygcms.0_or.csv	395	14	cellulose,plant fibres	7664.64	1.92046	132.819	69.1597	232843	3.60906e-07
396	E:/Veroeffentlichungen/Paperinpreparation/PyvsFTIR/pygcms/WWTP_Holdorf_13082015_85x85_15er_pygcms.0_or.csv	396	14	cellulose,plant fibres	7664.64	3.93236	197.311	50.1762	182071	2.82211e-07
397	E:/Veroeffentlichungen/Paperinpreparation/PyvsFTIR/pygcms/WWTP_Holdorf_13082015_85x85_15er_pygcms.0_or.csv	397	14	cellulose,plant fibres	7664.64	2.06902	148.393	71.7218	279778	4.33656e-07
398	E:/Veroeffentlichungen/Paperinpreparation/PyvsFTIR/pygcms/WWTP_Holdorf_13082015_85x85_15er_pygcms.0_or.csv	398	14	cellulose,plant fibres	7664.64	2.50477	168.004	67.0737	277026	4.2939e-07
399	E:/Veroeffentlichungen/Paperinpreparation/PyvsFTIR/pygcms/WWTP_Holdorf_13082015_85x85_15er_pygcms.0_or.csv	399	14	cellulose,plant fibres	7664.64	1.19994	157.926	131.611	1.00261e+06	1.55405e-06
400	E:/Veroeffentlichungen/Paperinpreparation/PyvsFTIR/pygcms/WWTP_Holdorf_13082015_85x85_15er_pygcms.0_or.csv	400	14	cellulose,plant fibres	7664.64	1.04631	123.319	117.861	627870	9.73199e-07
401	E:/Veroeffentlichungen/Paperinpreparation/PyvsFTIR/pygcms/WWTP_Holdorf_13082015_85x85_15er_pygcms.0_or.csv	401	14	cellulose,plant fibres	7542.98	1.31444	112.484	85.5757	301919	4.67974e-07
402	E:/Veroeffentlichungen/Paperinpreparation/PyvsFTIR/pygcms/WWTP_Holdorf_13082015_85x85_15er_pygcms.0_or.csv	402	14	cellulose,plant fibres	7542.98	1.62048	134.186	82.806	337230	5.22706e-07
403	E:/Veroeffentlichungen/Paperinpreparation/PyvsFTIR/pygcms/WWTP_Holdorf_13082015_85x85_15er_pygcms.0_or.csv	403	14	cellulose,plant fibres	7421.31	1.54422	166.914	108.089	714752	1.10787e-06
404	E:/Veroeffentlichungen/Paperinpreparation/PyvsFTIR/pygcms/WWTP_Holdorf_13082015_85x85_15er_pygcms.0_or.csv	404	14	cellulose,plant fibres	7421.31	2.85108	153.234	53.7458	162233	2.51462e-07
405	E:/Veroeffentlichungen/Paperinpreparation/PyvsFTIR/pygcms/WWTP_Holdorf_13082015_85x85_15er_pygcms.0_or.csv	405	14	cellulose,plant fibres	7421.31	3.90695	184.896	47.325	151777	2.35255e-07
406	E:/Veroeffentlichungen/Paperinpreparation/PyvsFTIR/pygcms/WWTP_Holdorf_13082015_85x85_15er_pygcms.0_or.csv	406	14	cellulose,plant fibres	7299.65	2.46113	154.813	62.9034	224520	3.48005e-07
407	E:/Veroeffentlichungen/Paperinpreparation/PyvsFTIR/pygcms/WWTP_Holdorf_13082015_85x85_15er_pygcms.0_or.csv	407	14	cellulose,plant fibres	7299.65	1.75617	125.761	71.611	236376	3.66383e-07
408	E:/Veroeffentlichungen/Paperinpreparation/PyvsFTIR/pygcms/WWTP_Holdorf_13082015_85x85_15er_pygcms.0_or.csv	408	14	cellulose,plant fibres	7299.65	2.34282	134.638	57.4686	162977	2.52614e-07
409	E:/Veroeffentlichungen/Paperinpreparation/PyvsFTIR/pygcms/WWTP_Holdorf_13082015_85x85_15er_pygcms.0_or.csv	409	14	cellulose,plant fibres	7177.99	1.81993	125.761	69.1023	220104	3.41162e-07
410	E:/Veroeffentlichungen/Paperinpreparation/PyvsFTIR/pygcms/WWTP_Holdorf_13082015_85x85_15er_pygcms.0_or.csv	410	14	cellulose,plant fibres	7177.99	1.93473	163.973	84.7525	431691	6.69121e-07
411	E:/Veroeffentlichungen/Paperinpreparation/PyvsFTIR/pygcms/WWTP_Holdorf_13082015_85x85_15er_pygcms.0_or.csv	411	14	cellulose,plant fibres	7177.99	2.33447	182.579	78.2102	409330	6.34462e-07
412	E:/Veroeffentlichungen/Paperinpreparation/PyvsFTIR/pygcms/WWTP_Holdorf_13082015_85x85_15er_pygcms.0_or.csv	412	14	cellulose,plant fibres	7177.99	2.46863	174.4	70.6462	319021	4.94483e-07
413	E:/Veroeffentlichungen/Paperinpreparation/PyvsFTIR/pygcms/WWTP_Holdorf_13082015_85x85_15er_pygcms.0_or.csv	413	14	cellulose,plant fibres	7177.99	1.96991	174.4	88.5318	501003	7.76555e-07
414	E:/Veroeffentlichungen/Paperinpreparation/PyvsFTIR/pygcms/WWTP_Holdorf_13082015_85x85_15er_pygcms.0_or.csv	414	14	cellulose,plant fibres	7177.99	4.52965	241.907	53.4052	252878	3.91961e-07
415	E:/Veroeffentlichungen/Paperinpreparation/PyvsFTIR/pygcms/WWTP_Holdorf_13082015_85x85_15er_pygcms.0_or.csv	415	14	cellulose,plant fibres	7177.99	2.01125	147.159	73.1676	288749	4.4756e-07
416	E:/Veroeffentlichungen/Paperinpreparation/PyvsFTIR/pygcms/WWTP_Holdorf_13082015_85x85_15er_pygcms.0_or.csv	416	14	cellulose,plant fibres	7056.33	1.46352	113.561	77.5944	250603	3.88434e-07
417	E:/Veroeffentlichungen/Paperinpreparation/PyvsFTIR/pygcms/WWTP_Holdorf_13082015_85x85_15er_pygcms.0_or.csv	417	14	cellulose,plant fibres	7056.33	2.02393	129.103	63.7881	192536	2.98431e-07
418	E:/Veroeffentlichungen/Paperinpreparation/PyvsFTIR/pygcms/WWTP_Holdorf_13082015_85x85_15er_pygcms.0_or.csv	418	14	cellulose,plant fibres	7056.33	4.84698	205.17	42.3295	134740	2.08847e-07
419	E:/Veroeffentlichungen/Paperinpreparation/PyvsFTIR/pygcms/WWTP_Holdorf_13082015_85x85_15er_pygcms.0_or.csv	419	14	cellulose,plant fibres	7056.33	1.28894	108.633	84.2809	282824	4.38378e-07
420	E:/Veroeffentlichungen/Paperinpreparation/PyvsFTIR/pygcms/WWTP_Holdorf_13082015_85x85_15er_pygcms.0_or.csv	420	14	cellulose,plant fibres	6934.67	4.26815	195.141	45.7202	149507	2.31736e-07
421	E:/Veroeffentlichungen/Paperinpreparation/PyvsFTIR/pygcms/WWTP_Holdorf_13082015_85x85_15er_pygcms.0_or.csv	421	14	cellulose,plant fibres	6934.67	1.95722	143.39	73.2621	282081	4.37226e-07
422	E:/Veroeffentlichungen/Paperinpreparation/PyvsFTIR/pygcms/WWTP_Holdorf_13082015_85x85_15er_pygcms.0_or.csv	422	14	cellulose,plant fibres	6934.67	1.9646	134.638	68.5323	231769	3.59242e-07
423	E:/Veroeffentlichungen/Paperinpreparation/PyvsFTIR/pygcms/WWTP_Holdorf_13082015_85x85_15er_pygcms.0_or.csv	423	14	cellulose,plant fibres	6934.67	2.13312	153.234	71.8353	289819	4.4922e-07
424	E:/Veroeffentlichungen/Paperinpreparation/PyvsFTIR/pygcms/WWTP_Holdorf_13082015_85x85_15er_pygcms.0_or.csv	424	14	cellulose,plant fibres	6934.67	2.7406	198.846	72.5558	383670	5.94689e-07
425	E:/Veroeffentlichungen/Paperinpreparation/PyvsFTIR/pygcms/WWTP_Holdorf_13082015_85x85_15er_pygcms.0_or.csv	425	14	cellulose,plant fibres	6934.67	2.47374	145.077	58.6468	182887	2.83476e-07
426	E:/Veroeffentlichungen/Paperinpreparation/PyvsFTIR/pygcms/WWTP_Holdorf_13082015_85x85_15er_pygcms.0_or.csv	426	14	cellulose,plant fibres	6934.67	2.05013	143.814	70.1485	259378	4.02036e-07
427	E:/Veroeffentlichungen/Paperinpreparation/PyvsFTIR/pygcms/WWTP_Holdorf_13082015_85x85_15er_pygcms.0_or.csv	427	14	cellulose,plant fibres	6813.01	1.87933	132.819	70.6735	243147	3.76878e-07
428	E:/Veroeffentlichungen/Paperinpreparation/PyvsFTIR/pygcms/WWTP_Holdorf_13082015_85x85_15er_pygcms.0_or.csv	428	14	cellulose,plant fibres	6813.01	1.82332	141.253	77.4703	310717	4.81611e-07
429	E:/Veroeffentlichungen/Paperinpreparation/PyvsFTIR/pygcms/WWTP_Holdorf_13082015_85x85_15er_pygcms.0_or.csv	429	14	cellulose,plant fibres	6813.01	3.04475	183.576	60.2926	244590	3.79115e-07
430	E:/Veroeffentlichungen/Paperinpreparation/PyvsFTIR/pygcms/WWTP_Holdorf_13082015_85x85_15er_pygcms.0_or.csv	430	14	cellulose,plant fibres	6813.01	1.89387	171.232	90.4134	513035	7.95204e-07
431	E:/Veroeffentlichungen/Paperinpreparation/PyvsFTIR/pygcms/WWTP_Holdorf_13082015_85x85_15er_pygcms.0_or.csv	431	14	cellulose,plant fibres	6813.01	1.7077	129.103	75.6006	270447	4.19193e-07
432	E:/Veroeffentlichungen/Paperinpreparation/PyvsFTIR/pygcms/WWTP_Holdorf_13082015_85x85_15er_pygcms.0_or.csv	432	14	cellulose,plant fibres	6691.35	2.21703	157.926	71.2328	293704	4.55241e-07
433	E:/Veroeffentlichungen/Paperinpreparation/PyvsFTIR/pygcms/WWTP_Holdorf_13082015_85x85_15er_pygcms.0_or.csv	433	14	cellulose,plant fibres	6691.35	5.81803	278.385	47.8486	233604	3.62086e-07
434	E:/Veroeffentlichungen/Paperinpreparation/PyvsFTIR/pygcms/WWTP_Holdorf_13082015_85x85_15er_pygcms.0_or.csv	434	14	cellulose,plant fibres	6569.69	1.88735	129.103	68.4044	221412	3.43188e-07
435	E:/Veroeffentlichungen/Paperinpreparation/PyvsFTIR/pygcms/WWTP_Holdorf_13082015_85x85_15er_pygcms.0_or.csv	435	14	cellulose,plant fibres	6569.69	2.32868	165.45	71.0489	306111	4.74472e-07
436	E:/Veroeffentlichungen/Paperinpreparation/PyvsFTIR/pygcms/WWTP_Holdorf_13082015_85x85_15er_pygcms.0_or.csv	436	14	cellulose,plant fibres	6569.69	1.54404	121.33	78.5798	274591	4.25616e-07
437	E:/Veroeffentlichungen/Paperinpreparation/PyvsFTIR/pygcms/WWTP_Holdorf_13082015_85x85_15er_pygcms.0_or.csv	437	14	cellulose,plant fibres	6569.69	2.56369	134.186	52.3408	134736	2.08841e-07
438	E:/Veroeffentlichungen/Paperinpreparation/PyvsFTIR/pygcms/WWTP_Holdorf_13082015_85x85_15er_pygcms.0_or.csv	438	14	cellulose,plant fibres	6569.69	1.86911	156.766	83.872	404187	6.2649e-07
439	E:/Veroeffentlichungen/Paperinpreparation/PyvsFTIR/pygcms/WWTP_Holdorf_13082015_85x85_15er_pygcms.0_or.csv	439	14	cellulose,plant fibres	6569.69	3.70699	199.762	53.8879	212614	3.29552e-07
440	E:/Veroeffentlichungen/Paperinpreparation/PyvsFTIR/pygcms/WWTP_Holdorf_13082015_85x85_15er_pygcms.0_or.csv	440	14	cellulose,plant fibres	6569.69	1.06769	134.638	126.103	784717	1.21631e-06
441	E:/Veroeffentlichungen/Paperinpreparation/PyvsFTIR/pygcms/WWTP_Holdorf_13082015_85x85_15er_pygcms.0_or.csv	441	14	cellulose,plant fibres	6448.03	1.05916	148.393	140.105	1.06763e+06	1.65483e-06
442	E:/Veroeffentlichungen/Paperinpreparation/PyvsFTIR/pygcms/WWTP_Holdorf_13082015_85x85_15er_pygcms.0_or.csv	442	14	cellulose,plant fibres	6448.03	1.88617	134.186	71.1418	248916	3.8582e-07
443	E:/Veroeffentlichungen/Paperinpreparation/PyvsFTIR/pygcms/WWTP_Holdorf_13082015_85x85_15er_pygcms.0_or.csv	443	14	cellulose,plant fibres	6448.03	4.09074	197.311	48.2334	168246	2.60781e-07
444	E:/Veroeffentlichungen/Paperinpreparation/PyvsFTIR/pygcms/WWTP_Holdorf_13082015_85x85_15er_pygcms.0_or.csv	444	14	cellulose,plant fibres	6448.03	3.03596	155.988	51.38	150930	2.33941e-07
445	E:/Veroeffentlichungen/Paperinpreparation/PyvsFTIR/pygcms/WWTP_Holdorf_13082015_85x85_15er_pygcms.0_or.csv	445	14	cellulose,plant fibres	6448.03	1.53834	113.561	73.8202	226817	3.51567e-07
446	E:/Veroeffentlichungen/Paperinpreparation/PyvsFTIR/pygcms/WWTP_Holdorf_13082015_85x85_15er_pygcms.0_or.csv	446	14	cellulose,plant fibres	6448.03	1.37904	118.797	86.1443	323113	5.00825e-07
447	E:/Veroeffentlichungen/Paperinpreparation/PyvsFTIR/pygcms/WWTP_Holdorf_13082015_85x85_15er_pygcms.0_or.csv	447	14	cellulose,plant fibres	6448.03	1.77584	117.251	66.0254	187341	2.90379e-07
448	E:/Veroeffentlichungen/Paperinpreparation/PyvsFTIR/pygcms/WWTP_Holdorf_13082015_85x85_15er_pygcms.0_or.csv	448	14	cellulose,plant fibres	6448.03	2.43982	143.39	58.7708	181526	2.81365e-07
449	E:/Veroeffentlichungen/Paperinpreparation/PyvsFTIR/pygcms/WWTP_Holdorf_13082015_85x85_15er_pygcms.0_or.csv	449	14	cellulose,plant fibres	6448.03	7.19037	223.34	31.0611	78976.3	1.22413e-07
450	E:/Veroeffentlichungen/Paperinpreparation/PyvsFTIR/pygcms/WWTP_Holdorf_13082015_85x85_15er_pygcms.0_or.csv	450	14	cellulose,plant fibres	6448.03	2.5564	139.52	54.5767	152316	2.3609e-07
451	E:/Veroeffentlichungen/Paperinpreparation/PyvsFTIR/pygcms/WWTP_Holdorf_13082015_85x85_15er_pygcms.0_or.csv	451	14	cellulose,plant fibres	6326.37	1.82009	125.761	69.0962	220066	3.41102e-07
452	E:/Veroeffentlichungen/Paperinpreparation/PyvsFTIR/pygcms/WWTP_Holdorf_13082015_85x85_15er_pygcms.0_or.csv	452	14	cellulose,plant fibres	6326.37	2.8753	157.926	54.9248	174617	2.70656e-07
453	E:/Veroeffentlichungen/Paperinpreparation/PyvsFTIR/pygcms/WWTP_Holdorf_13082015_85x85_15er_pygcms.0_or.csv	453	14	cellulose,plant fibres	6326.37	3.20583	174.4	54.4008	189170	2.93214e-07
454	E:/Veroeffentlichungen/Paperinpreparation/PyvsFTIR/pygcms/WWTP_Holdorf_13082015_85x85_15er_pygcms.0_or.csv	454	14	cellulose,plant fibres	6326.37	1.41142	125.761	89.1029	365955	5.6723e-07
455	E:/Veroeffentlichungen/Paperinpreparation/PyvsFTIR/pygcms/WWTP_Holdorf_13082015_85x85_15er_pygcms.0_or.csv	455	14	cellulose,plant fibres	6326.37	2.67445	176.824	66.1162	283305	4.39123e-07
456	E:/Veroeffentlichungen/Paperinpreparation/PyvsFTIR/pygcms/WWTP_Holdorf_13082015_85x85_15er_pygcms.0_or.csv	456	14	cellulose,plant fibres	6326.37	2.39962	163.973	68.3327	280624	4.34968e-07
457	E:/Veroeffentlichungen/Paperinpreparation/PyvsFTIR/pygcms/WWTP_Holdorf_13082015_85x85_15er_pygcms.0_or.csv	457	14	cellulose,plant fibres	6204.71	2.18385	136.434	62.4739	195171	3.02515e-07
458	E:/Veroeffentlichungen/Paperinpreparation/PyvsFTIR/pygcms/WWTP_Holdorf_13082015_85x85_15er_pygcms.0_or.csv	458	14	cellulose,plant fibres	6204.71	1.75116	134.638	76.8854	291711	4.52153e-07
459	E:/Veroeffentlichungen/Paperinpreparation/PyvsFTIR/pygcms/WWTP_Holdorf_13082015_85x85_15er_pygcms.0_or.csv	459	14	cellulose,plant fibres	6204.71	1.77915	134.638	75.6757	282604	4.38036e-07
460	E:/Veroeffentlichungen/Paperinpreparation/PyvsFTIR/pygcms/WWTP_Holdorf_13082015_85x85_15er_pygcms.0_or.csv	460	14	cellulose,plant fibres	6204.71	3.30714	214.164	64.758	329177	5.10224e-07
461	E:/Veroeffentlichungen/Paperinpreparation/PyvsFTIR/pygcms/WWTP_Holdorf_13082015_85x85_15er_pygcms.0_or.csv	461	14	cellulose,plant fibres	6083.05	1.69002	147.159	87.0751	408950	6.33873e-07
462	E:/Veroeffentlichungen/Paperinpreparation/PyvsFTIR/pygcms/WWTP_Holdorf_13082015_85x85_15er_pygcms.0_or.csv	462	14	cellulose,plant fibres	6083.05	1.67231	132.819	79.4225	307074	4.75965e-07
463	E:/Veroeffentlichungen/Paperinpreparation/PyvsFTIR/pygcms/WWTP_Holdorf_13082015_85x85_15er_pygcms.0_or.csv	463	14	cellulose,plant fibres	6083.05	2.001	148.393	74.1597	299121	4.63637e-07
464	E:/Veroeffentlichungen/Paperinpreparation/PyvsFTIR/pygcms/WWTP_Holdorf_13082015_85x85_15er_pygcms.0_or.csv	464	14	cellulose,plant fibres	6083.05	1.76913	128.631	72.7084	249236	3.86316e-07
465	E:/Veroeffentlichungen/Paperinpreparation/PyvsFTIR/pygcms/WWTP_Holdorf_13082015_85x85_15er_pygcms.0_or.csv	465	14	cellulose,plant fibres	6083.05	2.72351	160.599	58.9677	204677	3.17249e-07
466	E:/Veroeffentlichungen/Paperinpreparation/PyvsFTIR/pygcms/WWTP_Holdorf_13082015_85x85_15er_pygcms.0_or.csv	466	14	cellulose,plant fibres	6083.05	1.47781	110.85	75.0099	228597	3.54325e-07
467	E:/Veroeffentlichungen/Paperinpreparation/PyvsFTIR/pygcms/WWTP_Holdorf_13082015_85x85_15er_pygcms.0_or.csv	467	14	cellulose,plant fibres	5961.38	2.86969	143.814	50.1146	132381	2.05191e-07
468	E:/Veroeffentlichungen/Paperinpreparation/PyvsFTIR/pygcms/WWTP_Holdorf_13082015_85x85_15er_pygcms.0_or.csv	468	14	cellulose,plant fibres	5961.38	1.99598	145.077	72.6847	280919	4.35424e-07
469	E:/Veroeffentlichungen/Paperinpreparation/PyvsFTIR/pygcms/WWTP_Holdorf_13082015_85x85_15er_pygcms.0_or.csv	469	14	cellulose,plant fibres	5961.38	2.7437	153.234	55.8493	175180	2.7153e-07
470	E:/Veroeffentlichungen/Paperinpreparation/PyvsFTIR/pygcms/WWTP_Holdorf_13082015_85x85_15er_pygcms.0_or.csv	470	14	cellulose,plant fibres	5961.38	2.22428	147.159	66.16	236087	3.65935e-07
471	E:/Veroeffentlichungen/Paperinpreparation/PyvsFTIR/pygcms/WWTP_Holdorf_13082015_85x85_15er_pygcms.0_or.csv	471	14	cellulose,plant fibres	5961.38	1.67537	104.057	62.1098	147125	2.28044e-07
472	E:/Veroeffentlichungen/Paperinpreparation/PyvsFTIR/pygcms/WWTP_Holdorf_13082015_85x85_15er_pygcms.0_or.csv	472	14	cellulose,plant fibres	5961.38	1.49084	104.64	70.1885	188940	2.92858e-07
473	E:/Veroeffentlichungen/Paperinpreparation/PyvsFTIR/pygcms/WWTP_Holdorf_13082015_85x85_15er_pygcms.0_or.csv	473	14	cellulose,plant fibres	5961.38	1.76121	117.251	66.5738	190466	2.95223e-07
474	E:/Veroeffentlichungen/Paperinpreparation/PyvsFTIR/pygcms/WWTP_Holdorf_13082015_85x85_15er_pygcms.0_or.csv	474	14	cellulose,plant fibres	5961.38	1.66041	139.52	84.0274	361056	5.59637e-07
475	E:/Veroeffentlichungen/Paperinpreparation/PyvsFTIR/pygcms/WWTP_Holdorf_13082015_85x85_15er_pygcms.0_or.csv	475	14	cellulose,plant fibres	5961.38	2.04203	147.983	72.4687	284846	4.41511e-07
476	E:/Veroeffentlichungen/Paperinpreparation/PyvsFTIR/pygcms/WWTP_Holdorf_13082015_85x85_15er_pygcms.0_or.csv	476	14	cellulose,plant fibres	5961.38	4.28816	178.195	41.5551	112782	1.74813e-07
477	E:/Veroeffentlichungen/Paperinpreparation/PyvsFTIR/pygcms/WWTP_Holdorf_13082015_85x85_15er_pygcms.0_or.csv	477	14	cellulose,plant fibres	5961.38	2.36325	138.206	58.4812	173242	2.68525e-07
478	E:/Veroeffentlichungen/Paperinpreparation/PyvsFTIR/pygcms/WWTP_Holdorf_13082015_85x85_15er_pygcms.0_or.csv	478	14	cellulose,plant fibres	5839.72	1.89055	165.817	87.7087	467532	7.24675e-07
479	E:/Veroeffentlichungen/Paperinpreparation/PyvsFTIR/pygcms/WWTP_Holdorf_13082015_85x85_15er_pygcms.0_or.csv	479	14	cellulose,plant fibres	5839.72	2.1992	141.253	64.2293	213580	3.31049e-07
480	E:/Veroeffentlichungen/Paperinpreparation/PyvsFTIR/pygcms/WWTP_Holdorf_13082015_85x85_15er_pygcms.0_or.csv	480	14	cellulose,plant fibres	5839.72	2.23864	132.819	59.3301	171359	2.65606e-07
481	E:/Veroeffentlichungen/Paperinpreparation/PyvsFTIR/pygcms/WWTP_Holdorf_13082015_85x85_15er_pygcms.0_or.csv	481	14	cellulose,plant fibres	5839.72	2.14915	128.631	59.8521	168888	2.61777e-07
482	E:/Veroeffentlichungen/Paperinpreparation/PyvsFTIR/pygcms/WWTP_Holdorf_13082015_85x85_15er_pygcms.0_or.csv	482	14	cellulose,plant fibres	5718.06	1.99966	154.42	77.2231	337517	5.23151e-07
483	E:/Veroeffentlichungen/Paperinpreparation/PyvsFTIR/pygcms/WWTP_Holdorf_13082015_85x85_15er_pygcms.0_or.csv	483	14	cellulose,plant fibres	5718.06	2.25895	153.234	67.834	258431	4.00569e-07
484	E:/Veroeffentlichungen/Paperinpreparation/PyvsFTIR/pygcms/WWTP_Holdorf_13082015_85x85_15er_pygcms.0_or.csv	484	14	cellulose,plant fibres	5718.06	1.18511	113.561	95.8232	382179	5.92377e-07
485	E:/Veroeffentlichungen/Paperinpreparation/PyvsFTIR/pygcms/WWTP_Holdorf_13082015_85x85_15er_pygcms.0_or.csv	485	14	cellulose,plant fibres	5718.06	1.32548	104.64	78.9448	239024	3.70487e-07
486	E:/Veroeffentlichungen/Paperinpreparation/PyvsFTIR/pygcms/WWTP_Holdorf_13082015_85x85_15er_pygcms.0_or.csv	486	14	cellulose,plant fibres	5718.06	2.6208	143.39	54.7124	157321	2.43847e-07
487	E:/Veroeffentlichungen/Paperinpreparation/PyvsFTIR/pygcms/WWTP_Holdorf_13082015_85x85_15er_pygcms.0_or.csv	487	14	cellulose,plant fibres	5718.06	1.2245	133.276	108.841	578677	8.9695e-07
488	E:/Veroeffentlichungen/Paperinpreparation/PyvsFTIR/pygcms/WWTP_Holdorf_13082015_85x85_15er_pygcms.0_or.csv	488	14	cellulose,plant fibres	5596.4	3.45544	160.599	46.4772	127151	1.97084e-07
489	E:/Veroeffentlichungen/Paperinpreparation/PyvsFTIR/pygcms/WWTP_Holdorf_13082015_85x85_15er_pygcms.0_or.csv	489	14	cellulose,plant fibres	5596.4	2.27218	150.024	66.0266	239716	3.71559e-07
490	E:/Veroeffentlichungen/Paperinpreparation/PyvsFTIR/pygcms/WWTP_Holdorf_13082015_85x85_15er_pygcms.0_or.csv	490	14	cellulose,plant fibres	5596.4	1.68427	124.79	74.0916	251082	3.89176e-07
491	E:/Veroeffentlichungen/Paperinpreparation/PyvsFTIR/pygcms/WWTP_Holdorf_13082015_85x85_15er_pygcms.0_or.csv	491	14	cellulose,plant fibres	5596.4	2.00683	136.434	67.9846	231121	3.58238e-07
492	E:/Veroeffentlichungen/Paperinpreparation/PyvsFTIR/pygcms/WWTP_Holdorf_13082015_85x85_15er_pygcms.0_or.csv	492	14	cellulose,plant fibres	5596.4	2.24664	150.024	66.777	245195	3.80053e-07
493	E:/Veroeffentlichungen/Paperinpreparation/PyvsFTIR/pygcms/WWTP_Holdorf_13082015_85x85_15er_pygcms.0_or.csv	493	14	cellulose,plant fibres	5596.4	1.85343	134.186	72.3986	257788	3.99572e-07
494	E:/Veroeffentlichungen/Paperinpreparation/PyvsFTIR/pygcms/WWTP_Holdorf_13082015_85x85_15er_pygcms.0_or.csv	494	14	cellulose,plant fibres	5596.4	2.9386	179.555	61.1024	245703	3.8084e-07
495	E:/Veroeffentlichungen/Paperinpreparation/PyvsFTIR/pygcms/WWTP_Holdorf_13082015_85x85_15er_pygcms.0_or.csv	495	14	cellulose,plant fibres	5596.4	1.37391	99.8809	72.6981	193475	2.99886e-07
496	E:/Veroeffentlichungen/Paperinpreparation/PyvsFTIR/pygcms/WWTP_Holdorf_13082015_85x85_15er_pygcms.0_or.csv	496	14	cellulose,plant fibres	5474.74	2.12346	123.319	58.0746	152440	2.36283e-07
497	E:/Veroeffentlichungen/Paperinpreparation/PyvsFTIR/pygcms/WWTP_Holdorf_13082015_85x85_15er_pygcms.0_or.csv	497	14	cellulose,plant fibres	5474.74	2.54456	147.159	57.8327	180397	2.79615e-07
498	E:/Veroeffentlichungen/Paperinpreparation/PyvsFTIR/pygcms/WWTP_Holdorf_13082015_85x85_15er_pygcms.0_or.csv	498	14	cellulose,plant fibres	5474.74	4.15297	162.856	39.2143	91788.8	1.42273e-07
499	E:/Veroeffentlichungen/Paperinpreparation/PyvsFTIR/pygcms/WWTP_Holdorf_13082015_85x85_15er_pygcms.0_or.csv	499	14	cellulose,plant fibres	5474.74	2.62396	165.817	63.1936	242701	3.76187e-07
500	E:/Veroeffentlichungen/Paperinpreparation/PyvsFTIR/pygcms/WWTP_Holdorf_13082015_85x85_15er_pygcms.0_or.csv	500	14	cellulose,plant fibres	5474.74	4.044	187.834	46.4476	148524	2.30213e-07
501	E:/Veroeffentlichungen/Paperinpreparation/PyvsFTIR/pygcms/WWTP_Holdorf_13082015_85x85_15er_pygcms.0_or.csv	501	14	cellulose,plant fibres	5474.74	2.01406	143.39	71.1945	266384	4.12895e-07
502	E:/Veroeffentlichungen/Paperinpreparation/PyvsFTIR/pygcms/WWTP_Holdorf_13082015_85x85_15er_pygcms.0_or.csv	502	14	cellulose,plant fibres	5474.74	3.08029	162.856	52.8704	166850	2.58617e-07
503	E:/Veroeffentlichungen/Paperinpreparation/PyvsFTIR/pygcms/WWTP_Holdorf_13082015_85x85_15er_pygcms.0_or.csv	503	14	cellulose,plant fibres	5474.74	1.60766	125.761	78.2263	282065	4.37201e-07
504	E:/Veroeffentlichungen/Paperinpreparation/PyvsFTIR/pygcms/WWTP_Holdorf_13082015_85x85_15er_pygcms.0_or.csv	504	14	cellulose,plant fibres	5474.74	3.19067	153.234	48.0255	129537	2.00782e-07
505	E:/Veroeffentlichungen/Paperinpreparation/PyvsFTIR/pygcms/WWTP_Holdorf_13082015_85x85_15er_pygcms.0_or.csv	505	14	cellulose,plant fibres	5474.74	1.45075	125.761	86.6873	346382	5.36891e-07
506	E:/Veroeffentlichungen/Paperinpreparation/PyvsFTIR/pygcms/WWTP_Holdorf_13082015_85x85_15er_pygcms.0_or.csv	506	14	cellulose,plant fibres	5474.74	1.84	143.814	78.1596	322004	4.99107e-07
507	E:/Veroeffentlichungen/Paperinpreparation/PyvsFTIR/pygcms/WWTP_Holdorf_13082015_85x85_15er_pygcms.0_or.csv	507	14	cellulose,plant fibres	5474.74	1.51336	121.83	80.503	289385	4.48546e-07
508	E:/Veroeffentlichungen/Paperinpreparation/PyvsFTIR/pygcms/WWTP_Holdorf_13082015_85x85_15er_pygcms.0_or.csv	508	14	cellulose,plant fibres	5474.74	1.39135	110.85	79.6711	257890	3.99729e-07
509	E:/Veroeffentlichungen/Paperinpreparation/PyvsFTIR/pygcms/WWTP_Holdorf_13082015_85x85_15er_pygcms.0_or.csv	509	14	cellulose,plant fibres	5474.74	7.66218	227.122	29.6419	73142	1.1337e-07
510	E:/Veroeffentlichungen/Paperinpreparation/PyvsFTIR/pygcms/WWTP_Holdorf_13082015_85x85_15er_pygcms.0_or.csv	510	14	cellulose,plant fibres	5353.08	3.39586	153.234	45.1237	114356	1.77252e-07
511	E:/Veroeffentlichungen/Paperinpreparation/PyvsFTIR/pygcms/WWTP_Holdorf_13082015_85x85_15er_pygcms.0_or.csv	511	14	cellulose,plant fibres	5353.08	2.13264	139.52	65.4211	218861	3.39234e-07
512	E:/Veroeffentlichungen/Paperinpreparation/PyvsFTIR/pygcms/WWTP_Holdorf_13082015_85x85_15er_pygcms.0_or.csv	512	14	cellulose,plant fibres	5353.08	1.70673	128.631	75.3666	267793	4.1508e-07
513	E:/Veroeffentlichungen/Paperinpreparation/PyvsFTIR/pygcms/WWTP_Holdorf_13082015_85x85_15er_pygcms.0_or.csv	513	14	cellulose,plant fibres	5353.08	1.66896	118.797	71.18	220606	3.4194e-07
514	E:/Veroeffentlichungen/Paperinpreparation/PyvsFTIR/pygcms/WWTP_Holdorf_13082015_85x85_15er_pygcms.0_or.csv	514	14	cellulose,plant fibres	5353.08	4.17468	188.481	45.1485	140816	2.18264e-07
515	E:/Veroeffentlichungen/Paperinpreparation/PyvsFTIR/pygcms/WWTP_Holdorf_13082015_85x85_15er_pygcms.0_or.csv	515	14	cellulose,plant fibres	5353.08	1.79814	128.631	71.5353	241259	3.73951e-07
516	E:/Veroeffentlichungen/Paperinpreparation/PyvsFTIR/pygcms/WWTP_Holdorf_13082015_85x85_15er_pygcms.0_or.csv	516	14	cellulose,plant fibres	5353.08	2.02616	123.319	60.8634	167432	2.5952e-07
517	E:/Veroeffentlichungen/Paperinpreparation/PyvsFTIR/pygcms/WWTP_Holdorf_13082015_85x85_15er_pygcms.0_or.csv	517	14	cellulose,plant fibres	5353.08	2.12894	132.819	62.3872	189473	2.93683e-07
518	E:/Veroeffentlichungen/Paperinpreparation/PyvsFTIR/pygcms/WWTP_Holdorf_13082015_85x85_15er_pygcms.0_or.csv	518	14	cellulose,plant fibres	5353.08	1.25975	88.9267	70.5905	162413	2.51741e-07
519	E:/Veroeffentlichungen/Paperinpreparation/PyvsFTIR/pygcms/WWTP_Holdorf_13082015_85x85_15er_pygcms.0_or.csv	519	14	cellulose,plant fibres	5231.42	1.37114	94.2404	68.7312	163170	2.52914e-07
520	E:/Veroeffentlichungen/Paperinpreparation/PyvsFTIR/pygcms/WWTP_Holdorf_13082015_85x85_15er_pygcms.0_or.csv	520	14	cellulose,plant fibres	5231.42	3.02839	141.253	46.643	112633	1.74581e-07
521	E:/Veroeffentlichungen/Paperinpreparation/PyvsFTIR/pygcms/WWTP_Holdorf_13082015_85x85_15er_pygcms.0_or.csv	521	14	cellulose,plant fibres	5231.42	2.49438	123.319	49.4388	110475	1.71236e-07
522	E:/Veroeffentlichungen/Paperinpreparation/PyvsFTIR/pygcms/WWTP_Holdorf_13082015_85x85_15er_pygcms.0_or.csv	522	14	cellulose,plant fibres	5231.42	4.02511	178.195	44.2708	128005	1.98408e-07
523	E:/Veroeffentlichungen/Paperinpreparation/PyvsFTIR/pygcms/WWTP_Holdorf_13082015_85x85_15er_pygcms.0_or.csv	523	14	cellulose,plant fibres	5109.76	2.03074	178.195	87.7487	502891	7.79481e-07
524	E:/Veroeffentlichungen/Paperinpreparation/PyvsFTIR/pygcms/WWTP_Holdorf_13082015_85x85_15er_pygcms.0_or.csv	524	14	cellulose,plant fibres	5109.76	1.81616	112.484	61.9351	158148	2.45129e-07
525	E:/Veroeffentlichungen/Paperinpreparation/PyvsFTIR/pygcms/WWTP_Holdorf_13082015_85x85_15er_pygcms.0_or.csv	525	14	cellulose,plant fibres	5109.76	1.58346	112.484	71.0371	208046	3.22471e-07
526	E:/Veroeffentlichungen/Paperinpreparation/PyvsFTIR/pygcms/WWTP_Holdorf_13082015_85x85_15er_pygcms.0_or.csv	526	14	cellulose,plant fibres	5109.76	1.65829	140.389	84.6588	368785	5.71617e-07
527	E:/Veroeffentlichungen/Paperinpreparation/PyvsFTIR/pygcms/WWTP_Holdorf_13082015_85x85_15er_pygcms.0_or.csv	527	14	cellulose,plant fibres	5109.76	2.39951	118.797	49.5087	106725	1.65423e-07
528	E:/Veroeffentlichungen/Paperinpreparation/PyvsFTIR/pygcms/WWTP_Holdorf_13082015_85x85_15er_pygcms.0_or.csv	528	14	cellulose,plant fibres	5109.76	1.50574	101.692	67.5359	170001	2.63501e-07
529	E:/Veroeffentlichungen/Paperinpreparation/PyvsFTIR/pygcms/WWTP_Holdorf_13082015_85x85_15er_pygcms.0_or.csv	529	14	cellulose,plant fibres	4988.1	2.52541	125.761	49.7984	114307	1.77176e-07
530	E:/Veroeffentlichungen/Paperinpreparation/PyvsFTIR/pygcms/WWTP_Holdorf_13082015_85x85_15er_pygcms.0_or.csv	530	14	cellulose,plant fibres	4988.1	3.82812	153.63	40.132	90688.8	1.40568e-07
531	E:/Veroeffentlichungen/Paperinpreparation/PyvsFTIR/pygcms/WWTP_Holdorf_13082015_85x85_15er_pygcms.0_or.csv	531	14	cellulose,plant fibres	4988.1	2.67604	168.004	62.7809	242700	3.76186e-07
532	E:/Veroeffentlichungen/Paperinpreparation/PyvsFTIR/pygcms/WWTP_Holdorf_13082015_85x85_15er_pygcms.0_or.csv	532	14	cellulose,plant fibres	4988.1	1.46904	94.8836	64.5888	145078	2.24872e-07
533	E:/Veroeffentlichungen/Paperinpreparation/PyvsFTIR/pygcms/WWTP_Holdorf_13082015_85x85_15er_pygcms.0_or.csv	533	14	cellulose,plant fibres	4988.1	2.54104	121.83	47.9451	102646	1.59101e-07
534	E:/Veroeffentlichungen/Paperinpreparation/PyvsFTIR/pygcms/WWTP_Holdorf_13082015_85x85_15er_pygcms.0_or.csv	534	14	cellulose,plant fibres	4988.1	2.27715	203.383	89.3147	594644	9.21699e-07
535	E:/Veroeffentlichungen/Paperinpreparation/PyvsFTIR/pygcms/WWTP_Holdorf_13082015_85x85_15er_pygcms.0_or.csv	535	14	cellulose,plant fibres	4988.1	1.26911	94.8836	74.7637	194388	3.01302e-07
536	E:/Veroeffentlichungen/Paperinpreparation/PyvsFTIR/pygcms/WWTP_Holdorf_13082015_85x85_15er_pygcms.0_or.csv	536	14	cellulose,plant fibres	4866.44	1.97589	110.85	56.1013	127873	1.98203e-07
537	E:/Veroeffentlichungen/Paperinpreparation/PyvsFTIR/pygcms/WWTP_Holdorf_13082015_85x85_15er_pygcms.0_or.csv	537	14	cellulose,plant fibres	4866.44	2.80456	129.103	46.0332	100271	1.5542e-07
538	E:/Veroeffentlichungen/Paperinpreparation/PyvsFTIR/pygcms/WWTP_Holdorf_13082015_85x85_15er_pygcms.0_or.csv	538	14	cellulose,plant fibres	4866.44	1.90082	112.484	59.1767	144375	2.23781e-07
539	E:/Veroeffentlichungen/Paperinpreparation/PyvsFTIR/pygcms/WWTP_Holdorf_13082015_85x85_15er_pygcms.0_or.csv	539	14	cellulose,plant fibres	4866.44	3.60324	136.434	37.8641	71692.6	1.11123e-07
540	E:/Veroeffentlichungen/Paperinpreparation/PyvsFTIR/pygcms/WWTP_Holdorf_13082015_85x85_15er_pygcms.0_or.csv	540	14	cellulose,plant fibres	4866.44	1.47683	101.692	68.8581	176722	2.7392e-07
541	E:/Veroeffentlichungen/Paperinpreparation/PyvsFTIR/pygcms/WWTP_Holdorf_13082015_85x85_15er_pygcms.0_or.csv	541	14	cellulose,plant fibres	4866.44	1.58078	119.308	75.4737	249090	3.8609e-07
542	E:/Veroeffentlichungen/Paperinpreparation/PyvsFTIR/pygcms/WWTP_Holdorf_13082015_85x85_15er_pygcms.0_or.csv	542	14	cellulose,plant fibres	4866.44	1.06713	98.6553	92.4489	309044	4.79019e-07
543	E:/Veroeffentlichungen/Paperinpreparation/PyvsFTIR/pygcms/WWTP_Holdorf_13082015_85x85_15er_pygcms.0_or.csv	543	14	cellulose,plant fibres	4866.44	2.92756	134.638	45.9899	104373	1.61779e-07
544	E:/Veroeffentlichungen/Paperinpreparation/PyvsFTIR/pygcms/WWTP_Holdorf_13082015_85x85_15er_pygcms.0_or.csv	544	14	cellulose,plant fibres	4866.44	2.63231	125.761	47.776	105212	1.63078e-07
545	E:/Veroeffentlichungen/Paperinpreparation/PyvsFTIR/pygcms/WWTP_Holdorf_13082015_85x85_15er_pygcms.0_or.csv	545	14	cellulose,plant fibres	4866.44	4.43725	168.727	38.025	89416.8	1.38596e-07
546	E:/Veroeffentlichungen/Paperinpreparation/PyvsFTIR/pygcms/WWTP_Holdorf_13082015_85x85_15er_pygcms.0_or.csv	546	14	cellulose,plant fibres	4866.44	1.41681	123.319	87.0398	342423	5.30755e-07
547	E:/Veroeffentlichungen/Paperinpreparation/PyvsFTIR/pygcms/WWTP_Holdorf_13082015_85x85_15er_pygcms.0_or.csv	547	14	cellulose,plant fibres	4866.44	3.89726	150.024	38.4948	81482	1.26297e-07
548	E:/Veroeffentlichungen/Paperinpreparation/PyvsFTIR/pygcms/WWTP_Holdorf_13082015_85x85_15er_pygcms.0_or.csv	548	14	cellulose,plant fibres	4744.78	1.25385	101.692	81.1033	245165	3.80006e-07
549	E:/Veroeffentlichungen/Paperinpreparation/PyvsFTIR/pygcms/WWTP_Holdorf_13082015_85x85_15er_pygcms.0_or.csv	549	14	cellulose,plant fibres	4744.78	1.41513	94.8836	67.0493	156342	2.42331e-07
550	E:/Veroeffentlichungen/Paperinpreparation/PyvsFTIR/pygcms/WWTP_Holdorf_13082015_85x85_15er_pygcms.0_or.csv	550	14	cellulose,plant fibres	4744.78	1.85449	104.64	56.425	122106	1.89264e-07
551	E:/Veroeffentlichungen/Paperinpreparation/PyvsFTIR/pygcms/WWTP_Holdorf_13082015_85x85_15er_pygcms.0_or.csv	551	14	cellulose,plant fibres	4744.78	3.05761	134.186	43.8858	94722.1	1.46819e-07
552	E:/Veroeffentlichungen/Paperinpreparation/PyvsFTIR/pygcms/WWTP_Holdorf_13082015_85x85_15er_pygcms.0_or.csv	552	14	cellulose,plant fibres	4744.78	5.07188	165.45	32.621	64529.5	1.00021e-07
553	E:/Veroeffentlichungen/Paperinpreparation/PyvsFTIR/pygcms/WWTP_Holdorf_13082015_85x85_15er_pygcms.0_or.csv	553	14	cellulose,plant fibres	4744.78	2.05986	110.3	53.5472	115917	1.79671e-07
554	E:/Veroeffentlichungen/Paperinpreparation/PyvsFTIR/pygcms/WWTP_Holdorf_13082015_85x85_15er_pygcms.0_or.csv	554	14	cellulose,plant fibres	4744.78	1.68822	109.191	64.6786	167419	2.595e-07
555	E:/Veroeffentlichungen/Paperinpreparation/PyvsFTIR/pygcms/WWTP_Holdorf_13082015_85x85_15er_pygcms.0_or.csv	555	14	cellulose,plant fibres	4744.78	2.3824	125.761	52.7876	128442	1.99085e-07
556	E:/Veroeffentlichungen/Paperinpreparation/PyvsFTIR/pygcms/WWTP_Holdorf_13082015_85x85_15er_pygcms.0_or.csv	556	14	cellulose,plant fibres	4744.78	2.16925	115.157	53.086	118945	1.84364e-07
557	E:/Veroeffentlichungen/Paperinpreparation/PyvsFTIR/pygcms/WWTP_Holdorf_13082015_85x85_15er_pygcms.0_or.csv	557	14	cellulose,plant fibres	4744.78	2.60779	159.077	61.0007	216957	3.36284e-07
558	E:/Veroeffentlichungen/Paperinpreparation/PyvsFTIR/pygcms/WWTP_Holdorf_13082015_85x85_15er_pygcms.0_or.csv	558	14	cellulose,plant fibres	4744.78	1.43496	109.191	76.0936	231729	3.59181e-07
559	E:/Veroeffentlichungen/Paperinpreparation/PyvsFTIR/pygcms/WWTP_Holdorf_13082015_85x85_15er_pygcms.0_or.csv	559	14	cellulose,plant fibres	4623.11	1.39865	98.6553	70.5359	179903	2.78849e-07
560	E:/Veroeffentlichungen/Paperinpreparation/PyvsFTIR/pygcms/WWTP_Holdorf_13082015_85x85_15er_pygcms.0_or.csv	560	14	cellulose,plant fibres	4623.11	1.70104	115.157	67.6978	193435	2.99824e-07
561	E:/Veroeffentlichungen/Paperinpreparation/PyvsFTIR/pygcms/WWTP_Holdorf_13082015_85x85_15er_pygcms.0_or.csv	561	14	cellulose,plant fibres	4623.11	1.44391	104.64	72.4696	201421	3.12203e-07
562	E:/Veroeffentlichungen/Paperinpreparation/PyvsFTIR/pygcms/WWTP_Holdorf_13082015_85x85_15er_pygcms.0_or.csv	562	14	cellulose,plant fibres	4623.11	2.27282	109.191	48.0423	92370.2	1.43174e-07
563	E:/Veroeffentlichungen/Paperinpreparation/PyvsFTIR/pygcms/WWTP_Holdorf_13082015_85x85_15er_pygcms.0_or.csv	563	14	cellulose,plant fibres	4623.11	1.36327	94.8836	69.6	168464	2.61119e-07
564	E:/Veroeffentlichungen/Paperinpreparation/PyvsFTIR/pygcms/WWTP_Holdorf_13082015_85x85_15er_pygcms.0_or.csv	564	14	cellulose,plant fibres	4623.11	2.86756	134.638	46.9523	108787	1.6862e-07
565	E:/Veroeffentlichungen/Paperinpreparation/PyvsFTIR/pygcms/WWTP_Holdorf_13082015_85x85_15er_pygcms.0_or.csv	565	14	cellulose,plant fibres	4501.45	1.80195	98.6553	54.7492	108386	1.67998e-07
566	E:/Veroeffentlichungen/Paperinpreparation/PyvsFTIR/pygcms/WWTP_Holdorf_13082015_85x85_15er_pygcms.0_or.csv	566	14	cellulose,plant fibres	4501.45	2.26635	108.633	47.933	91480.2	1.41794e-07
567	E:/Veroeffentlichungen/Paperinpreparation/PyvsFTIR/pygcms/WWTP_Holdorf_13082015_85x85_15er_pygcms.0_or.csv	567	14	cellulose,plant fibres	4501.45	3.38255	140.389	41.5038	88635.2	1.37385e-07
568	E:/Veroeffentlichungen/Paperinpreparation/PyvsFTIR/pygcms/WWTP_Holdorf_13082015_85x85_15er_pygcms.0_or.csv	568	14	cellulose,plant fibres	4501.45	2.20265	112.484	51.0679	107519	1.66654e-07
569	E:/Veroeffentlichungen/Paperinpreparation/PyvsFTIR/pygcms/WWTP_Holdorf_13082015_85x85_15er_pygcms.0_or.csv	569	14	cellulose,plant fibres	4501.45	3.11517	139.52	44.7871	102574	1.5899e-07
570	E:/Veroeffentlichungen/Paperinpreparation/PyvsFTIR/pygcms/WWTP_Holdorf_13082015_85x85_15er_pygcms.0_or.csv	570	14	cellulose,plant fibres	4501.45	2.60159	118.797	45.6631	90788.7	1.40722e-07
571	E:/Veroeffentlichungen/Paperinpreparation/PyvsFTIR/pygcms/WWTP_Holdorf_13082015_85x85_15er_pygcms.0_or.csv	571	14	cellulose,plant fibres	4379.79	3.17611	128.631	40.4995	77328.9	1.1986e-07
572	E:/Veroeffentlichungen/Paperinpreparation/PyvsFTIR/pygcms/WWTP_Holdorf_13082015_85x85_15er_pygcms.0_or.csv	572	14	cellulose,plant fibres	4379.79	1.93015	94.8836	49.1588	84040.9	1.30263e-07
573	E:/Veroeffentlichungen/Paperinpreparation/PyvsFTIR/pygcms/WWTP_Holdorf_13082015_85x85_15er_pygcms.0_or.csv	573	14	cellulose,plant fibres	4379.79	2.36875	121.33	51.2211	116671	1.8084e-07
574	E:/Veroeffentlichungen/Paperinpreparation/PyvsFTIR/pygcms/WWTP_Holdorf_13082015_85x85_15er_pygcms.0_or.csv	574	14	cellulose,plant fibres	4379.79	2.68288	143.814	53.6041	151458	2.3476e-07
575	E:/Veroeffentlichungen/Paperinpreparation/PyvsFTIR/pygcms/WWTP_Holdorf_13082015_85x85_15er_pygcms.0_or.csv	575	14	cellulose,plant fibres	4379.79	3.25321	132.36	40.686	80305.2	1.24473e-07
576	E:/Veroeffentlichungen/Paperinpreparation/PyvsFTIR/pygcms/WWTP_Holdorf_13082015_85x85_15er_pygcms.0_or.csv	576	14	cellulose,plant fibres	4379.79	3.33072	179.555	53.9089	191257	2.96448e-07
577	E:/Veroeffentlichungen/Paperinpreparation/PyvsFTIR/pygcms/WWTP_Holdorf_13082015_85x85_15er_pygcms.0_or.csv	577	14	cellulose,plant fibres	4379.79	2.72461	140.389	51.5263	136612	2.11748e-07
578	E:/Veroeffentlichungen/Paperinpreparation/PyvsFTIR/pygcms/WWTP_Holdorf_13082015_85x85_15er_pygcms.0_or.csv	578	14	cellulose,plant fibres	4379.79	4.59526	163.973	35.683	76522.9	1.18611e-07
579	E:/Veroeffentlichungen/Paperinpreparation/PyvsFTIR/pygcms/WWTP_Holdorf_13082015_85x85_15er_pygcms.0_or.csv	579	14	cellulose,plant fibres	4379.79	1.44358	80.2996	55.6254	91066.2	1.41153e-07
580	E:/Veroeffentlichungen/Paperinpreparation/PyvsFTIR/pygcms/WWTP_Holdorf_13082015_85x85_15er_pygcms.0_or.csv	580	14	cellulose,plant fibres	4379.79	2.91737	129.103	44.2531	92665.9	1.43632e-07
581	E:/Veroeffentlichungen/Paperinpreparation/PyvsFTIR/pygcms/WWTP_Holdorf_13082015_85x85_15er_pygcms.0_or.csv	581	14	cellulose,plant fibres	4379.79	2.69952	113.561	42.0671	73656.3	1.14167e-07
582	E:/Veroeffentlichungen/Paperinpreparation/PyvsFTIR/pygcms/WWTP_Holdorf_13082015_85x85_15er_pygcms.0_or.csv	582	14	cellulose,plant fibres	4379.79	1.47688	94.2404	63.8103	140642	2.17995e-07
583	E:/Veroeffentlichungen/Paperinpreparation/PyvsFTIR/pygcms/WWTP_Holdorf_13082015_85x85_15er_pygcms.0_or.csv	583	14	cellulose,plant fibres	4258.13	1.23414	90.9557	73.6994	181074	2.80664e-07
584	E:/Veroeffentlichungen/Paperinpreparation/PyvsFTIR/pygcms/WWTP_Holdorf_13082015_85x85_15er_pygcms.0_or.csv	584	14	cellulose,plant fibres	4258.13	2.21426	124.79	56.3574	145271	2.2517e-07
585	E:/Veroeffentlichungen/Paperinpreparation/PyvsFTIR/pygcms/WWTP_Holdorf_13082015_85x85_15er_pygcms.0_or.csv	585	14	cellulose,plant fibres	4258.13	1.23891	79.5385	64.2005	120157	1.86244e-07
586	E:/Veroeffentlichungen/Paperinpreparation/PyvsFTIR/pygcms/WWTP_Holdorf_13082015_85x85_15er_pygcms.0_or.csv	586	14	cellulose,plant fibres	4258.13	1.93506	94.2404	48.7015	81925.2	1.26984e-07
587	E:/Veroeffentlichungen/Paperinpreparation/PyvsFTIR/pygcms/WWTP_Holdorf_13082015_85x85_15er_pygcms.0_or.csv	587	14	cellulose,plant fibres	4258.13	2.19563	112.484	51.2309	108206	1.6772e-07
588	E:/Veroeffentlichungen/Paperinpreparation/PyvsFTIR/pygcms/WWTP_Holdorf_13082015_85x85_15er_pygcms.0_or.csv	588	14	cellulose,plant fibres	4258.13	2.4092	104.64	43.4334	72350.5	1.12143e-07
589	E:/Veroeffentlichungen/Paperinpreparation/PyvsFTIR/pygcms/WWTP_Holdorf_13082015_85x85_15er_pygcms.0_or.csv	589	14	cellulose,plant fibres	4258.13	1.95041	125.761	64.4795	191640	2.97042e-07
590	E:/Veroeffentlichungen/Paperinpreparation/PyvsFTIR/pygcms/WWTP_Holdorf_13082015_85x85_15er_pygcms.0_or.csv	590	14	cellulose,plant fibres	4258.13	1.18601	108.633	91.5955	334046	5.17771e-07
591	E:/Veroeffentlichungen/Paperinpreparation/PyvsFTIR/pygcms/WWTP_Holdorf_13082015_85x85_15er_pygcms.0_or.csv	591	14	cellulose,plant fibres	4258.13	2.44025	139.52	57.1744	167161	2.591e-07
592	E:/Veroeffentlichungen/Paperinpreparation/PyvsFTIR/pygcms/WWTP_Holdorf_13082015_85x85_15er_pygcms.0_or.csv	592	14	cellulose,plant fibres	4258.13	1.30234	84.002	64.501	128091	1.98541e-07
593	E:/Veroeffentlichungen/Paperinpreparation/PyvsFTIR/pygcms/WWTP_Holdorf_13082015_85x85_15er_pygcms.0_or.csv	593	14	cellulose,plant fibres	4136.47	1.87842	118.797	63.2427	174150	2.69932e-07
594	E:/Veroeffentlichungen/Paperinpreparation/PyvsFTIR/pygcms/WWTP_Holdorf_13082015_85x85_15er_pygcms.0_or.csv	594	14	cellulose,plant fibres	4136.47	1.89425	104.057	54.9331	115089	1.78389e-07
595	E:/Veroeffentlichungen/Paperinpreparation/PyvsFTIR/pygcms/WWTP_Holdorf_13082015_85x85_15er_pygcms.0_or.csv	595	14	cellulose,plant fibres	4136.47	1.60291	86.1471	53.744	91200.6	1.41361e-07
596	E:/Veroeffentlichungen/Paperinpreparation/PyvsFTIR/pygcms/WWTP_Holdorf_13082015_85x85_15er_pygcms.0_or.csv	596	14	cellulose,plant fibres	4136.47	1.87418	112.484	60.018	148509	2.30189e-07
597	E:/Veroeffentlichungen/Paperinpreparation/PyvsFTIR/pygcms/WWTP_Holdorf_13082015_85x85_15er_pygcms.0_or.csv	597	14	cellulose,plant fibres	4136.47	1.47501	104.64	70.9415	193016	2.99175e-07
598	E:/Veroeffentlichungen/Paperinpreparation/PyvsFTIR/pygcms/WWTP_Holdorf_13082015_85x85_15er_pygcms.0_or.csv	598	14	cellulose,plant fibres	4136.47	1.32656	99.8809	75.2932	207535	3.21679e-07
599	E:/Veroeffentlichungen/Paperinpreparation/PyvsFTIR/pygcms/WWTP_Holdorf_13082015_85x85_15er_pygcms.0_or.csv	599	14	cellulose,plant fibres	4136.47	1.69826	88.9267	52.3634	89368.4	1.38521e-07
600	E:/Veroeffentlichungen/Paperinpreparation/PyvsFTIR/pygcms/WWTP_Holdorf_13082015_85x85_15er_pygcms.0_or.csv	600	14	cellulose,plant fibres	4136.47	2.2127	99.8809	45.1398	74592.9	1.15619e-07
601	E:/Veroeffentlichungen/Paperinpreparation/PyvsFTIR/pygcms/WWTP_Holdorf_13082015_85x85_15er_pygcms.0_or.csv	601	14	cellulose,plant fibres	4014.81	2.19894	104.057	47.3214	85404.8	1.32377e-07
602	E:/Veroeffentlichungen/Paperinpreparation/PyvsFTIR/pygcms/WWTP_Holdorf_13082015_85x85_15er_pygcms.0_or.csv	602	14	cellulose,plant fibres	4014.81	1.96235	93.5927	47.6943	78031.6	1.20949e-07
603	E:/Veroeffentlichungen/Paperinpreparation/PyvsFTIR/pygcms/WWTP_Holdorf_13082015_85x85_15er_pygcms.0_or.csv	603	14	cellulose,plant fibres	4014.81	2.42254	123.319	50.9049	117124	1.81542e-07
604	E:/Veroeffentlichungen/Paperinpreparation/PyvsFTIR/pygcms/WWTP_Holdorf_13082015_85x85_15er_pygcms.0_or.csv	604	14	cellulose,plant fibres	4014.81	2.48824	101.692	40.8688	62253.7	9.64933e-08
605	E:/Veroeffentlichungen/Paperinpreparation/PyvsFTIR/pygcms/WWTP_Holdorf_13082015_85x85_15er_pygcms.0_or.csv	605	14	cellulose,plant fibres	4014.81	2.85674	136.434	47.7585	114056	1.76788e-07
606	E:/Veroeffentlichungen/Paperinpreparation/PyvsFTIR/pygcms/WWTP_Holdorf_13082015_85x85_15er_pygcms.0_or.csv	606	14	cellulose,plant fibres	4014.81	2.20757	113.561	51.4415	110142	1.7072e-07
607	E:/Veroeffentlichungen/Paperinpreparation/PyvsFTIR/pygcms/WWTP_Holdorf_13082015_85x85_15er_pygcms.0_or.csv	607	14	cellulose,plant fibres	4014.81	1.77148	125.761	70.9922	232308	3.60078e-07
608	E:/Veroeffentlichungen/Paperinpreparation/PyvsFTIR/pygcms/WWTP_Holdorf_13082015_85x85_15er_pygcms.0_or.csv	608	14	cellulose,plant fibres	4014.81	1.61711	90.9557	56.2457	105464	1.6347e-07
609	E:/Veroeffentlichungen/Paperinpreparation/PyvsFTIR/pygcms/WWTP_Holdorf_13082015_85x85_15er_pygcms.0_or.csv	609	14	cellulose,plant fibres	4014.81	3.09223	110.3	35.6701	51437.6	7.97282e-08
610	E:/Veroeffentlichungen/Paperinpreparation/PyvsFTIR/pygcms/WWTP_Holdorf_13082015_85x85_15er_pygcms.0_or.csv	610	14	cellulose,plant fibres	4014.81	1.45098	94.2404	64.9493	145708	2.25847e-07
611	E:/Veroeffentlichungen/Paperinpreparation/PyvsFTIR/pygcms/WWTP_Holdorf_13082015_85x85_15er_pygcms.0_or.csv	611	14	cellulose,plant fibres	4014.81	1.93508	98.6553	50.9824	93984.9	1.45677e-07
612	E:/Veroeffentlichungen/Paperinpreparation/PyvsFTIR/pygcms/WWTP_Holdorf_13082015_85x85_15er_pygcms.0_or.csv	612	14	cellulose,plant fibres	4014.81	4.21406	129.103	30.6362	44412.2	6.88389e-08
613	E:/Veroeffentlichungen/Paperinpreparation/PyvsFTIR/pygcms/WWTP_Holdorf_13082015_85x85_15er_pygcms.0_or.csv	613	14	cellulose,plant fibres	3893.15	1.58496	90.9557	57.3867	109786	1.70169e-07
614	E:/Veroeffentlichungen/Paperinpreparation/PyvsFTIR/pygcms/WWTP_Holdorf_13082015_85x85_15er_pygcms.0_or.csv	614	14	cellulose,plant fibres	3893.15	3.97807	171.232	43.0439	116280	1.80233e-07
615	E:/Veroeffentlichungen/Paperinpreparation/PyvsFTIR/pygcms/WWTP_Holdorf_13082015_85x85_15er_pygcms.0_or.csv	615	14	cellulose,plant fibres	3893.15	1.40686	77.9939	55.4382	87856.7	1.36178e-07
616	E:/Veroeffentlichungen/Paperinpreparation/PyvsFTIR/pygcms/WWTP_Holdorf_13082015_85x85_15er_pygcms.0_or.csv	616	14	cellulose,plant fibres	3893.15	1.13295	70.6265	62.3384	100595	1.55922e-07
617	E:/Veroeffentlichungen/Paperinpreparation/PyvsFTIR/pygcms/WWTP_Holdorf_13082015_85x85_15er_pygcms.0_or.csv	617	14	cellulose,plant fibres	3893.15	3.18454	119.308	37.4647	61377.6	9.51352e-08
618	E:/Veroeffentlichungen/Paperinpreparation/PyvsFTIR/pygcms/WWTP_Holdorf_13082015_85x85_15er_pygcms.0_or.csv	618	14	cellulose,plant fibres	3893.15	1.70978	93.5927	54.7395	102787	1.59321e-07
619	E:/Veroeffentlichungen/Paperinpreparation/PyvsFTIR/pygcms/WWTP_Holdorf_13082015_85x85_15er_pygcms.0_or.csv	619	14	cellulose,plant fibres	3893.15	1.22248	70.6265	57.773	86400	1.3392e-07
620	E:/Veroeffentlichungen/Paperinpreparation/PyvsFTIR/pygcms/WWTP_Holdorf_13082015_85x85_15er_pygcms.0_or.csv	620	14	cellulose,plant fibres	3771.49	2.13058	98.6553	46.3045	77529	1.2017e-07
621	E:/Veroeffentlichungen/Paperinpreparation/PyvsFTIR/pygcms/WWTP_Holdorf_13082015_85x85_15er_pygcms.0_or.csv	621	14	cellulose,plant fibres	3771.49	1.15394	94.8836	82.2261	235129	3.64451e-07
622	E:/Veroeffentlichungen/Paperinpreparation/PyvsFTIR/pygcms/WWTP_Holdorf_13082015_85x85_15er_pygcms.0_or.csv	622	14	cellulose,plant fibres	3771.49	2.87387	110.85	38.5717	60446.3	9.36918e-08
623	E:/Veroeffentlichungen/Paperinpreparation/PyvsFTIR/pygcms/WWTP_Holdorf_13082015_85x85_15er_pygcms.0_or.csv	623	14	cellulose,plant fibres	3771.49	1.38727	86.1471	62.0981	121757	1.88723e-07
624	E:/Veroeffentlichungen/Paperinpreparation/PyvsFTIR/pygcms/WWTP_Holdorf_13082015_85x85_15er_pygcms.0_or.csv	624	14	cellulose,plant fibres	3771.49	2.55323	104.057	40.7549	63347.2	9.81882e-08
625	E:/Veroeffentlichungen/Paperinpreparation/PyvsFTIR/pygcms/WWTP_Holdorf_13082015_85x85_15er_pygcms.0_or.csv	625	14	cellulose,plant fibres	3771.49	1.39839	84.002	60.0704	111098	1.72202e-07
626	E:/Veroeffentlichungen/Paperinpreparation/PyvsFTIR/pygcms/WWTP_Holdorf_13082015_85x85_15er_pygcms.0_or.csv	626	14	cellulose,plant fibres	3771.49	3.14182	129.103	41.0917	79899	1.23843e-07
627	E:/Veroeffentlichungen/Paperinpreparation/PyvsFTIR/pygcms/WWTP_Holdorf_13082015_85x85_15er_pygcms.0_or.csv	627	14	cellulose,plant fibres	3771.49	2.06327	104.64	50.7155	98645	1.529e-07
628	E:/Veroeffentlichungen/Paperinpreparation/PyvsFTIR/pygcms/WWTP_Holdorf_13082015_85x85_15er_pygcms.0_or.csv	628	14	cellulose,plant fibres	3771.49	1.41496	80.2996	56.7506	94787.4	1.46921e-07
629	E:/Veroeffentlichungen/Paperinpreparation/PyvsFTIR/pygcms/WWTP_Holdorf_13082015_85x85_15er_pygcms.0_or.csv	629	14	cellulose,plant fibres	3649.83	1.45466	94.8836	65.2275	147962	2.2934e-07
630	E:/Veroeffentlichungen/Paperinpreparation/PyvsFTIR/pygcms/WWTP_Holdorf_13082015_85x85_15er_pygcms.0_or.csv	630	14	cellulose,plant fibres	3649.83	3.15196	110.3	34.9941	49506.3	7.67348e-08
631	E:/Veroeffentlichungen/Paperinpreparation/PyvsFTIR/pygcms/WWTP_Holdorf_13082015_85x85_15er_pygcms.0_or.csv	631	14	cellulose,plant fibres	3649.83	1.66236	84.002	50.5319	78617.1	1.21856e-07
632	E:/Veroeffentlichungen/Paperinpreparation/PyvsFTIR/pygcms/WWTP_Holdorf_13082015_85x85_15er_pygcms.0_or.csv	632	14	cellulose,plant fibres	3649.83	2.16204	88.9267	41.131	55139.9	8.54669e-08
633	E:/Veroeffentlichungen/Paperinpreparation/PyvsFTIR/pygcms/WWTP_Holdorf_13082015_85x85_15er_pygcms.0_or.csv	633	14	cellulose,plant fibres	3649.83	1.96916	113.561	57.6697	138427	2.14562e-07
634	E:/Veroeffentlichungen/Paperinpreparation/PyvsFTIR/pygcms/WWTP_Holdorf_13082015_85x85_15er_pygcms.0_or.csv	634	14	cellulose,plant fibres	3649.83	1.92012	90.9557	47.3697	74804.7	1.15947e-07
635	E:/Veroeffentlichungen/Paperinpreparation/PyvsFTIR/pygcms/WWTP_Holdorf_13082015_85x85_15er_pygcms.0_or.csv	635	14	cellulose,plant fibres	3649.83	4.32183	143.814	33.2761	58366.1	9.04674e-08
636	E:/Veroeffentlichungen/Paperinpreparation/PyvsFTIR/pygcms/WWTP_Holdorf_13082015_85x85_15er_pygcms.0_or.csv	636	14	cellulose,plant fibres	3649.83	2.98112	112.484	37.7322	58696.6	9.09797e-08
637	E:/Veroeffentlichungen/Paperinpreparation/PyvsFTIR/pygcms/WWTP_Holdorf_13082015_85x85_15er_pygcms.0_or.csv	637	14	cellulose,plant fibres	3649.83	2.48578	121.33	48.8097	105944	1.64213e-07
638	E:/Veroeffentlichungen/Paperinpreparation/PyvsFTIR/pygcms/WWTP_Holdorf_13082015_85x85_15er_pygcms.0_or.csv	638	14	cellulose,plant fibres	3649.83	4.21552	140.389	33.3029	57068.1	8.84555e-08
639	E:/Veroeffentlichungen/Paperinpreparation/PyvsFTIR/pygcms/WWTP_Holdorf_13082015_85x85_15er_pygcms.0_or.csv	639	14	cellulose,plant fibres	3528.17	1.57987	88.9267	56.2873	103264	1.60059e-07
640	E:/Veroeffentlichungen/Paperinpreparation/PyvsFTIR/pygcms/WWTP_Holdorf_13082015_85x85_15er_pygcms.0_or.csv	640	14	cellulose,plant fibres	3528.17	3.51676	123.319	35.0662	55578.1	8.61461e-08
641	E:/Veroeffentlichungen/Paperinpreparation/PyvsFTIR/pygcms/WWTP_Holdorf_13082015_85x85_15er_pygcms.0_or.csv	641	14	cellulose,plant fibres	3528.17	2.47819	147.159	59.3815	190189	2.94793e-07
642	E:/Veroeffentlichungen/Paperinpreparation/PyvsFTIR/pygcms/WWTP_Holdorf_13082015_85x85_15er_pygcms.0_or.csv	642	14	cellulose,plant fibres	3528.17	2.71303	123.319	45.4544	93385.4	1.44747e-07
643	E:/Veroeffentlichungen/Paperinpreparation/PyvsFTIR/pygcms/WWTP_Holdorf_13082015_85x85_15er_pygcms.0_or.csv	643	14	cellulose,plant fibres	3528.17	1.51985	88.9267	58.5103	111582	1.72952e-07
644	E:/Veroeffentlichungen/Paperinpreparation/PyvsFTIR/pygcms/WWTP_Holdorf_13082015_85x85_15er_pygcms.0_or.csv	644	14	cellulose,plant fibres	3528.17	1.77547	128.631	72.4488	247460	3.83562e-07
645	E:/Veroeffentlichungen/Paperinpreparation/PyvsFTIR/pygcms/WWTP_Holdorf_13082015_85x85_15er_pygcms.0_or.csv	645	14	cellulose,plant fibres	3528.17	2.86919	101.692	35.4426	46820.3	7.25714e-08
646	E:/Veroeffentlichungen/Paperinpreparation/PyvsFTIR/pygcms/WWTP_Holdorf_13082015_85x85_15er_pygcms.0_or.csv	646	14	cellulose,plant fibres	3528.17	2.30888	104.057	45.068	77464.8	1.20071e-07
647	E:/Veroeffentlichungen/Paperinpreparation/PyvsFTIR/pygcms/WWTP_Holdorf_13082015_85x85_15er_pygcms.0_or.csv	647	14	cellulose,plant fibres	3528.17	3.57958	119.308	33.33	48577.7	7.52954e-08
648	E:/Veroeffentlichungen/Paperinpreparation/PyvsFTIR/pygcms/WWTP_Holdorf_13082015_85x85_15er_pygcms.0_or.csv	648	14	cellulose,plant fibres	3528.17	1.44261	80.2996	55.6628	91188.5	1.41342e-07
649	E:/Veroeffentlichungen/Paperinpreparation/PyvsFTIR/pygcms/WWTP_Holdorf_13082015_85x85_15er_pygcms.0_or.csv	649	14	cellulose,plant fibres	3528.17	1.37474	70.6265	51.3745	68321.9	1.05899e-07
650	E:/Veroeffentlichungen/Paperinpreparation/PyvsFTIR/pygcms/WWTP_Holdorf_13082015_85x85_15er_pygcms.0_or.csv	650	14	cellulose,plant fibres	3528.17	1.26938	94.8836	74.7483	194308	3.01177e-07
651	E:/Veroeffentlichungen/Paperinpreparation/PyvsFTIR/pygcms/WWTP_Holdorf_13082015_85x85_15er_pygcms.0_or.csv	651	14	cellulose,plant fibres	3406.51	1.85192	79.5385	42.9492	53775.4	8.33519e-08
652	E:/Veroeffentlichungen/Paperinpreparation/PyvsFTIR/pygcms/WWTP_Holdorf_13082015_85x85_15er_pygcms.0_or.csv	652	14	cellulose,plant fibres	3406.51	2.43331	110.3	45.3292	83066.9	1.28754e-07
653	E:/Veroeffentlichungen/Paperinpreparation/PyvsFTIR/pygcms/WWTP_Holdorf_13082015_85x85_15er_pygcms.0_or.csv	653	14	cellulose,plant fibres	3406.51	3.47105	129.103	37.1941	65460.8	1.01464e-07
654	E:/Veroeffentlichungen/Paperinpreparation/PyvsFTIR/pygcms/WWTP_Holdorf_13082015_85x85_15er_pygcms.0_or.csv	654	14	cellulose,plant fibres	3406.51	1.68037	98.6553	58.7105	124637	1.93188e-07
655	E:/Veroeffentlichungen/Paperinpreparation/PyvsFTIR/pygcms/WWTP_Holdorf_13082015_85x85_15er_pygcms.0_or.csv	655	14	cellulose,plant fibres	3406.51	1.3641	77.9939	57.176	93451.1	1.44849e-07
656	E:/Veroeffentlichungen/Paperinpreparation/PyvsFTIR/pygcms/WWTP_Holdorf_13082015_85x85_15er_pygcms.0_or.csv	656	14	cellulose,plant fibres	3406.51	1.21613	77.9939	64.1328	117576	1.82242e-07
657	E:/Veroeffentlichungen/Paperinpreparation/PyvsFTIR/pygcms/WWTP_Holdorf_13082015_85x85_15er_pygcms.0_or.csv	657	14	cellulose,plant fibres	3406.51	1.72891	80.2996	46.4452	63488.1	9.84065e-08
658	E:/Veroeffentlichungen/Paperinpreparation/PyvsFTIR/pygcms/WWTP_Holdorf_13082015_85x85_15er_pygcms.0_or.csv	658	14	cellulose,plant fibres	3406.51	2.20926	98.6553	44.6554	72105	1.11763e-07
659	E:/Veroeffentlichungen/Paperinpreparation/PyvsFTIR/pygcms/WWTP_Holdorf_13082015_85x85_15er_pygcms.0_or.csv	659	14	cellulose,plant fibres	3406.51	3.21312	110.3	34.328	47639.7	7.38415e-08
660	E:/Veroeffentlichungen/Paperinpreparation/PyvsFTIR/pygcms/WWTP_Holdorf_13082015_85x85_15er_pygcms.0_or.csv	660	14	cellulose,plant fibres	3406.51	2.53598	139.52	55.016	154778	2.39907e-07
661	E:/Veroeffentlichungen/Paperinpreparation/PyvsFTIR/pygcms/WWTP_Holdorf_13082015_85x85_15er_pygcms.0_or.csv	661	14	cellulose,plant fibres	3284.84	1.7569	101.692	57.8812	124869	1.93548e-07
662	E:/Veroeffentlichungen/Paperinpreparation/PyvsFTIR/pygcms/WWTP_Holdorf_13082015_85x85_15er_pygcms.0_or.csv	662	14	cellulose,plant fibres	3284.84	1.29096	88.24	68.3524	151102	2.34208e-07
663	E:/Veroeffentlichungen/Paperinpreparation/PyvsFTIR/pygcms/WWTP_Holdorf_13082015_85x85_15er_pygcms.0_or.csv	663	14	cellulose,plant fibres	3284.84	1.93632	88.24	45.571	67164.5	1.04105e-07
664	E:/Veroeffentlichungen/Paperinpreparation/PyvsFTIR/pygcms/WWTP_Holdorf_13082015_85x85_15er_pygcms.0_or.csv	664	14	cellulose,plant fibres	3284.84	2.21223	94.2404	42.5998	62682.7	9.71582e-08
665	E:/Veroeffentlichungen/Paperinpreparation/PyvsFTIR/pygcms/WWTP_Holdorf_13082015_85x85_15er_pygcms.0_or.csv	665	14	cellulose,plant fibres	3284.84	3.84047	132.819	34.584	58224.6	9.02481e-08
666	E:/Veroeffentlichungen/Paperinpreparation/PyvsFTIR/pygcms/WWTP_Holdorf_13082015_85x85_15er_pygcms.0_or.csv	666	14	cellulose,plant fibres	3284.84	2.14073	101.692	47.5033	84106.4	1.30365e-07
667	E:/Veroeffentlichungen/Paperinpreparation/PyvsFTIR/pygcms/WWTP_Holdorf_13082015_85x85_15er_pygcms.0_or.csv	667	14	cellulose,plant fibres	3284.84	3.64261	118.797	32.6131	46311.1	7.17821e-08
668	E:/Veroeffentlichungen/Paperinpreparation/PyvsFTIR/pygcms/WWTP_Holdorf_13082015_85x85_15er_pygcms.0_or.csv	668	14	cellulose,plant fibres	3284.84	1.66136	110.3	66.3914	178195	2.76202e-07
669	E:/Veroeffentlichungen/Paperinpreparation/PyvsFTIR/pygcms/WWTP_Holdorf_13082015_85x85_15er_pygcms.0_or.csv	669	14	cellulose,plant fibres	3284.84	1.31898	67.0929	50.8671	63627.8	9.86231e-08
670	E:/Veroeffentlichungen/Paperinpreparation/PyvsFTIR/pygcms/WWTP_Holdorf_13082015_85x85_15er_pygcms.0_or.csv	670	14	cellulose,plant fibres	3284.84	1.91542	90.9557	47.4861	75172.6	1.16518e-07
671	E:/Veroeffentlichungen/Paperinpreparation/PyvsFTIR/pygcms/WWTP_Holdorf_13082015_85x85_15er_pygcms.0_or.csv	671	14	cellulose,plant fibres	3284.84	1.61856	73.9915	45.7145	56674.3	8.78451e-08
672	E:/Veroeffentlichungen/Paperinpreparation/PyvsFTIR/pygcms/WWTP_Holdorf_13082015_85x85_15er_pygcms.0_or.csv	672	14	cellulose,plant fibres	3284.84	2.96384	101.692	34.3108	43877.5	6.80102e-08
673	E:/Veroeffentlichungen/Paperinpreparation/PyvsFTIR/pygcms/WWTP_Holdorf_13082015_85x85_15er_pygcms.0_or.csv	673	14	cellulose,plant fibres	3284.84	1.33253	90.9557	68.258	155322	2.4075e-07
674	E:/Veroeffentlichungen/Paperinpreparation/PyvsFTIR/pygcms/WWTP_Holdorf_13082015_85x85_15er_pygcms.0_or.csv	674	14	cellulose,plant fibres	3284.84	1.54287	80.2996	52.0455	79721.7	1.23569e-07
675	E:/Veroeffentlichungen/Paperinpreparation/PyvsFTIR/pygcms/WWTP_Holdorf_13082015_85x85_15er_pygcms.0_or.csv	675	14	cellulose,plant fibres	3163.18	1.49013	84.002	56.3722	97840	1.51652e-07
676	E:/Veroeffentlichungen/Paperinpreparation/PyvsFTIR/pygcms/WWTP_Holdorf_13082015_85x85_15er_pygcms.0_or.csv	676	14	cellulose,plant fibres	3163.18	1.42124	88.9267	62.5696	127602	1.97782e-07
677	E:/Veroeffentlichungen/Paperinpreparation/PyvsFTIR/pygcms/WWTP_Holdorf_13082015_85x85_15er_pygcms.0_or.csv	677	14	cellulose,plant fibres	3163.18	1.06122	70.6265	66.5519	114653	1.77712e-07
678	E:/Veroeffentlichungen/Paperinpreparation/PyvsFTIR/pygcms/WWTP_Holdorf_13082015_85x85_15er_pygcms.0_or.csv	678	14	cellulose,plant fibres	3163.18	1.71282	98.6553	57.5981	119959	1.85937e-07
679	E:/Veroeffentlichungen/Paperinpreparation/PyvsFTIR/pygcms/WWTP_Holdorf_13082015_85x85_15er_pygcms.0_or.csv	679	14	cellulose,plant fibres	3163.18	3.78272	134.186	35.4734	61888.2	9.59268e-08
680	E:/Veroeffentlichungen/Paperinpreparation/PyvsFTIR/pygcms/WWTP_Holdorf_13082015_85x85_15er_pygcms.0_or.csv	680	14	cellulose,plant fibres	3163.18	1.50125	73.9915	49.2866	65877.3	1.0211e-07
681	E:/Veroeffentlichungen/Paperinpreparation/PyvsFTIR/pygcms/WWTP_Holdorf_13082015_85x85_15er_pygcms.0_or.csv	681	14	cellulose,plant fibres	3163.18	4.5736	123.319	26.9632	32860.3	5.09334e-08
682	E:/Veroeffentlichungen/Paperinpreparation/PyvsFTIR/pygcms/WWTP_Holdorf_13082015_85x85_15er_pygcms.0_or.csv	682	14	cellulose,plant fibres	3163.18	1.95825	88.9267	45.4114	67213.8	1.04181e-07
683	E:/Veroeffentlichungen/Paperinpreparation/PyvsFTIR/pygcms/WWTP_Holdorf_13082015_85x85_15er_pygcms.0_or.csv	683	14	cellulose,plant fibres	3163.18	3.00903	101.692	33.7954	42569.4	6.59826e-08
684	E:/Veroeffentlichungen/Paperinpreparation/PyvsFTIR/pygcms/WWTP_Holdorf_13082015_85x85_15er_pygcms.0_or.csv	684	14	cellulose,plant fibres	3163.18	1.76373	73.9915	41.9516	47728.3	7.39789e-08
685	E:/Veroeffentlichungen/Paperinpreparation/PyvsFTIR/pygcms/WWTP_Holdorf_13082015_85x85_15er_pygcms.0_or.csv	685	14	cellulose,plant fibres	3163.18	4.98866	136.434	27.3487	37401.8	5.79728e-08
686	E:/Veroeffentlichungen/Paperinpreparation/PyvsFTIR/pygcms/WWTP_Holdorf_13082015_85x85_15er_pygcms.0_or.csv	686	14	cellulose,plant fibres	3163.18	1.99293	94.8836	47.61	78828.9	1.22185e-07
687	E:/Veroeffentlichungen/Paperinpreparation/PyvsFTIR/pygcms/WWTP_Holdorf_13082015_85x85_15er_pygcms.0_or.csv	687	14	cellulose,plant fibres	3163.18	1.50346	94.2404	62.6824	135714	2.10357e-07
688	E:/Veroeffentlichungen/Paperinpreparation/PyvsFTIR/pygcms/WWTP_Holdorf_13082015_85x85_15er_pygcms.0_or.csv	688	14	cellulose,plant fibres	3163.18	2.15898	80.2996	37.1933	40713.6	6.31061e-08
689	E:/Veroeffentlichungen/Paperinpreparation/PyvsFTIR/pygcms/WWTP_Holdorf_13082015_85x85_15er_pygcms.0_or.csv	689	14	cellulose,plant fibres	3163.18	2.90823	101.692	34.9668	45571.4	7.06357e-08
690	E:/Veroeffentlichungen/Paperinpreparation/PyvsFTIR/pygcms/WWTP_Holdorf_13082015_85x85_15er_pygcms.0_or.csv	690	14	cellulose,plant fibres	3041.52	1.91403	98.6553	51.5433	96064.1	1.48899e-07
691	E:/Veroeffentlichungen/Paperinpreparation/PyvsFTIR/pygcms/WWTP_Holdorf_13082015_85x85_15er_pygcms.0_or.csv	691	14	cellulose,plant fibres	3041.52	2.988	101.692	34.0333	43170.8	6.69147e-08
692	E:/Veroeffentlichungen/Paperinpreparation/PyvsFTIR/pygcms/WWTP_Holdorf_13082015_85x85_15er_pygcms.0_or.csv	692	14	cellulose,plant fibres	3041.52	3.46665	110.85	31.9762	41541.8	6.43898e-08
693	E:/Veroeffentlichungen/Paperinpreparation/PyvsFTIR/pygcms/WWTP_Holdorf_13082015_85x85_15er_pygcms.0_or.csv	693	14	cellulose,plant fibres	3041.52	4.29102	134.186	31.2713	48094.4	7.45463e-08
694	E:/Veroeffentlichungen/Paperinpreparation/PyvsFTIR/pygcms/WWTP_Holdorf_13082015_85x85_15er_pygcms.0_or.csv	694	14	cellulose,plant fibres	3041.52	3.16166	98.6553	31.2036	35206.8	5.45706e-08
695	E:/Veroeffentlichungen/Paperinpreparation/PyvsFTIR/pygcms/WWTP_Holdorf_13082015_85x85_15er_pygcms.0_or.csv	695	14	cellulose,plant fibres	3041.52	2.45075	118.797	48.4735	102308	1.58578e-07
696	E:/Veroeffentlichungen/Paperinpreparation/PyvsFTIR/pygcms/WWTP_Holdorf_13082015_85x85_15er_pygcms.0_or.csv	696	14	cellulose,plant fibres	3041.52	1.74497	136.434	78.1867	305692	4.73822e-07
697	E:/Veroeffentlichungen/Paperinpreparation/PyvsFTIR/pygcms/WWTP_Holdorf_13082015_85x85_15er_pygcms.0_or.csv	697	14	cellulose,plant fibres	3041.52	1.75034	88.9267	50.8053	84129.2	1.304e-07
698	E:/Veroeffentlichungen/Paperinpreparation/PyvsFTIR/pygcms/WWTP_Holdorf_13082015_85x85_15er_pygcms.0_or.csv	698	14	cellulose,plant fibres	3041.52	2.6012	94.8836	36.4769	46272.6	7.17226e-08
699	E:/Veroeffentlichungen/Paperinpreparation/PyvsFTIR/pygcms/WWTP_Holdorf_13082015_85x85_15er_pygcms.0_or.csv	699	14	cellulose,plant fibres	3041.52	2.96108	125.761	42.4715	83145.4	1.28875e-07
700	E:/Veroeffentlichungen/Paperinpreparation/PyvsFTIR/pygcms/WWTP_Holdorf_13082015_85x85_15er_pygcms.0_or.csv	700	14	cellulose,plant fibres	3041.52	2.82928	101.692	35.9426	48150.4	7.46332e-08
701	E:/Veroeffentlichungen/Paperinpreparation/PyvsFTIR/pygcms/WWTP_Holdorf_13082015_85x85_15er_pygcms.0_or.csv	701	14	cellulose,plant fibres	3041.52	1.41025	73.9915	52.467	74653.7	1.15713e-07
702	E:/Veroeffentlichungen/Paperinpreparation/PyvsFTIR/pygcms/WWTP_Holdorf_13082015_85x85_15er_pygcms.0_or.csv	702	14	cellulose,plant fibres	3041.52	1.65298	73.9915	44.7624	54338.1	8.4224e-08
703	E:/Veroeffentlichungen/Paperinpreparation/PyvsFTIR/pygcms/WWTP_Holdorf_13082015_85x85_15er_pygcms.0_or.csv	703	14	cellulose,plant fibres	3041.52	2.8409	132.819	46.7524	106405	1.64928e-07
704	E:/Veroeffentlichungen/Paperinpreparation/PyvsFTIR/pygcms/WWTP_Holdorf_13082015_85x85_15er_pygcms.0_or.csv	704	14	cellulose,plant fibres	3041.52	1.99428	104.057	52.1777	103833	1.60942e-07
705	E:/Veroeffentlichungen/Paperinpreparation/PyvsFTIR/pygcms/WWTP_Holdorf_13082015_85x85_15er_pygcms.0_or.csv	705	14	cellulose,plant fibres	3041.52	1.81269	80.2996	44.2987	57755.2	8.95206e-08
706	E:/Veroeffentlichungen/Paperinpreparation/PyvsFTIR/pygcms/WWTP_Holdorf_13082015_85x85_15er_pygcms.0_or.csv	706	14	cellulose,plant fibres	3041.52	2.15934	94.2404	43.6432	65791.1	1.01976e-07
707	E:/Veroeffentlichungen/Paperinpreparation/PyvsFTIR/pygcms/WWTP_Holdorf_13082015_85x85_15er_pygcms.0_or.csv	707	14	cellulose,plant fibres	3041.52	2.54634	99.8809	39.2252	56326.1	8.73054e-08
708	E:/Veroeffentlichungen/Paperinpreparation/PyvsFTIR/pygcms/WWTP_Holdorf_13082015_85x85_15er_pygcms.0_or.csv	708	14	cellulose,plant fibres	3041.52	3.58041	125.761	35.1249	56868.7	8.81465e-08
709	E:/Veroeffentlichungen/Paperinpreparation/PyvsFTIR/pygcms/WWTP_Holdorf_13082015_85x85_15er_pygcms.0_or.csv	709	14	cellulose,plant fibres	3041.52	2.6177	128.631	49.139	113840	1.76451e-07
710	E:/Veroeffentlichungen/Paperinpreparation/PyvsFTIR/pygcms/WWTP_Holdorf_13082015_85x85_15er_pygcms.0_or.csv	710	14	cellulose,plant fibres	3041.52	9.07573	171.232	18.867	22340.1	3.46272e-08
711	E:/Veroeffentlichungen/Paperinpreparation/PyvsFTIR/pygcms/WWTP_Holdorf_13082015_85x85_15er_pygcms.0_or.csv	711	14	cellulose,plant fibres	3041.52	1.58528	70.6265	44.5514	51379.1	7.96376e-08
712	E:/Veroeffentlichungen/Paperinpreparation/PyvsFTIR/pygcms/WWTP_Holdorf_13082015_85x85_15er_pygcms.0_or.csv	712	14	cellulose,plant fibres	3041.52	2.69789	119.308	44.2225	85516.9	1.32551e-07
713	E:/Veroeffentlichungen/Paperinpreparation/PyvsFTIR/pygcms/WWTP_Holdorf_13082015_85x85_15er_pygcms.0_or.csv	713	14	cellulose,plant fibres	2919.86	1.1641	59.3984	51.0252	56681.3	8.7856e-08
714	E:/Veroeffentlichungen/Paperinpreparation/PyvsFTIR/pygcms/WWTP_Holdorf_13082015_85x85_15er_pygcms.0_or.csv	714	14	cellulose,plant fibres	2919.86	1.93394	123.319	63.7657	183782	2.84861e-07
715	E:/Veroeffentlichungen/Paperinpreparation/PyvsFTIR/pygcms/WWTP_Holdorf_13082015_85x85_15er_pygcms.0_or.csv	715	14	cellulose,plant fibres	2919.86	1.82283	79.5385	43.6347	55505.6	8.60338e-08
716	E:/Veroeffentlichungen/Paperinpreparation/PyvsFTIR/pygcms/WWTP_Holdorf_13082015_85x85_15er_pygcms.0_or.csv	716	14	cellulose,plant fibres	2919.86	5.02348	125.761	25.0347	28888.7	4.47775e-08
717	E:/Veroeffentlichungen/Paperinpreparation/PyvsFTIR/pygcms/WWTP_Holdorf_13082015_85x85_15er_pygcms.0_or.csv	717	14	cellulose,plant fibres	2919.86	2.00306	121.33	60.5723	163159	2.52897e-07
718	E:/Veroeffentlichungen/Paperinpreparation/PyvsFTIR/pygcms/WWTP_Holdorf_13082015_85x85_15er_pygcms.0_or.csv	718	14	cellulose,plant fibres	2919.86	3.05338	90.9557	29.7886	29581.9	4.58519e-08
719	E:/Veroeffentlichungen/Paperinpreparation/PyvsFTIR/pygcms/WWTP_Holdorf_13082015_85x85_15er_pygcms.0_or.csv	719	14	cellulose,plant fibres	2919.86	1.77139	108.633	61.3265	149746	2.32106e-07
720	E:/Veroeffentlichungen/Paperinpreparation/PyvsFTIR/pygcms/WWTP_Holdorf_13082015_85x85_15er_pygcms.0_or.csv	720	14	cellulose,plant fibres	2919.86	1.79519	88.9267	49.5362	79978.5	1.23967e-07
721	E:/Veroeffentlichungen/Paperinpreparation/PyvsFTIR/pygcms/WWTP_Holdorf_13082015_85x85_15er_pygcms.0_or.csv	721	14	cellulose,plant fibres	2919.86	1.12695	64.3154	57.0705	76777.7	1.19006e-07
722	E:/Veroeffentlichungen/Paperinpreparation/PyvsFTIR/pygcms/WWTP_Holdorf_13082015_85x85_15er_pygcms.0_or.csv	722	14	cellulose,plant fibres	2919.86	2.45359	90.9557	37.0705	45812.5	7.10093e-08
723	E:/Veroeffentlichungen/Paperinpreparation/PyvsFTIR/pygcms/WWTP_Holdorf_13082015_85x85_15er_pygcms.0_or.csv	723	14	cellulose,plant fibres	2919.86	1.55791	86.1471	55.2967	96546.3	1.49647e-07
724	E:/Veroeffentlichungen/Paperinpreparation/PyvsFTIR/pygcms/WWTP_Holdorf_13082015_85x85_15er_pygcms.0_or.csv	724	14	cellulose,plant fibres	2919.86	2.27869	90.9557	39.9158	53115	8.23282e-08
725	E:/Veroeffentlichungen/Paperinpreparation/PyvsFTIR/pygcms/WWTP_Holdorf_13082015_85x85_15er_pygcms.0_or.csv	725	14	cellulose,plant fibres	2919.86	2.88121	94.2404	32.7086	36953.7	5.72782e-08
726	E:/Veroeffentlichungen/Paperinpreparation/PyvsFTIR/pygcms/WWTP_Holdorf_13082015_85x85_15er_pygcms.0_or.csv	726	14	cellulose,plant fibres	2798.2	2.5824	110.85	42.9252	74861.4	1.16035e-07
727	E:/Veroeffentlichungen/Paperinpreparation/PyvsFTIR/pygcms/WWTP_Holdorf_13082015_85x85_15er_pygcms.0_or.csv	727	14	cellulose,plant fibres	2798.2	3.46637	110.85	31.9787	41548.4	6.44e-08
728	E:/Veroeffentlichungen/Paperinpreparation/PyvsFTIR/pygcms/WWTP_Holdorf_13082015_85x85_15er_pygcms.0_or.csv	728	14	cellulose,plant fibres	2798.2	5.56901	132.819	23.8496	27689.8	4.29191e-08
729	E:/Veroeffentlichungen/Paperinpreparation/PyvsFTIR/pygcms/WWTP_Holdorf_13082015_85x85_15er_pygcms.0_or.csv	729	14	cellulose,plant fibres	2798.2	1.13417	64.3154	56.7068	75802.2	1.17493e-07
730	E:/Veroeffentlichungen/Paperinpreparation/PyvsFTIR/pygcms/WWTP_Holdorf_13082015_85x85_15er_pygcms.0_or.csv	730	14	cellulose,plant fibres	2798.2	1.25668	79.5385	63.2927	116784	1.81015e-07
731	E:/Veroeffentlichungen/Paperinpreparation/PyvsFTIR/pygcms/WWTP_Holdorf_13082015_85x85_15er_pygcms.0_or.csv	731	14	cellulose,plant fibres	2798.2	1.60987	93.5927	58.1367	115942	1.79709e-07
732	E:/Veroeffentlichungen/Paperinpreparation/PyvsFTIR/pygcms/WWTP_Holdorf_13082015_85x85_15er_pygcms.0_or.csv	732	14	cellulose,plant fibres	2798.2	2.53624	88.9267	35.0624	40069.4	6.21076e-08
733	E:/Veroeffentlichungen/Paperinpreparation/PyvsFTIR/pygcms/WWTP_Holdorf_13082015_85x85_15er_pygcms.0_or.csv	733	14	cellulose,plant fibres	2798.2	1.37518	77.9939	56.7154	91951.6	1.42525e-07
734	E:/Veroeffentlichungen/Paperinpreparation/PyvsFTIR/pygcms/WWTP_Holdorf_13082015_85x85_15er_pygcms.0_or.csv	734	14	cellulose,plant fibres	2798.2	3.67463	118.797	32.3289	45507.4	7.05365e-08
735	E:/Veroeffentlichungen/Paperinpreparation/PyvsFTIR/pygcms/WWTP_Holdorf_13082015_85x85_15er_pygcms.0_or.csv	735	14	cellulose,plant fibres	2798.2	2.04943	84.002	40.988	51724.8	8.01735e-08
736	E:/Veroeffentlichungen/Paperinpreparation/PyvsFTIR/pygcms/WWTP_Holdorf_13082015_85x85_15er_pygcms.0_or.csv	736	14	cellulose,plant fibres	2798.2	1.9368	79.5385	41.0669	49165.1	7.62059e-08
737	E:/Veroeffentlichungen/Paperinpreparation/PyvsFTIR/pygcms/WWTP_Holdorf_13082015_85x85_15er_pygcms.0_or.csv	737	14	cellulose,plant fibres	2798.2	2.41826	94.2404	38.9703	52456.6	8.13078e-08
738	E:/Veroeffentlichungen/Paperinpreparation/PyvsFTIR/pygcms/WWTP_Holdorf_13082015_85x85_15er_pygcms.0_or.csv	738	14	cellulose,plant fibres	2798.2	2.41967	110.3	45.5848	84006.3	1.3021e-07
739	E:/Veroeffentlichungen/Paperinpreparation/PyvsFTIR/pygcms/WWTP_Holdorf_13082015_85x85_15er_pygcms.0_or.csv	739	14	cellulose,plant fibres	2798.2	2.49793	86.1471	34.4873	37554	5.82087e-08
740	E:/Veroeffentlichungen/Paperinpreparation/PyvsFTIR/pygcms/WWTP_Holdorf_13082015_85x85_15er_pygcms.0_or.csv	740	14	cellulose,plant fibres	2798.2	3.1529	110.3	34.9837	49477	7.66894e-08
741	E:/Veroeffentlichungen/Paperinpreparation/PyvsFTIR/pygcms/WWTP_Holdorf_13082015_85x85_15er_pygcms.0_or.csv	741	14	cellulose,plant fibres	2676.54	2.09099	79.5385	38.0386	42181.6	6.53814e-08
742	E:/Veroeffentlichungen/Paperinpreparation/PyvsFTIR/pygcms/WWTP_Holdorf_13082015_85x85_15er_pygcms.0_or.csv	742	14	cellulose,plant fibres	2676.54	1.88731	79.5385	42.1438	51777.6	8.02553e-08
743	E:/Veroeffentlichungen/Paperinpreparation/PyvsFTIR/pygcms/WWTP_Holdorf_13082015_85x85_15er_pygcms.0_or.csv	743	14	cellulose,plant fibres	2676.54	2.50369	88.24	35.2439	40172.7	6.22677e-08
744	E:/Veroeffentlichungen/Paperinpreparation/PyvsFTIR/pygcms/WWTP_Holdorf_13082015_85x85_15er_pygcms.0_or.csv	744	14	cellulose,plant fibres	2676.54	4.69213	129.103	27.5148	35823.2	5.55259e-08
745	E:/Veroeffentlichungen/Paperinpreparation/PyvsFTIR/pygcms/WWTP_Holdorf_13082015_85x85_15er_pygcms.0_or.csv	745	14	cellulose,plant fibres	2676.54	3.23531	101.692	31.4318	36823	5.70757e-08
746	E:/Veroeffentlichungen/Paperinpreparation/PyvsFTIR/pygcms/WWTP_Holdorf_13082015_85x85_15er_pygcms.0_or.csv	746	14	cellulose,plant fibres	2676.54	3.64411	94.2404	25.861	23100.7	3.58061e-08
747	E:/Veroeffentlichungen/Paperinpreparation/PyvsFTIR/pygcms/WWTP_Holdorf_13082015_85x85_15er_pygcms.0_or.csv	747	14	cellulose,plant fibres	2676.54	1.84938	79.5385	43.0081	53923.1	8.35808e-08
748	E:/Veroeffentlichungen/Paperinpreparation/PyvsFTIR/pygcms/WWTP_Holdorf_13082015_85x85_15er_pygcms.0_or.csv	748	14	cellulose,plant fibres	2676.54	1.4107	64.3154	45.5912	48997.4	7.5946e-08
749	E:/Veroeffentlichungen/Paperinpreparation/PyvsFTIR/pygcms/WWTP_Holdorf_13082015_85x85_15er_pygcms.0_or.csv	749	14	cellulose,plant fibres	2676.54	2.39014	84.002	35.1451	38029.2	5.89452e-08
750	E:/Veroeffentlichungen/Paperinpreparation/PyvsFTIR/pygcms/WWTP_Holdorf_13082015_85x85_15er_pygcms.0_or.csv	750	14	cellulose,plant fibres	2676.54	1.70011	86.1471	50.6716	81071	1.2566e-07
751	E:/Veroeffentlichungen/Paperinpreparation/PyvsFTIR/pygcms/WWTP_Holdorf_13082015_85x85_15er_pygcms.0_or.csv	751	14	cellulose,plant fibres	2676.54	1.99649	69.7598	34.9412	31216	4.83848e-08
752	E:/Veroeffentlichungen/Paperinpreparation/PyvsFTIR/pygcms/WWTP_Holdorf_13082015_85x85_15er_pygcms.0_or.csv	752	14	cellulose,plant fibres	2676.54	1.40751	77.9939	55.4127	87776.1	1.36053e-07
753	E:/Veroeffentlichungen/Paperinpreparation/PyvsFTIR/pygcms/WWTP_Holdorf_13082015_85x85_15er_pygcms.0_or.csv	753	14	cellulose,plant fibres	2676.54	2.02892	73.9915	36.4685	36067.3	5.59044e-08
754	E:/Veroeffentlichungen/Paperinpreparation/PyvsFTIR/pygcms/WWTP_Holdorf_13082015_85x85_15er_pygcms.0_or.csv	754	14	cellulose,plant fibres	2676.54	1.84126	69.7598	37.887	36701.4	5.68872e-08
755	E:/Veroeffentlichungen/Paperinpreparation/PyvsFTIR/pygcms/WWTP_Holdorf_13082015_85x85_15er_pygcms.0_or.csv	755	14	cellulose,plant fibres	2676.54	2.82842	94.2404	33.3191	38345.9	5.94362e-08
756	E:/Veroeffentlichungen/Paperinpreparation/PyvsFTIR/pygcms/WWTP_Holdorf_13082015_85x85_15er_pygcms.0_or.csv	756	14	cellulose,plant fibres	2676.54	4.89887	134.638	27.4836	37274.5	5.77754e-08
757	E:/Veroeffentlichungen/Paperinpreparation/PyvsFTIR/pygcms/WWTP_Holdorf_13082015_85x85_15er_pygcms.0_or.csv	757	14	cellulose,plant fibres	2676.54	2.13631	98.6553	46.1803	77113.4	1.19526e-07
758	E:/Veroeffentlichungen/Paperinpreparation/PyvsFTIR/pygcms/WWTP_Holdorf_13082015_85x85_15er_pygcms.0_or.csv	758	14	cellulose,plant fibres	2676.54	2.63124	90.9557	34.5676	39835.1	6.17443e-08
759	E:/Veroeffentlichungen/Paperinpreparation/PyvsFTIR/pygcms/WWTP_Holdorf_13082015_85x85_15er_pygcms.0_or.csv	759	14	cellulose,plant fibres	2676.54	3.68936	118.797	32.1998	45144.8	6.99745e-08
760	E:/Veroeffentlichungen/Paperinpreparation/PyvsFTIR/pygcms/WWTP_Holdorf_13082015_85x85_15er_pygcms.0_or.csv	760	14	cellulose,plant fibres	2676.54	1.17662	64.3154	54.6613	70432.3	1.0917e-07
761	E:/Veroeffentlichungen/Paperinpreparation/PyvsFTIR/pygcms/WWTP_Holdorf_13082015_85x85_15er_pygcms.0_or.csv	761	14	cellulose,plant fibres	2676.54	4.47701	117.251	26.1895	29475.7	4.56874e-08
762	E:/Veroeffentlichungen/Paperinpreparation/PyvsFTIR/pygcms/WWTP_Holdorf_13082015_85x85_15er_pygcms.0_or.csv	762	14	cellulose,plant fibres	2676.54	2.19415	80.2996	36.5971	39418.8	6.10991e-08
763	E:/Veroeffentlichungen/Paperinpreparation/PyvsFTIR/pygcms/WWTP_Holdorf_13082015_85x85_15er_pygcms.0_or.csv	763	14	cellulose,plant fibres	2554.88	6.91115	150.024	21.7076	25910.7	4.01617e-08
764	E:/Veroeffentlichungen/Paperinpreparation/PyvsFTIR/pygcms/WWTP_Holdorf_13082015_85x85_15er_pygcms.0_or.csv	764	14	cellulose,plant fibres	2554.88	2.48557	99.8809	40.1844	59114.4	9.16274e-08
765	E:/Veroeffentlichungen/Paperinpreparation/PyvsFTIR/pygcms/WWTP_Holdorf_13082015_85x85_15er_pygcms.0_or.csv	765	14	cellulose,plant fibres	2554.88	2.75705	88.24	32.0052	33128.7	5.13495e-08
766	E:/Veroeffentlichungen/Paperinpreparation/PyvsFTIR/pygcms/WWTP_Holdorf_13082015_85x85_15er_pygcms.0_or.csv	766	14	cellulose,plant fibres	2554.88	1.19193	55.15	46.2697	43274.8	6.70759e-08
767	E:/Veroeffentlichungen/Paperinpreparation/PyvsFTIR/pygcms/WWTP_Holdorf_13082015_85x85_15er_pygcms.0_or.csv	767	14	cellulose,plant fibres	2554.88	4.13103	134.186	32.4824	51891.8	8.04322e-08
768	E:/Veroeffentlichungen/Paperinpreparation/PyvsFTIR/pygcms/WWTP_Holdorf_13082015_85x85_15er_pygcms.0_or.csv	768	14	cellulose,plant fibres	2554.88	2.16152	79.5385	36.7975	39473.8	6.11844e-08
769	E:/Veroeffentlichungen/Paperinpreparation/PyvsFTIR/pygcms/WWTP_Holdorf_13082015_85x85_15er_pygcms.0_or.csv	769	14	cellulose,plant fibres	2554.88	1.72612	79.5385	46.0793	61899.2	9.59438e-08
770	E:/Veroeffentlichungen/Paperinpreparation/PyvsFTIR/pygcms/WWTP_Holdorf_13082015_85x85_15er_pygcms.0_or.csv	770	14	cellulose,plant fibres	2554.88	2.87421	117.251	40.7939	71515.9	1.1085e-07
771	E:/Veroeffentlichungen/Paperinpreparation/PyvsFTIR/pygcms/WWTP_Holdorf_13082015_85x85_15er_pygcms.0_or.csv	771	14	cellulose,plant fibres	2554.88	1.72045	69.7598	40.5474	42036.7	6.5157e-08
772	E:/Veroeffentlichungen/Paperinpreparation/PyvsFTIR/pygcms/WWTP_Holdorf_13082015_85x85_15er_pygcms.0_or.csv	772	14	cellulose,plant fibres	2554.88	2.53632	94.8836	37.4099	48670	7.54385e-08
773	E:/Veroeffentlichungen/Paperinpreparation/PyvsFTIR/pygcms/WWTP_Holdorf_13082015_85x85_15er_pygcms.0_or.csv	773	14	cellulose,plant fibres	2554.88	1.43675	77.9939	54.2848	84239.2	1.30571e-07
774	E:/Veroeffentlichungen/Paperinpreparation/PyvsFTIR/pygcms/WWTP_Holdorf_13082015_85x85_15er_pygcms.0_or.csv	774	14	cellulose,plant fibres	2554.88	1.63081	67.0929	41.1407	41621.4	6.45131e-08
775	E:/Veroeffentlichungen/Paperinpreparation/PyvsFTIR/pygcms/WWTP_Holdorf_13082015_85x85_15er_pygcms.0_or.csv	775	14	cellulose,plant fibres	2554.88	1.63435	69.7598	42.6835	46582.4	7.22028e-08
776	E:/Veroeffentlichungen/Paperinpreparation/PyvsFTIR/pygcms/WWTP_Holdorf_13082015_85x85_15er_pygcms.0_or.csv	776	14	cellulose,plant fibres	2433.22	2.30205	73.9915	32.1415	28016.3	4.34253e-08
777	E:/Veroeffentlichungen/Paperinpreparation/PyvsFTIR/pygcms/WWTP_Holdorf_13082015_85x85_15er_pygcms.0_or.csv	777	14	cellulose,plant fibres	2433.22	2.10391	73.9915	35.1685	33541.9	5.19899e-08
778	E:/Veroeffentlichungen/Paperinpreparation/PyvsFTIR/pygcms/WWTP_Holdorf_13082015_85x85_15er_pygcms.0_or.csv	778	14	cellulose,plant fibres	2433.22	1.88859	69.7598	36.9376	34885	5.40718e-08
779	E:/Veroeffentlichungen/Paperinpreparation/PyvsFTIR/pygcms/WWTP_Holdorf_13082015_85x85_15er_pygcms.0_or.csv	779	14	cellulose,plant fibres	2433.22	1.64979	80.2996	48.6728	69724	1.08072e-07
780	E:/Veroeffentlichungen/Paperinpreparation/PyvsFTIR/pygcms/WWTP_Holdorf_13082015_85x85_15er_pygcms.0_or.csv	780	14	cellulose,plant fibres	2433.22	2.74648	90.9557	33.1172	36562.3	5.66716e-08
781	E:/Veroeffentlichungen/Paperinpreparation/PyvsFTIR/pygcms/WWTP_Holdorf_13082015_85x85_15er_pygcms.0_or.csv	781	14	cellulose,plant fibres	2433.22	1.85813	73.9915	39.8203	43001.9	6.6653e-08
782	E:/Veroeffentlichungen/Paperinpreparation/PyvsFTIR/pygcms/WWTP_Holdorf_13082015_85x85_15er_pygcms.0_or.csv	782	14	cellulose,plant fibres	2433.22	3.34036	94.8836	28.4052	28059.7	4.34926e-08
783	E:/Veroeffentlichungen/Paperinpreparation/PyvsFTIR/pygcms/WWTP_Holdorf_13082015_85x85_15er_pygcms.0_or.csv	783	14	cellulose,plant fibres	2433.22	1.54455	62.3951	40.397	37320.2	5.78464e-08
784	E:/Veroeffentlichungen/Paperinpreparation/PyvsFTIR/pygcms/WWTP_Holdorf_13082015_85x85_15er_pygcms.0_or.csv	784	14	cellulose,plant fibres	2433.22	1.62973	67.0929	41.1681	41676.9	6.45992e-08
785	E:/Veroeffentlichungen/Paperinpreparation/PyvsFTIR/pygcms/WWTP_Holdorf_13082015_85x85_15er_pygcms.0_or.csv	785	14	cellulose,plant fibres	2433.22	2.06442	73.9915	35.8413	34837.5	5.39981e-08
786	E:/Veroeffentlichungen/Paperinpreparation/PyvsFTIR/pygcms/WWTP_Holdorf_13082015_85x85_15er_pygcms.0_or.csv	786	14	cellulose,plant fibres	2433.22	3.6547	104.64	28.6316	31440.1	4.87322e-08
787	E:/Veroeffentlichungen/Paperinpreparation/PyvsFTIR/pygcms/WWTP_Holdorf_13082015_85x85_15er_pygcms.0_or.csv	787	14	cellulose,plant fibres	2433.22	3.08665	104.057	33.7119	43344.4	6.71838e-08
788	E:/Veroeffentlichungen/Paperinpreparation/PyvsFTIR/pygcms/WWTP_Holdorf_13082015_85x85_15er_pygcms.0_or.csv	788	14	cellulose,plant fibres	2433.22	2.52861	86.1471	34.069	36648.4	5.6805e-08
789	E:/Veroeffentlichungen/Paperinpreparation/PyvsFTIR/pygcms/WWTP_Holdorf_13082015_85x85_15er_pygcms.0_or.csv	789	14	cellulose,plant fibres	2433.22	5.86042	150.024	25.5996	36034.9	5.58542e-08
790	E:/Veroeffentlichungen/Paperinpreparation/PyvsFTIR/pygcms/WWTP_Holdorf_13082015_85x85_15er_pygcms.0_or.csv	790	14	cellulose,plant fibres	2433.22	2.55875	99.27	38.7962	54763.8	8.48839e-08
791	E:/Veroeffentlichungen/Paperinpreparation/PyvsFTIR/pygcms/WWTP_Holdorf_13082015_85x85_15er_pygcms.0_or.csv	791	14	cellulose,plant fibres	2433.22	2.09677	77.21	36.8232	38372	5.94765e-08
792	E:/Veroeffentlichungen/Paperinpreparation/PyvsFTIR/pygcms/WWTP_Holdorf_13082015_85x85_15er_pygcms.0_or.csv	792	14	cellulose,plant fibres	2433.22	1.72067	73.9915	43.0015	50147.2	7.77281e-08
793	E:/Veroeffentlichungen/Paperinpreparation/PyvsFTIR/pygcms/WWTP_Holdorf_13082015_85x85_15er_pygcms.0_or.csv	793	14	cellulose,plant fibres	2433.22	2.31158	73.9915	32.009	27785.9	4.30681e-08
794	E:/Veroeffentlichungen/Paperinpreparation/PyvsFTIR/pygcms/WWTP_Holdorf_13082015_85x85_15er_pygcms.0_or.csv	794	14	cellulose,plant fibres	2433.22	2.12406	77.21	36.3502	37392.4	5.79582e-08
795	E:/Veroeffentlichungen/Paperinpreparation/PyvsFTIR/pygcms/WWTP_Holdorf_13082015_85x85_15er_pygcms.0_or.csv	795	14	cellulose,plant fibres	2433.22	3.06423	124.79	40.7249	75857.1	1.17579e-07
796	E:/Veroeffentlichungen/Paperinpreparation/PyvsFTIR/pygcms/WWTP_Holdorf_13082015_85x85_15er_pygcms.0_or.csv	796	14	cellulose,plant fibres	2433.22	2.29602	80.2996	34.9734	35998.7	5.5798e-08
797	E:/Veroeffentlichungen/Paperinpreparation/PyvsFTIR/pygcms/WWTP_Holdorf_13082015_85x85_15er_pygcms.0_or.csv	797	14	cellulose,plant fibres	2433.22	2.61183	90.9557	34.8246	40429.5	6.26657e-08
798	E:/Veroeffentlichungen/Paperinpreparation/PyvsFTIR/pygcms/WWTP_Holdorf_13082015_85x85_15er_pygcms.0_or.csv	798	14	cellulose,plant fibres	2433.22	1.38498	67.0929	48.4431	57708.1	8.94475e-08
799	E:/Veroeffentlichungen/Paperinpreparation/PyvsFTIR/pygcms/WWTP_Holdorf_13082015_85x85_15er_pygcms.0_or.csv	799	14	cellulose,plant fibres	2433.22	1.37749	67.0929	48.7067	58337.9	9.04237e-08
800	E:/Veroeffentlichungen/Paperinpreparation/PyvsFTIR/pygcms/WWTP_Holdorf_13082015_85x85_15er_pygcms.0_or.csv	800	14	cellulose,plant fibres	2311.56	1.48225	80.2996	54.1743	86376.7	1.33884e-07
801	E:/Veroeffentlichungen/Paperinpreparation/PyvsFTIR/pygcms/WWTP_Holdorf_13082015_85x85_15er_pygcms.0_or.csv	801	14	cellulose,plant fibres	2311.56	2.16091	64.3154	29.7631	20881.8	3.23668e-08
802	E:/Veroeffentlichungen/Paperinpreparation/PyvsFTIR/pygcms/WWTP_Holdorf_13082015_85x85_15er_pygcms.0_or.csv	802	14	cellulose,plant fibres	2311.56	1.64356	64.3154	39.1317	36096.9	5.59502e-08
803	E:/Veroeffentlichungen/Paperinpreparation/PyvsFTIR/pygcms/WWTP_Holdorf_13082015_85x85_15er_pygcms.0_or.csv	803	14	cellulose,plant fibres	2311.56	4.15391	94.8836	22.842	18145	2.81247e-08
804	E:/Veroeffentlichungen/Paperinpreparation/PyvsFTIR/pygcms/WWTP_Holdorf_13082015_85x85_15er_pygcms.0_or.csv	804	14	cellulose,plant fibres	2311.56	1.12744	55.15	48.9162	48366.9	7.49687e-08
805	E:/Veroeffentlichungen/Paperinpreparation/PyvsFTIR/pygcms/WWTP_Holdorf_13082015_85x85_15er_pygcms.0_or.csv	805	14	cellulose,plant fibres	2311.56	1.856	70.6265	38.0531	37483.9	5.81e-08
806	E:/Veroeffentlichungen/Paperinpreparation/PyvsFTIR/pygcms/WWTP_Holdorf_13082015_85x85_15er_pygcms.0_or.csv	806	14	cellulose,plant fibres	2311.56	2.04479	79.5385	38.898	44109.2	6.83692e-08
807	E:/Veroeffentlichungen/Paperinpreparation/PyvsFTIR/pygcms/WWTP_Holdorf_13082015_85x85_15er_pygcms.0_or.csv	807	14	cellulose,plant fibres	2311.56	3.07051	94.2404	30.6921	32537.8	5.04335e-08
808	E:/Veroeffentlichungen/Paperinpreparation/PyvsFTIR/pygcms/WWTP_Holdorf_13082015_85x85_15er_pygcms.0_or.csv	808	14	cellulose,plant fibres	2311.56	2.08255	70.6265	33.9134	29772	4.61466e-08
809	E:/Veroeffentlichungen/Paperinpreparation/PyvsFTIR/pygcms/WWTP_Holdorf_13082015_85x85_15er_pygcms.0_or.csv	809	14	cellulose,plant fibres	2311.56	1.33012	62.3951	46.9095	50323.3	7.8001e-08
810	E:/Veroeffentlichungen/Paperinpreparation/PyvsFTIR/pygcms/WWTP_Holdorf_13082015_85x85_15er_pygcms.0_or.csv	810	14	cellulose,plant fibres	2311.56	2.20376	79.5385	36.0922	37975.1	5.88615e-08
811	E:/Veroeffentlichungen/Paperinpreparation/PyvsFTIR/pygcms/WWTP_Holdorf_13082015_85x85_15er_pygcms.0_or.csv	811	14	cellulose,plant fibres	2311.56	3.96786	90.9557	22.9231	17517.5	2.71522e-08
812	E:/Veroeffentlichungen/Paperinpreparation/PyvsFTIR/pygcms/WWTP_Holdorf_13082015_85x85_15er_pygcms.0_or.csv	812	14	cellulose,plant fibres	2311.56	2.7196	90.9557	33.4445	37288.7	5.77975e-08
813	E:/Veroeffentlichungen/Paperinpreparation/PyvsFTIR/pygcms/WWTP_Holdorf_13082015_85x85_15er_pygcms.0_or.csv	813	14	cellulose,plant fibres	2311.56	2.37373	90.9557	38.3176	48946.8	7.58675e-08
814	E:/Veroeffentlichungen/Paperinpreparation/PyvsFTIR/pygcms/WWTP_Holdorf_13082015_85x85_15er_pygcms.0_or.csv	814	14	cellulose,plant fibres	2311.56	2.2541	70.6265	31.3324	25412.8	3.93898e-08
815	E:/Veroeffentlichungen/Paperinpreparation/PyvsFTIR/pygcms/WWTP_Holdorf_13082015_85x85_15er_pygcms.0_or.csv	815	14	cellulose,plant fibres	2311.56	3.42	101.692	29.7344	32953.3	5.10776e-08
816	E:/Veroeffentlichungen/Paperinpreparation/PyvsFTIR/pygcms/WWTP_Holdorf_13082015_85x85_15er_pygcms.0_or.csv	816	14	cellulose,plant fibres	2311.56	2.34754	98.6553	42.0249	63860.3	9.89835e-08
817	E:/Veroeffentlichungen/Paperinpreparation/PyvsFTIR/pygcms/WWTP_Holdorf_13082015_85x85_15er_pygcms.0_or.csv	817	14	cellulose,plant fibres	2311.56	4.27331	117.251	27.4378	32352.7	5.01467e-08
818	E:/Veroeffentlichungen/Paperinpreparation/PyvsFTIR/pygcms/WWTP_Holdorf_13082015_85x85_15er_pygcms.0_or.csv	818	14	cellulose,plant fibres	2311.56	1.08597	56.2422	51.79	55290.6	8.57004e-08
819	E:/Veroeffentlichungen/Paperinpreparation/PyvsFTIR/pygcms/WWTP_Holdorf_13082015_85x85_15er_pygcms.0_or.csv	819	14	cellulose,plant fibres	2311.56	4.55725	138.206	30.3265	46587.3	7.22103e-08
820	E:/Veroeffentlichungen/Paperinpreparation/PyvsFTIR/pygcms/WWTP_Holdorf_13082015_85x85_15er_pygcms.0_or.csv	820	14	cellulose,plant fibres	2311.56	1.33764	64.3154	48.0813	54496	8.44688e-08
821	E:/Veroeffentlichungen/Paperinpreparation/PyvsFTIR/pygcms/WWTP_Holdorf_13082015_85x85_15er_pygcms.0_or.csv	821	14	cellulose,plant fibres	2311.56	3.2031	90.9557	28.3961	26881	4.16655e-08
822	E:/Veroeffentlichungen/Paperinpreparation/PyvsFTIR/pygcms/WWTP_Holdorf_13082015_85x85_15er_pygcms.0_or.csv	822	14	cellulose,plant fibres	2311.56	1.65324	77.9939	47.1762	63621.5	9.86133e-08
823	E:/Veroeffentlichungen/Paperinpreparation/PyvsFTIR/pygcms/WWTP_Holdorf_13082015_85x85_15er_pygcms.0_or.csv	823	14	cellulose,plant fibres	2189.9	1.96242	80.2996	40.9187	49278	7.6381e-08
824	E:/Veroeffentlichungen/Paperinpreparation/PyvsFTIR/pygcms/WWTP_Holdorf_13082015_85x85_15er_pygcms.0_or.csv	824	14	cellulose,plant fibres	2189.9	7.94477	138.206	17.3958	15328.9	2.37597e-08
825	E:/Veroeffentlichungen/Paperinpreparation/PyvsFTIR/pygcms/WWTP_Holdorf_13082015_85x85_15er_pygcms.0_or.csv	825	14	cellulose,plant fibres	2189.9	2.26144	67.0929	29.6682	21644.9	3.35496e-08
826	E:/Veroeffentlichungen/Paperinpreparation/PyvsFTIR/pygcms/WWTP_Holdorf_13082015_85x85_15er_pygcms.0_or.csv	826	14	cellulose,plant fibres	2189.9	1.84486	80.2996	43.5262	55758.6	8.64258e-08
827	E:/Veroeffentlichungen/Paperinpreparation/PyvsFTIR/pygcms/WWTP_Holdorf_13082015_85x85_15er_pygcms.0_or.csv	827	14	cellulose,plant fibres	2189.9	3.41819	88.24	25.8148	21552.7	3.34066e-08
828	E:/Veroeffentlichungen/Paperinpreparation/PyvsFTIR/pygcms/WWTP_Holdorf_13082015_85x85_15er_pygcms.0_or.csv	828	14	cellulose,plant fibres	2189.9	1.21399	59.3984	48.9282	52118.2	8.07832e-08
829	E:/Veroeffentlichungen/Paperinpreparation/PyvsFTIR/pygcms/WWTP_Holdorf_13082015_85x85_15er_pygcms.0_or.csv	829	14	cellulose,plant fibres	2189.9	1.22664	55.15	44.9603	40860.2	6.33333e-08
830	E:/Veroeffentlichungen/Paperinpreparation/PyvsFTIR/pygcms/WWTP_Holdorf_13082015_85x85_15er_pygcms.0_or.csv	830	14	cellulose,plant fibres	2189.9	4.05001	90.9557	22.4582	16814.1	2.60619e-08
831	E:/Veroeffentlichungen/Paperinpreparation/PyvsFTIR/pygcms/WWTP_Holdorf_13082015_85x85_15er_pygcms.0_or.csv	831	14	cellulose,plant fibres	2189.9	3.76541	88.9267	23.6167	18178.9	2.81774e-08
832	E:/Veroeffentlichungen/Paperinpreparation/PyvsFTIR/pygcms/WWTP_Holdorf_13082015_85x85_15er_pygcms.0_or.csv	832	14	cellulose,plant fibres	2189.9	1.01066	56.2422	55.6487	63836.5	9.89466e-08
833	E:/Veroeffentlichungen/Paperinpreparation/PyvsFTIR/pygcms/WWTP_Holdorf_13082015_85x85_15er_pygcms.0_or.csv	833	14	cellulose,plant fibres	2189.9	1.75968	59.3984	33.7552	24805.8	3.84489e-08
834	E:/Veroeffentlichungen/Paperinpreparation/PyvsFTIR/pygcms/WWTP_Holdorf_13082015_85x85_15er_pygcms.0_or.csv	834	14	cellulose,plant fibres	2189.9	3.46991	104.64	30.1563	34877.8	5.40607e-08
835	E:/Veroeffentlichungen/Paperinpreparation/PyvsFTIR/pygcms/WWTP_Holdorf_13082015_85x85_15er_pygcms.0_or.csv	835	14	cellulose,plant fibres	2189.9	4.18874	112.484	26.854	29730.7	4.60826e-08
836	E:/Veroeffentlichungen/Paperinpreparation/PyvsFTIR/pygcms/WWTP_Holdorf_13082015_85x85_15er_pygcms.0_or.csv	836	14	cellulose,plant fibres	2189.9	1.21546	56.2422	46.2724	44137	6.84123e-08
837	E:/Veroeffentlichungen/Paperinpreparation/PyvsFTIR/pygcms/WWTP_Holdorf_13082015_85x85_15er_pygcms.0_or.csv	837	14	cellulose,plant fibres	2189.9	2.67636	73.9915	27.6463	20727.7	3.2128e-08
838	E:/Veroeffentlichungen/Paperinpreparation/PyvsFTIR/pygcms/WWTP_Holdorf_13082015_85x85_15er_pygcms.0_or.csv	838	14	cellulose,plant fibres	2189.9	2.10213	77.9939	37.1023	39351.3	6.09946e-08
839	E:/Veroeffentlichungen/Paperinpreparation/PyvsFTIR/pygcms/WWTP_Holdorf_13082015_85x85_15er_pygcms.0_or.csv	839	14	cellulose,plant fibres	2189.9	4.20804	94.2404	22.3953	17324	2.68522e-08
840	E:/Veroeffentlichungen/Paperinpreparation/PyvsFTIR/pygcms/WWTP_Holdorf_13082015_85x85_15er_pygcms.0_or.csv	840	14	cellulose,plant fibres	2189.9	2.12172	70.6265	33.2874	28682.9	4.44585e-08
841	E:/Veroeffentlichungen/Paperinpreparation/PyvsFTIR/pygcms/WWTP_Holdorf_13082015_85x85_15er_pygcms.0_or.csv	841	14	cellulose,plant fibres	2189.9	1.59995	70.6265	44.1429	50441.2	7.81839e-08
842	E:/Veroeffentlichungen/Paperinpreparation/PyvsFTIR/pygcms/WWTP_Holdorf_13082015_85x85_15er_pygcms.0_or.csv	842	14	cellulose,plant fibres	2189.9	2.85341	79.5385	27.8748	22651.6	3.511e-08
843	E:/Veroeffentlichungen/Paperinpreparation/PyvsFTIR/pygcms/WWTP_Holdorf_13082015_85x85_15er_pygcms.0_or.csv	843	14	cellulose,plant fibres	2189.9	2.99977	84.002	28.0028	24142.9	3.74215e-08
844	E:/Veroeffentlichungen/Paperinpreparation/PyvsFTIR/pygcms/WWTP_Holdorf_13082015_85x85_15er_pygcms.0_or.csv	844	14	cellulose,plant fibres	2189.9	5.77016	121.83	21.1138	19906.1	3.08545e-08
845	E:/Veroeffentlichungen/Paperinpreparation/PyvsFTIR/pygcms/WWTP_Holdorf_13082015_85x85_15er_pygcms.0_or.csv	845	14	cellulose,plant fibres	2189.9	2.99375	86.1471	28.7757	26145	4.05247e-08
846	E:/Veroeffentlichungen/Paperinpreparation/PyvsFTIR/pygcms/WWTP_Holdorf_13082015_85x85_15er_pygcms.0_or.csv	846	14	cellulose,plant fibres	2189.9	2.44472	77.9939	31.9029	29095	4.50973e-08
847	E:/Veroeffentlichungen/Paperinpreparation/PyvsFTIR/pygcms/WWTP_Holdorf_13082015_85x85_15er_pygcms.0_or.csv	847	14	cellulose,plant fibres	2189.9	1.7294	69.7598	40.3376	41602.7	6.44842e-08
848	E:/Veroeffentlichungen/Paperinpreparation/PyvsFTIR/pygcms/WWTP_Holdorf_13082015_85x85_15er_pygcms.0_or.csv	848	14	cellulose,plant fibres	2189.9	2.03473	80.2996	39.4646	45838	7.10488e-08
849	E:/Veroeffentlichungen/Paperinpreparation/PyvsFTIR/pygcms/WWTP_Holdorf_13082015_85x85_15er_pygcms.0_or.csv	849	14	cellulose,plant fibres	2189.9	1.50933	62.3951	41.3397	39082.4	6.05777e-08
850	E:/Veroeffentlichungen/Paperinpreparation/PyvsFTIR/pygcms/WWTP_Holdorf_13082015_85x85_15er_pygcms.0_or.csv	850	14	cellulose,plant fibres	2189.9	1.67921	70.6265	42.0594	45792	7.09776e-08
851	E:/Veroeffentlichungen/Paperinpreparation/PyvsFTIR/pygcms/WWTP_Holdorf_13082015_85x85_15er_pygcms.0_or.csv	851	14	cellulose,plant fibres	2189.9	3.41266	94.2404	27.6149	26340.3	4.08275e-08
852	E:/Veroeffentlichungen/Paperinpreparation/PyvsFTIR/pygcms/WWTP_Holdorf_13082015_85x85_15er_pygcms.0_or.csv	852	14	cellulose,plant fibres	2189.9	2.95273	115.157	39	64197.1	9.95055e-08
853	E:/Veroeffentlichungen/Paperinpreparation/PyvsFTIR/pygcms/WWTP_Holdorf_13082015_85x85_15er_pygcms.0_or.csv	853	14	cellulose,plant fibres	2068.24	1.8179	66.18	36.4046	32146.7	4.98273e-08
854	E:/Veroeffentlichungen/Paperinpreparation/PyvsFTIR/pygcms/WWTP_Holdorf_13082015_85x85_15er_pygcms.0_or.csv	854	14	cellulose,plant fibres	2068.24	1.23341	59.3984	48.1578	50490	7.82595e-08
855	E:/Veroeffentlichungen/Paperinpreparation/PyvsFTIR/pygcms/WWTP_Holdorf_13082015_85x85_15er_pygcms.0_or.csv	855	14	cellulose,plant fibres	2068.24	3.75097	93.5927	24.9516	21356.8	3.3103e-08
856	E:/Veroeffentlichungen/Paperinpreparation/PyvsFTIR/pygcms/WWTP_Holdorf_13082015_85x85_15er_pygcms.0_or.csv	856	14	cellulose,plant fibres	2068.24	2.38872	84.002	35.1661	38074.5	5.90155e-08
857	E:/Veroeffentlichungen/Paperinpreparation/PyvsFTIR/pygcms/WWTP_Holdorf_13082015_85x85_15er_pygcms.0_or.csv	857	14	cellulose,plant fibres	2068.24	3.1561	86.1471	27.2954	23524.3	3.64627e-08
858	E:/Veroeffentlichungen/Paperinpreparation/PyvsFTIR/pygcms/WWTP_Holdorf_13082015_85x85_15er_pygcms.0_or.csv	858	14	cellulose,plant fibres	2068.24	1.28227	49.3277	38.4691	26755.4	4.14708e-08
859	E:/Veroeffentlichungen/Paperinpreparation/PyvsFTIR/pygcms/WWTP_Holdorf_13082015_85x85_15er_pygcms.0_or.csv	859	14	cellulose,plant fibres	2068.24	1.24675	69.7598	55.9533	80048.6	1.24075e-07
860	E:/Veroeffentlichungen/Paperinpreparation/PyvsFTIR/pygcms/WWTP_Holdorf_13082015_85x85_15er_pygcms.0_or.csv	860	14	cellulose,plant fibres	2068.24	1.4983	64.3154	42.9256	43435.5	6.7325e-08
861	E:/Veroeffentlichungen/Paperinpreparation/PyvsFTIR/pygcms/WWTP_Holdorf_13082015_85x85_15er_pygcms.0_or.csv	861	14	cellulose,plant fibres	2068.24	1.15899	69.7598	60.1903	92630.7	1.43578e-07
862	E:/Veroeffentlichungen/Paperinpreparation/PyvsFTIR/pygcms/WWTP_Holdorf_13082015_85x85_15er_pygcms.0_or.csv	862	14	cellulose,plant fibres	2068.24	1.18322	55.15	46.6103	43914.2	6.8067e-08
863	E:/Veroeffentlichungen/Paperinpreparation/PyvsFTIR/pygcms/WWTP_Holdorf_13082015_85x85_15er_pygcms.0_or.csv	863	14	cellulose,plant fibres	2068.24	9.45592	143.814	15.2088	12192.4	1.88982e-08
864	E:/Veroeffentlichungen/Paperinpreparation/PyvsFTIR/pygcms/WWTP_Holdorf_13082015_85x85_15er_pygcms.0_or.csv	864	14	cellulose,plant fibres	2068.24	1.29261	59.3984	45.9522	45971	7.1255e-08
865	E:/Veroeffentlichungen/Paperinpreparation/PyvsFTIR/pygcms/WWTP_Holdorf_13082015_85x85_15er_pygcms.0_or.csv	865	14	cellulose,plant fibres	2068.24	3.5376	86.1471	24.3519	18724.1	2.90224e-08
866	E:/Veroeffentlichungen/Paperinpreparation/PyvsFTIR/pygcms/WWTP_Holdorf_13082015_85x85_15er_pygcms.0_or.csv	866	14	cellulose,plant fibres	2068.24	1.5028	59.3984	39.5251	34010.8	5.27168e-08
867	E:/Veroeffentlichungen/Paperinpreparation/PyvsFTIR/pygcms/WWTP_Holdorf_13082015_85x85_15er_pygcms.0_or.csv	867	14	cellulose,plant fibres	2068.24	4.78101	123.319	25.7935	30071.1	4.66102e-08
868	E:/Veroeffentlichungen/Paperinpreparation/PyvsFTIR/pygcms/WWTP_Holdorf_13082015_85x85_15er_pygcms.0_or.csv	868	14	cellulose,plant fibres	2068.24	5.4651	101.692	18.6074	12904.9	2.00026e-08
869	E:/Veroeffentlichungen/Paperinpreparation/PyvsFTIR/pygcms/WWTP_Holdorf_13082015_85x85_15er_pygcms.0_or.csv	869	14	cellulose,plant fibres	2068.24	1.5944	64.3154	40.3383	38357.2	5.94537e-08
870	E:/Veroeffentlichungen/Paperinpreparation/PyvsFTIR/pygcms/WWTP_Holdorf_13082015_85x85_15er_pygcms.0_or.csv	870	14	cellulose,plant fibres	2068.24	1.30491	55.15	42.2635	36105.4	5.59634e-08
871	E:/Veroeffentlichungen/Paperinpreparation/PyvsFTIR/pygcms/WWTP_Holdorf_13082015_85x85_15er_pygcms.0_or.csv	871	14	cellulose,plant fibres	2068.24	1.79304	67.0929	37.4186	34430.8	5.33678e-08
872	E:/Veroeffentlichungen/Paperinpreparation/PyvsFTIR/pygcms/WWTP_Holdorf_13082015_85x85_15er_pygcms.0_or.csv	872	14	cellulose,plant fibres	2068.24	3.3767	101.692	30.1156	33803.8	5.23959e-08
873	E:/Veroeffentlichungen/Paperinpreparation/PyvsFTIR/pygcms/WWTP_Holdorf_13082015_85x85_15er_pygcms.0_or.csv	873	14	cellulose,plant fibres	2068.24	1.43495	66.18	46.1201	51594.6	7.99716e-08
874	E:/Veroeffentlichungen/Paperinpreparation/PyvsFTIR/pygcms/WWTP_Holdorf_13082015_85x85_15er_pygcms.0_or.csv	874	14	cellulose,plant fibres	2068.24	2.90463	98.6553	33.9648	41713.4	6.46557e-08
875	E:/Veroeffentlichungen/Paperinpreparation/PyvsFTIR/pygcms/WWTP_Holdorf_13082015_85x85_15er_pygcms.0_or.csv	875	14	cellulose,plant fibres	2068.24	1.41421	55.15	38.9969	30740	4.76469e-08
876	E:/Veroeffentlichungen/Paperinpreparation/PyvsFTIR/pygcms/WWTP_Holdorf_13082015_85x85_15er_pygcms.0_or.csv	876	14	cellulose,plant fibres	2068.24	2.0689	73.9915	35.7637	34686.6	5.37643e-08
877	E:/Veroeffentlichungen/Paperinpreparation/PyvsFTIR/pygcms/WWTP_Holdorf_13082015_85x85_15er_pygcms.0_or.csv	877	14	cellulose,plant fibres	1946.57	1.96929	64.3154	32.6592	25143.3	3.89722e-08
878	E:/Veroeffentlichungen/Paperinpreparation/PyvsFTIR/pygcms/WWTP_Holdorf_13082015_85x85_15er_pygcms.0_or.csv	878	14	cellulose,plant fibres	1946.57	2.63869	86.1471	32.6477	33654.4	5.21642e-08
879	E:/Veroeffentlichungen/Paperinpreparation/PyvsFTIR/pygcms/WWTP_Holdorf_13082015_85x85_15er_pygcms.0_or.csv	879	14	cellulose,plant fibres	1946.57	1.72668	77.21	44.7158	56583.9	8.7705e-08
880	E:/Veroeffentlichungen/Paperinpreparation/PyvsFTIR/pygcms/WWTP_Holdorf_13082015_85x85_15er_pygcms.0_or.csv	880	14	cellulose,plant fibres	1946.57	2.044	62.3951	30.5259	21310.1	3.30306e-08
881	E:/Veroeffentlichungen/Paperinpreparation/PyvsFTIR/pygcms/WWTP_Holdorf_13082015_85x85_15er_pygcms.0_or.csv	881	14	cellulose,plant fibres	1946.57	3.02509	69.7598	23.0604	13596.8	2.1075e-08
882	E:/Veroeffentlichungen/Paperinpreparation/PyvsFTIR/pygcms/WWTP_Holdorf_13082015_85x85_15er_pygcms.0_or.csv	882	14	cellulose,plant fibres	1946.57	1.95972	59.3984	30.3097	20000.1	3.10002e-08
883	E:/Veroeffentlichungen/Paperinpreparation/PyvsFTIR/pygcms/WWTP_Holdorf_13082015_85x85_15er_pygcms.0_or.csv	883	14	cellulose,plant fibres	1946.57	1.31916	56.2422	42.6349	37470.4	5.80791e-08
884	E:/Veroeffentlichungen/Paperinpreparation/PyvsFTIR/pygcms/WWTP_Holdorf_13082015_85x85_15er_pygcms.0_or.csv	884	14	cellulose,plant fibres	1946.57	2.06292	64.3154	31.1769	22912.7	3.55147e-08
885	E:/Veroeffentlichungen/Paperinpreparation/PyvsFTIR/pygcms/WWTP_Holdorf_13082015_85x85_15er_pygcms.0_or.csv	885	14	cellulose,plant fibres	1946.57	1.55904	66.18	42.4492	43708.1	6.77476e-08
886	E:/Veroeffentlichungen/Paperinpreparation/PyvsFTIR/pygcms/WWTP_Holdorf_13082015_85x85_15er_pygcms.0_or.csv	886	14	cellulose,plant fibres	1946.57	2.40449	77.9939	32.4368	30076.8	4.66191e-08
887	E:/Veroeffentlichungen/Paperinpreparation/PyvsFTIR/pygcms/WWTP_Holdorf_13082015_85x85_15er_pygcms.0_or.csv	887	14	cellulose,plant fibres	1946.57	3.32571	88.24	26.5327	22767.9	3.52903e-08
888	E:/Veroeffentlichungen/Paperinpreparation/PyvsFTIR/pygcms/WWTP_Holdorf_13082015_85x85_15er_pygcms.0_or.csv	888	14	cellulose,plant fibres	1946.57	2.90792	73.9915	25.4448	17558	2.7215e-08
889	E:/Veroeffentlichungen/Paperinpreparation/PyvsFTIR/pygcms/WWTP_Holdorf_13082015_85x85_15er_pygcms.0_or.csv	889	14	cellulose,plant fibres	1946.57	2.63312	69.7598	26.4932	17946.1	2.78165e-08
890	E:/Veroeffentlichungen/Paperinpreparation/PyvsFTIR/pygcms/WWTP_Holdorf_13082015_85x85_15er_pygcms.0_or.csv	890	14	cellulose,plant fibres	1946.57	2.33351	73.9915	31.7082	27266	4.22623e-08
891	E:/Veroeffentlichungen/Paperinpreparation/PyvsFTIR/pygcms/WWTP_Holdorf_13082015_85x85_15er_pygcms.0_or.csv	891	14	cellulose,plant fibres	1946.57	1.42569	64.3154	45.1117	47972.3	7.4357e-08
892	E:/Veroeffentlichungen/Paperinpreparation/PyvsFTIR/pygcms/WWTP_Holdorf_13082015_85x85_15er_pygcms.0_or.csv	892	14	cellulose,plant fibres	1946.57	1.20224	56.2422	46.7813	45113.2	6.99255e-08
893	E:/Veroeffentlichungen/Paperinpreparation/PyvsFTIR/pygcms/WWTP_Holdorf_13082015_85x85_15er_pygcms.0_or.csv	893	14	cellulose,plant fibres	1946.57	3.79679	108.633	28.6118	32594.7	5.05218e-08
894	E:/Veroeffentlichungen/Paperinpreparation/PyvsFTIR/pygcms/WWTP_Holdorf_13082015_85x85_15er_pygcms.0_or.csv	894	14	cellulose,plant fibres	1946.57	3.23713	73.9915	22.8571	14168.4	2.1961e-08
895	E:/Veroeffentlichungen/Paperinpreparation/PyvsFTIR/pygcms/WWTP_Holdorf_13082015_85x85_15er_pygcms.0_or.csv	895	14	cellulose,plant fibres	1946.57	1.35064	55.15	40.8325	33701.8	5.22378e-08
896	E:/Veroeffentlichungen/Paperinpreparation/PyvsFTIR/pygcms/WWTP_Holdorf_13082015_85x85_15er_pygcms.0_or.csv	896	14	cellulose,plant fibres	1946.57	3.1307	88.24	28.1854	25692.8	3.98238e-08
897	E:/Veroeffentlichungen/Paperinpreparation/PyvsFTIR/pygcms/WWTP_Holdorf_13082015_85x85_15er_pygcms.0_or.csv	897	14	cellulose,plant fibres	1946.57	1.92014	59.3984	30.9344	20833.1	3.22914e-08
898	E:/Veroeffentlichungen/Paperinpreparation/PyvsFTIR/pygcms/WWTP_Holdorf_13082015_85x85_15er_pygcms.0_or.csv	898	14	cellulose,plant fibres	1946.57	2.39964	67.0929	27.9595	19223.5	2.97965e-08
899	E:/Veroeffentlichungen/Paperinpreparation/PyvsFTIR/pygcms/WWTP_Holdorf_13082015_85x85_15er_pygcms.0_or.csv	899	14	cellulose,plant fibres	1946.57	1.30985	86.1471	65.7685	136576	2.11692e-07
900	E:/Veroeffentlichungen/Paperinpreparation/PyvsFTIR/pygcms/WWTP_Holdorf_13082015_85x85_15er_pygcms.0_or.csv	900	14	cellulose,plant fibres	1946.57	1.40463	55.15	39.2631	31161.1	4.82996e-08
901	E:/Veroeffentlichungen/Paperinpreparation/PyvsFTIR/pygcms/WWTP_Holdorf_13082015_85x85_15er_pygcms.0_or.csv	901	14	cellulose,plant fibres	1946.57	1.62781	62.3951	38.3307	33600.2	5.20802e-08
902	E:/Veroeffentlichungen/Paperinpreparation/PyvsFTIR/pygcms/WWTP_Holdorf_13082015_85x85_15er_pygcms.0_or.csv	902	14	cellulose,plant fibres	1946.57	3.00303	77.9939	25.9717	19282.3	2.98875e-08
903	E:/Veroeffentlichungen/Paperinpreparation/PyvsFTIR/pygcms/WWTP_Holdorf_13082015_85x85_15er_pygcms.0_or.csv	903	14	cellulose,plant fibres	1946.57	1.66706	55.15	33.0821	22122.3	3.42895e-08
904	E:/Veroeffentlichungen/Paperinpreparation/PyvsFTIR/pygcms/WWTP_Holdorf_13082015_85x85_15er_pygcms.0_or.csv	904	14	cellulose,plant fibres	1946.57	1.26938	56.2422	44.3067	40466.7	6.27233e-08
905	E:/Veroeffentlichungen/Paperinpreparation/PyvsFTIR/pygcms/WWTP_Holdorf_13082015_85x85_15er_pygcms.0_or.csv	905	14	cellulose,plant fibres	1946.57	2.70896	73.9915	27.3136	20232	3.13595e-08
906	E:/Veroeffentlichungen/Paperinpreparation/PyvsFTIR/pygcms/WWTP_Holdorf_13082015_85x85_15er_pygcms.0_or.csv	906	14	cellulose,plant fibres	1946.57	2.49302	70.6265	28.3296	20775.2	3.22016e-08
907	E:/Veroeffentlichungen/Paperinpreparation/PyvsFTIR/pygcms/WWTP_Holdorf_13082015_85x85_15er_pygcms.0_or.csv	907	14	cellulose,plant fibres	1946.57	2.43339	67.0929	27.5717	18693.9	2.89756e-08
908	E:/Veroeffentlichungen/Paperinpreparation/PyvsFTIR/pygcms/WWTP_Holdorf_13082015_85x85_15er_pygcms.0_or.csv	908	14	cellulose,plant fibres	1946.57	1.16124	46.7963	40.2986	27854	4.31737e-08
909	E:/Veroeffentlichungen/Paperinpreparation/PyvsFTIR/pygcms/WWTP_Holdorf_13082015_85x85_15er_pygcms.0_or.csv	909	14	cellulose,plant fibres	1946.57	2.49079	70.6265	28.3551	20812.6	3.22595e-08
910	E:/Veroeffentlichungen/Paperinpreparation/PyvsFTIR/pygcms/WWTP_Holdorf_13082015_85x85_15er_pygcms.0_or.csv	910	14	cellulose,plant fibres	1946.57	1.77598	70.6265	39.7677	40937.9	6.34537e-08
911	E:/Veroeffentlichungen/Paperinpreparation/PyvsFTIR/pygcms/WWTP_Holdorf_13082015_85x85_15er_pygcms.0_or.csv	911	14	cellulose,plant fibres	1946.57	2.94126	80.2996	27.3011	21936.6	3.40018e-08
912	E:/Veroeffentlichungen/Paperinpreparation/PyvsFTIR/pygcms/WWTP_Holdorf_13082015_85x85_15er_pygcms.0_or.csv	912	14	cellulose,plant fibres	1824.91	1.34459	55.15	41.0161	34005.6	5.27087e-08
913	E:/Veroeffentlichungen/Paperinpreparation/PyvsFTIR/pygcms/WWTP_Holdorf_13082015_85x85_15er_pygcms.0_or.csv	913	14	cellulose,plant fibres	1824.91	3.33711	86.1471	25.8149	21041.5	3.26144e-08
914	E:/Veroeffentlichungen/Paperinpreparation/PyvsFTIR/pygcms/WWTP_Holdorf_13082015_85x85_15er_pygcms.0_or.csv	914	14	cellulose,plant fibres	1824.91	2.57666	64.3154	24.9608	14686.8	2.27646e-08
915	E:/Veroeffentlichungen/Paperinpreparation/PyvsFTIR/pygcms/WWTP_Holdorf_13082015_85x85_15er_pygcms.0_or.csv	915	14	cellulose,plant fibres	1824.91	3.83607	86.1471	22.4571	15923.8	2.46818e-08
916	E:/Veroeffentlichungen/Paperinpreparation/PyvsFTIR/pygcms/WWTP_Holdorf_13082015_85x85_15er_pygcms.0_or.csv	916	14	cellulose,plant fibres	1824.91	2.07836	70.6265	33.9819	29892.2	4.6333e-08
917	E:/Veroeffentlichungen/Paperinpreparation/PyvsFTIR/pygcms/WWTP_Holdorf_13082015_85x85_15er_pygcms.0_or.csv	917	14	cellulose,plant fibres	1824.91	4.40915	88.9267	20.1687	13258.2	2.05502e-08
918	E:/Veroeffentlichungen/Paperinpreparation/PyvsFTIR/pygcms/WWTP_Holdorf_13082015_85x85_15er_pygcms.0_or.csv	918	14	cellulose,plant fibres	1824.91	2.9057	77.9939	26.8417	20595.7	3.19234e-08
919	E:/Veroeffentlichungen/Paperinpreparation/PyvsFTIR/pygcms/WWTP_Holdorf_13082015_85x85_15er_pygcms.0_or.csv	919	14	cellulose,plant fibres	1824.91	2.44346	69.7598	28.5496	20840.2	3.23023e-08
920	E:/Veroeffentlichungen/Paperinpreparation/PyvsFTIR/pygcms/WWTP_Holdorf_13082015_85x85_15er_pygcms.0_or.csv	920	14	cellulose,plant fibres	1824.91	2.88547	94.8836	32.8833	37604.4	5.82868e-08
921	E:/Veroeffentlichungen/Paperinpreparation/PyvsFTIR/pygcms/WWTP_Holdorf_13082015_85x85_15er_pygcms.0_or.csv	921	14	cellulose,plant fibres	1824.91	1.85626	73.9915	39.8604	43088.6	6.67873e-08
922	E:/Veroeffentlichungen/Paperinpreparation/PyvsFTIR/pygcms/WWTP_Holdorf_13082015_85x85_15er_pygcms.0_or.csv	922	14	cellulose,plant fibres	1824.91	3.59949	133.276	37.0264	66968.6	1.03801e-07
923	E:/Veroeffentlichungen/Paperinpreparation/PyvsFTIR/pygcms/WWTP_Holdorf_13082015_85x85_15er_pygcms.0_or.csv	923	14	cellulose,plant fibres	1824.91	3.54323	88.9267	25.0976	20530.3	3.18219e-08
924	E:/Veroeffentlichungen/Paperinpreparation/PyvsFTIR/pygcms/WWTP_Holdorf_13082015_85x85_15er_pygcms.0_or.csv	924	14	cellulose,plant fibres	1824.91	2.3498	64.3154	27.3706	17659.5	2.73722e-08
925	E:/Veroeffentlichungen/Paperinpreparation/PyvsFTIR/pygcms/WWTP_Holdorf_13082015_85x85_15er_pygcms.0_or.csv	925	14	cellulose,plant fibres	1824.91	3.68336	84.002	22.8058	16013.2	2.48204e-08
926	E:/Veroeffentlichungen/Paperinpreparation/PyvsFTIR/pygcms/WWTP_Holdorf_13082015_85x85_15er_pygcms.0_or.csv	926	14	cellulose,plant fibres	1824.91	3.73069	77.9939	20.906	12494	1.93657e-08
927	E:/Veroeffentlichungen/Paperinpreparation/PyvsFTIR/pygcms/WWTP_Holdorf_13082015_85x85_15er_pygcms.0_or.csv	927	14	cellulose,plant fibres	1824.91	1.2266	49.3277	40.2149	29238.9	4.53203e-08
928	E:/Veroeffentlichungen/Paperinpreparation/PyvsFTIR/pygcms/WWTP_Holdorf_13082015_85x85_15er_pygcms.0_or.csv	928	14	cellulose,plant fibres	1824.91	2.39101	59.3984	24.8423	13435.6	2.08251e-08
929	E:/Veroeffentlichungen/Paperinpreparation/PyvsFTIR/pygcms/WWTP_Holdorf_13082015_85x85_15er_pygcms.0_or.csv	929	14	cellulose,plant fibres	1824.91	1.43242	55.15	38.5014	29963.7	4.64437e-08
930	E:/Veroeffentlichungen/Paperinpreparation/PyvsFTIR/pygcms/WWTP_Holdorf_13082015_85x85_15er_pygcms.0_or.csv	930	14	cellulose,plant fibres	1824.91	2.18105	79.5385	36.468	38770.2	6.00938e-08
931	E:/Veroeffentlichungen/Paperinpreparation/PyvsFTIR/pygcms/WWTP_Holdorf_13082015_85x85_15er_pygcms.0_or.csv	931	14	cellulose,plant fibres	1824.91	1.86749	64.3154	34.4395	27959.3	4.33369e-08
932	E:/Veroeffentlichungen/Paperinpreparation/PyvsFTIR/pygcms/WWTP_Holdorf_13082015_85x85_15er_pygcms.0_or.csv	932	14	cellulose,plant fibres	1824.91	2.97041	80.2996	27.0332	21508.2	3.33378e-08
933	E:/Veroeffentlichungen/Paperinpreparation/PyvsFTIR/pygcms/WWTP_Holdorf_13082015_85x85_15er_pygcms.0_or.csv	933	14	cellulose,plant fibres	1824.91	2.30999	67.0929	29.0447	20744.7	3.21543e-08
934	E:/Veroeffentlichungen/Paperinpreparation/PyvsFTIR/pygcms/WWTP_Holdorf_13082015_85x85_15er_pygcms.0_or.csv	934	14	cellulose,plant fibres	1824.91	1.49783	56.2422	37.549	29064.1	4.50493e-08
935	E:/Veroeffentlichungen/Paperinpreparation/PyvsFTIR/pygcms/WWTP_Holdorf_13082015_85x85_15er_pygcms.0_or.csv	935	14	cellulose,plant fibres	1824.91	1.64767	56.2422	34.1344	24018.4	3.72285e-08
936	E:/Veroeffentlichungen/Paperinpreparation/PyvsFTIR/pygcms/WWTP_Holdorf_13082015_85x85_15er_pygcms.0_or.csv	936	14	cellulose,plant fibres	1824.91	1.4683	55.15	37.5604	28516.9	4.42011e-08
937	E:/Veroeffentlichungen/Paperinpreparation/PyvsFTIR/pygcms/WWTP_Holdorf_13082015_85x85_15er_pygcms.0_or.csv	937	14	cellulose,plant fibres	1824.91	3.23866	80.2996	24.7941	18092.9	2.80439e-08
938	E:/Veroeffentlichungen/Paperinpreparation/PyvsFTIR/pygcms/WWTP_Holdorf_13082015_85x85_15er_pygcms.0_or.csv	938	14	cellulose,plant fibres	1824.91	3.16601	88.24	27.871	25122.8	3.89404e-08
939	E:/Veroeffentlichungen/Paperinpreparation/PyvsFTIR/pygcms/WWTP_Holdorf_13082015_85x85_15er_pygcms.0_or.csv	939	14	cellulose,plant fibres	1824.91	4.09488	94.2404	23.0142	18294.7	2.83567e-08
940	E:/Veroeffentlichungen/Paperinpreparation/PyvsFTIR/pygcms/WWTP_Holdorf_13082015_85x85_15er_pygcms.0_or.csv	940	14	cellulose,plant fibres	1824.91	3.03344	70.6265	23.2826	14032.3	2.175e-08
941	E:/Veroeffentlichungen/Paperinpreparation/PyvsFTIR/pygcms/WWTP_Holdorf_13082015_85x85_15er_pygcms.0_or.csv	941	14	cellulose,plant fibres	1824.91	1.22832	55.15	44.8989	40748.7	6.31605e-08
942	E:/Veroeffentlichungen/Paperinpreparation/PyvsFTIR/pygcms/WWTP_Holdorf_13082015_85x85_15er_pygcms.0_or.csv	942	14	cellulose,plant fibres	1824.91	3.49868	84.002	24.0096	17748.3	2.75099e-08
943	E:/Veroeffentlichungen/Paperinpreparation/PyvsFTIR/pygcms/WWTP_Holdorf_13082015_85x85_15er_pygcms.0_or.csv	943	14	cellulose,plant fibres	1824.91	1.38132	49.3277	35.7104	23055.7	3.57363e-08
944	E:/Veroeffentlichungen/Paperinpreparation/PyvsFTIR/pygcms/WWTP_Holdorf_13082015_85x85_15er_pygcms.0_or.csv	944	14	cellulose,plant fibres	1703.25	1.56682	55.15	35.1987	25043.5	3.88175e-08
945	E:/Veroeffentlichungen/Paperinpreparation/PyvsFTIR/pygcms/WWTP_Holdorf_13082015_85x85_15er_pygcms.0_or.csv	945	14	cellulose,plant fibres	1703.25	2.48093	64.3154	25.9239	15842.1	2.45553e-08
946	E:/Veroeffentlichungen/Paperinpreparation/PyvsFTIR/pygcms/WWTP_Holdorf_13082015_85x85_15er_pygcms.0_or.csv	946	14	cellulose,plant fibres	1703.25	2.91499	67.0929	23.0165	13027.2	2.01922e-08
947	E:/Veroeffentlichungen/Paperinpreparation/PyvsFTIR/pygcms/WWTP_Holdorf_13082015_85x85_15er_pygcms.0_or.csv	947	14	cellulose,plant fibres	1703.25	3.88479	79.5385	20.4743	12220.6	1.8942e-08
948	E:/Veroeffentlichungen/Paperinpreparation/PyvsFTIR/pygcms/WWTP_Holdorf_13082015_85x85_15er_pygcms.0_or.csv	948	14	cellulose,plant fibres	1703.25	1.97974	55.15	27.8572	15686.1	2.43135e-08
949	E:/Veroeffentlichungen/Paperinpreparation/PyvsFTIR/pygcms/WWTP_Holdorf_13082015_85x85_15er_pygcms.0_or.csv	949	14	cellulose,plant fibres	1703.25	1.34508	46.7963	34.7907	20760.3	3.21785e-08
950	E:/Veroeffentlichungen/Paperinpreparation/PyvsFTIR/pygcms/WWTP_Holdorf_13082015_85x85_15er_pygcms.0_or.csv	950	14	cellulose,plant fibres	1703.25	4.22881	90.9557	21.5086	15422.4	2.39047e-08
951	E:/Veroeffentlichungen/Paperinpreparation/PyvsFTIR/pygcms/WWTP_Holdorf_13082015_85x85_15er_pygcms.0_or.csv	951	14	cellulose,plant fibres	1703.25	2.74151	80.2996	29.2902	25249.7	3.9137e-08
952	E:/Veroeffentlichungen/Paperinpreparation/PyvsFTIR/pygcms/WWTP_Holdorf_13082015_85x85_15er_pygcms.0_or.csv	952	14	cellulose,plant fibres	1703.25	3.29025	67.0929	20.3914	10225.1	1.58489e-08
953	E:/Veroeffentlichungen/Paperinpreparation/PyvsFTIR/pygcms/WWTP_Holdorf_13082015_85x85_15er_pygcms.0_or.csv	953	14	cellulose,plant fibres	1703.25	2.53376	79.5385	31.3914	28727.4	4.45275e-08
954	E:/Veroeffentlichungen/Paperinpreparation/PyvsFTIR/pygcms/WWTP_Holdorf_13082015_85x85_15er_pygcms.0_or.csv	954	14	cellulose,plant fibres	1703.25	2.51898	66.18	26.2725	16742.8	2.59513e-08
955	E:/Veroeffentlichungen/Paperinpreparation/PyvsFTIR/pygcms/WWTP_Holdorf_13082015_85x85_15er_pygcms.0_or.csv	955	14	cellulose,plant fibres	1703.25	1.48894	49.3277	33.1295	19843.4	3.07573e-08
956	E:/Veroeffentlichungen/Paperinpreparation/PyvsFTIR/pygcms/WWTP_Holdorf_13082015_85x85_15er_pygcms.0_or.csv	956	14	cellulose,plant fibres	1703.25	4.19435	98.6553	23.521	20004.6	3.10071e-08
957	E:/Veroeffentlichungen/Paperinpreparation/PyvsFTIR/pygcms/WWTP_Holdorf_13082015_85x85_15er_pygcms.0_or.csv	957	14	cellulose,plant fibres	1703.25	1.73798	59.3984	34.1767	25429.2	3.94153e-08
958	E:/Veroeffentlichungen/Paperinpreparation/PyvsFTIR/pygcms/WWTP_Holdorf_13082015_85x85_15er_pygcms.0_or.csv	958	14	cellulose,plant fibres	1703.25	1.50332	49.3277	32.8124	19465.4	3.01713e-08
959	E:/Veroeffentlichungen/Paperinpreparation/PyvsFTIR/pygcms/WWTP_Holdorf_13082015_85x85_15er_pygcms.0_or.csv	959	14	cellulose,plant fibres	1703.25	1.9562	67.0929	34.2976	28926.8	4.48366e-08
960	E:/Veroeffentlichungen/Paperinpreparation/PyvsFTIR/pygcms/WWTP_Holdorf_13082015_85x85_15er_pygcms.0_or.csv	960	14	cellulose,plant fibres	1703.25	1.70297	55.15	32.3846	21199.2	3.28588e-08
961	E:/Veroeffentlichungen/Paperinpreparation/PyvsFTIR/pygcms/WWTP_Holdorf_13082015_85x85_15er_pygcms.0_or.csv	961	14	cellulose,plant fibres	1703.25	1.23542	56.2422	45.5249	42722.5	6.62199e-08
962	E:/Veroeffentlichungen/Paperinpreparation/PyvsFTIR/pygcms/WWTP_Holdorf_13082015_85x85_15er_pygcms.0_or.csv	962	14	cellulose,plant fibres	1703.25	1.25868	46.7963	37.1789	23708.4	3.6748e-08
963	E:/Veroeffentlichungen/Paperinpreparation/PyvsFTIR/pygcms/WWTP_Holdorf_13082015_85x85_15er_pygcms.0_or.csv	963	14	cellulose,plant fibres	1703.25	1.9498	56.2422	28.8451	17151.5	2.65849e-08
964	E:/Veroeffentlichungen/Paperinpreparation/PyvsFTIR/pygcms/WWTP_Holdorf_13082015_85x85_15er_pygcms.0_or.csv	964	14	cellulose,plant fibres	1703.25	1.90167	77.9939	41.0133	48084.6	7.45311e-08
965	E:/Veroeffentlichungen/Paperinpreparation/PyvsFTIR/pygcms/WWTP_Holdorf_13082015_85x85_15er_pygcms.0_or.csv	965	14	cellulose,plant fibres	1703.25	4.80778	88.9267	18.4964	11150.7	1.72837e-08
966	E:/Veroeffentlichungen/Paperinpreparation/PyvsFTIR/pygcms/WWTP_Holdorf_13082015_85x85_15er_pygcms.0_or.csv	966	14	cellulose,plant fibres	1703.25	1.61882	49.3277	30.4714	16786.9	2.60198e-08
967	E:/Veroeffentlichungen/Paperinpreparation/PyvsFTIR/pygcms/WWTP_Holdorf_13082015_85x85_15er_pygcms.0_or.csv	967	14	cellulose,plant fibres	1703.25	1.65453	55.15	33.3328	22458.8	3.48111e-08
968	E:/Veroeffentlichungen/Paperinpreparation/PyvsFTIR/pygcms/WWTP_Holdorf_13082015_85x85_15er_pygcms.0_or.csv	968	14	cellulose,plant fibres	1703.25	3.12674	70.6265	22.5879	13207.3	2.04714e-08
969	E:/Veroeffentlichungen/Paperinpreparation/PyvsFTIR/pygcms/WWTP_Holdorf_13082015_85x85_15er_pygcms.0_or.csv	969	14	cellulose,plant fibres	1703.25	1.41609	77.9939	55.0767	86714.9	1.34408e-07
970	E:/Veroeffentlichungen/Paperinpreparation/PyvsFTIR/pygcms/WWTP_Holdorf_13082015_85x85_15er_pygcms.0_or.csv	970	14	cellulose,plant fibres	1703.25	1.87373	55.15	29.4333	17511.4	2.71427e-08
971	E:/Veroeffentlichungen/Paperinpreparation/PyvsFTIR/pygcms/WWTP_Holdorf_13082015_85x85_15er_pygcms.0_or.csv	971	14	cellulose,plant fibres	1703.25	2.86076	69.7598	24.3851	15203.7	2.35658e-08
972	E:/Veroeffentlichungen/Paperinpreparation/PyvsFTIR/pygcms/WWTP_Holdorf_13082015_85x85_15er_pygcms.0_or.csv	972	14	cellulose,plant fibres	1703.25	2.31291	77.9939	33.721	32505.7	5.03838e-08
973	E:/Veroeffentlichungen/Paperinpreparation/PyvsFTIR/pygcms/WWTP_Holdorf_13082015_85x85_15er_pygcms.0_or.csv	973	14	cellulose,plant fibres	1703.25	2.6779	86.1471	32.1697	32676.1	5.0648e-08
974	E:/Veroeffentlichungen/Paperinpreparation/PyvsFTIR/pygcms/WWTP_Holdorf_13082015_85x85_15er_pygcms.0_or.csv	974	14	cellulose,plant fibres	1703.25	2.80861	70.6265	25.1464	16368.8	2.53717e-08
975	E:/Veroeffentlichungen/Paperinpreparation/PyvsFTIR/pygcms/WWTP_Holdorf_13082015_85x85_15er_pygcms.0_or.csv	975	14	cellulose,plant fibres	1703.25	1.9562	67.0929	34.2976	28926.8	4.48366e-08
976	E:/Veroeffentlichungen/Paperinpreparation/PyvsFTIR/pygcms/WWTP_Holdorf_13082015_85x85_15er_pygcms.0_or.csv	976	14	cellulose,plant fibres	1703.25	1.70234	70.6265	41.4878	44556	6.90617e-08
977	E:/Veroeffentlichungen/Paperinpreparation/PyvsFTIR/pygcms/WWTP_Holdorf_13082015_85x85_15er_pygcms.0_or.csv	977	14	cellulose,plant fibres	1581.59	6.04319	108.633	17.9761	12866.1	1.99425e-08
978	E:/Veroeffentlichungen/Paperinpreparation/PyvsFTIR/pygcms/WWTP_Holdorf_13082015_85x85_15er_pygcms.0_or.csv	978	14	cellulose,plant fibres	1581.59	1.58212	62.3951	39.4376	35568.8	5.51316e-08
979	E:/Veroeffentlichungen/Paperinpreparation/PyvsFTIR/pygcms/WWTP_Holdorf_13082015_85x85_15er_pygcms.0_or.csv	979	14	cellulose,plant fibres	1581.59	3.25247	69.7598	21.4483	11762.1	1.82313e-08
980	E:/Veroeffentlichungen/Paperinpreparation/PyvsFTIR/pygcms/WWTP_Holdorf_13082015_85x85_15er_pygcms.0_or.csv	980	14	cellulose,plant fibres	1581.59	1.84164	59.3984	32.253	22647	3.51029e-08
981	E:/Veroeffentlichungen/Paperinpreparation/PyvsFTIR/pygcms/WWTP_Holdorf_13082015_85x85_15er_pygcms.0_or.csv	981	14	cellulose,plant fibres	1581.59	1.88982	49.3277	26.1017	12317.6	1.90923e-08
982	E:/Veroeffentlichungen/Paperinpreparation/PyvsFTIR/pygcms/WWTP_Holdorf_13082015_85x85_15er_pygcms.0_or.csv	982	14	cellulose,plant fibres	1581.59	3.68769	94.8836	25.7299	23023.1	3.56857e-08
983	E:/Veroeffentlichungen/Paperinpreparation/PyvsFTIR/pygcms/WWTP_Holdorf_13082015_85x85_15er_pygcms.0_or.csv	983	14	cellulose,plant fibres	1581.59	1.41863	55.15	38.8755	30548.8	4.73506e-08
984	E:/Veroeffentlichungen/Paperinpreparation/PyvsFTIR/pygcms/WWTP_Holdorf_13082015_85x85_15er_pygcms.0_or.csv	984	14	cellulose,plant fibres	1581.59	2.21593	62.3951	28.1575	18131.6	2.81039e-08
985	E:/Veroeffentlichungen/Paperinpreparation/PyvsFTIR/pygcms/WWTP_Holdorf_13082015_85x85_15er_pygcms.0_or.csv	985	14	cellulose,plant fibres	1581.59	1.86494	55.15	29.5721	17676.9	2.73992e-08
986	E:/Veroeffentlichungen/Paperinpreparation/PyvsFTIR/pygcms/WWTP_Holdorf_13082015_85x85_15er_pygcms.0_or.csv	986	14	cellulose,plant fibres	1581.59	2.23188	62.3951	27.9563	17873.4	2.77038e-08
987	E:/Veroeffentlichungen/Paperinpreparation/PyvsFTIR/pygcms/WWTP_Holdorf_13082015_85x85_15er_pygcms.0_or.csv	987	14	cellulose,plant fibres	1581.59	1.51872	49.3277	32.4797	19072.7	2.95626e-08
988	E:/Veroeffentlichungen/Paperinpreparation/PyvsFTIR/pygcms/WWTP_Holdorf_13082015_85x85_15er_pygcms.0_or.csv	988	14	cellulose,plant fibres	1581.59	4.44239	86.1471	19.392	11873.6	1.84041e-08
989	E:/Veroeffentlichungen/Paperinpreparation/PyvsFTIR/pygcms/WWTP_Holdorf_13082015_85x85_15er_pygcms.0_or.csv	989	14	cellulose,plant fibres	1581.59	1.64112	45.4779	27.7115	12800.2	1.98402e-08
990	E:/Veroeffentlichungen/Paperinpreparation/PyvsFTIR/pygcms/WWTP_Holdorf_13082015_85x85_15er_pygcms.0_or.csv	990	14	cellulose,plant fibres	1581.59	2.93013	84.002	28.6683	25304	3.92213e-08
991	E:/Veroeffentlichungen/Paperinpreparation/PyvsFTIR/pygcms/WWTP_Holdorf_13082015_85x85_15er_pygcms.0_or.csv	991	14	cellulose,plant fibres	1581.59	3.92196	77.9939	19.8864	11305	1.75228e-08
992	E:/Veroeffentlichungen/Paperinpreparation/PyvsFTIR/pygcms/WWTP_Holdorf_13082015_85x85_15er_pygcms.0_or.csv	992	14	cellulose,plant fibres	1581.59	1.68942	55.15	32.6444	21540.7	3.3388e-08
993	E:/Veroeffentlichungen/Paperinpreparation/PyvsFTIR/pygcms/WWTP_Holdorf_13082015_85x85_15er_pygcms.0_or.csv	993	14	cellulose,plant fibres	1581.59	9.79487	128.631	13.1325	8130.82	1.26028e-08
994	E:/Veroeffentlichungen/Paperinpreparation/PyvsFTIR/pygcms/WWTP_Holdorf_13082015_85x85_15er_pygcms.0_or.csv	994	14	cellulose,plant fibres	1581.59	1.4057	46.7963	33.2903	19008.4	2.9463e-08
995	E:/Veroeffentlichungen/Paperinpreparation/PyvsFTIR/pygcms/WWTP_Holdorf_13082015_85x85_15er_pygcms.0_or.csv	995	14	cellulose,plant fibres	1581.59	5.07438	88.24	17.3893	9779.75	1.51586e-08
996	E:/Veroeffentlichungen/Paperinpreparation/PyvsFTIR/pygcms/WWTP_Holdorf_13082015_85x85_15er_pygcms.0_or.csv	996	14	cellulose,plant fibres	1581.59	2.27782	55.15	24.2117	11849.3	1.83665e-08
997	E:/Veroeffentlichungen/Paperinpreparation/PyvsFTIR/pygcms/WWTP_Holdorf_13082015_85x85_15er_pygcms.0_or.csv	997	14	cellulose,plant fibres	1581.59	2.90105	69.7598	24.0464	14784.4	2.29158e-08
998	E:/Veroeffentlichungen/Paperinpreparation/PyvsFTIR/pygcms/WWTP_Holdorf_13082015_85x85_15er_pygcms.0_or.csv	998	14	cellulose,plant fibres	1581.59	2.53076	59.3984	23.4705	11992.7	1.85887e-08
999	E:/Veroeffentlichungen/Paperinpreparation/PyvsFTIR/pygcms/WWTP_Holdorf_13082015_85x85_15er_pygcms.0_or.csv	999	14	cellulose,plant fibres	1581.59	4.17117	88.9267	21.3194	14814.2	2.2962e-08
1000	E:/Veroeffentlichungen/Paperinpreparation/PyvsFTIR/pygcms/WWTP_Holdorf_13082015_85x85_15er_pygcms.0_or.csv	1000	14	cellulose,plant fibres	1581.59	2.06473	55.15	26.7105	14421.3	2.23531e-08
1001	E:/Veroeffentlichungen/Paperinpreparation/PyvsFTIR/pygcms/WWTP_Holdorf_13082015_85x85_15er_pygcms.0_or.csv	1001	14	cellulose,plant fibres	1581.59	5.01495	88.9267	17.7323	10248.5	1.58851e-08
1002	E:/Veroeffentlichungen/Paperinpreparation/PyvsFTIR/pygcms/WWTP_Holdorf_13082015_85x85_15er_pygcms.0_or.csv	1002	14	cellulose,plant fibres	1581.59	3.21422	64.3154	20.0097	9438.25	1.46293e-08
1003	E:/Veroeffentlichungen/Paperinpreparation/PyvsFTIR/pygcms/WWTP_Holdorf_13082015_85x85_15er_pygcms.0_or.csv	1003	14	cellulose,plant fibres	1581.59	1.83952	59.3984	32.2902	22699.3	3.51839e-08
1004	E:/Veroeffentlichungen/Paperinpreparation/PyvsFTIR/pygcms/WWTP_Holdorf_13082015_85x85_15er_pygcms.0_or.csv	1004	14	cellulose,plant fibres	1581.59	1.58037	49.3277	31.2127	17613.7	2.73012e-08
1005	E:/Veroeffentlichungen/Paperinpreparation/PyvsFTIR/pygcms/WWTP_Holdorf_13082015_85x85_15er_pygcms.0_or.csv	1005	14	cellulose,plant fibres	1581.59	1.94383	59.3984	30.5574	20328.5	3.15091e-08
1006	E:/Veroeffentlichungen/Paperinpreparation/PyvsFTIR/pygcms/WWTP_Holdorf_13082015_85x85_15er_pygcms.0_or.csv	1006	14	cellulose,plant fibres	1581.59	2.42817	69.7598	28.7294	21103.5	3.27104e-08
1007	E:/Veroeffentlichungen/Paperinpreparation/PyvsFTIR/pygcms/WWTP_Holdorf_13082015_85x85_15er_pygcms.0_or.csv	1007	14	cellulose,plant fibres	1581.59	1.41863	55.15	38.8755	30548.8	4.73506e-08
1008	E:/Veroeffentlichungen/Paperinpreparation/PyvsFTIR/pygcms/WWTP_Holdorf_13082015_85x85_15er_pygcms.0_or.csv	1008	14	cellulose,plant fibres	1459.93	1.22819	45.4779	37.0284	22854.3	3.54241e-08
1009	E:/Veroeffentlichungen/Paperinpreparation/PyvsFTIR/pygcms/WWTP_Holdorf_13082015_85x85_15er_pygcms.0_or.csv	1009	14	cellulose,plant fibres	1459.93	3.7638	70.6265	18.7646	9114.75	1.41279e-08
1010	E:/Veroeffentlichungen/Paperinpreparation/PyvsFTIR/pygcms/WWTP_Holdorf_13082015_85x85_15er_pygcms.0_or.csv	1010	14	cellulose,plant fibres	1459.93	3.60951	66.18	18.3349	8154.18	1.2639e-08
1011	E:/Veroeffentlichungen/Paperinpreparation/PyvsFTIR/pygcms/WWTP_Holdorf_13082015_85x85_15er_pygcms.0_or.csv	1011	14	cellulose,plant fibres	1459.93	1.19264	39.7692	33.3456	16207.7	2.51219e-08
1012	E:/Veroeffentlichungen/Paperinpreparation/PyvsFTIR/pygcms/WWTP_Holdorf_13082015_85x85_15er_pygcms.0_or.csv	1012	14	cellulose,plant fibres	1459.93	3.84087	86.1471	22.429	15884	2.46201e-08
1013	E:/Veroeffentlichungen/Paperinpreparation/PyvsFTIR/pygcms/WWTP_Holdorf_13082015_85x85_15er_pygcms.0_or.csv	1013	14	cellulose,plant fibres	1459.93	1.98846	56.2422	28.2842	16491	2.55611e-08
1014	E:/Veroeffentlichungen/Paperinpreparation/PyvsFTIR/pygcms/WWTP_Holdorf_13082015_85x85_15er_pygcms.0_or.csv	1014	14	cellulose,plant fibres	1459.93	2.74686	56.2422	20.4751	8641.93	1.3395e-08
1015	E:/Veroeffentlichungen/Paperinpreparation/PyvsFTIR/pygcms/WWTP_Holdorf_13082015_85x85_15er_pygcms.0_or.csv	1015	14	cellulose,plant fibres	1459.93	2.01465	49.3277	24.4845	10838.5	1.67996e-08
1016	E:/Veroeffentlichungen/Paperinpreparation/PyvsFTIR/pygcms/WWTP_Holdorf_13082015_85x85_15er_pygcms.0_or.csv	1016	14	cellulose,plant fibres	1459.93	1.57259	49.3277	31.3671	17788.4	2.7572e-08
1017	E:/Veroeffentlichungen/Paperinpreparation/PyvsFTIR/pygcms/WWTP_Holdorf_13082015_85x85_15er_pygcms.0_or.csv	1017	14	cellulose,plant fibres	1459.93	6.28085	86.1471	13.7158	5939.93	9.20688e-09
1018	E:/Veroeffentlichungen/Paperinpreparation/PyvsFTIR/pygcms/WWTP_Holdorf_13082015_85x85_15er_pygcms.0_or.csv	1018	14	cellulose,plant fibres	1459.93	2.77454	59.3984	21.4083	9977.85	1.54657e-08
1019	E:/Veroeffentlichungen/Paperinpreparation/PyvsFTIR/pygcms/WWTP_Holdorf_13082015_85x85_15er_pygcms.0_or.csv	1019	14	cellulose,plant fibres	1459.93	3.32152	70.6265	21.2633	11703.7	1.81408e-08
1020	E:/Veroeffentlichungen/Paperinpreparation/PyvsFTIR/pygcms/WWTP_Holdorf_13082015_85x85_15er_pygcms.0_or.csv	1020	14	cellulose,plant fibres	1459.93	2.25824	59.3984	26.303	15062	2.3346e-08
1021	E:/Veroeffentlichungen/Paperinpreparation/PyvsFTIR/pygcms/WWTP_Holdorf_13082015_85x85_15er_pygcms.0_or.csv	1021	14	cellulose,plant fibres	1459.93	9.73736	113.561	11.6624	5661.08	8.77468e-09
1022	E:/Veroeffentlichungen/Paperinpreparation/PyvsFTIR/pygcms/WWTP_Holdorf_13082015_85x85_15er_pygcms.0_or.csv	1022	14	cellulose,plant fibres	1459.93	1.31027	39.7692	30.3519	13428.1	2.08136e-08
1023	E:/Veroeffentlichungen/Paperinpreparation/PyvsFTIR/pygcms/WWTP_Holdorf_13082015_85x85_15er_pygcms.0_or.csv	1023	14	cellulose,plant fibres	1459.93	1.84973	45.4779	24.5862	10075.8	1.56175e-08
1024	E:/Veroeffentlichungen/Paperinpreparation/PyvsFTIR/pygcms/WWTP_Holdorf_13082015_85x85_15er_pygcms.0_or.csv	1024	14	cellulose,plant fibres	1459.93	1.24647	45.4779	36.4854	22188.8	3.43927e-08
1025	E:/Veroeffentlichungen/Paperinpreparation/PyvsFTIR/pygcms/WWTP_Holdorf_13082015_85x85_15er_pygcms.0_or.csv	1025	14	cellulose,plant fibres	1459.93	3.24495	77.9939	24.0355	16514.4	2.55973e-08
1026	E:/Veroeffentlichungen/Paperinpreparation/PyvsFTIR/pygcms/WWTP_Holdorf_13082015_85x85_15er_pygcms.0_or.csv	1026	14	cellulose,plant fibres	1459.93	2.56959	55.15	21.4625	9311.18	1.44323e-08
1027	E:/Veroeffentlichungen/Paperinpreparation/PyvsFTIR/pygcms/WWTP_Holdorf_13082015_85x85_15er_pygcms.0_or.csv	1027	14	cellulose,plant fibres	1459.93	2.09267	49.3277	23.5716	10045.4	1.55704e-08
1028	E:/Veroeffentlichungen/Paperinpreparation/PyvsFTIR/pygcms/WWTP_Holdorf_13082015_85x85_15er_pygcms.0_or.csv	1028	14	cellulose,plant fibres	1459.93	1.88908	56.2422	29.7723	18271.8	2.83214e-08
1029	E:/Veroeffentlichungen/Paperinpreparation/PyvsFTIR/pygcms/WWTP_Holdorf_13082015_85x85_15er_pygcms.0_or.csv	1029	14	cellulose,plant fibres	1459.93	1.30925	39.7692	30.3755	13449	2.0846e-08
1030	E:/Veroeffentlichungen/Paperinpreparation/PyvsFTIR/pygcms/WWTP_Holdorf_13082015_85x85_15er_pygcms.0_or.csv	1030	14	cellulose,plant fibres	1459.93	1.78319	55.15	30.9277	19334.7	2.99688e-08
1031	E:/Veroeffentlichungen/Paperinpreparation/PyvsFTIR/pygcms/WWTP_Holdorf_13082015_85x85_15er_pygcms.0_or.csv	1031	14	cellulose,plant fibres	1459.93	4.09075	86.1471	21.059	14002.7	2.17042e-08
1032	E:/Veroeffentlichungen/Paperinpreparation/PyvsFTIR/pygcms/WWTP_Holdorf_13082015_85x85_15er_pygcms.0_or.csv	1032	14	cellulose,plant fibres	1459.93	2.42389	67.0929	27.6799	18840.9	2.92034e-08
1033	E:/Veroeffentlichungen/Paperinpreparation/PyvsFTIR/pygcms/WWTP_Holdorf_13082015_85x85_15er_pygcms.0_or.csv	1033	14	cellulose,plant fibres	1459.93	1.66728	59.3984	35.6259	27631.4	4.28286e-08
1034	E:/Veroeffentlichungen/Paperinpreparation/PyvsFTIR/pygcms/WWTP_Holdorf_13082015_85x85_15er_pygcms.0_or.csv	1034	14	cellulose,plant fibres	1459.93	2.62415	64.3154	24.5091	14160.1	2.19481e-08
1035	E:/Veroeffentlichungen/Paperinpreparation/PyvsFTIR/pygcms/WWTP_Holdorf_13082015_85x85_15er_pygcms.0_or.csv	1035	14	cellulose,plant fibres	1459.93	2.11634	56.2422	26.5752	14558.3	2.25654e-08
1036	E:/Veroeffentlichungen/Paperinpreparation/PyvsFTIR/pygcms/WWTP_Holdorf_13082015_85x85_15er_pygcms.0_or.csv	1036	14	cellulose,plant fibres	1459.93	1.83776	56.2422	30.6037	19306.6	2.99252e-08
1037	E:/Veroeffentlichungen/Paperinpreparation/PyvsFTIR/pygcms/WWTP_Holdorf_13082015_85x85_15er_pygcms.0_or.csv	1037	14	cellulose,plant fibres	1459.93	1.70672	49.3277	28.902	15102.3	2.34085e-08
1038	E:/Veroeffentlichungen/Paperinpreparation/PyvsFTIR/pygcms/WWTP_Holdorf_13082015_85x85_15er_pygcms.0_or.csv	1038	14	cellulose,plant fibres	1459.93	1.19264	39.7692	33.3456	16207.7	2.51219e-08
1039	E:/Veroeffentlichungen/Paperinpreparation/PyvsFTIR/pygcms/WWTP_Holdorf_13082015_85x85_15er_pygcms.0_or.csv	1039	14	cellulose,plant fibres	1459.93	4.56554	84.002	18.3991	10422.7	1.61552e-08
1040	E:/Veroeffentlichungen/Paperinpreparation/PyvsFTIR/pygcms/WWTP_Holdorf_13082015_85x85_15er_pygcms.0_or.csv	1040	14	cellulose,plant fibres	1459.93	3.30043	90.9557	27.5587	25318.9	3.92443e-08
1041	E:/Veroeffentlichungen/Paperinpreparation/PyvsFTIR/pygcms/WWTP_Holdorf_13082015_85x85_15er_pygcms.0_or.csv	1041	14	cellulose,plant fibres	1459.93	2.1166	49.3277	23.3051	9819.52	1.52203e-08
1042	E:/Veroeffentlichungen/Paperinpreparation/PyvsFTIR/pygcms/WWTP_Holdorf_13082015_85x85_15er_pygcms.0_or.csv	1042	14	cellulose,plant fibres	1459.93	2.26168	59.3984	26.2629	15016.1	2.3275e-08
1043	E:/Veroeffentlichungen/Paperinpreparation/PyvsFTIR/pygcms/WWTP_Holdorf_13082015_85x85_15er_pygcms.0_or.csv	1043	14	cellulose,plant fibres	1459.93	1.93607	56.2422	29.0497	17395.7	2.69633e-08
1044	E:/Veroeffentlichungen/Paperinpreparation/PyvsFTIR/pygcms/WWTP_Holdorf_13082015_85x85_15er_pygcms.0_or.csv	1044	14	cellulose,plant fibres	1459.93	1.97484	56.2422	28.4793	16719.3	2.59149e-08
1045	E:/Veroeffentlichungen/Paperinpreparation/PyvsFTIR/pygcms/WWTP_Holdorf_13082015_85x85_15er_pygcms.0_or.csv	1045	14	cellulose,plant fibres	1459.93	1.23933	39.7692	32.0894	15009.5	2.32647e-08
1046	E:/Veroeffentlichungen/Paperinpreparation/PyvsFTIR/pygcms/WWTP_Holdorf_13082015_85x85_15er_pygcms.0_or.csv	1046	14	cellulose,plant fibres	1459.93	2.41599	56.2422	23.2791	11171	1.73151e-08
1047	E:/Veroeffentlichungen/Paperinpreparation/PyvsFTIR/pygcms/WWTP_Holdorf_13082015_85x85_15er_pygcms.0_or.csv	1047	14	cellulose,plant fibres	1459.93	1.76156	55.15	31.3075	19812.5	3.07094e-08
1048	E:/Veroeffentlichungen/Paperinpreparation/PyvsFTIR/pygcms/WWTP_Holdorf_13082015_85x85_15er_pygcms.0_or.csv	1048	14	cellulose,plant fibres	1459.93	1.85255	64.3154	34.7172	28412	4.40385e-08
1049	E:/Veroeffentlichungen/Paperinpreparation/PyvsFTIR/pygcms/WWTP_Holdorf_13082015_85x85_15er_pygcms.0_or.csv	1049	14	cellulose,plant fibres	1459.93	1.64853	45.4779	27.5869	12685.4	1.96623e-08
1050	E:/Veroeffentlichungen/Paperinpreparation/PyvsFTIR/pygcms/WWTP_Holdorf_13082015_85x85_15er_pygcms.0_or.csv	1050	14	cellulose,plant fibres	1459.93	1.14769	39.7692	34.6516	17502.1	2.71283e-08
1051	E:/Veroeffentlichungen/Paperinpreparation/PyvsFTIR/pygcms/WWTP_Holdorf_13082015_85x85_15er_pygcms.0_or.csv	1051	14	cellulose,plant fibres	1459.93	1.36931	39.7692	29.0433	12295.2	1.90576e-08
1052	E:/Veroeffentlichungen/Paperinpreparation/PyvsFTIR/pygcms/WWTP_Holdorf_13082015_85x85_15er_pygcms.0_or.csv	1052	14	cellulose,plant fibres	1459.93	3.76148	73.9915	19.6708	10493.6	1.62651e-08
1053	E:/Veroeffentlichungen/Paperinpreparation/PyvsFTIR/pygcms/WWTP_Holdorf_13082015_85x85_15er_pygcms.0_or.csv	1053	14	cellulose,plant fibres	1459.93	1.60301	56.2422	35.0855	25375.4	3.93319e-08
1054	E:/Veroeffentlichungen/Paperinpreparation/PyvsFTIR/pygcms/WWTP_Holdorf_13082015_85x85_15er_pygcms.0_or.csv	1054	14	cellulose,plant fibres	1459.93	2.47073	62.3951	25.2537	14584.7	2.26062e-08
1055	E:/Veroeffentlichungen/Paperinpreparation/PyvsFTIR/pygcms/WWTP_Holdorf_13082015_85x85_15er_pygcms.0_or.csv	1055	14	cellulose,plant fibres	1459.93	3.44151	70.6265	20.5219	10901.9	1.68979e-08
1056	E:/Veroeffentlichungen/Paperinpreparation/PyvsFTIR/pygcms/WWTP_Holdorf_13082015_85x85_15er_pygcms.0_or.csv	1056	14	cellulose,plant fibres	1459.93	2.827	59.3984	21.0111	9610.98	1.4897e-08
1057	E:/Veroeffentlichungen/Paperinpreparation/PyvsFTIR/pygcms/WWTP_Holdorf_13082015_85x85_15er_pygcms.0_or.csv	1057	14	cellulose,plant fibres	1459.93	2.76473	64.3154	23.2628	12756.6	1.97727e-08
1058	E:/Veroeffentlichungen/Paperinpreparation/PyvsFTIR/pygcms/WWTP_Holdorf_13082015_85x85_15er_pygcms.0_or.csv	1058	14	cellulose,plant fibres	1338.27	2.48474	55.15	22.1954	9957.95	1.54348e-08
1059	E:/Veroeffentlichungen/Paperinpreparation/PyvsFTIR/pygcms/WWTP_Holdorf_13082015_85x85_15er_pygcms.0_or.csv	1059	14	cellulose,plant fibres	1338.27	2.71928	59.3984	21.8434	10387.5	1.61006e-08
1060	E:/Veroeffentlichungen/Paperinpreparation/PyvsFTIR/pygcms/WWTP_Holdorf_13082015_85x85_15er_pygcms.0_or.csv	1060	14	cellulose,plant fibres	1338.27	2.40409	62.3951	25.9537	15404.4	2.38769e-08
1061	E:/Veroeffentlichungen/Paperinpreparation/PyvsFTIR/pygcms/WWTP_Holdorf_13082015_85x85_15er_pygcms.0_or.csv	1061	14	cellulose,plant fibres	1338.27	3.4028	69.7598	20.5007	10745.8	1.6656e-08
1062	E:/Veroeffentlichungen/Paperinpreparation/PyvsFTIR/pygcms/WWTP_Holdorf_13082015_85x85_15er_pygcms.0_or.csv	1062	14	cellulose,plant fibres	1338.27	1.75812	56.2422	31.9899	21095.2	3.26976e-08
1063	E:/Veroeffentlichungen/Paperinpreparation/PyvsFTIR/pygcms/WWTP_Holdorf_13082015_85x85_15er_pygcms.0_or.csv	1063	14	cellulose,plant fibres	1338.27	1.88025	45.4779	24.1872	9751.41	1.51147e-08
1064	E:/Veroeffentlichungen/Paperinpreparation/PyvsFTIR/pygcms/WWTP_Holdorf_13082015_85x85_15er_pygcms.0_or.csv	1064	14	cellulose,plant fibres	1338.27	4.28721	70.6265	16.4738	7025.05	1.08888e-08
1065	E:/Veroeffentlichungen/Paperinpreparation/PyvsFTIR/pygcms/WWTP_Holdorf_13082015_85x85_15er_pygcms.0_or.csv	1065	14	cellulose,plant fibres	1338.27	2.26247	49.3277	21.8026	8594.14	1.33209e-08
1066	E:/Veroeffentlichungen/Paperinpreparation/PyvsFTIR/pygcms/WWTP_Holdorf_13082015_85x85_15er_pygcms.0_or.csv	1066	14	cellulose,plant fibres	1338.27	2.11058	55.15	26.1303	13801.6	2.13925e-08
1067	E:/Veroeffentlichungen/Paperinpreparation/PyvsFTIR/pygcms/WWTP_Holdorf_13082015_85x85_15er_pygcms.0_or.csv	1067	14	cellulose,plant fibres	1338.27	1.50162	49.3277	32.8495	19509.5	3.02397e-08
1068	E:/Veroeffentlichungen/Paperinpreparation/PyvsFTIR/pygcms/WWTP_Holdorf_13082015_85x85_15er_pygcms.0_or.csv	1068	14	cellulose,plant fibres	1338.27	2.31209	49.3277	21.3346	8229.21	1.27553e-08
1069	E:/Veroeffentlichungen/Paperinpreparation/PyvsFTIR/pygcms/WWTP_Holdorf_13082015_85x85_15er_pygcms.0_or.csv	1069	14	cellulose,plant fibres	1338.27	1.29706	39.7692	30.6612	13703.2	2.12399e-08
1070	E:/Veroeffentlichungen/Paperinpreparation/PyvsFTIR/pygcms/WWTP_Holdorf_13082015_85x85_15er_pygcms.0_or.csv	1070	14	cellulose,plant fibres	1338.27	3.0224	69.7598	23.0809	13621	2.11125e-08
1071	E:/Veroeffentlichungen/Paperinpreparation/PyvsFTIR/pygcms/WWTP_Holdorf_13082015_85x85_15er_pygcms.0_or.csv	1071	14	cellulose,plant fibres	1338.27	3.28219	73.9915	22.5433	13782.1	2.13622e-08
1072	E:/Veroeffentlichungen/Paperinpreparation/PyvsFTIR/pygcms/WWTP_Holdorf_13082015_85x85_15er_pygcms.0_or.csv	1072	14	cellulose,plant fibres	1338.27	3.77447	79.5385	21.0728	12945.4	2.00654e-08
1073	E:/Veroeffentlichungen/Paperinpreparation/PyvsFTIR/pygcms/WWTP_Holdorf_13082015_85x85_15er_pygcms.0_or.csv	1073	14	cellulose,plant fibres	1338.27	1.50536	39.7692	26.4185	10173.3	1.57685e-08
1074	E:/Veroeffentlichungen/Paperinpreparation/PyvsFTIR/pygcms/WWTP_Holdorf_13082015_85x85_15er_pygcms.0_or.csv	1074	14	cellulose,plant fibres	1338.27	2.2598	62.3951	27.6109	17434.4	2.70233e-08
1075	E:/Veroeffentlichungen/Paperinpreparation/PyvsFTIR/pygcms/WWTP_Holdorf_13082015_85x85_15er_pygcms.0_or.csv	1075	14	cellulose,plant fibres	1338.27	3.71703	70.6265	19.0008	9345.6	1.44857e-08
1076	E:/Veroeffentlichungen/Paperinpreparation/PyvsFTIR/pygcms/WWTP_Holdorf_13082015_85x85_15er_pygcms.0_or.csv	1076	14	cellulose,plant fibres	1338.27	2.15189	55.15	25.6286	13276.7	2.05789e-08
1077	E:/Veroeffentlichungen/Paperinpreparation/PyvsFTIR/pygcms/WWTP_Holdorf_13082015_85x85_15er_pygcms.0_or.csv	1077	14	cellulose,plant fibres	1338.27	3.26257	56.2422	17.2386	6125.82	9.49502e-09
1078	E:/Veroeffentlichungen/Paperinpreparation/PyvsFTIR/pygcms/WWTP_Holdorf_13082015_85x85_15er_pygcms.0_or.csv	1078	14	cellulose,plant fibres	1338.27	3.51571	64.3154	18.2937	7888.87	1.22277e-08
1079	E:/Veroeffentlichungen/Paperinpreparation/PyvsFTIR/pygcms/WWTP_Holdorf_13082015_85x85_15er_pygcms.0_or.csv	1079	14	cellulose,plant fibres	1338.27	11	121.33	11.03	5410.23	8.38586e-09
1080	E:/Veroeffentlichungen/Paperinpreparation/PyvsFTIR/pygcms/WWTP_Holdorf_13082015_85x85_15er_pygcms.0_or.csv	1080	14	cellulose,plant fibres	1338.27	4.27294	70.6265	16.5288	7072.06	1.09617e-08
1081	E:/Veroeffentlichungen/Paperinpreparation/PyvsFTIR/pygcms/WWTP_Holdorf_13082015_85x85_15er_pygcms.0_or.csv	1081	14	cellulose,plant fibres	1338.27	2.0827	56.2422	27.0045	15032.4	2.33003e-08
1082	E:/Veroeffentlichungen/Paperinpreparation/PyvsFTIR/pygcms/WWTP_Holdorf_13082015_85x85_15er_pygcms.0_or.csv	1082	14	cellulose,plant fibres	1338.27	2.93861	66.18	22.5208	12302.5	1.90688e-08
1083	E:/Veroeffentlichungen/Paperinpreparation/PyvsFTIR/pygcms/WWTP_Holdorf_13082015_85x85_15er_pygcms.0_or.csv	1083	14	cellulose,plant fibres	1338.27	2.7739	55.15	19.8818	7990.09	1.23846e-08
1084	E:/Veroeffentlichungen/Paperinpreparation/PyvsFTIR/pygcms/WWTP_Holdorf_13082015_85x85_15er_pygcms.0_or.csv	1084	14	cellulose,plant fibres	1338.27	2.02579	49.3277	24.3498	10719.6	1.66154e-08
1085	E:/Veroeffentlichungen/Paperinpreparation/PyvsFTIR/pygcms/WWTP_Holdorf_13082015_85x85_15er_pygcms.0_or.csv	1085	14	cellulose,plant fibres	1338.27	1.6779	45.4779	27.1041	12245.2	1.898e-08
1086	E:/Veroeffentlichungen/Paperinpreparation/PyvsFTIR/pygcms/WWTP_Holdorf_13082015_85x85_15er_pygcms.0_or.csv	1086	14	cellulose,plant fibres	1338.27	4.48689	84.002	18.7217	10791.3	1.67266e-08
1087	E:/Veroeffentlichungen/Paperinpreparation/PyvsFTIR/pygcms/WWTP_Holdorf_13082015_85x85_15er_pygcms.0_or.csv	1087	14	cellulose,plant fibres	1338.27	2.29138	56.2422	24.5451	12419.1	1.92496e-08
1088	E:/Veroeffentlichungen/Paperinpreparation/PyvsFTIR/pygcms/WWTP_Holdorf_13082015_85x85_15er_pygcms.0_or.csv	1088	14	cellulose,plant fibres	1338.27	1.83339	56.2422	30.6765	19398.6	3.00679e-08
1089	E:/Veroeffentlichungen/Paperinpreparation/PyvsFTIR/pygcms/WWTP_Holdorf_13082015_85x85_15er_pygcms.0_or.csv	1089	14	cellulose,plant fibres	1338.27	3.12714	70.6265	22.585	13203.9	2.04661e-08
1090	E:/Veroeffentlichungen/Paperinpreparation/PyvsFTIR/pygcms/WWTP_Holdorf_13082015_85x85_15er_pygcms.0_or.csv	1090	14	cellulose,plant fibres	1338.27	1.62406	46.7963	28.8145	14240.6	2.2073e-08
1091	E:/Veroeffentlichungen/Paperinpreparation/PyvsFTIR/pygcms/WWTP_Holdorf_13082015_85x85_15er_pygcms.0_or.csv	1091	14	cellulose,plant fibres	1338.27	1.65058	45.4779	27.5527	12653.9	1.96136e-08
1092	E:/Veroeffentlichungen/Paperinpreparation/PyvsFTIR/pygcms/WWTP_Holdorf_13082015_85x85_15er_pygcms.0_or.csv	1092	14	cellulose,plant fibres	1338.27	2.5343	70.6265	27.8683	20104	3.11613e-08
1093	E:/Veroeffentlichungen/Paperinpreparation/PyvsFTIR/pygcms/WWTP_Holdorf_13082015_85x85_15er_pygcms.0_or.csv	1093	14	cellulose,plant fibres	1338.27	1.77427	49.3277	27.8016	13974.2	2.166e-08
1094	E:/Veroeffentlichungen/Paperinpreparation/PyvsFTIR/pygcms/WWTP_Holdorf_13082015_85x85_15er_pygcms.0_or.csv	1094	14	cellulose,plant fibres	1338.27	2.29538	55.15	24.0266	11668.8	1.80866e-08
1095	E:/Veroeffentlichungen/Paperinpreparation/PyvsFTIR/pygcms/WWTP_Holdorf_13082015_85x85_15er_pygcms.0_or.csv	1095	14	cellulose,plant fibres	1338.27	2.86021	55.15	19.2818	7515.15	1.16485e-08
1096	E:/Veroeffentlichungen/Paperinpreparation/PyvsFTIR/pygcms/WWTP_Holdorf_13082015_85x85_15er_pygcms.0_or.csv	1096	14	cellulose,plant fibres	1338.27	3.30329	67.0929	20.3109	10144.6	1.57241e-08
1097	E:/Veroeffentlichungen/Paperinpreparation/PyvsFTIR/pygcms/WWTP_Holdorf_13082015_85x85_15er_pygcms.0_or.csv	1097	14	cellulose,plant fibres	1338.27	3.26649	62.3951	19.1016	8344.22	1.29335e-08
1098	E:/Veroeffentlichungen/Paperinpreparation/PyvsFTIR/pygcms/WWTP_Holdorf_13082015_85x85_15er_pygcms.0_or.csv	1098	14	cellulose,plant fibres	1338.27	1.32425	55.15	41.6462	35058.5	5.43406e-08
1099	E:/Veroeffentlichungen/Paperinpreparation/PyvsFTIR/pygcms/WWTP_Holdorf_13082015_85x85_15er_pygcms.0_or.csv	1099	14	cellulose,plant fibres	1338.27	1.96066	55.15	28.1283	15992.9	2.47891e-08
1100	E:/Veroeffentlichungen/Paperinpreparation/PyvsFTIR/pygcms/WWTP_Holdorf_13082015_85x85_15er_pygcms.0_or.csv	1100	14	cellulose,plant fibres	1338.27	1.40395	45.4779	32.3929	17490.2	2.71098e-08
1101	E:/Veroeffentlichungen/Paperinpreparation/PyvsFTIR/pygcms/WWTP_Holdorf_13082015_85x85_15er_pygcms.0_or.csv	1101	14	cellulose,plant fibres	1338.27	1.48324	46.7963	31.5501	17073	2.64631e-08
1102	E:/Veroeffentlichungen/Paperinpreparation/PyvsFTIR/pygcms/WWTP_Holdorf_13082015_85x85_15er_pygcms.0_or.csv	1102	14	cellulose,plant fibres	1216.61	1.36572	39.7692	29.1197	12360	1.91579e-08
1103	E:/Veroeffentlichungen/Paperinpreparation/PyvsFTIR/pygcms/WWTP_Holdorf_13082015_85x85_15er_pygcms.0_or.csv	1103	14	cellulose,plant fibres	1216.61	2.81367	55.15	19.6007	7765.8	1.2037e-08
1104	E:/Veroeffentlichungen/Paperinpreparation/PyvsFTIR/pygcms/WWTP_Holdorf_13082015_85x85_15er_pygcms.0_or.csv	1104	14	cellulose,plant fibres	1216.61	3.72861	73.9915	19.8443	10679.4	1.65531e-08
1105	E:/Veroeffentlichungen/Paperinpreparation/PyvsFTIR/pygcms/WWTP_Holdorf_13082015_85x85_15er_pygcms.0_or.csv	1105	14	cellulose,plant fibres	1216.61	1.77163	64.3154	36.3029	31066.6	4.81532e-08
1106	E:/Veroeffentlichungen/Paperinpreparation/PyvsFTIR/pygcms/WWTP_Holdorf_13082015_85x85_15er_pygcms.0_or.csv	1106	14	cellulose,plant fibres	1216.61	2.08435	49.3277	23.6658	10125.8	1.5695e-08
1107	E:/Veroeffentlichungen/Paperinpreparation/PyvsFTIR/pygcms/WWTP_Holdorf_13082015_85x85_15er_pygcms.0_or.csv	1107	14	cellulose,plant fibres	1216.61	5.32669	77.9939	14.6421	6128.62	9.49937e-09
1108	E:/Veroeffentlichungen/Paperinpreparation/PyvsFTIR/pygcms/WWTP_Holdorf_13082015_85x85_15er_pygcms.0_or.csv	1108	14	cellulose,plant fibres	1216.61	3.7622	67.0929	17.8334	7820.65	1.2122e-08
1109	E:/Veroeffentlichungen/Paperinpreparation/PyvsFTIR/pygcms/WWTP_Holdorf_13082015_85x85_15er_pygcms.0_or.csv	1109	14	cellulose,plant fibres	1216.61	1.49745	44.12	29.4635	14037.8	2.17586e-08
1110	E:/Veroeffentlichungen/Paperinpreparation/PyvsFTIR/pygcms/WWTP_Holdorf_13082015_85x85_15er_pygcms.0_or.csv	1110	14	cellulose,plant fibres	1216.61	1.99592	46.7963	23.446	9428.56	1.46143e-08
1111	E:/Veroeffentlichungen/Paperinpreparation/PyvsFTIR/pygcms/WWTP_Holdorf_13082015_85x85_15er_pygcms.0_or.csv	1111	14	cellulose,plant fibres	1216.61	1.27	34.8799	27.4645	9643.06	1.49467e-08
1112	E:/Veroeffentlichungen/Paperinpreparation/PyvsFTIR/pygcms/WWTP_Holdorf_13082015_85x85_15er_pygcms.0_or.csv	1112	14	cellulose,plant fibres	1216.61	1.73385	39.7692	22.9369	7668.55	1.18863e-08
1113	E:/Veroeffentlichungen/Paperinpreparation/PyvsFTIR/pygcms/WWTP_Holdorf_13082015_85x85_15er_pygcms.0_or.csv	1113	14	cellulose,plant fibres	1216.61	8.12569	90.9557	11.1936	4177.01	6.47437e-09
1114	E:/Veroeffentlichungen/Paperinpreparation/PyvsFTIR/pygcms/WWTP_Holdorf_13082015_85x85_15er_pygcms.0_or.csv	1114	14	cellulose,plant fibres	1216.61	2.21567	45.4779	20.5255	7022.4	1.08847e-08
1115	E:/Veroeffentlichungen/Paperinpreparation/PyvsFTIR/pygcms/WWTP_Holdorf_13082015_85x85_15er_pygcms.0_or.csv	1115	14	cellulose,plant fibres	1216.61	2.82843	45.4779	16.0788	4309.3	6.67941e-09
1116	E:/Veroeffentlichungen/Paperinpreparation/PyvsFTIR/pygcms/WWTP_Holdorf_13082015_85x85_15er_pygcms.0_or.csv	1116	14	cellulose,plant fibres	1216.61	3.42969	69.7598	20.34	10578	1.63959e-08
1117	E:/Veroeffentlichungen/Paperinpreparation/PyvsFTIR/pygcms/WWTP_Holdorf_13082015_85x85_15er_pygcms.0_or.csv	1117	14	cellulose,plant fibres	1216.61	1.36572	39.7692	29.1197	12360	1.91579e-08
1118	E:/Veroeffentlichungen/Paperinpreparation/PyvsFTIR/pygcms/WWTP_Holdorf_13082015_85x85_15er_pygcms.0_or.csv	1118	14	cellulose,plant fibres	1216.61	2.13515	46.7963	21.9171	8239	1.27704e-08
1119	E:/Veroeffentlichungen/Paperinpreparation/PyvsFTIR/pygcms/WWTP_Holdorf_13082015_85x85_15er_pygcms.0_or.csv	1119	14	cellulose,plant fibres	1216.61	1.32288	39.7692	30.0627	13173.5	2.04189e-08
1120	E:/Veroeffentlichungen/Paperinpreparation/PyvsFTIR/pygcms/WWTP_Holdorf_13082015_85x85_15er_pygcms.0_or.csv	1120	14	cellulose,plant fibres	1216.61	3.62098	69.7598	19.2655	9489.89	1.47093e-08
1121	E:/Veroeffentlichungen/Paperinpreparation/PyvsFTIR/pygcms/WWTP_Holdorf_13082015_85x85_15er_pygcms.0_or.csv	1121	14	cellulose,plant fibres	1216.61	4.68583	77.9939	16.6446	7919.63	1.22754e-08
1122	E:/Veroeffentlichungen/Paperinpreparation/PyvsFTIR/pygcms/WWTP_Holdorf_13082015_85x85_15er_pygcms.0_or.csv	1122	14	cellulose,plant fibres	1216.61	1.45867	44.12	30.2468	14794.2	2.29309e-08
1123	E:/Veroeffentlichungen/Paperinpreparation/PyvsFTIR/pygcms/WWTP_Holdorf_13082015_85x85_15er_pygcms.0_or.csv	1123	14	cellulose,plant fibres	1216.61	2.08435	49.3277	23.6658	10125.8	1.5695e-08
1124	E:/Veroeffentlichungen/Paperinpreparation/PyvsFTIR/pygcms/WWTP_Holdorf_13082015_85x85_15er_pygcms.0_or.csv	1124	14	cellulose,plant fibres	1216.61	2.26393	49.3277	21.7885	8583.04	1.33037e-08
1125	E:/Veroeffentlichungen/Paperinpreparation/PyvsFTIR/pygcms/WWTP_Holdorf_13082015_85x85_15er_pygcms.0_or.csv	1125	14	cellulose,plant fibres	1216.61	2.10819	46.7963	22.1974	8451.12	1.30992e-08
1126	E:/Veroeffentlichungen/Paperinpreparation/PyvsFTIR/pygcms/WWTP_Holdorf_13082015_85x85_15er_pygcms.0_or.csv	1126	14	cellulose,plant fibres	1216.61	1.73205	46.7963	27.0179	12520.2	1.94063e-08
1127	E:/Veroeffentlichungen/Paperinpreparation/PyvsFTIR/pygcms/WWTP_Holdorf_13082015_85x85_15er_pygcms.0_or.csv	1127	14	cellulose,plant fibres	1216.61	2.4062	55.15	22.92	10618.7	1.6459e-08
1128	E:/Veroeffentlichungen/Paperinpreparation/PyvsFTIR/pygcms/WWTP_Holdorf_13082015_85x85_15er_pygcms.0_or.csv	1128	14	cellulose,plant fibres	1216.61	1.55622	39.7692	25.5551	9519.16	1.47547e-08
1129	E:/Veroeffentlichungen/Paperinpreparation/PyvsFTIR/pygcms/WWTP_Holdorf_13082015_85x85_15er_pygcms.0_or.csv	1129	14	cellulose,plant fibres	1216.61	1.79123	45.4779	25.3892	10744.7	1.66544e-08
1130	E:/Veroeffentlichungen/Paperinpreparation/PyvsFTIR/pygcms/WWTP_Holdorf_13082015_85x85_15er_pygcms.0_or.csv	1130	14	cellulose,plant fibres	1216.61	2.0684	64.3154	31.0943	22791.5	3.53268e-08
1131	E:/Veroeffentlichungen/Paperinpreparation/PyvsFTIR/pygcms/WWTP_Holdorf_13082015_85x85_15er_pygcms.0_or.csv	1131	14	cellulose,plant fibres	1216.61	3.76732	84.002	22.2975	15307.3	2.37263e-08
1132	E:/Veroeffentlichungen/Paperinpreparation/PyvsFTIR/pygcms/WWTP_Holdorf_13082015_85x85_15er_pygcms.0_or.csv	1132	14	cellulose,plant fibres	1216.61	1.41902	39.7692	28.0259	11448.9	1.77458e-08
1133	E:/Veroeffentlichungen/Paperinpreparation/PyvsFTIR/pygcms/WWTP_Holdorf_13082015_85x85_15er_pygcms.0_or.csv	1133	14	cellulose,plant fibres	1216.61	4.25799	70.6265	16.5868	7121.81	1.10388e-08
1134	E:/Veroeffentlichungen/Paperinpreparation/PyvsFTIR/pygcms/WWTP_Holdorf_13082015_85x85_15er_pygcms.0_or.csv	1134	14	cellulose,plant fibres	1216.61	1.54685	45.4779	29.4002	14407.8	2.23321e-08
1135	E:/Veroeffentlichungen/Paperinpreparation/PyvsFTIR/pygcms/WWTP_Holdorf_13082015_85x85_15er_pygcms.0_or.csv	1135	14	cellulose,plant fibres	1216.61	1.1504	39.7692	34.57	17419.8	2.70006e-08
1136	E:/Veroeffentlichungen/Paperinpreparation/PyvsFTIR/pygcms/WWTP_Holdorf_13082015_85x85_15er_pygcms.0_or.csv	1136	14	cellulose,plant fibres	1216.61	1.99592	46.7963	23.446	9428.56	1.46143e-08
1137	E:/Veroeffentlichungen/Paperinpreparation/PyvsFTIR/pygcms/WWTP_Holdorf_13082015_85x85_15er_pygcms.0_or.csv	1137	14	cellulose,plant fibres	1216.61	2.61451	64.3154	24.5994	14264.6	2.21102e-08
1138	E:/Veroeffentlichungen/Paperinpreparation/PyvsFTIR/pygcms/WWTP_Holdorf_13082015_85x85_15er_pygcms.0_or.csv	1138	14	cellulose,plant fibres	1216.61	2.42182	49.3277	20.368	7500.39	1.16256e-08
1139	E:/Veroeffentlichungen/Paperinpreparation/PyvsFTIR/pygcms/WWTP_Holdorf_13082015_85x85_15er_pygcms.0_or.csv	1139	14	cellulose,plant fibres	1216.61	1.26491	34.8799	27.575	9720.83	1.50673e-08
1140	E:/Veroeffentlichungen/Paperinpreparation/PyvsFTIR/pygcms/WWTP_Holdorf_13082015_85x85_15er_pygcms.0_or.csv	1140	14	cellulose,plant fibres	1216.61	1.55622	39.7692	25.5551	9519.16	1.47547e-08
1141	E:/Veroeffentlichungen/Paperinpreparation/PyvsFTIR/pygcms/WWTP_Holdorf_13082015_85x85_15er_pygcms.0_or.csv	1141	14	cellulose,plant fibres	1216.61	1.70827	45.4779	26.6221	11813.6	1.83111e-08
1142	E:/Veroeffentlichungen/Paperinpreparation/PyvsFTIR/pygcms/WWTP_Holdorf_13082015_85x85_15er_pygcms.0_or.csv	1142	14	cellulose,plant fibres	1216.61	7.67943	90.9557	11.8441	4676.58	7.2487e-09
1143	E:/Veroeffentlichungen/Paperinpreparation/PyvsFTIR/pygcms/WWTP_Holdorf_13082015_85x85_15er_pygcms.0_or.csv	1143	14	cellulose,plant fibres	1094.95	2.5973	46.7963	18.0173	5567.87	8.6302e-09
1144	E:/Veroeffentlichungen/Paperinpreparation/PyvsFTIR/pygcms/WWTP_Holdorf_13082015_85x85_15er_pygcms.0_or.csv	1144	14	cellulose,plant fibres	1094.95	1.21356	34.8799	28.7418	10560.9	1.63694e-08
1145	E:/Veroeffentlichungen/Paperinpreparation/PyvsFTIR/pygcms/WWTP_Holdorf_13082015_85x85_15er_pygcms.0_or.csv	1145	14	cellulose,plant fibres	1094.95	9.73599	104.057	10.6879	4356.61	6.75274e-09
1146	E:/Veroeffentlichungen/Paperinpreparation/PyvsFTIR/pygcms/WWTP_Holdorf_13082015_85x85_15er_pygcms.0_or.csv	1146	14	cellulose,plant fibres	1094.95	1.95939	44.12	22.5172	8198.98	1.27084e-08
1147	E:/Veroeffentlichungen/Paperinpreparation/PyvsFTIR/pygcms/WWTP_Holdorf_13082015_85x85_15er_pygcms.0_or.csv	1147	14	cellulose,plant fibres	1094.95	1.42642	39.7692	27.8805	11330.4	1.75621e-08
1148	E:/Veroeffentlichungen/Paperinpreparation/PyvsFTIR/pygcms/WWTP_Holdorf_13082015_85x85_15er_pygcms.0_or.csv	1148	14	cellulose,plant fibres	1094.95	6.90073	77.9939	11.3023	3651.65	5.66005e-09
1149	E:/Veroeffentlichungen/Paperinpreparation/PyvsFTIR/pygcms/WWTP_Holdorf_13082015_85x85_15er_pygcms.0_or.csv	1149	14	cellulose,plant fibres	1094.95	2.06548	45.4779	22.0181	8080.84	1.25253e-08
1150	E:/Veroeffentlichungen/Paperinpreparation/PyvsFTIR/pygcms/WWTP_Holdorf_13082015_85x85_15er_pygcms.0_or.csv	1150	14	cellulose,plant fibres	1094.95	1.62071	39.7692	24.5381	8776.62	1.36038e-08
1151	E:/Veroeffentlichungen/Paperinpreparation/PyvsFTIR/pygcms/WWTP_Holdorf_13082015_85x85_15er_pygcms.0_or.csv	1151	14	cellulose,plant fibres	1094.95	2.32379	46.7963	20.1379	6955.66	1.07813e-08
1152	E:/Veroeffentlichungen/Paperinpreparation/PyvsFTIR/pygcms/WWTP_Holdorf_13082015_85x85_15er_pygcms.0_or.csv	1152	14	cellulose,plant fibres	1094.95	2.06548	45.4779	22.0181	8080.84	1.25253e-08
1153	E:/Veroeffentlichungen/Paperinpreparation/PyvsFTIR/pygcms/WWTP_Holdorf_13082015_85x85_15er_pygcms.0_or.csv	1153	14	cellulose,plant fibres	1094.95	3.06974	55.15	17.9657	6524.25	1.01126e-08
1154	E:/Veroeffentlichungen/Paperinpreparation/PyvsFTIR/pygcms/WWTP_Holdorf_13082015_85x85_15er_pygcms.0_or.csv	1154	14	cellulose,plant fibres	1094.95	2.80785	55.15	19.6414	7798.05	1.2087e-08
1155	E:/Veroeffentlichungen/Paperinpreparation/PyvsFTIR/pygcms/WWTP_Holdorf_13082015_85x85_15er_pygcms.0_or.csv	1155	14	cellulose,plant fibres	1094.95	3.76979	64.3154	17.0607	6861.31	1.0635e-08
1156	E:/Veroeffentlichungen/Paperinpreparation/PyvsFTIR/pygcms/WWTP_Holdorf_13082015_85x85_15er_pygcms.0_or.csv	1156	14	cellulose,plant fibres	1094.95	1.94573	49.3277	25.3518	11619.9	1.80109e-08
1157	E:/Veroeffentlichungen/Paperinpreparation/PyvsFTIR/pygcms/WWTP_Holdorf_13082015_85x85_15er_pygcms.0_or.csv	1157	14	cellulose,plant fibres	1094.95	3.02334	62.3951	20.6378	9740.33	1.50975e-08
1158	E:/Veroeffentlichungen/Paperinpreparation/PyvsFTIR/pygcms/WWTP_Holdorf_13082015_85x85_15er_pygcms.0_or.csv	1158	14	cellulose,plant fibres	1094.95	6.17926	70.6265	11.4296	3381.63	5.24153e-09
1159	E:/Veroeffentlichungen/Paperinpreparation/PyvsFTIR/pygcms/WWTP_Holdorf_13082015_85x85_15er_pygcms.0_or.csv	1159	14	cellulose,plant fibres	1094.95	7.20793	77.21	10.7118	3247.1	5.03301e-09
1160	E:/Veroeffentlichungen/Paperinpreparation/PyvsFTIR/pygcms/WWTP_Holdorf_13082015_85x85_15er_pygcms.0_or.csv	1160	14	cellulose,plant fibres	1094.95	1.88991	56.2422	29.7593	18255.9	2.82966e-08
1161	E:/Veroeffentlichungen/Paperinpreparation/PyvsFTIR/pygcms/WWTP_Holdorf_13082015_85x85_15er_pygcms.0_or.csv	1161	14	cellulose,plant fibres	1094.95	1.83712	44.12	24.0159	9326.73	1.44564e-08
1162	E:/Veroeffentlichungen/Paperinpreparation/PyvsFTIR/pygcms/WWTP_Holdorf_13082015_85x85_15er_pygcms.0_or.csv	1162	14	cellulose,plant fibres	1094.95	2.32379	46.7963	20.1379	6955.66	1.07813e-08
1163	E:/Veroeffentlichungen/Paperinpreparation/PyvsFTIR/pygcms/WWTP_Holdorf_13082015_85x85_15er_pygcms.0_or.csv	1163	14	cellulose,plant fibres	1094.95	1.38971	34.8799	25.0988	8053.36	1.24827e-08
1164	E:/Veroeffentlichungen/Paperinpreparation/PyvsFTIR/pygcms/WWTP_Holdorf_13082015_85x85_15er_pygcms.0_or.csv	1164	14	cellulose,plant fibres	1094.95	2.71023	45.4779	16.7801	4693.37	7.27472e-09
1165	E:/Veroeffentlichungen/Paperinpreparation/PyvsFTIR/pygcms/WWTP_Holdorf_13082015_85x85_15er_pygcms.0_or.csv	1165	14	cellulose,plant fibres	1094.95	2.70533	49.3277	18.2335	6010.75	9.31666e-09
1166	E:/Veroeffentlichungen/Paperinpreparation/PyvsFTIR/pygcms/WWTP_Holdorf_13082015_85x85_15er_pygcms.0_or.csv	1166	14	cellulose,plant fibres	1094.95	2.2014	45.4779	20.6586	7113.76	1.10263e-08
1167	E:/Veroeffentlichungen/Paperinpreparation/PyvsFTIR/pygcms/WWTP_Holdorf_13082015_85x85_15er_pygcms.0_or.csv	1167	14	cellulose,plant fibres	1094.95	1.42642	39.7692	27.8805	11330.4	1.75621e-08
1168	E:/Veroeffentlichungen/Paperinpreparation/PyvsFTIR/pygcms/WWTP_Holdorf_13082015_85x85_15er_pygcms.0_or.csv	1168	14	cellulose,plant fibres	1094.95	2.77718	49.3277	17.7618	5703.75	8.84081e-09
1169	E:/Veroeffentlichungen/Paperinpreparation/PyvsFTIR/pygcms/WWTP_Holdorf_13082015_85x85_15er_pygcms.0_or.csv	1169	14	cellulose,plant fibres	1094.95	1.20821	34.8799	28.8692	10654.7	1.65148e-08
1170	E:/Veroeffentlichungen/Paperinpreparation/PyvsFTIR/pygcms/WWTP_Holdorf_13082015_85x85_15er_pygcms.0_or.csv	1170	14	cellulose,plant fibres	1094.95	1.61848	34.8799	21.5511	5937.6	9.20328e-09
1171	E:/Veroeffentlichungen/Paperinpreparation/PyvsFTIR/pygcms/WWTP_Holdorf_13082015_85x85_15er_pygcms.0_or.csv	1171	14	cellulose,plant fibres	1094.95	2.62619	49.3277	18.783	6378.47	9.88663e-09
1172	E:/Veroeffentlichungen/Paperinpreparation/PyvsFTIR/pygcms/WWTP_Holdorf_13082015_85x85_15er_pygcms.0_or.csv	1172	14	cellulose,plant fibres	1094.95	3.01425	49.3277	16.3648	4841.83	7.50484e-09
1173	E:/Veroeffentlichungen/Paperinpreparation/PyvsFTIR/pygcms/WWTP_Holdorf_13082015_85x85_15er_pygcms.0_or.csv	1173	14	cellulose,plant fibres	1094.95	4.97035	69.7598	14.0352	5036.63	7.80678e-09
1174	E:/Veroeffentlichungen/Paperinpreparation/PyvsFTIR/pygcms/WWTP_Holdorf_13082015_85x85_15er_pygcms.0_or.csv	1174	14	cellulose,plant fibres	1094.95	2.71023	45.4779	16.7801	4693.37	7.27472e-09
1175	E:/Veroeffentlichungen/Paperinpreparation/PyvsFTIR/pygcms/WWTP_Holdorf_13082015_85x85_15er_pygcms.0_or.csv	1175	14	cellulose,plant fibres	1094.95	2.2014	45.4779	20.6586	7113.76	1.10263e-08
1176	E:/Veroeffentlichungen/Paperinpreparation/PyvsFTIR/pygcms/WWTP_Holdorf_13082015_85x85_15er_pygcms.0_or.csv	1176	14	cellulose,plant fibres	1094.95	2.18782	49.3277	22.5465	9190.61	1.42454e-08
1177	E:/Veroeffentlichungen/Paperinpreparation/PyvsFTIR/pygcms/WWTP_Holdorf_13082015_85x85_15er_pygcms.0_or.csv	1177	14	cellulose,plant fibres	1094.95	4.8645	70.6265	14.5188	5456.61	8.45775e-09
1178	E:/Veroeffentlichungen/Paperinpreparation/PyvsFTIR/pygcms/WWTP_Holdorf_13082015_85x85_15er_pygcms.0_or.csv	1178	14	cellulose,plant fibres	1094.95	3.90741	59.3984	15.2015	5030.87	7.79784e-09
1179	E:/Veroeffentlichungen/Paperinpreparation/PyvsFTIR/pygcms/WWTP_Holdorf_13082015_85x85_15er_pygcms.0_or.csv	1179	14	cellulose,plant fibres	1094.95	1.39003	34.8799	25.0929	8049.59	1.24769e-08
1180	E:/Veroeffentlichungen/Paperinpreparation/PyvsFTIR/pygcms/WWTP_Holdorf_13082015_85x85_15er_pygcms.0_or.csv	1180	14	cellulose,plant fibres	1094.95	2.14716	49.3277	22.9735	9542.04	1.47902e-08
1181	E:/Veroeffentlichungen/Paperinpreparation/PyvsFTIR/pygcms/WWTP_Holdorf_13082015_85x85_15er_pygcms.0_or.csv	1181	14	cellulose,plant fibres	1094.95	1.88025	45.4779	24.1872	9751.41	1.51147e-08
1182	E:/Veroeffentlichungen/Paperinpreparation/PyvsFTIR/pygcms/WWTP_Holdorf_13082015_85x85_15er_pygcms.0_or.csv	1182	14	cellulose,plant fibres	1094.95	1.44301	34.8799	24.1717	7469.4	1.15776e-08
1183	E:/Veroeffentlichungen/Paperinpreparation/PyvsFTIR/pygcms/WWTP_Holdorf_13082015_85x85_15er_pygcms.0_or.csv	1183	14	cellulose,plant fibres	1094.95	1	31.1976	31.1976	11129.1	1.725e-08
1184	E:/Veroeffentlichungen/Paperinpreparation/PyvsFTIR/pygcms/WWTP_Holdorf_13082015_85x85_15er_pygcms.0_or.csv	1184	14	cellulose,plant fibres	1094.95	3.5688	56.2422	15.7594	5119.65	7.93545e-09
1185	E:/Veroeffentlichungen/Paperinpreparation/PyvsFTIR/pygcms/WWTP_Holdorf_13082015_85x85_15er_pygcms.0_or.csv	1185	14	cellulose,plant fibres	1094.95	3.04217	49.3277	16.2146	4753.37	7.36772e-09
1186	E:/Veroeffentlichungen/Paperinpreparation/PyvsFTIR/pygcms/WWTP_Holdorf_13082015_85x85_15er_pygcms.0_or.csv	1186	14	cellulose,plant fibres	973.287	2.82843	46.7963	16.545	4695.07	7.27736e-09
1187	E:/Veroeffentlichungen/Paperinpreparation/PyvsFTIR/pygcms/WWTP_Holdorf_13082015_85x85_15er_pygcms.0_or.csv	1187	14	cellulose,plant fibres	973.287	3.82262	59.3984	15.5387	5256.52	8.1476e-09
1188	E:/Veroeffentlichungen/Paperinpreparation/PyvsFTIR/pygcms/WWTP_Holdorf_13082015_85x85_15er_pygcms.0_or.csv	1188	14	cellulose,plant fibres	973.287	2.21974	39.7692	17.9161	4678.79	7.25212e-09
1189	E:/Veroeffentlichungen/Paperinpreparation/PyvsFTIR/pygcms/WWTP_Holdorf_13082015_85x85_15er_pygcms.0_or.csv	1189	14	cellulose,plant fibres	973.287	5.00477	73.9915	14.7842	5927.52	9.18766e-09
1190	E:/Veroeffentlichungen/Paperinpreparation/PyvsFTIR/pygcms/WWTP_Holdorf_13082015_85x85_15er_pygcms.0_or.csv	1190	14	cellulose,plant fibres	973.287	1.26491	31.1976	24.6638	6955.66	1.07813e-08
1191	E:/Veroeffentlichungen/Paperinpreparation/PyvsFTIR/pygcms/WWTP_Holdorf_13082015_85x85_15er_pygcms.0_or.csv	1191	14	cellulose,plant fibres	973.287	1.50442	34.8799	23.185	6872.04	1.06517e-08
1192	E:/Veroeffentlichungen/Paperinpreparation/PyvsFTIR/pygcms/WWTP_Holdorf_13082015_85x85_15er_pygcms.0_or.csv	1192	14	cellulose,plant fibres	973.287	1.48294	34.8799	23.5208	7072.53	1.09624e-08
1193	E:/Veroeffentlichungen/Paperinpreparation/PyvsFTIR/pygcms/WWTP_Holdorf_13082015_85x85_15er_pygcms.0_or.csv	1193	14	cellulose,plant fibres	973.287	3.59055	56.2422	15.664	5057.8	7.83959e-09
1194	E:/Veroeffentlichungen/Paperinpreparation/PyvsFTIR/pygcms/WWTP_Holdorf_13082015_85x85_15er_pygcms.0_or.csv	1194	14	cellulose,plant fibres	973.287	5.60708	64.3154	11.4704	3101.47	4.80728e-09
1195	E:/Veroeffentlichungen/Paperinpreparation/PyvsFTIR/pygcms/WWTP_Holdorf_13082015_85x85_15er_pygcms.0_or.csv	1195	14	cellulose,plant fibres	973.287	4.76862	67.0929	14.0697	4867.89	7.54523e-09
1196	E:/Veroeffentlichungen/Paperinpreparation/PyvsFTIR/pygcms/WWTP_Holdorf_13082015_85x85_15er_pygcms.0_or.csv	1196	14	cellulose,plant fibres	973.287	2.52982	44.12	17.44	4918.39	7.62351e-09
1197	E:/Veroeffentlichungen/Paperinpreparation/PyvsFTIR/pygcms/WWTP_Holdorf_13082015_85x85_15er_pygcms.0_or.csv	1197	14	cellulose,plant fibres	973.287	3.77667	55.15	14.6028	4310.38	6.68109e-09
1198	E:/Veroeffentlichungen/Paperinpreparation/PyvsFTIR/pygcms/WWTP_Holdorf_13082015_85x85_15er_pygcms.0_or.csv	1198	14	cellulose,plant fibres	973.287	1.26491	31.1976	24.6638	6955.66	1.07813e-08
1199	E:/Veroeffentlichungen/Paperinpreparation/PyvsFTIR/pygcms/WWTP_Holdorf_13082015_85x85_15er_pygcms.0_or.csv	1199	14	cellulose,plant fibres	973.287	2.21974	39.7692	17.9161	4678.79	7.25212e-09
1200	E:/Veroeffentlichungen/Paperinpreparation/PyvsFTIR/pygcms/WWTP_Holdorf_13082015_85x85_15er_pygcms.0_or.csv	1200	14	cellulose,plant fibres	973.287	5.265	62.3951	11.8509	3211.83	4.97833e-09
1201	E:/Veroeffentlichungen/Paperinpreparation/PyvsFTIR/pygcms/WWTP_Holdorf_13082015_85x85_15er_pygcms.0_or.csv	1201	14	cellulose,plant fibres	973.287	2.98543	45.4779	15.2333	3867.96	5.99534e-09
1202	E:/Veroeffentlichungen/Paperinpreparation/PyvsFTIR/pygcms/WWTP_Holdorf_13082015_85x85_15er_pygcms.0_or.csv	1202	14	cellulose,plant fibres	973.287	2.52982	44.12	17.44	4918.39	7.62351e-09
1203	E:/Veroeffentlichungen/Paperinpreparation/PyvsFTIR/pygcms/WWTP_Holdorf_13082015_85x85_15er_pygcms.0_or.csv	1203	14	cellulose,plant fibres	973.287	1.29493	34.8799	26.9358	9275.37	1.43768e-08
1204	E:/Veroeffentlichungen/Paperinpreparation/PyvsFTIR/pygcms/WWTP_Holdorf_13082015_85x85_15er_pygcms.0_or.csv	1204	14	cellulose,plant fibres	973.287	2.27828	45.4779	19.9615	6641.74	1.02947e-08
1205	E:/Veroeffentlichungen/Paperinpreparation/PyvsFTIR/pygcms/WWTP_Holdorf_13082015_85x85_15er_pygcms.0_or.csv	1205	14	cellulose,plant fibres	973.287	2.98543	45.4779	15.2333	3867.96	5.99534e-09
1206	E:/Veroeffentlichungen/Paperinpreparation/PyvsFTIR/pygcms/WWTP_Holdorf_13082015_85x85_15er_pygcms.0_or.csv	1206	14	cellulose,plant fibres	973.287	2.76941	45.4779	16.4215	4494.93	6.96714e-09
1207	E:/Veroeffentlichungen/Paperinpreparation/PyvsFTIR/pygcms/WWTP_Holdorf_13082015_85x85_15er_pygcms.0_or.csv	1207	14	cellulose,plant fibres	973.287	3.59055	56.2422	15.664	5057.8	7.83959e-09
1208	E:/Veroeffentlichungen/Paperinpreparation/PyvsFTIR/pygcms/WWTP_Holdorf_13082015_85x85_15er_pygcms.0_or.csv	1208	14	cellulose,plant fibres	973.287	4.42267	67.0929	15.1702	5659.22	8.77179e-09
1209	E:/Veroeffentlichungen/Paperinpreparation/PyvsFTIR/pygcms/WWTP_Holdorf_13082015_85x85_15er_pygcms.0_or.csv	1209	14	cellulose,plant fibres	973.287	4.27685	59.3984	13.8883	4199.25	6.50883e-09
1210	E:/Veroeffentlichungen/Paperinpreparation/PyvsFTIR/pygcms/WWTP_Holdorf_13082015_85x85_15er_pygcms.0_or.csv	1210	14	cellulose,plant fibres	973.287	2.34075	49.3277	21.0734	8028.93	1.24448e-08
1211	E:/Veroeffentlichungen/Paperinpreparation/PyvsFTIR/pygcms/WWTP_Holdorf_13082015_85x85_15er_pygcms.0_or.csv	1211	14	cellulose,plant fibres	973.287	3.32934	56.2422	16.8929	5882.55	9.11795e-09
1212	E:/Veroeffentlichungen/Paperinpreparation/PyvsFTIR/pygcms/WWTP_Holdorf_13082015_85x85_15er_pygcms.0_or.csv	1212	14	cellulose,plant fibres	973.287	2.3603	45.4779	19.2678	6188.17	9.59167e-09
1213	E:/Veroeffentlichungen/Paperinpreparation/PyvsFTIR/pygcms/WWTP_Holdorf_13082015_85x85_15er_pygcms.0_or.csv	1213	14	cellulose,plant fibres	973.287	9.28197	80.2996	8.65113	2202.7	3.41419e-09
1214	E:/Veroeffentlichungen/Paperinpreparation/PyvsFTIR/pygcms/WWTP_Holdorf_13082015_85x85_15er_pygcms.0_or.csv	1214	14	cellulose,plant fibres	973.287	2.76941	45.4779	16.4215	4494.93	6.96714e-09
1215	E:/Veroeffentlichungen/Paperinpreparation/PyvsFTIR/pygcms/WWTP_Holdorf_13082015_85x85_15er_pygcms.0_or.csv	1215	14	cellulose,plant fibres	973.287	1.50442	34.8799	23.185	6872.04	1.06517e-08
1216	E:/Veroeffentlichungen/Paperinpreparation/PyvsFTIR/pygcms/WWTP_Holdorf_13082015_85x85_15er_pygcms.0_or.csv	1216	14	cellulose,plant fibres	973.287	2.57025	49.3277	19.1917	6659.11	1.03216e-08
1217	E:/Veroeffentlichungen/Paperinpreparation/PyvsFTIR/pygcms/WWTP_Holdorf_13082015_85x85_15er_pygcms.0_or.csv	1217	14	cellulose,plant fibres	973.287	2.76941	45.4779	16.4215	4494.93	6.96714e-09
1218	E:/Veroeffentlichungen/Paperinpreparation/PyvsFTIR/pygcms/WWTP_Holdorf_13082015_85x85_15er_pygcms.0_or.csv	1218	14	cellulose,plant fibres	973.287	1.73205	34.8799	20.1379	5184.44	8.03588e-09
1219	E:/Veroeffentlichungen/Paperinpreparation/PyvsFTIR/pygcms/WWTP_Holdorf_13082015_85x85_15er_pygcms.0_or.csv	1219	14	cellulose,plant fibres	973.287	2.98543	45.4779	15.2333	3867.96	5.99534e-09
1220	E:/Veroeffentlichungen/Paperinpreparation/PyvsFTIR/pygcms/WWTP_Holdorf_13082015_85x85_15er_pygcms.0_or.csv	1220	14	cellulose,plant fibres	973.287	3.83596	55.15	14.3771	4178.16	6.47615e-09
1221	E:/Veroeffentlichungen/Paperinpreparation/PyvsFTIR/pygcms/WWTP_Holdorf_13082015_85x85_15er_pygcms.0_or.csv	1221	14	cellulose,plant fibres	973.287	1.6256	34.8799	21.4566	5885.64	9.12275e-09
1222	E:/Veroeffentlichungen/Paperinpreparation/PyvsFTIR/pygcms/WWTP_Holdorf_13082015_85x85_15er_pygcms.0_or.csv	1222	14	cellulose,plant fibres	973.287	3.84031	73.9915	19.267	10067.2	1.56041e-08
1223	E:/Veroeffentlichungen/Paperinpreparation/PyvsFTIR/pygcms/WWTP_Holdorf_13082015_85x85_15er_pygcms.0_or.csv	1223	14	cellulose,plant fibres	973.287	2.12132	55.15	25.998	13662.2	2.11764e-08
1224	E:/Veroeffentlichungen/Paperinpreparation/PyvsFTIR/pygcms/WWTP_Holdorf_13082015_85x85_15er_pygcms.0_or.csv	1224	14	cellulose,plant fibres	973.287	2.83529	56.2422	19.8365	8111.23	1.25724e-08
1225	E:/Veroeffentlichungen/Paperinpreparation/PyvsFTIR/pygcms/WWTP_Holdorf_13082015_85x85_15er_pygcms.0_or.csv	1225	14	cellulose,plant fibres	973.287	1.35475	34.8799	25.7463	8474.29	1.31351e-08
1226	E:/Veroeffentlichungen/Paperinpreparation/PyvsFTIR/pygcms/WWTP_Holdorf_13082015_85x85_15er_pygcms.0_or.csv	1226	14	cellulose,plant fibres	973.287	1.50442	34.8799	23.185	6872.04	1.06517e-08
1227	E:/Veroeffentlichungen/Paperinpreparation/PyvsFTIR/pygcms/WWTP_Holdorf_13082015_85x85_15er_pygcms.0_or.csv	1227	14	cellulose,plant fibres	973.287	2.1912	39.7692	18.1496	4801.49	7.4423e-09
1228	E:/Veroeffentlichungen/Paperinpreparation/PyvsFTIR/pygcms/WWTP_Holdorf_13082015_85x85_15er_pygcms.0_or.csv	1228	14	cellulose,plant fibres	973.287	4.73872	59.3984	12.5347	3420.57	5.30188e-09
1229	E:/Veroeffentlichungen/Paperinpreparation/PyvsFTIR/pygcms/WWTP_Holdorf_13082015_85x85_15er_pygcms.0_or.csv	1229	14	cellulose,plant fibres	973.287	1.29787	39.7692	30.6419	13686	2.12133e-08
1230	E:/Veroeffentlichungen/Paperinpreparation/PyvsFTIR/pygcms/WWTP_Holdorf_13082015_85x85_15er_pygcms.0_or.csv	1230	14	cellulose,plant fibres	973.287	1.93765	39.7692	20.5245	6140.28	9.51743e-09
1231	E:/Veroeffentlichungen/Paperinpreparation/PyvsFTIR/pygcms/WWTP_Holdorf_13082015_85x85_15er_pygcms.0_or.csv	1231	14	cellulose,plant fibres	973.287	2.76941	45.4779	16.4215	4494.93	6.96714e-09
1232	E:/Veroeffentlichungen/Paperinpreparation/PyvsFTIR/pygcms/WWTP_Holdorf_13082015_85x85_15er_pygcms.0_or.csv	1232	14	cellulose,plant fibres	973.287	1.85164	44.12	23.8275	9181	1.42305e-08
1233	E:/Veroeffentlichungen/Paperinpreparation/PyvsFTIR/pygcms/WWTP_Holdorf_13082015_85x85_15er_pygcms.0_or.csv	1233	14	cellulose,plant fibres	973.287	1.40109	45.4779	32.459	17561.7	2.72207e-08
1234	E:/Veroeffentlichungen/Paperinpreparation/PyvsFTIR/pygcms/WWTP_Holdorf_13082015_85x85_15er_pygcms.0_or.csv	1234	14	cellulose,plant fibres	973.287	3.60671	73.9915	20.515	11413.5	1.7691e-08
1235	E:/Veroeffentlichungen/Paperinpreparation/PyvsFTIR/pygcms/WWTP_Holdorf_13082015_85x85_15er_pygcms.0_or.csv	1235	14	cellulose,plant fibres	973.287	9.12805	80.2996	8.79702	2277.62	3.53031e-09
1236	E:/Veroeffentlichungen/Paperinpreparation/PyvsFTIR/pygcms/WWTP_Holdorf_13082015_85x85_15er_pygcms.0_or.csv	1236	14	cellulose,plant fibres	973.287	1.41421	34.8799	24.6638	7776.66	1.20538e-08
1237	E:/Veroeffentlichungen/Paperinpreparation/PyvsFTIR/pygcms/WWTP_Holdorf_13082015_85x85_15er_pygcms.0_or.csv	1237	14	cellulose,plant fibres	973.287	1.36256	39.7692	29.1871	12417.3	1.92467e-08
1238	E:/Veroeffentlichungen/Paperinpreparation/PyvsFTIR/pygcms/WWTP_Holdorf_13082015_85x85_15er_pygcms.0_or.csv	1238	14	cellulose,plant fibres	973.287	2.78735	49.3277	17.6969	5662.18	8.77638e-09
1239	E:/Veroeffentlichungen/Paperinpreparation/PyvsFTIR/pygcms/WWTP_Holdorf_13082015_85x85_15er_pygcms.0_or.csv	1239	14	cellulose,plant fibres	973.287	1.6417	39.7692	24.2245	8553.67	1.32582e-08
1240	E:/Veroeffentlichungen/Paperinpreparation/PyvsFTIR/pygcms/WWTP_Holdorf_13082015_85x85_15er_pygcms.0_or.csv	1240	14	cellulose,plant fibres	973.287	1.42664	34.8799	24.4489	7641.73	1.18447e-08
1241	E:/Veroeffentlichungen/Paperinpreparation/PyvsFTIR/pygcms/WWTP_Holdorf_13082015_85x85_15er_pygcms.0_or.csv	1241	14	cellulose,plant fibres	973.287	1.48294	34.8799	23.5208	7072.53	1.09624e-08
1242	E:/Veroeffentlichungen/Paperinpreparation/PyvsFTIR/pygcms/WWTP_Holdorf_13082015_85x85_15er_pygcms.0_or.csv	1242	14	cellulose,plant fibres	851.626	1.67454	34.8799	20.8295	5546.65	8.59731e-09
1243	E:/Veroeffentlichungen/Paperinpreparation/PyvsFTIR/pygcms/WWTP_Holdorf_13082015_85x85_15er_pygcms.0_or.csv	1243	14	cellulose,plant fibres	851.626	2.71817	39.7692	14.6309	3120.21	4.83633e-09
1244	E:/Veroeffentlichungen/Paperinpreparation/PyvsFTIR/pygcms/WWTP_Holdorf_13082015_85x85_15er_pygcms.0_or.csv	1244	14	cellulose,plant fibres	851.626	2.39046	44.12	18.4567	5508.6	8.53833e-09
1245	E:/Veroeffentlichungen/Paperinpreparation/PyvsFTIR/pygcms/WWTP_Holdorf_13082015_85x85_15er_pygcms.0_or.csv	1245	14	cellulose,plant fibres	851.626	2.71817	39.7692	14.6309	3120.21	4.83633e-09
1246	E:/Veroeffentlichungen/Paperinpreparation/PyvsFTIR/pygcms/WWTP_Holdorf_13082015_85x85_15er_pygcms.0_or.csv	1246	14	cellulose,plant fibres	851.626	1.67332	34.8799	20.8447	5554.76	8.60988e-09
1247	E:/Veroeffentlichungen/Paperinpreparation/PyvsFTIR/pygcms/WWTP_Holdorf_13082015_85x85_15er_pygcms.0_or.csv	1247	14	cellulose,plant fibres	851.626	1.44944	31.1976	21.5238	5297.33	8.21086e-09
1248	E:/Veroeffentlichungen/Paperinpreparation/PyvsFTIR/pygcms/WWTP_Holdorf_13082015_85x85_15er_pygcms.0_or.csv	1248	14	cellulose,plant fibres	851.626	1.45608	33.09	22.7253	6263.46	9.70837e-09
1249	E:/Veroeffentlichungen/Paperinpreparation/PyvsFTIR/pygcms/WWTP_Holdorf_13082015_85x85_15er_pygcms.0_or.csv	1249	14	cellulose,plant fibres	851.626	2.71817	39.7692	14.6309	3120.21	4.83633e-09
1250	E:/Veroeffentlichungen/Paperinpreparation/PyvsFTIR/pygcms/WWTP_Holdorf_13082015_85x85_15er_pygcms.0_or.csv	1250	14	cellulose,plant fibres	851.626	1.3817	34.8799	25.2442	8146.98	1.26278e-08
1251	E:/Veroeffentlichungen/Paperinpreparation/PyvsFTIR/pygcms/WWTP_Holdorf_13082015_85x85_15er_pygcms.0_or.csv	1251	14	cellulose,plant fibres	851.626	2.18076	34.8799	15.9944	3270.45	5.0692e-09
1252	E:/Veroeffentlichungen/Paperinpreparation/PyvsFTIR/pygcms/WWTP_Holdorf_13082015_85x85_15er_pygcms.0_or.csv	1252	14	cellulose,plant fibres	851.626	2.09384	34.8799	16.6584	3547.63	5.49882e-09
1253	E:/Veroeffentlichungen/Paperinpreparation/PyvsFTIR/pygcms/WWTP_Holdorf_13082015_85x85_15er_pygcms.0_or.csv	1253	14	cellulose,plant fibres	851.626	3.79382	49.3277	13.0021	3056.42	4.73746e-09
1254	E:/Veroeffentlichungen/Paperinpreparation/PyvsFTIR/pygcms/WWTP_Holdorf_13082015_85x85_15er_pygcms.0_or.csv	1254	14	cellulose,plant fibres	851.626	2.71817	39.7692	14.6309	3120.21	4.83633e-09
1255	E:/Veroeffentlichungen/Paperinpreparation/PyvsFTIR/pygcms/WWTP_Holdorf_13082015_85x85_15er_pygcms.0_or.csv	1255	14	cellulose,plant fibres	851.626	2.71817	39.7692	14.6309	3120.21	4.83633e-09
1256	E:/Veroeffentlichungen/Paperinpreparation/PyvsFTIR/pygcms/WWTP_Holdorf_13082015_85x85_15er_pygcms.0_or.csv	1256	14	cellulose,plant fibres	851.626	3.63475	45.4779	12.512	2609.45	4.04464e-09
1257	E:/Veroeffentlichungen/Paperinpreparation/PyvsFTIR/pygcms/WWTP_Holdorf_13082015_85x85_15er_pygcms.0_or.csv	1257	14	cellulose,plant fibres	851.626	5.47458	59.3984	10.8498	2562.82	3.97237e-09
1258	E:/Veroeffentlichungen/Paperinpreparation/PyvsFTIR/pygcms/WWTP_Holdorf_13082015_85x85_15er_pygcms.0_or.csv	1258	14	cellulose,plant fibres	851.626	5.84221	59.3984	10.1671	2250.43	3.48817e-09
1259	E:/Veroeffentlichungen/Paperinpreparation/PyvsFTIR/pygcms/WWTP_Holdorf_13082015_85x85_15er_pygcms.0_or.csv	1259	14	cellulose,plant fibres	851.626	2.41	44.12	18.307	5419.6	8.40038e-09
1260	E:/Veroeffentlichungen/Paperinpreparation/PyvsFTIR/pygcms/WWTP_Holdorf_13082015_85x85_15er_pygcms.0_or.csv	1260	14	cellulose,plant fibres	851.626	4.04204	55.15	13.6441	3762.98	5.83262e-09
1261	E:/Veroeffentlichungen/Paperinpreparation/PyvsFTIR/pygcms/WWTP_Holdorf_13082015_85x85_15er_pygcms.0_or.csv	1261	14	cellulose,plant fibres	851.626	2.18076	34.8799	15.9944	3270.45	5.0692e-09
1262	E:/Veroeffentlichungen/Paperinpreparation/PyvsFTIR/pygcms/WWTP_Holdorf_13082015_85x85_15er_pygcms.0_or.csv	1262	14	cellulose,plant fibres	851.626	2.09695	39.7692	18.9652	5242.77	8.12629e-09
1263	E:/Veroeffentlichungen/Paperinpreparation/PyvsFTIR/pygcms/WWTP_Holdorf_13082015_85x85_15er_pygcms.0_or.csv	1263	14	cellulose,plant fibres	851.626	2.18076	34.8799	15.9944	3270.45	5.0692e-09
1264	E:/Veroeffentlichungen/Paperinpreparation/PyvsFTIR/pygcms/WWTP_Holdorf_13082015_85x85_15er_pygcms.0_or.csv	1264	14	cellulose,plant fibres	851.626	2.81719	44.12	15.661	3966.15	6.14754e-09
1265	E:/Veroeffentlichungen/Paperinpreparation/PyvsFTIR/pygcms/WWTP_Holdorf_13082015_85x85_15er_pygcms.0_or.csv	1265	14	cellulose,plant fibres	851.626	1.6196	34.8799	21.5361	5929.37	9.19052e-09
1266	E:/Veroeffentlichungen/Paperinpreparation/PyvsFTIR/pygcms/WWTP_Holdorf_13082015_85x85_15er_pygcms.0_or.csv	1266	14	cellulose,plant fibres	851.626	2.09695	39.7692	18.9652	5242.77	8.12629e-09
1267	E:/Veroeffentlichungen/Paperinpreparation/PyvsFTIR/pygcms/WWTP_Holdorf_13082015_85x85_15er_pygcms.0_or.csv	1267	14	cellulose,plant fibres	851.626	2.81719	44.12	15.661	3966.15	6.14754e-09
1268	E:/Veroeffentlichungen/Paperinpreparation/PyvsFTIR/pygcms/WWTP_Holdorf_13082015_85x85_15er_pygcms.0_or.csv	1268	14	cellulose,plant fibres	851.626	1.44944	31.1976	21.5238	5297.33	8.21086e-09
1269	E:/Veroeffentlichungen/Paperinpreparation/PyvsFTIR/pygcms/WWTP_Holdorf_13082015_85x85_15er_pygcms.0_or.csv	1269	14	cellulose,plant fibres	851.626	1.08012	24.6638	22.8343	4713.37	7.30572e-09
1270	E:/Veroeffentlichungen/Paperinpreparation/PyvsFTIR/pygcms/WWTP_Holdorf_13082015_85x85_15er_pygcms.0_or.csv	1270	14	cellulose,plant fibres	851.626	3.64325	49.3277	13.5395	3314.28	5.13714e-09
1271	E:/Veroeffentlichungen/Paperinpreparation/PyvsFTIR/pygcms/WWTP_Holdorf_13082015_85x85_15er_pygcms.0_or.csv	1271	14	cellulose,plant fibres	851.626	6.18257	62.3951	10.0921	2329.22	3.61029e-09
1272	E:/Veroeffentlichungen/Paperinpreparation/PyvsFTIR/pygcms/WWTP_Holdorf_13082015_85x85_15er_pygcms.0_or.csv	1272	14	cellulose,plant fibres	851.626	5.8325	69.7598	11.9605	3657.67	5.66939e-09
1273	E:/Veroeffentlichungen/Paperinpreparation/PyvsFTIR/pygcms/WWTP_Holdorf_13082015_85x85_15er_pygcms.0_or.csv	1273	14	cellulose,plant fibres	851.626	3.67192	55.15	15.0194	4559.82	7.06772e-09
1274	E:/Veroeffentlichungen/Paperinpreparation/PyvsFTIR/pygcms/WWTP_Holdorf_13082015_85x85_15er_pygcms.0_or.csv	1274	14	cellulose,plant fibres	851.626	3.41151	55.15	16.1659	5282.51	8.18789e-09
1275	E:/Veroeffentlichungen/Paperinpreparation/PyvsFTIR/pygcms/WWTP_Holdorf_13082015_85x85_15er_pygcms.0_or.csv	1275	14	cellulose,plant fibres	851.626	5.08185	55.15	10.8523	2380.61	3.68995e-09
1276	E:/Veroeffentlichungen/Paperinpreparation/PyvsFTIR/pygcms/WWTP_Holdorf_13082015_85x85_15er_pygcms.0_or.csv	1276	14	cellulose,plant fibres	851.626	1.73205	31.1976	18.0119	3709.68	5.75001e-09
1277	E:/Veroeffentlichungen/Paperinpreparation/PyvsFTIR/pygcms/WWTP_Holdorf_13082015_85x85_15er_pygcms.0_or.csv	1277	14	cellulose,plant fibres	851.626	1.6196	34.8799	21.5361	5929.37	9.19052e-09
1278	E:/Veroeffentlichungen/Paperinpreparation/PyvsFTIR/pygcms/WWTP_Holdorf_13082015_85x85_15er_pygcms.0_or.csv	1278	14	cellulose,plant fibres	851.626	1.67332	34.8799	20.8447	5554.76	8.60988e-09
1279	E:/Veroeffentlichungen/Paperinpreparation/PyvsFTIR/pygcms/WWTP_Holdorf_13082015_85x85_15er_pygcms.0_or.csv	1279	14	cellulose,plant fibres	851.626	3.41151	55.15	16.1659	5282.51	8.18789e-09
1280	E:/Veroeffentlichungen/Paperinpreparation/PyvsFTIR/pygcms/WWTP_Holdorf_13082015_85x85_15er_pygcms.0_or.csv	1280	14	cellulose,plant fibres	851.626	1.08012	24.6638	22.8343	4713.37	7.30572e-09
1281	E:/Veroeffentlichungen/Paperinpreparation/PyvsFTIR/pygcms/WWTP_Holdorf_13082015_85x85_15er_pygcms.0_or.csv	1281	14	cellulose,plant fibres	851.626	1.44944	31.1976	21.5238	5297.33	8.21086e-09
1282	E:/Veroeffentlichungen/Paperinpreparation/PyvsFTIR/pygcms/WWTP_Holdorf_13082015_85x85_15er_pygcms.0_or.csv	1282	14	cellulose,plant fibres	851.626	3.63475	45.4779	12.512	2609.45	4.04464e-09
1283	E:/Veroeffentlichungen/Paperinpreparation/PyvsFTIR/pygcms/WWTP_Holdorf_13082015_85x85_15er_pygcms.0_or.csv	1283	14	cellulose,plant fibres	851.626	1.80739	34.8799	19.2985	4761.22	7.37989e-09
1284	E:/Veroeffentlichungen/Paperinpreparation/PyvsFTIR/pygcms/WWTP_Holdorf_13082015_85x85_15er_pygcms.0_or.csv	1284	14	cellulose,plant fibres	851.626	5.47458	59.3984	10.8498	2562.82	3.97237e-09
1285	E:/Veroeffentlichungen/Paperinpreparation/PyvsFTIR/pygcms/WWTP_Holdorf_13082015_85x85_15er_pygcms.0_or.csv	1285	14	cellulose,plant fibres	851.626	2.46245	45.4779	18.4685	5685.41	8.81239e-09
1286	E:/Veroeffentlichungen/Paperinpreparation/PyvsFTIR/pygcms/WWTP_Holdorf_13082015_85x85_15er_pygcms.0_or.csv	1286	14	cellulose,plant fibres	851.626	6.93743	79.5385	11.4651	3832.04	5.93967e-09
1287	E:/Veroeffentlichungen/Paperinpreparation/PyvsFTIR/pygcms/WWTP_Holdorf_13082015_85x85_15er_pygcms.0_or.csv	1287	14	cellulose,plant fibres	851.626	1.30582	33.09	25.3403	7787.85	1.20712e-08
1288	E:/Veroeffentlichungen/Paperinpreparation/PyvsFTIR/pygcms/WWTP_Holdorf_13082015_85x85_15er_pygcms.0_or.csv	1288	14	cellulose,plant fibres	851.626	2.63356	46.7963	17.7693	5415.6	8.39418e-09
1289	E:/Veroeffentlichungen/Paperinpreparation/PyvsFTIR/pygcms/WWTP_Holdorf_13082015_85x85_15er_pygcms.0_or.csv	1289	14	cellulose,plant fibres	851.626	3.33418	49.3277	14.7945	3957.21	6.13367e-09
1290	E:/Veroeffentlichungen/Paperinpreparation/PyvsFTIR/pygcms/WWTP_Holdorf_13082015_85x85_15er_pygcms.0_or.csv	1290	14	cellulose,plant fibres	851.626	1.67454	34.8799	20.8295	5546.65	8.59731e-09
1291	E:/Veroeffentlichungen/Paperinpreparation/PyvsFTIR/pygcms/WWTP_Holdorf_13082015_85x85_15er_pygcms.0_or.csv	1291	14	cellulose,plant fibres	851.626	2.71817	39.7692	14.6309	3120.21	4.83633e-09
1292	E:/Veroeffentlichungen/Paperinpreparation/PyvsFTIR/pygcms/WWTP_Holdorf_13082015_85x85_15er_pygcms.0_or.csv	1292	14	cellulose,plant fibres	851.626	1.67454	34.8799	20.8295	5546.65	8.59731e-09
1293	E:/Veroeffentlichungen/Paperinpreparation/PyvsFTIR/pygcms/WWTP_Holdorf_13082015_85x85_15er_pygcms.0_or.csv	1293	14	cellulose,plant fibres	851.626	2.29352	39.7692	17.3398	4382.61	6.79305e-09
1294	E:/Veroeffentlichungen/Paperinpreparation/PyvsFTIR/pygcms/WWTP_Holdorf_13082015_85x85_15er_pygcms.0_or.csv	1294	14	cellulose,plant fibres	851.626	2.18076	34.8799	15.9944	3270.45	5.0692e-09
1295	E:/Veroeffentlichungen/Paperinpreparation/PyvsFTIR/pygcms/WWTP_Holdorf_13082015_85x85_15er_pygcms.0_or.csv	1295	14	cellulose,plant fibres	851.626	2.81719	44.12	15.661	3966.15	6.14754e-09
1296	E:/Veroeffentlichungen/Paperinpreparation/PyvsFTIR/pygcms/WWTP_Holdorf_13082015_85x85_15er_pygcms.0_or.csv	1296	14	cellulose,plant fibres	851.626	2.87988	45.4779	15.7916	4156.69	6.44287e-09
1297	E:/Veroeffentlichungen/Paperinpreparation/PyvsFTIR/pygcms/WWTP_Holdorf_13082015_85x85_15er_pygcms.0_or.csv	1297	14	cellulose,plant fibres	851.626	3.63475	45.4779	12.512	2609.45	4.04464e-09
1298	E:/Veroeffentlichungen/Paperinpreparation/PyvsFTIR/pygcms/WWTP_Holdorf_13082015_85x85_15er_pygcms.0_or.csv	1298	14	cellulose,plant fibres	851.626	1.80739	34.8799	19.2985	4761.22	7.37989e-09
1299	E:/Veroeffentlichungen/Paperinpreparation/PyvsFTIR/pygcms/WWTP_Holdorf_13082015_85x85_15er_pygcms.0_or.csv	1299	14	cellulose,plant fibres	851.626	3.81734	49.3277	12.922	3018.89	4.67928e-09
1300	E:/Veroeffentlichungen/Paperinpreparation/PyvsFTIR/pygcms/WWTP_Holdorf_13082015_85x85_15er_pygcms.0_or.csv	1300	14	cellulose,plant fibres	851.626	5.38575	59.3984	11.0288	2648.06	4.10449e-09
1301	E:/Veroeffentlichungen/Paperinpreparation/PyvsFTIR/pygcms/WWTP_Holdorf_13082015_85x85_15er_pygcms.0_or.csv	1301	14	cellulose,plant fibres	851.626	2.09695	39.7692	18.9652	5242.77	8.12629e-09
1302	E:/Veroeffentlichungen/Paperinpreparation/PyvsFTIR/pygcms/WWTP_Holdorf_13082015_85x85_15er_pygcms.0_or.csv	1302	14	cellulose,plant fibres	851.626	2.18076	34.8799	15.9944	3270.45	5.0692e-09
1303	E:/Veroeffentlichungen/Paperinpreparation/PyvsFTIR/pygcms/WWTP_Holdorf_13082015_85x85_15er_pygcms.0_or.csv	1303	14	cellulose,plant fibres	729.965	4.25799	45.4779	10.6806	1901.46	2.94727e-09
1304	E:/Veroeffentlichungen/Paperinpreparation/PyvsFTIR/pygcms/WWTP_Holdorf_13082015_85x85_15er_pygcms.0_or.csv	1304	14	cellulose,plant fibres	729.965	1.69071	34.8799	20.6303	5441.08	8.43367e-09
1305	E:/Veroeffentlichungen/Paperinpreparation/PyvsFTIR/pygcms/WWTP_Holdorf_13082015_85x85_15er_pygcms.0_or.csv	1305	14	cellulose,plant fibres	729.965	2.80804	39.7692	14.1626	2923.69	4.53173e-09
1306	E:/Veroeffentlichungen/Paperinpreparation/PyvsFTIR/pygcms/WWTP_Holdorf_13082015_85x85_15er_pygcms.0_or.csv	1306	14	cellulose,plant fibres	729.965	2.03101	33.09	16.2924	3219.31	4.98993e-09
1307	E:/Veroeffentlichungen/Paperinpreparation/PyvsFTIR/pygcms/WWTP_Holdorf_13082015_85x85_15er_pygcms.0_or.csv	1307	14	cellulose,plant fibres	729.965	6.16566	55.15	8.9447	1617.24	2.50672e-09
1308	E:/Veroeffentlichungen/Paperinpreparation/PyvsFTIR/pygcms/WWTP_Holdorf_13082015_85x85_15er_pygcms.0_or.csv	1308	14	cellulose,plant fibres	729.965	2.29129	34.8799	15.2228	2962.54	4.59193e-09
1309	E:/Veroeffentlichungen/Paperinpreparation/PyvsFTIR/pygcms/WWTP_Holdorf_13082015_85x85_15er_pygcms.0_or.csv	1309	14	cellulose,plant fibres	729.965	2.63644	34.8799	13.2299	2237.62	3.46831e-09
1310	E:/Veroeffentlichungen/Paperinpreparation/PyvsFTIR/pygcms/WWTP_Holdorf_13082015_85x85_15er_pygcms.0_or.csv	1310	14	cellulose,plant fibres	729.965	6	66.18	11.03	2951.04	4.57411e-09
1311	E:/Veroeffentlichungen/Paperinpreparation/PyvsFTIR/pygcms/WWTP_Holdorf_13082015_85x85_15er_pygcms.0_or.csv	1311	14	cellulose,plant fibres	729.965	7.83736	64.3154	8.20626	1587.46	2.46056e-09
1312	E:/Veroeffentlichungen/Paperinpreparation/PyvsFTIR/pygcms/WWTP_Holdorf_13082015_85x85_15er_pygcms.0_or.csv	1312	14	cellulose,plant fibres	729.965	1.97584	34.8799	17.6532	3984.01	6.17522e-09
1313	E:/Veroeffentlichungen/Paperinpreparation/PyvsFTIR/pygcms/WWTP_Holdorf_13082015_85x85_15er_pygcms.0_or.csv	1313	14	cellulose,plant fibres	729.965	1.73205	31.1976	18.0119	3709.68	5.75001e-09
1314	E:/Veroeffentlichungen/Paperinpreparation/PyvsFTIR/pygcms/WWTP_Holdorf_13082015_85x85_15er_pygcms.0_or.csv	1314	14	cellulose,plant fibres	729.965	3.33694	39.7692	11.9179	2070.33	3.20902e-09
1315	E:/Veroeffentlichungen/Paperinpreparation/PyvsFTIR/pygcms/WWTP_Holdorf_13082015_85x85_15er_pygcms.0_or.csv	1315	14	cellulose,plant fibres	729.965	5.28848	49.3277	9.32738	1572.92	2.43802e-09
1316	E:/Veroeffentlichungen/Paperinpreparation/PyvsFTIR/pygcms/WWTP_Holdorf_13082015_85x85_15er_pygcms.0_or.csv	1316	14	cellulose,plant fibres	729.965	3.77667	44.12	11.6823	2206.91	3.42072e-09
1317	E:/Veroeffentlichungen/Paperinpreparation/PyvsFTIR/pygcms/WWTP_Holdorf_13082015_85x85_15er_pygcms.0_or.csv	1317	14	cellulose,plant fibres	729.965	1.14564	24.6638	21.5284	4189.66	6.49397e-09
1318	E:/Veroeffentlichungen/Paperinpreparation/PyvsFTIR/pygcms/WWTP_Holdorf_13082015_85x85_15er_pygcms.0_or.csv	1318	14	cellulose,plant fibres	729.965	4.25799	45.4779	10.6806	1901.46	2.94727e-09
1319	E:/Veroeffentlichungen/Paperinpreparation/PyvsFTIR/pygcms/WWTP_Holdorf_13082015_85x85_15er_pygcms.0_or.csv	1319	14	cellulose,plant fibres	729.965	4.52479	49.3277	10.9017	2148.68	3.33046e-09
1320	E:/Veroeffentlichungen/Paperinpreparation/PyvsFTIR/pygcms/WWTP_Holdorf_13082015_85x85_15er_pygcms.0_or.csv	1320	14	cellulose,plant fibres	729.965	2.63644	34.8799	13.2299	2237.62	3.46831e-09
1321	E:/Veroeffentlichungen/Paperinpreparation/PyvsFTIR/pygcms/WWTP_Holdorf_13082015_85x85_15er_pygcms.0_or.csv	1321	14	cellulose,plant fibres	729.965	5.99793	55.15	9.19484	1708.95	2.64888e-09
1322	E:/Veroeffentlichungen/Paperinpreparation/PyvsFTIR/pygcms/WWTP_Holdorf_13082015_85x85_15er_pygcms.0_or.csv	1322	14	cellulose,plant fibres	729.965	2.63644	34.8799	13.2299	2237.62	3.46831e-09
1323	E:/Veroeffentlichungen/Paperinpreparation/PyvsFTIR/pygcms/WWTP_Holdorf_13082015_85x85_15er_pygcms.0_or.csv	1323	14	cellulose,plant fibres	729.965	2.03101	31.1976	15.3606	2697.95	4.18183e-09
1324	E:/Veroeffentlichungen/Paperinpreparation/PyvsFTIR/pygcms/WWTP_Holdorf_13082015_85x85_15er_pygcms.0_or.csv	1324	14	cellulose,plant fibres	729.965	2.63644	34.8799	13.2299	2237.62	3.46831e-09
1325	E:/Veroeffentlichungen/Paperinpreparation/PyvsFTIR/pygcms/WWTP_Holdorf_13082015_85x85_15er_pygcms.0_or.csv	1325	14	cellulose,plant fibres	729.965	1.73205	31.1976	18.0119	3709.68	5.75001e-09
1326	E:/Veroeffentlichungen/Paperinpreparation/PyvsFTIR/pygcms/WWTP_Holdorf_13082015_85x85_15er_pygcms.0_or.csv	1326	14	cellulose,plant fibres	729.965	1.73205	31.1976	18.0119	3709.68	5.75001e-09
1327	E:/Veroeffentlichungen/Paperinpreparation/PyvsFTIR/pygcms/WWTP_Holdorf_13082015_85x85_15er_pygcms.0_or.csv	1327	14	cellulose,plant fibres	729.965	2.03101	33.09	16.2924	3219.31	4.98993e-09
1328	E:/Veroeffentlichungen/Paperinpreparation/PyvsFTIR/pygcms/WWTP_Holdorf_13082015_85x85_15er_pygcms.0_or.csv	1328	14	cellulose,plant fibres	729.965	2.29129	34.8799	15.2228	2962.54	4.59193e-09
1329	E:/Veroeffentlichungen/Paperinpreparation/PyvsFTIR/pygcms/WWTP_Holdorf_13082015_85x85_15er_pygcms.0_or.csv	1329	14	cellulose,plant fibres	729.965	1.61879	34.8799	21.5469	5935.31	9.19973e-09
1330	E:/Veroeffentlichungen/Paperinpreparation/PyvsFTIR/pygcms/WWTP_Holdorf_13082015_85x85_15er_pygcms.0_or.csv	1330	14	cellulose,plant fibres	729.965	4.25799	45.4779	10.6806	1901.46	2.94727e-09
1331	E:/Veroeffentlichungen/Paperinpreparation/PyvsFTIR/pygcms/WWTP_Holdorf_13082015_85x85_15er_pygcms.0_or.csv	1331	14	cellulose,plant fibres	729.965	2.03101	33.09	16.2924	3219.31	4.98993e-09
1332	E:/Veroeffentlichungen/Paperinpreparation/PyvsFTIR/pygcms/WWTP_Holdorf_13082015_85x85_15er_pygcms.0_or.csv	1332	14	cellulose,plant fibres	729.965	2.48974	39.7692	15.9733	3719.04	5.76451e-09
1333	E:/Veroeffentlichungen/Paperinpreparation/PyvsFTIR/pygcms/WWTP_Holdorf_13082015_85x85_15er_pygcms.0_or.csv	1333	14	cellulose,plant fibres	729.965	1.35401	24.6638	18.2154	2999.42	4.6491e-09
1334	E:/Veroeffentlichungen/Paperinpreparation/PyvsFTIR/pygcms/WWTP_Holdorf_13082015_85x85_15er_pygcms.0_or.csv	1334	14	cellulose,plant fibres	729.965	6.36678	55.15	8.66214	1516.68	2.35085e-09
1335	E:/Veroeffentlichungen/Paperinpreparation/PyvsFTIR/pygcms/WWTP_Holdorf_13082015_85x85_15er_pygcms.0_or.csv	1335	14	cellulose,plant fibres	729.965	3.46575	39.7692	11.4749	1919.3	2.97492e-09
1336	E:/Veroeffentlichungen/Paperinpreparation/PyvsFTIR/pygcms/WWTP_Holdorf_13082015_85x85_15er_pygcms.0_or.csv	1336	14	cellulose,plant fibres	729.965	4.52479	49.3277	10.9017	2148.68	3.33046e-09
1337	E:/Veroeffentlichungen/Paperinpreparation/PyvsFTIR/pygcms/WWTP_Holdorf_13082015_85x85_15er_pygcms.0_or.csv	1337	14	cellulose,plant fibres	729.965	10.3663	70.6265	6.81308	1201.57	1.86244e-09
1338	E:/Veroeffentlichungen/Paperinpreparation/PyvsFTIR/pygcms/WWTP_Holdorf_13082015_85x85_15er_pygcms.0_or.csv	1338	14	cellulose,plant fibres	729.965	2.44949	34.8799	14.2397	2592.22	4.01794e-09
1339	E:/Veroeffentlichungen/Paperinpreparation/PyvsFTIR/pygcms/WWTP_Holdorf_13082015_85x85_15er_pygcms.0_or.csv	1339	14	cellulose,plant fibres	729.965	4.32307	46.7963	10.8248	2009.78	3.11515e-09
1340	E:/Veroeffentlichungen/Paperinpreparation/PyvsFTIR/pygcms/WWTP_Holdorf_13082015_85x85_15er_pygcms.0_or.csv	1340	14	cellulose,plant fibres	729.965	1.73205	31.1976	18.0119	3709.68	5.75001e-09
1341	E:/Veroeffentlichungen/Paperinpreparation/PyvsFTIR/pygcms/WWTP_Holdorf_13082015_85x85_15er_pygcms.0_or.csv	1341	14	cellulose,plant fibres	729.965	4.4712	45.4779	10.1713	1724.44	2.67288e-09
1342	E:/Veroeffentlichungen/Paperinpreparation/PyvsFTIR/pygcms/WWTP_Holdorf_13082015_85x85_15er_pygcms.0_or.csv	1342	14	cellulose,plant fibres	729.965	2.03101	33.09	16.2924	3219.31	4.98993e-09
1343	E:/Veroeffentlichungen/Paperinpreparation/PyvsFTIR/pygcms/WWTP_Holdorf_13082015_85x85_15er_pygcms.0_or.csv	1343	14	cellulose,plant fibres	729.965	2.03101	31.1976	15.3606	2697.95	4.18183e-09
1344	E:/Veroeffentlichungen/Paperinpreparation/PyvsFTIR/pygcms/WWTP_Holdorf_13082015_85x85_15er_pygcms.0_or.csv	1344	14	cellulose,plant fibres	729.965	4.69446	45.4779	9.68756	1564.32	2.42469e-09
1345	E:/Veroeffentlichungen/Paperinpreparation/PyvsFTIR/pygcms/WWTP_Holdorf_13082015_85x85_15er_pygcms.0_or.csv	1345	14	cellulose,plant fibres	729.965	1.73205	31.1976	18.0119	3709.68	5.75001e-09
1346	E:/Veroeffentlichungen/Paperinpreparation/PyvsFTIR/pygcms/WWTP_Holdorf_13082015_85x85_15er_pygcms.0_or.csv	1346	14	cellulose,plant fibres	729.965	6.80778	56.2422	8.26146	1406.93	2.18074e-09
1347	E:/Veroeffentlichungen/Paperinpreparation/PyvsFTIR/pygcms/WWTP_Holdorf_13082015_85x85_15er_pygcms.0_or.csv	1347	14	cellulose,plant fibres	729.965	3.56586	49.3277	13.8333	3459.7	5.36254e-09
1348	E:/Veroeffentlichungen/Paperinpreparation/PyvsFTIR/pygcms/WWTP_Holdorf_13082015_85x85_15er_pygcms.0_or.csv	1348	14	cellulose,plant fibres	729.965	2.85125	56.2422	19.7255	8020.72	1.24321e-08
1349	E:/Veroeffentlichungen/Paperinpreparation/PyvsFTIR/pygcms/WWTP_Holdorf_13082015_85x85_15er_pygcms.0_or.csv	1349	14	cellulose,plant fibres	729.965	1.97584	34.8799	17.6532	3984.01	6.17522e-09
1350	E:/Veroeffentlichungen/Paperinpreparation/PyvsFTIR/pygcms/WWTP_Holdorf_13082015_85x85_15er_pygcms.0_or.csv	1350	14	cellulose,plant fibres	729.965	4.25799	45.4779	10.6806	1901.46	2.94727e-09
1351	E:/Veroeffentlichungen/Paperinpreparation/PyvsFTIR/pygcms/WWTP_Holdorf_13082015_85x85_15er_pygcms.0_or.csv	1351	14	cellulose,plant fibres	729.965	1.63299	24.6638	15.1034	2062.1	3.19625e-09
1352	E:/Veroeffentlichungen/Paperinpreparation/PyvsFTIR/pygcms/WWTP_Holdorf_13082015_85x85_15er_pygcms.0_or.csv	1352	14	cellulose,plant fibres	729.965	1.97584	34.8799	17.6532	3984.01	6.17522e-09
1353	E:/Veroeffentlichungen/Paperinpreparation/PyvsFTIR/pygcms/WWTP_Holdorf_13082015_85x85_15er_pygcms.0_or.csv	1353	14	cellulose,plant fibres	729.965	2.03101	31.1976	15.3606	2697.95	4.18183e-09
1354	E:/Veroeffentlichungen/Paperinpreparation/PyvsFTIR/pygcms/WWTP_Holdorf_13082015_85x85_15er_pygcms.0_or.csv	1354	14	cellulose,plant fibres	729.965	2.80804	39.7692	14.1626	2923.69	4.53173e-09
1355	E:/Veroeffentlichungen/Paperinpreparation/PyvsFTIR/pygcms/WWTP_Holdorf_13082015_85x85_15er_pygcms.0_or.csv	1355	14	cellulose,plant fibres	729.965	3.33694	39.7692	11.9179	2070.33	3.20902e-09
1356	E:/Veroeffentlichungen/Paperinpreparation/PyvsFTIR/pygcms/WWTP_Holdorf_13082015_85x85_15er_pygcms.0_or.csv	1356	14	cellulose,plant fibres	729.965	1.69071	34.8799	20.6303	5441.08	8.43367e-09
1357	E:/Veroeffentlichungen/Paperinpreparation/PyvsFTIR/pygcms/WWTP_Holdorf_13082015_85x85_15er_pygcms.0_or.csv	1357	14	cellulose,plant fibres	729.965	1.73205	31.1976	18.0119	3709.68	5.75001e-09
1358	E:/Veroeffentlichungen/Paperinpreparation/PyvsFTIR/pygcms/WWTP_Holdorf_13082015_85x85_15er_pygcms.0_or.csv	1358	14	cellulose,plant fibres	729.965	4.25799	45.4779	10.6806	1901.46	2.94727e-09
1359	E:/Veroeffentlichungen/Paperinpreparation/PyvsFTIR/pygcms/WWTP_Holdorf_13082015_85x85_15er_pygcms.0_or.csv	1359	14	cellulose,plant fibres	729.965	8.41938	64.3154	7.63897	1375.57	2.13213e-09
1360	E:/Veroeffentlichungen/Paperinpreparation/PyvsFTIR/pygcms/WWTP_Holdorf_13082015_85x85_15er_pygcms.0_or.csv	1360	14	cellulose,plant fibres	729.965	3.16228	46.7963	14.7983	3756.06	5.82189e-09
1361	E:/Veroeffentlichungen/Paperinpreparation/PyvsFTIR/pygcms/WWTP_Holdorf_13082015_85x85_15er_pygcms.0_or.csv	1361	14	cellulose,plant fibres	729.965	2.9938	39.7692	13.2839	2572.13	3.9868e-09
1362	E:/Veroeffentlichungen/Paperinpreparation/PyvsFTIR/pygcms/WWTP_Holdorf_13082015_85x85_15er_pygcms.0_or.csv	1362	14	cellulose,plant fibres	729.965	1.73205	31.1976	18.0119	3709.68	5.75001e-09
1363	E:/Veroeffentlichungen/Paperinpreparation/PyvsFTIR/pygcms/WWTP_Holdorf_13082015_85x85_15er_pygcms.0_or.csv	1363	14	cellulose,plant fibres	729.965	3.33694	39.7692	11.9179	2070.33	3.20902e-09
1364	E:/Veroeffentlichungen/Paperinpreparation/PyvsFTIR/pygcms/WWTP_Holdorf_13082015_85x85_15er_pygcms.0_or.csv	1364	14	cellulose,plant fibres	729.965	2.9938	39.7692	13.2839	2572.13	3.9868e-09
1365	E:/Veroeffentlichungen/Paperinpreparation/PyvsFTIR/pygcms/WWTP_Holdorf_13082015_85x85_15er_pygcms.0_or.csv	1365	14	cellulose,plant fibres	729.965	7.62558	56.2422	7.37546	1121.34	1.73808e-09
1366	E:/Veroeffentlichungen/Paperinpreparation/PyvsFTIR/pygcms/WWTP_Holdorf_13082015_85x85_15er_pygcms.0_or.csv	1366	14	cellulose,plant fibres	729.965	7.83736	64.3154	8.20626	1587.46	2.46056e-09
1367	E:/Veroeffentlichungen/Paperinpreparation/PyvsFTIR/pygcms/WWTP_Holdorf_13082015_85x85_15er_pygcms.0_or.csv	1367	14	cellulose,plant fibres	729.965	10.3663	70.6265	6.81308	1201.57	1.86244e-09
1368	E:/Veroeffentlichungen/Paperinpreparation/PyvsFTIR/pygcms/WWTP_Holdorf_13082015_85x85_15er_pygcms.0_or.csv	1368	14	cellulose,plant fibres	729.965	2.03101	31.1976	15.3606	2697.95	4.18183e-09
1369	E:/Veroeffentlichungen/Paperinpreparation/PyvsFTIR/pygcms/WWTP_Holdorf_13082015_85x85_15er_pygcms.0_or.csv	1369	14	cellulose,plant fibres	729.965	3.4641	44.12	12.7363	2623.14	4.06587e-09
1370	E:/Veroeffentlichungen/Paperinpreparation/PyvsFTIR/pygcms/WWTP_Holdorf_13082015_85x85_15er_pygcms.0_or.csv	1370	14	cellulose,plant fibres	729.965	4.69446	45.4779	9.68756	1564.32	2.42469e-09
1371	E:/Veroeffentlichungen/Paperinpreparation/PyvsFTIR/pygcms/WWTP_Holdorf_13082015_85x85_15er_pygcms.0_or.csv	1371	14	cellulose,plant fibres	729.965	4.25799	45.4779	10.6806	1901.46	2.94727e-09
1372	E:/Veroeffentlichungen/Paperinpreparation/PyvsFTIR/pygcms/WWTP_Holdorf_13082015_85x85_15er_pygcms.0_or.csv	1372	14	cellulose,plant fibres	729.965	1.73205	31.1976	18.0119	3709.68	5.75001e-09
1373	E:/Veroeffentlichungen/Paperinpreparation/PyvsFTIR/pygcms/WWTP_Holdorf_13082015_85x85_15er_pygcms.0_or.csv	1373	14	cellulose,plant fibres	729.965	2.63644	34.8799	13.2299	2237.62	3.46831e-09
1374	E:/Veroeffentlichungen/Paperinpreparation/PyvsFTIR/pygcms/WWTP_Holdorf_13082015_85x85_15er_pygcms.0_or.csv	1374	14	cellulose,plant fibres	729.965	2.9938	39.7692	13.2839	2572.13	3.9868e-09
1375	E:/Veroeffentlichungen/Paperinpreparation/PyvsFTIR/pygcms/WWTP_Holdorf_13082015_85x85_15er_pygcms.0_or.csv	1375	14	cellulose,plant fibres	729.965	1.73205	31.1976	18.0119	3709.68	5.75001e-09
1376	E:/Veroeffentlichungen/Paperinpreparation/PyvsFTIR/pygcms/WWTP_Holdorf_13082015_85x85_15er_pygcms.0_or.csv	1376	14	cellulose,plant fibres	729.965	2.03101	33.09	16.2924	3219.31	4.98993e-09
1377	E:/Veroeffentlichungen/Paperinpreparation/PyvsFTIR/pygcms/WWTP_Holdorf_13082015_85x85_15er_pygcms.0_or.csv	1377	14	cellulose,plant fibres	608.304	3.40101	34.8799	10.2557	1344.64	2.0842e-09
1378	E:/Veroeffentlichungen/Paperinpreparation/PyvsFTIR/pygcms/WWTP_Holdorf_13082015_85x85_15er_pygcms.0_or.csv	1378	14	cellulose,plant fibres	608.304	8.66025	55.15	6.36817	819.732	1.27058e-09
1379	E:/Veroeffentlichungen/Paperinpreparation/PyvsFTIR/pygcms/WWTP_Holdorf_13082015_85x85_15er_pygcms.0_or.csv	1379	14	cellulose,plant fibres	608.304	1.73205	24.6638	14.2397	1832.98	2.84111e-09
1380	E:/Veroeffentlichungen/Paperinpreparation/PyvsFTIR/pygcms/WWTP_Holdorf_13082015_85x85_15er_pygcms.0_or.csv	1380	14	cellulose,plant fibres	608.304	4.39107	39.7692	9.05685	1195.63	1.85323e-09
1381	E:/Veroeffentlichungen/Paperinpreparation/PyvsFTIR/pygcms/WWTP_Holdorf_13082015_85x85_15er_pygcms.0_or.csv	1381	14	cellulose,plant fibres	608.304	1.73205	24.6638	14.2397	1832.98	2.84111e-09
1382	E:/Veroeffentlichungen/Paperinpreparation/PyvsFTIR/pygcms/WWTP_Holdorf_13082015_85x85_15er_pygcms.0_or.csv	1382	14	cellulose,plant fibres	608.304	1.73205	24.6638	14.2397	1832.98	2.84111e-09
1383	E:/Veroeffentlichungen/Paperinpreparation/PyvsFTIR/pygcms/WWTP_Holdorf_13082015_85x85_15er_pygcms.0_or.csv	1383	14	cellulose,plant fibres	608.304	4.39107	39.7692	9.05685	1195.63	1.85323e-09
1384	E:/Veroeffentlichungen/Paperinpreparation/PyvsFTIR/pygcms/WWTP_Holdorf_13082015_85x85_15er_pygcms.0_or.csv	1384	14	cellulose,plant fibres	608.304	8.27922	55.15	6.66126	896.922	1.39023e-09
1385	E:/Veroeffentlichungen/Paperinpreparation/PyvsFTIR/pygcms/WWTP_Holdorf_13082015_85x85_15er_pygcms.0_or.csv	1385	14	cellulose,plant fibres	608.304	1.73205	24.6638	14.2397	1832.98	2.84111e-09
1386	E:/Veroeffentlichungen/Paperinpreparation/PyvsFTIR/pygcms/WWTP_Holdorf_13082015_85x85_15er_pygcms.0_or.csv	1386	14	cellulose,plant fibres	608.304	2.88675	31.1976	10.8071	1335.49	2.07e-09
1387	E:/Veroeffentlichungen/Paperinpreparation/PyvsFTIR/pygcms/WWTP_Holdorf_13082015_85x85_15er_pygcms.0_or.csv	1387	14	cellulose,plant fibres	608.304	4.24018	39.7692	9.37913	1282.24	1.98747e-09
1388	E:/Veroeffentlichungen/Paperinpreparation/PyvsFTIR/pygcms/WWTP_Holdorf_13082015_85x85_15er_pygcms.0_or.csv	1388	14	cellulose,plant fibres	608.304	3.84279	39.7692	10.349	1561.15	2.41978e-09
1389	E:/Veroeffentlichungen/Paperinpreparation/PyvsFTIR/pygcms/WWTP_Holdorf_13082015_85x85_15er_pygcms.0_or.csv	1389	14	cellulose,plant fibres	608.304	3.51555	34.8799	9.92161	1258.45	1.9506e-09
1390	E:/Veroeffentlichungen/Paperinpreparation/PyvsFTIR/pygcms/WWTP_Holdorf_13082015_85x85_15er_pygcms.0_or.csv	1390	14	cellulose,plant fibres	608.304	3.40101	34.8799	10.2557	1344.64	2.0842e-09
1391	E:/Veroeffentlichungen/Paperinpreparation/PyvsFTIR/pygcms/WWTP_Holdorf_13082015_85x85_15er_pygcms.0_or.csv	1391	14	cellulose,plant fibres	608.304	2.43545	34.8799	14.3218	2622.2	4.06441e-09
1392	E:/Veroeffentlichungen/Paperinpreparation/PyvsFTIR/pygcms/WWTP_Holdorf_13082015_85x85_15er_pygcms.0_or.csv	1392	14	cellulose,plant fibres	608.304	1.62117	24.6638	15.2136	2092.27	3.24302e-09
1393	E:/Veroeffentlichungen/Paperinpreparation/PyvsFTIR/pygcms/WWTP_Holdorf_13082015_85x85_15er_pygcms.0_or.csv	1393	14	cellulose,plant fibres	608.304	5	55.15	11.03	2459.2	3.81175e-09
1394	E:/Veroeffentlichungen/Paperinpreparation/PyvsFTIR/pygcms/WWTP_Holdorf_13082015_85x85_15er_pygcms.0_or.csv	1394	14	cellulose,plant fibres	608.304	2.88675	31.1976	10.8071	1335.49	2.07e-09
1395	E:/Veroeffentlichungen/Paperinpreparation/PyvsFTIR/pygcms/WWTP_Holdorf_13082015_85x85_15er_pygcms.0_or.csv	1395	14	cellulose,plant fibres	608.304	1.73205	24.6638	14.2397	1832.98	2.84111e-09
1396	E:/Veroeffentlichungen/Paperinpreparation/PyvsFTIR/pygcms/WWTP_Holdorf_13082015_85x85_15er_pygcms.0_or.csv	1396	14	cellulose,plant fibres	608.304	3.51555	34.8799	9.92161	1258.45	1.9506e-09
1397	E:/Veroeffentlichungen/Paperinpreparation/PyvsFTIR/pygcms/WWTP_Holdorf_13082015_85x85_15er_pygcms.0_or.csv	1397	14	cellulose,plant fibres	608.304	3.51555	34.8799	9.92161	1258.45	1.9506e-09
1398	E:/Veroeffentlichungen/Paperinpreparation/PyvsFTIR/pygcms/WWTP_Holdorf_13082015_85x85_15er_pygcms.0_or.csv	1398	14	cellulose,plant fibres	608.304	6.30779	45.4779	7.20979	866.448	1.34299e-09
1399	E:/Veroeffentlichungen/Paperinpreparation/PyvsFTIR/pygcms/WWTP_Holdorf_13082015_85x85_15er_pygcms.0_or.csv	1399	14	cellulose,plant fibres	608.304	4.39107	39.7692	9.05685	1195.63	1.85323e-09
1400	E:/Veroeffentlichungen/Paperinpreparation/PyvsFTIR/pygcms/WWTP_Holdorf_13082015_85x85_15er_pygcms.0_or.csv	1400	14	cellulose,plant fibres	608.304	5	55.15	11.03	2459.2	3.81175e-09
1401	E:/Veroeffentlichungen/Paperinpreparation/PyvsFTIR/pygcms/WWTP_Holdorf_13082015_85x85_15er_pygcms.0_or.csv	1401	14	cellulose,plant fibres	608.304	5.20799	45.4779	8.73233	1271.03	1.9701e-09
1402	E:/Veroeffentlichungen/Paperinpreparation/PyvsFTIR/pygcms/WWTP_Holdorf_13082015_85x85_15er_pygcms.0_or.csv	1402	14	cellulose,plant fibres	608.304	1.73205	24.6638	14.2397	1832.98	2.84111e-09
1403	E:/Veroeffentlichungen/Paperinpreparation/PyvsFTIR/pygcms/WWTP_Holdorf_13082015_85x85_15er_pygcms.0_or.csv	1403	14	cellulose,plant fibres	608.304	1.73205	24.6638	14.2397	1832.98	2.84111e-09
1404	E:/Veroeffentlichungen/Paperinpreparation/PyvsFTIR/pygcms/WWTP_Holdorf_13082015_85x85_15er_pygcms.0_or.csv	1404	14	cellulose,plant fibres	608.304	1.73205	24.6638	14.2397	1832.98	2.84111e-09
1405	E:/Veroeffentlichungen/Paperinpreparation/PyvsFTIR/pygcms/WWTP_Holdorf_13082015_85x85_15er_pygcms.0_or.csv	1405	14	cellulose,plant fibres	608.304	2.14476	31.1976	14.5459	2419.36	3.75001e-09
1406	E:/Veroeffentlichungen/Paperinpreparation/PyvsFTIR/pygcms/WWTP_Holdorf_13082015_85x85_15er_pygcms.0_or.csv	1406	14	cellulose,plant fibres	608.304	2.61803	33.09	12.6393	1937.48	3.00309e-09
1407	E:/Veroeffentlichungen/Paperinpreparation/PyvsFTIR/pygcms/WWTP_Holdorf_13082015_85x85_15er_pygcms.0_or.csv	1407	14	cellulose,plant fibres	608.304	1.73205	24.6638	14.2397	1832.98	2.84111e-09
1408	E:/Veroeffentlichungen/Paperinpreparation/PyvsFTIR/pygcms/WWTP_Holdorf_13082015_85x85_15er_pygcms.0_or.csv	1408	14	cellulose,plant fibres	608.304	2.43545	34.8799	14.3218	2622.2	4.06441e-09
1409	E:/Veroeffentlichungen/Paperinpreparation/PyvsFTIR/pygcms/WWTP_Holdorf_13082015_85x85_15er_pygcms.0_or.csv	1409	14	cellulose,plant fibres	608.304	1.62117	24.6638	15.2136	2092.27	3.24302e-09
1410	E:/Veroeffentlichungen/Paperinpreparation/PyvsFTIR/pygcms/WWTP_Holdorf_13082015_85x85_15er_pygcms.0_or.csv	1410	14	cellulose,plant fibres	608.304	2.88675	31.1976	10.8071	1335.49	2.07e-09
1411	E:/Veroeffentlichungen/Paperinpreparation/PyvsFTIR/pygcms/WWTP_Holdorf_13082015_85x85_15er_pygcms.0_or.csv	1411	14	cellulose,plant fibres	608.304	3.40101	34.8799	10.2557	1344.64	2.0842e-09
1412	E:/Veroeffentlichungen/Paperinpreparation/PyvsFTIR/pygcms/WWTP_Holdorf_13082015_85x85_15er_pygcms.0_or.csv	1412	14	cellulose,plant fibres	608.304	8.27922	55.15	6.66126	896.922	1.39023e-09
1413	E:/Veroeffentlichungen/Paperinpreparation/PyvsFTIR/pygcms/WWTP_Holdorf_13082015_85x85_15er_pygcms.0_or.csv	1413	14	cellulose,plant fibres	608.304	7.25219	49.3277	6.80176	836.43	1.29647e-09
1414	E:/Veroeffentlichungen/Paperinpreparation/PyvsFTIR/pygcms/WWTP_Holdorf_13082015_85x85_15er_pygcms.0_or.csv	1414	14	cellulose,plant fibres	608.304	5.82843	46.7963	8.02898	1105.68	1.7138e-09
1415	E:/Veroeffentlichungen/Paperinpreparation/PyvsFTIR/pygcms/WWTP_Holdorf_13082015_85x85_15er_pygcms.0_or.csv	1415	14	cellulose,plant fibres	608.304	5.82843	46.7963	8.02898	1105.68	1.7138e-09
1416	E:/Veroeffentlichungen/Paperinpreparation/PyvsFTIR/pygcms/WWTP_Holdorf_13082015_85x85_15er_pygcms.0_or.csv	1416	14	cellulose,plant fibres	608.304	1.73205	24.6638	14.2397	1832.98	2.84111e-09
1417	E:/Veroeffentlichungen/Paperinpreparation/PyvsFTIR/pygcms/WWTP_Holdorf_13082015_85x85_15er_pygcms.0_or.csv	1417	14	cellulose,plant fibres	608.304	3.40101	34.8799	10.2557	1344.64	2.0842e-09
1418	E:/Veroeffentlichungen/Paperinpreparation/PyvsFTIR/pygcms/WWTP_Holdorf_13082015_85x85_15er_pygcms.0_or.csv	1418	14	cellulose,plant fibres	608.304	2.61803	31.1976	11.9164	1623.71	2.51675e-09
1419	E:/Veroeffentlichungen/Paperinpreparation/PyvsFTIR/pygcms/WWTP_Holdorf_13082015_85x85_15er_pygcms.0_or.csv	1419	14	cellulose,plant fibres	608.304	2.61803	33.09	12.6393	1937.48	3.00309e-09
1420	E:/Veroeffentlichungen/Paperinpreparation/PyvsFTIR/pygcms/WWTP_Holdorf_13082015_85x85_15er_pygcms.0_or.csv	1420	14	cellulose,plant fibres	608.304	1.73205	24.6638	14.2397	1832.98	2.84111e-09
1421	E:/Veroeffentlichungen/Paperinpreparation/PyvsFTIR/pygcms/WWTP_Holdorf_13082015_85x85_15er_pygcms.0_or.csv	1421	14	cellulose,plant fibres	608.304	2.61803	33.09	12.6393	1937.48	3.00309e-09
1422	E:/Veroeffentlichungen/Paperinpreparation/PyvsFTIR/pygcms/WWTP_Holdorf_13082015_85x85_15er_pygcms.0_or.csv	1422	14	cellulose,plant fibres	608.304	2.98543	39.7692	13.3211	2586.57	4.00918e-09
1423	E:/Veroeffentlichungen/Paperinpreparation/PyvsFTIR/pygcms/WWTP_Holdorf_13082015_85x85_15er_pygcms.0_or.csv	1423	14	cellulose,plant fibres	608.304	1.73205	24.6638	14.2397	1832.98	2.84111e-09
1424	E:/Veroeffentlichungen/Paperinpreparation/PyvsFTIR/pygcms/WWTP_Holdorf_13082015_85x85_15er_pygcms.0_or.csv	1424	14	cellulose,plant fibres	608.304	3.51555	34.8799	9.92161	1258.45	1.9506e-09
1425	E:/Veroeffentlichungen/Paperinpreparation/PyvsFTIR/pygcms/WWTP_Holdorf_13082015_85x85_15er_pygcms.0_or.csv	1425	14	cellulose,plant fibres	608.304	2.88675	31.1976	10.8071	1335.49	2.07e-09
1426	E:/Veroeffentlichungen/Paperinpreparation/PyvsFTIR/pygcms/WWTP_Holdorf_13082015_85x85_15er_pygcms.0_or.csv	1426	14	cellulose,plant fibres	608.304	3.40101	34.8799	10.2557	1344.64	2.0842e-09
1427	E:/Veroeffentlichungen/Paperinpreparation/PyvsFTIR/pygcms/WWTP_Holdorf_13082015_85x85_15er_pygcms.0_or.csv	1427	14	cellulose,plant fibres	608.304	2.61803	31.1976	11.9164	1623.71	2.51675e-09
1428	E:/Veroeffentlichungen/Paperinpreparation/PyvsFTIR/pygcms/WWTP_Holdorf_13082015_85x85_15er_pygcms.0_or.csv	1428	14	cellulose,plant fibres	608.304	2.88675	31.1976	10.8071	1335.49	2.07e-09
1429	E:/Veroeffentlichungen/Paperinpreparation/PyvsFTIR/pygcms/WWTP_Holdorf_13082015_85x85_15er_pygcms.0_or.csv	1429	14	cellulose,plant fibres	608.304	2.61803	33.09	12.6393	1937.48	3.00309e-09
1430	E:/Veroeffentlichungen/Paperinpreparation/PyvsFTIR/pygcms/WWTP_Holdorf_13082015_85x85_15er_pygcms.0_or.csv	1430	14	cellulose,plant fibres	608.304	5	55.15	11.03	2459.2	3.81175e-09
1431	E:/Veroeffentlichungen/Paperinpreparation/PyvsFTIR/pygcms/WWTP_Holdorf_13082015_85x85_15er_pygcms.0_or.csv	1431	14	cellulose,plant fibres	608.304	6.30779	45.4779	7.20979	866.448	1.34299e-09
1432	E:/Veroeffentlichungen/Paperinpreparation/PyvsFTIR/pygcms/WWTP_Holdorf_13082015_85x85_15er_pygcms.0_or.csv	1432	14	cellulose,plant fibres	608.304	1.73205	24.6638	14.2397	1832.98	2.84111e-09
1433	E:/Veroeffentlichungen/Paperinpreparation/PyvsFTIR/pygcms/WWTP_Holdorf_13082015_85x85_15er_pygcms.0_or.csv	1433	14	cellulose,plant fibres	608.304	2.61803	31.1976	11.9164	1623.71	2.51675e-09
1434	E:/Veroeffentlichungen/Paperinpreparation/PyvsFTIR/pygcms/WWTP_Holdorf_13082015_85x85_15er_pygcms.0_or.csv	1434	14	cellulose,plant fibres	608.304	1.73205	24.6638	14.2397	1832.98	2.84111e-09
1435	E:/Veroeffentlichungen/Paperinpreparation/PyvsFTIR/pygcms/WWTP_Holdorf_13082015_85x85_15er_pygcms.0_or.csv	1435	14	cellulose,plant fibres	608.304	3.84279	39.7692	10.349	1561.15	2.41978e-09
1436	E:/Veroeffentlichungen/Paperinpreparation/PyvsFTIR/pygcms/WWTP_Holdorf_13082015_85x85_15er_pygcms.0_or.csv	1436	14	cellulose,plant fibres	608.304	5	55.15	11.03	2459.2	3.81175e-09
1437	E:/Veroeffentlichungen/Paperinpreparation/PyvsFTIR/pygcms/WWTP_Holdorf_13082015_85x85_15er_pygcms.0_or.csv	1437	14	cellulose,plant fibres	608.304	2.88675	31.1976	10.8071	1335.49	2.07e-09
1438	E:/Veroeffentlichungen/Paperinpreparation/PyvsFTIR/pygcms/WWTP_Holdorf_13082015_85x85_15er_pygcms.0_or.csv	1438	14	cellulose,plant fibres	608.304	1.73205	24.6638	14.2397	1832.98	2.84111e-09
1439	E:/Veroeffentlichungen/Paperinpreparation/PyvsFTIR/pygcms/WWTP_Holdorf_13082015_85x85_15er_pygcms.0_or.csv	1439	14	cellulose,plant fibres	608.304	1.62117	24.6638	15.2136	2092.27	3.24302e-09
1440	E:/Veroeffentlichungen/Paperinpreparation/PyvsFTIR/pygcms/WWTP_Holdorf_13082015_85x85_15er_pygcms.0_or.csv	1440	14	cellulose,plant fibres	608.304	3.51555	34.8799	9.92161	1258.45	1.9506e-09
1441	E:/Veroeffentlichungen/Paperinpreparation/PyvsFTIR/pygcms/WWTP_Holdorf_13082015_85x85_15er_pygcms.0_or.csv	1441	14	cellulose,plant fibres	608.304	2.88675	31.1976	10.8071	1335.49	2.07e-09
1442	E:/Veroeffentlichungen/Paperinpreparation/PyvsFTIR/pygcms/WWTP_Holdorf_13082015_85x85_15er_pygcms.0_or.csv	1442	14	cellulose,plant fibres	608.304	1.73205	24.6638	14.2397	1832.98	2.84111e-09
1443	E:/Veroeffentlichungen/Paperinpreparation/PyvsFTIR/pygcms/WWTP_Holdorf_13082015_85x85_15er_pygcms.0_or.csv	1443	14	cellulose,plant fibres	608.304	5.20799	45.4779	8.73233	1271.03	1.9701e-09
1444	E:/Veroeffentlichungen/Paperinpreparation/PyvsFTIR/pygcms/WWTP_Holdorf_13082015_85x85_15er_pygcms.0_or.csv	1444	14	cellulose,plant fibres	608.304	1.73205	24.6638	14.2397	1832.98	2.84111e-09
1445	E:/Veroeffentlichungen/Paperinpreparation/PyvsFTIR/pygcms/WWTP_Holdorf_13082015_85x85_15er_pygcms.0_or.csv	1445	14	cellulose,plant fibres	608.304	1.73205	24.6638	14.2397	1832.98	2.84111e-09
1446	E:/Veroeffentlichungen/Paperinpreparation/PyvsFTIR/pygcms/WWTP_Holdorf_13082015_85x85_15er_pygcms.0_or.csv	1446	14	cellulose,plant fibres	608.304	2.61803	33.09	12.6393	1937.48	3.00309e-09
1447	E:/Veroeffentlichungen/Paperinpreparation/PyvsFTIR/pygcms/WWTP_Holdorf_13082015_85x85_15er_pygcms.0_or.csv	1447	14	cellulose,plant fibres	608.304	1.73205	24.6638	14.2397	1832.98	2.84111e-09
1448	E:/Veroeffentlichungen/Paperinpreparation/PyvsFTIR/pygcms/WWTP_Holdorf_13082015_85x85_15er_pygcms.0_or.csv	1448	14	cellulose,plant fibres	608.304	2.61803	33.09	12.6393	1937.48	3.00309e-09
1449	E:/Veroeffentlichungen/Paperinpreparation/PyvsFTIR/pygcms/WWTP_Holdorf_13082015_85x85_15er_pygcms.0_or.csv	1449	14	cellulose,plant fibres	608.304	7.25219	49.3277	6.80176	836.43	1.29647e-09
1450	E:/Veroeffentlichungen/Paperinpreparation/PyvsFTIR/pygcms/WWTP_Holdorf_13082015_85x85_15er_pygcms.0_or.csv	1450	14	cellulose,plant fibres	608.304	2.43545	34.8799	14.3218	2622.2	4.06441e-09
1451	E:/Veroeffentlichungen/Paperinpreparation/PyvsFTIR/pygcms/WWTP_Holdorf_13082015_85x85_15er_pygcms.0_or.csv	1451	14	cellulose,plant fibres	608.304	2.43545	34.8799	14.3218	2622.2	4.06441e-09
1452	E:/Veroeffentlichungen/Paperinpreparation/PyvsFTIR/pygcms/WWTP_Holdorf_13082015_85x85_15er_pygcms.0_or.csv	1452	14	cellulose,plant fibres	608.304	3.40101	34.8799	10.2557	1344.64	2.0842e-09
1453	E:/Veroeffentlichungen/Paperinpreparation/PyvsFTIR/pygcms/WWTP_Holdorf_13082015_85x85_15er_pygcms.0_or.csv	1453	14	cellulose,plant fibres	608.304	6.30779	45.4779	7.20979	866.448	1.34299e-09
1454	E:/Veroeffentlichungen/Paperinpreparation/PyvsFTIR/pygcms/WWTP_Holdorf_13082015_85x85_15er_pygcms.0_or.csv	1454	14	cellulose,plant fibres	608.304	1.73205	24.6638	14.2397	1832.98	2.84111e-09
1455	E:/Veroeffentlichungen/Paperinpreparation/PyvsFTIR/pygcms/WWTP_Holdorf_13082015_85x85_15er_pygcms.0_or.csv	1455	14	cellulose,plant fibres	608.304	8.66025	55.15	6.36817	819.732	1.27058e-09
1456	E:/Veroeffentlichungen/Paperinpreparation/PyvsFTIR/pygcms/WWTP_Holdorf_13082015_85x85_15er_pygcms.0_or.csv	1456	14	cellulose,plant fibres	608.304	1.73205	24.6638	14.2397	1832.98	2.84111e-09
1457	E:/Veroeffentlichungen/Paperinpreparation/PyvsFTIR/pygcms/WWTP_Holdorf_13082015_85x85_15er_pygcms.0_or.csv	1457	14	cellulose,plant fibres	608.304	2.88675	31.1976	10.8071	1335.49	2.07e-09
1458	E:/Veroeffentlichungen/Paperinpreparation/PyvsFTIR/pygcms/WWTP_Holdorf_13082015_85x85_15er_pygcms.0_or.csv	1458	14	cellulose,plant fibres	608.304	2.61803	33.09	12.6393	1937.48	3.00309e-09
1459	E:/Veroeffentlichungen/Paperinpreparation/PyvsFTIR/pygcms/WWTP_Holdorf_13082015_85x85_15er_pygcms.0_or.csv	1459	14	cellulose,plant fibres	608.304	3.40101	34.8799	10.2557	1344.64	2.0842e-09
1460	E:/Veroeffentlichungen/Paperinpreparation/PyvsFTIR/pygcms/WWTP_Holdorf_13082015_85x85_15er_pygcms.0_or.csv	1460	14	cellulose,plant fibres	608.304	1.62117	24.6638	15.2136	2092.27	3.24302e-09
1461	E:/Veroeffentlichungen/Paperinpreparation/PyvsFTIR/pygcms/WWTP_Holdorf_13082015_85x85_15er_pygcms.0_or.csv	1461	14	cellulose,plant fibres	608.304	3.51555	34.8799	9.92161	1258.45	1.9506e-09
1462	E:/Veroeffentlichungen/Paperinpreparation/PyvsFTIR/pygcms/WWTP_Holdorf_13082015_85x85_15er_pygcms.0_or.csv	1462	14	cellulose,plant fibres	608.304	3.06594	39.7692	12.9713	2452.51	3.80139e-09
1463	E:/Veroeffentlichungen/Paperinpreparation/PyvsFTIR/pygcms/WWTP_Holdorf_13082015_85x85_15er_pygcms.0_or.csv	1463	14	cellulose,plant fibres	608.304	7.25219	49.3277	6.80176	836.43	1.29647e-09
1464	E:/Veroeffentlichungen/Paperinpreparation/PyvsFTIR/pygcms/WWTP_Holdorf_13082015_85x85_15er_pygcms.0_or.csv	1464	14	cellulose,plant fibres	608.304	2.98543	39.7692	13.3211	2586.57	4.00918e-09
1465	E:/Veroeffentlichungen/Paperinpreparation/PyvsFTIR/pygcms/WWTP_Holdorf_13082015_85x85_15er_pygcms.0_or.csv	1465	14	cellulose,plant fibres	608.304	5.82843	46.7963	8.02898	1105.68	1.7138e-09
1466	E:/Veroeffentlichungen/Paperinpreparation/PyvsFTIR/pygcms/WWTP_Holdorf_13082015_85x85_15er_pygcms.0_or.csv	1466	14	cellulose,plant fibres	608.304	3.40101	34.8799	10.2557	1344.64	2.0842e-09
1467	E:/Veroeffentlichungen/Paperinpreparation/PyvsFTIR/pygcms/WWTP_Holdorf_13082015_85x85_15er_pygcms.0_or.csv	1467	14	cellulose,plant fibres	608.304	1.62117	24.6638	15.2136	2092.27	3.24302e-09
1468	E:/Veroeffentlichungen/Paperinpreparation/PyvsFTIR/pygcms/WWTP_Holdorf_13082015_85x85_15er_pygcms.0_or.csv	1468	14	cellulose,plant fibres	608.304	7.25219	49.3277	6.80176	836.43	1.29647e-09
1469	E:/Veroeffentlichungen/Paperinpreparation/PyvsFTIR/pygcms/WWTP_Holdorf_13082015_85x85_15er_pygcms.0_or.csv	1469	14	cellulose,plant fibres	608.304	1.73205	24.6638	14.2397	1832.98	2.84111e-09
1470	E:/Veroeffentlichungen/Paperinpreparation/PyvsFTIR/pygcms/WWTP_Holdorf_13082015_85x85_15er_pygcms.0_or.csv	1470	14	cellulose,plant fibres	608.304	1.73205	24.6638	14.2397	1832.98	2.84111e-09
1471	E:/Veroeffentlichungen/Paperinpreparation/PyvsFTIR/pygcms/WWTP_Holdorf_13082015_85x85_15er_pygcms.0_or.csv	1471	14	cellulose,plant fibres	608.304	5.20799	45.4779	8.73233	1271.03	1.9701e-09
1472	E:/Veroeffentlichungen/Paperinpreparation/PyvsFTIR/pygcms/WWTP_Holdorf_13082015_85x85_15er_pygcms.0_or.csv	1472	14	cellulose,plant fibres	608.304	3.40101	34.8799	10.2557	1344.64	2.0842e-09
1473	E:/Veroeffentlichungen/Paperinpreparation/PyvsFTIR/pygcms/WWTP_Holdorf_13082015_85x85_15er_pygcms.0_or.csv	1473	14	cellulose,plant fibres	486.644	3.60063	31.1976	8.66447	858.423	1.33056e-09
1474	E:/Veroeffentlichungen/Paperinpreparation/PyvsFTIR/pygcms/WWTP_Holdorf_13082015_85x85_15er_pygcms.0_or.csv	1474	14	cellulose,plant fibres	486.644	2.44949	24.6638	10.069	916.488	1.42056e-09
1475	E:/Veroeffentlichungen/Paperinpreparation/PyvsFTIR/pygcms/WWTP_Holdorf_13082015_85x85_15er_pygcms.0_or.csv	1475	14	cellulose,plant fibres	486.644	2.61803	24.6638	9.42074	802.283	1.24354e-09
1476	E:/Veroeffentlichungen/Paperinpreparation/PyvsFTIR/pygcms/WWTP_Holdorf_13082015_85x85_15er_pygcms.0_or.csv	1476	14	cellulose,plant fibres	486.644	5.82843	34.8799	5.98445	457.847	7.09663e-10
1477	E:/Veroeffentlichungen/Paperinpreparation/PyvsFTIR/pygcms/WWTP_Holdorf_13082015_85x85_15er_pygcms.0_or.csv	1477	14	cellulose,plant fibres	486.644	6.8541	39.7692	5.80225	490.724	7.60622e-10
1478	E:/Veroeffentlichungen/Paperinpreparation/PyvsFTIR/pygcms/WWTP_Holdorf_13082015_85x85_15er_pygcms.0_or.csv	1478	14	cellulose,plant fibres	486.644	4	44.12	11.03	1967.36	3.0494e-09
1479	E:/Veroeffentlichungen/Paperinpreparation/PyvsFTIR/pygcms/WWTP_Holdorf_13082015_85x85_15er_pygcms.0_or.csv	1479	14	cellulose,plant fibres	486.644	2.61803	24.6638	9.42074	802.283	1.24354e-09
1480	E:/Veroeffentlichungen/Paperinpreparation/PyvsFTIR/pygcms/WWTP_Holdorf_13082015_85x85_15er_pygcms.0_or.csv	1480	14	cellulose,plant fibres	486.644	2.44949	24.6638	10.069	916.488	1.42056e-09
1481	E:/Veroeffentlichungen/Paperinpreparation/PyvsFTIR/pygcms/WWTP_Holdorf_13082015_85x85_15er_pygcms.0_or.csv	1481	14	cellulose,plant fibres	486.644	2.61803	24.6638	9.42074	802.283	1.24354e-09
1482	E:/Veroeffentlichungen/Paperinpreparation/PyvsFTIR/pygcms/WWTP_Holdorf_13082015_85x85_15er_pygcms.0_or.csv	1482	14	cellulose,plant fibres	486.644	4.4712	34.8799	7.80102	777.991	1.20589e-09
1483	E:/Veroeffentlichungen/Paperinpreparation/PyvsFTIR/pygcms/WWTP_Holdorf_13082015_85x85_15er_pygcms.0_or.csv	1483	14	cellulose,plant fibres	486.644	5.82843	34.8799	5.98445	457.847	7.09663e-10
1484	E:/Veroeffentlichungen/Paperinpreparation/PyvsFTIR/pygcms/WWTP_Holdorf_13082015_85x85_15er_pygcms.0_or.csv	1484	14	cellulose,plant fibres	486.644	5.82843	34.8799	5.98445	457.847	7.09663e-10
1485	E:/Veroeffentlichungen/Paperinpreparation/PyvsFTIR/pygcms/WWTP_Holdorf_13082015_85x85_15er_pygcms.0_or.csv	1485	14	cellulose,plant fibres	486.644	4	44.12	11.03	1967.36	3.0494e-09
1486	E:/Veroeffentlichungen/Paperinpreparation/PyvsFTIR/pygcms/WWTP_Holdorf_13082015_85x85_15er_pygcms.0_or.csv	1486	14	cellulose,plant fibres	486.644	5.82843	34.8799	5.98445	457.847	7.09663e-10
1487	E:/Veroeffentlichungen/Paperinpreparation/PyvsFTIR/pygcms/WWTP_Holdorf_13082015_85x85_15er_pygcms.0_or.csv	1487	14	cellulose,plant fibres	486.644	1.63299	22.06	13.5089	1475.52	2.28705e-09
1488	E:/Veroeffentlichungen/Paperinpreparation/PyvsFTIR/pygcms/WWTP_Holdorf_13082015_85x85_15er_pygcms.0_or.csv	1488	14	cellulose,plant fibres	486.644	2.44949	24.6638	10.069	916.488	1.42056e-09
1489	E:/Veroeffentlichungen/Paperinpreparation/PyvsFTIR/pygcms/WWTP_Holdorf_13082015_85x85_15er_pygcms.0_or.csv	1489	14	cellulose,plant fibres	486.644	4.4712	34.8799	7.80102	777.991	1.20589e-09
1490	E:/Veroeffentlichungen/Paperinpreparation/PyvsFTIR/pygcms/WWTP_Holdorf_13082015_85x85_15er_pygcms.0_or.csv	1490	14	cellulose,plant fibres	486.644	4	44.12	11.03	1967.36	3.0494e-09
1491	E:/Veroeffentlichungen/Paperinpreparation/PyvsFTIR/pygcms/WWTP_Holdorf_13082015_85x85_15er_pygcms.0_or.csv	1491	14	cellulose,plant fibres	486.644	4	44.12	11.03	1967.36	3.0494e-09
1492	E:/Veroeffentlichungen/Paperinpreparation/PyvsFTIR/pygcms/WWTP_Holdorf_13082015_85x85_15er_pygcms.0_or.csv	1492	14	cellulose,plant fibres	486.644	5.82843	34.8799	5.98445	457.847	7.09663e-10
1493	E:/Veroeffentlichungen/Paperinpreparation/PyvsFTIR/pygcms/WWTP_Holdorf_13082015_85x85_15er_pygcms.0_or.csv	1493	14	cellulose,plant fibres	486.644	1	15.5988	15.5988	1391.13	2.15625e-09
1494	E:/Veroeffentlichungen/Paperinpreparation/PyvsFTIR/pygcms/WWTP_Holdorf_13082015_85x85_15er_pygcms.0_or.csv	1494	14	cellulose,plant fibres	486.644	6.8541	39.7692	5.80225	490.724	7.60622e-10
1495	E:/Veroeffentlichungen/Paperinpreparation/PyvsFTIR/pygcms/WWTP_Holdorf_13082015_85x85_15er_pygcms.0_or.csv	1495	14	cellulose,plant fibres	486.644	5.82843	34.8799	5.98445	457.847	7.09663e-10
1496	E:/Veroeffentlichungen/Paperinpreparation/PyvsFTIR/pygcms/WWTP_Holdorf_13082015_85x85_15er_pygcms.0_or.csv	1496	14	cellulose,plant fibres	486.644	2.44949	24.6638	10.069	916.488	1.42056e-09
1497	E:/Veroeffentlichungen/Paperinpreparation/PyvsFTIR/pygcms/WWTP_Holdorf_13082015_85x85_15er_pygcms.0_or.csv	1497	14	cellulose,plant fibres	486.644	1.63299	22.06	13.5089	1475.52	2.28705e-09
1498	E:/Veroeffentlichungen/Paperinpreparation/PyvsFTIR/pygcms/WWTP_Holdorf_13082015_85x85_15er_pygcms.0_or.csv	1498	14	cellulose,plant fibres	486.644	2.61803	24.6638	9.42074	802.283	1.24354e-09
1499	E:/Veroeffentlichungen/Paperinpreparation/PyvsFTIR/pygcms/WWTP_Holdorf_13082015_85x85_15er_pygcms.0_or.csv	1499	14	cellulose,plant fibres	486.644	4	44.12	11.03	1967.36	3.0494e-09
1500	E:/Veroeffentlichungen/Paperinpreparation/PyvsFTIR/pygcms/WWTP_Holdorf_13082015_85x85_15er_pygcms.0_or.csv	1500	14	cellulose,plant fibres	486.644	4	44.12	11.03	1967.36	3.0494e-09
1501	E:/Veroeffentlichungen/Paperinpreparation/PyvsFTIR/pygcms/WWTP_Holdorf_13082015_85x85_15er_pygcms.0_or.csv	1501	14	cellulose,plant fibres	486.644	6.8541	39.7692	5.80225	490.724	7.60622e-10
1502	E:/Veroeffentlichungen/Paperinpreparation/PyvsFTIR/pygcms/WWTP_Holdorf_13082015_85x85_15er_pygcms.0_or.csv	1502	14	cellulose,plant fibres	486.644	6.8541	39.7692	5.80225	490.724	7.60622e-10
1503	E:/Veroeffentlichungen/Paperinpreparation/PyvsFTIR/pygcms/WWTP_Holdorf_13082015_85x85_15er_pygcms.0_or.csv	1503	14	cellulose,plant fibres	486.644	1.63299	22.06	13.5089	1475.52	2.28705e-09
1504	E:/Veroeffentlichungen/Paperinpreparation/PyvsFTIR/pygcms/WWTP_Holdorf_13082015_85x85_15er_pygcms.0_or.csv	1504	14	cellulose,plant fibres	486.644	2.44949	24.6638	10.069	916.488	1.42056e-09
1505	E:/Veroeffentlichungen/Paperinpreparation/PyvsFTIR/pygcms/WWTP_Holdorf_13082015_85x85_15er_pygcms.0_or.csv	1505	14	cellulose,plant fibres	486.644	4	44.12	11.03	1967.36	3.0494e-09
1506	E:/Veroeffentlichungen/Paperinpreparation/PyvsFTIR/pygcms/WWTP_Holdorf_13082015_85x85_15er_pygcms.0_or.csv	1506	14	cellulose,plant fibres	486.644	6.8541	39.7692	5.80225	490.724	7.60622e-10
1507	E:/Veroeffentlichungen/Paperinpreparation/PyvsFTIR/pygcms/WWTP_Holdorf_13082015_85x85_15er_pygcms.0_or.csv	1507	14	cellulose,plant fibres	486.644	2.44949	24.6638	10.069	916.488	1.42056e-09
1508	E:/Veroeffentlichungen/Paperinpreparation/PyvsFTIR/pygcms/WWTP_Holdorf_13082015_85x85_15er_pygcms.0_or.csv	1508	14	cellulose,plant fibres	486.644	2.44949	24.6638	10.069	916.488	1.42056e-09
1509	E:/Veroeffentlichungen/Paperinpreparation/PyvsFTIR/pygcms/WWTP_Holdorf_13082015_85x85_15er_pygcms.0_or.csv	1509	14	cellulose,plant fibres	486.644	2.61803	24.6638	9.42074	802.283	1.24354e-09
1510	E:/Veroeffentlichungen/Paperinpreparation/PyvsFTIR/pygcms/WWTP_Holdorf_13082015_85x85_15er_pygcms.0_or.csv	1510	14	cellulose,plant fibres	486.644	2.44949	24.6638	10.069	916.488	1.42056e-09
1511	E:/Veroeffentlichungen/Paperinpreparation/PyvsFTIR/pygcms/WWTP_Holdorf_13082015_85x85_15er_pygcms.0_or.csv	1511	14	cellulose,plant fibres	486.644	2.61803	24.6638	9.42074	802.283	1.24354e-09
1512	E:/Veroeffentlichungen/Paperinpreparation/PyvsFTIR/pygcms/WWTP_Holdorf_13082015_85x85_15er_pygcms.0_or.csv	1512	14	cellulose,plant fibres	486.644	2.61803	24.6638	9.42074	802.283	1.24354e-09
1513	E:/Veroeffentlichungen/Paperinpreparation/PyvsFTIR/pygcms/WWTP_Holdorf_13082015_85x85_15er_pygcms.0_or.csv	1513	14	cellulose,plant fibres	486.644	1.73205	24.6638	14.2397	1832.98	2.84111e-09
1514	E:/Veroeffentlichungen/Paperinpreparation/PyvsFTIR/pygcms/WWTP_Holdorf_13082015_85x85_15er_pygcms.0_or.csv	1514	14	cellulose,plant fibres	486.644	2.44949	24.6638	10.069	916.488	1.42056e-09
1515	E:/Veroeffentlichungen/Paperinpreparation/PyvsFTIR/pygcms/WWTP_Holdorf_13082015_85x85_15er_pygcms.0_or.csv	1515	14	cellulose,plant fibres	486.644	4	44.12	11.03	1967.36	3.0494e-09
1516	E:/Veroeffentlichungen/Paperinpreparation/PyvsFTIR/pygcms/WWTP_Holdorf_13082015_85x85_15er_pygcms.0_or.csv	1516	14	cellulose,plant fibres	486.644	2.61803	24.6638	9.42074	802.283	1.24354e-09
1517	E:/Veroeffentlichungen/Paperinpreparation/PyvsFTIR/pygcms/WWTP_Holdorf_13082015_85x85_15er_pygcms.0_or.csv	1517	14	cellulose,plant fibres	486.644	2.61803	24.6638	9.42074	802.283	1.24354e-09
1518	E:/Veroeffentlichungen/Paperinpreparation/PyvsFTIR/pygcms/WWTP_Holdorf_13082015_85x85_15er_pygcms.0_or.csv	1518	14	cellulose,plant fibres	486.644	2.44949	24.6638	10.069	916.488	1.42056e-09
1519	E:/Veroeffentlichungen/Paperinpreparation/PyvsFTIR/pygcms/WWTP_Holdorf_13082015_85x85_15er_pygcms.0_or.csv	1519	14	cellulose,plant fibres	486.644	2.44949	24.6638	10.069	916.488	1.42056e-09
1520	E:/Veroeffentlichungen/Paperinpreparation/PyvsFTIR/pygcms/WWTP_Holdorf_13082015_85x85_15er_pygcms.0_or.csv	1520	14	cellulose,plant fibres	486.644	2.61803	24.6638	9.42074	802.283	1.24354e-09
1521	E:/Veroeffentlichungen/Paperinpreparation/PyvsFTIR/pygcms/WWTP_Holdorf_13082015_85x85_15er_pygcms.0_or.csv	1521	14	cellulose,plant fibres	486.644	5.82843	34.8799	5.98445	457.847	7.09663e-10
1522	E:/Veroeffentlichungen/Paperinpreparation/PyvsFTIR/pygcms/WWTP_Holdorf_13082015_85x85_15er_pygcms.0_or.csv	1522	14	cellulose,plant fibres	486.644	1	15.5988	15.5988	1391.13	2.15625e-09
1523	E:/Veroeffentlichungen/Paperinpreparation/PyvsFTIR/pygcms/WWTP_Holdorf_13082015_85x85_15er_pygcms.0_or.csv	1523	14	cellulose,plant fibres	486.644	6.8541	39.7692	5.80225	490.724	7.60622e-10
1524	E:/Veroeffentlichungen/Paperinpreparation/PyvsFTIR/pygcms/WWTP_Holdorf_13082015_85x85_15er_pygcms.0_or.csv	1524	14	cellulose,plant fibres	486.644	4	44.12	11.03	1967.36	3.0494e-09
1525	E:/Veroeffentlichungen/Paperinpreparation/PyvsFTIR/pygcms/WWTP_Holdorf_13082015_85x85_15er_pygcms.0_or.csv	1525	14	cellulose,plant fibres	486.644	2.44949	24.6638	10.069	916.488	1.42056e-09
1526	E:/Veroeffentlichungen/Paperinpreparation/PyvsFTIR/pygcms/WWTP_Holdorf_13082015_85x85_15er_pygcms.0_or.csv	1526	14	cellulose,plant fibres	486.644	4	44.12	11.03	1967.36	3.0494e-09
1527	E:/Veroeffentlichungen/Paperinpreparation/PyvsFTIR/pygcms/WWTP_Holdorf_13082015_85x85_15er_pygcms.0_or.csv	1527	14	cellulose,plant fibres	486.644	2.61803	24.6638	9.42074	802.283	1.24354e-09
1528	E:/Veroeffentlichungen/Paperinpreparation/PyvsFTIR/pygcms/WWTP_Holdorf_13082015_85x85_15er_pygcms.0_or.csv	1528	14	cellulose,plant fibres	486.644	3.60063	31.1976	8.66447	858.423	1.33056e-09
1529	E:/Veroeffentlichungen/Paperinpreparation/PyvsFTIR/pygcms/WWTP_Holdorf_13082015_85x85_15er_pygcms.0_or.csv	1529	14	cellulose,plant fibres	486.644	1	15.5988	15.5988	1391.13	2.15625e-09
1530	E:/Veroeffentlichungen/Paperinpreparation/PyvsFTIR/pygcms/WWTP_Holdorf_13082015_85x85_15er_pygcms.0_or.csv	1530	14	cellulose,plant fibres	486.644	4	44.12	11.03	1967.36	3.0494e-09
1531	E:/Veroeffentlichungen/Paperinpreparation/PyvsFTIR/pygcms/WWTP_Holdorf_13082015_85x85_15er_pygcms.0_or.csv	1531	14	cellulose,plant fibres	486.644	2.44949	24.6638	10.069	916.488	1.42056e-09
1532	E:/Veroeffentlichungen/Paperinpreparation/PyvsFTIR/pygcms/WWTP_Holdorf_13082015_85x85_15er_pygcms.0_or.csv	1532	14	cellulose,plant fibres	486.644	5.82843	34.8799	5.98445	457.847	7.09663e-10
1533	E:/Veroeffentlichungen/Paperinpreparation/PyvsFTIR/pygcms/WWTP_Holdorf_13082015_85x85_15er_pygcms.0_or.csv	1533	14	cellulose,plant fibres	486.644	3.60063	31.1976	8.66447	858.423	1.33056e-09
1534	E:/Veroeffentlichungen/Paperinpreparation/PyvsFTIR/pygcms/WWTP_Holdorf_13082015_85x85_15er_pygcms.0_or.csv	1534	14	cellulose,plant fibres	486.644	4.4712	34.8799	7.80102	777.991	1.20589e-09
1535	E:/Veroeffentlichungen/Paperinpreparation/PyvsFTIR/pygcms/WWTP_Holdorf_13082015_85x85_15er_pygcms.0_or.csv	1535	14	cellulose,plant fibres	486.644	2.61803	24.6638	9.42074	802.283	1.24354e-09
1536	E:/Veroeffentlichungen/Paperinpreparation/PyvsFTIR/pygcms/WWTP_Holdorf_13082015_85x85_15er_pygcms.0_or.csv	1536	14	cellulose,plant fibres	486.644	1.63299	22.06	13.5089	1475.52	2.28705e-09
1537	E:/Veroeffentlichungen/Paperinpreparation/PyvsFTIR/pygcms/WWTP_Holdorf_13082015_85x85_15er_pygcms.0_or.csv	1537	14	cellulose,plant fibres	486.644	4	44.12	11.03	1967.36	3.0494e-09
1538	E:/Veroeffentlichungen/Paperinpreparation/PyvsFTIR/pygcms/WWTP_Holdorf_13082015_85x85_15er_pygcms.0_or.csv	1538	14	cellulose,plant fibres	486.644	6.8541	39.7692	5.80225	490.724	7.60622e-10
1539	E:/Veroeffentlichungen/Paperinpreparation/PyvsFTIR/pygcms/WWTP_Holdorf_13082015_85x85_15er_pygcms.0_or.csv	1539	14	cellulose,plant fibres	486.644	2.61803	24.6638	9.42074	802.283	1.24354e-09
1540	E:/Veroeffentlichungen/Paperinpreparation/PyvsFTIR/pygcms/WWTP_Holdorf_13082015_85x85_15er_pygcms.0_or.csv	1540	14	cellulose,plant fibres	486.644	1.63299	22.06	13.5089	1475.52	2.28705e-09
1541	E:/Veroeffentlichungen/Paperinpreparation/PyvsFTIR/pygcms/WWTP_Holdorf_13082015_85x85_15er_pygcms.0_or.csv	1541	14	cellulose,plant fibres	486.644	4	44.12	11.03	1967.36	3.0494e-09
1542	E:/Veroeffentlichungen/Paperinpreparation/PyvsFTIR/pygcms/WWTP_Holdorf_13082015_85x85_15er_pygcms.0_or.csv	1542	14	cellulose,plant fibres	486.644	6.8541	39.7692	5.80225	490.724	7.60622e-10
1543	E:/Veroeffentlichungen/Paperinpreparation/PyvsFTIR/pygcms/WWTP_Holdorf_13082015_85x85_15er_pygcms.0_or.csv	1543	14	cellulose,plant fibres	486.644	2.61803	24.6638	9.42074	802.283	1.24354e-09
1544	E:/Veroeffentlichungen/Paperinpreparation/PyvsFTIR/pygcms/WWTP_Holdorf_13082015_85x85_15er_pygcms.0_or.csv	1544	14	cellulose,plant fibres	486.644	1	15.5988	15.5988	1391.13	2.15625e-09
1545	E:/Veroeffentlichungen/Paperinpreparation/PyvsFTIR/pygcms/WWTP_Holdorf_13082015_85x85_15er_pygcms.0_or.csv	1545	14	cellulose,plant fibres	486.644	2.61803	24.6638	9.42074	802.283	1.24354e-09
1546	E:/Veroeffentlichungen/Paperinpreparation/PyvsFTIR/pygcms/WWTP_Holdorf_13082015_85x85_15er_pygcms.0_or.csv	1546	14	cellulose,plant fibres	486.644	2.61803	24.6638	9.42074	802.283	1.24354e-09
1547	E:/Veroeffentlichungen/Paperinpreparation/PyvsFTIR/pygcms/WWTP_Holdorf_13082015_85x85_15er_pygcms.0_or.csv	1547	14	cellulose,plant fibres	486.644	2.61803	24.6638	9.42074	802.283	1.24354e-09
1548	E:/Veroeffentlichungen/Paperinpreparation/PyvsFTIR/pygcms/WWTP_Holdorf_13082015_85x85_15er_pygcms.0_or.csv	1548	14	cellulose,plant fibres	486.644	2.61803	24.6638	9.42074	802.283	1.24354e-09
1549	E:/Veroeffentlichungen/Paperinpreparation/PyvsFTIR/pygcms/WWTP_Holdorf_13082015_85x85_15er_pygcms.0_or.csv	1549	14	cellulose,plant fibres	486.644	2.61803	24.6638	9.42074	802.283	1.24354e-09
1550	E:/Veroeffentlichungen/Paperinpreparation/PyvsFTIR/pygcms/WWTP_Holdorf_13082015_85x85_15er_pygcms.0_or.csv	1550	14	cellulose,plant fibres	486.644	5.82843	34.8799	5.98445	457.847	7.09663e-10
1551	E:/Veroeffentlichungen/Paperinpreparation/PyvsFTIR/pygcms/WWTP_Holdorf_13082015_85x85_15er_pygcms.0_or.csv	1551	14	cellulose,plant fibres	486.644	4.4712	34.8799	7.80102	777.991	1.20589e-09
1552	E:/Veroeffentlichungen/Paperinpreparation/PyvsFTIR/pygcms/WWTP_Holdorf_13082015_85x85_15er_pygcms.0_or.csv	1552	14	cellulose,plant fibres	486.644	5.82843	34.8799	5.98445	457.847	7.09663e-10
1553	E:/Veroeffentlichungen/Paperinpreparation/PyvsFTIR/pygcms/WWTP_Holdorf_13082015_85x85_15er_pygcms.0_or.csv	1553	14	cellulose,plant fibres	486.644	4	44.12	11.03	1967.36	3.0494e-09
1554	E:/Veroeffentlichungen/Paperinpreparation/PyvsFTIR/pygcms/WWTP_Holdorf_13082015_85x85_15er_pygcms.0_or.csv	1554	14	cellulose,plant fibres	486.644	1.63299	22.06	13.5089	1475.52	2.28705e-09
1555	E:/Veroeffentlichungen/Paperinpreparation/PyvsFTIR/pygcms/WWTP_Holdorf_13082015_85x85_15er_pygcms.0_or.csv	1555	14	cellulose,plant fibres	486.644	1.63299	22.06	13.5089	1475.52	2.28705e-09
1556	E:/Veroeffentlichungen/Paperinpreparation/PyvsFTIR/pygcms/WWTP_Holdorf_13082015_85x85_15er_pygcms.0_or.csv	1556	14	cellulose,plant fibres	486.644	2.44949	24.6638	10.069	916.488	1.42056e-09
1557	E:/Veroeffentlichungen/Paperinpreparation/PyvsFTIR/pygcms/WWTP_Holdorf_13082015_85x85_15er_pygcms.0_or.csv	1557	14	cellulose,plant fibres	486.644	2.61803	24.6638	9.42074	802.283	1.24354e-09
1558	E:/Veroeffentlichungen/Paperinpreparation/PyvsFTIR/pygcms/WWTP_Holdorf_13082015_85x85_15er_pygcms.0_or.csv	1558	14	cellulose,plant fibres	486.644	2.44949	24.6638	10.069	916.488	1.42056e-09
1559	E:/Veroeffentlichungen/Paperinpreparation/PyvsFTIR/pygcms/WWTP_Holdorf_13082015_85x85_15er_pygcms.0_or.csv	1559	14	cellulose,plant fibres	486.644	2.61803	24.6638	9.42074	802.283	1.24354e-09
1560	E:/Veroeffentlichungen/Paperinpreparation/PyvsFTIR/pygcms/WWTP_Holdorf_13082015_85x85_15er_pygcms.0_or.csv	1560	14	cellulose,plant fibres	486.644	2.61803	24.6638	9.42074	802.283	1.24354e-09
1561	E:/Veroeffentlichungen/Paperinpreparation/PyvsFTIR/pygcms/WWTP_Holdorf_13082015_85x85_15er_pygcms.0_or.csv	1561	14	cellulose,plant fibres	486.644	2.44949	24.6638	10.069	916.488	1.42056e-09
1562	E:/Veroeffentlichungen/Paperinpreparation/PyvsFTIR/pygcms/WWTP_Holdorf_13082015_85x85_15er_pygcms.0_or.csv	1562	14	cellulose,plant fibres	486.644	2.61803	24.6638	9.42074	802.283	1.24354e-09
1563	E:/Veroeffentlichungen/Paperinpreparation/PyvsFTIR/pygcms/WWTP_Holdorf_13082015_85x85_15er_pygcms.0_or.csv	1563	14	cellulose,plant fibres	486.644	2.44949	24.6638	10.069	916.488	1.42056e-09
1564	E:/Veroeffentlichungen/Paperinpreparation/PyvsFTIR/pygcms/WWTP_Holdorf_13082015_85x85_15er_pygcms.0_or.csv	1564	14	cellulose,plant fibres	486.644	2.44949	24.6638	10.069	916.488	1.42056e-09
1565	E:/Veroeffentlichungen/Paperinpreparation/PyvsFTIR/pygcms/WWTP_Holdorf_13082015_85x85_15er_pygcms.0_or.csv	1565	14	cellulose,plant fibres	486.644	4	44.12	11.03	1967.36	3.0494e-09
1566	E:/Veroeffentlichungen/Paperinpreparation/PyvsFTIR/pygcms/WWTP_Holdorf_13082015_85x85_15er_pygcms.0_or.csv	1566	14	cellulose,plant fibres	486.644	2.61803	24.6638	9.42074	802.283	1.24354e-09
1567	E:/Veroeffentlichungen/Paperinpreparation/PyvsFTIR/pygcms/WWTP_Holdorf_13082015_85x85_15er_pygcms.0_or.csv	1567	14	cellulose,plant fibres	486.644	5.82843	34.8799	5.98445	457.847	7.09663e-10
1568	E:/Veroeffentlichungen/Paperinpreparation/PyvsFTIR/pygcms/WWTP_Holdorf_13082015_85x85_15er_pygcms.0_or.csv	1568	14	cellulose,plant fibres	486.644	2.44949	24.6638	10.069	916.488	1.42056e-09
1569	E:/Veroeffentlichungen/Paperinpreparation/PyvsFTIR/pygcms/WWTP_Holdorf_13082015_85x85_15er_pygcms.0_or.csv	1569	14	cellulose,plant fibres	486.644	4	44.12	11.03	1967.36	3.0494e-09
1570	E:/Veroeffentlichungen/Paperinpreparation/PyvsFTIR/pygcms/WWTP_Holdorf_13082015_85x85_15er_pygcms.0_or.csv	1570	14	cellulose,plant fibres	486.644	1.63299	22.06	13.5089	1475.52	2.28705e-09
1571	E:/Veroeffentlichungen/Paperinpreparation/PyvsFTIR/pygcms/WWTP_Holdorf_13082015_85x85_15er_pygcms.0_or.csv	1571	14	cellulose,plant fibres	486.644	2.44949	24.6638	10.069	916.488	1.42056e-09
1572	E:/Veroeffentlichungen/Paperinpreparation/PyvsFTIR/pygcms/WWTP_Holdorf_13082015_85x85_15er_pygcms.0_or.csv	1572	14	cellulose,plant fibres	486.644	1.63299	22.06	13.5089	1475.52	2.28705e-09
1573	E:/Veroeffentlichungen/Paperinpreparation/PyvsFTIR/pygcms/WWTP_Holdorf_13082015_85x85_15er_pygcms.0_or.csv	1573	14	cellulose,plant fibres	486.644	2.44949	24.6638	10.069	916.488	1.42056e-09
1574	E:/Veroeffentlichungen/Paperinpreparation/PyvsFTIR/pygcms/WWTP_Holdorf_13082015_85x85_15er_pygcms.0_or.csv	1574	14	cellulose,plant fibres	486.644	4.4712	34.8799	7.80102	777.991	1.20589e-09
1575	E:/Veroeffentlichungen/Paperinpreparation/PyvsFTIR/pygcms/WWTP_Holdorf_13082015_85x85_15er_pygcms.0_or.csv	1575	14	cellulose,plant fibres	486.644	4	44.12	11.03	1967.36	3.0494e-09
1576	E:/Veroeffentlichungen/Paperinpreparation/PyvsFTIR/pygcms/WWTP_Holdorf_13082015_85x85_15er_pygcms.0_or.csv	1576	14	cellulose,plant fibres	486.644	2.44949	24.6638	10.069	916.488	1.42056e-09
1577	E:/Veroeffentlichungen/Paperinpreparation/PyvsFTIR/pygcms/WWTP_Holdorf_13082015_85x85_15er_pygcms.0_or.csv	1577	14	cellulose,plant fibres	486.644	2.61803	24.6638	9.42074	802.283	1.24354e-09
1578	E:/Veroeffentlichungen/Paperinpreparation/PyvsFTIR/pygcms/WWTP_Holdorf_13082015_85x85_15er_pygcms.0_or.csv	1578	14	cellulose,plant fibres	486.644	4.4712	34.8799	7.80102	777.991	1.20589e-09
1579	E:/Veroeffentlichungen/Paperinpreparation/PyvsFTIR/pygcms/WWTP_Holdorf_13082015_85x85_15er_pygcms.0_or.csv	1579	14	cellulose,plant fibres	486.644	4	44.12	11.03	1967.36	3.0494e-09
1580	E:/Veroeffentlichungen/Paperinpreparation/PyvsFTIR/pygcms/WWTP_Holdorf_13082015_85x85_15er_pygcms.0_or.csv	1580	14	cellulose,plant fibres	486.644	1	15.5988	15.5988	1391.13	2.15625e-09
1581	E:/Veroeffentlichungen/Paperinpreparation/PyvsFTIR/pygcms/WWTP_Holdorf_13082015_85x85_15er_pygcms.0_or.csv	1581	14	cellulose,plant fibres	486.644	2.61803	24.6638	9.42074	802.283	1.24354e-09
1582	E:/Veroeffentlichungen/Paperinpreparation/PyvsFTIR/pygcms/WWTP_Holdorf_13082015_85x85_15er_pygcms.0_or.csv	1582	14	cellulose,plant fibres	486.644	2.44949	24.6638	10.069	916.488	1.42056e-09
1583	E:/Veroeffentlichungen/Paperinpreparation/PyvsFTIR/pygcms/WWTP_Holdorf_13082015_85x85_15er_pygcms.0_or.csv	1583	14	cellulose,plant fibres	486.644	1.63299	22.06	13.5089	1475.52	2.28705e-09
1584	E:/Veroeffentlichungen/Paperinpreparation/PyvsFTIR/pygcms/WWTP_Holdorf_13082015_85x85_15er_pygcms.0_or.csv	1584	14	cellulose,plant fibres	486.644	1	15.5988	15.5988	1391.13	2.15625e-09
1585	E:/Veroeffentlichungen/Paperinpreparation/PyvsFTIR/pygcms/WWTP_Holdorf_13082015_85x85_15er_pygcms.0_or.csv	1585	14	cellulose,plant fibres	486.644	2.61803	24.6638	9.42074	802.283	1.24354e-09
1586	E:/Veroeffentlichungen/Paperinpreparation/PyvsFTIR/pygcms/WWTP_Holdorf_13082015_85x85_15er_pygcms.0_or.csv	1586	14	cellulose,plant fibres	486.644	4	44.12	11.03	1967.36	3.0494e-09
1587	E:/Veroeffentlichungen/Paperinpreparation/PyvsFTIR/pygcms/WWTP_Holdorf_13082015_85x85_15er_pygcms.0_or.csv	1587	14	cellulose,plant fibres	486.644	2.44949	24.6638	10.069	916.488	1.42056e-09
1588	E:/Veroeffentlichungen/Paperinpreparation/PyvsFTIR/pygcms/WWTP_Holdorf_13082015_85x85_15er_pygcms.0_or.csv	1588	14	cellulose,plant fibres	486.644	2.61803	24.6638	9.42074	802.283	1.24354e-09
1589	E:/Veroeffentlichungen/Paperinpreparation/PyvsFTIR/pygcms/WWTP_Holdorf_13082015_85x85_15er_pygcms.0_or.csv	1589	14	cellulose,plant fibres	486.644	2.44949	24.6638	10.069	916.488	1.42056e-09
1590	E:/Veroeffentlichungen/Paperinpreparation/PyvsFTIR/pygcms/WWTP_Holdorf_13082015_85x85_15er_pygcms.0_or.csv	1590	14	cellulose,plant fibres	486.644	5.82843	34.8799	5.98445	457.847	7.09663e-10
1591	E:/Veroeffentlichungen/Paperinpreparation/PyvsFTIR/pygcms/WWTP_Holdorf_13082015_85x85_15er_pygcms.0_or.csv	1591	14	cellulose,plant fibres	486.644	4.4712	34.8799	7.80102	777.991	1.20589e-09
1592	E:/Veroeffentlichungen/Paperinpreparation/PyvsFTIR/pygcms/WWTP_Holdorf_13082015_85x85_15er_pygcms.0_or.csv	1592	14	cellulose,plant fibres	486.644	2.61803	24.6638	9.42074	802.283	1.24354e-09
1593	E:/Veroeffentlichungen/Paperinpreparation/PyvsFTIR/pygcms/WWTP_Holdorf_13082015_85x85_15er_pygcms.0_or.csv	1593	14	cellulose,plant fibres	486.644	2.44949	24.6638	10.069	916.488	1.42056e-09
1594	E:/Veroeffentlichungen/Paperinpreparation/PyvsFTIR/pygcms/WWTP_Holdorf_13082015_85x85_15er_pygcms.0_or.csv	1594	14	cellulose,plant fibres	486.644	1.63299	22.06	13.5089	1475.52	2.28705e-09
1595	E:/Veroeffentlichungen/Paperinpreparation/PyvsFTIR/pygcms/WWTP_Holdorf_13082015_85x85_15er_pygcms.0_or.csv	1595	14	cellulose,plant fibres	486.644	5.82843	34.8799	5.98445	457.847	7.09663e-10
1596	E:/Veroeffentlichungen/Paperinpreparation/PyvsFTIR/pygcms/WWTP_Holdorf_13082015_85x85_15er_pygcms.0_or.csv	1596	14	cellulose,plant fibres	486.644	2.61803	24.6638	9.42074	802.283	1.24354e-09
1597	E:/Veroeffentlichungen/Paperinpreparation/PyvsFTIR/pygcms/WWTP_Holdorf_13082015_85x85_15er_pygcms.0_or.csv	1597	14	cellulose,plant fibres	486.644	2.44949	24.6638	10.069	916.488	1.42056e-09
1598	E:/Veroeffentlichungen/Paperinpreparation/PyvsFTIR/pygcms/WWTP_Holdorf_13082015_85x85_15er_pygcms.0_or.csv	1598	14	cellulose,plant fibres	486.644	2.44949	24.6638	10.069	916.488	1.42056e-09
1599	E:/Veroeffentlichungen/Paperinpreparation/PyvsFTIR/pygcms/WWTP_Holdorf_13082015_85x85_15er_pygcms.0_or.csv	1599	14	cellulose,plant fibres	486.644	4	44.12	11.03	1967.36	3.0494e-09
1600	E:/Veroeffentlichungen/Paperinpreparation/PyvsFTIR/pygcms/WWTP_Holdorf_13082015_85x85_15er_pygcms.0_or.csv	1600	14	cellulose,plant fibres	486.644	4	44.12	11.03	1967.36	3.0494e-09
1601	E:/Veroeffentlichungen/Paperinpreparation/PyvsFTIR/pygcms/WWTP_Holdorf_13082015_85x85_15er_pygcms.0_or.csv	1601	14	cellulose,plant fibres	486.644	6.8541	39.7692	5.80225	490.724	7.60622e-10
1602	E:/Veroeffentlichungen/Paperinpreparation/PyvsFTIR/pygcms/WWTP_Holdorf_13082015_85x85_15er_pygcms.0_or.csv	1602	14	cellulose,plant fibres	486.644	6.8541	39.7692	5.80225	490.724	7.60622e-10
1603	E:/Veroeffentlichungen/Paperinpreparation/PyvsFTIR/pygcms/WWTP_Holdorf_13082015_85x85_15er_pygcms.0_or.csv	1603	14	cellulose,plant fibres	486.644	2.61803	24.6638	9.42074	802.283	1.24354e-09
1604	E:/Veroeffentlichungen/Paperinpreparation/PyvsFTIR/pygcms/WWTP_Holdorf_13082015_85x85_15er_pygcms.0_or.csv	1604	14	cellulose,plant fibres	486.644	2.44949	24.6638	10.069	916.488	1.42056e-09
1605	E:/Veroeffentlichungen/Paperinpreparation/PyvsFTIR/pygcms/WWTP_Holdorf_13082015_85x85_15er_pygcms.0_or.csv	1605	14	cellulose,plant fibres	486.644	1.63299	22.06	13.5089	1475.52	2.28705e-09
1606	E:/Veroeffentlichungen/Paperinpreparation/PyvsFTIR/pygcms/WWTP_Holdorf_13082015_85x85_15er_pygcms.0_or.csv	1606	14	cellulose,plant fibres	486.644	6.8541	39.7692	5.80225	490.724	7.60622e-10
1607	E:/Veroeffentlichungen/Paperinpreparation/PyvsFTIR/pygcms/WWTP_Holdorf_13082015_85x85_15er_pygcms.0_or.csv	1607	14	cellulose,plant fibres	486.644	5.82843	34.8799	5.98445	457.847	7.09663e-10
1608	E:/Veroeffentlichungen/Paperinpreparation/PyvsFTIR/pygcms/WWTP_Holdorf_13082015_85x85_15er_pygcms.0_or.csv	1608	14	cellulose,plant fibres	486.644	4.4712	34.8799	7.80102	777.991	1.20589e-09
1609	E:/Veroeffentlichungen/Paperinpreparation/PyvsFTIR/pygcms/WWTP_Holdorf_13082015_85x85_15er_pygcms.0_or.csv	1609	14	cellulose,plant fibres	486.644	6.8541	39.7692	5.80225	490.724	7.60622e-10
1610	E:/Veroeffentlichungen/Paperinpreparation/PyvsFTIR/pygcms/WWTP_Holdorf_13082015_85x85_15er_pygcms.0_or.csv	1610	14	cellulose,plant fibres	486.644	3.60063	31.1976	8.66447	858.423	1.33056e-09
1611	E:/Veroeffentlichungen/Paperinpreparation/PyvsFTIR/pygcms/WWTP_Holdorf_13082015_85x85_15er_pygcms.0_or.csv	1611	14	cellulose,plant fibres	486.644	6.8541	39.7692	5.80225	490.724	7.60622e-10
1612	E:/Veroeffentlichungen/Paperinpreparation/PyvsFTIR/pygcms/WWTP_Holdorf_13082015_85x85_15er_pygcms.0_or.csv	1612	14	cellulose,plant fibres	486.644	1.63299	22.06	13.5089	1475.52	2.28705e-09
1613	E:/Veroeffentlichungen/Paperinpreparation/PyvsFTIR/pygcms/WWTP_Holdorf_13082015_85x85_15er_pygcms.0_or.csv	1613	14	cellulose,plant fibres	486.644	2.61803	24.6638	9.42074	802.283	1.24354e-09
1614	E:/Veroeffentlichungen/Paperinpreparation/PyvsFTIR/pygcms/WWTP_Holdorf_13082015_85x85_15er_pygcms.0_or.csv	1614	14	cellulose,plant fibres	486.644	1.63299	22.06	13.5089	1475.52	2.28705e-09
1615	E:/Veroeffentlichungen/Paperinpreparation/PyvsFTIR/pygcms/WWTP_Holdorf_13082015_85x85_15er_pygcms.0_or.csv	1615	14	cellulose,plant fibres	486.644	6.8541	39.7692	5.80225	490.724	7.60622e-10
1616	E:/Veroeffentlichungen/Paperinpreparation/PyvsFTIR/pygcms/WWTP_Holdorf_13082015_85x85_15er_pygcms.0_or.csv	1616	14	cellulose,plant fibres	486.644	6.8541	39.7692	5.80225	490.724	7.60622e-10
1617	E:/Veroeffentlichungen/Paperinpreparation/PyvsFTIR/pygcms/WWTP_Holdorf_13082015_85x85_15er_pygcms.0_or.csv	1617	14	cellulose,plant fibres	486.644	4.4712	34.8799	7.80102	777.991	1.20589e-09
1618	E:/Veroeffentlichungen/Paperinpreparation/PyvsFTIR/pygcms/WWTP_Holdorf_13082015_85x85_15er_pygcms.0_or.csv	1618	14	cellulose,plant fibres	486.644	4	44.12	11.03	1967.36	3.0494e-09
1619	E:/Veroeffentlichungen/Paperinpreparation/PyvsFTIR/pygcms/WWTP_Holdorf_13082015_85x85_15er_pygcms.0_or.csv	1619	14	cellulose,plant fibres	486.644	2.44949	24.6638	10.069	916.488	1.42056e-09
1620	E:/Veroeffentlichungen/Paperinpreparation/PyvsFTIR/pygcms/WWTP_Holdorf_13082015_85x85_15er_pygcms.0_or.csv	1620	14	cellulose,plant fibres	486.644	3.60063	31.1976	8.66447	858.423	1.33056e-09
1621	E:/Veroeffentlichungen/Paperinpreparation/PyvsFTIR/pygcms/WWTP_Holdorf_13082015_85x85_15er_pygcms.0_or.csv	1621	14	cellulose,plant fibres	486.644	6.16566	39.7692	6.45012	606.428	9.39963e-10
1622	E:/Veroeffentlichungen/Paperinpreparation/PyvsFTIR/pygcms/WWTP_Holdorf_13082015_85x85_15er_pygcms.0_or.csv	1622	14	cellulose,plant fibres	486.644	6.8541	39.7692	5.80225	490.724	7.60622e-10
1623	E:/Veroeffentlichungen/Paperinpreparation/PyvsFTIR/pygcms/WWTP_Holdorf_13082015_85x85_15er_pygcms.0_or.csv	1623	14	cellulose,plant fibres	486.644	2.44949	24.6638	10.069	916.488	1.42056e-09
1624	E:/Veroeffentlichungen/Paperinpreparation/PyvsFTIR/pygcms/WWTP_Holdorf_13082015_85x85_15er_pygcms.0_or.csv	1624	14	cellulose,plant fibres	486.644	2.61803	24.6638	9.42074	802.283	1.24354e-09
1625	E:/Veroeffentlichungen/Paperinpreparation/PyvsFTIR/pygcms/WWTP_Holdorf_13082015_85x85_15er_pygcms.0_or.csv	1625	14	cellulose,plant fibres	486.644	2.44949	24.6638	10.069	916.488	1.42056e-09
1626	E:/Veroeffentlichungen/Paperinpreparation/PyvsFTIR/pygcms/WWTP_Holdorf_13082015_85x85_15er_pygcms.0_or.csv	1626	14	cellulose,plant fibres	486.644	2.61803	24.6638	9.42074	802.283	1.24354e-09
1627	E:/Veroeffentlichungen/Paperinpreparation/PyvsFTIR/pygcms/WWTP_Holdorf_13082015_85x85_15er_pygcms.0_or.csv	1627	14	cellulose,plant fibres	486.644	2.44949	24.6638	10.069	916.488	1.42056e-09
1628	E:/Veroeffentlichungen/Paperinpreparation/PyvsFTIR/pygcms/WWTP_Holdorf_13082015_85x85_15er_pygcms.0_or.csv	1628	14	cellulose,plant fibres	486.644	5.82843	34.8799	5.98445	457.847	7.09663e-10
1629	E:/Veroeffentlichungen/Paperinpreparation/PyvsFTIR/pygcms/WWTP_Holdorf_13082015_85x85_15er_pygcms.0_or.csv	1629	14	cellulose,plant fibres	486.644	6.8541	39.7692	5.80225	490.724	7.60622e-10
1630	E:/Veroeffentlichungen/Paperinpreparation/PyvsFTIR/pygcms/WWTP_Holdorf_13082015_85x85_15er_pygcms.0_or.csv	1630	14	cellulose,plant fibres	486.644	2.61803	24.6638	9.42074	802.283	1.24354e-09
1631	E:/Veroeffentlichungen/Paperinpreparation/PyvsFTIR/pygcms/WWTP_Holdorf_13082015_85x85_15er_pygcms.0_or.csv	1631	14	cellulose,plant fibres	486.644	2.44949	24.6638	10.069	916.488	1.42056e-09
1632	E:/Veroeffentlichungen/Paperinpreparation/PyvsFTIR/pygcms/WWTP_Holdorf_13082015_85x85_15er_pygcms.0_or.csv	1632	14	cellulose,plant fibres	486.644	5.82843	34.8799	5.98445	457.847	7.09663e-10
1633	E:/Veroeffentlichungen/Paperinpreparation/PyvsFTIR/pygcms/WWTP_Holdorf_13082015_85x85_15er_pygcms.0_or.csv	1633	14	cellulose,plant fibres	486.644	1.63299	22.06	13.5089	1475.52	2.28705e-09
1634	E:/Veroeffentlichungen/Paperinpreparation/PyvsFTIR/pygcms/WWTP_Holdorf_13082015_85x85_15er_pygcms.0_or.csv	1634	14	cellulose,plant fibres	486.644	4	44.12	11.03	1967.36	3.0494e-09
1635	E:/Veroeffentlichungen/Paperinpreparation/PyvsFTIR/pygcms/WWTP_Holdorf_13082015_85x85_15er_pygcms.0_or.csv	1635	14	cellulose,plant fibres	486.644	1.63299	22.06	13.5089	1475.52	2.28705e-09
1636	E:/Veroeffentlichungen/Paperinpreparation/PyvsFTIR/pygcms/WWTP_Holdorf_13082015_85x85_15er_pygcms.0_or.csv	1636	14	cellulose,plant fibres	364.983	4.39107	24.6638	5.61682	285.192	4.42048e-10
1637	E:/Veroeffentlichungen/Paperinpreparation/PyvsFTIR/pygcms/WWTP_Holdorf_13082015_85x85_15er_pygcms.0_or.csv	1637	14	cellulose,plant fibres	364.983	3	33.09	11.03	1475.52	2.28705e-09
1638	E:/Veroeffentlichungen/Paperinpreparation/PyvsFTIR/pygcms/WWTP_Holdorf_13082015_85x85_15er_pygcms.0_or.csv	1638	14	cellulose,plant fibres	364.983	1.73205	15.5988	9.00596	463.711	7.18751e-10
1639	E:/Veroeffentlichungen/Paperinpreparation/PyvsFTIR/pygcms/WWTP_Holdorf_13082015_85x85_15er_pygcms.0_or.csv	1639	14	cellulose,plant fibres	364.983	1.73205	15.5988	9.00596	463.711	7.18751e-10
1640	E:/Veroeffentlichungen/Paperinpreparation/PyvsFTIR/pygcms/WWTP_Holdorf_13082015_85x85_15er_pygcms.0_or.csv	1640	14	cellulose,plant fibres	364.983	1.73205	15.5988	9.00596	463.711	7.18751e-10
1641	E:/Veroeffentlichungen/Paperinpreparation/PyvsFTIR/pygcms/WWTP_Holdorf_13082015_85x85_15er_pygcms.0_or.csv	1641	14	cellulose,plant fibres	364.983	3	33.09	11.03	1475.52	2.28705e-09
1642	E:/Veroeffentlichungen/Paperinpreparation/PyvsFTIR/pygcms/WWTP_Holdorf_13082015_85x85_15er_pygcms.0_or.csv	1642	14	cellulose,plant fibres	364.983	1.73205	15.5988	9.00596	463.711	7.18751e-10
1643	E:/Veroeffentlichungen/Paperinpreparation/PyvsFTIR/pygcms/WWTP_Holdorf_13082015_85x85_15er_pygcms.0_or.csv	1643	14	cellulose,plant fibres	364.983	3	33.09	11.03	1475.52	2.28705e-09
1644	E:/Veroeffentlichungen/Paperinpreparation/PyvsFTIR/pygcms/WWTP_Holdorf_13082015_85x85_15er_pygcms.0_or.csv	1644	14	cellulose,plant fibres	364.983	1.73205	15.5988	9.00596	463.711	7.18751e-10
1645	E:/Veroeffentlichungen/Paperinpreparation/PyvsFTIR/pygcms/WWTP_Holdorf_13082015_85x85_15er_pygcms.0_or.csv	1645	14	cellulose,plant fibres	364.983	3	33.09	11.03	1475.52	2.28705e-09
1646	E:/Veroeffentlichungen/Paperinpreparation/PyvsFTIR/pygcms/WWTP_Holdorf_13082015_85x85_15er_pygcms.0_or.csv	1646	14	cellulose,plant fibres	364.983	4.39107	24.6638	5.61682	285.192	4.42048e-10
1647	E:/Veroeffentlichungen/Paperinpreparation/PyvsFTIR/pygcms/WWTP_Holdorf_13082015_85x85_15er_pygcms.0_or.csv	1647	14	cellulose,plant fibres	364.983	1.73205	15.5988	9.00596	463.711	7.18751e-10
1648	E:/Veroeffentlichungen/Paperinpreparation/PyvsFTIR/pygcms/WWTP_Holdorf_13082015_85x85_15er_pygcms.0_or.csv	1648	14	cellulose,plant fibres	364.983	4.39107	24.6638	5.61682	285.192	4.42048e-10
1649	E:/Veroeffentlichungen/Paperinpreparation/PyvsFTIR/pygcms/WWTP_Holdorf_13082015_85x85_15er_pygcms.0_or.csv	1649	14	cellulose,plant fibres	364.983	4.39107	24.6638	5.61682	285.192	4.42048e-10
1650	E:/Veroeffentlichungen/Paperinpreparation/PyvsFTIR/pygcms/WWTP_Holdorf_13082015_85x85_15er_pygcms.0_or.csv	1650	14	cellulose,plant fibres	364.983	4.39107	24.6638	5.61682	285.192	4.42048e-10
1651	E:/Veroeffentlichungen/Paperinpreparation/PyvsFTIR/pygcms/WWTP_Holdorf_13082015_85x85_15er_pygcms.0_or.csv	1651	14	cellulose,plant fibres	364.983	4.39107	24.6638	5.61682	285.192	4.42048e-10
1652	E:/Veroeffentlichungen/Paperinpreparation/PyvsFTIR/pygcms/WWTP_Holdorf_13082015_85x85_15er_pygcms.0_or.csv	1652	14	cellulose,plant fibres	364.983	3	33.09	11.03	1475.52	2.28705e-09
1653	E:/Veroeffentlichungen/Paperinpreparation/PyvsFTIR/pygcms/WWTP_Holdorf_13082015_85x85_15er_pygcms.0_or.csv	1653	14	cellulose,plant fibres	364.983	3	33.09	11.03	1475.52	2.28705e-09
1654	E:/Veroeffentlichungen/Paperinpreparation/PyvsFTIR/pygcms/WWTP_Holdorf_13082015_85x85_15er_pygcms.0_or.csv	1654	14	cellulose,plant fibres	364.983	3	33.09	11.03	1475.52	2.28705e-09
1655	E:/Veroeffentlichungen/Paperinpreparation/PyvsFTIR/pygcms/WWTP_Holdorf_13082015_85x85_15er_pygcms.0_or.csv	1655	14	cellulose,plant fibres	364.983	1.73205	15.5988	9.00596	463.711	7.18751e-10
1656	E:/Veroeffentlichungen/Paperinpreparation/PyvsFTIR/pygcms/WWTP_Holdorf_13082015_85x85_15er_pygcms.0_or.csv	1656	14	cellulose,plant fibres	364.983	3	33.09	11.03	1475.52	2.28705e-09
1657	E:/Veroeffentlichungen/Paperinpreparation/PyvsFTIR/pygcms/WWTP_Holdorf_13082015_85x85_15er_pygcms.0_or.csv	1657	14	cellulose,plant fibres	364.983	4.39107	24.6638	5.61682	285.192	4.42048e-10
1658	E:/Veroeffentlichungen/Paperinpreparation/PyvsFTIR/pygcms/WWTP_Holdorf_13082015_85x85_15er_pygcms.0_or.csv	1658	14	cellulose,plant fibres	364.983	1.73205	15.5988	9.00596	463.711	7.18751e-10
1659	E:/Veroeffentlichungen/Paperinpreparation/PyvsFTIR/pygcms/WWTP_Holdorf_13082015_85x85_15er_pygcms.0_or.csv	1659	14	cellulose,plant fibres	364.983	1.73205	15.5988	9.00596	463.711	7.18751e-10
1660	E:/Veroeffentlichungen/Paperinpreparation/PyvsFTIR/pygcms/WWTP_Holdorf_13082015_85x85_15er_pygcms.0_or.csv	1660	14	cellulose,plant fibres	364.983	4.39107	24.6638	5.61682	285.192	4.42048e-10
1661	E:/Veroeffentlichungen/Paperinpreparation/PyvsFTIR/pygcms/WWTP_Holdorf_13082015_85x85_15er_pygcms.0_or.csv	1661	14	cellulose,plant fibres	364.983	1.73205	15.5988	9.00596	463.711	7.18751e-10
1662	E:/Veroeffentlichungen/Paperinpreparation/PyvsFTIR/pygcms/WWTP_Holdorf_13082015_85x85_15er_pygcms.0_or.csv	1662	14	cellulose,plant fibres	364.983	1.73205	15.5988	9.00596	463.711	7.18751e-10
1663	E:/Veroeffentlichungen/Paperinpreparation/PyvsFTIR/pygcms/WWTP_Holdorf_13082015_85x85_15er_pygcms.0_or.csv	1663	14	cellulose,plant fibres	364.983	3	33.09	11.03	1475.52	2.28705e-09
1664	E:/Veroeffentlichungen/Paperinpreparation/PyvsFTIR/pygcms/WWTP_Holdorf_13082015_85x85_15er_pygcms.0_or.csv	1664	14	cellulose,plant fibres	364.983	4.39107	24.6638	5.61682	285.192	4.42048e-10
1665	E:/Veroeffentlichungen/Paperinpreparation/PyvsFTIR/pygcms/WWTP_Holdorf_13082015_85x85_15er_pygcms.0_or.csv	1665	14	cellulose,plant fibres	364.983	1.73205	15.5988	9.00596	463.711	7.18751e-10
1666	E:/Veroeffentlichungen/Paperinpreparation/PyvsFTIR/pygcms/WWTP_Holdorf_13082015_85x85_15er_pygcms.0_or.csv	1666	14	cellulose,plant fibres	364.983	3	33.09	11.03	1475.52	2.28705e-09
1667	E:/Veroeffentlichungen/Paperinpreparation/PyvsFTIR/pygcms/WWTP_Holdorf_13082015_85x85_15er_pygcms.0_or.csv	1667	14	cellulose,plant fibres	364.983	3	33.09	11.03	1475.52	2.28705e-09
1668	E:/Veroeffentlichungen/Paperinpreparation/PyvsFTIR/pygcms/WWTP_Holdorf_13082015_85x85_15er_pygcms.0_or.csv	1668	14	cellulose,plant fibres	364.983	1.73205	15.5988	9.00596	463.711	7.18751e-10
1669	E:/Veroeffentlichungen/Paperinpreparation/PyvsFTIR/pygcms/WWTP_Holdorf_13082015_85x85_15er_pygcms.0_or.csv	1669	14	cellulose,plant fibres	364.983	1.73205	15.5988	9.00596	463.711	7.18751e-10
1670	E:/Veroeffentlichungen/Paperinpreparation/PyvsFTIR/pygcms/WWTP_Holdorf_13082015_85x85_15er_pygcms.0_or.csv	1670	14	cellulose,plant fibres	364.983	3	33.09	11.03	1475.52	2.28705e-09
1671	E:/Veroeffentlichungen/Paperinpreparation/PyvsFTIR/pygcms/WWTP_Holdorf_13082015_85x85_15er_pygcms.0_or.csv	1671	14	cellulose,plant fibres	364.983	4.39107	24.6638	5.61682	285.192	4.42048e-10
1672	E:/Veroeffentlichungen/Paperinpreparation/PyvsFTIR/pygcms/WWTP_Holdorf_13082015_85x85_15er_pygcms.0_or.csv	1672	14	cellulose,plant fibres	364.983	3	33.09	11.03	1475.52	2.28705e-09
1673	E:/Veroeffentlichungen/Paperinpreparation/PyvsFTIR/pygcms/WWTP_Holdorf_13082015_85x85_15er_pygcms.0_or.csv	1673	14	cellulose,plant fibres	364.983	3	33.09	11.03	1475.52	2.28705e-09
1674	E:/Veroeffentlichungen/Paperinpreparation/PyvsFTIR/pygcms/WWTP_Holdorf_13082015_85x85_15er_pygcms.0_or.csv	1674	14	cellulose,plant fibres	364.983	4.39107	24.6638	5.61682	285.192	4.42048e-10
1675	E:/Veroeffentlichungen/Paperinpreparation/PyvsFTIR/pygcms/WWTP_Holdorf_13082015_85x85_15er_pygcms.0_or.csv	1675	14	cellulose,plant fibres	364.983	3	33.09	11.03	1475.52	2.28705e-09
1676	E:/Veroeffentlichungen/Paperinpreparation/PyvsFTIR/pygcms/WWTP_Holdorf_13082015_85x85_15er_pygcms.0_or.csv	1676	14	cellulose,plant fibres	364.983	3	33.09	11.03	1475.52	2.28705e-09
1677	E:/Veroeffentlichungen/Paperinpreparation/PyvsFTIR/pygcms/WWTP_Holdorf_13082015_85x85_15er_pygcms.0_or.csv	1677	14	cellulose,plant fibres	364.983	1.73205	15.5988	9.00596	463.711	7.18751e-10
1678	E:/Veroeffentlichungen/Paperinpreparation/PyvsFTIR/pygcms/WWTP_Holdorf_13082015_85x85_15er_pygcms.0_or.csv	1678	14	cellulose,plant fibres	364.983	3	33.09	11.03	1475.52	2.28705e-09
1679	E:/Veroeffentlichungen/Paperinpreparation/PyvsFTIR/pygcms/WWTP_Holdorf_13082015_85x85_15er_pygcms.0_or.csv	1679	14	cellulose,plant fibres	364.983	1.73205	15.5988	9.00596	463.711	7.18751e-10
1680	E:/Veroeffentlichungen/Paperinpreparation/PyvsFTIR/pygcms/WWTP_Holdorf_13082015_85x85_15er_pygcms.0_or.csv	1680	14	cellulose,plant fibres	364.983	1.73205	15.5988	9.00596	463.711	7.18751e-10
1681	E:/Veroeffentlichungen/Paperinpreparation/PyvsFTIR/pygcms/WWTP_Holdorf_13082015_85x85_15er_pygcms.0_or.csv	1681	14	cellulose,plant fibres	364.983	1.73205	15.5988	9.00596	463.711	7.18751e-10
1682	E:/Veroeffentlichungen/Paperinpreparation/PyvsFTIR/pygcms/WWTP_Holdorf_13082015_85x85_15er_pygcms.0_or.csv	1682	14	cellulose,plant fibres	364.983	1.73205	15.5988	9.00596	463.711	7.18751e-10
1683	E:/Veroeffentlichungen/Paperinpreparation/PyvsFTIR/pygcms/WWTP_Holdorf_13082015_85x85_15er_pygcms.0_or.csv	1683	14	cellulose,plant fibres	364.983	1.73205	15.5988	9.00596	463.711	7.18751e-10
1684	E:/Veroeffentlichungen/Paperinpreparation/PyvsFTIR/pygcms/WWTP_Holdorf_13082015_85x85_15er_pygcms.0_or.csv	1684	14	cellulose,plant fibres	364.983	1.73205	15.5988	9.00596	463.711	7.18751e-10
1685	E:/Veroeffentlichungen/Paperinpreparation/PyvsFTIR/pygcms/WWTP_Holdorf_13082015_85x85_15er_pygcms.0_or.csv	1685	14	cellulose,plant fibres	364.983	3	33.09	11.03	1475.52	2.28705e-09
1686	E:/Veroeffentlichungen/Paperinpreparation/PyvsFTIR/pygcms/WWTP_Holdorf_13082015_85x85_15er_pygcms.0_or.csv	1686	14	cellulose,plant fibres	364.983	3	33.09	11.03	1475.52	2.28705e-09
1687	E:/Veroeffentlichungen/Paperinpreparation/PyvsFTIR/pygcms/WWTP_Holdorf_13082015_85x85_15er_pygcms.0_or.csv	1687	14	cellulose,plant fibres	364.983	3	33.09	11.03	1475.52	2.28705e-09
1688	E:/Veroeffentlichungen/Paperinpreparation/PyvsFTIR/pygcms/WWTP_Holdorf_13082015_85x85_15er_pygcms.0_or.csv	1688	14	cellulose,plant fibres	364.983	3	33.09	11.03	1475.52	2.28705e-09
1689	E:/Veroeffentlichungen/Paperinpreparation/PyvsFTIR/pygcms/WWTP_Holdorf_13082015_85x85_15er_pygcms.0_or.csv	1689	14	cellulose,plant fibres	364.983	1.73205	15.5988	9.00596	463.711	7.18751e-10
1690	E:/Veroeffentlichungen/Paperinpreparation/PyvsFTIR/pygcms/WWTP_Holdorf_13082015_85x85_15er_pygcms.0_or.csv	1690	14	cellulose,plant fibres	364.983	1.73205	15.5988	9.00596	463.711	7.18751e-10
1691	E:/Veroeffentlichungen/Paperinpreparation/PyvsFTIR/pygcms/WWTP_Holdorf_13082015_85x85_15er_pygcms.0_or.csv	1691	14	cellulose,plant fibres	364.983	4.39107	24.6638	5.61682	285.192	4.42048e-10
1692	E:/Veroeffentlichungen/Paperinpreparation/PyvsFTIR/pygcms/WWTP_Holdorf_13082015_85x85_15er_pygcms.0_or.csv	1692	14	cellulose,plant fibres	364.983	3	33.09	11.03	1475.52	2.28705e-09
1693	E:/Veroeffentlichungen/Paperinpreparation/PyvsFTIR/pygcms/WWTP_Holdorf_13082015_85x85_15er_pygcms.0_or.csv	1693	14	cellulose,plant fibres	364.983	1.73205	15.5988	9.00596	463.711	7.18751e-10
1694	E:/Veroeffentlichungen/Paperinpreparation/PyvsFTIR/pygcms/WWTP_Holdorf_13082015_85x85_15er_pygcms.0_or.csv	1694	14	cellulose,plant fibres	364.983	3	33.09	11.03	1475.52	2.28705e-09
1695	E:/Veroeffentlichungen/Paperinpreparation/PyvsFTIR/pygcms/WWTP_Holdorf_13082015_85x85_15er_pygcms.0_or.csv	1695	14	cellulose,plant fibres	364.983	3	33.09	11.03	1475.52	2.28705e-09
1696	E:/Veroeffentlichungen/Paperinpreparation/PyvsFTIR/pygcms/WWTP_Holdorf_13082015_85x85_15er_pygcms.0_or.csv	1696	14	cellulose,plant fibres	364.983	1.73205	15.5988	9.00596	463.711	7.18751e-10
1697	E:/Veroeffentlichungen/Paperinpreparation/PyvsFTIR/pygcms/WWTP_Holdorf_13082015_85x85_15er_pygcms.0_or.csv	1697	14	cellulose,plant fibres	364.983	1.73205	15.5988	9.00596	463.711	7.18751e-10
1698	E:/Veroeffentlichungen/Paperinpreparation/PyvsFTIR/pygcms/WWTP_Holdorf_13082015_85x85_15er_pygcms.0_or.csv	1698	14	cellulose,plant fibres	364.983	1.73205	15.5988	9.00596	463.711	7.18751e-10
1699	E:/Veroeffentlichungen/Paperinpreparation/PyvsFTIR/pygcms/WWTP_Holdorf_13082015_85x85_15er_pygcms.0_or.csv	1699	14	cellulose,plant fibres	364.983	3	33.09	11.03	1475.52	2.28705e-09
1700	E:/Veroeffentlichungen/Paperinpreparation/PyvsFTIR/pygcms/WWTP_Holdorf_13082015_85x85_15er_pygcms.0_or.csv	1700	14	cellulose,plant fibres	364.983	4.39107	24.6638	5.61682	285.192	4.42048e-10
1701	E:/Veroeffentlichungen/Paperinpreparation/PyvsFTIR/pygcms/WWTP_Holdorf_13082015_85x85_15er_pygcms.0_or.csv	1701	14	cellulose,plant fibres	364.983	1.73205	15.5988	9.00596	463.711	7.18751e-10
1702	E:/Veroeffentlichungen/Paperinpreparation/PyvsFTIR/pygcms/WWTP_Holdorf_13082015_85x85_15er_pygcms.0_or.csv	1702	14	cellulose,plant fibres	364.983	3	33.09	11.03	1475.52	2.28705e-09
1703	E:/Veroeffentlichungen/Paperinpreparation/PyvsFTIR/pygcms/WWTP_Holdorf_13082015_85x85_15er_pygcms.0_or.csv	1703	14	cellulose,plant fibres	364.983	4.39107	24.6638	5.61682	285.192	4.42048e-10
1704	E:/Veroeffentlichungen/Paperinpreparation/PyvsFTIR/pygcms/WWTP_Holdorf_13082015_85x85_15er_pygcms.0_or.csv	1704	14	cellulose,plant fibres	364.983	3	33.09	11.03	1475.52	2.28705e-09
1705	E:/Veroeffentlichungen/Paperinpreparation/PyvsFTIR/pygcms/WWTP_Holdorf_13082015_85x85_15er_pygcms.0_or.csv	1705	14	cellulose,plant fibres	364.983	4.39107	24.6638	5.61682	285.192	4.42048e-10
1706	E:/Veroeffentlichungen/Paperinpreparation/PyvsFTIR/pygcms/WWTP_Holdorf_13082015_85x85_15er_pygcms.0_or.csv	1706	14	cellulose,plant fibres	364.983	3	33.09	11.03	1475.52	2.28705e-09
1707	E:/Veroeffentlichungen/Paperinpreparation/PyvsFTIR/pygcms/WWTP_Holdorf_13082015_85x85_15er_pygcms.0_or.csv	1707	14	cellulose,plant fibres	364.983	4.39107	24.6638	5.61682	285.192	4.42048e-10
1708	E:/Veroeffentlichungen/Paperinpreparation/PyvsFTIR/pygcms/WWTP_Holdorf_13082015_85x85_15er_pygcms.0_or.csv	1708	14	cellulose,plant fibres	364.983	1.73205	15.5988	9.00596	463.711	7.18751e-10
1709	E:/Veroeffentlichungen/Paperinpreparation/PyvsFTIR/pygcms/WWTP_Holdorf_13082015_85x85_15er_pygcms.0_or.csv	1709	14	cellulose,plant fibres	364.983	1.73205	15.5988	9.00596	463.711	7.18751e-10
1710	E:/Veroeffentlichungen/Paperinpreparation/PyvsFTIR/pygcms/WWTP_Holdorf_13082015_85x85_15er_pygcms.0_or.csv	1710	14	cellulose,plant fibres	364.983	3	33.09	11.03	1475.52	2.28705e-09
1711	E:/Veroeffentlichungen/Paperinpreparation/PyvsFTIR/pygcms/WWTP_Holdorf_13082015_85x85_15er_pygcms.0_or.csv	1711	14	cellulose,plant fibres	364.983	3	33.09	11.03	1475.52	2.28705e-09
1712	E:/Veroeffentlichungen/Paperinpreparation/PyvsFTIR/pygcms/WWTP_Holdorf_13082015_85x85_15er_pygcms.0_or.csv	1712	14	cellulose,plant fibres	364.983	1.73205	15.5988	9.00596	463.711	7.18751e-10
1713	E:/Veroeffentlichungen/Paperinpreparation/PyvsFTIR/pygcms/WWTP_Holdorf_13082015_85x85_15er_pygcms.0_or.csv	1713	14	cellulose,plant fibres	364.983	1.73205	15.5988	9.00596	463.711	7.18751e-10
1714	E:/Veroeffentlichungen/Paperinpreparation/PyvsFTIR/pygcms/WWTP_Holdorf_13082015_85x85_15er_pygcms.0_or.csv	1714	14	cellulose,plant fibres	364.983	1.73205	15.5988	9.00596	463.711	7.18751e-10
1715	E:/Veroeffentlichungen/Paperinpreparation/PyvsFTIR/pygcms/WWTP_Holdorf_13082015_85x85_15er_pygcms.0_or.csv	1715	14	cellulose,plant fibres	364.983	3	33.09	11.03	1475.52	2.28705e-09
1716	E:/Veroeffentlichungen/Paperinpreparation/PyvsFTIR/pygcms/WWTP_Holdorf_13082015_85x85_15er_pygcms.0_or.csv	1716	14	cellulose,plant fibres	364.983	3	33.09	11.03	1475.52	2.28705e-09
1717	E:/Veroeffentlichungen/Paperinpreparation/PyvsFTIR/pygcms/WWTP_Holdorf_13082015_85x85_15er_pygcms.0_or.csv	1717	14	cellulose,plant fibres	364.983	1.73205	15.5988	9.00596	463.711	7.18751e-10
1718	E:/Veroeffentlichungen/Paperinpreparation/PyvsFTIR/pygcms/WWTP_Holdorf_13082015_85x85_15er_pygcms.0_or.csv	1718	14	cellulose,plant fibres	364.983	1.73205	15.5988	9.00596	463.711	7.18751e-10
1719	E:/Veroeffentlichungen/Paperinpreparation/PyvsFTIR/pygcms/WWTP_Holdorf_13082015_85x85_15er_pygcms.0_or.csv	1719	14	cellulose,plant fibres	364.983	1.73205	15.5988	9.00596	463.711	7.18751e-10
1720	E:/Veroeffentlichungen/Paperinpreparation/PyvsFTIR/pygcms/WWTP_Holdorf_13082015_85x85_15er_pygcms.0_or.csv	1720	14	cellulose,plant fibres	364.983	3	33.09	11.03	1475.52	2.28705e-09
1721	E:/Veroeffentlichungen/Paperinpreparation/PyvsFTIR/pygcms/WWTP_Holdorf_13082015_85x85_15er_pygcms.0_or.csv	1721	14	cellulose,plant fibres	364.983	3	33.09	11.03	1475.52	2.28705e-09
1722	E:/Veroeffentlichungen/Paperinpreparation/PyvsFTIR/pygcms/WWTP_Holdorf_13082015_85x85_15er_pygcms.0_or.csv	1722	14	cellulose,plant fibres	364.983	1.73205	15.5988	9.00596	463.711	7.18751e-10
1723	E:/Veroeffentlichungen/Paperinpreparation/PyvsFTIR/pygcms/WWTP_Holdorf_13082015_85x85_15er_pygcms.0_or.csv	1723	14	cellulose,plant fibres	364.983	3	33.09	11.03	1475.52	2.28705e-09
1724	E:/Veroeffentlichungen/Paperinpreparation/PyvsFTIR/pygcms/WWTP_Holdorf_13082015_85x85_15er_pygcms.0_or.csv	1724	14	cellulose,plant fibres	364.983	1.73205	15.5988	9.00596	463.711	7.18751e-10
1725	E:/Veroeffentlichungen/Paperinpreparation/PyvsFTIR/pygcms/WWTP_Holdorf_13082015_85x85_15er_pygcms.0_or.csv	1725	14	cellulose,plant fibres	364.983	4.39107	24.6638	5.61682	285.192	4.42048e-10
1726	E:/Veroeffentlichungen/Paperinpreparation/PyvsFTIR/pygcms/WWTP_Holdorf_13082015_85x85_15er_pygcms.0_or.csv	1726	14	cellulose,plant fibres	364.983	1.73205	15.5988	9.00596	463.711	7.18751e-10
1727	E:/Veroeffentlichungen/Paperinpreparation/PyvsFTIR/pygcms/WWTP_Holdorf_13082015_85x85_15er_pygcms.0_or.csv	1727	14	cellulose,plant fibres	364.983	4.39107	24.6638	5.61682	285.192	4.42048e-10
1728	E:/Veroeffentlichungen/Paperinpreparation/PyvsFTIR/pygcms/WWTP_Holdorf_13082015_85x85_15er_pygcms.0_or.csv	1728	14	cellulose,plant fibres	364.983	3	33.09	11.03	1475.52	2.28705e-09
1729	E:/Veroeffentlichungen/Paperinpreparation/PyvsFTIR/pygcms/WWTP_Holdorf_13082015_85x85_15er_pygcms.0_or.csv	1729	14	cellulose,plant fibres	364.983	3	33.09	11.03	1475.52	2.28705e-09
1730	E:/Veroeffentlichungen/Paperinpreparation/PyvsFTIR/pygcms/WWTP_Holdorf_13082015_85x85_15er_pygcms.0_or.csv	1730	14	cellulose,plant fibres	364.983	3	33.09	11.03	1475.52	2.28705e-09
1731	E:/Veroeffentlichungen/Paperinpreparation/PyvsFTIR/pygcms/WWTP_Holdorf_13082015_85x85_15er_pygcms.0_or.csv	1731	14	cellulose,plant fibres	364.983	3	33.09	11.03	1475.52	2.28705e-09
1732	E:/Veroeffentlichungen/Paperinpreparation/PyvsFTIR/pygcms/WWTP_Holdorf_13082015_85x85_15er_pygcms.0_or.csv	1732	14	cellulose,plant fibres	364.983	4.39107	24.6638	5.61682	285.192	4.42048e-10
1733	E:/Veroeffentlichungen/Paperinpreparation/PyvsFTIR/pygcms/WWTP_Holdorf_13082015_85x85_15er_pygcms.0_or.csv	1733	14	cellulose,plant fibres	364.983	3	33.09	11.03	1475.52	2.28705e-09
1734	E:/Veroeffentlichungen/Paperinpreparation/PyvsFTIR/pygcms/WWTP_Holdorf_13082015_85x85_15er_pygcms.0_or.csv	1734	14	cellulose,plant fibres	364.983	1.73205	15.5988	9.00596	463.711	7.18751e-10
1735	E:/Veroeffentlichungen/Paperinpreparation/PyvsFTIR/pygcms/WWTP_Holdorf_13082015_85x85_15er_pygcms.0_or.csv	1735	14	cellulose,plant fibres	364.983	1.73205	15.5988	9.00596	463.711	7.18751e-10
1736	E:/Veroeffentlichungen/Paperinpreparation/PyvsFTIR/pygcms/WWTP_Holdorf_13082015_85x85_15er_pygcms.0_or.csv	1736	14	cellulose,plant fibres	364.983	4.39107	24.6638	5.61682	285.192	4.42048e-10
1737	E:/Veroeffentlichungen/Paperinpreparation/PyvsFTIR/pygcms/WWTP_Holdorf_13082015_85x85_15er_pygcms.0_or.csv	1737	14	cellulose,plant fibres	364.983	3	33.09	11.03	1475.52	2.28705e-09
1738	E:/Veroeffentlichungen/Paperinpreparation/PyvsFTIR/pygcms/WWTP_Holdorf_13082015_85x85_15er_pygcms.0_or.csv	1738	14	cellulose,plant fibres	364.983	3	33.09	11.03	1475.52	2.28705e-09
1739	E:/Veroeffentlichungen/Paperinpreparation/PyvsFTIR/pygcms/WWTP_Holdorf_13082015_85x85_15er_pygcms.0_or.csv	1739	14	cellulose,plant fibres	364.983	1.73205	15.5988	9.00596	463.711	7.18751e-10
1740	E:/Veroeffentlichungen/Paperinpreparation/PyvsFTIR/pygcms/WWTP_Holdorf_13082015_85x85_15er_pygcms.0_or.csv	1740	14	cellulose,plant fibres	364.983	4.39107	24.6638	5.61682	285.192	4.42048e-10
1741	E:/Veroeffentlichungen/Paperinpreparation/PyvsFTIR/pygcms/WWTP_Holdorf_13082015_85x85_15er_pygcms.0_or.csv	1741	14	cellulose,plant fibres	364.983	1.73205	15.5988	9.00596	463.711	7.18751e-10
1742	E:/Veroeffentlichungen/Paperinpreparation/PyvsFTIR/pygcms/WWTP_Holdorf_13082015_85x85_15er_pygcms.0_or.csv	1742	14	cellulose,plant fibres	364.983	3	33.09	11.03	1475.52	2.28705e-09
1743	E:/Veroeffentlichungen/Paperinpreparation/PyvsFTIR/pygcms/WWTP_Holdorf_13082015_85x85_15er_pygcms.0_or.csv	1743	14	cellulose,plant fibres	364.983	3	33.09	11.03	1475.52	2.28705e-09
1744	E:/Veroeffentlichungen/Paperinpreparation/PyvsFTIR/pygcms/WWTP_Holdorf_13082015_85x85_15er_pygcms.0_or.csv	1744	14	cellulose,plant fibres	364.983	1.73205	15.5988	9.00596	463.711	7.18751e-10
1745	E:/Veroeffentlichungen/Paperinpreparation/PyvsFTIR/pygcms/WWTP_Holdorf_13082015_85x85_15er_pygcms.0_or.csv	1745	14	cellulose,plant fibres	364.983	1.73205	15.5988	9.00596	463.711	7.18751e-10
1746	E:/Veroeffentlichungen/Paperinpreparation/PyvsFTIR/pygcms/WWTP_Holdorf_13082015_85x85_15er_pygcms.0_or.csv	1746	14	cellulose,plant fibres	364.983	4.39107	24.6638	5.61682	285.192	4.42048e-10
1747	E:/Veroeffentlichungen/Paperinpreparation/PyvsFTIR/pygcms/WWTP_Holdorf_13082015_85x85_15er_pygcms.0_or.csv	1747	14	cellulose,plant fibres	364.983	4.39107	24.6638	5.61682	285.192	4.42048e-10
1748	E:/Veroeffentlichungen/Paperinpreparation/PyvsFTIR/pygcms/WWTP_Holdorf_13082015_85x85_15er_pygcms.0_or.csv	1748	14	cellulose,plant fibres	364.983	3	33.09	11.03	1475.52	2.28705e-09
1749	E:/Veroeffentlichungen/Paperinpreparation/PyvsFTIR/pygcms/WWTP_Holdorf_13082015_85x85_15er_pygcms.0_or.csv	1749	14	cellulose,plant fibres	364.983	3	33.09	11.03	1475.52	2.28705e-09
1750	E:/Veroeffentlichungen/Paperinpreparation/PyvsFTIR/pygcms/WWTP_Holdorf_13082015_85x85_15er_pygcms.0_or.csv	1750	14	cellulose,plant fibres	364.983	1.73205	15.5988	9.00596	463.711	7.18751e-10
1751	E:/Veroeffentlichungen/Paperinpreparation/PyvsFTIR/pygcms/WWTP_Holdorf_13082015_85x85_15er_pygcms.0_or.csv	1751	14	cellulose,plant fibres	364.983	3	33.09	11.03	1475.52	2.28705e-09
1752	E:/Veroeffentlichungen/Paperinpreparation/PyvsFTIR/pygcms/WWTP_Holdorf_13082015_85x85_15er_pygcms.0_or.csv	1752	14	cellulose,plant fibres	364.983	3	33.09	11.03	1475.52	2.28705e-09
1753	E:/Veroeffentlichungen/Paperinpreparation/PyvsFTIR/pygcms/WWTP_Holdorf_13082015_85x85_15er_pygcms.0_or.csv	1753	14	cellulose,plant fibres	364.983	4.39107	24.6638	5.61682	285.192	4.42048e-10
1754	E:/Veroeffentlichungen/Paperinpreparation/PyvsFTIR/pygcms/WWTP_Holdorf_13082015_85x85_15er_pygcms.0_or.csv	1754	14	cellulose,plant fibres	364.983	4.39107	24.6638	5.61682	285.192	4.42048e-10
1755	E:/Veroeffentlichungen/Paperinpreparation/PyvsFTIR/pygcms/WWTP_Holdorf_13082015_85x85_15er_pygcms.0_or.csv	1755	14	cellulose,plant fibres	364.983	3	33.09	11.03	1475.52	2.28705e-09
1756	E:/Veroeffentlichungen/Paperinpreparation/PyvsFTIR/pygcms/WWTP_Holdorf_13082015_85x85_15er_pygcms.0_or.csv	1756	14	cellulose,plant fibres	364.983	1.73205	15.5988	9.00596	463.711	7.18751e-10
1757	E:/Veroeffentlichungen/Paperinpreparation/PyvsFTIR/pygcms/WWTP_Holdorf_13082015_85x85_15er_pygcms.0_or.csv	1757	14	cellulose,plant fibres	364.983	3	33.09	11.03	1475.52	2.28705e-09
1758	E:/Veroeffentlichungen/Paperinpreparation/PyvsFTIR/pygcms/WWTP_Holdorf_13082015_85x85_15er_pygcms.0_or.csv	1758	14	cellulose,plant fibres	364.983	3	33.09	11.03	1475.52	2.28705e-09
1759	E:/Veroeffentlichungen/Paperinpreparation/PyvsFTIR/pygcms/WWTP_Holdorf_13082015_85x85_15er_pygcms.0_or.csv	1759	14	cellulose,plant fibres	364.983	3	33.09	11.03	1475.52	2.28705e-09
1760	E:/Veroeffentlichungen/Paperinpreparation/PyvsFTIR/pygcms/WWTP_Holdorf_13082015_85x85_15er_pygcms.0_or.csv	1760	14	cellulose,plant fibres	364.983	3	33.09	11.03	1475.52	2.28705e-09
1761	E:/Veroeffentlichungen/Paperinpreparation/PyvsFTIR/pygcms/WWTP_Holdorf_13082015_85x85_15er_pygcms.0_or.csv	1761	14	cellulose,plant fibres	364.983	4.39107	24.6638	5.61682	285.192	4.42048e-10
1762	E:/Veroeffentlichungen/Paperinpreparation/PyvsFTIR/pygcms/WWTP_Holdorf_13082015_85x85_15er_pygcms.0_or.csv	1762	14	cellulose,plant fibres	364.983	3	33.09	11.03	1475.52	2.28705e-09
1763	E:/Veroeffentlichungen/Paperinpreparation/PyvsFTIR/pygcms/WWTP_Holdorf_13082015_85x85_15er_pygcms.0_or.csv	1763	14	cellulose,plant fibres	364.983	1.73205	15.5988	9.00596	463.711	7.18751e-10
1764	E:/Veroeffentlichungen/Paperinpreparation/PyvsFTIR/pygcms/WWTP_Holdorf_13082015_85x85_15er_pygcms.0_or.csv	1764	14	cellulose,plant fibres	364.983	1.73205	15.5988	9.00596	463.711	7.18751e-10
1765	E:/Veroeffentlichungen/Paperinpreparation/PyvsFTIR/pygcms/WWTP_Holdorf_13082015_85x85_15er_pygcms.0_or.csv	1765	14	cellulose,plant fibres	364.983	1.73205	15.5988	9.00596	463.711	7.18751e-10
1766	E:/Veroeffentlichungen/Paperinpreparation/PyvsFTIR/pygcms/WWTP_Holdorf_13082015_85x85_15er_pygcms.0_or.csv	1766	14	cellulose,plant fibres	364.983	3	33.09	11.03	1475.52	2.28705e-09
1767	E:/Veroeffentlichungen/Paperinpreparation/PyvsFTIR/pygcms/WWTP_Holdorf_13082015_85x85_15er_pygcms.0_or.csv	1767	14	cellulose,plant fibres	364.983	3	33.09	11.03	1475.52	2.28705e-09
1768	E:/Veroeffentlichungen/Paperinpreparation/PyvsFTIR/pygcms/WWTP_Holdorf_13082015_85x85_15er_pygcms.0_or.csv	1768	14	cellulose,plant fibres	364.983	4.39107	24.6638	5.61682	285.192	4.42048e-10
1769	E:/Veroeffentlichungen/Paperinpreparation/PyvsFTIR/pygcms/WWTP_Holdorf_13082015_85x85_15er_pygcms.0_or.csv	1769	14	cellulose,plant fibres	364.983	1.73205	15.5988	9.00596	463.711	7.18751e-10
1770	E:/Veroeffentlichungen/Paperinpreparation/PyvsFTIR/pygcms/WWTP_Holdorf_13082015_85x85_15er_pygcms.0_or.csv	1770	14	cellulose,plant fibres	364.983	3	33.09	11.03	1475.52	2.28705e-09
1771	E:/Veroeffentlichungen/Paperinpreparation/PyvsFTIR/pygcms/WWTP_Holdorf_13082015_85x85_15er_pygcms.0_or.csv	1771	14	cellulose,plant fibres	364.983	1.73205	15.5988	9.00596	463.711	7.18751e-10
1772	E:/Veroeffentlichungen/Paperinpreparation/PyvsFTIR/pygcms/WWTP_Holdorf_13082015_85x85_15er_pygcms.0_or.csv	1772	14	cellulose,plant fibres	364.983	1.73205	15.5988	9.00596	463.711	7.18751e-10
1773	E:/Veroeffentlichungen/Paperinpreparation/PyvsFTIR/pygcms/WWTP_Holdorf_13082015_85x85_15er_pygcms.0_or.csv	1773	14	cellulose,plant fibres	364.983	4.39107	24.6638	5.61682	285.192	4.42048e-10
1774	E:/Veroeffentlichungen/Paperinpreparation/PyvsFTIR/pygcms/WWTP_Holdorf_13082015_85x85_15er_pygcms.0_or.csv	1774	14	cellulose,plant fibres	364.983	3	33.09	11.03	1475.52	2.28705e-09
1775	E:/Veroeffentlichungen/Paperinpreparation/PyvsFTIR/pygcms/WWTP_Holdorf_13082015_85x85_15er_pygcms.0_or.csv	1775	14	cellulose,plant fibres	364.983	3	33.09	11.03	1475.52	2.28705e-09
1776	E:/Veroeffentlichungen/Paperinpreparation/PyvsFTIR/pygcms/WWTP_Holdorf_13082015_85x85_15er_pygcms.0_or.csv	1776	14	cellulose,plant fibres	364.983	1.73205	15.5988	9.00596	463.711	7.18751e-10
1777	E:/Veroeffentlichungen/Paperinpreparation/PyvsFTIR/pygcms/WWTP_Holdorf_13082015_85x85_15er_pygcms.0_or.csv	1777	14	cellulose,plant fibres	364.983	3	33.09	11.03	1475.52	2.28705e-09
1778	E:/Veroeffentlichungen/Paperinpreparation/PyvsFTIR/pygcms/WWTP_Holdorf_13082015_85x85_15er_pygcms.0_or.csv	1778	14	cellulose,plant fibres	364.983	3	33.09	11.03	1475.52	2.28705e-09
1779	E:/Veroeffentlichungen/Paperinpreparation/PyvsFTIR/pygcms/WWTP_Holdorf_13082015_85x85_15er_pygcms.0_or.csv	1779	14	cellulose,plant fibres	364.983	1.73205	15.5988	9.00596	463.711	7.18751e-10
1780	E:/Veroeffentlichungen/Paperinpreparation/PyvsFTIR/pygcms/WWTP_Holdorf_13082015_85x85_15er_pygcms.0_or.csv	1780	14	cellulose,plant fibres	364.983	3	33.09	11.03	1475.52	2.28705e-09
1781	E:/Veroeffentlichungen/Paperinpreparation/PyvsFTIR/pygcms/WWTP_Holdorf_13082015_85x85_15er_pygcms.0_or.csv	1781	14	cellulose,plant fibres	364.983	4.39107	24.6638	5.61682	285.192	4.42048e-10
1782	E:/Veroeffentlichungen/Paperinpreparation/PyvsFTIR/pygcms/WWTP_Holdorf_13082015_85x85_15er_pygcms.0_or.csv	1782	14	cellulose,plant fibres	243.322	2	22.06	11.03	983.679	1.5247e-09
1783	E:/Veroeffentlichungen/Paperinpreparation/PyvsFTIR/pygcms/WWTP_Holdorf_13082015_85x85_15er_pygcms.0_or.csv	1783	14	cellulose,plant fibres	243.322	2	22.06	11.03	983.679	1.5247e-09
1784	E:/Veroeffentlichungen/Paperinpreparation/PyvsFTIR/pygcms/WWTP_Holdorf_13082015_85x85_15er_pygcms.0_or.csv	1784	14	cellulose,plant fibres	243.322	2	22.06	11.03	983.679	1.5247e-09
1785	E:/Veroeffentlichungen/Paperinpreparation/PyvsFTIR/pygcms/WWTP_Holdorf_13082015_85x85_15er_pygcms.0_or.csv	1785	14	cellulose,plant fibres	243.322	2	22.06	11.03	983.679	1.5247e-09
1786	E:/Veroeffentlichungen/Paperinpreparation/PyvsFTIR/pygcms/WWTP_Holdorf_13082015_85x85_15er_pygcms.0_or.csv	1786	14	cellulose,plant fibres	243.322	2	22.06	11.03	983.679	1.5247e-09
1787	E:/Veroeffentlichungen/Paperinpreparation/PyvsFTIR/pygcms/WWTP_Holdorf_13082015_85x85_15er_pygcms.0_or.csv	1787	14	cellulose,plant fibres	243.322	2	22.06	11.03	983.679	1.5247e-09
1788	E:/Veroeffentlichungen/Paperinpreparation/PyvsFTIR/pygcms/WWTP_Holdorf_13082015_85x85_15er_pygcms.0_or.csv	1788	14	cellulose,plant fibres	243.322	2	22.06	11.03	983.679	1.5247e-09
1789	E:/Veroeffentlichungen/Paperinpreparation/PyvsFTIR/pygcms/WWTP_Holdorf_13082015_85x85_15er_pygcms.0_or.csv	1789	14	cellulose,plant fibres	243.322	2	22.06	11.03	983.679	1.5247e-09
1790	E:/Veroeffentlichungen/Paperinpreparation/PyvsFTIR/pygcms/WWTP_Holdorf_13082015_85x85_15er_pygcms.0_or.csv	1790	14	cellulose,plant fibres	243.322	2	22.06	11.03	983.679	1.5247e-09
1791	E:/Veroeffentlichungen/Paperinpreparation/PyvsFTIR/pygcms/WWTP_Holdorf_13082015_85x85_15er_pygcms.0_or.csv	1791	14	cellulose,plant fibres	243.322	2	22.06	11.03	983.679	1.5247e-09
1792	E:/Veroeffentlichungen/Paperinpreparation/PyvsFTIR/pygcms/WWTP_Holdorf_13082015_85x85_15er_pygcms.0_or.csv	1792	14	cellulose,plant fibres	243.322	2	22.06	11.03	983.679	1.5247e-09
1793	E:/Veroeffentlichungen/Paperinpreparation/PyvsFTIR/pygcms/WWTP_Holdorf_13082015_85x85_15er_pygcms.0_or.csv	1793	14	cellulose,plant fibres	243.322	2	22.06	11.03	983.679	1.5247e-09
1794	E:/Veroeffentlichungen/Paperinpreparation/PyvsFTIR/pygcms/WWTP_Holdorf_13082015_85x85_15er_pygcms.0_or.csv	1794	14	cellulose,plant fibres	243.322	2	22.06	11.03	983.679	1.5247e-09
1795	E:/Veroeffentlichungen/Paperinpreparation/PyvsFTIR/pygcms/WWTP_Holdorf_13082015_85x85_15er_pygcms.0_or.csv	1795	14	cellulose,plant fibres	243.322	2	22.06	11.03	983.679	1.5247e-09
1796	E:/Veroeffentlichungen/Paperinpreparation/PyvsFTIR/pygcms/WWTP_Holdorf_13082015_85x85_15er_pygcms.0_or.csv	1796	14	cellulose,plant fibres	243.322	2	22.06	11.03	983.679	1.5247e-09
1797	E:/Veroeffentlichungen/Paperinpreparation/PyvsFTIR/pygcms/WWTP_Holdorf_13082015_85x85_15er_pygcms.0_or.csv	1797	14	cellulose,plant fibres	243.322	2	22.06	11.03	983.679	1.5247e-09
1798	E:/Veroeffentlichungen/Paperinpreparation/PyvsFTIR/pygcms/WWTP_Holdorf_13082015_85x85_15er_pygcms.0_or.csv	1798	14	cellulose,plant fibres	243.322	2	22.06	11.03	983.679	1.5247e-09
1799	E:/Veroeffentlichungen/Paperinpreparation/PyvsFTIR/pygcms/WWTP_Holdorf_13082015_85x85_15er_pygcms.0_or.csv	1799	14	cellulose,plant fibres	243.322	2	22.06	11.03	983.679	1.5247e-09
1800	E:/Veroeffentlichungen/Paperinpreparation/PyvsFTIR/pygcms/WWTP_Holdorf_13082015_85x85_15er_pygcms.0_or.csv	1800	14	cellulose,plant fibres	243.322	2	22.06	11.03	983.679	1.5247e-09
1801	E:/Veroeffentlichungen/Paperinpreparation/PyvsFTIR/pygcms/WWTP_Holdorf_13082015_85x85_15er_pygcms.0_or.csv	1801	14	cellulose,plant fibres	243.322	2	22.06	11.03	983.679	1.5247e-09
1802	E:/Veroeffentlichungen/Paperinpreparation/PyvsFTIR/pygcms/WWTP_Holdorf_13082015_85x85_15er_pygcms.0_or.csv	1802	14	cellulose,plant fibres	243.322	2	22.06	11.03	983.679	1.5247e-09
1803	E:/Veroeffentlichungen/Paperinpreparation/PyvsFTIR/pygcms/WWTP_Holdorf_13082015_85x85_15er_pygcms.0_or.csv	1803	14	cellulose,plant fibres	243.322	2	22.06	11.03	983.679	1.5247e-09
1804	E:/Veroeffentlichungen/Paperinpreparation/PyvsFTIR/pygcms/WWTP_Holdorf_13082015_85x85_15er_pygcms.0_or.csv	1804	14	cellulose,plant fibres	243.322	2	22.06	11.03	983.679	1.5247e-09
1805	E:/Veroeffentlichungen/Paperinpreparation/PyvsFTIR/pygcms/WWTP_Holdorf_13082015_85x85_15er_pygcms.0_or.csv	1805	14	cellulose,plant fibres	243.322	2	22.06	11.03	983.679	1.5247e-09
1806	E:/Veroeffentlichungen/Paperinpreparation/PyvsFTIR/pygcms/WWTP_Holdorf_13082015_85x85_15er_pygcms.0_or.csv	1806	14	cellulose,plant fibres	243.322	2	22.06	11.03	983.679	1.5247e-09
1807	E:/Veroeffentlichungen/Paperinpreparation/PyvsFTIR/pygcms/WWTP_Holdorf_13082015_85x85_15er_pygcms.0_or.csv	1807	14	cellulose,plant fibres	243.322	2	22.06	11.03	983.679	1.5247e-09
1808	E:/Veroeffentlichungen/Paperinpreparation/PyvsFTIR/pygcms/WWTP_Holdorf_13082015_85x85_15er_pygcms.0_or.csv	1808	14	cellulose,plant fibres	243.322	2	22.06	11.03	983.679	1.5247e-09
1809	E:/Veroeffentlichungen/Paperinpreparation/PyvsFTIR/pygcms/WWTP_Holdorf_13082015_85x85_15er_pygcms.0_or.csv	1809	14	cellulose,plant fibres	243.322	2	22.06	11.03	983.679	1.5247e-09
1810	E:/Veroeffentlichungen/Paperinpreparation/PyvsFTIR/pygcms/WWTP_Holdorf_13082015_85x85_15er_pygcms.0_or.csv	1810	14	cellulose,plant fibres	243.322	2	22.06	11.03	983.679	1.5247e-09
1811	E:/Veroeffentlichungen/Paperinpreparation/PyvsFTIR/pygcms/WWTP_Holdorf_13082015_85x85_15er_pygcms.0_or.csv	1811	14	cellulose,plant fibres	243.322	2	22.06	11.03	983.679	1.5247e-09
1812	E:/Veroeffentlichungen/Paperinpreparation/PyvsFTIR/pygcms/WWTP_Holdorf_13082015_85x85_15er_pygcms.0_or.csv	1812	14	cellulose,plant fibres	243.322	2	22.06	11.03	983.679	1.5247e-09
1813	E:/Veroeffentlichungen/Paperinpreparation/PyvsFTIR/pygcms/WWTP_Holdorf_13082015_85x85_15er_pygcms.0_or.csv	1813	14	cellulose,plant fibres	243.322	2	22.06	11.03	983.679	1.5247e-09
1814	E:/Veroeffentlichungen/Paperinpreparation/PyvsFTIR/pygcms/WWTP_Holdorf_13082015_85x85_15er_pygcms.0_or.csv	1814	14	cellulose,plant fibres	243.322	2	22.06	11.03	983.679	1.5247e-09
1815	E:/Veroeffentlichungen/Paperinpreparation/PyvsFTIR/pygcms/WWTP_Holdorf_13082015_85x85_15er_pygcms.0_or.csv	1815	14	cellulose,plant fibres	243.322	2	22.06	11.03	983.679	1.5247e-09
1816	E:/Veroeffentlichungen/Paperinpreparation/PyvsFTIR/pygcms/WWTP_Holdorf_13082015_85x85_15er_pygcms.0_or.csv	1816	14	cellulose,plant fibres	243.322	2	22.06	11.03	983.679	1.5247e-09
1817	E:/Veroeffentlichungen/Paperinpreparation/PyvsFTIR/pygcms/WWTP_Holdorf_13082015_85x85_15er_pygcms.0_or.csv	1817	14	cellulose,plant fibres	243.322	2	22.06	11.03	983.679	1.5247e-09
1818	E:/Veroeffentlichungen/Paperinpreparation/PyvsFTIR/pygcms/WWTP_Holdorf_13082015_85x85_15er_pygcms.0_or.csv	1818	14	cellulose,plant fibres	243.322	2	22.06	11.03	983.679	1.5247e-09
1819	E:/Veroeffentlichungen/Paperinpreparation/PyvsFTIR/pygcms/WWTP_Holdorf_13082015_85x85_15er_pygcms.0_or.csv	1819	14	cellulose,plant fibres	243.322	2	22.06	11.03	983.679	1.5247e-09
1820	E:/Veroeffentlichungen/Paperinpreparation/PyvsFTIR/pygcms/WWTP_Holdorf_13082015_85x85_15er_pygcms.0_or.csv	1820	14	cellulose,plant fibres	243.322	2	22.06	11.03	983.679	1.5247e-09
1821	E:/Veroeffentlichungen/Paperinpreparation/PyvsFTIR/pygcms/WWTP_Holdorf_13082015_85x85_15er_pygcms.0_or.csv	1821	14	cellulose,plant fibres	243.322	2	22.06	11.03	983.679	1.5247e-09
1822	E:/Veroeffentlichungen/Paperinpreparation/PyvsFTIR/pygcms/WWTP_Holdorf_13082015_85x85_15er_pygcms.0_or.csv	1822	14	cellulose,plant fibres	243.322	2	22.06	11.03	983.679	1.5247e-09
1823	E:/Veroeffentlichungen/Paperinpreparation/PyvsFTIR/pygcms/WWTP_Holdorf_13082015_85x85_15er_pygcms.0_or.csv	1823	14	cellulose,plant fibres	243.322	2	22.06	11.03	983.679	1.5247e-09
1824	E:/Veroeffentlichungen/Paperinpreparation/PyvsFTIR/pygcms/WWTP_Holdorf_13082015_85x85_15er_pygcms.0_or.csv	1824	14	cellulose,plant fibres	243.322	2	22.06	11.03	983.679	1.5247e-09
1825	E:/Veroeffentlichungen/Paperinpreparation/PyvsFTIR/pygcms/WWTP_Holdorf_13082015_85x85_15er_pygcms.0_or.csv	1825	14	cellulose,plant fibres	243.322	2	22.06	11.03	983.679	1.5247e-09
1826	E:/Veroeffentlichungen/Paperinpreparation/PyvsFTIR/pygcms/WWTP_Holdorf_13082015_85x85_15er_pygcms.0_or.csv	1826	14	cellulose,plant fibres	243.322	2	22.06	11.03	983.679	1.5247e-09
1827	E:/Veroeffentlichungen/Paperinpreparation/PyvsFTIR/pygcms/WWTP_Holdorf_13082015_85x85_15er_pygcms.0_or.csv	1827	14	cellulose,plant fibres	243.322	2	22.06	11.03	983.679	1.5247e-09
1828	E:/Veroeffentlichungen/Paperinpreparation/PyvsFTIR/pygcms/WWTP_Holdorf_13082015_85x85_15er_pygcms.0_or.csv	1828	14	cellulose,plant fibres	243.322	2	22.06	11.03	983.679	1.5247e-09
1829	E:/Veroeffentlichungen/Paperinpreparation/PyvsFTIR/pygcms/WWTP_Holdorf_13082015_85x85_15er_pygcms.0_or.csv	1829	14	cellulose,plant fibres	243.322	2	22.06	11.03	983.679	1.5247e-09
1830	E:/Veroeffentlichungen/Paperinpreparation/PyvsFTIR/pygcms/WWTP_Holdorf_13082015_85x85_15er_pygcms.0_or.csv	1830	14	cellulose,plant fibres	243.322	2	22.06	11.03	983.679	1.5247e-09
1831	E:/Veroeffentlichungen/Paperinpreparation/PyvsFTIR/pygcms/WWTP_Holdorf_13082015_85x85_15er_pygcms.0_or.csv	1831	14	cellulose,plant fibres	243.322	2	22.06	11.03	983.679	1.5247e-09
1832	E:/Veroeffentlichungen/Paperinpreparation/PyvsFTIR/pygcms/WWTP_Holdorf_13082015_85x85_15er_pygcms.0_or.csv	1832	14	cellulose,plant fibres	243.322	2	22.06	11.03	983.679	1.5247e-09
1833	E:/Veroeffentlichungen/Paperinpreparation/PyvsFTIR/pygcms/WWTP_Holdorf_13082015_85x85_15er_pygcms.0_or.csv	1833	14	cellulose,plant fibres	243.322	2	22.06	11.03	983.679	1.5247e-09
1834	E:/Veroeffentlichungen/Paperinpreparation/PyvsFTIR/pygcms/WWTP_Holdorf_13082015_85x85_15er_pygcms.0_or.csv	1834	14	cellulose,plant fibres	243.322	2	22.06	11.03	983.679	1.5247e-09
1835	E:/Veroeffentlichungen/Paperinpreparation/PyvsFTIR/pygcms/WWTP_Holdorf_13082015_85x85_15er_pygcms.0_or.csv	1835	14	cellulose,plant fibres	243.322	2	22.06	11.03	983.679	1.5247e-09
1836	E:/Veroeffentlichungen/Paperinpreparation/PyvsFTIR/pygcms/WWTP_Holdorf_13082015_85x85_15er_pygcms.0_or.csv	1836	14	cellulose,plant fibres	243.322	2	22.06	11.03	983.679	1.5247e-09
1837	E:/Veroeffentlichungen/Paperinpreparation/PyvsFTIR/pygcms/WWTP_Holdorf_13082015_85x85_15er_pygcms.0_or.csv	1837	14	cellulose,plant fibres	243.322	2	22.06	11.03	983.679	1.5247e-09
1838	E:/Veroeffentlichungen/Paperinpreparation/PyvsFTIR/pygcms/WWTP_Holdorf_13082015_85x85_15er_pygcms.0_or.csv	1838	14	cellulose,plant fibres	243.322	2	22.06	11.03	983.679	1.5247e-09
1839	E:/Veroeffentlichungen/Paperinpreparation/PyvsFTIR/pygcms/WWTP_Holdorf_13082015_85x85_15er_pygcms.0_or.csv	1839	14	cellulose,plant fibres	243.322	2	22.06	11.03	983.679	1.5247e-09
1840	E:/Veroeffentlichungen/Paperinpreparation/PyvsFTIR/pygcms/WWTP_Holdorf_13082015_85x85_15er_pygcms.0_or.csv	1840	14	cellulose,plant fibres	243.322	2	22.06	11.03	983.679	1.5247e-09
1841	E:/Veroeffentlichungen/Paperinpreparation/PyvsFTIR/pygcms/WWTP_Holdorf_13082015_85x85_15er_pygcms.0_or.csv	1841	14	cellulose,plant fibres	243.322	2	22.06	11.03	983.679	1.5247e-09
1842	E:/Veroeffentlichungen/Paperinpreparation/PyvsFTIR/pygcms/WWTP_Holdorf_13082015_85x85_15er_pygcms.0_or.csv	1842	14	cellulose,plant fibres	243.322	2	22.06	11.03	983.679	1.5247e-09
1843	E:/Veroeffentlichungen/Paperinpreparation/PyvsFTIR/pygcms/WWTP_Holdorf_13082015_85x85_15er_pygcms.0_or.csv	1843	14	cellulose,plant fibres	243.322	2	22.06	11.03	983.679	1.5247e-09
1844	E:/Veroeffentlichungen/Paperinpreparation/PyvsFTIR/pygcms/WWTP_Holdorf_13082015_85x85_15er_pygcms.0_or.csv	1844	14	cellulose,plant fibres	243.322	2	22.06	11.03	983.679	1.5247e-09
1845	E:/Veroeffentlichungen/Paperinpreparation/PyvsFTIR/pygcms/WWTP_Holdorf_13082015_85x85_15er_pygcms.0_or.csv	1845	14	cellulose,plant fibres	243.322	2	22.06	11.03	983.679	1.5247e-09
1846	E:/Veroeffentlichungen/Paperinpreparation/PyvsFTIR/pygcms/WWTP_Holdorf_13082015_85x85_15er_pygcms.0_or.csv	1846	14	cellulose,plant fibres	243.322	2	22.06	11.03	983.679	1.5247e-09
1847	E:/Veroeffentlichungen/Paperinpreparation/PyvsFTIR/pygcms/WWTP_Holdorf_13082015_85x85_15er_pygcms.0_or.csv	1847	14	cellulose,plant fibres	243.322	2	22.06	11.03	983.679	1.5247e-09
1848	E:/Veroeffentlichungen/Paperinpreparation/PyvsFTIR/pygcms/WWTP_Holdorf_13082015_85x85_15er_pygcms.0_or.csv	1848	14	cellulose,plant fibres	243.322	2	22.06	11.03	983.679	1.5247e-09
1849	E:/Veroeffentlichungen/Paperinpreparation/PyvsFTIR/pygcms/WWTP_Holdorf_13082015_85x85_15er_pygcms.0_or.csv	1849	14	cellulose,plant fibres	243.322	2	22.06	11.03	983.679	1.5247e-09
1850	E:/Veroeffentlichungen/Paperinpreparation/PyvsFTIR/pygcms/WWTP_Holdorf_13082015_85x85_15er_pygcms.0_or.csv	1850	14	cellulose,plant fibres	243.322	2	22.06	11.03	983.679	1.5247e-09
1851	E:/Veroeffentlichungen/Paperinpreparation/PyvsFTIR/pygcms/WWTP_Holdorf_13082015_85x85_15er_pygcms.0_or.csv	1851	14	cellulose,plant fibres	243.322	2	22.06	11.03	983.679	1.5247e-09
1852	E:/Veroeffentlichungen/Paperinpreparation/PyvsFTIR/pygcms/WWTP_Holdorf_13082015_85x85_15er_pygcms.0_or.csv	1852	14	cellulose,plant fibres	243.322	2	22.06	11.03	983.679	1.5247e-09
1853	E:/Veroeffentlichungen/Paperinpreparation/PyvsFTIR/pygcms/WWTP_Holdorf_13082015_85x85_15er_pygcms.0_or.csv	1853	14	cellulose,plant fibres	243.322	2	22.06	11.03	983.679	1.5247e-09
1854	E:/Veroeffentlichungen/Paperinpreparation/PyvsFTIR/pygcms/WWTP_Holdorf_13082015_85x85_15er_pygcms.0_or.csv	1854	14	cellulose,plant fibres	243.322	2	22.06	11.03	983.679	1.5247e-09
1855	E:/Veroeffentlichungen/Paperinpreparation/PyvsFTIR/pygcms/WWTP_Holdorf_13082015_85x85_15er_pygcms.0_or.csv	1855	14	cellulose,plant fibres	243.322	2	22.06	11.03	983.679	1.5247e-09
1856	E:/Veroeffentlichungen/Paperinpreparation/PyvsFTIR/pygcms/WWTP_Holdorf_13082015_85x85_15er_pygcms.0_or.csv	1856	14	cellulose,plant fibres	243.322	2	22.06	11.03	983.679	1.5247e-09
1857	E:/Veroeffentlichungen/Paperinpreparation/PyvsFTIR/pygcms/WWTP_Holdorf_13082015_85x85_15er_pygcms.0_or.csv	1857	14	cellulose,plant fibres	243.322	2	22.06	11.03	983.679	1.5247e-09
1858	E:/Veroeffentlichungen/Paperinpreparation/PyvsFTIR/pygcms/WWTP_Holdorf_13082015_85x85_15er_pygcms.0_or.csv	1858	14	cellulose,plant fibres	243.322	2	22.06	11.03	983.679	1.5247e-09
1859	E:/Veroeffentlichungen/Paperinpreparation/PyvsFTIR/pygcms/WWTP_Holdorf_13082015_85x85_15er_pygcms.0_or.csv	1859	14	cellulose,plant fibres	243.322	2	22.06	11.03	983.679	1.5247e-09
1860	E:/Veroeffentlichungen/Paperinpreparation/PyvsFTIR/pygcms/WWTP_Holdorf_13082015_85x85_15er_pygcms.0_or.csv	1860	14	cellulose,plant fibres	243.322	2	22.06	11.03	983.679	1.5247e-09
1861	E:/Veroeffentlichungen/Paperinpreparation/PyvsFTIR/pygcms/WWTP_Holdorf_13082015_85x85_15er_pygcms.0_or.csv	1861	14	cellulose,plant fibres	243.322	2	22.06	11.03	983.679	1.5247e-09
1862	E:/Veroeffentlichungen/Paperinpreparation/PyvsFTIR/pygcms/WWTP_Holdorf_13082015_85x85_15er_pygcms.0_or.csv	1862	14	cellulose,plant fibres	243.322	2	22.06	11.03	983.679	1.5247e-09
1863	E:/Veroeffentlichungen/Paperinpreparation/PyvsFTIR/pygcms/WWTP_Holdorf_13082015_85x85_15er_pygcms.0_or.csv	1863	14	cellulose,plant fibres	243.322	2	22.06	11.03	983.679	1.5247e-09
1864	E:/Veroeffentlichungen/Paperinpreparation/PyvsFTIR/pygcms/WWTP_Holdorf_13082015_85x85_15er_pygcms.0_or.csv	1864	14	cellulose,plant fibres	243.322	2	22.06	11.03	983.679	1.5247e-09
1865	E:/Veroeffentlichungen/Paperinpreparation/PyvsFTIR/pygcms/WWTP_Holdorf_13082015_85x85_15er_pygcms.0_or.csv	1865	14	cellulose,plant fibres	243.322	2	22.06	11.03	983.679	1.5247e-09
1866	E:/Veroeffentlichungen/Paperinpreparation/PyvsFTIR/pygcms/WWTP_Holdorf_13082015_85x85_15er_pygcms.0_or.csv	1866	14	cellulose,plant fibres	243.322	2	22.06	11.03	983.679	1.5247e-09
1867	E:/Veroeffentlichungen/Paperinpreparation/PyvsFTIR/pygcms/WWTP_Holdorf_13082015_85x85_15er_pygcms.0_or.csv	1867	14	cellulose,plant fibres	243.322	2	22.06	11.03	983.679	1.5247e-09
1868	E:/Veroeffentlichungen/Paperinpreparation/PyvsFTIR/pygcms/WWTP_Holdorf_13082015_85x85_15er_pygcms.0_or.csv	1868	14	cellulose,plant fibres	243.322	2	22.06	11.03	983.679	1.5247e-09
1869	E:/Veroeffentlichungen/Paperinpreparation/PyvsFTIR/pygcms/WWTP_Holdorf_13082015_85x85_15er_pygcms.0_or.csv	1869	14	cellulose,plant fibres	243.322	2	22.06	11.03	983.679	1.5247e-09
1870	E:/Veroeffentlichungen/Paperinpreparation/PyvsFTIR/pygcms/WWTP_Holdorf_13082015_85x85_15er_pygcms.0_or.csv	1870	14	cellulose,plant fibres	243.322	2	22.06	11.03	983.679	1.5247e-09
1871	E:/Veroeffentlichungen/Paperinpreparation/PyvsFTIR/pygcms/WWTP_Holdorf_13082015_85x85_15er_pygcms.0_or.csv	1871	14	cellulose,plant fibres	243.322	2	22.06	11.03	983.679	1.5247e-09
1872	E:/Veroeffentlichungen/Paperinpreparation/PyvsFTIR/pygcms/WWTP_Holdorf_13082015_85x85_15er_pygcms.0_or.csv	1872	14	cellulose,plant fibres	243.322	2	22.06	11.03	983.679	1.5247e-09
1873	E:/Veroeffentlichungen/Paperinpreparation/PyvsFTIR/pygcms/WWTP_Holdorf_13082015_85x85_15er_pygcms.0_or.csv	1873	14	cellulose,plant fibres	243.322	2	22.06	11.03	983.679	1.5247e-09
1874	E:/Veroeffentlichungen/Paperinpreparation/PyvsFTIR/pygcms/WWTP_Holdorf_13082015_85x85_15er_pygcms.0_or.csv	1874	14	cellulose,plant fibres	243.322	2	22.06	11.03	983.679	1.5247e-09
1875	E:/Veroeffentlichungen/Paperinpreparation/PyvsFTIR/pygcms/WWTP_Holdorf_13082015_85x85_15er_pygcms.0_or.csv	1875	14	cellulose,plant fibres	243.322	2	22.06	11.03	983.679	1.5247e-09
1876	E:/Veroeffentlichungen/Paperinpreparation/PyvsFTIR/pygcms/WWTP_Holdorf_13082015_85x85_15er_pygcms.0_or.csv	1876	14	cellulose,plant fibres	243.322	2	22.06	11.03	983.679	1.5247e-09
1877	E:/Veroeffentlichungen/Paperinpreparation/PyvsFTIR/pygcms/WWTP_Holdorf_13082015_85x85_15er_pygcms.0_or.csv	1877	14	cellulose,plant fibres	243.322	2	22.06	11.03	983.679	1.5247e-09
1878	E:/Veroeffentlichungen/Paperinpreparation/PyvsFTIR/pygcms/WWTP_Holdorf_13082015_85x85_15er_pygcms.0_or.csv	1878	14	cellulose,plant fibres	243.322	2	22.06	11.03	983.679	1.5247e-09
1879	E:/Veroeffentlichungen/Paperinpreparation/PyvsFTIR/pygcms/WWTP_Holdorf_13082015_85x85_15er_pygcms.0_or.csv	1879	14	cellulose,plant fibres	243.322	2	22.06	11.03	983.679	1.5247e-09
1880	E:/Veroeffentlichungen/Paperinpreparation/PyvsFTIR/pygcms/WWTP_Holdorf_13082015_85x85_15er_pygcms.0_or.csv	1880	14	cellulose,plant fibres	243.322	2	22.06	11.03	983.679	1.5247e-09
1881	E:/Veroeffentlichungen/Paperinpreparation/PyvsFTIR/pygcms/WWTP_Holdorf_13082015_85x85_15er_pygcms.0_or.csv	1881	14	cellulose,plant fibres	243.322	2	22.06	11.03	983.679	1.5247e-09
1882	E:/Veroeffentlichungen/Paperinpreparation/PyvsFTIR/pygcms/WWTP_Holdorf_13082015_85x85_15er_pygcms.0_or.csv	1882	14	cellulose,plant fibres	243.322	2	22.06	11.03	983.679	1.5247e-09
1883	E:/Veroeffentlichungen/Paperinpreparation/PyvsFTIR/pygcms/WWTP_Holdorf_13082015_85x85_15er_pygcms.0_or.csv	1883	14	cellulose,plant fibres	243.322	2	22.06	11.03	983.679	1.5247e-09
1884	E:/Veroeffentlichungen/Paperinpreparation/PyvsFTIR/pygcms/WWTP_Holdorf_13082015_85x85_15er_pygcms.0_or.csv	1884	14	cellulose,plant fibres	243.322	2	22.06	11.03	983.679	1.5247e-09
1885	E:/Veroeffentlichungen/Paperinpreparation/PyvsFTIR/pygcms/WWTP_Holdorf_13082015_85x85_15er_pygcms.0_or.csv	1885	14	cellulose,plant fibres	243.322	2	22.06	11.03	983.679	1.5247e-09
1886	E:/Veroeffentlichungen/Paperinpreparation/PyvsFTIR/pygcms/WWTP_Holdorf_13082015_85x85_15er_pygcms.0_or.csv	1886	14	cellulose,plant fibres	243.322	2	22.06	11.03	983.679	1.5247e-09
1887	E:/Veroeffentlichungen/Paperinpreparation/PyvsFTIR/pygcms/WWTP_Holdorf_13082015_85x85_15er_pygcms.0_or.csv	1887	14	cellulose,plant fibres	243.322	2	22.06	11.03	983.679	1.5247e-09
1888	E:/Veroeffentlichungen/Paperinpreparation/PyvsFTIR/pygcms/WWTP_Holdorf_13082015_85x85_15er_pygcms.0_or.csv	1888	14	cellulose,plant fibres	243.322	2	22.06	11.03	983.679	1.5247e-09
1889	E:/Veroeffentlichungen/Paperinpreparation/PyvsFTIR/pygcms/WWTP_Holdorf_13082015_85x85_15er_pygcms.0_or.csv	1889	14	cellulose,plant fibres	243.322	2	22.06	11.03	983.679	1.5247e-09
1890	E:/Veroeffentlichungen/Paperinpreparation/PyvsFTIR/pygcms/WWTP_Holdorf_13082015_85x85_15er_pygcms.0_or.csv	1890	14	cellulose,plant fibres	243.322	2	22.06	11.03	983.679	1.5247e-09
1891	E:/Veroeffentlichungen/Paperinpreparation/PyvsFTIR/pygcms/WWTP_Holdorf_13082015_85x85_15er_pygcms.0_or.csv	1891	14	cellulose,plant fibres	243.322	2	22.06	11.03	983.679	1.5247e-09
1892	E:/Veroeffentlichungen/Paperinpreparation/PyvsFTIR/pygcms/WWTP_Holdorf_13082015_85x85_15er_pygcms.0_or.csv	1892	14	cellulose,plant fibres	243.322	2	22.06	11.03	983.679	1.5247e-09
1893	E:/Veroeffentlichungen/Paperinpreparation/PyvsFTIR/pygcms/WWTP_Holdorf_13082015_85x85_15er_pygcms.0_or.csv	1893	14	cellulose,plant fibres	243.322	2	22.06	11.03	983.679	1.5247e-09
1894	E:/Veroeffentlichungen/Paperinpreparation/PyvsFTIR/pygcms/WWTP_Holdorf_13082015_85x85_15er_pygcms.0_or.csv	1894	14	cellulose,plant fibres	243.322	2	22.06	11.03	983.679	1.5247e-09
1895	E:/Veroeffentlichungen/Paperinpreparation/PyvsFTIR/pygcms/WWTP_Holdorf_13082015_85x85_15er_pygcms.0_or.csv	1895	14	cellulose,plant fibres	243.322	2	22.06	11.03	983.679	1.5247e-09
1896	E:/Veroeffentlichungen/Paperinpreparation/PyvsFTIR/pygcms/WWTP_Holdorf_13082015_85x85_15er_pygcms.0_or.csv	1896	14	cellulose,plant fibres	243.322	2	22.06	11.03	983.679	1.5247e-09
1897	E:/Veroeffentlichungen/Paperinpreparation/PyvsFTIR/pygcms/WWTP_Holdorf_13082015_85x85_15er_pygcms.0_or.csv	1897	14	cellulose,plant fibres	243.322	2	22.06	11.03	983.679	1.5247e-09
[truncated: 1,655 more rows]

## Sheet: Mass_per_size_and_polymer
ID of size class	Size class	Upper area of size class	polyethylene	polyethylene oxidized	polyethylene-chlorinated	polypropylene	polystyrene	polycarbonate	polyamide	polyvinylchloride	cellulose chemical modified	nitrile rubber	polyester	acrylates/polyurethanes/varnish/lacquer	animal fur	plant fibres	sand	polysulfone	polyetheretherketon	polychloroprene	chitin	polyisoprene chlorinated	polylactide acide	polycaprolactone	ethylene-vinyl-acetate	polyimide	polyoxymethylene	polybutadiene	acrylonitrile-butadiene	rubber type 1	rubber type 2	charcoal	coal	rubber type 3
		0	1	2	3	4	5	6	7	8	9	10	11	12	13	14	15	16	17	18	19	20	21	22	23	24	25	26	27	28	29	30	31	32
1	single Pixel	121.661	7.00871e-09	0	1.7116e-09	7.00871e-09	0	0	0	0	0	0	6.78738e-10	6.09881e-10	3.39369e-09	5.69476e-07	7.32447e-08	0	0	0	7.47596e-10	0	0	5.26268e-10	0	0	0	0	0	0	0	8.97115e-08	3.26581e-09	4.86921e-09
2	25	625	1.04517e-08	0	0	1.64422e-08	0	0	0	0	0	0	5.92804e-09	4.48748e-09	1.13123e-09	1.00903e-06	1.21629e-07	0	0	0	8.65564e-10	0	0	0	0	0	1.14561e-09	0	0	0	0	4.14534e-08	0	8.88284e-09
3	50	2500	2.23721e-08	0	4.59091e-09	1.58276e-07	0	0	0	0	0	0	0	0	0	1.55423e-05	1.48973e-06	0	0	0	0	0	5.33152e-08	0	0	0	0	0	0	0	0	9.3922e-08	0	4.39591e-08
4	75	5625	1.33859e-07	0	0	2.58294e-07	0	0	0	0	0	0	0	0	0	5.07079e-05	2.39106e-06	0	0	0	0	0	1.11943e-07	0	0	0	0	0	0	0	0	1.871e-07	0	3.68891e-07
5	100	10000	4.37288e-07	0	0	0	0	0	0	0	0	0	0	0	0	0.000100225	3.82282e-07	0	0	0	0	0	0	0	0	0	0	0	0	0	0	0	0	4.12733e-07
6	125	15625	0	0	0	0	0	0	0	0	0	0	0	0	0	0.000122846	0	0	0	0	0	0	0	0	0	0	0	0	0	0	0	0	0	4.65375e-07
7	150	22500	0	0	0	8.03142e-07	0	0	0	0	0	0	0	0	0	0.000154853	0	0	0	0	0	0	0	0	0	0	0	0	0	0	0	0	0	0
8	175	30625	0	0	0	0	0	0	0	0	0	0	0	0	0	0.000199308	0	0	0	0	0	0	0	0	0	0	0	0	0	0	0	0	0	1.64694e-06
9	200	40000	0	0	0	0	0	0	0	0	0	0	0	0	0	0.000224165	0	0	0	0	0	0	0	0	0	0	0	0	0	0	0	0	0	0
10	225	50625	0	0	0	0	0	0	0	0	0	0	0	0	0	0.000388572	0	0	0	0	0	0	0	0	0	0	0	0	0	0	0	0	0	0
11	250	62500	0	0	0	0	0	0	0	0	0	0	0	0	0	0.000497849	0	0	0	0	0	0	0	0	0	0	0	0	0	0	0	0	0	0
12	275	75625	0	0	0	0	0	0	0	0	0	0	0	0	0	0.000405421	0	0	0	0	0	0	0	0	0	0	0	0	0	0	0	0	0	0
13	300	90000	0	0	0	0	0	0	0	0	0	0	0	0	0	0.000303183	0	0	0	0	0	0	0	0	0	0	0	0	0	0	0	0	0	0
14	325	105625	0	0	0	0	0	0	0	0	0	0	0	0	0	0.000328005	0	0	0	0	0	0	0	0	0	0	0	0	0	0	0	0	0	0
15	350	122500	0	0	0	0	0	0	0	0	0	0	0	0	0	0.000487754	0	0	0	0	0	0	0	0	0	0	0	0	0	0	0	0	0	0
16	375	140625	0	0	0	0	0	0	0	0	0	0	0	0	0	0.000257393	0	0	0	0	0	0	0	0	0	0	0	0	0	0	0	0	0	0
17	400	160000	0	0	0	0	0	0	0	0	0	0	0	0	0	0.00048028	0	0	0	0	0	0	0	0	0	0	0	0	0	0	0	0	0	0
18	425	180625	0	0	0	0	0	0	0	0	0	0	0	0	0	0.000347218	0	0	0	0	0	0	0	0	0	0	0	0	0	0	0	0	0	0
19	450	202500	0	0	0	0	0	0	0	0	0	0	0	0	0	0.000365647	0	0	0	0	0	0	0	0	0	0	0	0	0	0	0	0	0	0
20	475	225625	0	0	0	0	0	0	0	0	0	0	0	0	0	0.00033895	0	0	0	0	0	0	0	0	0	0	0	0	0	0	0	0	0	0
21	500	250000	0	0	0	0	0	0	0	0	0	0	0	0	0	0.000136788	0	0	0	0	0	0	0	0	0	0	0	0	0	0	0	0	0	0
	>500	99999999	0	0	0	0	0	0	0	0	0	0	0	0	0	0.0349073	0	0	0	0	0	0	0	0	0	0	0	0	0	0	0	0	0	0
		Particle Mass in g
