# Supplementary material for: Comparison of pyrolysis gas chromatography/mass spectrometry and hyperspectral FTIR imaging spectroscopy for the analysis of microplastics
Source: Anal Bioanal Chem. 2020 Oct 26;412(30):8283–98. doi: 10.1007/s00216-020-02979-w (PMC7680748; doi:10.1007/s00216-020-02979-w)
Supplement: Supplementary file 3 — (TAR 2.81 mb) [file 216_2020_2979_MOESM3_ESM.tar › TWW_Holdorf1708.xlsx]

## Sheet: Input data
	fileID	c	p	Material	Assigned Area in micron²	Elongation	Diameter in micron	Minimum diameter in micron	Volume im mircon3	Weight		For Size Counting
1	E:/Veroeffentlichungen/Paperinpreparation/PyvsFTIR/pygcms/WWTP_Holfdorf_17082015_85x85_for_pygcms.0_or.csv	1	1	polyethylene	137233	2.01099	646.362	321.414	2.44738e+07	2.32501e-05		1
2	E:/Veroeffentlichungen/Paperinpreparation/PyvsFTIR/pygcms/WWTP_Holfdorf_17082015_85x85_for_pygcms.0_or.csv	2	1	polyethylene	111928	1.51337	480.533	317.526	1.77574e+07	1.68695e-05		1
3	E:/Veroeffentlichungen/Paperinpreparation/PyvsFTIR/pygcms/WWTP_Holfdorf_17082015_85x85_for_pygcms.0_or.csv	3	1	polyethylene	77863	1.46817	436.348	297.206	1.41268e+07	1.34205e-05		1
4	E:/Veroeffentlichungen/Paperinpreparation/PyvsFTIR/pygcms/WWTP_Holfdorf_17082015_85x85_for_pygcms.0_or.csv	4	1	polyethylene	58397.2	1.68027	408.259	242.972	8.83376e+06	8.39207e-06		1
5	E:/Veroeffentlichungen/Paperinpreparation/PyvsFTIR/pygcms/WWTP_Holfdorf_17082015_85x85_for_pygcms.0_or.csv	5	1	polyethylene	42459.7	2.35486	385.892	163.87	3.79808e+06	3.60818e-06		1
6	E:/Veroeffentlichungen/Paperinpreparation/PyvsFTIR/pygcms/WWTP_Holfdorf_17082015_85x85_for_pygcms.0_or.csv	6	1	polyethylene	27738.7	1.61159	251.523	156.071	2.24552e+06	2.13324e-06		1
7	E:/Veroeffentlichungen/Paperinpreparation/PyvsFTIR/pygcms/WWTP_Holfdorf_17082015_85x85_for_pygcms.0_or.csv	7	1	polyethylene	22750.6	1.28878	221.7	172.023	2.40457e+06	2.28434e-06		1
8	E:/Veroeffentlichungen/Paperinpreparation/PyvsFTIR/pygcms/WWTP_Holfdorf_17082015_85x85_for_pygcms.0_or.csv	8	1	polyethylene	19952.4	1.45805	208.114	142.734	1.55401e+06	1.47631e-06		1
9	E:/Veroeffentlichungen/Paperinpreparation/PyvsFTIR/pygcms/WWTP_Holfdorf_17082015_85x85_for_pygcms.0_or.csv	9	1	polyethylene	19222.4	1.13414	212.166	187.072	2.72138e+06	2.58531e-06		1
10	E:/Veroeffentlichungen/Paperinpreparation/PyvsFTIR/pygcms/WWTP_Holfdorf_17082015_85x85_for_pygcms.0_or.csv	10	1	polyethylene	16667.5	2.9705	369.957	124.544	2.10326e+06	1.99809e-06		1
11	E:/Veroeffentlichungen/Paperinpreparation/PyvsFTIR/pygcms/WWTP_Holfdorf_17082015_85x85_for_pygcms.0_or.csv	11	1	polyethylene	15694.3	1.54109	183.576	119.121	954745	9.07007e-07		1
12	E:/Veroeffentlichungen/Paperinpreparation/PyvsFTIR/pygcms/WWTP_Holfdorf_17082015_85x85_for_pygcms.0_or.csv	12	1	polyethylene	15572.6	1.11435	160.599	144.119	1.22259e+06	1.16146e-06		1
13	E:/Veroeffentlichungen/Paperinpreparation/PyvsFTIR/pygcms/WWTP_Holfdorf_17082015_85x85_for_pygcms.0_or.csv	13	1	polyethylene	13747.7	1.54795	177.853	114.896	860539	8.17512e-07		1
14	E:/Veroeffentlichungen/Paperinpreparation/PyvsFTIR/pygcms/WWTP_Holfdorf_17082015_85x85_for_pygcms.0_or.csv	14	1	polyethylene	11922.8	2.30349	187.51	81.4027	455406	4.32636e-07		1
15	E:/Veroeffentlichungen/Paperinpreparation/PyvsFTIR/pygcms/WWTP_Holfdorf_17082015_85x85_for_pygcms.0_or.csv	15	1	polyethylene	11557.8	2.1164	286.143	135.203	1.91713e+06	1.82127e-06		1
16	E:/Veroeffentlichungen/Paperinpreparation/PyvsFTIR/pygcms/WWTP_Holfdorf_17082015_85x85_for_pygcms.0_or.csv	16	1	polyethylene	11071.1	1.29289	138.206	106.896	578826	5.49885e-07		1
17	E:/Veroeffentlichungen/Paperinpreparation/PyvsFTIR/pygcms/WWTP_Holfdorf_17082015_85x85_for_pygcms.0_or.csv	17	1	polyethylene	8516.26	1.66328	150.024	90.1977	447351	4.24984e-07		1
18	E:/Veroeffentlichungen/Paperinpreparation/PyvsFTIR/pygcms/WWTP_Holfdorf_17082015_85x85_for_pygcms.0_or.csv	18	1	polyethylene	8272.94	1.71874	141.253	82.1838	349677	3.32193e-07		1
19	E:/Veroeffentlichungen/Paperinpreparation/PyvsFTIR/pygcms/WWTP_Holfdorf_17082015_85x85_for_pygcms.0_or.csv	19	1	polyethylene	8272.94	3.88291	188.481	48.5411	162773	1.54635e-07		1
20	E:/Veroeffentlichungen/Paperinpreparation/PyvsFTIR/pygcms/WWTP_Holfdorf_17082015_85x85_for_pygcms.0_or.csv	20	1	polyethylene	7786.3	3.75697	227.389	60.5246	305302	2.90037e-07		1
21	E:/Veroeffentlichungen/Paperinpreparation/PyvsFTIR/pygcms/WWTP_Holfdorf_17082015_85x85_for_pygcms.0_or.csv	21	1	polyethylene	7299.65	1.68377	125.761	74.6902	257141	2.44284e-07		1
22	E:/Veroeffentlichungen/Paperinpreparation/PyvsFTIR/pygcms/WWTP_Holfdorf_17082015_85x85_for_pygcms.0_or.csv	22	1	polyethylene	6326.37	1.23955	99.8809	80.5785	237694	2.25809e-07		1
23	E:/Veroeffentlichungen/Paperinpreparation/PyvsFTIR/pygcms/WWTP_Holfdorf_17082015_85x85_for_pygcms.0_or.csv	23	1	polyethylene	5839.72	2.36684	143.814	60.7617	194606	1.84876e-07		1
24	E:/Veroeffentlichungen/Paperinpreparation/PyvsFTIR/pygcms/WWTP_Holfdorf_17082015_85x85_for_pygcms.0_or.csv	24	1	polyethylene	5839.72	3.22798	147.159	45.5885	112097	1.06492e-07		1
25	E:/Veroeffentlichungen/Paperinpreparation/PyvsFTIR/pygcms/WWTP_Holfdorf_17082015_85x85_for_pygcms.0_or.csv	25	1	polyethylene	5231.42	3.83904	171.232	44.6028	124854	1.18612e-07		1
26	E:/Veroeffentlichungen/Paperinpreparation/PyvsFTIR/pygcms/WWTP_Holfdorf_17082015_85x85_for_pygcms.0_or.csv	26	1	polyethylene	4988.1	1.11803	94.8836	84.8672	250477	2.37953e-07		1
27	E:/Veroeffentlichungen/Paperinpreparation/PyvsFTIR/pygcms/WWTP_Holfdorf_17082015_85x85_for_pygcms.0_or.csv	27	1	polyethylene	4501.45	1.56757	101.692	64.8723	156855	1.49013e-07		1
28	E:/Veroeffentlichungen/Paperinpreparation/PyvsFTIR/pygcms/WWTP_Holfdorf_17082015_85x85_for_pygcms.0_or.csv	28	1	polyethylene	4014.81	2.44515	121.83	49.8254	110854	1.05312e-07		1
29	E:/Veroeffentlichungen/Paperinpreparation/PyvsFTIR/pygcms/WWTP_Holfdorf_17082015_85x85_for_pygcms.0_or.csv	29	1	polyethylene	4014.81	1.35651	86.1471	63.5065	127343	1.20976e-07		1
30	E:/Veroeffentlichungen/Paperinpreparation/PyvsFTIR/pygcms/WWTP_Holfdorf_17082015_85x85_for_pygcms.0_or.csv	30	1	polyethylene	4014.81	1.53993	90.9557	59.065	116302	1.10487e-07		1
31	E:/Veroeffentlichungen/Paperinpreparation/PyvsFTIR/pygcms/WWTP_Holfdorf_17082015_85x85_for_pygcms.0_or.csv	31	1	polyethylene	3893.15	1.47853	84.002	56.8146	99381.5	9.44125e-08		1
32	E:/Veroeffentlichungen/Paperinpreparation/PyvsFTIR/pygcms/WWTP_Holfdorf_17082015_85x85_for_pygcms.0_or.csv	32	1	polyethylene	3771.49	1.43373	84.002	58.5899	105689	1.00405e-07		1
33	E:/Veroeffentlichungen/Paperinpreparation/PyvsFTIR/pygcms/WWTP_Holfdorf_17082015_85x85_for_pygcms.0_or.csv	33	1	polyethylene	3649.83	1.71185	88.9267	51.9476	87955	8.35572e-08		1
34	E:/Veroeffentlichungen/Paperinpreparation/PyvsFTIR/pygcms/WWTP_Holfdorf_17082015_85x85_for_pygcms.0_or.csv	34	1	polyethylene	3528.17	2.25623	94.2404	41.7689	60261.6	5.72485e-08		1
35	E:/Veroeffentlichungen/Paperinpreparation/PyvsFTIR/pygcms/WWTP_Holfdorf_17082015_85x85_for_pygcms.0_or.csv	35	1	polyethylene	3406.51	1.26076	73.9915	58.6881	93406.9	8.87366e-08		1
36	E:/Veroeffentlichungen/Paperinpreparation/PyvsFTIR/pygcms/WWTP_Holfdorf_17082015_85x85_for_pygcms.0_or.csv	36	1	polyethylene	3406.51	2.38442	101.692	42.6483	67793.2	6.44035e-08		1
37	E:/Veroeffentlichungen/Paperinpreparation/PyvsFTIR/pygcms/WWTP_Holfdorf_17082015_85x85_for_pygcms.0_or.csv	37	1	polyethylene	3041.52	1.69706	88.9267	52.4005	89495.3	8.50206e-08		1
38	E:/Veroeffentlichungen/Paperinpreparation/PyvsFTIR/pygcms/WWTP_Holfdorf_17082015_85x85_for_pygcms.0_or.csv	38	1	polyethylene	2919.86	1.87217	80.2996	42.8913	54143.8	5.14366e-08		1
39	E:/Veroeffentlichungen/Paperinpreparation/PyvsFTIR/pygcms/WWTP_Holfdorf_17082015_85x85_for_pygcms.0_or.csv	39	1	polyethylene	2554.88	1.42205	73.9915	52.0315	73419.4	6.97484e-08		1
40	E:/Veroeffentlichungen/Paperinpreparation/PyvsFTIR/pygcms/WWTP_Holfdorf_17082015_85x85_for_pygcms.0_or.csv	40	1	polyethylene	2433.22	1.09549	59.3984	54.2208	64003.4	6.08032e-08		1
41	E:/Veroeffentlichungen/Paperinpreparation/PyvsFTIR/pygcms/WWTP_Holfdorf_17082015_85x85_for_pygcms.0_or.csv	41	1	polyethylene	2189.9	1.45095	55.15	38.0097	29203.2	2.77431e-08		1
42	E:/Veroeffentlichungen/Paperinpreparation/PyvsFTIR/pygcms/WWTP_Holfdorf_17082015_85x85_for_pygcms.0_or.csv	42	1	polyethylene	1946.57	1.252	49.3277	39.3989	28064.4	2.66612e-08		1
43	E:/Veroeffentlichungen/Paperinpreparation/PyvsFTIR/pygcms/WWTP_Holfdorf_17082015_85x85_for_pygcms.0_or.csv	43	1	polyethylene	1824.91	1.74197	77.21	44.3233	55594.9	5.28151e-08		1
44	E:/Veroeffentlichungen/Paperinpreparation/PyvsFTIR/pygcms/WWTP_Holfdorf_17082015_85x85_for_pygcms.0_or.csv	44	1	polyethylene	1824.91	1.10343	49.3277	44.7038	36130.7	3.43242e-08		1
45	E:/Veroeffentlichungen/Paperinpreparation/PyvsFTIR/pygcms/WWTP_Holfdorf_17082015_85x85_for_pygcms.0_or.csv	45	1	polyethylene	1703.25	1.25487	49.3277	39.3091	27936.5	2.65397e-08		1
46	E:/Veroeffentlichungen/Paperinpreparation/PyvsFTIR/pygcms/WWTP_Holfdorf_17082015_85x85_for_pygcms.0_or.csv	46	1	polyethylene	1703.25	1.82323	59.3984	32.5786	23106.6	2.19513e-08		1
47	E:/Veroeffentlichungen/Paperinpreparation/PyvsFTIR/pygcms/WWTP_Holfdorf_17082015_85x85_for_pygcms.0_or.csv	47	1	polyethylene	1581.59	2.27782	55.15	24.2117	11849.3	1.12569e-08		1
48	E:/Veroeffentlichungen/Paperinpreparation/PyvsFTIR/pygcms/WWTP_Holfdorf_17082015_85x85_for_pygcms.0_or.csv	48	1	polyethylene	1581.59	3.2882	73.9915	22.5021	13731.8	1.30452e-08		1
49	E:/Veroeffentlichungen/Paperinpreparation/PyvsFTIR/pygcms/WWTP_Holfdorf_17082015_85x85_for_pygcms.0_or.csv	49	1	polyethylene	1459.93	3.82994	73.9915	19.3192	10121.8	9.61571e-09		1
50	E:/Veroeffentlichungen/Paperinpreparation/PyvsFTIR/pygcms/WWTP_Holfdorf_17082015_85x85_for_pygcms.0_or.csv	50	1	polyethylene	1459.93	1.74964	55.15	31.5209	20083.4	1.90793e-08		1
51	E:/Veroeffentlichungen/Paperinpreparation/PyvsFTIR/pygcms/WWTP_Holfdorf_17082015_85x85_for_pygcms.0_or.csv	51	1	polyethylene	1338.27	2.07517	59.3984	28.6234	17836.6	1.69448e-08		1
52	E:/Veroeffentlichungen/Paperinpreparation/PyvsFTIR/pygcms/WWTP_Holfdorf_17082015_85x85_for_pygcms.0_or.csv	52	1	polyethylene	1338.27	2.08162	49.3277	23.6967	10152.3	9.64466e-09		1
53	E:/Veroeffentlichungen/Paperinpreparation/PyvsFTIR/pygcms/WWTP_Holfdorf_17082015_85x85_for_pygcms.0_or.csv	53	1	polyethylene	1094.95	1.62071	39.7692	24.5381	8776.62	8.33779e-09		1
54	E:/Veroeffentlichungen/Paperinpreparation/PyvsFTIR/pygcms/WWTP_Holfdorf_17082015_85x85_for_pygcms.0_or.csv	54	1	polyethylene	1094.95	3.17193	66.18	20.8643	10559.2	1.00312e-08		1
55	E:/Veroeffentlichungen/Paperinpreparation/PyvsFTIR/pygcms/WWTP_Holfdorf_17082015_85x85_for_pygcms.0_or.csv	55	1	polyethylene	1094.95	2.61803	49.3277	18.8415	6418.26	6.09735e-09		1
56	E:/Veroeffentlichungen/Paperinpreparation/PyvsFTIR/pygcms/WWTP_Holfdorf_17082015_85x85_for_pygcms.0_or.csv	56	1	polyethylene	1094.95	4.23375	67.0929	15.8471	6175.54	5.86676e-09		1
57	E:/Veroeffentlichungen/Paperinpreparation/PyvsFTIR/pygcms/WWTP_Holfdorf_17082015_85x85_for_pygcms.0_or.csv	57	1	polyethylene	973.287	1.95915	46.7963	23.886	9785.81	9.29652e-09		1
58	E:/Veroeffentlichungen/Paperinpreparation/PyvsFTIR/pygcms/WWTP_Holfdorf_17082015_85x85_for_pygcms.0_or.csv	58	1	polyethylene	973.287	1.90693	39.7692	20.8552	6339.73	6.02275e-09		1
59	E:/Veroeffentlichungen/Paperinpreparation/PyvsFTIR/pygcms/WWTP_Holfdorf_17082015_85x85_for_pygcms.0_or.csv	59	1	polyethylene	973.287	6.97169	69.7598	10.0062	2559.98	2.43199e-09		1
60	E:/Veroeffentlichungen/Paperinpreparation/PyvsFTIR/pygcms/WWTP_Holfdorf_17082015_85x85_for_pygcms.0_or.csv	60	1	polyethylene	973.287	2.81	67.0929	23.8765	14018.9	1.3318e-08		1
61	E:/Veroeffentlichungen/Paperinpreparation/PyvsFTIR/pygcms/WWTP_Holfdorf_17082015_85x85_for_pygcms.0_or.csv	61	1	polyethylene	851.626	1.30582	33.09	25.3403	7787.85	7.39846e-09		1
62	E:/Veroeffentlichungen/Paperinpreparation/PyvsFTIR/pygcms/WWTP_Holfdorf_17082015_85x85_for_pygcms.0_or.csv	62	1	polyethylene	851.626	1.3817	34.8799	25.2442	8146.98	7.73963e-09		1
63	E:/Veroeffentlichungen/Paperinpreparation/PyvsFTIR/pygcms/WWTP_Holfdorf_17082015_85x85_for_pygcms.0_or.csv	63	1	polyethylene	729.965	2.63644	34.8799	13.2299	2237.62	2.12574e-09		1
64	E:/Veroeffentlichungen/Paperinpreparation/PyvsFTIR/pygcms/WWTP_Holfdorf_17082015_85x85_for_pygcms.0_or.csv	64	1	polyethylene	729.965	2.9938	39.7692	13.2839	2572.13	2.44352e-09		1
65	E:/Veroeffentlichungen/Paperinpreparation/PyvsFTIR/pygcms/WWTP_Holfdorf_17082015_85x85_for_pygcms.0_or.csv	65	1	polyethylene	729.965	2.03101	33.09	16.2924	3219.31	3.05835e-09		1
66	E:/Veroeffentlichungen/Paperinpreparation/PyvsFTIR/pygcms/WWTP_Holfdorf_17082015_85x85_for_pygcms.0_or.csv	66	1	polyethylene	729.965	4.69446	45.4779	9.68756	1564.32	1.4861e-09		1
67	E:/Veroeffentlichungen/Paperinpreparation/PyvsFTIR/pygcms/WWTP_Holfdorf_17082015_85x85_for_pygcms.0_or.csv	67	1	polyethylene	729.965	4.32307	46.7963	10.8248	2009.78	1.90929e-09		1
68	E:/Veroeffentlichungen/Paperinpreparation/PyvsFTIR/pygcms/WWTP_Holfdorf_17082015_85x85_for_pygcms.0_or.csv	68	1	polyethylene	608.304	8.27922	55.15	6.66126	896.922	8.52076e-10		1
69	E:/Veroeffentlichungen/Paperinpreparation/PyvsFTIR/pygcms/WWTP_Holfdorf_17082015_85x85_for_pygcms.0_or.csv	69	1	polyethylene	608.304	2.43545	34.8799	14.3218	2622.2	2.49109e-09		1
70	E:/Veroeffentlichungen/Paperinpreparation/PyvsFTIR/pygcms/WWTP_Holfdorf_17082015_85x85_for_pygcms.0_or.csv	70	1	polyethylene	608.304	1.73205	24.6638	14.2397	1832.98	1.74133e-09		1
71	E:/Veroeffentlichungen/Paperinpreparation/PyvsFTIR/pygcms/WWTP_Holfdorf_17082015_85x85_for_pygcms.0_or.csv	71	1	polyethylene	608.304	3.40101	34.8799	10.2557	1344.64	1.27741e-09		1
72	E:/Veroeffentlichungen/Paperinpreparation/PyvsFTIR/pygcms/WWTP_Holfdorf_17082015_85x85_for_pygcms.0_or.csv	72	1	polyethylene	608.304	2.61803	33.09	12.6393	1937.48	1.8406e-09		1
73	E:/Veroeffentlichungen/Paperinpreparation/PyvsFTIR/pygcms/WWTP_Holfdorf_17082015_85x85_for_pygcms.0_or.csv	73	1	polyethylene	486.644	2.61803	24.6638	9.42074	802.283	7.62169e-10		1
74	E:/Veroeffentlichungen/Paperinpreparation/PyvsFTIR/pygcms/WWTP_Holfdorf_17082015_85x85_for_pygcms.0_or.csv	74	1	polyethylene	486.644	4	44.12	11.03	1967.36	1.86899e-09		1
75	E:/Veroeffentlichungen/Paperinpreparation/PyvsFTIR/pygcms/WWTP_Holfdorf_17082015_85x85_for_pygcms.0_or.csv	75	1	polyethylene	486.644	1	15.5988	15.5988	1391.13	1.32157e-09		1
76	E:/Veroeffentlichungen/Paperinpreparation/PyvsFTIR/pygcms/WWTP_Holfdorf_17082015_85x85_for_pygcms.0_or.csv	76	1	polyethylene	486.644	6.8541	39.7692	5.80225	490.724	4.66188e-10		1
77	E:/Veroeffentlichungen/Paperinpreparation/PyvsFTIR/pygcms/WWTP_Holfdorf_17082015_85x85_for_pygcms.0_or.csv	77	1	polyethylene	486.644	4.4712	34.8799	7.80102	777.991	7.39092e-10		1
78	E:/Veroeffentlichungen/Paperinpreparation/PyvsFTIR/pygcms/WWTP_Holfdorf_17082015_85x85_for_pygcms.0_or.csv	78	1	polyethylene	486.644	4	44.12	11.03	1967.36	1.86899e-09		1
79	E:/Veroeffentlichungen/Paperinpreparation/PyvsFTIR/pygcms/WWTP_Holfdorf_17082015_85x85_for_pygcms.0_or.csv	79	1	polyethylene	486.644	4	44.12	11.03	1967.36	1.86899e-09		1
80	E:/Veroeffentlichungen/Paperinpreparation/PyvsFTIR/pygcms/WWTP_Holfdorf_17082015_85x85_for_pygcms.0_or.csv	80	1	polyethylene	486.644	2.44949	24.6638	10.069	916.488	8.70664e-10		1
81	E:/Veroeffentlichungen/Paperinpreparation/PyvsFTIR/pygcms/WWTP_Holfdorf_17082015_85x85_for_pygcms.0_or.csv	81	1	polyethylene	486.644	2.61803	24.6638	9.42074	802.283	7.62169e-10		1
82	E:/Veroeffentlichungen/Paperinpreparation/PyvsFTIR/pygcms/WWTP_Holfdorf_17082015_85x85_for_pygcms.0_or.csv	82	1	polyethylene	486.644	2.44949	24.6638	10.069	916.488	8.70664e-10		1
83	E:/Veroeffentlichungen/Paperinpreparation/PyvsFTIR/pygcms/WWTP_Holfdorf_17082015_85x85_for_pygcms.0_or.csv	83	1	polyethylene	486.644	4	44.12	11.03	1967.36	1.86899e-09		1
84	E:/Veroeffentlichungen/Paperinpreparation/PyvsFTIR/pygcms/WWTP_Holfdorf_17082015_85x85_for_pygcms.0_or.csv	84	1	polyethylene	486.644	2.44949	24.6638	10.069	916.488	8.70664e-10		1
85	E:/Veroeffentlichungen/Paperinpreparation/PyvsFTIR/pygcms/WWTP_Holfdorf_17082015_85x85_for_pygcms.0_or.csv	85	1	polyethylene	486.644	5.82843	34.8799	5.98445	457.847	4.34955e-10		1
86	E:/Veroeffentlichungen/Paperinpreparation/PyvsFTIR/pygcms/WWTP_Holfdorf_17082015_85x85_for_pygcms.0_or.csv	86	1	polyethylene	364.983	1.73205	15.5988	9.00596	463.711	4.40525e-10		1
87	E:/Veroeffentlichungen/Paperinpreparation/PyvsFTIR/pygcms/WWTP_Holfdorf_17082015_85x85_for_pygcms.0_or.csv	87	1	polyethylene	364.983	3	33.09	11.03	1475.52	1.40174e-09		1
88	E:/Veroeffentlichungen/Paperinpreparation/PyvsFTIR/pygcms/WWTP_Holfdorf_17082015_85x85_for_pygcms.0_or.csv	88	1	polyethylene	364.983	3	33.09	11.03	1475.52	1.40174e-09		1
89	E:/Veroeffentlichungen/Paperinpreparation/PyvsFTIR/pygcms/WWTP_Holfdorf_17082015_85x85_for_pygcms.0_or.csv	89	1	polyethylene	364.983	3	33.09	11.03	1475.52	1.40174e-09		1
90	E:/Veroeffentlichungen/Paperinpreparation/PyvsFTIR/pygcms/WWTP_Holfdorf_17082015_85x85_for_pygcms.0_or.csv	90	1	polyethylene	364.983	4.39107	24.6638	5.61682	285.192	2.70933e-10		1
91	E:/Veroeffentlichungen/Paperinpreparation/PyvsFTIR/pygcms/WWTP_Holfdorf_17082015_85x85_for_pygcms.0_or.csv	91	1	polyethylene	364.983	1.73205	15.5988	9.00596	463.711	4.40525e-10		1
92	E:/Veroeffentlichungen/Paperinpreparation/PyvsFTIR/pygcms/WWTP_Holfdorf_17082015_85x85_for_pygcms.0_or.csv	92	1	polyethylene	364.983	1.73205	15.5988	9.00596	463.711	4.40525e-10		1
93	E:/Veroeffentlichungen/Paperinpreparation/PyvsFTIR/pygcms/WWTP_Holfdorf_17082015_85x85_for_pygcms.0_or.csv	93	1	polyethylene	364.983	3	33.09	11.03	1475.52	1.40174e-09		1
94	E:/Veroeffentlichungen/Paperinpreparation/PyvsFTIR/pygcms/WWTP_Holfdorf_17082015_85x85_for_pygcms.0_or.csv	94	1	polyethylene	364.983	3	33.09	11.03	1475.52	1.40174e-09		1
95	E:/Veroeffentlichungen/Paperinpreparation/PyvsFTIR/pygcms/WWTP_Holfdorf_17082015_85x85_for_pygcms.0_or.csv	95	1	polyethylene	243.322	2	22.06	11.03	983.679	9.34495e-10		1
96	E:/Veroeffentlichungen/Paperinpreparation/PyvsFTIR/pygcms/WWTP_Holfdorf_17082015_85x85_for_pygcms.0_or.csv	96	1	polyethylene	243.322	2	22.06	11.03	983.679	9.34495e-10		1
97	E:/Veroeffentlichungen/Paperinpreparation/PyvsFTIR/pygcms/WWTP_Holfdorf_17082015_85x85_for_pygcms.0_or.csv	97	1	polyethylene	243.322	2	22.06	11.03	983.679	9.34495e-10		1
98	E:/Veroeffentlichungen/Paperinpreparation/PyvsFTIR/pygcms/WWTP_Holfdorf_17082015_85x85_for_pygcms.0_or.csv	98	1	polyethylene	243.322	2	22.06	11.03	983.679	9.34495e-10		1
99	E:/Veroeffentlichungen/Paperinpreparation/PyvsFTIR/pygcms/WWTP_Holfdorf_17082015_85x85_for_pygcms.0_or.csv	99	1	polyethylene	243.322	2	22.06	11.03	983.679	9.34495e-10		1
100	E:/Veroeffentlichungen/Paperinpreparation/PyvsFTIR/pygcms/WWTP_Holfdorf_17082015_85x85_for_pygcms.0_or.csv	100	1	polyethylene	243.322	2	22.06	11.03	983.679	9.34495e-10		1
101	E:/Veroeffentlichungen/Paperinpreparation/PyvsFTIR/pygcms/WWTP_Holfdorf_17082015_85x85_for_pygcms.0_or.csv	101	1	polyethylene	243.322	2	22.06	11.03	983.679	9.34495e-10		1
102	E:/Veroeffentlichungen/Paperinpreparation/PyvsFTIR/pygcms/WWTP_Holfdorf_17082015_85x85_for_pygcms.0_or.csv	102	1	polyethylene	243.322	2	22.06	11.03	983.679	9.34495e-10		1
103	E:/Veroeffentlichungen/Paperinpreparation/PyvsFTIR/pygcms/WWTP_Holfdorf_17082015_85x85_for_pygcms.0_or.csv	103	1	polyethylene	243.322	2	22.06	11.03	983.679	9.34495e-10		1
104	E:/Veroeffentlichungen/Paperinpreparation/PyvsFTIR/pygcms/WWTP_Holfdorf_17082015_85x85_for_pygcms.0_or.csv	104	1	polyethylene	243.322	2	22.06	11.03	983.679	9.34495e-10		1
105	E:/Veroeffentlichungen/Paperinpreparation/PyvsFTIR/pygcms/WWTP_Holfdorf_17082015_85x85_for_pygcms.0_or.csv	105	1	polyethylene	243.322	2	22.06	11.03	983.679	9.34495e-10		1
106	E:/Veroeffentlichungen/Paperinpreparation/PyvsFTIR/pygcms/WWTP_Holfdorf_17082015_85x85_for_pygcms.0_or.csv	106	1	polyethylene	243.322	2	22.06	11.03	983.679	9.34495e-10		1
107	E:/Veroeffentlichungen/Paperinpreparation/PyvsFTIR/pygcms/WWTP_Holfdorf_17082015_85x85_for_pygcms.0_or.csv	107	1	polyethylene	243.322	2	22.06	11.03	983.679	9.34495e-10		1
108	E:/Veroeffentlichungen/Paperinpreparation/PyvsFTIR/pygcms/WWTP_Holfdorf_17082015_85x85_for_pygcms.0_or.csv	108	1	polyethylene	243.322	2	22.06	11.03	983.679	9.34495e-10		1
109	E:/Veroeffentlichungen/Paperinpreparation/PyvsFTIR/pygcms/WWTP_Holfdorf_17082015_85x85_for_pygcms.0_or.csv	109	1	polyethylene	243.322	2	22.06	11.03	983.679	9.34495e-10		1
110	E:/Veroeffentlichungen/Paperinpreparation/PyvsFTIR/pygcms/WWTP_Holfdorf_17082015_85x85_for_pygcms.0_or.csv	110	1	polyethylene	243.322	2	22.06	11.03	983.679	9.34495e-10		1
111	E:/Veroeffentlichungen/Paperinpreparation/PyvsFTIR/pygcms/WWTP_Holfdorf_17082015_85x85_for_pygcms.0_or.csv	111	1	polyethylene	243.322	2	22.06	11.03	983.679	9.34495e-10		1
112	E:/Veroeffentlichungen/Paperinpreparation/PyvsFTIR/pygcms/WWTP_Holfdorf_17082015_85x85_for_pygcms.0_or.csv	112	1	polyethylene	243.322	2	22.06	11.03	983.679	9.34495e-10		1
113	E:/Veroeffentlichungen/Paperinpreparation/PyvsFTIR/pygcms/WWTP_Holfdorf_17082015_85x85_for_pygcms.0_or.csv	113	1	polyethylene	243.322	2	22.06	11.03	983.679	9.34495e-10		1
114	E:/Veroeffentlichungen/Paperinpreparation/PyvsFTIR/pygcms/WWTP_Holfdorf_17082015_85x85_for_pygcms.0_or.csv	114	1	polyethylene	243.322	2	22.06	11.03	983.679	9.34495e-10		1
115	E:/Veroeffentlichungen/Paperinpreparation/PyvsFTIR/pygcms/WWTP_Holfdorf_17082015_85x85_for_pygcms.0_or.csv	115	1	polyethylene	243.322	2	22.06	11.03	983.679	9.34495e-10		1
116	E:/Veroeffentlichungen/Paperinpreparation/PyvsFTIR/pygcms/WWTP_Holfdorf_17082015_85x85_for_pygcms.0_or.csv	116	1	polyethylene	243.322	2	22.06	11.03	983.679	9.34495e-10		1
117	E:/Veroeffentlichungen/Paperinpreparation/PyvsFTIR/pygcms/WWTP_Holfdorf_17082015_85x85_for_pygcms.0_or.csv	117	1	polyethylene	243.322	2	22.06	11.03	983.679	9.34495e-10		1
118	E:/Veroeffentlichungen/Paperinpreparation/PyvsFTIR/pygcms/WWTP_Holfdorf_17082015_85x85_for_pygcms.0_or.csv	118	1	polyethylene	243.322	2	22.06	11.03	983.679	9.34495e-10		1
119	E:/Veroeffentlichungen/Paperinpreparation/PyvsFTIR/pygcms/WWTP_Holfdorf_17082015_85x85_for_pygcms.0_or.csv	119	1	polyethylene	121.661	1	11.03	11.03	491.839	4.67247e-10		1
120	E:/Veroeffentlichungen/Paperinpreparation/PyvsFTIR/pygcms/WWTP_Holfdorf_17082015_85x85_for_pygcms.0_or.csv	120	1	polyethylene	121.661	1	11.03	11.03	491.839	4.67247e-10		1
121	E:/Veroeffentlichungen/Paperinpreparation/PyvsFTIR/pygcms/WWTP_Holfdorf_17082015_85x85_for_pygcms.0_or.csv	121	1	polyethylene	121.661	1	11.03	11.03	491.839	4.67247e-10		1
122	E:/Veroeffentlichungen/Paperinpreparation/PyvsFTIR/pygcms/WWTP_Holfdorf_17082015_85x85_for_pygcms.0_or.csv	122	1	polyethylene	121.661	1	11.03	11.03	491.839	4.67247e-10		1
123	E:/Veroeffentlichungen/Paperinpreparation/PyvsFTIR/pygcms/WWTP_Holfdorf_17082015_85x85_for_pygcms.0_or.csv	123	1	polyethylene	121.661	1	11.03	11.03	491.839	4.67247e-10		1
124	E:/Veroeffentlichungen/Paperinpreparation/PyvsFTIR/pygcms/WWTP_Holfdorf_17082015_85x85_for_pygcms.0_or.csv	124	1	polyethylene	121.661	1	11.03	11.03	491.839	4.67247e-10		1
125	E:/Veroeffentlichungen/Paperinpreparation/PyvsFTIR/pygcms/WWTP_Holfdorf_17082015_85x85_for_pygcms.0_or.csv	125	1	polyethylene	121.661	1	11.03	11.03	491.839	4.67247e-10		1
126	E:/Veroeffentlichungen/Paperinpreparation/PyvsFTIR/pygcms/WWTP_Holfdorf_17082015_85x85_for_pygcms.0_or.csv	126	1	polyethylene	121.661	1	11.03	11.03	491.839	4.67247e-10		1
127	E:/Veroeffentlichungen/Paperinpreparation/PyvsFTIR/pygcms/WWTP_Holfdorf_17082015_85x85_for_pygcms.0_or.csv	127	1	polyethylene	121.661	1	11.03	11.03	491.839	4.67247e-10		1
128	E:/Veroeffentlichungen/Paperinpreparation/PyvsFTIR/pygcms/WWTP_Holfdorf_17082015_85x85_for_pygcms.0_or.csv	128	1	polyethylene	121.661	1	11.03	11.03	491.839	4.67247e-10		1
129	E:/Veroeffentlichungen/Paperinpreparation/PyvsFTIR/pygcms/WWTP_Holfdorf_17082015_85x85_for_pygcms.0_or.csv	129	1	polyethylene	121.661	1	11.03	11.03	491.839	4.67247e-10		1
130	E:/Veroeffentlichungen/Paperinpreparation/PyvsFTIR/pygcms/WWTP_Holfdorf_17082015_85x85_for_pygcms.0_or.csv	130	1	polyethylene	121.661	1	11.03	11.03	491.839	4.67247e-10		1
131	E:/Veroeffentlichungen/Paperinpreparation/PyvsFTIR/pygcms/WWTP_Holfdorf_17082015_85x85_for_pygcms.0_or.csv	131	1	polyethylene	121.661	1	11.03	11.03	491.839	4.67247e-10		1
132	E:/Veroeffentlichungen/Paperinpreparation/PyvsFTIR/pygcms/WWTP_Holfdorf_17082015_85x85_for_pygcms.0_or.csv	132	1	polyethylene	121.661	1	11.03	11.03	491.839	4.67247e-10		1
133	E:/Veroeffentlichungen/Paperinpreparation/PyvsFTIR/pygcms/WWTP_Holfdorf_17082015_85x85_for_pygcms.0_or.csv	133	1	polyethylene	121.661	1	11.03	11.03	491.839	4.67247e-10		1
134	E:/Veroeffentlichungen/Paperinpreparation/PyvsFTIR/pygcms/WWTP_Holfdorf_17082015_85x85_for_pygcms.0_or.csv	134	1	polyethylene	121.661	1	11.03	11.03	491.839	4.67247e-10		1
135	E:/Veroeffentlichungen/Paperinpreparation/PyvsFTIR/pygcms/WWTP_Holfdorf_17082015_85x85_for_pygcms.0_or.csv	135	1	polyethylene	121.661	1	11.03	11.03	491.839	4.67247e-10		1
136	E:/Veroeffentlichungen/Paperinpreparation/PyvsFTIR/pygcms/WWTP_Holfdorf_17082015_85x85_for_pygcms.0_or.csv	136	1	polyethylene	121.661	1	11.03	11.03	491.839	4.67247e-10		1
137	E:/Veroeffentlichungen/Paperinpreparation/PyvsFTIR/pygcms/WWTP_Holfdorf_17082015_85x85_for_pygcms.0_or.csv	137	1	polyethylene	121.661	1	11.03	11.03	491.839	4.67247e-10		1
138	E:/Veroeffentlichungen/Paperinpreparation/PyvsFTIR/pygcms/WWTP_Holfdorf_17082015_85x85_for_pygcms.0_or.csv	138	1	polyethylene	121.661	1	11.03	11.03	491.839	4.67247e-10		1
139	E:/Veroeffentlichungen/Paperinpreparation/PyvsFTIR/pygcms/WWTP_Holfdorf_17082015_85x85_for_pygcms.0_or.csv	139	1	polyethylene	121.661	1	11.03	11.03	491.839	4.67247e-10		1
140	E:/Veroeffentlichungen/Paperinpreparation/PyvsFTIR/pygcms/WWTP_Holfdorf_17082015_85x85_for_pygcms.0_or.csv	140	1	polyethylene	121.661	1	11.03	11.03	491.839	4.67247e-10		1
141	E:/Veroeffentlichungen/Paperinpreparation/PyvsFTIR/pygcms/WWTP_Holfdorf_17082015_85x85_for_pygcms.0_or.csv	141	1	polyethylene	121.661	1	11.03	11.03	491.839	4.67247e-10		1
142	E:/Veroeffentlichungen/Paperinpreparation/PyvsFTIR/pygcms/WWTP_Holfdorf_17082015_85x85_for_pygcms.0_or.csv	142	1	polyethylene	121.661	1	11.03	11.03	491.839	4.67247e-10		1
143	E:/Veroeffentlichungen/Paperinpreparation/PyvsFTIR/pygcms/WWTP_Holfdorf_17082015_85x85_for_pygcms.0_or.csv	143	1	polyethylene	121.661	1	11.03	11.03	491.839	4.67247e-10		1
144	E:/Veroeffentlichungen/Paperinpreparation/PyvsFTIR/pygcms/WWTP_Holfdorf_17082015_85x85_for_pygcms.0_or.csv	144	1	polyethylene	121.661	1	11.03	11.03	491.839	4.67247e-10		1
145	E:/Veroeffentlichungen/Paperinpreparation/PyvsFTIR/pygcms/WWTP_Holfdorf_17082015_85x85_for_pygcms.0_or.csv	145	1	polyethylene	121.661	1	11.03	11.03	491.839	4.67247e-10		1
146	E:/Veroeffentlichungen/Paperinpreparation/PyvsFTIR/pygcms/WWTP_Holfdorf_17082015_85x85_for_pygcms.0_or.csv	146	1	polyethylene	121.661	1	11.03	11.03	491.839	4.67247e-10		1
147	E:/Veroeffentlichungen/Paperinpreparation/PyvsFTIR/pygcms/WWTP_Holfdorf_17082015_85x85_for_pygcms.0_or.csv	147	1	polyethylene	121.661	1	11.03	11.03	491.839	4.67247e-10		1
148	E:/Veroeffentlichungen/Paperinpreparation/PyvsFTIR/pygcms/WWTP_Holfdorf_17082015_85x85_for_pygcms.0_or.csv	148	1	polyethylene	121.661	1	11.03	11.03	491.839	4.67247e-10		1
149	E:/Veroeffentlichungen/Paperinpreparation/PyvsFTIR/pygcms/WWTP_Holfdorf_17082015_85x85_for_pygcms.0_or.csv	149	1	polyethylene	121.661	1	11.03	11.03	491.839	4.67247e-10		1
150	E:/Veroeffentlichungen/Paperinpreparation/PyvsFTIR/pygcms/WWTP_Holfdorf_17082015_85x85_for_pygcms.0_or.csv	150	1	polyethylene	121.661	1	11.03	11.03	491.839	4.67247e-10		1
151	E:/Veroeffentlichungen/Paperinpreparation/PyvsFTIR/pygcms/WWTP_Holfdorf_17082015_85x85_for_pygcms.0_or.csv	151	1	polyethylene	121.661	1	11.03	11.03	491.839	4.67247e-10		1
152	E:/Veroeffentlichungen/Paperinpreparation/PyvsFTIR/pygcms/WWTP_Holfdorf_17082015_85x85_for_pygcms.0_or.csv	152	1	polyethylene	121.661	1	11.03	11.03	491.839	4.67247e-10		1
153	E:/Veroeffentlichungen/Paperinpreparation/PyvsFTIR/pygcms/WWTP_Holfdorf_17082015_85x85_for_pygcms.0_or.csv	153	1	polyethylene	121.661	1	11.03	11.03	491.839	4.67247e-10		1
154	E:/Veroeffentlichungen/Paperinpreparation/PyvsFTIR/pygcms/WWTP_Holfdorf_17082015_85x85_for_pygcms.0_or.csv	154	1	polyethylene	121.661	1	11.03	11.03	491.839	4.67247e-10		1
155	E:/Veroeffentlichungen/Paperinpreparation/PyvsFTIR/pygcms/WWTP_Holfdorf_17082015_85x85_for_pygcms.0_or.csv	155	1	polyethylene	121.661	1	11.03	11.03	491.839	4.67247e-10		1
156	E:/Veroeffentlichungen/Paperinpreparation/PyvsFTIR/pygcms/WWTP_Holfdorf_17082015_85x85_for_pygcms.0_or.csv	156	1	polyethylene	121.661	1	11.03	11.03	491.839	4.67247e-10		1
157	E:/Veroeffentlichungen/Paperinpreparation/PyvsFTIR/pygcms/WWTP_Holfdorf_17082015_85x85_for_pygcms.0_or.csv	157	1	polyethylene	121.661	1	11.03	11.03	491.839	4.67247e-10		1
158	E:/Veroeffentlichungen/Paperinpreparation/PyvsFTIR/pygcms/WWTP_Holfdorf_17082015_85x85_for_pygcms.0_or.csv	158	1	polyethylene	121.661	1	11.03	11.03	491.839	4.67247e-10		1
159	E:/Veroeffentlichungen/Paperinpreparation/PyvsFTIR/pygcms/WWTP_Holfdorf_17082015_85x85_for_pygcms.0_or.csv	159	1	polyethylene	121.661	1	11.03	11.03	491.839	4.67247e-10		1
160	E:/Veroeffentlichungen/Paperinpreparation/PyvsFTIR/pygcms/WWTP_Holfdorf_17082015_85x85_for_pygcms.0_or.csv	160	1	polyethylene	121.661	1	11.03	11.03	491.839	4.67247e-10		1
161	E:/Veroeffentlichungen/Paperinpreparation/PyvsFTIR/pygcms/WWTP_Holfdorf_17082015_85x85_for_pygcms.0_or.csv	161	1	polyethylene	121.661	1	11.03	11.03	491.839	4.67247e-10		1
162	E:/Veroeffentlichungen/Paperinpreparation/PyvsFTIR/pygcms/WWTP_Holfdorf_17082015_85x85_for_pygcms.0_or.csv	162	1	polyethylene	121.661	1	11.03	11.03	491.839	4.67247e-10		1
163	E:/Veroeffentlichungen/Paperinpreparation/PyvsFTIR/pygcms/WWTP_Holfdorf_17082015_85x85_for_pygcms.0_or.csv	163	1	polyethylene	121.661	1	11.03	11.03	491.839	4.67247e-10		1
164	E:/Veroeffentlichungen/Paperinpreparation/PyvsFTIR/pygcms/WWTP_Holfdorf_17082015_85x85_for_pygcms.0_or.csv	164	1	polyethylene	121.661	1	11.03	11.03	491.839	4.67247e-10		1
165	E:/Veroeffentlichungen/Paperinpreparation/PyvsFTIR/pygcms/WWTP_Holfdorf_17082015_85x85_for_pygcms.0_or.csv	165	1	polyethylene	121.661	1	11.03	11.03	491.839	4.67247e-10		1
166	E:/Veroeffentlichungen/Paperinpreparation/PyvsFTIR/pygcms/WWTP_Holfdorf_17082015_85x85_for_pygcms.0_or.csv	166	1	polyethylene	121.661	1	11.03	11.03	491.839	4.67247e-10		1
167	E:/Veroeffentlichungen/Paperinpreparation/PyvsFTIR/pygcms/WWTP_Holfdorf_17082015_85x85_for_pygcms.0_or.csv	167	1	polyethylene	121.661	1	11.03	11.03	491.839	4.67247e-10		1
168	E:/Veroeffentlichungen/Paperinpreparation/PyvsFTIR/pygcms/WWTP_Holfdorf_17082015_85x85_for_pygcms.0_or.csv	168	1	polyethylene	121.661	1	11.03	11.03	491.839	4.67247e-10		1
169	E:/Veroeffentlichungen/Paperinpreparation/PyvsFTIR/pygcms/WWTP_Holfdorf_17082015_85x85_for_pygcms.0_or.csv	169	1	polyethylene	121.661	1	11.03	11.03	491.839	4.67247e-10		1
170	E:/Veroeffentlichungen/Paperinpreparation/PyvsFTIR/pygcms/WWTP_Holfdorf_17082015_85x85_for_pygcms.0_or.csv	170	1	polyethylene	121.661	1	11.03	11.03	491.839	4.67247e-10		1
171	E:/Veroeffentlichungen/Paperinpreparation/PyvsFTIR/pygcms/WWTP_Holfdorf_17082015_85x85_for_pygcms.0_or.csv	171	1	polyethylene	121.661	1	11.03	11.03	491.839	4.67247e-10		1
172	E:/Veroeffentlichungen/Paperinpreparation/PyvsFTIR/pygcms/WWTP_Holfdorf_17082015_85x85_for_pygcms.0_or.csv	172	1	polyethylene	121.661	1	11.03	11.03	491.839	4.67247e-10		1
173	E:/Veroeffentlichungen/Paperinpreparation/PyvsFTIR/pygcms/WWTP_Holfdorf_17082015_85x85_for_pygcms.0_or.csv	173	1	polyethylene	121.661	1	11.03	11.03	491.839	4.67247e-10		1
1	E:/Veroeffentlichungen/Paperinpreparation/PyvsFTIR/pygcms/WWTP_Holfdorf_17082015_85x85_for_pygcms.0_or.csv	1	2	polyetyhlene oxidized	364.983	1.73205	15.5988	9.00596	463.711	4.31251e-10		1
1	E:/Veroeffentlichungen/Paperinpreparation/PyvsFTIR/pygcms/WWTP_Holfdorf_17082015_85x85_for_pygcms.0_or.csv	1	3	polyethylene, chlorinated	33943.4	1.94831	317.58	163.003	3.09271e+06	3.58754e-06		1
2	E:/Veroeffentlichungen/Paperinpreparation/PyvsFTIR/pygcms/WWTP_Holfdorf_17082015_85x85_for_pygcms.0_or.csv	2	3	polyethylene, chlorinated	26643.7	1.68572	301.06	178.594	3.51954e+06	4.08266e-06		1
3	E:/Veroeffentlichungen/Paperinpreparation/PyvsFTIR/pygcms/WWTP_Holfdorf_17082015_85x85_for_pygcms.0_or.csv	3	3	polyethylene, chlorinated	5474.74	3.23353	162.856	50.3647	151409	1.75635e-07		1
4	E:/Veroeffentlichungen/Paperinpreparation/PyvsFTIR/pygcms/WWTP_Holfdorf_17082015_85x85_for_pygcms.0_or.csv	4	3	polyethylene, chlorinated	2798.2	2.99548	101.692	33.9483	42955.5	4.98283e-08		1
5	E:/Veroeffentlichungen/Paperinpreparation/PyvsFTIR/pygcms/WWTP_Holfdorf_17082015_85x85_for_pygcms.0_or.csv	5	3	polyethylene, chlorinated	2798.2	1.8901	110.3	58.3566	137674	1.59702e-07		1
6	E:/Veroeffentlichungen/Paperinpreparation/PyvsFTIR/pygcms/WWTP_Holfdorf_17082015_85x85_for_pygcms.0_or.csv	6	3	polyethylene, chlorinated	1703.25	1.94565	55.15	28.3452	16240.6	1.88391e-08		1
7	E:/Veroeffentlichungen/Paperinpreparation/PyvsFTIR/pygcms/WWTP_Holfdorf_17082015_85x85_for_pygcms.0_or.csv	7	3	polyethylene, chlorinated	1338.27	1.71791	55.15	32.1029	20832	2.41652e-08		1
8	E:/Veroeffentlichungen/Paperinpreparation/PyvsFTIR/pygcms/WWTP_Holfdorf_17082015_85x85_for_pygcms.0_or.csv	8	3	polyethylene, chlorinated	973.287	1.50442	34.8799	23.185	6872.04	7.97157e-09		1
9	E:/Veroeffentlichungen/Paperinpreparation/PyvsFTIR/pygcms/WWTP_Holfdorf_17082015_85x85_for_pygcms.0_or.csv	9	3	polyethylene, chlorinated	851.626	3.32864	45.4779	13.6626	3111.46	3.60929e-09		1
10	E:/Veroeffentlichungen/Paperinpreparation/PyvsFTIR/pygcms/WWTP_Holfdorf_17082015_85x85_for_pygcms.0_or.csv	10	3	polyethylene, chlorinated	729.965	2.03101	33.09	16.2924	3219.31	3.7344e-09		1
11	E:/Veroeffentlichungen/Paperinpreparation/PyvsFTIR/pygcms/WWTP_Holfdorf_17082015_85x85_for_pygcms.0_or.csv	11	3	polyethylene, chlorinated	486.644	4	44.12	11.03	1967.36	2.28213e-09		1
12	E:/Veroeffentlichungen/Paperinpreparation/PyvsFTIR/pygcms/WWTP_Holfdorf_17082015_85x85_for_pygcms.0_or.csv	12	3	polyethylene, chlorinated	486.644	6.8541	39.7692	5.80225	490.724	5.6924e-10		1
13	E:/Veroeffentlichungen/Paperinpreparation/PyvsFTIR/pygcms/WWTP_Holfdorf_17082015_85x85_for_pygcms.0_or.csv	13	3	polyethylene, chlorinated	486.644	6.16566	39.7692	6.45012	606.428	7.03456e-10		1
14	E:/Veroeffentlichungen/Paperinpreparation/PyvsFTIR/pygcms/WWTP_Holfdorf_17082015_85x85_for_pygcms.0_or.csv	14	3	polyethylene, chlorinated	486.644	6.8541	39.7692	5.80225	490.724	5.6924e-10		1
15	E:/Veroeffentlichungen/Paperinpreparation/PyvsFTIR/pygcms/WWTP_Holfdorf_17082015_85x85_for_pygcms.0_or.csv	15	3	polyethylene, chlorinated	486.644	2.61803	24.6638	9.42074	802.283	9.30648e-10		1
16	E:/Veroeffentlichungen/Paperinpreparation/PyvsFTIR/pygcms/WWTP_Holfdorf_17082015_85x85_for_pygcms.0_or.csv	16	3	polyethylene, chlorinated	364.983	3	33.09	11.03	1475.52	1.7116e-09		1
17	E:/Veroeffentlichungen/Paperinpreparation/PyvsFTIR/pygcms/WWTP_Holfdorf_17082015_85x85_for_pygcms.0_or.csv	17	3	polyethylene, chlorinated	364.983	1.73205	15.5988	9.00596	463.711	5.37904e-10		1
18	E:/Veroeffentlichungen/Paperinpreparation/PyvsFTIR/pygcms/WWTP_Holfdorf_17082015_85x85_for_pygcms.0_or.csv	18	3	polyethylene, chlorinated	364.983	1.73205	15.5988	9.00596	463.711	5.37904e-10		1
19	E:/Veroeffentlichungen/Paperinpreparation/PyvsFTIR/pygcms/WWTP_Holfdorf_17082015_85x85_for_pygcms.0_or.csv	19	3	polyethylene, chlorinated	243.322	2	22.06	11.03	983.679	1.14107e-09		1
20	E:/Veroeffentlichungen/Paperinpreparation/PyvsFTIR/pygcms/WWTP_Holfdorf_17082015_85x85_for_pygcms.0_or.csv	20	3	polyethylene, chlorinated	243.322	2	22.06	11.03	983.679	1.14107e-09		1
21	E:/Veroeffentlichungen/Paperinpreparation/PyvsFTIR/pygcms/WWTP_Holfdorf_17082015_85x85_for_pygcms.0_or.csv	21	3	polyethylene, chlorinated	243.322	2	22.06	11.03	983.679	1.14107e-09		1
22	E:/Veroeffentlichungen/Paperinpreparation/PyvsFTIR/pygcms/WWTP_Holfdorf_17082015_85x85_for_pygcms.0_or.csv	22	3	polyethylene, chlorinated	243.322	2	22.06	11.03	983.679	1.14107e-09		1
23	E:/Veroeffentlichungen/Paperinpreparation/PyvsFTIR/pygcms/WWTP_Holfdorf_17082015_85x85_for_pygcms.0_or.csv	23	3	polyethylene, chlorinated	243.322	2	22.06	11.03	983.679	1.14107e-09		1
24	E:/Veroeffentlichungen/Paperinpreparation/PyvsFTIR/pygcms/WWTP_Holfdorf_17082015_85x85_for_pygcms.0_or.csv	24	3	polyethylene, chlorinated	243.322	2	22.06	11.03	983.679	1.14107e-09		1
25	E:/Veroeffentlichungen/Paperinpreparation/PyvsFTIR/pygcms/WWTP_Holfdorf_17082015_85x85_for_pygcms.0_or.csv	25	3	polyethylene, chlorinated	243.322	2	22.06	11.03	983.679	1.14107e-09		1
26	E:/Veroeffentlichungen/Paperinpreparation/PyvsFTIR/pygcms/WWTP_Holfdorf_17082015_85x85_for_pygcms.0_or.csv	26	3	polyethylene, chlorinated	243.322	2	22.06	11.03	983.679	1.14107e-09		1
27	E:/Veroeffentlichungen/Paperinpreparation/PyvsFTIR/pygcms/WWTP_Holfdorf_17082015_85x85_for_pygcms.0_or.csv	27	3	polyethylene, chlorinated	243.322	2	22.06	11.03	983.679	1.14107e-09		1
28	E:/Veroeffentlichungen/Paperinpreparation/PyvsFTIR/pygcms/WWTP_Holfdorf_17082015_85x85_for_pygcms.0_or.csv	28	3	polyethylene, chlorinated	121.661	1	11.03	11.03	491.839	5.70534e-10		1
29	E:/Veroeffentlichungen/Paperinpreparation/PyvsFTIR/pygcms/WWTP_Holfdorf_17082015_85x85_for_pygcms.0_or.csv	29	3	polyethylene, chlorinated	121.661	1	11.03	11.03	491.839	5.70534e-10		1
30	E:/Veroeffentlichungen/Paperinpreparation/PyvsFTIR/pygcms/WWTP_Holfdorf_17082015_85x85_for_pygcms.0_or.csv	30	3	polyethylene, chlorinated	121.661	1	11.03	11.03	491.839	5.70534e-10		1
31	E:/Veroeffentlichungen/Paperinpreparation/PyvsFTIR/pygcms/WWTP_Holfdorf_17082015_85x85_for_pygcms.0_or.csv	31	3	polyethylene, chlorinated	121.661	1	11.03	11.03	491.839	5.70534e-10		1
32	E:/Veroeffentlichungen/Paperinpreparation/PyvsFTIR/pygcms/WWTP_Holfdorf_17082015_85x85_for_pygcms.0_or.csv	32	3	polyethylene, chlorinated	121.661	1	11.03	11.03	491.839	5.70534e-10		1
33	E:/Veroeffentlichungen/Paperinpreparation/PyvsFTIR/pygcms/WWTP_Holfdorf_17082015_85x85_for_pygcms.0_or.csv	33	3	polyethylene, chlorinated	121.661	1	11.03	11.03	491.839	5.70534e-10		1
34	E:/Veroeffentlichungen/Paperinpreparation/PyvsFTIR/pygcms/WWTP_Holfdorf_17082015_85x85_for_pygcms.0_or.csv	34	3	polyethylene, chlorinated	121.661	1	11.03	11.03	491.839	5.70534e-10		1
35	E:/Veroeffentlichungen/Paperinpreparation/PyvsFTIR/pygcms/WWTP_Holfdorf_17082015_85x85_for_pygcms.0_or.csv	35	3	polyethylene, chlorinated	121.661	1	11.03	11.03	491.839	5.70534e-10		1
36	E:/Veroeffentlichungen/Paperinpreparation/PyvsFTIR/pygcms/WWTP_Holfdorf_17082015_85x85_for_pygcms.0_or.csv	36	3	polyethylene, chlorinated	121.661	1	11.03	11.03	491.839	5.70534e-10		1
37	E:/Veroeffentlichungen/Paperinpreparation/PyvsFTIR/pygcms/WWTP_Holfdorf_17082015_85x85_for_pygcms.0_or.csv	37	3	polyethylene, chlorinated	121.661	1	11.03	11.03	491.839	5.70534e-10		1
38	E:/Veroeffentlichungen/Paperinpreparation/PyvsFTIR/pygcms/WWTP_Holfdorf_17082015_85x85_for_pygcms.0_or.csv	38	3	polyethylene, chlorinated	121.661	1	11.03	11.03	491.839	5.70534e-10		1
39	E:/Veroeffentlichungen/Paperinpreparation/PyvsFTIR/pygcms/WWTP_Holfdorf_17082015_85x85_for_pygcms.0_or.csv	39	3	polyethylene, chlorinated	121.661	1	11.03	11.03	491.839	5.70534e-10		1
40	E:/Veroeffentlichungen/Paperinpreparation/PyvsFTIR/pygcms/WWTP_Holfdorf_17082015_85x85_for_pygcms.0_or.csv	40	3	polyethylene, chlorinated	121.661	1	11.03	11.03	491.839	5.70534e-10		1
41	E:/Veroeffentlichungen/Paperinpreparation/PyvsFTIR/pygcms/WWTP_Holfdorf_17082015_85x85_for_pygcms.0_or.csv	41	3	polyethylene, chlorinated	121.661	1	11.03	11.03	491.839	5.70534e-10		1
42	E:/Veroeffentlichungen/Paperinpreparation/PyvsFTIR/pygcms/WWTP_Holfdorf_17082015_85x85_for_pygcms.0_or.csv	42	3	polyethylene, chlorinated	121.661	1	11.03	11.03	491.839	5.70534e-10		1
43	E:/Veroeffentlichungen/Paperinpreparation/PyvsFTIR/pygcms/WWTP_Holfdorf_17082015_85x85_for_pygcms.0_or.csv	43	3	polyethylene, chlorinated	121.661	1	11.03	11.03	491.839	5.70534e-10		1
44	E:/Veroeffentlichungen/Paperinpreparation/PyvsFTIR/pygcms/WWTP_Holfdorf_17082015_85x85_for_pygcms.0_or.csv	44	3	polyethylene, chlorinated	121.661	1	11.03	11.03	491.839	5.70534e-10		1
1	E:/Veroeffentlichungen/Paperinpreparation/PyvsFTIR/pygcms/WWTP_Holfdorf_17082015_85x85_for_pygcms.0_or.csv	1	4	polypropylene	126771	2.09244	602.121	287.76	1.82743e+07	1.73606e-05		1
2	E:/Veroeffentlichungen/Paperinpreparation/PyvsFTIR/pygcms/WWTP_Holfdorf_17082015_85x85_for_pygcms.0_or.csv	2	4	polypropylene	61317.1	2.43231	478.885	196.885	6.80384e+06	6.46365e-06		1
3	E:/Veroeffentlichungen/Paperinpreparation/PyvsFTIR/pygcms/WWTP_Holfdorf_17082015_85x85_for_pygcms.0_or.csv	3	4	polypropylene	23115.6	2.19597	267.008	121.59	1.44683e+06	1.37449e-06		1
4	E:/Veroeffentlichungen/Paperinpreparation/PyvsFTIR/pygcms/WWTP_Holfdorf_17082015_85x85_for_pygcms.0_or.csv	4	4	polypropylene	20439	1.17565	197.311	167.831	2.03701e+06	1.93516e-06		1
5	E:/Veroeffentlichungen/Paperinpreparation/PyvsFTIR/pygcms/WWTP_Holfdorf_17082015_85x85_for_pygcms.0_or.csv	5	4	polypropylene	19952.4	2.15971	236.824	109.655	1.04372e+06	9.9153e-07		1
6	E:/Veroeffentlichungen/Paperinpreparation/PyvsFTIR/pygcms/WWTP_Holfdorf_17082015_85x85_for_pygcms.0_or.csv	6	4	polypropylene	18857.4	1.24897	184.896	148.039	1.48517e+06	1.41091e-06		1
7	E:/Veroeffentlichungen/Paperinpreparation/PyvsFTIR/pygcms/WWTP_Holfdorf_17082015_85x85_for_pygcms.0_or.csv	7	4	polypropylene	14234.3	1.75371	182.579	104.11	725329	6.89062e-07		1
8	E:/Veroeffentlichungen/Paperinpreparation/PyvsFTIR/pygcms/WWTP_Holfdorf_17082015_85x85_for_pygcms.0_or.csv	8	4	polypropylene	11314.5	2.3848	192.631	80.7743	460648	4.37615e-07		1
9	E:/Veroeffentlichungen/Paperinpreparation/PyvsFTIR/pygcms/WWTP_Holfdorf_17082015_85x85_for_pygcms.0_or.csv	9	4	polypropylene	11071.1	1.18661	133.276	112.316	616216	5.85405e-07		1
10	E:/Veroeffentlichungen/Paperinpreparation/PyvsFTIR/pygcms/WWTP_Holfdorf_17082015_85x85_for_pygcms.0_or.csv	10	4	polypropylene	10341.2	2.00817	203.383	101.278	764609	7.26379e-07		1
11	E:/Veroeffentlichungen/Paperinpreparation/PyvsFTIR/pygcms/WWTP_Holfdorf_17082015_85x85_for_pygcms.0_or.csv	11	4	polypropylene	9854.53	1.28661	132.819	103.232	518778	4.92839e-07		1
12	E:/Veroeffentlichungen/Paperinpreparation/PyvsFTIR/pygcms/WWTP_Holfdorf_17082015_85x85_for_pygcms.0_or.csv	12	4	polypropylene	9611.21	1.56307	143.814	92.0072	446211	4.239e-07		1
13	E:/Veroeffentlichungen/Paperinpreparation/PyvsFTIR/pygcms/WWTP_Holfdorf_17082015_85x85_for_pygcms.0_or.csv	13	4	polypropylene	7542.98	1.2611	118.797	94.2006	386374	3.67056e-07		1
14	E:/Veroeffentlichungen/Paperinpreparation/PyvsFTIR/pygcms/WWTP_Holfdorf_17082015_85x85_for_pygcms.0_or.csv	14	4	polypropylene	7421.31	1.82614	174.4	95.502	582998	5.53848e-07		1
15	E:/Veroeffentlichungen/Paperinpreparation/PyvsFTIR/pygcms/WWTP_Holfdorf_17082015_85x85_for_pygcms.0_or.csv	15	4	polypropylene	7056.33	1.62988	134.186	82.3286	333353	3.16685e-07		1
16	E:/Veroeffentlichungen/Paperinpreparation/PyvsFTIR/pygcms/WWTP_Holfdorf_17082015_85x85_for_pygcms.0_or.csv	16	4	polypropylene	6934.67	1.20691	104.057	86.2173	283502	2.69327e-07		1
17	E:/Veroeffentlichungen/Paperinpreparation/PyvsFTIR/pygcms/WWTP_Holfdorf_17082015_85x85_for_pygcms.0_or.csv	17	4	polypropylene	6934.67	2.33871	125.761	53.7739	133287	1.26622e-07		1
18	E:/Veroeffentlichungen/Paperinpreparation/PyvsFTIR/pygcms/WWTP_Holfdorf_17082015_85x85_for_pygcms.0_or.csv	18	4	polypropylene	5961.38	6.32697	206.057	32.5681	80107	7.61016e-08		1
19	E:/Veroeffentlichungen/Paperinpreparation/PyvsFTIR/pygcms/WWTP_Holfdorf_17082015_85x85_for_pygcms.0_or.csv	19	4	polypropylene	5961.38	1.51238	101.692	67.2393	168511	1.60085e-07		1
20	E:/Veroeffentlichungen/Paperinpreparation/PyvsFTIR/pygcms/WWTP_Holfdorf_17082015_85x85_for_pygcms.0_or.csv	20	4	polypropylene	5961.38	1.93398	134.186	69.3834	236763	2.24925e-07		1
21	E:/Veroeffentlichungen/Paperinpreparation/PyvsFTIR/pygcms/WWTP_Holfdorf_17082015_85x85_for_pygcms.0_or.csv	21	4	polypropylene	5596.4	1.49848	104.057	69.4418	183912	1.74716e-07		1
22	E:/Veroeffentlichungen/Paperinpreparation/PyvsFTIR/pygcms/WWTP_Holfdorf_17082015_85x85_for_pygcms.0_or.csv	22	4	polypropylene	5353.08	1.08528	80.2996	73.9895	161120	1.53064e-07		1
23	E:/Veroeffentlichungen/Paperinpreparation/PyvsFTIR/pygcms/WWTP_Holfdorf_17082015_85x85_for_pygcms.0_or.csv	23	4	polypropylene	5353.08	3.10814	154.42	49.6824	139703	1.32718e-07		1
24	E:/Veroeffentlichungen/Paperinpreparation/PyvsFTIR/pygcms/WWTP_Holfdorf_17082015_85x85_for_pygcms.0_or.csv	24	4	polypropylene	5109.76	1.62783	101.692	62.4706	145457	1.38184e-07		1
25	E:/Veroeffentlichungen/Paperinpreparation/PyvsFTIR/pygcms/WWTP_Holfdorf_17082015_85x85_for_pygcms.0_or.csv	25	4	polypropylene	5109.76	1.90318	110.85	58.2446	137830	1.30939e-07		1
26	E:/Veroeffentlichungen/Paperinpreparation/PyvsFTIR/pygcms/WWTP_Holfdorf_17082015_85x85_for_pygcms.0_or.csv	26	4	polypropylene	4866.44	1.95612	104.057	53.1955	107924	1.02527e-07		1
27	E:/Veroeffentlichungen/Paperinpreparation/PyvsFTIR/pygcms/WWTP_Holfdorf_17082015_85x85_for_pygcms.0_or.csv	27	4	polypropylene	4866.44	2.55179	128.631	50.408	119796	1.13806e-07		1
28	E:/Veroeffentlichungen/Paperinpreparation/PyvsFTIR/pygcms/WWTP_Holfdorf_17082015_85x85_for_pygcms.0_or.csv	28	4	polypropylene	4744.78	1.58727	94.2404	59.3726	121760	1.15672e-07		1
29	E:/Veroeffentlichungen/Paperinpreparation/PyvsFTIR/pygcms/WWTP_Holfdorf_17082015_85x85_for_pygcms.0_or.csv	29	4	polypropylene	4744.78	1.6381	88.9267	54.2865	96053.2	9.12506e-08		1
30	E:/Veroeffentlichungen/Paperinpreparation/PyvsFTIR/pygcms/WWTP_Holfdorf_17082015_85x85_for_pygcms.0_or.csv	30	4	polypropylene	4501.45	2.19404	115.157	52.4861	116272	1.10458e-07		1
31	E:/Veroeffentlichungen/Paperinpreparation/PyvsFTIR/pygcms/WWTP_Holfdorf_17082015_85x85_for_pygcms.0_or.csv	31	4	polypropylene	4501.45	1.23398	77.9939	63.2052	114199	1.08489e-07		1
32	E:/Veroeffentlichungen/Paperinpreparation/PyvsFTIR/pygcms/WWTP_Holfdorf_17082015_85x85_for_pygcms.0_or.csv	32	4	polypropylene	4501.45	1.83435	94.2404	51.3752	91167.8	8.66094e-08		1
33	E:/Veroeffentlichungen/Paperinpreparation/PyvsFTIR/pygcms/WWTP_Holfdorf_17082015_85x85_for_pygcms.0_or.csv	33	4	polypropylene	4379.79	3.34099	154.813	46.3376	121835	1.15743e-07		1
34	E:/Veroeffentlichungen/Paperinpreparation/PyvsFTIR/pygcms/WWTP_Holfdorf_17082015_85x85_for_pygcms.0_or.csv	34	4	polypropylene	4014.81	1.44407	88.9267	61.5808	123600	1.1742e-07		1
35	E:/Veroeffentlichungen/Paperinpreparation/PyvsFTIR/pygcms/WWTP_Holfdorf_17082015_85x85_for_pygcms.0_or.csv	35	4	polypropylene	3893.15	6.52815	168.366	25.7907	41046.6	3.89942e-08		1
36	E:/Veroeffentlichungen/Paperinpreparation/PyvsFTIR/pygcms/WWTP_Holfdorf_17082015_85x85_for_pygcms.0_or.csv	36	4	polypropylene	3771.49	3.36581	112.484	33.4197	46046.2	4.37439e-08		1
37	E:/Veroeffentlichungen/Paperinpreparation/PyvsFTIR/pygcms/WWTP_Holfdorf_17082015_85x85_for_pygcms.0_or.csv	37	4	polypropylene	3771.49	3.79083	123.319	32.5309	47832.1	4.54405e-08		1
38	E:/Veroeffentlichungen/Paperinpreparation/PyvsFTIR/pygcms/WWTP_Holfdorf_17082015_85x85_for_pygcms.0_or.csv	38	4	polypropylene	3528.17	1.25681	73.9915	58.8723	93994.2	8.92945e-08		1
39	E:/Veroeffentlichungen/Paperinpreparation/PyvsFTIR/pygcms/WWTP_Holfdorf_17082015_85x85_for_pygcms.0_or.csv	39	4	polypropylene	3528.17	1.89308	84.002	44.3733	60621.8	5.75907e-08		1
40	E:/Veroeffentlichungen/Paperinpreparation/PyvsFTIR/pygcms/WWTP_Holfdorf_17082015_85x85_for_pygcms.0_or.csv	40	4	polypropylene	3406.51	3.01165	104.64	34.745	46299.8	4.39848e-08		1
41	E:/Veroeffentlichungen/Paperinpreparation/PyvsFTIR/pygcms/WWTP_Holfdorf_17082015_85x85_for_pygcms.0_or.csv	41	4	polypropylene	3284.84	2.19707	98.6553	44.9031	72907.2	6.92618e-08		1
42	E:/Veroeffentlichungen/Paperinpreparation/PyvsFTIR/pygcms/WWTP_Holfdorf_17082015_85x85_for_pygcms.0_or.csv	42	4	polypropylene	3284.84	3.70809	108.633	29.2962	34172.7	3.24641e-08		1
43	E:/Veroeffentlichungen/Paperinpreparation/PyvsFTIR/pygcms/WWTP_Holfdorf_17082015_85x85_for_pygcms.0_or.csv	43	4	polypropylene	3163.18	1.5285	80.2996	52.5347	81227.6	7.71662e-08		1
44	E:/Veroeffentlichungen/Paperinpreparation/PyvsFTIR/pygcms/WWTP_Holfdorf_17082015_85x85_for_pygcms.0_or.csv	44	4	polypropylene	3163.18	1.70357	80.2996	47.136	65390.7	6.21212e-08		1
45	E:/Veroeffentlichungen/Paperinpreparation/PyvsFTIR/pygcms/WWTP_Holfdorf_17082015_85x85_for_pygcms.0_or.csv	45	4	polypropylene	3041.52	2.429	94.8836	39.0629	53066	5.04127e-08		1
46	E:/Veroeffentlichungen/Paperinpreparation/PyvsFTIR/pygcms/WWTP_Holfdorf_17082015_85x85_for_pygcms.0_or.csv	46	4	polypropylene	3041.52	2.83808	118.797	41.8581	76288.7	7.24742e-08		1
47	E:/Veroeffentlichungen/Paperinpreparation/PyvsFTIR/pygcms/WWTP_Holfdorf_17082015_85x85_for_pygcms.0_or.csv	47	4	polypropylene	2798.2	2.76553	80.2996	29.0359	24813.1	2.35724e-08		1
48	E:/Veroeffentlichungen/Paperinpreparation/PyvsFTIR/pygcms/WWTP_Holfdorf_17082015_85x85_for_pygcms.0_or.csv	48	4	polypropylene	2676.54	8.34869	155.988	18.6841	19958.7	1.89607e-08		1
49	E:/Veroeffentlichungen/Paperinpreparation/PyvsFTIR/pygcms/WWTP_Holfdorf_17082015_85x85_for_pygcms.0_or.csv	49	4	polypropylene	2676.54	2.06602	94.2404	45.6145	71868.7	6.82753e-08		1
50	E:/Veroeffentlichungen/Paperinpreparation/PyvsFTIR/pygcms/WWTP_Holfdorf_17082015_85x85_for_pygcms.0_or.csv	50	4	polypropylene	2554.88	1.32181	70.6265	53.4317	73903	7.02078e-08		1
51	E:/Veroeffentlichungen/Paperinpreparation/PyvsFTIR/pygcms/WWTP_Holfdorf_17082015_85x85_for_pygcms.0_or.csv	51	4	polypropylene	2433.22	1.93774	77.9939	40.2499	46311.3	4.39957e-08		1
52	E:/Veroeffentlichungen/Paperinpreparation/PyvsFTIR/pygcms/WWTP_Holfdorf_17082015_85x85_for_pygcms.0_or.csv	52	4	polypropylene	2433.22	1.28464	59.3984	46.2374	46543.4	4.42162e-08		1
53	E:/Veroeffentlichungen/Paperinpreparation/PyvsFTIR/pygcms/WWTP_Holfdorf_17082015_85x85_for_pygcms.0_or.csv	53	4	polypropylene	2311.56	2.10113	70.6265	33.6136	29247.9	2.77855e-08		1
54	E:/Veroeffentlichungen/Paperinpreparation/PyvsFTIR/pygcms/WWTP_Holfdorf_17082015_85x85_for_pygcms.0_or.csv	54	4	polypropylene	2311.56	1.47791	64.3154	43.5177	44642	4.24099e-08		1
55	E:/Veroeffentlichungen/Paperinpreparation/PyvsFTIR/pygcms/WWTP_Holfdorf_17082015_85x85_for_pygcms.0_or.csv	55	4	polypropylene	2311.56	5.71259	104.64	18.3174	12868.3	1.22249e-08		1
56	E:/Veroeffentlichungen/Paperinpreparation/PyvsFTIR/pygcms/WWTP_Holfdorf_17082015_85x85_for_pygcms.0_or.csv	56	4	polypropylene	2311.56	4.15565	109.191	26.2754	27630.3	2.62487e-08		1
57	E:/Veroeffentlichungen/Paperinpreparation/PyvsFTIR/pygcms/WWTP_Holfdorf_17082015_85x85_for_pygcms.0_or.csv	57	4	polypropylene	2189.9	3.77883	99.8809	26.4317	25575.8	2.4297e-08		1
58	E:/Veroeffentlichungen/Paperinpreparation/PyvsFTIR/pygcms/WWTP_Holfdorf_17082015_85x85_for_pygcms.0_or.csv	58	4	polypropylene	2189.9	2.67391	79.5385	29.7462	25795	2.45053e-08		1
59	E:/Veroeffentlichungen/Paperinpreparation/PyvsFTIR/pygcms/WWTP_Holfdorf_17082015_85x85_for_pygcms.0_or.csv	59	4	polypropylene	2189.9	1.68141	59.3984	35.3266	27169	2.58106e-08		1
60	E:/Veroeffentlichungen/Paperinpreparation/PyvsFTIR/pygcms/WWTP_Holfdorf_17082015_85x85_for_pygcms.0_or.csv	60	4	polypropylene	2068.24	1.3489	62.3951	46.2563	48931.6	4.6485e-08		1
61	E:/Veroeffentlichungen/Paperinpreparation/PyvsFTIR/pygcms/WWTP_Holfdorf_17082015_85x85_for_pygcms.0_or.csv	61	4	polypropylene	2068.24	1.70099	73.9915	43.499	51314.2	4.87485e-08		1
62	E:/Veroeffentlichungen/Paperinpreparation/PyvsFTIR/pygcms/WWTP_Holfdorf_17082015_85x85_for_pygcms.0_or.csv	62	4	polypropylene	2068.24	2.85479	77.9939	27.3204	21336.9	2.027e-08		1
63	E:/Veroeffentlichungen/Paperinpreparation/PyvsFTIR/pygcms/WWTP_Holfdorf_17082015_85x85_for_pygcms.0_or.csv	63	4	polypropylene	1946.57	3.94577	93.5927	23.7197	19300	1.8335e-08		1
64	E:/Veroeffentlichungen/Paperinpreparation/PyvsFTIR/pygcms/WWTP_Holfdorf_17082015_85x85_for_pygcms.0_or.csv	64	4	polypropylene	1946.57	1.96764	59.3984	30.1876	19839.4	1.88475e-08		1
65	E:/Veroeffentlichungen/Paperinpreparation/PyvsFTIR/pygcms/WWTP_Holfdorf_17082015_85x85_for_pygcms.0_or.csv	65	4	polypropylene	1946.57	1.66609	70.6265	42.3905	46515.9	4.41901e-08		1
66	E:/Veroeffentlichungen/Paperinpreparation/PyvsFTIR/pygcms/WWTP_Holfdorf_17082015_85x85_for_pygcms.0_or.csv	66	4	polypropylene	1946.57	1.83524	67.0929	36.558	32865.4	3.12221e-08		1
67	E:/Veroeffentlichungen/Paperinpreparation/PyvsFTIR/pygcms/WWTP_Holfdorf_17082015_85x85_for_pygcms.0_or.csv	67	4	polypropylene	1946.57	2.3094	67.0929	29.0521	20755.2	1.97174e-08		1
68	E:/Veroeffentlichungen/Paperinpreparation/PyvsFTIR/pygcms/WWTP_Holfdorf_17082015_85x85_for_pygcms.0_or.csv	68	4	polypropylene	1946.57	1.64163	59.3984	36.1826	28501.7	2.70766e-08		1
69	E:/Veroeffentlichungen/Paperinpreparation/PyvsFTIR/pygcms/WWTP_Holfdorf_17082015_85x85_for_pygcms.0_or.csv	69	4	polypropylene	1824.91	5.0004	104.057	20.8097	16515.8	1.569e-08		1
70	E:/Veroeffentlichungen/Paperinpreparation/PyvsFTIR/pygcms/WWTP_Holfdorf_17082015_85x85_for_pygcms.0_or.csv	70	4	polypropylene	1824.91	3.43411	94.8836	27.6298	26548.7	2.52213e-08		1
71	E:/Veroeffentlichungen/Paperinpreparation/PyvsFTIR/pygcms/WWTP_Holfdorf_17082015_85x85_for_pygcms.0_or.csv	71	4	polypropylene	1824.91	1.87884	55.15	29.3532	17416.2	1.65453e-08		1
72	E:/Veroeffentlichungen/Paperinpreparation/PyvsFTIR/pygcms/WWTP_Holfdorf_17082015_85x85_for_pygcms.0_or.csv	72	4	polypropylene	1824.91	2.40255	69.7598	29.0357	21556	2.04782e-08		1
73	E:/Veroeffentlichungen/Paperinpreparation/PyvsFTIR/pygcms/WWTP_Holfdorf_17082015_85x85_for_pygcms.0_or.csv	73	4	polypropylene	1703.25	1.29884	49.3277	37.9781	26076.8	2.4773e-08		1
74	E:/Veroeffentlichungen/Paperinpreparation/PyvsFTIR/pygcms/WWTP_Holfdorf_17082015_85x85_for_pygcms.0_or.csv	74	4	polypropylene	1703.25	2.87544	70.6265	24.562	15616.7	1.48359e-08		1
75	E:/Veroeffentlichungen/Paperinpreparation/PyvsFTIR/pygcms/WWTP_Holfdorf_17082015_85x85_for_pygcms.0_or.csv	75	4	polypropylene	1703.25	1.97974	55.15	27.8572	15686.1	1.49018e-08		1
76	E:/Veroeffentlichungen/Paperinpreparation/PyvsFTIR/pygcms/WWTP_Holfdorf_17082015_85x85_for_pygcms.0_or.csv	76	4	polypropylene	1703.25	1.77114	55.15	31.1382	19598.7	1.86188e-08		1
77	E:/Veroeffentlichungen/Paperinpreparation/PyvsFTIR/pygcms/WWTP_Holfdorf_17082015_85x85_for_pygcms.0_or.csv	77	4	polypropylene	1581.59	2.06597	55.15	26.6945	14404.1	1.36839e-08		1
78	E:/Veroeffentlichungen/Paperinpreparation/PyvsFTIR/pygcms/WWTP_Holfdorf_17082015_85x85_for_pygcms.0_or.csv	78	4	polypropylene	1581.59	2.21076	55.15	24.9462	12579.1	1.19502e-08		1
79	E:/Veroeffentlichungen/Paperinpreparation/PyvsFTIR/pygcms/WWTP_Holfdorf_17082015_85x85_for_pygcms.0_or.csv	79	4	polypropylene	1581.59	2.06927	59.3984	28.7051	17938.6	1.70416e-08		1
80	E:/Veroeffentlichungen/Paperinpreparation/PyvsFTIR/pygcms/WWTP_Holfdorf_17082015_85x85_for_pygcms.0_or.csv	80	4	polypropylene	1581.59	1.4057	46.7963	33.2903	19008.4	1.8058e-08		1
81	E:/Veroeffentlichungen/Paperinpreparation/PyvsFTIR/pygcms/WWTP_Holfdorf_17082015_85x85_for_pygcms.0_or.csv	81	4	polypropylene	1581.59	2.20551	73.9915	33.5485	30522.8	2.89967e-08		1
82	E:/Veroeffentlichungen/Paperinpreparation/PyvsFTIR/pygcms/WWTP_Holfdorf_17082015_85x85_for_pygcms.0_or.csv	82	4	polypropylene	1459.93	1.98662	56.2422	28.3105	16521.6	1.56955e-08		1
83	E:/Veroeffentlichungen/Paperinpreparation/PyvsFTIR/pygcms/WWTP_Holfdorf_17082015_85x85_for_pygcms.0_or.csv	83	4	polypropylene	1459.93	4.71517	90.9557	19.29	12404.8	1.17846e-08		1
84	E:/Veroeffentlichungen/Paperinpreparation/PyvsFTIR/pygcms/WWTP_Holfdorf_17082015_85x85_for_pygcms.0_or.csv	84	4	polypropylene	1338.27	1.29731	44.12	34.009	18703.3	1.77682e-08		1
85	E:/Veroeffentlichungen/Paperinpreparation/PyvsFTIR/pygcms/WWTP_Holfdorf_17082015_85x85_for_pygcms.0_or.csv	85	4	polypropylene	1338.27	1.50246	39.7692	26.4694	10212.5	9.70189e-09		1
86	E:/Veroeffentlichungen/Paperinpreparation/PyvsFTIR/pygcms/WWTP_Holfdorf_17082015_85x85_for_pygcms.0_or.csv	86	4	polypropylene	1338.27	1.90111	49.3277	25.9467	12171.8	1.15632e-08		1
87	E:/Veroeffentlichungen/Paperinpreparation/PyvsFTIR/pygcms/WWTP_Holfdorf_17082015_85x85_for_pygcms.0_or.csv	87	4	polypropylene	1338.27	3.87617	69.7598	17.9971	8281.49	7.86742e-09		1
88	E:/Veroeffentlichungen/Paperinpreparation/PyvsFTIR/pygcms/WWTP_Holfdorf_17082015_85x85_for_pygcms.0_or.csv	88	4	polypropylene	1216.61	4.23967	59.3984	14.0102	4273.24	4.05957e-09		1
89	E:/Veroeffentlichungen/Paperinpreparation/PyvsFTIR/pygcms/WWTP_Holfdorf_17082015_85x85_for_pygcms.0_or.csv	89	4	polypropylene	1216.61	4.14619	69.7598	16.8251	7237.94	6.87604e-09		1
90	E:/Veroeffentlichungen/Paperinpreparation/PyvsFTIR/pygcms/WWTP_Holfdorf_17082015_85x85_for_pygcms.0_or.csv	90	4	polypropylene	1216.61	4.50607	77.9939	17.3086	8564.11	8.1359e-09		1
91	E:/Veroeffentlichungen/Paperinpreparation/PyvsFTIR/pygcms/WWTP_Holfdorf_17082015_85x85_for_pygcms.0_or.csv	91	4	polypropylene	1216.61	3.06186	55.15	18.0119	6557.86	6.22996e-09		1
92	E:/Veroeffentlichungen/Paperinpreparation/PyvsFTIR/pygcms/WWTP_Holfdorf_17082015_85x85_for_pygcms.0_or.csv	92	4	polypropylene	1216.61	2.13515	46.7963	21.9171	8239	7.82705e-09		1
93	E:/Veroeffentlichungen/Paperinpreparation/PyvsFTIR/pygcms/WWTP_Holfdorf_17082015_85x85_for_pygcms.0_or.csv	93	4	polypropylene	1216.61	2.07939	55.15	26.5222	14218.8	1.35079e-08		1
94	E:/Veroeffentlichungen/Paperinpreparation/PyvsFTIR/pygcms/WWTP_Holfdorf_17082015_85x85_for_pygcms.0_or.csv	94	4	polypropylene	1216.61	4.20646	69.7598	16.584	7032.03	6.68043e-09		1
95	E:/Veroeffentlichungen/Paperinpreparation/PyvsFTIR/pygcms/WWTP_Holfdorf_17082015_85x85_for_pygcms.0_or.csv	95	4	polypropylene	1094.95	1.8098	45.4779	25.1287	10525.4	9.99908e-09		1
96	E:/Veroeffentlichungen/Paperinpreparation/PyvsFTIR/pygcms/WWTP_Holfdorf_17082015_85x85_for_pygcms.0_or.csv	96	4	polypropylene	1094.95	1.39003	34.8799	25.0929	8049.59	7.64711e-09		1
97	E:/Veroeffentlichungen/Paperinpreparation/PyvsFTIR/pygcms/WWTP_Holfdorf_17082015_85x85_for_pygcms.0_or.csv	97	4	polypropylene	1094.95	2.17736	45.4779	20.8867	7271.71	6.90812e-09		1
98	E:/Veroeffentlichungen/Paperinpreparation/PyvsFTIR/pygcms/WWTP_Holfdorf_17082015_85x85_for_pygcms.0_or.csv	98	4	polypropylene	1094.95	5.71285	77.9939	13.6524	5328.1	5.0617e-09		1
99	E:/Veroeffentlichungen/Paperinpreparation/PyvsFTIR/pygcms/WWTP_Holfdorf_17082015_85x85_for_pygcms.0_or.csv	99	4	polypropylene	1094.95	2.22871	49.3277	22.1329	8856.5	8.41368e-09		1
100	E:/Veroeffentlichungen/Paperinpreparation/PyvsFTIR/pygcms/WWTP_Holfdorf_17082015_85x85_for_pygcms.0_or.csv	100	4	polypropylene	973.287	3.66549	49.3277	13.4573	3274.19	3.11048e-09		1
101	E:/Veroeffentlichungen/Paperinpreparation/PyvsFTIR/pygcms/WWTP_Holfdorf_17082015_85x85_for_pygcms.0_or.csv	101	4	polypropylene	973.287	1.85164	44.12	23.8275	9181	8.72195e-09		1
102	E:/Veroeffentlichungen/Paperinpreparation/PyvsFTIR/pygcms/WWTP_Holfdorf_17082015_85x85_for_pygcms.0_or.csv	102	4	polypropylene	973.287	5.40559	62.3951	11.5427	3046.93	2.89458e-09		1
103	E:/Veroeffentlichungen/Paperinpreparation/PyvsFTIR/pygcms/WWTP_Holfdorf_17082015_85x85_for_pygcms.0_or.csv	103	4	polypropylene	973.287	2.76031	46.7963	16.9533	4929.64	4.68316e-09		1
104	E:/Veroeffentlichungen/Paperinpreparation/PyvsFTIR/pygcms/WWTP_Holfdorf_17082015_85x85_for_pygcms.0_or.csv	104	4	polypropylene	973.287	1.71501	34.8799	20.338	5287.98	5.02358e-09		1
105	E:/Veroeffentlichungen/Paperinpreparation/PyvsFTIR/pygcms/WWTP_Holfdorf_17082015_85x85_for_pygcms.0_or.csv	105	4	polypropylene	973.287	4.7069	55.15	11.7169	2775.01	2.63626e-09		1
106	E:/Veroeffentlichungen/Paperinpreparation/PyvsFTIR/pygcms/WWTP_Holfdorf_17082015_85x85_for_pygcms.0_or.csv	106	4	polypropylene	851.626	5.95522	64.3154	10.7998	2749.45	2.61198e-09		1
107	E:/Veroeffentlichungen/Paperinpreparation/PyvsFTIR/pygcms/WWTP_Holfdorf_17082015_85x85_for_pygcms.0_or.csv	107	4	polypropylene	851.626	3.32864	45.4779	13.6626	3111.46	2.95589e-09		1
108	E:/Veroeffentlichungen/Paperinpreparation/PyvsFTIR/pygcms/WWTP_Holfdorf_17082015_85x85_for_pygcms.0_or.csv	108	4	polypropylene	851.626	2.18076	34.8799	15.9944	3270.45	3.10693e-09		1
109	E:/Veroeffentlichungen/Paperinpreparation/PyvsFTIR/pygcms/WWTP_Holfdorf_17082015_85x85_for_pygcms.0_or.csv	109	4	polypropylene	851.626	3.98544	59.3984	14.9039	4835.8	4.59401e-09		1
110	E:/Veroeffentlichungen/Paperinpreparation/PyvsFTIR/pygcms/WWTP_Holfdorf_17082015_85x85_for_pygcms.0_or.csv	110	4	polypropylene	851.626	1.86388	39.7692	21.3368	6635.92	6.30413e-09		1
111	E:/Veroeffentlichungen/Paperinpreparation/PyvsFTIR/pygcms/WWTP_Holfdorf_17082015_85x85_for_pygcms.0_or.csv	111	4	polypropylene	851.626	2.09695	39.7692	18.9652	5242.77	4.98063e-09		1
112	E:/Veroeffentlichungen/Paperinpreparation/PyvsFTIR/pygcms/WWTP_Holfdorf_17082015_85x85_for_pygcms.0_or.csv	112	4	polypropylene	851.626	1.44944	31.1976	21.5238	5297.33	5.03246e-09		1
113	E:/Veroeffentlichungen/Paperinpreparation/PyvsFTIR/pygcms/WWTP_Holfdorf_17082015_85x85_for_pygcms.0_or.csv	113	4	polypropylene	729.965	2.44949	34.8799	14.2397	2592.22	2.46261e-09		1
114	E:/Veroeffentlichungen/Paperinpreparation/PyvsFTIR/pygcms/WWTP_Holfdorf_17082015_85x85_for_pygcms.0_or.csv	114	4	polypropylene	729.965	1.63299	24.6638	15.1034	2062.1	1.95899e-09		1
115	E:/Veroeffentlichungen/Paperinpreparation/PyvsFTIR/pygcms/WWTP_Holfdorf_17082015_85x85_for_pygcms.0_or.csv	115	4	polypropylene	729.965	6.19802	59.3984	9.58345	1999.47	1.8995e-09		1
116	E:/Veroeffentlichungen/Paperinpreparation/PyvsFTIR/pygcms/WWTP_Holfdorf_17082015_85x85_for_pygcms.0_or.csv	116	4	polypropylene	729.965	2.48974	39.7692	15.9733	3719.04	3.53309e-09		1
117	E:/Veroeffentlichungen/Paperinpreparation/PyvsFTIR/pygcms/WWTP_Holfdorf_17082015_85x85_for_pygcms.0_or.csv	117	4	polypropylene	729.965	3.77667	44.12	11.6823	2206.91	2.09657e-09		1
118	E:/Veroeffentlichungen/Paperinpreparation/PyvsFTIR/pygcms/WWTP_Holfdorf_17082015_85x85_for_pygcms.0_or.csv	118	4	polypropylene	608.304	5	55.15	11.03	2459.2	2.33624e-09		1
119	E:/Veroeffentlichungen/Paperinpreparation/PyvsFTIR/pygcms/WWTP_Holfdorf_17082015_85x85_for_pygcms.0_or.csv	119	4	polypropylene	608.304	1.62117	24.6638	15.2136	2092.27	1.98766e-09		1
120	E:/Veroeffentlichungen/Paperinpreparation/PyvsFTIR/pygcms/WWTP_Holfdorf_17082015_85x85_for_pygcms.0_or.csv	120	4	polypropylene	608.304	3.40101	34.8799	10.2557	1344.64	1.27741e-09		1
121	E:/Veroeffentlichungen/Paperinpreparation/PyvsFTIR/pygcms/WWTP_Holfdorf_17082015_85x85_for_pygcms.0_or.csv	121	4	polypropylene	608.304	7.25219	49.3277	6.80176	836.43	7.94608e-10		1
122	E:/Veroeffentlichungen/Paperinpreparation/PyvsFTIR/pygcms/WWTP_Holfdorf_17082015_85x85_for_pygcms.0_or.csv	122	4	polypropylene	608.304	1.73205	24.6638	14.2397	1832.98	1.74133e-09		1
123	E:/Veroeffentlichungen/Paperinpreparation/PyvsFTIR/pygcms/WWTP_Holfdorf_17082015_85x85_for_pygcms.0_or.csv	123	4	polypropylene	608.304	1.73205	24.6638	14.2397	1832.98	1.74133e-09		1
124	E:/Veroeffentlichungen/Paperinpreparation/PyvsFTIR/pygcms/WWTP_Holfdorf_17082015_85x85_for_pygcms.0_or.csv	124	4	polypropylene	608.304	8.66025	55.15	6.36817	819.732	7.78746e-10		1
125	E:/Veroeffentlichungen/Paperinpreparation/PyvsFTIR/pygcms/WWTP_Holfdorf_17082015_85x85_for_pygcms.0_or.csv	125	4	polypropylene	486.644	2.44949	24.6638	10.069	916.488	8.70664e-10		1
126	E:/Veroeffentlichungen/Paperinpreparation/PyvsFTIR/pygcms/WWTP_Holfdorf_17082015_85x85_for_pygcms.0_or.csv	126	4	polypropylene	486.644	1.63299	22.06	13.5089	1475.52	1.40174e-09		1
127	E:/Veroeffentlichungen/Paperinpreparation/PyvsFTIR/pygcms/WWTP_Holfdorf_17082015_85x85_for_pygcms.0_or.csv	127	4	polypropylene	486.644	3.60063	31.1976	8.66447	858.423	8.15502e-10		1
128	E:/Veroeffentlichungen/Paperinpreparation/PyvsFTIR/pygcms/WWTP_Holfdorf_17082015_85x85_for_pygcms.0_or.csv	128	4	polypropylene	486.644	1	15.5988	15.5988	1391.13	1.32157e-09		1
129	E:/Veroeffentlichungen/Paperinpreparation/PyvsFTIR/pygcms/WWTP_Holfdorf_17082015_85x85_for_pygcms.0_or.csv	129	4	polypropylene	486.644	4.4712	34.8799	7.80102	777.991	7.39092e-10		1
130	E:/Veroeffentlichungen/Paperinpreparation/PyvsFTIR/pygcms/WWTP_Holfdorf_17082015_85x85_for_pygcms.0_or.csv	130	4	polypropylene	486.644	1.63299	22.06	13.5089	1475.52	1.40174e-09		1
131	E:/Veroeffentlichungen/Paperinpreparation/PyvsFTIR/pygcms/WWTP_Holfdorf_17082015_85x85_for_pygcms.0_or.csv	131	4	polypropylene	486.644	4.4712	34.8799	7.80102	777.991	7.39092e-10		1
132	E:/Veroeffentlichungen/Paperinpreparation/PyvsFTIR/pygcms/WWTP_Holfdorf_17082015_85x85_for_pygcms.0_or.csv	132	4	polypropylene	486.644	1	15.5988	15.5988	1391.13	1.32157e-09		1
133	E:/Veroeffentlichungen/Paperinpreparation/PyvsFTIR/pygcms/WWTP_Holfdorf_17082015_85x85_for_pygcms.0_or.csv	133	4	polypropylene	486.644	2.61803	24.6638	9.42074	802.283	7.62169e-10		1
134	E:/Veroeffentlichungen/Paperinpreparation/PyvsFTIR/pygcms/WWTP_Holfdorf_17082015_85x85_for_pygcms.0_or.csv	134	4	polypropylene	486.644	4.4712	34.8799	7.80102	777.991	7.39092e-10		1
135	E:/Veroeffentlichungen/Paperinpreparation/PyvsFTIR/pygcms/WWTP_Holfdorf_17082015_85x85_for_pygcms.0_or.csv	135	4	polypropylene	486.644	3.60063	31.1976	8.66447	858.423	8.15502e-10		1
136	E:/Veroeffentlichungen/Paperinpreparation/PyvsFTIR/pygcms/WWTP_Holfdorf_17082015_85x85_for_pygcms.0_or.csv	136	4	polypropylene	486.644	2.44949	24.6638	10.069	916.488	8.70664e-10		1
137	E:/Veroeffentlichungen/Paperinpreparation/PyvsFTIR/pygcms/WWTP_Holfdorf_17082015_85x85_for_pygcms.0_or.csv	137	4	polypropylene	486.644	2.61803	24.6638	9.42074	802.283	7.62169e-10		1
138	E:/Veroeffentlichungen/Paperinpreparation/PyvsFTIR/pygcms/WWTP_Holfdorf_17082015_85x85_for_pygcms.0_or.csv	138	4	polypropylene	486.644	2.44949	24.6638	10.069	916.488	8.70664e-10		1
139	E:/Veroeffentlichungen/Paperinpreparation/PyvsFTIR/pygcms/WWTP_Holfdorf_17082015_85x85_for_pygcms.0_or.csv	139	4	polypropylene	486.644	2.61803	24.6638	9.42074	802.283	7.62169e-10		1
140	E:/Veroeffentlichungen/Paperinpreparation/PyvsFTIR/pygcms/WWTP_Holfdorf_17082015_85x85_for_pygcms.0_or.csv	140	4	polypropylene	486.644	1.63299	22.06	13.5089	1475.52	1.40174e-09		1
141	E:/Veroeffentlichungen/Paperinpreparation/PyvsFTIR/pygcms/WWTP_Holfdorf_17082015_85x85_for_pygcms.0_or.csv	141	4	polypropylene	364.983	1.73205	15.5988	9.00596	463.711	4.40525e-10		1
142	E:/Veroeffentlichungen/Paperinpreparation/PyvsFTIR/pygcms/WWTP_Holfdorf_17082015_85x85_for_pygcms.0_or.csv	142	4	polypropylene	364.983	3	33.09	11.03	1475.52	1.40174e-09		1
143	E:/Veroeffentlichungen/Paperinpreparation/PyvsFTIR/pygcms/WWTP_Holfdorf_17082015_85x85_for_pygcms.0_or.csv	143	4	polypropylene	364.983	3	33.09	11.03	1475.52	1.40174e-09		1
144	E:/Veroeffentlichungen/Paperinpreparation/PyvsFTIR/pygcms/WWTP_Holfdorf_17082015_85x85_for_pygcms.0_or.csv	144	4	polypropylene	364.983	1.73205	15.5988	9.00596	463.711	4.40525e-10		1
145	E:/Veroeffentlichungen/Paperinpreparation/PyvsFTIR/pygcms/WWTP_Holfdorf_17082015_85x85_for_pygcms.0_or.csv	145	4	polypropylene	364.983	1.73205	15.5988	9.00596	463.711	4.40525e-10		1
146	E:/Veroeffentlichungen/Paperinpreparation/PyvsFTIR/pygcms/WWTP_Holfdorf_17082015_85x85_for_pygcms.0_or.csv	146	4	polypropylene	364.983	4.39107	24.6638	5.61682	285.192	2.70933e-10		1
147	E:/Veroeffentlichungen/Paperinpreparation/PyvsFTIR/pygcms/WWTP_Holfdorf_17082015_85x85_for_pygcms.0_or.csv	147	4	polypropylene	364.983	1.73205	15.5988	9.00596	463.711	4.40525e-10		1
148	E:/Veroeffentlichungen/Paperinpreparation/PyvsFTIR/pygcms/WWTP_Holfdorf_17082015_85x85_for_pygcms.0_or.csv	148	4	polypropylene	364.983	3	33.09	11.03	1475.52	1.40174e-09		1
149	E:/Veroeffentlichungen/Paperinpreparation/PyvsFTIR/pygcms/WWTP_Holfdorf_17082015_85x85_for_pygcms.0_or.csv	149	4	polypropylene	364.983	1.73205	15.5988	9.00596	463.711	4.40525e-10		1
150	E:/Veroeffentlichungen/Paperinpreparation/PyvsFTIR/pygcms/WWTP_Holfdorf_17082015_85x85_for_pygcms.0_or.csv	150	4	polypropylene	243.322	2	22.06	11.03	983.679	9.34495e-10		1
151	E:/Veroeffentlichungen/Paperinpreparation/PyvsFTIR/pygcms/WWTP_Holfdorf_17082015_85x85_for_pygcms.0_or.csv	151	4	polypropylene	243.322	2	22.06	11.03	983.679	9.34495e-10		1
152	E:/Veroeffentlichungen/Paperinpreparation/PyvsFTIR/pygcms/WWTP_Holfdorf_17082015_85x85_for_pygcms.0_or.csv	152	4	polypropylene	243.322	2	22.06	11.03	983.679	9.34495e-10		1
153	E:/Veroeffentlichungen/Paperinpreparation/PyvsFTIR/pygcms/WWTP_Holfdorf_17082015_85x85_for_pygcms.0_or.csv	153	4	polypropylene	243.322	2	22.06	11.03	983.679	9.34495e-10		1
154	E:/Veroeffentlichungen/Paperinpreparation/PyvsFTIR/pygcms/WWTP_Holfdorf_17082015_85x85_for_pygcms.0_or.csv	154	4	polypropylene	243.322	2	22.06	11.03	983.679	9.34495e-10		1
155	E:/Veroeffentlichungen/Paperinpreparation/PyvsFTIR/pygcms/WWTP_Holfdorf_17082015_85x85_for_pygcms.0_or.csv	155	4	polypropylene	243.322	2	22.06	11.03	983.679	9.34495e-10		1
156	E:/Veroeffentlichungen/Paperinpreparation/PyvsFTIR/pygcms/WWTP_Holfdorf_17082015_85x85_for_pygcms.0_or.csv	156	4	polypropylene	243.322	2	22.06	11.03	983.679	9.34495e-10		1
157	E:/Veroeffentlichungen/Paperinpreparation/PyvsFTIR/pygcms/WWTP_Holfdorf_17082015_85x85_for_pygcms.0_or.csv	157	4	polypropylene	243.322	2	22.06	11.03	983.679	9.34495e-10		1
158	E:/Veroeffentlichungen/Paperinpreparation/PyvsFTIR/pygcms/WWTP_Holfdorf_17082015_85x85_for_pygcms.0_or.csv	158	4	polypropylene	243.322	2	22.06	11.03	983.679	9.34495e-10		1
159	E:/Veroeffentlichungen/Paperinpreparation/PyvsFTIR/pygcms/WWTP_Holfdorf_17082015_85x85_for_pygcms.0_or.csv	159	4	polypropylene	243.322	2	22.06	11.03	983.679	9.34495e-10		1
160	E:/Veroeffentlichungen/Paperinpreparation/PyvsFTIR/pygcms/WWTP_Holfdorf_17082015_85x85_for_pygcms.0_or.csv	160	4	polypropylene	243.322	2	22.06	11.03	983.679	9.34495e-10		1
161	E:/Veroeffentlichungen/Paperinpreparation/PyvsFTIR/pygcms/WWTP_Holfdorf_17082015_85x85_for_pygcms.0_or.csv	161	4	polypropylene	243.322	2	22.06	11.03	983.679	9.34495e-10		1
162	E:/Veroeffentlichungen/Paperinpreparation/PyvsFTIR/pygcms/WWTP_Holfdorf_17082015_85x85_for_pygcms.0_or.csv	162	4	polypropylene	243.322	2	22.06	11.03	983.679	9.34495e-10		1
163	E:/Veroeffentlichungen/Paperinpreparation/PyvsFTIR/pygcms/WWTP_Holfdorf_17082015_85x85_for_pygcms.0_or.csv	163	4	polypropylene	243.322	2	22.06	11.03	983.679	9.34495e-10		1
164	E:/Veroeffentlichungen/Paperinpreparation/PyvsFTIR/pygcms/WWTP_Holfdorf_17082015_85x85_for_pygcms.0_or.csv	164	4	polypropylene	243.322	2	22.06	11.03	983.679	9.34495e-10		1
165	E:/Veroeffentlichungen/Paperinpreparation/PyvsFTIR/pygcms/WWTP_Holfdorf_17082015_85x85_for_pygcms.0_or.csv	165	4	polypropylene	243.322	2	22.06	11.03	983.679	9.34495e-10		1
166	E:/Veroeffentlichungen/Paperinpreparation/PyvsFTIR/pygcms/WWTP_Holfdorf_17082015_85x85_for_pygcms.0_or.csv	166	4	polypropylene	243.322	2	22.06	11.03	983.679	9.34495e-10		1
167	E:/Veroeffentlichungen/Paperinpreparation/PyvsFTIR/pygcms/WWTP_Holfdorf_17082015_85x85_for_pygcms.0_or.csv	167	4	polypropylene	243.322	2	22.06	11.03	983.679	9.34495e-10		1
168	E:/Veroeffentlichungen/Paperinpreparation/PyvsFTIR/pygcms/WWTP_Holfdorf_17082015_85x85_for_pygcms.0_or.csv	168	4	polypropylene	121.661	1	11.03	11.03	491.839	4.67247e-10		1
169	E:/Veroeffentlichungen/Paperinpreparation/PyvsFTIR/pygcms/WWTP_Holfdorf_17082015_85x85_for_pygcms.0_or.csv	169	4	polypropylene	121.661	1	11.03	11.03	491.839	4.67247e-10		1
170	E:/Veroeffentlichungen/Paperinpreparation/PyvsFTIR/pygcms/WWTP_Holfdorf_17082015_85x85_for_pygcms.0_or.csv	170	4	polypropylene	121.661	1	11.03	11.03	491.839	4.67247e-10		1
171	E:/Veroeffentlichungen/Paperinpreparation/PyvsFTIR/pygcms/WWTP_Holfdorf_17082015_85x85_for_pygcms.0_or.csv	171	4	polypropylene	121.661	1	11.03	11.03	491.839	4.67247e-10		1
172	E:/Veroeffentlichungen/Paperinpreparation/PyvsFTIR/pygcms/WWTP_Holfdorf_17082015_85x85_for_pygcms.0_or.csv	172	4	polypropylene	121.661	1	11.03	11.03	491.839	4.67247e-10		1
173	E:/Veroeffentlichungen/Paperinpreparation/PyvsFTIR/pygcms/WWTP_Holfdorf_17082015_85x85_for_pygcms.0_or.csv	173	4	polypropylene	121.661	1	11.03	11.03	491.839	4.67247e-10		1
174	E:/Veroeffentlichungen/Paperinpreparation/PyvsFTIR/pygcms/WWTP_Holfdorf_17082015_85x85_for_pygcms.0_or.csv	174	4	polypropylene	121.661	1	11.03	11.03	491.839	4.67247e-10		1
175	E:/Veroeffentlichungen/Paperinpreparation/PyvsFTIR/pygcms/WWTP_Holfdorf_17082015_85x85_for_pygcms.0_or.csv	175	4	polypropylene	121.661	1	11.03	11.03	491.839	4.67247e-10		1
176	E:/Veroeffentlichungen/Paperinpreparation/PyvsFTIR/pygcms/WWTP_Holfdorf_17082015_85x85_for_pygcms.0_or.csv	176	4	polypropylene	121.661	1	11.03	11.03	491.839	4.67247e-10		1
177	E:/Veroeffentlichungen/Paperinpreparation/PyvsFTIR/pygcms/WWTP_Holfdorf_17082015_85x85_for_pygcms.0_or.csv	177	4	polypropylene	121.661	1	11.03	11.03	491.839	4.67247e-10		1
178	E:/Veroeffentlichungen/Paperinpreparation/PyvsFTIR/pygcms/WWTP_Holfdorf_17082015_85x85_for_pygcms.0_or.csv	178	4	polypropylene	121.661	1	11.03	11.03	491.839	4.67247e-10		1
179	E:/Veroeffentlichungen/Paperinpreparation/PyvsFTIR/pygcms/WWTP_Holfdorf_17082015_85x85_for_pygcms.0_or.csv	179	4	polypropylene	121.661	1	11.03	11.03	491.839	4.67247e-10		1
180	E:/Veroeffentlichungen/Paperinpreparation/PyvsFTIR/pygcms/WWTP_Holfdorf_17082015_85x85_for_pygcms.0_or.csv	180	4	polypropylene	121.661	1	11.03	11.03	491.839	4.67247e-10		1
181	E:/Veroeffentlichungen/Paperinpreparation/PyvsFTIR/pygcms/WWTP_Holfdorf_17082015_85x85_for_pygcms.0_or.csv	181	4	polypropylene	121.661	1	11.03	11.03	491.839	4.67247e-10		1
182	E:/Veroeffentlichungen/Paperinpreparation/PyvsFTIR/pygcms/WWTP_Holfdorf_17082015_85x85_for_pygcms.0_or.csv	182	4	polypropylene	121.661	1	11.03	11.03	491.839	4.67247e-10		1
183	E:/Veroeffentlichungen/Paperinpreparation/PyvsFTIR/pygcms/WWTP_Holfdorf_17082015_85x85_for_pygcms.0_or.csv	183	4	polypropylene	121.661	1	11.03	11.03	491.839	4.67247e-10		1
184	E:/Veroeffentlichungen/Paperinpreparation/PyvsFTIR/pygcms/WWTP_Holfdorf_17082015_85x85_for_pygcms.0_or.csv	184	4	polypropylene	121.661	1	11.03	11.03	491.839	4.67247e-10		1
185	E:/Veroeffentlichungen/Paperinpreparation/PyvsFTIR/pygcms/WWTP_Holfdorf_17082015_85x85_for_pygcms.0_or.csv	185	4	polypropylene	121.661	1	11.03	11.03	491.839	4.67247e-10		1
186	E:/Veroeffentlichungen/Paperinpreparation/PyvsFTIR/pygcms/WWTP_Holfdorf_17082015_85x85_for_pygcms.0_or.csv	186	4	polypropylene	121.661	1	11.03	11.03	491.839	4.67247e-10		1
187	E:/Veroeffentlichungen/Paperinpreparation/PyvsFTIR/pygcms/WWTP_Holfdorf_17082015_85x85_for_pygcms.0_or.csv	187	4	polypropylene	121.661	1	11.03	11.03	491.839	4.67247e-10		1
188	E:/Veroeffentlichungen/Paperinpreparation/PyvsFTIR/pygcms/WWTP_Holfdorf_17082015_85x85_for_pygcms.0_or.csv	188	4	polypropylene	121.661	1	11.03	11.03	491.839	4.67247e-10		1
189	E:/Veroeffentlichungen/Paperinpreparation/PyvsFTIR/pygcms/WWTP_Holfdorf_17082015_85x85_for_pygcms.0_or.csv	189	4	polypropylene	121.661	1	11.03	11.03	491.839	4.67247e-10		1
190	E:/Veroeffentlichungen/Paperinpreparation/PyvsFTIR/pygcms/WWTP_Holfdorf_17082015_85x85_for_pygcms.0_or.csv	190	4	polypropylene	121.661	1	11.03	11.03	491.839	4.67247e-10		1
191	E:/Veroeffentlichungen/Paperinpreparation/PyvsFTIR/pygcms/WWTP_Holfdorf_17082015_85x85_for_pygcms.0_or.csv	191	4	polypropylene	121.661	1	11.03	11.03	491.839	4.67247e-10		1
192	E:/Veroeffentlichungen/Paperinpreparation/PyvsFTIR/pygcms/WWTP_Holfdorf_17082015_85x85_for_pygcms.0_or.csv	192	4	polypropylene	121.661	1	11.03	11.03	491.839	4.67247e-10		1
193	E:/Veroeffentlichungen/Paperinpreparation/PyvsFTIR/pygcms/WWTP_Holfdorf_17082015_85x85_for_pygcms.0_or.csv	193	4	polypropylene	121.661	1	11.03	11.03	491.839	4.67247e-10		1
194	E:/Veroeffentlichungen/Paperinpreparation/PyvsFTIR/pygcms/WWTP_Holfdorf_17082015_85x85_for_pygcms.0_or.csv	194	4	polypropylene	121.661	1	11.03	11.03	491.839	4.67247e-10		1
195	E:/Veroeffentlichungen/Paperinpreparation/PyvsFTIR/pygcms/WWTP_Holfdorf_17082015_85x85_for_pygcms.0_or.csv	195	4	polypropylene	121.661	1	11.03	11.03	491.839	4.67247e-10		1
196	E:/Veroeffentlichungen/Paperinpreparation/PyvsFTIR/pygcms/WWTP_Holfdorf_17082015_85x85_for_pygcms.0_or.csv	196	4	polypropylene	121.661	1	11.03	11.03	491.839	4.67247e-10		1
197	E:/Veroeffentlichungen/Paperinpreparation/PyvsFTIR/pygcms/WWTP_Holfdorf_17082015_85x85_for_pygcms.0_or.csv	197	4	polypropylene	121.661	1	11.03	11.03	491.839	4.67247e-10		1
198	E:/Veroeffentlichungen/Paperinpreparation/PyvsFTIR/pygcms/WWTP_Holfdorf_17082015_85x85_for_pygcms.0_or.csv	198	4	polypropylene	121.661	1	11.03	11.03	491.839	4.67247e-10		1
199	E:/Veroeffentlichungen/Paperinpreparation/PyvsFTIR/pygcms/WWTP_Holfdorf_17082015_85x85_for_pygcms.0_or.csv	199	4	polypropylene	121.661	1	11.03	11.03	491.839	4.67247e-10		1
200	E:/Veroeffentlichungen/Paperinpreparation/PyvsFTIR/pygcms/WWTP_Holfdorf_17082015_85x85_for_pygcms.0_or.csv	200	4	polypropylene	121.661	1	11.03	11.03	491.839	4.67247e-10		1
201	E:/Veroeffentlichungen/Paperinpreparation/PyvsFTIR/pygcms/WWTP_Holfdorf_17082015_85x85_for_pygcms.0_or.csv	201	4	polypropylene	121.661	1	11.03	11.03	491.839	4.67247e-10		1
202	E:/Veroeffentlichungen/Paperinpreparation/PyvsFTIR/pygcms/WWTP_Holfdorf_17082015_85x85_for_pygcms.0_or.csv	202	4	polypropylene	121.661	1	11.03	11.03	491.839	4.67247e-10		1
203	E:/Veroeffentlichungen/Paperinpreparation/PyvsFTIR/pygcms/WWTP_Holfdorf_17082015_85x85_for_pygcms.0_or.csv	203	4	polypropylene	121.661	1	11.03	11.03	491.839	4.67247e-10		1
204	E:/Veroeffentlichungen/Paperinpreparation/PyvsFTIR/pygcms/WWTP_Holfdorf_17082015_85x85_for_pygcms.0_or.csv	204	4	polypropylene	121.661	1	11.03	11.03	491.839	4.67247e-10		1
205	E:/Veroeffentlichungen/Paperinpreparation/PyvsFTIR/pygcms/WWTP_Holfdorf_17082015_85x85_for_pygcms.0_or.csv	205	4	polypropylene	121.661	1	11.03	11.03	491.839	4.67247e-10		1
206	E:/Veroeffentlichungen/Paperinpreparation/PyvsFTIR/pygcms/WWTP_Holfdorf_17082015_85x85_for_pygcms.0_or.csv	206	4	polypropylene	121.661	1	11.03	11.03	491.839	4.67247e-10		1
207	E:/Veroeffentlichungen/Paperinpreparation/PyvsFTIR/pygcms/WWTP_Holfdorf_17082015_85x85_for_pygcms.0_or.csv	207	4	polypropylene	121.661	1	11.03	11.03	491.839	4.67247e-10		1
208	E:/Veroeffentlichungen/Paperinpreparation/PyvsFTIR/pygcms/WWTP_Holfdorf_17082015_85x85_for_pygcms.0_or.csv	208	4	polypropylene	121.661	1	11.03	11.03	491.839	4.67247e-10		1
209	E:/Veroeffentlichungen/Paperinpreparation/PyvsFTIR/pygcms/WWTP_Holfdorf_17082015_85x85_for_pygcms.0_or.csv	209	4	polypropylene	121.661	1	11.03	11.03	491.839	4.67247e-10		1
210	E:/Veroeffentlichungen/Paperinpreparation/PyvsFTIR/pygcms/WWTP_Holfdorf_17082015_85x85_for_pygcms.0_or.csv	210	4	polypropylene	121.661	1	11.03	11.03	491.839	4.67247e-10		1
211	E:/Veroeffentlichungen/Paperinpreparation/PyvsFTIR/pygcms/WWTP_Holfdorf_17082015_85x85_for_pygcms.0_or.csv	211	4	polypropylene	121.661	1	11.03	11.03	491.839	4.67247e-10		1
212	E:/Veroeffentlichungen/Paperinpreparation/PyvsFTIR/pygcms/WWTP_Holfdorf_17082015_85x85_for_pygcms.0_or.csv	212	4	polypropylene	121.661	1	11.03	11.03	491.839	4.67247e-10		1
213	E:/Veroeffentlichungen/Paperinpreparation/PyvsFTIR/pygcms/WWTP_Holfdorf_17082015_85x85_for_pygcms.0_or.csv	213	4	polypropylene	121.661	1	11.03	11.03	491.839	4.67247e-10		1
214	E:/Veroeffentlichungen/Paperinpreparation/PyvsFTIR/pygcms/WWTP_Holfdorf_17082015_85x85_for_pygcms.0_or.csv	214	4	polypropylene	121.661	1	11.03	11.03	491.839	4.67247e-10		1
215	E:/Veroeffentlichungen/Paperinpreparation/PyvsFTIR/pygcms/WWTP_Holfdorf_17082015_85x85_for_pygcms.0_or.csv	215	4	polypropylene	121.661	1	11.03	11.03	491.839	4.67247e-10		1
1	E:/Veroeffentlichungen/Paperinpreparation/PyvsFTIR/pygcms/WWTP_Holfdorf_17082015_85x85_for_pygcms.0_or.csv	1	5	polystyrene	1216.61	3.30354	64.3154	19.4686	8934.76	9.2028e-09		1
2	E:/Veroeffentlichungen/Paperinpreparation/PyvsFTIR/pygcms/WWTP_Holfdorf_17082015_85x85_for_pygcms.0_or.csv	2	5	polystyrene	486.644	2.61803	24.6638	9.42074	802.283	8.26352e-10		1
3	E:/Veroeffentlichungen/Paperinpreparation/PyvsFTIR/pygcms/WWTP_Holfdorf_17082015_85x85_for_pygcms.0_or.csv	3	5	polystyrene	243.322	2	22.06	11.03	983.679	1.01319e-09		1
4	E:/Veroeffentlichungen/Paperinpreparation/PyvsFTIR/pygcms/WWTP_Holfdorf_17082015_85x85_for_pygcms.0_or.csv	4	5	polystyrene	121.661	1	11.03	11.03	491.839	5.06594e-10		1
5	E:/Veroeffentlichungen/Paperinpreparation/PyvsFTIR/pygcms/WWTP_Holfdorf_17082015_85x85_for_pygcms.0_or.csv	5	5	polystyrene	121.661	1	11.03	11.03	491.839	5.06594e-10		1
1	E:/Veroeffentlichungen/Paperinpreparation/PyvsFTIR/pygcms/WWTP_Holfdorf_17082015_85x85_for_pygcms.0_or.csv	1	7	polyamide	17032.5	1.21	174.4	144.132	1.32789e+06	1.45706e-06		1
2	E:/Veroeffentlichungen/Paperinpreparation/PyvsFTIR/pygcms/WWTP_Holfdorf_17082015_85x85_for_pygcms.0_or.csv	2	7	polyamide	9732.87	2.061	198.846	96.4802	678407	7.44398e-07		1
3	E:/Veroeffentlichungen/Paperinpreparation/PyvsFTIR/pygcms/WWTP_Holfdorf_17082015_85x85_for_pygcms.0_or.csv	3	7	polyamide	5718.06	2.51571	125.761	49.9903	115190	1.26395e-07		1
4	E:/Veroeffentlichungen/Paperinpreparation/PyvsFTIR/pygcms/WWTP_Holfdorf_17082015_85x85_for_pygcms.0_or.csv	4	7	polyamide	4501.45	2.90685	141.253	48.593	122248	1.3414e-07		1
5	E:/Veroeffentlichungen/Paperinpreparation/PyvsFTIR/pygcms/WWTP_Holfdorf_17082015_85x85_for_pygcms.0_or.csv	5	7	polyamide	3284.84	1.34815	70.6265	52.3877	71043.2	7.79538e-08		1
6	E:/Veroeffentlichungen/Paperinpreparation/PyvsFTIR/pygcms/WWTP_Holfdorf_17082015_85x85_for_pygcms.0_or.csv	6	7	polyamide	2433.22	1.9588	84.002	42.8844	56621.9	6.21297e-08		1
7	E:/Veroeffentlichungen/Paperinpreparation/PyvsFTIR/pygcms/WWTP_Holfdorf_17082015_85x85_for_pygcms.0_or.csv	7	7	polyamide	2433.22	8.9998	143.814	15.9796	13459.6	1.47688e-08		1
8	E:/Veroeffentlichungen/Paperinpreparation/PyvsFTIR/pygcms/WWTP_Holfdorf_17082015_85x85_for_pygcms.0_or.csv	8	7	polyamide	1581.59	1.23082	49.3277	40.077	29038.7	3.18634e-08		1
9	E:/Veroeffentlichungen/Paperinpreparation/PyvsFTIR/pygcms/WWTP_Holfdorf_17082015_85x85_for_pygcms.0_or.csv	9	7	polyamide	1216.61	1.49745	44.12	29.4635	14037.8	1.54033e-08		1
10	E:/Veroeffentlichungen/Paperinpreparation/PyvsFTIR/pygcms/WWTP_Holfdorf_17082015_85x85_for_pygcms.0_or.csv	10	7	polyamide	1094.95	4.05632	59.3984	14.6434	4668.27	5.12236e-09		1
11	E:/Veroeffentlichungen/Paperinpreparation/PyvsFTIR/pygcms/WWTP_Holfdorf_17082015_85x85_for_pygcms.0_or.csv	11	7	polyamide	1094.95	2.17736	46.7963	21.4922	7922.67	8.69333e-09		1
12	E:/Veroeffentlichungen/Paperinpreparation/PyvsFTIR/pygcms/WWTP_Holfdorf_17082015_85x85_for_pygcms.0_or.csv	12	7	polyamide	973.287	3.00333	55.15	18.3629	6815.94	7.47895e-09		1
13	E:/Veroeffentlichungen/Paperinpreparation/PyvsFTIR/pygcms/WWTP_Holfdorf_17082015_85x85_for_pygcms.0_or.csv	13	7	polyamide	973.287	2.23607	34.8799	15.5988	3110.66	3.41325e-09		1
14	E:/Veroeffentlichungen/Paperinpreparation/PyvsFTIR/pygcms/WWTP_Holfdorf_17082015_85x85_for_pygcms.0_or.csv	14	7	polyamide	973.287	4.17786	62.3951	14.9347	5100.82	5.59699e-09		1
15	E:/Veroeffentlichungen/Paperinpreparation/PyvsFTIR/pygcms/WWTP_Holfdorf_17082015_85x85_for_pygcms.0_or.csv	15	7	polyamide	973.287	8.01404	73.9915	9.23273	2311.74	2.53661e-09		1
16	E:/Veroeffentlichungen/Paperinpreparation/PyvsFTIR/pygcms/WWTP_Holfdorf_17082015_85x85_for_pygcms.0_or.csv	16	7	polyamide	851.626	1.87083	34.8799	18.6441	4443.81	4.87607e-09		1
17	E:/Veroeffentlichungen/Paperinpreparation/PyvsFTIR/pygcms/WWTP_Holfdorf_17082015_85x85_for_pygcms.0_or.csv	17	7	polyamide	851.626	2.81719	44.12	15.661	3966.15	4.35195e-09		1
18	E:/Veroeffentlichungen/Paperinpreparation/PyvsFTIR/pygcms/WWTP_Holfdorf_17082015_85x85_for_pygcms.0_or.csv	18	7	polyamide	729.965	1.87867	44.12	23.4847	8918.69	9.78623e-09		1
19	E:/Veroeffentlichungen/Paperinpreparation/PyvsFTIR/pygcms/WWTP_Holfdorf_17082015_85x85_for_pygcms.0_or.csv	19	7	polyamide	729.965	4.25799	45.4779	10.6806	1901.46	2.08642e-09		1
20	E:/Veroeffentlichungen/Paperinpreparation/PyvsFTIR/pygcms/WWTP_Holfdorf_17082015_85x85_for_pygcms.0_or.csv	20	7	polyamide	608.304	2.61803	31.1976	11.9164	1623.71	1.78165e-09		1
21	E:/Veroeffentlichungen/Paperinpreparation/PyvsFTIR/pygcms/WWTP_Holfdorf_17082015_85x85_for_pygcms.0_or.csv	21	7	polyamide	608.304	4.24018	39.7692	9.37913	1282.24	1.40697e-09		1
22	E:/Veroeffentlichungen/Paperinpreparation/PyvsFTIR/pygcms/WWTP_Holfdorf_17082015_85x85_for_pygcms.0_or.csv	22	7	polyamide	486.644	4	44.12	11.03	1967.36	2.15873e-09		1
23	E:/Veroeffentlichungen/Paperinpreparation/PyvsFTIR/pygcms/WWTP_Holfdorf_17082015_85x85_for_pygcms.0_or.csv	23	7	polyamide	486.644	2.61803	24.6638	9.42074	802.283	8.80323e-10		1
24	E:/Veroeffentlichungen/Paperinpreparation/PyvsFTIR/pygcms/WWTP_Holfdorf_17082015_85x85_for_pygcms.0_or.csv	24	7	polyamide	486.644	2.61803	24.6638	9.42074	802.283	8.80323e-10		1
25	E:/Veroeffentlichungen/Paperinpreparation/PyvsFTIR/pygcms/WWTP_Holfdorf_17082015_85x85_for_pygcms.0_or.csv	25	7	polyamide	486.644	5.82843	34.8799	5.98445	457.847	5.02383e-10		1
26	E:/Veroeffentlichungen/Paperinpreparation/PyvsFTIR/pygcms/WWTP_Holfdorf_17082015_85x85_for_pygcms.0_or.csv	26	7	polyamide	364.983	3	33.09	11.03	1475.52	1.61905e-09		1
27	E:/Veroeffentlichungen/Paperinpreparation/PyvsFTIR/pygcms/WWTP_Holfdorf_17082015_85x85_for_pygcms.0_or.csv	27	7	polyamide	364.983	1.73205	15.5988	9.00596	463.711	5.08817e-10		1
28	E:/Veroeffentlichungen/Paperinpreparation/PyvsFTIR/pygcms/WWTP_Holfdorf_17082015_85x85_for_pygcms.0_or.csv	28	7	polyamide	364.983	3	33.09	11.03	1475.52	1.61905e-09		1
29	E:/Veroeffentlichungen/Paperinpreparation/PyvsFTIR/pygcms/WWTP_Holfdorf_17082015_85x85_for_pygcms.0_or.csv	29	7	polyamide	364.983	3	33.09	11.03	1475.52	1.61905e-09		1
30	E:/Veroeffentlichungen/Paperinpreparation/PyvsFTIR/pygcms/WWTP_Holfdorf_17082015_85x85_for_pygcms.0_or.csv	30	7	polyamide	243.322	2	22.06	11.03	983.679	1.07936e-09		1
31	E:/Veroeffentlichungen/Paperinpreparation/PyvsFTIR/pygcms/WWTP_Holfdorf_17082015_85x85_for_pygcms.0_or.csv	31	7	polyamide	243.322	2	22.06	11.03	983.679	1.07936e-09		1
32	E:/Veroeffentlichungen/Paperinpreparation/PyvsFTIR/pygcms/WWTP_Holfdorf_17082015_85x85_for_pygcms.0_or.csv	32	7	polyamide	243.322	2	22.06	11.03	983.679	1.07936e-09		1
33	E:/Veroeffentlichungen/Paperinpreparation/PyvsFTIR/pygcms/WWTP_Holfdorf_17082015_85x85_for_pygcms.0_or.csv	33	7	polyamide	243.322	2	22.06	11.03	983.679	1.07936e-09		1
34	E:/Veroeffentlichungen/Paperinpreparation/PyvsFTIR/pygcms/WWTP_Holfdorf_17082015_85x85_for_pygcms.0_or.csv	34	7	polyamide	243.322	2	22.06	11.03	983.679	1.07936e-09		1
35	E:/Veroeffentlichungen/Paperinpreparation/PyvsFTIR/pygcms/WWTP_Holfdorf_17082015_85x85_for_pygcms.0_or.csv	35	7	polyamide	121.661	1	11.03	11.03	491.839	5.39682e-10		1
36	E:/Veroeffentlichungen/Paperinpreparation/PyvsFTIR/pygcms/WWTP_Holfdorf_17082015_85x85_for_pygcms.0_or.csv	36	7	polyamide	121.661	1	11.03	11.03	491.839	5.39682e-10		1
37	E:/Veroeffentlichungen/Paperinpreparation/PyvsFTIR/pygcms/WWTP_Holfdorf_17082015_85x85_for_pygcms.0_or.csv	37	7	polyamide	121.661	1	11.03	11.03	491.839	5.39682e-10		1
38	E:/Veroeffentlichungen/Paperinpreparation/PyvsFTIR/pygcms/WWTP_Holfdorf_17082015_85x85_for_pygcms.0_or.csv	38	7	polyamide	121.661	1	11.03	11.03	491.839	5.39682e-10		1
39	E:/Veroeffentlichungen/Paperinpreparation/PyvsFTIR/pygcms/WWTP_Holfdorf_17082015_85x85_for_pygcms.0_or.csv	39	7	polyamide	121.661	1	11.03	11.03	491.839	5.39682e-10		1
40	E:/Veroeffentlichungen/Paperinpreparation/PyvsFTIR/pygcms/WWTP_Holfdorf_17082015_85x85_for_pygcms.0_or.csv	40	7	polyamide	121.661	1	11.03	11.03	491.839	5.39682e-10		1
41	E:/Veroeffentlichungen/Paperinpreparation/PyvsFTIR/pygcms/WWTP_Holfdorf_17082015_85x85_for_pygcms.0_or.csv	41	7	polyamide	121.661	1	11.03	11.03	491.839	5.39682e-10		1
42	E:/Veroeffentlichungen/Paperinpreparation/PyvsFTIR/pygcms/WWTP_Holfdorf_17082015_85x85_for_pygcms.0_or.csv	42	7	polyamide	121.661	1	11.03	11.03	491.839	5.39682e-10		1
43	E:/Veroeffentlichungen/Paperinpreparation/PyvsFTIR/pygcms/WWTP_Holfdorf_17082015_85x85_for_pygcms.0_or.csv	43	7	polyamide	121.661	1	11.03	11.03	491.839	5.39682e-10		1
44	E:/Veroeffentlichungen/Paperinpreparation/PyvsFTIR/pygcms/WWTP_Holfdorf_17082015_85x85_for_pygcms.0_or.csv	44	7	polyamide	121.661	1	11.03	11.03	491.839	5.39682e-10		1
45	E:/Veroeffentlichungen/Paperinpreparation/PyvsFTIR/pygcms/WWTP_Holfdorf_17082015_85x85_for_pygcms.0_or.csv	45	7	polyamide	121.661	1	11.03	11.03	491.839	5.39682e-10		1
46	E:/Veroeffentlichungen/Paperinpreparation/PyvsFTIR/pygcms/WWTP_Holfdorf_17082015_85x85_for_pygcms.0_or.csv	46	7	polyamide	121.661	1	11.03	11.03	491.839	5.39682e-10		1
47	E:/Veroeffentlichungen/Paperinpreparation/PyvsFTIR/pygcms/WWTP_Holfdorf_17082015_85x85_for_pygcms.0_or.csv	47	7	polyamide	121.661	1	11.03	11.03	491.839	5.39682e-10		1
48	E:/Veroeffentlichungen/Paperinpreparation/PyvsFTIR/pygcms/WWTP_Holfdorf_17082015_85x85_for_pygcms.0_or.csv	48	7	polyamide	121.661	1	11.03	11.03	491.839	5.39682e-10		1
49	E:/Veroeffentlichungen/Paperinpreparation/PyvsFTIR/pygcms/WWTP_Holfdorf_17082015_85x85_for_pygcms.0_or.csv	49	7	polyamide	121.661	1	11.03	11.03	491.839	5.39682e-10		1
50	E:/Veroeffentlichungen/Paperinpreparation/PyvsFTIR/pygcms/WWTP_Holfdorf_17082015_85x85_for_pygcms.0_or.csv	50	7	polyamide	121.661	1	11.03	11.03	491.839	5.39682e-10		1
51	E:/Veroeffentlichungen/Paperinpreparation/PyvsFTIR/pygcms/WWTP_Holfdorf_17082015_85x85_for_pygcms.0_or.csv	51	7	polyamide	121.661	1	11.03	11.03	491.839	5.39682e-10		1
52	E:/Veroeffentlichungen/Paperinpreparation/PyvsFTIR/pygcms/WWTP_Holfdorf_17082015_85x85_for_pygcms.0_or.csv	52	7	polyamide	121.661	1	11.03	11.03	491.839	5.39682e-10		1
53	E:/Veroeffentlichungen/Paperinpreparation/PyvsFTIR/pygcms/WWTP_Holfdorf_17082015_85x85_for_pygcms.0_or.csv	53	7	polyamide	121.661	1	11.03	11.03	491.839	5.39682e-10		1
54	E:/Veroeffentlichungen/Paperinpreparation/PyvsFTIR/pygcms/WWTP_Holfdorf_17082015_85x85_for_pygcms.0_or.csv	54	7	polyamide	121.661	1	11.03	11.03	491.839	5.39682e-10		1
55	E:/Veroeffentlichungen/Paperinpreparation/PyvsFTIR/pygcms/WWTP_Holfdorf_17082015_85x85_for_pygcms.0_or.csv	55	7	polyamide	121.661	1	11.03	11.03	491.839	5.39682e-10		1
56	E:/Veroeffentlichungen/Paperinpreparation/PyvsFTIR/pygcms/WWTP_Holfdorf_17082015_85x85_for_pygcms.0_or.csv	56	7	polyamide	121.661	1	11.03	11.03	491.839	5.39682e-10		1
57	E:/Veroeffentlichungen/Paperinpreparation/PyvsFTIR/pygcms/WWTP_Holfdorf_17082015_85x85_for_pygcms.0_or.csv	57	7	polyamide	121.661	1	11.03	11.03	491.839	5.39682e-10		1
58	E:/Veroeffentlichungen/Paperinpreparation/PyvsFTIR/pygcms/WWTP_Holfdorf_17082015_85x85_for_pygcms.0_or.csv	58	7	polyamide	121.661	1	11.03	11.03	491.839	5.39682e-10		1
1	E:/Veroeffentlichungen/Paperinpreparation/PyvsFTIR/pygcms/WWTP_Holfdorf_17082015_85x85_for_pygcms.0_or.csv	1	9	Cellulose artfical modified	3528.17	1.99256	94.2404	47.296	77265.1	1.00445e-07		1
2	E:/Veroeffentlichungen/Paperinpreparation/PyvsFTIR/pygcms/WWTP_Holfdorf_17082015_85x85_for_pygcms.0_or.csv	2	9	Cellulose artfical modified	608.304	1.73205	24.6638	14.2397	1832.98	2.38287e-09		1
3	E:/Veroeffentlichungen/Paperinpreparation/PyvsFTIR/pygcms/WWTP_Holfdorf_17082015_85x85_for_pygcms.0_or.csv	3	9	Cellulose artfical modified	121.661	1	11.03	11.03	491.839	6.39391e-10		1
4	E:/Veroeffentlichungen/Paperinpreparation/PyvsFTIR/pygcms/WWTP_Holfdorf_17082015_85x85_for_pygcms.0_or.csv	4	9	Cellulose artfical modified	121.661	1	11.03	11.03	491.839	6.39391e-10		1
5	E:/Veroeffentlichungen/Paperinpreparation/PyvsFTIR/pygcms/WWTP_Holfdorf_17082015_85x85_for_pygcms.0_or.csv	5	9	Cellulose artfical modified	121.661	1	11.03	11.03	491.839	6.39391e-10		1
6	E:/Veroeffentlichungen/Paperinpreparation/PyvsFTIR/pygcms/WWTP_Holfdorf_17082015_85x85_for_pygcms.0_or.csv	6	9	Cellulose artfical modified	121.661	1	11.03	11.03	491.839	6.39391e-10		1
7	E:/Veroeffentlichungen/Paperinpreparation/PyvsFTIR/pygcms/WWTP_Holfdorf_17082015_85x85_for_pygcms.0_or.csv	7	9	Cellulose artfical modified	121.661	1	11.03	11.03	491.839	6.39391e-10		1
8	E:/Veroeffentlichungen/Paperinpreparation/PyvsFTIR/pygcms/WWTP_Holfdorf_17082015_85x85_for_pygcms.0_or.csv	8	9	Cellulose artfical modified	121.661	1	11.03	11.03	491.839	6.39391e-10		1
9	E:/Veroeffentlichungen/Paperinpreparation/PyvsFTIR/pygcms/WWTP_Holfdorf_17082015_85x85_for_pygcms.0_or.csv	9	9	Cellulose artfical modified	121.661	1	11.03	11.03	491.839	6.39391e-10		1
10	E:/Veroeffentlichungen/Paperinpreparation/PyvsFTIR/pygcms/WWTP_Holfdorf_17082015_85x85_for_pygcms.0_or.csv	10	9	Cellulose artfical modified	121.661	1	11.03	11.03	491.839	6.39391e-10		1
11	E:/Veroeffentlichungen/Paperinpreparation/PyvsFTIR/pygcms/WWTP_Holfdorf_17082015_85x85_for_pygcms.0_or.csv	11	9	Cellulose artfical modified	121.661	1	11.03	11.03	491.839	6.39391e-10		1
12	E:/Veroeffentlichungen/Paperinpreparation/PyvsFTIR/pygcms/WWTP_Holfdorf_17082015_85x85_for_pygcms.0_or.csv	12	9	Cellulose artfical modified	121.661	1	11.03	11.03	491.839	6.39391e-10		1
13	E:/Veroeffentlichungen/Paperinpreparation/PyvsFTIR/pygcms/WWTP_Holfdorf_17082015_85x85_for_pygcms.0_or.csv	13	9	Cellulose artfical modified	121.661	1	11.03	11.03	491.839	6.39391e-10		1
1	E:/Veroeffentlichungen/Paperinpreparation/PyvsFTIR/pygcms/WWTP_Holfdorf_17082015_85x85_for_pygcms.0_or.csv	1	10	nitrile rubber	121.661	1	11.03	11.03	491.839	4.91839e-10		1
2	E:/Veroeffentlichungen/Paperinpreparation/PyvsFTIR/pygcms/WWTP_Holfdorf_17082015_85x85_for_pygcms.0_or.csv	2	10	nitrile rubber	121.661	1	11.03	11.03	491.839	4.91839e-10		1
3	E:/Veroeffentlichungen/Paperinpreparation/PyvsFTIR/pygcms/WWTP_Holfdorf_17082015_85x85_for_pygcms.0_or.csv	3	10	nitrile rubber	121.661	1	11.03	11.03	491.839	4.91839e-10		1
4	E:/Veroeffentlichungen/Paperinpreparation/PyvsFTIR/pygcms/WWTP_Holfdorf_17082015_85x85_for_pygcms.0_or.csv	4	10	nitrile rubber	121.661	1	11.03	11.03	491.839	4.91839e-10		1
5	E:/Veroeffentlichungen/Paperinpreparation/PyvsFTIR/pygcms/WWTP_Holfdorf_17082015_85x85_for_pygcms.0_or.csv	5	10	nitrile rubber	121.661	1	11.03	11.03	491.839	4.91839e-10		1
1	E:/Veroeffentlichungen/Paperinpreparation/PyvsFTIR/pygcms/WWTP_Holfdorf_17082015_85x85_for_pygcms.0_or.csv	1	11	polyester	5961.38	2.91595	134.186	46.0179	104149	1.43726e-07		1
2	E:/Veroeffentlichungen/Paperinpreparation/PyvsFTIR/pygcms/WWTP_Holfdorf_17082015_85x85_for_pygcms.0_or.csv	2	11	polyester	5353.08	10.0489	227.389	22.6282	42674.5	5.88907e-08		1
3	E:/Veroeffentlichungen/Paperinpreparation/PyvsFTIR/pygcms/WWTP_Holfdorf_17082015_85x85_for_pygcms.0_or.csv	3	11	polyester	4988.1	10.0977	236.052	23.3767	47279.4	6.52456e-08		1
4	E:/Veroeffentlichungen/Paperinpreparation/PyvsFTIR/pygcms/WWTP_Holfdorf_17082015_85x85_for_pygcms.0_or.csv	4	11	polyester	4866.44	9.05228	241.907	26.7233	63317.7	8.73784e-08		1
5	E:/Veroeffentlichungen/Paperinpreparation/PyvsFTIR/pygcms/WWTP_Holfdorf_17082015_85x85_for_pygcms.0_or.csv	5	11	polyester	2798.2	2.06926	79.5385	38.4381	43072.3	5.94398e-08		1
6	E:/Veroeffentlichungen/Paperinpreparation/PyvsFTIR/pygcms/WWTP_Holfdorf_17082015_85x85_for_pygcms.0_or.csv	6	11	polyester	2433.22	2.65853	94.8836	35.6903	44298.5	6.11319e-08		1
7	E:/Veroeffentlichungen/Paperinpreparation/PyvsFTIR/pygcms/WWTP_Holfdorf_17082015_85x85_for_pygcms.0_or.csv	7	11	polyester	2068.24	1.46819	55.15	37.5632	28521.1	3.93592e-08		1
8	E:/Veroeffentlichungen/Paperinpreparation/PyvsFTIR/pygcms/WWTP_Holfdorf_17082015_85x85_for_pygcms.0_or.csv	8	11	polyester	1946.57	1.69151	62.3951	36.8872	31117.1	4.29416e-08		1
9	E:/Veroeffentlichungen/Paperinpreparation/PyvsFTIR/pygcms/WWTP_Holfdorf_17082015_85x85_for_pygcms.0_or.csv	9	11	polyester	1703.25	6.1217	94.2404	15.3945	8185.84	1.12965e-08		1
10	E:/Veroeffentlichungen/Paperinpreparation/PyvsFTIR/pygcms/WWTP_Holfdorf_17082015_85x85_for_pygcms.0_or.csv	10	11	polyester	1703.25	4.66074	80.2996	17.2289	8736.28	1.20561e-08		1
11	E:/Veroeffentlichungen/Paperinpreparation/PyvsFTIR/pygcms/WWTP_Holfdorf_17082015_85x85_for_pygcms.0_or.csv	11	11	polyester	1703.25	6.55344	109.191	16.6617	11110.2	1.53321e-08		1
12	E:/Veroeffentlichungen/Paperinpreparation/PyvsFTIR/pygcms/WWTP_Holfdorf_17082015_85x85_for_pygcms.0_or.csv	12	11	polyester	1581.59	11.3603	141.253	12.4339	8004.06	1.10456e-08		1
13	E:/Veroeffentlichungen/Paperinpreparation/PyvsFTIR/pygcms/WWTP_Holfdorf_17082015_85x85_for_pygcms.0_or.csv	13	11	polyester	1338.27	7.45579	101.692	13.6393	6933.68	9.56848e-09		1
14	E:/Veroeffentlichungen/Paperinpreparation/PyvsFTIR/pygcms/WWTP_Holfdorf_17082015_85x85_for_pygcms.0_or.csv	14	11	polyester	1216.61	2.57871	49.3277	19.1288	6615.48	9.12937e-09		1
15	E:/Veroeffentlichungen/Paperinpreparation/PyvsFTIR/pygcms/WWTP_Holfdorf_17082015_85x85_for_pygcms.0_or.csv	15	11	polyester	1216.61	6.16566	73.9915	12.0006	3905.56	5.38967e-09		1
16	E:/Veroeffentlichungen/Paperinpreparation/PyvsFTIR/pygcms/WWTP_Holfdorf_17082015_85x85_for_pygcms.0_or.csv	16	11	polyester	1094.95	4.54114	64.3154	14.1628	4728.37	6.52516e-09		1
17	E:/Veroeffentlichungen/Paperinpreparation/PyvsFTIR/pygcms/WWTP_Holfdorf_17082015_85x85_for_pygcms.0_or.csv	17	11	polyester	1094.95	9	99.27	11.03	4426.55	6.10864e-09		1
18	E:/Veroeffentlichungen/Paperinpreparation/PyvsFTIR/pygcms/WWTP_Holfdorf_17082015_85x85_for_pygcms.0_or.csv	18	11	polyester	1094.95	6.7266	79.5385	11.8245	4076.02	5.62491e-09		1
19	E:/Veroeffentlichungen/Paperinpreparation/PyvsFTIR/pygcms/WWTP_Holfdorf_17082015_85x85_for_pygcms.0_or.csv	19	11	polyester	973.287	2.14203	39.7692	18.5661	5024.42	6.9337e-09		1
20	E:/Veroeffentlichungen/Paperinpreparation/PyvsFTIR/pygcms/WWTP_Holfdorf_17082015_85x85_for_pygcms.0_or.csv	20	11	polyester	973.287	4.0048	66.18	16.5252	6623.91	9.141e-09		1
21	E:/Veroeffentlichungen/Paperinpreparation/PyvsFTIR/pygcms/WWTP_Holfdorf_17082015_85x85_for_pygcms.0_or.csv	21	11	polyester	973.287	9.77987	80.2996	8.21071	1984.13	2.73811e-09		1
22	E:/Veroeffentlichungen/Paperinpreparation/PyvsFTIR/pygcms/WWTP_Holfdorf_17082015_85x85_for_pygcms.0_or.csv	22	11	polyester	851.626	8.36412	69.7598	8.34037	1778.58	2.45444e-09		1
23	E:/Veroeffentlichungen/Paperinpreparation/PyvsFTIR/pygcms/WWTP_Holfdorf_17082015_85x85_for_pygcms.0_or.csv	23	11	polyester	851.626	2.18076	34.8799	15.9944	3270.45	4.51322e-09		1
24	E:/Veroeffentlichungen/Paperinpreparation/PyvsFTIR/pygcms/WWTP_Holfdorf_17082015_85x85_for_pygcms.0_or.csv	24	11	polyester	851.626	8.02689	70.6265	8.79874	2004.03	2.76556e-09		1
25	E:/Veroeffentlichungen/Paperinpreparation/PyvsFTIR/pygcms/WWTP_Holfdorf_17082015_85x85_for_pygcms.0_or.csv	25	11	polyester	851.626	2.00029	39.7692	19.8817	5761.73	7.95119e-09		1
26	E:/Veroeffentlichungen/Paperinpreparation/PyvsFTIR/pygcms/WWTP_Holfdorf_17082015_85x85_for_pygcms.0_or.csv	26	11	polyester	729.965	2.44949	34.8799	14.2397	2592.22	3.57726e-09		1
27	E:/Veroeffentlichungen/Paperinpreparation/PyvsFTIR/pygcms/WWTP_Holfdorf_17082015_85x85_for_pygcms.0_or.csv	27	11	polyester	729.965	4.84015	49.3277	10.1914	1877.81	2.59138e-09		1
28	E:/Veroeffentlichungen/Paperinpreparation/PyvsFTIR/pygcms/WWTP_Holfdorf_17082015_85x85_for_pygcms.0_or.csv	28	11	polyester	729.965	4.75354	55.15	11.6019	2720.82	3.75473e-09		1
29	E:/Veroeffentlichungen/Paperinpreparation/PyvsFTIR/pygcms/WWTP_Holfdorf_17082015_85x85_for_pygcms.0_or.csv	29	11	polyester	729.965	4.25799	45.4779	10.6806	1901.46	2.62402e-09		1
30	E:/Veroeffentlichungen/Paperinpreparation/PyvsFTIR/pygcms/WWTP_Holfdorf_17082015_85x85_for_pygcms.0_or.csv	30	11	polyester	729.965	6	66.18	11.03	2951.04	4.07243e-09		1
31	E:/Veroeffentlichungen/Paperinpreparation/PyvsFTIR/pygcms/WWTP_Holfdorf_17082015_85x85_for_pygcms.0_or.csv	31	11	polyester	608.304	3.40101	34.8799	10.2557	1344.64	1.85561e-09		1
32	E:/Veroeffentlichungen/Paperinpreparation/PyvsFTIR/pygcms/WWTP_Holfdorf_17082015_85x85_for_pygcms.0_or.csv	32	11	polyester	608.304	1.73205	24.6638	14.2397	1832.98	2.52951e-09		1
33	E:/Veroeffentlichungen/Paperinpreparation/PyvsFTIR/pygcms/WWTP_Holfdorf_17082015_85x85_for_pygcms.0_or.csv	33	11	polyester	608.304	1.73205	24.6638	14.2397	1832.98	2.52951e-09		1
34	E:/Veroeffentlichungen/Paperinpreparation/PyvsFTIR/pygcms/WWTP_Holfdorf_17082015_85x85_for_pygcms.0_or.csv	34	11	polyester	608.304	3.40101	34.8799	10.2557	1344.64	1.85561e-09		1
35	E:/Veroeffentlichungen/Paperinpreparation/PyvsFTIR/pygcms/WWTP_Holfdorf_17082015_85x85_for_pygcms.0_or.csv	35	11	polyester	608.304	5	55.15	11.03	2459.2	3.39369e-09		1
36	E:/Veroeffentlichungen/Paperinpreparation/PyvsFTIR/pygcms/WWTP_Holfdorf_17082015_85x85_for_pygcms.0_or.csv	36	11	polyester	608.304	1.73205	24.6638	14.2397	1832.98	2.52951e-09		1
37	E:/Veroeffentlichungen/Paperinpreparation/PyvsFTIR/pygcms/WWTP_Holfdorf_17082015_85x85_for_pygcms.0_or.csv	37	11	polyester	486.644	4	44.12	11.03	1967.36	2.71495e-09		1
38	E:/Veroeffentlichungen/Paperinpreparation/PyvsFTIR/pygcms/WWTP_Holfdorf_17082015_85x85_for_pygcms.0_or.csv	38	11	polyester	486.644	2.61803	24.6638	9.42074	802.283	1.10715e-09		1
39	E:/Veroeffentlichungen/Paperinpreparation/PyvsFTIR/pygcms/WWTP_Holfdorf_17082015_85x85_for_pygcms.0_or.csv	39	11	polyester	486.644	6.16566	39.7692	6.45012	606.428	8.3687e-10		1
40	E:/Veroeffentlichungen/Paperinpreparation/PyvsFTIR/pygcms/WWTP_Holfdorf_17082015_85x85_for_pygcms.0_or.csv	40	11	polyester	486.644	6.16566	39.7692	6.45012	606.428	8.3687e-10		1
41	E:/Veroeffentlichungen/Paperinpreparation/PyvsFTIR/pygcms/WWTP_Holfdorf_17082015_85x85_for_pygcms.0_or.csv	41	11	polyester	364.983	4.39107	24.6638	5.61682	285.192	3.93566e-10		1
42	E:/Veroeffentlichungen/Paperinpreparation/PyvsFTIR/pygcms/WWTP_Holfdorf_17082015_85x85_for_pygcms.0_or.csv	42	11	polyester	364.983	3	33.09	11.03	1475.52	2.03621e-09		1
43	E:/Veroeffentlichungen/Paperinpreparation/PyvsFTIR/pygcms/WWTP_Holfdorf_17082015_85x85_for_pygcms.0_or.csv	43	11	polyester	364.983	4.39107	24.6638	5.61682	285.192	3.93566e-10		1
44	E:/Veroeffentlichungen/Paperinpreparation/PyvsFTIR/pygcms/WWTP_Holfdorf_17082015_85x85_for_pygcms.0_or.csv	44	11	polyester	364.983	4.39107	24.6638	5.61682	285.192	3.93566e-10		1
45	E:/Veroeffentlichungen/Paperinpreparation/PyvsFTIR/pygcms/WWTP_Holfdorf_17082015_85x85_for_pygcms.0_or.csv	45	11	polyester	364.983	3	33.09	11.03	1475.52	2.03621e-09		1
46	E:/Veroeffentlichungen/Paperinpreparation/PyvsFTIR/pygcms/WWTP_Holfdorf_17082015_85x85_for_pygcms.0_or.csv	46	11	polyester	364.983	3	33.09	11.03	1475.52	2.03621e-09		1
47	E:/Veroeffentlichungen/Paperinpreparation/PyvsFTIR/pygcms/WWTP_Holfdorf_17082015_85x85_for_pygcms.0_or.csv	47	11	polyester	364.983	3	33.09	11.03	1475.52	2.03621e-09		1
48	E:/Veroeffentlichungen/Paperinpreparation/PyvsFTIR/pygcms/WWTP_Holfdorf_17082015_85x85_for_pygcms.0_or.csv	48	11	polyester	364.983	4.39107	24.6638	5.61682	285.192	3.93566e-10		1
49	E:/Veroeffentlichungen/Paperinpreparation/PyvsFTIR/pygcms/WWTP_Holfdorf_17082015_85x85_for_pygcms.0_or.csv	49	11	polyester	364.983	3	33.09	11.03	1475.52	2.03621e-09		1
50	E:/Veroeffentlichungen/Paperinpreparation/PyvsFTIR/pygcms/WWTP_Holfdorf_17082015_85x85_for_pygcms.0_or.csv	50	11	polyester	243.322	2	22.06	11.03	983.679	1.35748e-09		1
51	E:/Veroeffentlichungen/Paperinpreparation/PyvsFTIR/pygcms/WWTP_Holfdorf_17082015_85x85_for_pygcms.0_or.csv	51	11	polyester	243.322	2	22.06	11.03	983.679	1.35748e-09		1
52	E:/Veroeffentlichungen/Paperinpreparation/PyvsFTIR/pygcms/WWTP_Holfdorf_17082015_85x85_for_pygcms.0_or.csv	52	11	polyester	243.322	2	22.06	11.03	983.679	1.35748e-09		1
53	E:/Veroeffentlichungen/Paperinpreparation/PyvsFTIR/pygcms/WWTP_Holfdorf_17082015_85x85_for_pygcms.0_or.csv	53	11	polyester	243.322	2	22.06	11.03	983.679	1.35748e-09		1
54	E:/Veroeffentlichungen/Paperinpreparation/PyvsFTIR/pygcms/WWTP_Holfdorf_17082015_85x85_for_pygcms.0_or.csv	54	11	polyester	243.322	2	22.06	11.03	983.679	1.35748e-09		1
55	E:/Veroeffentlichungen/Paperinpreparation/PyvsFTIR/pygcms/WWTP_Holfdorf_17082015_85x85_for_pygcms.0_or.csv	55	11	polyester	243.322	2	22.06	11.03	983.679	1.35748e-09		1
56	E:/Veroeffentlichungen/Paperinpreparation/PyvsFTIR/pygcms/WWTP_Holfdorf_17082015_85x85_for_pygcms.0_or.csv	56	11	polyester	243.322	2	22.06	11.03	983.679	1.35748e-09		1
57	E:/Veroeffentlichungen/Paperinpreparation/PyvsFTIR/pygcms/WWTP_Holfdorf_17082015_85x85_for_pygcms.0_or.csv	57	11	polyester	243.322	2	22.06	11.03	983.679	1.35748e-09		1
58	E:/Veroeffentlichungen/Paperinpreparation/PyvsFTIR/pygcms/WWTP_Holfdorf_17082015_85x85_for_pygcms.0_or.csv	58	11	polyester	243.322	2	22.06	11.03	983.679	1.35748e-09		1
59	E:/Veroeffentlichungen/Paperinpreparation/PyvsFTIR/pygcms/WWTP_Holfdorf_17082015_85x85_for_pygcms.0_or.csv	59	11	polyester	243.322	2	22.06	11.03	983.679	1.35748e-09		1
60	E:/Veroeffentlichungen/Paperinpreparation/PyvsFTIR/pygcms/WWTP_Holfdorf_17082015_85x85_for_pygcms.0_or.csv	60	11	polyester	243.322	2	22.06	11.03	983.679	1.35748e-09		1
61	E:/Veroeffentlichungen/Paperinpreparation/PyvsFTIR/pygcms/WWTP_Holfdorf_17082015_85x85_for_pygcms.0_or.csv	61	11	polyester	243.322	2	22.06	11.03	983.679	1.35748e-09		1
62	E:/Veroeffentlichungen/Paperinpreparation/PyvsFTIR/pygcms/WWTP_Holfdorf_17082015_85x85_for_pygcms.0_or.csv	62	11	polyester	121.661	1	11.03	11.03	491.839	6.78738e-10		1
63	E:/Veroeffentlichungen/Paperinpreparation/PyvsFTIR/pygcms/WWTP_Holfdorf_17082015_85x85_for_pygcms.0_or.csv	63	11	polyester	121.661	1	11.03	11.03	491.839	6.78738e-10		1
64	E:/Veroeffentlichungen/Paperinpreparation/PyvsFTIR/pygcms/WWTP_Holfdorf_17082015_85x85_for_pygcms.0_or.csv	64	11	polyester	121.661	1	11.03	11.03	491.839	6.78738e-10		1
65	E:/Veroeffentlichungen/Paperinpreparation/PyvsFTIR/pygcms/WWTP_Holfdorf_17082015_85x85_for_pygcms.0_or.csv	65	11	polyester	121.661	1	11.03	11.03	491.839	6.78738e-10		1
66	E:/Veroeffentlichungen/Paperinpreparation/PyvsFTIR/pygcms/WWTP_Holfdorf_17082015_85x85_for_pygcms.0_or.csv	66	11	polyester	121.661	1	11.03	11.03	491.839	6.78738e-10		1
67	E:/Veroeffentlichungen/Paperinpreparation/PyvsFTIR/pygcms/WWTP_Holfdorf_17082015_85x85_for_pygcms.0_or.csv	67	11	polyester	121.661	1	11.03	11.03	491.839	6.78738e-10		1
68	E:/Veroeffentlichungen/Paperinpreparation/PyvsFTIR/pygcms/WWTP_Holfdorf_17082015_85x85_for_pygcms.0_or.csv	68	11	polyester	121.661	1	11.03	11.03	491.839	6.78738e-10		1
69	E:/Veroeffentlichungen/Paperinpreparation/PyvsFTIR/pygcms/WWTP_Holfdorf_17082015_85x85_for_pygcms.0_or.csv	69	11	polyester	121.661	1	11.03	11.03	491.839	6.78738e-10		1
70	E:/Veroeffentlichungen/Paperinpreparation/PyvsFTIR/pygcms/WWTP_Holfdorf_17082015_85x85_for_pygcms.0_or.csv	70	11	polyester	121.661	1	11.03	11.03	491.839	6.78738e-10		1
71	E:/Veroeffentlichungen/Paperinpreparation/PyvsFTIR/pygcms/WWTP_Holfdorf_17082015_85x85_for_pygcms.0_or.csv	71	11	polyester	121.661	1	11.03	11.03	491.839	6.78738e-10		1
72	E:/Veroeffentlichungen/Paperinpreparation/PyvsFTIR/pygcms/WWTP_Holfdorf_17082015_85x85_for_pygcms.0_or.csv	72	11	polyester	121.661	1	11.03	11.03	491.839	6.78738e-10		1
73	E:/Veroeffentlichungen/Paperinpreparation/PyvsFTIR/pygcms/WWTP_Holfdorf_17082015_85x85_for_pygcms.0_or.csv	73	11	polyester	121.661	1	11.03	11.03	491.839	6.78738e-10		1
74	E:/Veroeffentlichungen/Paperinpreparation/PyvsFTIR/pygcms/WWTP_Holfdorf_17082015_85x85_for_pygcms.0_or.csv	74	11	polyester	121.661	1	11.03	11.03	491.839	6.78738e-10		1
75	E:/Veroeffentlichungen/Paperinpreparation/PyvsFTIR/pygcms/WWTP_Holfdorf_17082015_85x85_for_pygcms.0_or.csv	75	11	polyester	121.661	1	11.03	11.03	491.839	6.78738e-10		1
76	E:/Veroeffentlichungen/Paperinpreparation/PyvsFTIR/pygcms/WWTP_Holfdorf_17082015_85x85_for_pygcms.0_or.csv	76	11	polyester	121.661	1	11.03	11.03	491.839	6.78738e-10		1
77	E:/Veroeffentlichungen/Paperinpreparation/PyvsFTIR/pygcms/WWTP_Holfdorf_17082015_85x85_for_pygcms.0_or.csv	77	11	polyester	121.661	1	11.03	11.03	491.839	6.78738e-10		1
78	E:/Veroeffentlichungen/Paperinpreparation/PyvsFTIR/pygcms/WWTP_Holfdorf_17082015_85x85_for_pygcms.0_or.csv	78	11	polyester	121.661	1	11.03	11.03	491.839	6.78738e-10		1
79	E:/Veroeffentlichungen/Paperinpreparation/PyvsFTIR/pygcms/WWTP_Holfdorf_17082015_85x85_for_pygcms.0_or.csv	79	11	polyester	121.661	1	11.03	11.03	491.839	6.78738e-10		1
80	E:/Veroeffentlichungen/Paperinpreparation/PyvsFTIR/pygcms/WWTP_Holfdorf_17082015_85x85_for_pygcms.0_or.csv	80	11	polyester	121.661	1	11.03	11.03	491.839	6.78738e-10		1
81	E:/Veroeffentlichungen/Paperinpreparation/PyvsFTIR/pygcms/WWTP_Holfdorf_17082015_85x85_for_pygcms.0_or.csv	81	11	polyester	121.661	1	11.03	11.03	491.839	6.78738e-10		1
82	E:/Veroeffentlichungen/Paperinpreparation/PyvsFTIR/pygcms/WWTP_Holfdorf_17082015_85x85_for_pygcms.0_or.csv	82	11	polyester	121.661	1	11.03	11.03	491.839	6.78738e-10		1
83	E:/Veroeffentlichungen/Paperinpreparation/PyvsFTIR/pygcms/WWTP_Holfdorf_17082015_85x85_for_pygcms.0_or.csv	83	11	polyester	121.661	1	11.03	11.03	491.839	6.78738e-10		1
84	E:/Veroeffentlichungen/Paperinpreparation/PyvsFTIR/pygcms/WWTP_Holfdorf_17082015_85x85_for_pygcms.0_or.csv	84	11	polyester	121.661	1	11.03	11.03	491.839	6.78738e-10		1
85	E:/Veroeffentlichungen/Paperinpreparation/PyvsFTIR/pygcms/WWTP_Holfdorf_17082015_85x85_for_pygcms.0_or.csv	85	11	polyester	121.661	1	11.03	11.03	491.839	6.78738e-10		1
86	E:/Veroeffentlichungen/Paperinpreparation/PyvsFTIR/pygcms/WWTP_Holfdorf_17082015_85x85_for_pygcms.0_or.csv	86	11	polyester	121.661	1	11.03	11.03	491.839	6.78738e-10		1
87	E:/Veroeffentlichungen/Paperinpreparation/PyvsFTIR/pygcms/WWTP_Holfdorf_17082015_85x85_for_pygcms.0_or.csv	87	11	polyester	121.661	1	11.03	11.03	491.839	6.78738e-10		1
88	E:/Veroeffentlichungen/Paperinpreparation/PyvsFTIR/pygcms/WWTP_Holfdorf_17082015_85x85_for_pygcms.0_or.csv	88	11	polyester	121.661	1	11.03	11.03	491.839	6.78738e-10		1
89	E:/Veroeffentlichungen/Paperinpreparation/PyvsFTIR/pygcms/WWTP_Holfdorf_17082015_85x85_for_pygcms.0_or.csv	89	11	polyester	121.661	1	11.03	11.03	491.839	6.78738e-10		1
90	E:/Veroeffentlichungen/Paperinpreparation/PyvsFTIR/pygcms/WWTP_Holfdorf_17082015_85x85_for_pygcms.0_or.csv	90	11	polyester	121.661	1	11.03	11.03	491.839	6.78738e-10		1
91	E:/Veroeffentlichungen/Paperinpreparation/PyvsFTIR/pygcms/WWTP_Holfdorf_17082015_85x85_for_pygcms.0_or.csv	91	11	polyester	121.661	1	11.03	11.03	491.839	6.78738e-10		1
92	E:/Veroeffentlichungen/Paperinpreparation/PyvsFTIR/pygcms/WWTP_Holfdorf_17082015_85x85_for_pygcms.0_or.csv	92	11	polyester	121.661	1	11.03	11.03	491.839	6.78738e-10		1
93	E:/Veroeffentlichungen/Paperinpreparation/PyvsFTIR/pygcms/WWTP_Holfdorf_17082015_85x85_for_pygcms.0_or.csv	93	11	polyester	121.661	1	11.03	11.03	491.839	6.78738e-10		1
94	E:/Veroeffentlichungen/Paperinpreparation/PyvsFTIR/pygcms/WWTP_Holfdorf_17082015_85x85_for_pygcms.0_or.csv	94	11	polyester	121.661	1	11.03	11.03	491.839	6.78738e-10		1
95	E:/Veroeffentlichungen/Paperinpreparation/PyvsFTIR/pygcms/WWTP_Holfdorf_17082015_85x85_for_pygcms.0_or.csv	95	11	polyester	121.661	1	11.03	11.03	491.839	6.78738e-10		1
96	E:/Veroeffentlichungen/Paperinpreparation/PyvsFTIR/pygcms/WWTP_Holfdorf_17082015_85x85_for_pygcms.0_or.csv	96	11	polyester	121.661	1	11.03	11.03	491.839	6.78738e-10		1
97	E:/Veroeffentlichungen/Paperinpreparation/PyvsFTIR/pygcms/WWTP_Holfdorf_17082015_85x85_for_pygcms.0_or.csv	97	11	polyester	121.661	1	11.03	11.03	491.839	6.78738e-10		1
98	E:/Veroeffentlichungen/Paperinpreparation/PyvsFTIR/pygcms/WWTP_Holfdorf_17082015_85x85_for_pygcms.0_or.csv	98	11	polyester	121.661	1	11.03	11.03	491.839	6.78738e-10		1
99	E:/Veroeffentlichungen/Paperinpreparation/PyvsFTIR/pygcms/WWTP_Holfdorf_17082015_85x85_for_pygcms.0_or.csv	99	11	polyester	121.661	1	11.03	11.03	491.839	6.78738e-10		1
100	E:/Veroeffentlichungen/Paperinpreparation/PyvsFTIR/pygcms/WWTP_Holfdorf_17082015_85x85_for_pygcms.0_or.csv	100	11	polyester	121.661	1	11.03	11.03	491.839	6.78738e-10		1
101	E:/Veroeffentlichungen/Paperinpreparation/PyvsFTIR/pygcms/WWTP_Holfdorf_17082015_85x85_for_pygcms.0_or.csv	101	11	polyester	121.661	1	11.03	11.03	491.839	6.78738e-10		1
102	E:/Veroeffentlichungen/Paperinpreparation/PyvsFTIR/pygcms/WWTP_Holfdorf_17082015_85x85_for_pygcms.0_or.csv	102	11	polyester	121.661	1	11.03	11.03	491.839	6.78738e-10		1
103	E:/Veroeffentlichungen/Paperinpreparation/PyvsFTIR/pygcms/WWTP_Holfdorf_17082015_85x85_for_pygcms.0_or.csv	103	11	polyester	121.661	1	11.03	11.03	491.839	6.78738e-10		1
104	E:/Veroeffentlichungen/Paperinpreparation/PyvsFTIR/pygcms/WWTP_Holfdorf_17082015_85x85_for_pygcms.0_or.csv	104	11	polyester	121.661	1	11.03	11.03	491.839	6.78738e-10		1
1	E:/Veroeffentlichungen/Paperinpreparation/PyvsFTIR/pygcms/WWTP_Holfdorf_17082015_85x85_for_pygcms.0_or.csv	1	12	acrylates,polyurethanes,varnish	19222.4	1.76282	244.906	138.929	1.73252e+06	2.14833e-06		1
2	E:/Veroeffentlichungen/Paperinpreparation/PyvsFTIR/pygcms/WWTP_Holfdorf_17082015_85x85_for_pygcms.0_or.csv	2	12	acrylates,polyurethanes,varnish	17032.5	3.55017	276.411	77.8584	614134	7.61527e-07		1
3	E:/Veroeffentlichungen/Paperinpreparation/PyvsFTIR/pygcms/WWTP_Holfdorf_17082015_85x85_for_pygcms.0_or.csv	3	12	acrylates,polyurethanes,varnish	12652.7	2.43822	197.311	80.924	473589	5.8725e-07		1
4	E:/Veroeffentlichungen/Paperinpreparation/PyvsFTIR/pygcms/WWTP_Holfdorf_17082015_85x85_for_pygcms.0_or.csv	4	12	acrylates,polyurethanes,varnish	12531.1	1.97133	180.905	91.7682	558383	6.92395e-07		1
5	E:/Veroeffentlichungen/Paperinpreparation/PyvsFTIR/pygcms/WWTP_Holfdorf_17082015_85x85_for_pygcms.0_or.csv	5	12	acrylates,polyurethanes,varnish	11679.4	1.26706	141.253	111.481	643418	7.97838e-07		1
6	E:/Veroeffentlichungen/Paperinpreparation/PyvsFTIR/pygcms/WWTP_Holfdorf_17082015_85x85_for_pygcms.0_or.csv	6	12	acrylates,polyurethanes,varnish	11071.1	1.37002	183.576	133.995	1.20806e+06	1.498e-06		1
7	E:/Veroeffentlichungen/Paperinpreparation/PyvsFTIR/pygcms/WWTP_Holfdorf_17082015_85x85_for_pygcms.0_or.csv	7	12	acrylates,polyurethanes,varnish	10219.5	1.39876	139.52	99.7456	508768	6.30872e-07		1
8	E:/Veroeffentlichungen/Paperinpreparation/PyvsFTIR/pygcms/WWTP_Holfdorf_17082015_85x85_for_pygcms.0_or.csv	8	12	acrylates,polyurethanes,varnish	8759.58	4.03959	244.159	60.4416	326921	4.05382e-07		1
9	E:/Veroeffentlichungen/Paperinpreparation/PyvsFTIR/pygcms/WWTP_Holfdorf_17082015_85x85_for_pygcms.0_or.csv	9	12	acrylates,polyurethanes,varnish	8637.92	3.14589	189.767	60.3224	253090	3.13831e-07		1
10	E:/Veroeffentlichungen/Paperinpreparation/PyvsFTIR/pygcms/WWTP_Holfdorf_17082015_85x85_for_pygcms.0_or.csv	10	12	acrylates,polyurethanes,varnish	8637.92	2.35718	178.195	75.5966	373248	4.62827e-07		1
11	E:/Veroeffentlichungen/Paperinpreparation/PyvsFTIR/pygcms/WWTP_Holfdorf_17082015_85x85_for_pygcms.0_or.csv	11	12	acrylates,polyurethanes,varnish	8029.62	2.428	140.389	57.8207	172027	2.13314e-07		1
12	E:/Veroeffentlichungen/Paperinpreparation/PyvsFTIR/pygcms/WWTP_Holfdorf_17082015_85x85_for_pygcms.0_or.csv	12	12	acrylates,polyurethanes,varnish	7056.33	1.61203	155.988	96.7651	535333	6.63813e-07		1
13	E:/Veroeffentlichungen/Paperinpreparation/PyvsFTIR/pygcms/WWTP_Holfdorf_17082015_85x85_for_pygcms.0_or.csv	13	12	acrylates,polyurethanes,varnish	6326.37	9.52935	288.683	30.2941	97102.9	1.20408e-07		1
14	E:/Veroeffentlichungen/Paperinpreparation/PyvsFTIR/pygcms/WWTP_Holfdorf_17082015_85x85_for_pygcms.0_or.csv	14	12	acrylates,polyurethanes,varnish	5839.72	2.27084	123.319	54.3054	133295	1.65286e-07		1
15	E:/Veroeffentlichungen/Paperinpreparation/PyvsFTIR/pygcms/WWTP_Holfdorf_17082015_85x85_for_pygcms.0_or.csv	15	12	acrylates,polyurethanes,varnish	5353.08	2.48944	133.276	53.5366	140007	1.73609e-07		1
16	E:/Veroeffentlichungen/Paperinpreparation/PyvsFTIR/pygcms/WWTP_Holfdorf_17082015_85x85_for_pygcms.0_or.csv	16	12	acrylates,polyurethanes,varnish	5231.42	1.85152	139.52	75.3543	290368	3.60056e-07		1
17	E:/Veroeffentlichungen/Paperinpreparation/PyvsFTIR/pygcms/WWTP_Holfdorf_17082015_85x85_for_pygcms.0_or.csv	17	12	acrylates,polyurethanes,varnish	5231.42	1.36374	90.9557	66.6956	148293	1.83883e-07		1
18	E:/Veroeffentlichungen/Paperinpreparation/PyvsFTIR/pygcms/WWTP_Holfdorf_17082015_85x85_for_pygcms.0_or.csv	18	12	acrylates,polyurethanes,varnish	3649.83	1.54951	79.5385	51.3312	76813.4	9.52486e-08		1
19	E:/Veroeffentlichungen/Paperinpreparation/PyvsFTIR/pygcms/WWTP_Holfdorf_17082015_85x85_for_pygcms.0_or.csv	19	12	acrylates,polyurethanes,varnish	3649.83	1.51474	84.002	55.4564	94687	1.17412e-07		1
20	E:/Veroeffentlichungen/Paperinpreparation/PyvsFTIR/pygcms/WWTP_Holfdorf_17082015_85x85_for_pygcms.0_or.csv	20	12	acrylates,polyurethanes,varnish	3649.83	3.37491	133.276	39.4902	76177.6	9.44602e-08		1
21	E:/Veroeffentlichungen/Paperinpreparation/PyvsFTIR/pygcms/WWTP_Holfdorf_17082015_85x85_for_pygcms.0_or.csv	21	12	acrylates,polyurethanes,varnish	3528.17	2.26347	99.8809	44.1273	71284.4	8.83927e-08		1
22	E:/Veroeffentlichungen/Paperinpreparation/PyvsFTIR/pygcms/WWTP_Holfdorf_17082015_85x85_for_pygcms.0_or.csv	22	12	acrylates,polyurethanes,varnish	3041.52	2.05487	94.2404	45.862	72650.7	9.00869e-08		1
23	E:/Veroeffentlichungen/Paperinpreparation/PyvsFTIR/pygcms/WWTP_Holfdorf_17082015_85x85_for_pygcms.0_or.csv	23	12	acrylates,polyurethanes,varnish	2919.86	1.4386	70.6265	49.0938	62390.4	7.73641e-08		1
24	E:/Veroeffentlichungen/Paperinpreparation/PyvsFTIR/pygcms/WWTP_Holfdorf_17082015_85x85_for_pygcms.0_or.csv	24	12	acrylates,polyurethanes,varnish	2676.54	2.10891	80.2996	38.0764	42670	5.29107e-08		1
25	E:/Veroeffentlichungen/Paperinpreparation/PyvsFTIR/pygcms/WWTP_Holfdorf_17082015_85x85_for_pygcms.0_or.csv	25	12	acrylates,polyurethanes,varnish	2676.54	1.40328	67.0929	47.8113	56212.7	6.97037e-08		1
26	E:/Veroeffentlichungen/Paperinpreparation/PyvsFTIR/pygcms/WWTP_Holfdorf_17082015_85x85_for_pygcms.0_or.csv	26	12	acrylates,polyurethanes,varnish	2554.88	1.66842	86.1471	51.634	84180.1	1.04383e-07		1
27	E:/Veroeffentlichungen/Paperinpreparation/PyvsFTIR/pygcms/WWTP_Holfdorf_17082015_85x85_for_pygcms.0_or.csv	27	12	acrylates,polyurethanes,varnish	2189.9	4.25002	94.2404	22.1741	16983.5	2.10595e-08		1
28	E:/Veroeffentlichungen/Paperinpreparation/PyvsFTIR/pygcms/WWTP_Holfdorf_17082015_85x85_for_pygcms.0_or.csv	28	12	acrylates,polyurethanes,varnish	2068.24	2.2543	69.7598	30.9452	24484.3	3.03606e-08		1
29	E:/Veroeffentlichungen/Paperinpreparation/PyvsFTIR/pygcms/WWTP_Holfdorf_17082015_85x85_for_pygcms.0_or.csv	29	12	acrylates,polyurethanes,varnish	1946.57	2.14094	64.3154	30.0407	21273.2	2.63787e-08		1
30	E:/Veroeffentlichungen/Paperinpreparation/PyvsFTIR/pygcms/WWTP_Holfdorf_17082015_85x85_for_pygcms.0_or.csv	30	12	acrylates,polyurethanes,varnish	1824.91	1.86907	67.0929	35.8964	31686.6	3.92914e-08		1
31	E:/Veroeffentlichungen/Paperinpreparation/PyvsFTIR/pygcms/WWTP_Holfdorf_17082015_85x85_for_pygcms.0_or.csv	31	12	acrylates,polyurethanes,varnish	1824.91	1.23225	49.3277	40.0305	28971.4	3.59245e-08		1
32	E:/Veroeffentlichungen/Paperinpreparation/PyvsFTIR/pygcms/WWTP_Holfdorf_17082015_85x85_for_pygcms.0_or.csv	32	12	acrylates,polyurethanes,varnish	1703.25	2.67013	66.18	24.7853	14900.9	1.84771e-08		1
33	E:/Veroeffentlichungen/Paperinpreparation/PyvsFTIR/pygcms/WWTP_Holfdorf_17082015_85x85_for_pygcms.0_or.csv	33	12	acrylates,polyurethanes,varnish	1581.59	1.4057	46.7963	33.2903	19008.4	2.35704e-08		1
34	E:/Veroeffentlichungen/Paperinpreparation/PyvsFTIR/pygcms/WWTP_Holfdorf_17082015_85x85_for_pygcms.0_or.csv	34	12	acrylates,polyurethanes,varnish	1581.59	3.27451	84.002	25.6533	20261.6	2.51243e-08		1
35	E:/Veroeffentlichungen/Paperinpreparation/PyvsFTIR/pygcms/WWTP_Holfdorf_17082015_85x85_for_pygcms.0_or.csv	35	12	acrylates,polyurethanes,varnish	1581.59	2.26733	73.9915	32.6337	28880.9	3.58123e-08		1
36	E:/Veroeffentlichungen/Paperinpreparation/PyvsFTIR/pygcms/WWTP_Holfdorf_17082015_85x85_for_pygcms.0_or.csv	36	12	acrylates,polyurethanes,varnish	1581.59	1.21423	45.4779	37.454	23382.6	2.89945e-08		1
37	E:/Veroeffentlichungen/Paperinpreparation/PyvsFTIR/pygcms/WWTP_Holfdorf_17082015_85x85_for_pygcms.0_or.csv	37	12	acrylates,polyurethanes,varnish	1459.93	3.76736	77.9939	20.7025	12251.9	1.51924e-08		1
38	E:/Veroeffentlichungen/Paperinpreparation/PyvsFTIR/pygcms/WWTP_Holfdorf_17082015_85x85_for_pygcms.0_or.csv	38	12	acrylates,polyurethanes,varnish	1459.93	7.56362	123.319	16.3043	12015.1	1.48988e-08		1
39	E:/Veroeffentlichungen/Paperinpreparation/PyvsFTIR/pygcms/WWTP_Holfdorf_17082015_85x85_for_pygcms.0_or.csv	39	12	acrylates,polyurethanes,varnish	1338.27	5.46374	86.1471	15.767	7849.42	9.73328e-09		1
40	E:/Veroeffentlichungen/Paperinpreparation/PyvsFTIR/pygcms/WWTP_Holfdorf_17082015_85x85_for_pygcms.0_or.csv	40	12	acrylates,polyurethanes,varnish	1338.27	3.8153	77.9939	20.4424	11945.9	1.4813e-08		1
41	E:/Veroeffentlichungen/Paperinpreparation/PyvsFTIR/pygcms/WWTP_Holfdorf_17082015_85x85_for_pygcms.0_or.csv	41	12	acrylates,polyurethanes,varnish	1338.27	2.12926	49.3277	23.1665	9703.08	1.20318e-08		1
42	E:/Veroeffentlichungen/Paperinpreparation/PyvsFTIR/pygcms/WWTP_Holfdorf_17082015_85x85_for_pygcms.0_or.csv	42	12	acrylates,polyurethanes,varnish	1338.27	1.62406	46.7963	28.8145	14240.6	1.76584e-08		1
43	E:/Veroeffentlichungen/Paperinpreparation/PyvsFTIR/pygcms/WWTP_Holfdorf_17082015_85x85_for_pygcms.0_or.csv	43	12	acrylates,polyurethanes,varnish	1338.27	1.69837	45.4779	26.7774	11951.8	1.48203e-08		1
44	E:/Veroeffentlichungen/Paperinpreparation/PyvsFTIR/pygcms/WWTP_Holfdorf_17082015_85x85_for_pygcms.0_or.csv	44	12	acrylates,polyurethanes,varnish	1216.61	5.96457	86.1471	14.4431	6586.58	8.16736e-09		1
45	E:/Veroeffentlichungen/Paperinpreparation/PyvsFTIR/pygcms/WWTP_Holfdorf_17082015_85x85_for_pygcms.0_or.csv	45	12	acrylates,polyurethanes,varnish	1216.61	1.23866	39.7692	32.1067	15025.7	1.86319e-08		1
46	E:/Veroeffentlichungen/Paperinpreparation/PyvsFTIR/pygcms/WWTP_Holfdorf_17082015_85x85_for_pygcms.0_or.csv	46	12	acrylates,polyurethanes,varnish	1216.61	2.15545	55.15	25.5862	13232.9	1.64088e-08		1
47	E:/Veroeffentlichungen/Paperinpreparation/PyvsFTIR/pygcms/WWTP_Holfdorf_17082015_85x85_for_pygcms.0_or.csv	47	12	acrylates,polyurethanes,varnish	1216.61	1.98188	45.4779	22.9469	8776.95	1.08834e-08		1
48	E:/Veroeffentlichungen/Paperinpreparation/PyvsFTIR/pygcms/WWTP_Holfdorf_17082015_85x85_for_pygcms.0_or.csv	48	12	acrylates,polyurethanes,varnish	1216.61	3.06186	55.15	18.0119	6557.86	8.13174e-09		1
49	E:/Veroeffentlichungen/Paperinpreparation/PyvsFTIR/pygcms/WWTP_Holfdorf_17082015_85x85_for_pygcms.0_or.csv	49	12	acrylates,polyurethanes,varnish	1216.61	1.36931	34.8799	25.4727	8295.11	1.02859e-08		1
50	E:/Veroeffentlichungen/Paperinpreparation/PyvsFTIR/pygcms/WWTP_Holfdorf_17082015_85x85_for_pygcms.0_or.csv	50	12	acrylates,polyurethanes,varnish	1216.61	3.21026	55.15	17.1793	5965.59	7.39733e-09		1
51	E:/Veroeffentlichungen/Paperinpreparation/PyvsFTIR/pygcms/WWTP_Holfdorf_17082015_85x85_for_pygcms.0_or.csv	51	12	acrylates,polyurethanes,varnish	1216.61	4.9794	73.9915	14.8595	5988.09	7.42524e-09		1
52	E:/Veroeffentlichungen/Paperinpreparation/PyvsFTIR/pygcms/WWTP_Holfdorf_17082015_85x85_for_pygcms.0_or.csv	52	12	acrylates,polyurethanes,varnish	1094.95	3.30292	56.2422	17.028	5977.06	7.41155e-09		1
53	E:/Veroeffentlichungen/Paperinpreparation/PyvsFTIR/pygcms/WWTP_Holfdorf_17082015_85x85_for_pygcms.0_or.csv	53	12	acrylates,polyurethanes,varnish	1094.95	2.70533	49.3277	18.2335	6010.75	7.45332e-09		1
54	E:/Veroeffentlichungen/Paperinpreparation/PyvsFTIR/pygcms/WWTP_Holfdorf_17082015_85x85_for_pygcms.0_or.csv	54	12	acrylates,polyurethanes,varnish	1094.95	1.96396	39.7692	20.2495	5976.85	7.4113e-09		1
55	E:/Veroeffentlichungen/Paperinpreparation/PyvsFTIR/pygcms/WWTP_Holfdorf_17082015_85x85_for_pygcms.0_or.csv	55	12	acrylates,polyurethanes,varnish	1094.95	1.94573	49.3277	25.3518	11619.9	1.44087e-08		1
56	E:/Veroeffentlichungen/Paperinpreparation/PyvsFTIR/pygcms/WWTP_Holfdorf_17082015_85x85_for_pygcms.0_or.csv	56	12	acrylates,polyurethanes,varnish	1094.95	1.50181	45.4779	30.282	15285	1.89534e-08		1
57	E:/Veroeffentlichungen/Paperinpreparation/PyvsFTIR/pygcms/WWTP_Holfdorf_17082015_85x85_for_pygcms.0_or.csv	57	12	acrylates,polyurethanes,varnish	973.287	3.39608	56.2422	16.5609	5653.63	7.0105e-09		1
58	E:/Veroeffentlichungen/Paperinpreparation/PyvsFTIR/pygcms/WWTP_Holfdorf_17082015_85x85_for_pygcms.0_or.csv	58	12	acrylates,polyurethanes,varnish	973.287	5.49579	67.0929	12.208	3664.93	4.54451e-09		1
59	E:/Veroeffentlichungen/Paperinpreparation/PyvsFTIR/pygcms/WWTP_Holfdorf_17082015_85x85_for_pygcms.0_or.csv	59	12	acrylates,polyurethanes,varnish	973.287	5.84221	64.3154	11.0087	2856.85	3.54249e-09		1
60	E:/Veroeffentlichungen/Paperinpreparation/PyvsFTIR/pygcms/WWTP_Holfdorf_17082015_85x85_for_pygcms.0_or.csv	60	12	acrylates,polyurethanes,varnish	851.626	3.82701	55.15	14.4107	4197.72	5.20518e-09		1
61	E:/Veroeffentlichungen/Paperinpreparation/PyvsFTIR/pygcms/WWTP_Holfdorf_17082015_85x85_for_pygcms.0_or.csv	61	12	acrylates,polyurethanes,varnish	851.626	2.46245	45.4779	18.4685	5685.41	7.04991e-09		1
62	E:/Veroeffentlichungen/Paperinpreparation/PyvsFTIR/pygcms/WWTP_Holfdorf_17082015_85x85_for_pygcms.0_or.csv	62	12	acrylates,polyurethanes,varnish	851.626	3.33418	49.3277	14.7945	3957.21	4.90694e-09		1
63	E:/Veroeffentlichungen/Paperinpreparation/PyvsFTIR/pygcms/WWTP_Holfdorf_17082015_85x85_for_pygcms.0_or.csv	63	12	acrylates,polyurethanes,varnish	851.626	2.18076	34.8799	15.9944	3270.45	4.05536e-09		1
64	E:/Veroeffentlichungen/Paperinpreparation/PyvsFTIR/pygcms/WWTP_Holfdorf_17082015_85x85_for_pygcms.0_or.csv	64	12	acrylates,polyurethanes,varnish	851.626	1.80739	34.8799	19.2985	4761.22	5.90391e-09		1
65	E:/Veroeffentlichungen/Paperinpreparation/PyvsFTIR/pygcms/WWTP_Holfdorf_17082015_85x85_for_pygcms.0_or.csv	65	12	acrylates,polyurethanes,varnish	851.626	4.04145	46.7963	11.5791	2299.63	2.85154e-09		1
66	E:/Veroeffentlichungen/Paperinpreparation/PyvsFTIR/pygcms/WWTP_Holfdorf_17082015_85x85_for_pygcms.0_or.csv	66	12	acrylates,polyurethanes,varnish	851.626	1.08012	24.6638	22.8343	4713.37	5.84458e-09		1
67	E:/Veroeffentlichungen/Paperinpreparation/PyvsFTIR/pygcms/WWTP_Holfdorf_17082015_85x85_for_pygcms.0_or.csv	67	12	acrylates,polyurethanes,varnish	851.626	4.39107	49.3277	11.2336	2281.54	2.82911e-09		1
68	E:/Veroeffentlichungen/Paperinpreparation/PyvsFTIR/pygcms/WWTP_Holfdorf_17082015_85x85_for_pygcms.0_or.csv	68	12	acrylates,polyurethanes,varnish	729.965	7.83736	64.3154	8.20626	1587.46	1.96845e-09		1
69	E:/Veroeffentlichungen/Paperinpreparation/PyvsFTIR/pygcms/WWTP_Holfdorf_17082015_85x85_for_pygcms.0_or.csv	69	12	acrylates,polyurethanes,varnish	729.965	2.48974	39.7692	15.9733	3719.04	4.61161e-09		1
70	E:/Veroeffentlichungen/Paperinpreparation/PyvsFTIR/pygcms/WWTP_Holfdorf_17082015_85x85_for_pygcms.0_or.csv	70	12	acrylates,polyurethanes,varnish	729.965	1.63299	24.6638	15.1034	2062.1	2.557e-09		1
71	E:/Veroeffentlichungen/Paperinpreparation/PyvsFTIR/pygcms/WWTP_Holfdorf_17082015_85x85_for_pygcms.0_or.csv	71	12	acrylates,polyurethanes,varnish	729.965	1.14564	24.6638	21.5284	4189.66	5.19518e-09		1
72	E:/Veroeffentlichungen/Paperinpreparation/PyvsFTIR/pygcms/WWTP_Holfdorf_17082015_85x85_for_pygcms.0_or.csv	72	12	acrylates,polyurethanes,varnish	729.965	3.77667	44.12	11.6823	2206.91	2.73657e-09		1
73	E:/Veroeffentlichungen/Paperinpreparation/PyvsFTIR/pygcms/WWTP_Holfdorf_17082015_85x85_for_pygcms.0_or.csv	73	12	acrylates,polyurethanes,varnish	729.965	2.29129	34.8799	15.2228	2962.54	3.67355e-09		1
74	E:/Veroeffentlichungen/Paperinpreparation/PyvsFTIR/pygcms/WWTP_Holfdorf_17082015_85x85_for_pygcms.0_or.csv	74	12	acrylates,polyurethanes,varnish	729.965	1.35401	24.6638	18.2154	2999.42	3.71928e-09		1
75	E:/Veroeffentlichungen/Paperinpreparation/PyvsFTIR/pygcms/WWTP_Holfdorf_17082015_85x85_for_pygcms.0_or.csv	75	12	acrylates,polyurethanes,varnish	729.965	2.63644	34.8799	13.2299	2237.62	2.77465e-09		1
76	E:/Veroeffentlichungen/Paperinpreparation/PyvsFTIR/pygcms/WWTP_Holfdorf_17082015_85x85_for_pygcms.0_or.csv	76	12	acrylates,polyurethanes,varnish	729.965	4.39107	49.3277	11.2336	2281.54	2.82911e-09		1
77	E:/Veroeffentlichungen/Paperinpreparation/PyvsFTIR/pygcms/WWTP_Holfdorf_17082015_85x85_for_pygcms.0_or.csv	77	12	acrylates,polyurethanes,varnish	729.965	2.44949	34.8799	14.2397	2592.22	3.21435e-09		1
78	E:/Veroeffentlichungen/Paperinpreparation/PyvsFTIR/pygcms/WWTP_Holfdorf_17082015_85x85_for_pygcms.0_or.csv	78	12	acrylates,polyurethanes,varnish	608.304	6.30779	45.4779	7.20979	866.448	1.07439e-09		1
79	E:/Veroeffentlichungen/Paperinpreparation/PyvsFTIR/pygcms/WWTP_Holfdorf_17082015_85x85_for_pygcms.0_or.csv	79	12	acrylates,polyurethanes,varnish	608.304	3.40101	34.8799	10.2557	1344.64	1.66736e-09		1
80	E:/Veroeffentlichungen/Paperinpreparation/PyvsFTIR/pygcms/WWTP_Holfdorf_17082015_85x85_for_pygcms.0_or.csv	80	12	acrylates,polyurethanes,varnish	608.304	3.40101	34.8799	10.2557	1344.64	1.66736e-09		1
81	E:/Veroeffentlichungen/Paperinpreparation/PyvsFTIR/pygcms/WWTP_Holfdorf_17082015_85x85_for_pygcms.0_or.csv	81	12	acrylates,polyurethanes,varnish	608.304	1.62117	24.6638	15.2136	2092.27	2.59442e-09		1
82	E:/Veroeffentlichungen/Paperinpreparation/PyvsFTIR/pygcms/WWTP_Holfdorf_17082015_85x85_for_pygcms.0_or.csv	82	12	acrylates,polyurethanes,varnish	608.304	1.73205	24.6638	14.2397	1832.98	2.27289e-09		1
83	E:/Veroeffentlichungen/Paperinpreparation/PyvsFTIR/pygcms/WWTP_Holfdorf_17082015_85x85_for_pygcms.0_or.csv	83	12	acrylates,polyurethanes,varnish	608.304	3.40101	34.8799	10.2557	1344.64	1.66736e-09		1
84	E:/Veroeffentlichungen/Paperinpreparation/PyvsFTIR/pygcms/WWTP_Holfdorf_17082015_85x85_for_pygcms.0_or.csv	84	12	acrylates,polyurethanes,varnish	608.304	6.30779	45.4779	7.20979	866.448	1.07439e-09		1
85	E:/Veroeffentlichungen/Paperinpreparation/PyvsFTIR/pygcms/WWTP_Holfdorf_17082015_85x85_for_pygcms.0_or.csv	85	12	acrylates,polyurethanes,varnish	486.644	6.8541	39.7692	5.80225	490.724	6.08497e-10		1
86	E:/Veroeffentlichungen/Paperinpreparation/PyvsFTIR/pygcms/WWTP_Holfdorf_17082015_85x85_for_pygcms.0_or.csv	86	12	acrylates,polyurethanes,varnish	486.644	2.44949	24.6638	10.069	916.488	1.13645e-09		1
87	E:/Veroeffentlichungen/Paperinpreparation/PyvsFTIR/pygcms/WWTP_Holfdorf_17082015_85x85_for_pygcms.0_or.csv	87	12	acrylates,polyurethanes,varnish	486.644	4	44.12	11.03	1967.36	2.43952e-09		1
88	E:/Veroeffentlichungen/Paperinpreparation/PyvsFTIR/pygcms/WWTP_Holfdorf_17082015_85x85_for_pygcms.0_or.csv	88	12	acrylates,polyurethanes,varnish	486.644	3.60063	31.1976	8.66447	858.423	1.06444e-09		1
89	E:/Veroeffentlichungen/Paperinpreparation/PyvsFTIR/pygcms/WWTP_Holfdorf_17082015_85x85_for_pygcms.0_or.csv	89	12	acrylates,polyurethanes,varnish	486.644	1.63299	22.06	13.5089	1475.52	1.82964e-09		1
90	E:/Veroeffentlichungen/Paperinpreparation/PyvsFTIR/pygcms/WWTP_Holfdorf_17082015_85x85_for_pygcms.0_or.csv	90	12	acrylates,polyurethanes,varnish	486.644	2.44949	24.6638	10.069	916.488	1.13645e-09		1
91	E:/Veroeffentlichungen/Paperinpreparation/PyvsFTIR/pygcms/WWTP_Holfdorf_17082015_85x85_for_pygcms.0_or.csv	91	12	acrylates,polyurethanes,varnish	486.644	2.61803	24.6638	9.42074	802.283	9.94831e-10		1
92	E:/Veroeffentlichungen/Paperinpreparation/PyvsFTIR/pygcms/WWTP_Holfdorf_17082015_85x85_for_pygcms.0_or.csv	92	12	acrylates,polyurethanes,varnish	486.644	2.61803	24.6638	9.42074	802.283	9.94831e-10		1
93	E:/Veroeffentlichungen/Paperinpreparation/PyvsFTIR/pygcms/WWTP_Holfdorf_17082015_85x85_for_pygcms.0_or.csv	93	12	acrylates,polyurethanes,varnish	486.644	4	44.12	11.03	1967.36	2.43952e-09		1
94	E:/Veroeffentlichungen/Paperinpreparation/PyvsFTIR/pygcms/WWTP_Holfdorf_17082015_85x85_for_pygcms.0_or.csv	94	12	acrylates,polyurethanes,varnish	486.644	4.4712	34.8799	7.80102	777.991	9.64709e-10		1
95	E:/Veroeffentlichungen/Paperinpreparation/PyvsFTIR/pygcms/WWTP_Holfdorf_17082015_85x85_for_pygcms.0_or.csv	95	12	acrylates,polyurethanes,varnish	486.644	4.4712	34.8799	7.80102	777.991	9.64709e-10		1
96	E:/Veroeffentlichungen/Paperinpreparation/PyvsFTIR/pygcms/WWTP_Holfdorf_17082015_85x85_for_pygcms.0_or.csv	96	12	acrylates,polyurethanes,varnish	486.644	1.63299	22.06	13.5089	1475.52	1.82964e-09		1
97	E:/Veroeffentlichungen/Paperinpreparation/PyvsFTIR/pygcms/WWTP_Holfdorf_17082015_85x85_for_pygcms.0_or.csv	97	12	acrylates,polyurethanes,varnish	486.644	5.82843	34.8799	5.98445	457.847	5.6773e-10		1
98	E:/Veroeffentlichungen/Paperinpreparation/PyvsFTIR/pygcms/WWTP_Holfdorf_17082015_85x85_for_pygcms.0_or.csv	98	12	acrylates,polyurethanes,varnish	486.644	2.44949	24.6638	10.069	916.488	1.13645e-09		1
99	E:/Veroeffentlichungen/Paperinpreparation/PyvsFTIR/pygcms/WWTP_Holfdorf_17082015_85x85_for_pygcms.0_or.csv	99	12	acrylates,polyurethanes,varnish	486.644	2.61803	24.6638	9.42074	802.283	9.94831e-10		1
100	E:/Veroeffentlichungen/Paperinpreparation/PyvsFTIR/pygcms/WWTP_Holfdorf_17082015_85x85_for_pygcms.0_or.csv	100	12	acrylates,polyurethanes,varnish	486.644	2.61803	24.6638	9.42074	802.283	9.94831e-10		1
101	E:/Veroeffentlichungen/Paperinpreparation/PyvsFTIR/pygcms/WWTP_Holfdorf_17082015_85x85_for_pygcms.0_or.csv	101	12	acrylates,polyurethanes,varnish	486.644	1.73205	24.6638	14.2397	1832.98	2.27289e-09		1
102	E:/Veroeffentlichungen/Paperinpreparation/PyvsFTIR/pygcms/WWTP_Holfdorf_17082015_85x85_for_pygcms.0_or.csv	102	12	acrylates,polyurethanes,varnish	486.644	4	44.12	11.03	1967.36	2.43952e-09		1
103	E:/Veroeffentlichungen/Paperinpreparation/PyvsFTIR/pygcms/WWTP_Holfdorf_17082015_85x85_for_pygcms.0_or.csv	103	12	acrylates,polyurethanes,varnish	486.644	2.61803	24.6638	9.42074	802.283	9.94831e-10		1
104	E:/Veroeffentlichungen/Paperinpreparation/PyvsFTIR/pygcms/WWTP_Holfdorf_17082015_85x85_for_pygcms.0_or.csv	104	12	acrylates,polyurethanes,varnish	364.983	4.39107	24.6638	5.61682	285.192	3.53639e-10		1
105	E:/Veroeffentlichungen/Paperinpreparation/PyvsFTIR/pygcms/WWTP_Holfdorf_17082015_85x85_for_pygcms.0_or.csv	105	12	acrylates,polyurethanes,varnish	364.983	4.39107	24.6638	5.61682	285.192	3.53639e-10		1
106	E:/Veroeffentlichungen/Paperinpreparation/PyvsFTIR/pygcms/WWTP_Holfdorf_17082015_85x85_for_pygcms.0_or.csv	106	12	acrylates,polyurethanes,varnish	364.983	1.73205	15.5988	9.00596	463.711	5.75001e-10		1
107	E:/Veroeffentlichungen/Paperinpreparation/PyvsFTIR/pygcms/WWTP_Holfdorf_17082015_85x85_for_pygcms.0_or.csv	107	12	acrylates,polyurethanes,varnish	364.983	1.73205	15.5988	9.00596	463.711	5.75001e-10		1
108	E:/Veroeffentlichungen/Paperinpreparation/PyvsFTIR/pygcms/WWTP_Holfdorf_17082015_85x85_for_pygcms.0_or.csv	108	12	acrylates,polyurethanes,varnish	364.983	1.73205	15.5988	9.00596	463.711	5.75001e-10		1
109	E:/Veroeffentlichungen/Paperinpreparation/PyvsFTIR/pygcms/WWTP_Holfdorf_17082015_85x85_for_pygcms.0_or.csv	109	12	acrylates,polyurethanes,varnish	364.983	3	33.09	11.03	1475.52	1.82964e-09		1
110	E:/Veroeffentlichungen/Paperinpreparation/PyvsFTIR/pygcms/WWTP_Holfdorf_17082015_85x85_for_pygcms.0_or.csv	110	12	acrylates,polyurethanes,varnish	364.983	1.73205	15.5988	9.00596	463.711	5.75001e-10		1
111	E:/Veroeffentlichungen/Paperinpreparation/PyvsFTIR/pygcms/WWTP_Holfdorf_17082015_85x85_for_pygcms.0_or.csv	111	12	acrylates,polyurethanes,varnish	364.983	4.39107	24.6638	5.61682	285.192	3.53639e-10		1
112	E:/Veroeffentlichungen/Paperinpreparation/PyvsFTIR/pygcms/WWTP_Holfdorf_17082015_85x85_for_pygcms.0_or.csv	112	12	acrylates,polyurethanes,varnish	364.983	1.73205	15.5988	9.00596	463.711	5.75001e-10		1
113	E:/Veroeffentlichungen/Paperinpreparation/PyvsFTIR/pygcms/WWTP_Holfdorf_17082015_85x85_for_pygcms.0_or.csv	113	12	acrylates,polyurethanes,varnish	364.983	1.73205	15.5988	9.00596	463.711	5.75001e-10		1
114	E:/Veroeffentlichungen/Paperinpreparation/PyvsFTIR/pygcms/WWTP_Holfdorf_17082015_85x85_for_pygcms.0_or.csv	114	12	acrylates,polyurethanes,varnish	364.983	3	33.09	11.03	1475.52	1.82964e-09		1
115	E:/Veroeffentlichungen/Paperinpreparation/PyvsFTIR/pygcms/WWTP_Holfdorf_17082015_85x85_for_pygcms.0_or.csv	115	12	acrylates,polyurethanes,varnish	364.983	1.73205	15.5988	9.00596	463.711	5.75001e-10		1
116	E:/Veroeffentlichungen/Paperinpreparation/PyvsFTIR/pygcms/WWTP_Holfdorf_17082015_85x85_for_pygcms.0_or.csv	116	12	acrylates,polyurethanes,varnish	364.983	1.73205	15.5988	9.00596	463.711	5.75001e-10		1
117	E:/Veroeffentlichungen/Paperinpreparation/PyvsFTIR/pygcms/WWTP_Holfdorf_17082015_85x85_for_pygcms.0_or.csv	117	12	acrylates,polyurethanes,varnish	364.983	3	33.09	11.03	1475.52	1.82964e-09		1
118	E:/Veroeffentlichungen/Paperinpreparation/PyvsFTIR/pygcms/WWTP_Holfdorf_17082015_85x85_for_pygcms.0_or.csv	118	12	acrylates,polyurethanes,varnish	243.322	2	22.06	11.03	983.679	1.21976e-09		1
119	E:/Veroeffentlichungen/Paperinpreparation/PyvsFTIR/pygcms/WWTP_Holfdorf_17082015_85x85_for_pygcms.0_or.csv	119	12	acrylates,polyurethanes,varnish	243.322	2	22.06	11.03	983.679	1.21976e-09		1
120	E:/Veroeffentlichungen/Paperinpreparation/PyvsFTIR/pygcms/WWTP_Holfdorf_17082015_85x85_for_pygcms.0_or.csv	120	12	acrylates,polyurethanes,varnish	243.322	2	22.06	11.03	983.679	1.21976e-09		1
121	E:/Veroeffentlichungen/Paperinpreparation/PyvsFTIR/pygcms/WWTP_Holfdorf_17082015_85x85_for_pygcms.0_or.csv	121	12	acrylates,polyurethanes,varnish	243.322	2	22.06	11.03	983.679	1.21976e-09		1
122	E:/Veroeffentlichungen/Paperinpreparation/PyvsFTIR/pygcms/WWTP_Holfdorf_17082015_85x85_for_pygcms.0_or.csv	122	12	acrylates,polyurethanes,varnish	243.322	2	22.06	11.03	983.679	1.21976e-09		1
123	E:/Veroeffentlichungen/Paperinpreparation/PyvsFTIR/pygcms/WWTP_Holfdorf_17082015_85x85_for_pygcms.0_or.csv	123	12	acrylates,polyurethanes,varnish	243.322	2	22.06	11.03	983.679	1.21976e-09		1
124	E:/Veroeffentlichungen/Paperinpreparation/PyvsFTIR/pygcms/WWTP_Holfdorf_17082015_85x85_for_pygcms.0_or.csv	124	12	acrylates,polyurethanes,varnish	243.322	2	22.06	11.03	983.679	1.21976e-09		1
125	E:/Veroeffentlichungen/Paperinpreparation/PyvsFTIR/pygcms/WWTP_Holfdorf_17082015_85x85_for_pygcms.0_or.csv	125	12	acrylates,polyurethanes,varnish	243.322	2	22.06	11.03	983.679	1.21976e-09		1
126	E:/Veroeffentlichungen/Paperinpreparation/PyvsFTIR/pygcms/WWTP_Holfdorf_17082015_85x85_for_pygcms.0_or.csv	126	12	acrylates,polyurethanes,varnish	243.322	2	22.06	11.03	983.679	1.21976e-09		1
127	E:/Veroeffentlichungen/Paperinpreparation/PyvsFTIR/pygcms/WWTP_Holfdorf_17082015_85x85_for_pygcms.0_or.csv	127	12	acrylates,polyurethanes,varnish	243.322	2	22.06	11.03	983.679	1.21976e-09		1
128	E:/Veroeffentlichungen/Paperinpreparation/PyvsFTIR/pygcms/WWTP_Holfdorf_17082015_85x85_for_pygcms.0_or.csv	128	12	acrylates,polyurethanes,varnish	243.322	2	22.06	11.03	983.679	1.21976e-09		1
129	E:/Veroeffentlichungen/Paperinpreparation/PyvsFTIR/pygcms/WWTP_Holfdorf_17082015_85x85_for_pygcms.0_or.csv	129	12	acrylates,polyurethanes,varnish	243.322	2	22.06	11.03	983.679	1.21976e-09		1
130	E:/Veroeffentlichungen/Paperinpreparation/PyvsFTIR/pygcms/WWTP_Holfdorf_17082015_85x85_for_pygcms.0_or.csv	130	12	acrylates,polyurethanes,varnish	243.322	2	22.06	11.03	983.679	1.21976e-09		1
131	E:/Veroeffentlichungen/Paperinpreparation/PyvsFTIR/pygcms/WWTP_Holfdorf_17082015_85x85_for_pygcms.0_or.csv	131	12	acrylates,polyurethanes,varnish	243.322	2	22.06	11.03	983.679	1.21976e-09		1
132	E:/Veroeffentlichungen/Paperinpreparation/PyvsFTIR/pygcms/WWTP_Holfdorf_17082015_85x85_for_pygcms.0_or.csv	132	12	acrylates,polyurethanes,varnish	243.322	2	22.06	11.03	983.679	1.21976e-09		1
133	E:/Veroeffentlichungen/Paperinpreparation/PyvsFTIR/pygcms/WWTP_Holfdorf_17082015_85x85_for_pygcms.0_or.csv	133	12	acrylates,polyurethanes,varnish	243.322	2	22.06	11.03	983.679	1.21976e-09		1
134	E:/Veroeffentlichungen/Paperinpreparation/PyvsFTIR/pygcms/WWTP_Holfdorf_17082015_85x85_for_pygcms.0_or.csv	134	12	acrylates,polyurethanes,varnish	243.322	2	22.06	11.03	983.679	1.21976e-09		1
135	E:/Veroeffentlichungen/Paperinpreparation/PyvsFTIR/pygcms/WWTP_Holfdorf_17082015_85x85_for_pygcms.0_or.csv	135	12	acrylates,polyurethanes,varnish	243.322	2	22.06	11.03	983.679	1.21976e-09		1
136	E:/Veroeffentlichungen/Paperinpreparation/PyvsFTIR/pygcms/WWTP_Holfdorf_17082015_85x85_for_pygcms.0_or.csv	136	12	acrylates,polyurethanes,varnish	243.322	2	22.06	11.03	983.679	1.21976e-09		1
137	E:/Veroeffentlichungen/Paperinpreparation/PyvsFTIR/pygcms/WWTP_Holfdorf_17082015_85x85_for_pygcms.0_or.csv	137	12	acrylates,polyurethanes,varnish	243.322	2	22.06	11.03	983.679	1.21976e-09		1
138	E:/Veroeffentlichungen/Paperinpreparation/PyvsFTIR/pygcms/WWTP_Holfdorf_17082015_85x85_for_pygcms.0_or.csv	138	12	acrylates,polyurethanes,varnish	243.322	2	22.06	11.03	983.679	1.21976e-09		1
139	E:/Veroeffentlichungen/Paperinpreparation/PyvsFTIR/pygcms/WWTP_Holfdorf_17082015_85x85_for_pygcms.0_or.csv	139	12	acrylates,polyurethanes,varnish	243.322	2	22.06	11.03	983.679	1.21976e-09		1
140	E:/Veroeffentlichungen/Paperinpreparation/PyvsFTIR/pygcms/WWTP_Holfdorf_17082015_85x85_for_pygcms.0_or.csv	140	12	acrylates,polyurethanes,varnish	243.322	2	22.06	11.03	983.679	1.21976e-09		1
141	E:/Veroeffentlichungen/Paperinpreparation/PyvsFTIR/pygcms/WWTP_Holfdorf_17082015_85x85_for_pygcms.0_or.csv	141	12	acrylates,polyurethanes,varnish	243.322	2	22.06	11.03	983.679	1.21976e-09		1
142	E:/Veroeffentlichungen/Paperinpreparation/PyvsFTIR/pygcms/WWTP_Holfdorf_17082015_85x85_for_pygcms.0_or.csv	142	12	acrylates,polyurethanes,varnish	243.322	2	22.06	11.03	983.679	1.21976e-09		1
143	E:/Veroeffentlichungen/Paperinpreparation/PyvsFTIR/pygcms/WWTP_Holfdorf_17082015_85x85_for_pygcms.0_or.csv	143	12	acrylates,polyurethanes,varnish	243.322	2	22.06	11.03	983.679	1.21976e-09		1
144	E:/Veroeffentlichungen/Paperinpreparation/PyvsFTIR/pygcms/WWTP_Holfdorf_17082015_85x85_for_pygcms.0_or.csv	144	12	acrylates,polyurethanes,varnish	243.322	2	22.06	11.03	983.679	1.21976e-09		1
145	E:/Veroeffentlichungen/Paperinpreparation/PyvsFTIR/pygcms/WWTP_Holfdorf_17082015_85x85_for_pygcms.0_or.csv	145	12	acrylates,polyurethanes,varnish	121.661	1	11.03	11.03	491.839	6.09881e-10		1
146	E:/Veroeffentlichungen/Paperinpreparation/PyvsFTIR/pygcms/WWTP_Holfdorf_17082015_85x85_for_pygcms.0_or.csv	146	12	acrylates,polyurethanes,varnish	121.661	1	11.03	11.03	491.839	6.09881e-10		1
147	E:/Veroeffentlichungen/Paperinpreparation/PyvsFTIR/pygcms/WWTP_Holfdorf_17082015_85x85_for_pygcms.0_or.csv	147	12	acrylates,polyurethanes,varnish	121.661	1	11.03	11.03	491.839	6.09881e-10		1
148	E:/Veroeffentlichungen/Paperinpreparation/PyvsFTIR/pygcms/WWTP_Holfdorf_17082015_85x85_for_pygcms.0_or.csv	148	12	acrylates,polyurethanes,varnish	121.661	1	11.03	11.03	491.839	6.09881e-10		1
149	E:/Veroeffentlichungen/Paperinpreparation/PyvsFTIR/pygcms/WWTP_Holfdorf_17082015_85x85_for_pygcms.0_or.csv	149	12	acrylates,polyurethanes,varnish	121.661	1	11.03	11.03	491.839	6.09881e-10		1
150	E:/Veroeffentlichungen/Paperinpreparation/PyvsFTIR/pygcms/WWTP_Holfdorf_17082015_85x85_for_pygcms.0_or.csv	150	12	acrylates,polyurethanes,varnish	121.661	1	11.03	11.03	491.839	6.09881e-10		1
151	E:/Veroeffentlichungen/Paperinpreparation/PyvsFTIR/pygcms/WWTP_Holfdorf_17082015_85x85_for_pygcms.0_or.csv	151	12	acrylates,polyurethanes,varnish	121.661	1	11.03	11.03	491.839	6.09881e-10		1
152	E:/Veroeffentlichungen/Paperinpreparation/PyvsFTIR/pygcms/WWTP_Holfdorf_17082015_85x85_for_pygcms.0_or.csv	152	12	acrylates,polyurethanes,varnish	121.661	1	11.03	11.03	491.839	6.09881e-10		1
153	E:/Veroeffentlichungen/Paperinpreparation/PyvsFTIR/pygcms/WWTP_Holfdorf_17082015_85x85_for_pygcms.0_or.csv	153	12	acrylates,polyurethanes,varnish	121.661	1	11.03	11.03	491.839	6.09881e-10		1
154	E:/Veroeffentlichungen/Paperinpreparation/PyvsFTIR/pygcms/WWTP_Holfdorf_17082015_85x85_for_pygcms.0_or.csv	154	12	acrylates,polyurethanes,varnish	121.661	1	11.03	11.03	491.839	6.09881e-10		1
155	E:/Veroeffentlichungen/Paperinpreparation/PyvsFTIR/pygcms/WWTP_Holfdorf_17082015_85x85_for_pygcms.0_or.csv	155	12	acrylates,polyurethanes,varnish	121.661	1	11.03	11.03	491.839	6.09881e-10		1
156	E:/Veroeffentlichungen/Paperinpreparation/PyvsFTIR/pygcms/WWTP_Holfdorf_17082015_85x85_for_pygcms.0_or.csv	156	12	acrylates,polyurethanes,varnish	121.661	1	11.03	11.03	491.839	6.09881e-10		1
157	E:/Veroeffentlichungen/Paperinpreparation/PyvsFTIR/pygcms/WWTP_Holfdorf_17082015_85x85_for_pygcms.0_or.csv	157	12	acrylates,polyurethanes,varnish	121.661	1	11.03	11.03	491.839	6.09881e-10		1
158	E:/Veroeffentlichungen/Paperinpreparation/PyvsFTIR/pygcms/WWTP_Holfdorf_17082015_85x85_for_pygcms.0_or.csv	158	12	acrylates,polyurethanes,varnish	121.661	1	11.03	11.03	491.839	6.09881e-10		1
159	E:/Veroeffentlichungen/Paperinpreparation/PyvsFTIR/pygcms/WWTP_Holfdorf_17082015_85x85_for_pygcms.0_or.csv	159	12	acrylates,polyurethanes,varnish	121.661	1	11.03	11.03	491.839	6.09881e-10		1
160	E:/Veroeffentlichungen/Paperinpreparation/PyvsFTIR/pygcms/WWTP_Holfdorf_17082015_85x85_for_pygcms.0_or.csv	160	12	acrylates,polyurethanes,varnish	121.661	1	11.03	11.03	491.839	6.09881e-10		1
161	E:/Veroeffentlichungen/Paperinpreparation/PyvsFTIR/pygcms/WWTP_Holfdorf_17082015_85x85_for_pygcms.0_or.csv	161	12	acrylates,polyurethanes,varnish	121.661	1	11.03	11.03	491.839	6.09881e-10		1
162	E:/Veroeffentlichungen/Paperinpreparation/PyvsFTIR/pygcms/WWTP_Holfdorf_17082015_85x85_for_pygcms.0_or.csv	162	12	acrylates,polyurethanes,varnish	121.661	1	11.03	11.03	491.839	6.09881e-10		1
163	E:/Veroeffentlichungen/Paperinpreparation/PyvsFTIR/pygcms/WWTP_Holfdorf_17082015_85x85_for_pygcms.0_or.csv	163	12	acrylates,polyurethanes,varnish	121.661	1	11.03	11.03	491.839	6.09881e-10		1
164	E:/Veroeffentlichungen/Paperinpreparation/PyvsFTIR/pygcms/WWTP_Holfdorf_17082015_85x85_for_pygcms.0_or.csv	164	12	acrylates,polyurethanes,varnish	121.661	1	11.03	11.03	491.839	6.09881e-10		1
165	E:/Veroeffentlichungen/Paperinpreparation/PyvsFTIR/pygcms/WWTP_Holfdorf_17082015_85x85_for_pygcms.0_or.csv	165	12	acrylates,polyurethanes,varnish	121.661	1	11.03	11.03	491.839	6.09881e-10		1
166	E:/Veroeffentlichungen/Paperinpreparation/PyvsFTIR/pygcms/WWTP_Holfdorf_17082015_85x85_for_pygcms.0_or.csv	166	12	acrylates,polyurethanes,varnish	121.661	1	11.03	11.03	491.839	6.09881e-10		1
167	E:/Veroeffentlichungen/Paperinpreparation/PyvsFTIR/pygcms/WWTP_Holfdorf_17082015_85x85_for_pygcms.0_or.csv	167	12	acrylates,polyurethanes,varnish	121.661	1	11.03	11.03	491.839	6.09881e-10		1
168	E:/Veroeffentlichungen/Paperinpreparation/PyvsFTIR/pygcms/WWTP_Holfdorf_17082015_85x85_for_pygcms.0_or.csv	168	12	acrylates,polyurethanes,varnish	121.661	1	11.03	11.03	491.839	6.09881e-10		1
169	E:/Veroeffentlichungen/Paperinpreparation/PyvsFTIR/pygcms/WWTP_Holfdorf_17082015_85x85_for_pygcms.0_or.csv	169	12	acrylates,polyurethanes,varnish	121.661	1	11.03	11.03	491.839	6.09881e-10		1
170	E:/Veroeffentlichungen/Paperinpreparation/PyvsFTIR/pygcms/WWTP_Holfdorf_17082015_85x85_for_pygcms.0_or.csv	170	12	acrylates,polyurethanes,varnish	121.661	1	11.03	11.03	491.839	6.09881e-10		1
171	E:/Veroeffentlichungen/Paperinpreparation/PyvsFTIR/pygcms/WWTP_Holfdorf_17082015_85x85_for_pygcms.0_or.csv	171	12	acrylates,polyurethanes,varnish	121.661	1	11.03	11.03	491.839	6.09881e-10		1
172	E:/Veroeffentlichungen/Paperinpreparation/PyvsFTIR/pygcms/WWTP_Holfdorf_17082015_85x85_for_pygcms.0_or.csv	172	12	acrylates,polyurethanes,varnish	121.661	1	11.03	11.03	491.839	6.09881e-10		1
173	E:/Veroeffentlichungen/Paperinpreparation/PyvsFTIR/pygcms/WWTP_Holfdorf_17082015_85x85_for_pygcms.0_or.csv	173	12	acrylates,polyurethanes,varnish	121.661	1	11.03	11.03	491.839	6.09881e-10		1
174	E:/Veroeffentlichungen/Paperinpreparation/PyvsFTIR/pygcms/WWTP_Holfdorf_17082015_85x85_for_pygcms.0_or.csv	174	12	acrylates,polyurethanes,varnish	121.661	1	11.03	11.03	491.839	6.09881e-10		1
175	E:/Veroeffentlichungen/Paperinpreparation/PyvsFTIR/pygcms/WWTP_Holfdorf_17082015_85x85_for_pygcms.0_or.csv	175	12	acrylates,polyurethanes,varnish	121.661	1	11.03	11.03	491.839	6.09881e-10		1
176	E:/Veroeffentlichungen/Paperinpreparation/PyvsFTIR/pygcms/WWTP_Holfdorf_17082015_85x85_for_pygcms.0_or.csv	176	12	acrylates,polyurethanes,varnish	121.661	1	11.03	11.03	491.839	6.09881e-10		1
177	E:/Veroeffentlichungen/Paperinpreparation/PyvsFTIR/pygcms/WWTP_Holfdorf_17082015_85x85_for_pygcms.0_or.csv	177	12	acrylates,polyurethanes,varnish	121.661	1	11.03	11.03	491.839	6.09881e-10		1
178	E:/Veroeffentlichungen/Paperinpreparation/PyvsFTIR/pygcms/WWTP_Holfdorf_17082015_85x85_for_pygcms.0_or.csv	178	12	acrylates,polyurethanes,varnish	121.661	1	11.03	11.03	491.839	6.09881e-10		1
179	E:/Veroeffentlichungen/Paperinpreparation/PyvsFTIR/pygcms/WWTP_Holfdorf_17082015_85x85_for_pygcms.0_or.csv	179	12	acrylates,polyurethanes,varnish	121.661	1	11.03	11.03	491.839	6.09881e-10		1
180	E:/Veroeffentlichungen/Paperinpreparation/PyvsFTIR/pygcms/WWTP_Holfdorf_17082015_85x85_for_pygcms.0_or.csv	180	12	acrylates,polyurethanes,varnish	121.661	1	11.03	11.03	491.839	6.09881e-10		1
181	E:/Veroeffentlichungen/Paperinpreparation/PyvsFTIR/pygcms/WWTP_Holfdorf_17082015_85x85_for_pygcms.0_or.csv	181	12	acrylates,polyurethanes,varnish	121.661	1	11.03	11.03	491.839	6.09881e-10		1
182	E:/Veroeffentlichungen/Paperinpreparation/PyvsFTIR/pygcms/WWTP_Holfdorf_17082015_85x85_for_pygcms.0_or.csv	182	12	acrylates,polyurethanes,varnish	121.661	1	11.03	11.03	491.839	6.09881e-10		1
183	E:/Veroeffentlichungen/Paperinpreparation/PyvsFTIR/pygcms/WWTP_Holfdorf_17082015_85x85_for_pygcms.0_or.csv	183	12	acrylates,polyurethanes,varnish	121.661	1	11.03	11.03	491.839	6.09881e-10		1
184	E:/Veroeffentlichungen/Paperinpreparation/PyvsFTIR/pygcms/WWTP_Holfdorf_17082015_85x85_for_pygcms.0_or.csv	184	12	acrylates,polyurethanes,varnish	121.661	1	11.03	11.03	491.839	6.09881e-10		1
185	E:/Veroeffentlichungen/Paperinpreparation/PyvsFTIR/pygcms/WWTP_Holfdorf_17082015_85x85_for_pygcms.0_or.csv	185	12	acrylates,polyurethanes,varnish	121.661	1	11.03	11.03	491.839	6.09881e-10		1
186	E:/Veroeffentlichungen/Paperinpreparation/PyvsFTIR/pygcms/WWTP_Holfdorf_17082015_85x85_for_pygcms.0_or.csv	186	12	acrylates,polyurethanes,varnish	121.661	1	11.03	11.03	491.839	6.09881e-10		1
187	E:/Veroeffentlichungen/Paperinpreparation/PyvsFTIR/pygcms/WWTP_Holfdorf_17082015_85x85_for_pygcms.0_or.csv	187	12	acrylates,polyurethanes,varnish	121.661	1	11.03	11.03	491.839	6.09881e-10		1
188	E:/Veroeffentlichungen/Paperinpreparation/PyvsFTIR/pygcms/WWTP_Holfdorf_17082015_85x85_for_pygcms.0_or.csv	188	12	acrylates,polyurethanes,varnish	121.661	1	11.03	11.03	491.839	6.09881e-10		1
189	E:/Veroeffentlichungen/Paperinpreparation/PyvsFTIR/pygcms/WWTP_Holfdorf_17082015_85x85_for_pygcms.0_or.csv	189	12	acrylates,polyurethanes,varnish	121.661	1	11.03	11.03	491.839	6.09881e-10		1
190	E:/Veroeffentlichungen/Paperinpreparation/PyvsFTIR/pygcms/WWTP_Holfdorf_17082015_85x85_for_pygcms.0_or.csv	190	12	acrylates,polyurethanes,varnish	121.661	1	11.03	11.03	491.839	6.09881e-10		1
191	E:/Veroeffentlichungen/Paperinpreparation/PyvsFTIR/pygcms/WWTP_Holfdorf_17082015_85x85_for_pygcms.0_or.csv	191	12	acrylates,polyurethanes,varnish	121.661	1	11.03	11.03	491.839	6.09881e-10		1
192	E:/Veroeffentlichungen/Paperinpreparation/PyvsFTIR/pygcms/WWTP_Holfdorf_17082015_85x85_for_pygcms.0_or.csv	192	12	acrylates,polyurethanes,varnish	121.661	1	11.03	11.03	491.839	6.09881e-10		1
193	E:/Veroeffentlichungen/Paperinpreparation/PyvsFTIR/pygcms/WWTP_Holfdorf_17082015_85x85_for_pygcms.0_or.csv	193	12	acrylates,polyurethanes,varnish	121.661	1	11.03	11.03	491.839	6.09881e-10		1
194	E:/Veroeffentlichungen/Paperinpreparation/PyvsFTIR/pygcms/WWTP_Holfdorf_17082015_85x85_for_pygcms.0_or.csv	194	12	acrylates,polyurethanes,varnish	121.661	1	11.03	11.03	491.839	6.09881e-10		1
195	E:/Veroeffentlichungen/Paperinpreparation/PyvsFTIR/pygcms/WWTP_Holfdorf_17082015_85x85_for_pygcms.0_or.csv	195	12	acrylates,polyurethanes,varnish	121.661	1	11.03	11.03	491.839	6.09881e-10		1
196	E:/Veroeffentlichungen/Paperinpreparation/PyvsFTIR/pygcms/WWTP_Holfdorf_17082015_85x85_for_pygcms.0_or.csv	196	12	acrylates,polyurethanes,varnish	121.661	1	11.03	11.03	491.839	6.09881e-10		1
197	E:/Veroeffentlichungen/Paperinpreparation/PyvsFTIR/pygcms/WWTP_Holfdorf_17082015_85x85_for_pygcms.0_or.csv	197	12	acrylates,polyurethanes,varnish	121.661	1	11.03	11.03	491.839	6.09881e-10		1
198	E:/Veroeffentlichungen/Paperinpreparation/PyvsFTIR/pygcms/WWTP_Holfdorf_17082015_85x85_for_pygcms.0_or.csv	198	12	acrylates,polyurethanes,varnish	121.661	1	11.03	11.03	491.839	6.09881e-10		1
199	E:/Veroeffentlichungen/Paperinpreparation/PyvsFTIR/pygcms/WWTP_Holfdorf_17082015_85x85_for_pygcms.0_or.csv	199	12	acrylates,polyurethanes,varnish	121.661	1	11.03	11.03	491.839	6.09881e-10		1
200	E:/Veroeffentlichungen/Paperinpreparation/PyvsFTIR/pygcms/WWTP_Holfdorf_17082015_85x85_for_pygcms.0_or.csv	200	12	acrylates,polyurethanes,varnish	121.661	1	11.03	11.03	491.839	6.09881e-10		1
201	E:/Veroeffentlichungen/Paperinpreparation/PyvsFTIR/pygcms/WWTP_Holfdorf_17082015_85x85_for_pygcms.0_or.csv	201	12	acrylates,polyurethanes,varnish	121.661	1	11.03	11.03	491.839	6.09881e-10		1
202	E:/Veroeffentlichungen/Paperinpreparation/PyvsFTIR/pygcms/WWTP_Holfdorf_17082015_85x85_for_pygcms.0_or.csv	202	12	acrylates,polyurethanes,varnish	121.661	1	11.03	11.03	491.839	6.09881e-10		1
203	E:/Veroeffentlichungen/Paperinpreparation/PyvsFTIR/pygcms/WWTP_Holfdorf_17082015_85x85_for_pygcms.0_or.csv	203	12	acrylates,polyurethanes,varnish	121.661	1	11.03	11.03	491.839	6.09881e-10		1
204	E:/Veroeffentlichungen/Paperinpreparation/PyvsFTIR/pygcms/WWTP_Holfdorf_17082015_85x85_for_pygcms.0_or.csv	204	12	acrylates,polyurethanes,varnish	121.661	1	11.03	11.03	491.839	6.09881e-10		1
205	E:/Veroeffentlichungen/Paperinpreparation/PyvsFTIR/pygcms/WWTP_Holfdorf_17082015_85x85_for_pygcms.0_or.csv	205	12	acrylates,polyurethanes,varnish	121.661	1	11.03	11.03	491.839	6.09881e-10		1
206	E:/Veroeffentlichungen/Paperinpreparation/PyvsFTIR/pygcms/WWTP_Holfdorf_17082015_85x85_for_pygcms.0_or.csv	206	12	acrylates,polyurethanes,varnish	121.661	1	11.03	11.03	491.839	6.09881e-10		1
207	E:/Veroeffentlichungen/Paperinpreparation/PyvsFTIR/pygcms/WWTP_Holfdorf_17082015_85x85_for_pygcms.0_or.csv	207	12	acrylates,polyurethanes,varnish	121.661	1	11.03	11.03	491.839	6.09881e-10		1
208	E:/Veroeffentlichungen/Paperinpreparation/PyvsFTIR/pygcms/WWTP_Holfdorf_17082015_85x85_for_pygcms.0_or.csv	208	12	acrylates,polyurethanes,varnish	121.661	1	11.03	11.03	491.839	6.09881e-10		1
209	E:/Veroeffentlichungen/Paperinpreparation/PyvsFTIR/pygcms/WWTP_Holfdorf_17082015_85x85_for_pygcms.0_or.csv	209	12	acrylates,polyurethanes,varnish	121.661	1	11.03	11.03	491.839	6.09881e-10		1
210	E:/Veroeffentlichungen/Paperinpreparation/PyvsFTIR/pygcms/WWTP_Holfdorf_17082015_85x85_for_pygcms.0_or.csv	210	12	acrylates,polyurethanes,varnish	121.661	1	11.03	11.03	491.839	6.09881e-10		1
211	E:/Veroeffentlichungen/Paperinpreparation/PyvsFTIR/pygcms/WWTP_Holfdorf_17082015_85x85_for_pygcms.0_or.csv	211	12	acrylates,polyurethanes,varnish	121.661	1	11.03	11.03	491.839	6.09881e-10		1
212	E:/Veroeffentlichungen/Paperinpreparation/PyvsFTIR/pygcms/WWTP_Holfdorf_17082015_85x85_for_pygcms.0_or.csv	212	12	acrylates,polyurethanes,varnish	121.661	1	11.03	11.03	491.839	6.09881e-10		1
213	E:/Veroeffentlichungen/Paperinpreparation/PyvsFTIR/pygcms/WWTP_Holfdorf_17082015_85x85_for_pygcms.0_or.csv	213	12	acrylates,polyurethanes,varnish	121.661	1	11.03	11.03	491.839	6.09881e-10		1
214	E:/Veroeffentlichungen/Paperinpreparation/PyvsFTIR/pygcms/WWTP_Holfdorf_17082015_85x85_for_pygcms.0_or.csv	214	12	acrylates,polyurethanes,varnish	121.661	1	11.03	11.03	491.839	6.09881e-10		1
215	E:/Veroeffentlichungen/Paperinpreparation/PyvsFTIR/pygcms/WWTP_Holfdorf_17082015_85x85_for_pygcms.0_or.csv	215	12	acrylates,polyurethanes,varnish	121.661	1	11.03	11.03	491.839	6.09881e-10		1
216	E:/Veroeffentlichungen/Paperinpreparation/PyvsFTIR/pygcms/WWTP_Holfdorf_17082015_85x85_for_pygcms.0_or.csv	216	12	acrylates,polyurethanes,varnish	121.661	1	11.03	11.03	491.839	6.09881e-10		1
217	E:/Veroeffentlichungen/Paperinpreparation/PyvsFTIR/pygcms/WWTP_Holfdorf_17082015_85x85_for_pygcms.0_or.csv	217	12	acrylates,polyurethanes,varnish	121.661	1	11.03	11.03	491.839	6.09881e-10		1
218	E:/Veroeffentlichungen/Paperinpreparation/PyvsFTIR/pygcms/WWTP_Holfdorf_17082015_85x85_for_pygcms.0_or.csv	218	12	acrylates,polyurethanes,varnish	121.661	1	11.03	11.03	491.839	6.09881e-10		1
219	E:/Veroeffentlichungen/Paperinpreparation/PyvsFTIR/pygcms/WWTP_Holfdorf_17082015_85x85_for_pygcms.0_or.csv	219	12	acrylates,polyurethanes,varnish	121.661	1	11.03	11.03	491.839	6.09881e-10		1
220	E:/Veroeffentlichungen/Paperinpreparation/PyvsFTIR/pygcms/WWTP_Holfdorf_17082015_85x85_for_pygcms.0_or.csv	220	12	acrylates,polyurethanes,varnish	121.661	1	11.03	11.03	491.839	6.09881e-10		1
221	E:/Veroeffentlichungen/Paperinpreparation/PyvsFTIR/pygcms/WWTP_Holfdorf_17082015_85x85_for_pygcms.0_or.csv	221	12	acrylates,polyurethanes,varnish	121.661	1	11.03	11.03	491.839	6.09881e-10		1
222	E:/Veroeffentlichungen/Paperinpreparation/PyvsFTIR/pygcms/WWTP_Holfdorf_17082015_85x85_for_pygcms.0_or.csv	222	12	acrylates,polyurethanes,varnish	121.661	1	11.03	11.03	491.839	6.09881e-10		1
223	E:/Veroeffentlichungen/Paperinpreparation/PyvsFTIR/pygcms/WWTP_Holfdorf_17082015_85x85_for_pygcms.0_or.csv	223	12	acrylates,polyurethanes,varnish	121.661	1	11.03	11.03	491.839	6.09881e-10		1
1	E:/Veroeffentlichungen/Paperinpreparation/PyvsFTIR/pygcms/WWTP_Holfdorf_17082015_85x85_for_pygcms.0_or.csv	1	13	animal furs,natural polyamides	3041.52	1.17874	79.5385	67.4776	132737	1.52648e-07		1
2	E:/Veroeffentlichungen/Paperinpreparation/PyvsFTIR/pygcms/WWTP_Holfdorf_17082015_85x85_for_pygcms.0_or.csv	2	13	animal furs,natural polyamides	3041.52	2.68346	139.52	51.9924	138233	1.58968e-07		1
3	E:/Veroeffentlichungen/Paperinpreparation/PyvsFTIR/pygcms/WWTP_Holfdorf_17082015_85x85_for_pygcms.0_or.csv	3	13	animal furs,natural polyamides	2676.54	1.45545	80.2996	55.1718	89587	1.03025e-07		1
4	E:/Veroeffentlichungen/Paperinpreparation/PyvsFTIR/pygcms/WWTP_Holfdorf_17082015_85x85_for_pygcms.0_or.csv	4	13	animal furs,natural polyamides	2676.54	2.85072	84.002	29.4669	26733.5	3.07435e-08		1
5	E:/Veroeffentlichungen/Paperinpreparation/PyvsFTIR/pygcms/WWTP_Holfdorf_17082015_85x85_for_pygcms.0_or.csv	5	13	animal furs,natural polyamides	2554.88	1.11736	56.2422	50.3348	52227.1	6.00612e-08		1
6	E:/Veroeffentlichungen/Paperinpreparation/PyvsFTIR/pygcms/WWTP_Holfdorf_17082015_85x85_for_pygcms.0_or.csv	6	13	animal furs,natural polyamides	2433.22	1.16149	70.6265	60.8068	95712.5	1.10069e-07		1
7	E:/Veroeffentlichungen/Paperinpreparation/PyvsFTIR/pygcms/WWTP_Holfdorf_17082015_85x85_for_pygcms.0_or.csv	7	13	animal furs,natural polyamides	2311.56	1.45997	73.9915	50.68	69654.9	8.01032e-08		1
8	E:/Veroeffentlichungen/Paperinpreparation/PyvsFTIR/pygcms/WWTP_Holfdorf_17082015_85x85_for_pygcms.0_or.csv	8	13	animal furs,natural polyamides	1946.57	3.74762	86.1471	22.9872	16684.3	1.91869e-08		1
9	E:/Veroeffentlichungen/Paperinpreparation/PyvsFTIR/pygcms/WWTP_Holfdorf_17082015_85x85_for_pygcms.0_or.csv	9	13	animal furs,natural polyamides	1946.57	1.36381	59.3984	43.5533	41296.6	4.74911e-08		1
10	E:/Veroeffentlichungen/Paperinpreparation/PyvsFTIR/pygcms/WWTP_Holfdorf_17082015_85x85_for_pygcms.0_or.csv	10	13	animal furs,natural polyamides	1946.57	1.73782	70.6265	40.6408	42755.2	4.91685e-08		1
11	E:/Veroeffentlichungen/Paperinpreparation/PyvsFTIR/pygcms/WWTP_Holfdorf_17082015_85x85_for_pygcms.0_or.csv	11	13	animal furs,natural polyamides	1824.91	2.65502	67.0929	25.2702	15703.3	1.80588e-08		1
12	E:/Veroeffentlichungen/Paperinpreparation/PyvsFTIR/pygcms/WWTP_Holfdorf_17082015_85x85_for_pygcms.0_or.csv	12	13	animal furs,natural polyamides	1703.25	2.79111	80.2996	28.7698	24360.3	2.80143e-08		1
13	E:/Veroeffentlichungen/Paperinpreparation/PyvsFTIR/pygcms/WWTP_Holfdorf_17082015_85x85_for_pygcms.0_or.csv	13	13	animal furs,natural polyamides	1703.25	2.79914	67.0929	23.9691	14127.9	1.62471e-08		1
14	E:/Veroeffentlichungen/Paperinpreparation/PyvsFTIR/pygcms/WWTP_Holfdorf_17082015_85x85_for_pygcms.0_or.csv	14	13	animal furs,natural polyamides	1703.25	1.21499	49.3277	40.5994	29800.7	3.42708e-08		1
15	E:/Veroeffentlichungen/Paperinpreparation/PyvsFTIR/pygcms/WWTP_Holfdorf_17082015_85x85_for_pygcms.0_or.csv	15	13	animal furs,natural polyamides	1581.59	1.4624	45.4779	31.0982	16120.1	1.85381e-08		1
16	E:/Veroeffentlichungen/Paperinpreparation/PyvsFTIR/pygcms/WWTP_Holfdorf_17082015_85x85_for_pygcms.0_or.csv	16	13	animal furs,natural polyamides	1581.59	2.66223	64.3154	24.1584	13757.8	1.58215e-08		1
17	E:/Veroeffentlichungen/Paperinpreparation/PyvsFTIR/pygcms/WWTP_Holfdorf_17082015_85x85_for_pygcms.0_or.csv	17	13	animal furs,natural polyamides	1581.59	1.51899	55.15	36.3069	26645.3	3.06421e-08		1
18	E:/Veroeffentlichungen/Paperinpreparation/PyvsFTIR/pygcms/WWTP_Holfdorf_17082015_85x85_for_pygcms.0_or.csv	18	13	animal furs,natural polyamides	1581.59	1.37454	59.3984	43.2134	40654.4	4.67526e-08		1
19	E:/Veroeffentlichungen/Paperinpreparation/PyvsFTIR/pygcms/WWTP_Holfdorf_17082015_85x85_for_pygcms.0_or.csv	19	13	animal furs,natural polyamides	1459.93	1.87498	45.4779	24.2551	9806.26	1.12772e-08		1
20	E:/Veroeffentlichungen/Paperinpreparation/PyvsFTIR/pygcms/WWTP_Holfdorf_17082015_85x85_for_pygcms.0_or.csv	20	13	animal furs,natural polyamides	1459.93	1.76051	49.3277	28.0189	14193.5	1.63225e-08		1
21	E:/Veroeffentlichungen/Paperinpreparation/PyvsFTIR/pygcms/WWTP_Holfdorf_17082015_85x85_for_pygcms.0_or.csv	21	13	animal furs,natural polyamides	1459.93	1.83463	49.3277	26.887	13069.9	1.50304e-08		1
22	E:/Veroeffentlichungen/Paperinpreparation/PyvsFTIR/pygcms/WWTP_Holfdorf_17082015_85x85_for_pygcms.0_or.csv	22	13	animal furs,natural polyamides	1338.27	2.75918	64.3154	23.3096	12808.1	1.47293e-08		1
23	E:/Veroeffentlichungen/Paperinpreparation/PyvsFTIR/pygcms/WWTP_Holfdorf_17082015_85x85_for_pygcms.0_or.csv	23	13	animal furs,natural polyamides	1338.27	1.13305	44.12	38.9392	24519.2	2.81971e-08		1
24	E:/Veroeffentlichungen/Paperinpreparation/PyvsFTIR/pygcms/WWTP_Holfdorf_17082015_85x85_for_pygcms.0_or.csv	24	13	animal furs,natural polyamides	1094.95	2.65286	55.15	20.7889	8735.86	1.00462e-08		1
25	E:/Veroeffentlichungen/Paperinpreparation/PyvsFTIR/pygcms/WWTP_Holfdorf_17082015_85x85_for_pygcms.0_or.csv	25	13	animal furs,natural polyamides	1094.95	1.77921	39.7692	22.3522	7282.57	8.37495e-09		1
26	E:/Veroeffentlichungen/Paperinpreparation/PyvsFTIR/pygcms/WWTP_Holfdorf_17082015_85x85_for_pygcms.0_or.csv	26	13	animal furs,natural polyamides	1094.95	1.77921	39.7692	22.3522	7282.57	8.37495e-09		1
27	E:/Veroeffentlichungen/Paperinpreparation/PyvsFTIR/pygcms/WWTP_Holfdorf_17082015_85x85_for_pygcms.0_or.csv	27	13	animal furs,natural polyamides	1094.95	1	31.1976	31.1976	11129.1	1.27984e-08		1
28	E:/Veroeffentlichungen/Paperinpreparation/PyvsFTIR/pygcms/WWTP_Holfdorf_17082015_85x85_for_pygcms.0_or.csv	28	13	animal furs,natural polyamides	1094.95	3.31662	55.15	16.6284	5589.08	6.42744e-09		1
29	E:/Veroeffentlichungen/Paperinpreparation/PyvsFTIR/pygcms/WWTP_Holfdorf_17082015_85x85_for_pygcms.0_or.csv	29	13	animal furs,natural polyamides	973.287	5.0185	59.3984	11.8359	3049.81	3.50728e-09		1
30	E:/Veroeffentlichungen/Paperinpreparation/PyvsFTIR/pygcms/WWTP_Holfdorf_17082015_85x85_for_pygcms.0_or.csv	30	13	animal furs,natural polyamides	973.287	3.16197	59.3984	18.7852	7682.52	8.8349e-09		1
31	E:/Veroeffentlichungen/Paperinpreparation/PyvsFTIR/pygcms/WWTP_Holfdorf_17082015_85x85_for_pygcms.0_or.csv	31	13	animal furs,natural polyamides	851.626	1.87083	34.8799	18.6441	4443.81	5.11038e-09		1
32	E:/Veroeffentlichungen/Paperinpreparation/PyvsFTIR/pygcms/WWTP_Holfdorf_17082015_85x85_for_pygcms.0_or.csv	32	13	animal furs,natural polyamides	851.626	2.18076	34.8799	15.9944	3270.45	3.76102e-09		1
33	E:/Veroeffentlichungen/Paperinpreparation/PyvsFTIR/pygcms/WWTP_Holfdorf_17082015_85x85_for_pygcms.0_or.csv	33	13	animal furs,natural polyamides	851.626	5.47458	59.3984	10.8498	2562.82	2.94724e-09		1
34	E:/Veroeffentlichungen/Paperinpreparation/PyvsFTIR/pygcms/WWTP_Holfdorf_17082015_85x85_for_pygcms.0_or.csv	34	13	animal furs,natural polyamides	851.626	2.09695	39.7692	18.9652	5242.77	6.02918e-09		1
35	E:/Veroeffentlichungen/Paperinpreparation/PyvsFTIR/pygcms/WWTP_Holfdorf_17082015_85x85_for_pygcms.0_or.csv	35	13	animal furs,natural polyamides	851.626	4.39107	49.3277	11.2336	2281.54	2.62377e-09		1
36	E:/Veroeffentlichungen/Paperinpreparation/PyvsFTIR/pygcms/WWTP_Holfdorf_17082015_85x85_for_pygcms.0_or.csv	36	13	animal furs,natural polyamides	851.626	2.80306	45.4779	16.2244	4387.65	5.0458e-09		1
37	E:/Veroeffentlichungen/Paperinpreparation/PyvsFTIR/pygcms/WWTP_Holfdorf_17082015_85x85_for_pygcms.0_or.csv	37	13	animal furs,natural polyamides	851.626	1.44944	31.1976	21.5238	5297.33	6.09193e-09		1
38	E:/Veroeffentlichungen/Paperinpreparation/PyvsFTIR/pygcms/WWTP_Holfdorf_17082015_85x85_for_pygcms.0_or.csv	38	13	animal furs,natural polyamides	851.626	2.64909	39.7692	15.0124	3285.07	3.77783e-09		1
39	E:/Veroeffentlichungen/Paperinpreparation/PyvsFTIR/pygcms/WWTP_Holfdorf_17082015_85x85_for_pygcms.0_or.csv	39	13	animal furs,natural polyamides	729.965	2.29129	34.8799	15.2228	2962.54	3.40692e-09		1
40	E:/Veroeffentlichungen/Paperinpreparation/PyvsFTIR/pygcms/WWTP_Holfdorf_17082015_85x85_for_pygcms.0_or.csv	40	13	animal furs,natural polyamides	729.965	3.46575	39.7692	11.4749	1919.3	2.2072e-09		1
41	E:/Veroeffentlichungen/Paperinpreparation/PyvsFTIR/pygcms/WWTP_Holfdorf_17082015_85x85_for_pygcms.0_or.csv	41	13	animal furs,natural polyamides	729.965	1.63299	24.6638	15.1034	2062.1	2.37141e-09		1
42	E:/Veroeffentlichungen/Paperinpreparation/PyvsFTIR/pygcms/WWTP_Holfdorf_17082015_85x85_for_pygcms.0_or.csv	42	13	animal furs,natural polyamides	729.965	2.85125	56.2422	19.7255	8020.72	9.22382e-09		1
43	E:/Veroeffentlichungen/Paperinpreparation/PyvsFTIR/pygcms/WWTP_Holfdorf_17082015_85x85_for_pygcms.0_or.csv	43	13	animal furs,natural polyamides	729.965	4.25799	45.4779	10.6806	1901.46	2.18668e-09		1
44	E:/Veroeffentlichungen/Paperinpreparation/PyvsFTIR/pygcms/WWTP_Holfdorf_17082015_85x85_for_pygcms.0_or.csv	44	13	animal furs,natural polyamides	729.965	2.48974	39.7692	15.9733	3719.04	4.2769e-09		1
45	E:/Veroeffentlichungen/Paperinpreparation/PyvsFTIR/pygcms/WWTP_Holfdorf_17082015_85x85_for_pygcms.0_or.csv	45	13	animal furs,natural polyamides	729.965	1.82323	33.09	18.1491	3994.88	4.59411e-09		1
46	E:/Veroeffentlichungen/Paperinpreparation/PyvsFTIR/pygcms/WWTP_Holfdorf_17082015_85x85_for_pygcms.0_or.csv	46	13	animal furs,natural polyamides	729.965	1.35401	24.6638	18.2154	2999.42	3.44933e-09		1
47	E:/Veroeffentlichungen/Paperinpreparation/PyvsFTIR/pygcms/WWTP_Holfdorf_17082015_85x85_for_pygcms.0_or.csv	47	13	animal furs,natural polyamides	729.965	3.33694	39.7692	11.9179	2070.33	2.38088e-09		1
48	E:/Veroeffentlichungen/Paperinpreparation/PyvsFTIR/pygcms/WWTP_Holfdorf_17082015_85x85_for_pygcms.0_or.csv	48	13	animal furs,natural polyamides	729.965	2.03101	33.09	16.2924	3219.31	3.70221e-09		1
49	E:/Veroeffentlichungen/Paperinpreparation/PyvsFTIR/pygcms/WWTP_Holfdorf_17082015_85x85_for_pygcms.0_or.csv	49	13	animal furs,natural polyamides	729.965	2.03101	33.09	16.2924	3219.31	3.70221e-09		1
50	E:/Veroeffentlichungen/Paperinpreparation/PyvsFTIR/pygcms/WWTP_Holfdorf_17082015_85x85_for_pygcms.0_or.csv	50	13	animal furs,natural polyamides	729.965	2.03101	31.1976	15.3606	2697.95	3.10264e-09		1
51	E:/Veroeffentlichungen/Paperinpreparation/PyvsFTIR/pygcms/WWTP_Holfdorf_17082015_85x85_for_pygcms.0_or.csv	51	13	animal furs,natural polyamides	729.965	4.69446	45.4779	9.68756	1564.32	1.79897e-09		1
52	E:/Veroeffentlichungen/Paperinpreparation/PyvsFTIR/pygcms/WWTP_Holfdorf_17082015_85x85_for_pygcms.0_or.csv	52	13	animal furs,natural polyamides	729.965	5.28848	49.3277	9.32738	1572.92	1.80886e-09		1
53	E:/Veroeffentlichungen/Paperinpreparation/PyvsFTIR/pygcms/WWTP_Holfdorf_17082015_85x85_for_pygcms.0_or.csv	53	13	animal furs,natural polyamides	608.304	5	55.15	11.03	2459.2	2.82808e-09		1
54	E:/Veroeffentlichungen/Paperinpreparation/PyvsFTIR/pygcms/WWTP_Holfdorf_17082015_85x85_for_pygcms.0_or.csv	54	13	animal furs,natural polyamides	608.304	5.82843	46.7963	8.02898	1105.68	1.27153e-09		1
55	E:/Veroeffentlichungen/Paperinpreparation/PyvsFTIR/pygcms/WWTP_Holfdorf_17082015_85x85_for_pygcms.0_or.csv	55	13	animal furs,natural polyamides	608.304	6.30779	45.4779	7.20979	866.448	9.96415e-10		1
56	E:/Veroeffentlichungen/Paperinpreparation/PyvsFTIR/pygcms/WWTP_Holfdorf_17082015_85x85_for_pygcms.0_or.csv	56	13	animal furs,natural polyamides	608.304	3.40101	34.8799	10.2557	1344.64	1.54634e-09		1
57	E:/Veroeffentlichungen/Paperinpreparation/PyvsFTIR/pygcms/WWTP_Holfdorf_17082015_85x85_for_pygcms.0_or.csv	57	13	animal furs,natural polyamides	608.304	3.40101	34.8799	10.2557	1344.64	1.54634e-09		1
58	E:/Veroeffentlichungen/Paperinpreparation/PyvsFTIR/pygcms/WWTP_Holfdorf_17082015_85x85_for_pygcms.0_or.csv	58	13	animal furs,natural polyamides	608.304	4.24018	39.7692	9.37913	1282.24	1.47457e-09		1
59	E:/Veroeffentlichungen/Paperinpreparation/PyvsFTIR/pygcms/WWTP_Holfdorf_17082015_85x85_for_pygcms.0_or.csv	59	13	animal furs,natural polyamides	608.304	7.25219	49.3277	6.80176	836.43	9.61894e-10		1
60	E:/Veroeffentlichungen/Paperinpreparation/PyvsFTIR/pygcms/WWTP_Holfdorf_17082015_85x85_for_pygcms.0_or.csv	60	13	animal furs,natural polyamides	608.304	2.14476	31.1976	14.5459	2419.36	2.78226e-09		1
61	E:/Veroeffentlichungen/Paperinpreparation/PyvsFTIR/pygcms/WWTP_Holfdorf_17082015_85x85_for_pygcms.0_or.csv	61	13	animal furs,natural polyamides	608.304	3.40101	34.8799	10.2557	1344.64	1.54634e-09		1
62	E:/Veroeffentlichungen/Paperinpreparation/PyvsFTIR/pygcms/WWTP_Holfdorf_17082015_85x85_for_pygcms.0_or.csv	62	13	animal furs,natural polyamides	608.304	4.39107	39.7692	9.05685	1195.63	1.37498e-09		1
63	E:/Veroeffentlichungen/Paperinpreparation/PyvsFTIR/pygcms/WWTP_Holfdorf_17082015_85x85_for_pygcms.0_or.csv	63	13	animal furs,natural polyamides	608.304	1.26491	24.6638	19.4985	3436.83	3.95236e-09		1
64	E:/Veroeffentlichungen/Paperinpreparation/PyvsFTIR/pygcms/WWTP_Holfdorf_17082015_85x85_for_pygcms.0_or.csv	64	13	animal furs,natural polyamides	608.304	8.27922	55.15	6.66126	896.922	1.03146e-09		1
65	E:/Veroeffentlichungen/Paperinpreparation/PyvsFTIR/pygcms/WWTP_Holfdorf_17082015_85x85_for_pygcms.0_or.csv	65	13	animal furs,natural polyamides	608.304	1.73205	24.6638	14.2397	1832.98	2.10792e-09		1
66	E:/Veroeffentlichungen/Paperinpreparation/PyvsFTIR/pygcms/WWTP_Holfdorf_17082015_85x85_for_pygcms.0_or.csv	66	13	animal furs,natural polyamides	608.304	1.7896	34.8799	19.4904	4856.39	5.58485e-09		1
67	E:/Veroeffentlichungen/Paperinpreparation/PyvsFTIR/pygcms/WWTP_Holfdorf_17082015_85x85_for_pygcms.0_or.csv	67	13	animal furs,natural polyamides	608.304	4.24018	39.7692	9.37913	1282.24	1.47457e-09		1
68	E:/Veroeffentlichungen/Paperinpreparation/PyvsFTIR/pygcms/WWTP_Holfdorf_17082015_85x85_for_pygcms.0_or.csv	68	13	animal furs,natural polyamides	608.304	3.51555	34.8799	9.92161	1258.45	1.44722e-09		1
69	E:/Veroeffentlichungen/Paperinpreparation/PyvsFTIR/pygcms/WWTP_Holfdorf_17082015_85x85_for_pygcms.0_or.csv	69	13	animal furs,natural polyamides	608.304	6.30779	45.4779	7.20979	866.448	9.96415e-10		1
70	E:/Veroeffentlichungen/Paperinpreparation/PyvsFTIR/pygcms/WWTP_Holfdorf_17082015_85x85_for_pygcms.0_or.csv	70	13	animal furs,natural polyamides	486.644	3.60063	31.1976	8.66447	858.423	9.87186e-10		1
71	E:/Veroeffentlichungen/Paperinpreparation/PyvsFTIR/pygcms/WWTP_Holfdorf_17082015_85x85_for_pygcms.0_or.csv	71	13	animal furs,natural polyamides	486.644	2.44949	24.6638	10.069	916.488	1.05396e-09		1
72	E:/Veroeffentlichungen/Paperinpreparation/PyvsFTIR/pygcms/WWTP_Holfdorf_17082015_85x85_for_pygcms.0_or.csv	72	13	animal furs,natural polyamides	486.644	4	44.12	11.03	1967.36	2.26246e-09		1
73	E:/Veroeffentlichungen/Paperinpreparation/PyvsFTIR/pygcms/WWTP_Holfdorf_17082015_85x85_for_pygcms.0_or.csv	73	13	animal furs,natural polyamides	486.644	6.8541	39.7692	5.80225	490.724	5.64332e-10		1
74	E:/Veroeffentlichungen/Paperinpreparation/PyvsFTIR/pygcms/WWTP_Holfdorf_17082015_85x85_for_pygcms.0_or.csv	74	13	animal furs,natural polyamides	486.644	1.73205	24.6638	14.2397	1832.98	2.10792e-09		1
75	E:/Veroeffentlichungen/Paperinpreparation/PyvsFTIR/pygcms/WWTP_Holfdorf_17082015_85x85_for_pygcms.0_or.csv	75	13	animal furs,natural polyamides	486.644	2.61803	24.6638	9.42074	802.283	9.22626e-10		1
76	E:/Veroeffentlichungen/Paperinpreparation/PyvsFTIR/pygcms/WWTP_Holfdorf_17082015_85x85_for_pygcms.0_or.csv	76	13	animal furs,natural polyamides	486.644	4	44.12	11.03	1967.36	2.26246e-09		1
77	E:/Veroeffentlichungen/Paperinpreparation/PyvsFTIR/pygcms/WWTP_Holfdorf_17082015_85x85_for_pygcms.0_or.csv	77	13	animal furs,natural polyamides	486.644	2.61803	24.6638	9.42074	802.283	9.22626e-10		1
78	E:/Veroeffentlichungen/Paperinpreparation/PyvsFTIR/pygcms/WWTP_Holfdorf_17082015_85x85_for_pygcms.0_or.csv	78	13	animal furs,natural polyamides	486.644	5.82843	34.8799	5.98445	457.847	5.26524e-10		1
79	E:/Veroeffentlichungen/Paperinpreparation/PyvsFTIR/pygcms/WWTP_Holfdorf_17082015_85x85_for_pygcms.0_or.csv	79	13	animal furs,natural polyamides	486.644	2.44949	24.6638	10.069	916.488	1.05396e-09		1
80	E:/Veroeffentlichungen/Paperinpreparation/PyvsFTIR/pygcms/WWTP_Holfdorf_17082015_85x85_for_pygcms.0_or.csv	80	13	animal furs,natural polyamides	486.644	5.82843	34.8799	5.98445	457.847	5.26524e-10		1
81	E:/Veroeffentlichungen/Paperinpreparation/PyvsFTIR/pygcms/WWTP_Holfdorf_17082015_85x85_for_pygcms.0_or.csv	81	13	animal furs,natural polyamides	486.644	2.61803	24.6638	9.42074	802.283	9.22626e-10		1
82	E:/Veroeffentlichungen/Paperinpreparation/PyvsFTIR/pygcms/WWTP_Holfdorf_17082015_85x85_for_pygcms.0_or.csv	82	13	animal furs,natural polyamides	486.644	1	15.5988	15.5988	1391.13	1.5998e-09		1
83	E:/Veroeffentlichungen/Paperinpreparation/PyvsFTIR/pygcms/WWTP_Holfdorf_17082015_85x85_for_pygcms.0_or.csv	83	13	animal furs,natural polyamides	486.644	2.44949	24.6638	10.069	916.488	1.05396e-09		1
84	E:/Veroeffentlichungen/Paperinpreparation/PyvsFTIR/pygcms/WWTP_Holfdorf_17082015_85x85_for_pygcms.0_or.csv	84	13	animal furs,natural polyamides	486.644	6.16566	39.7692	6.45012	606.428	6.97392e-10		1
85	E:/Veroeffentlichungen/Paperinpreparation/PyvsFTIR/pygcms/WWTP_Holfdorf_17082015_85x85_for_pygcms.0_or.csv	85	13	animal furs,natural polyamides	486.644	4	44.12	11.03	1967.36	2.26246e-09		1
86	E:/Veroeffentlichungen/Paperinpreparation/PyvsFTIR/pygcms/WWTP_Holfdorf_17082015_85x85_for_pygcms.0_or.csv	86	13	animal furs,natural polyamides	486.644	2.61803	24.6638	9.42074	802.283	9.22626e-10		1
87	E:/Veroeffentlichungen/Paperinpreparation/PyvsFTIR/pygcms/WWTP_Holfdorf_17082015_85x85_for_pygcms.0_or.csv	87	13	animal furs,natural polyamides	486.644	6.8541	39.7692	5.80225	490.724	5.64332e-10		1
88	E:/Veroeffentlichungen/Paperinpreparation/PyvsFTIR/pygcms/WWTP_Holfdorf_17082015_85x85_for_pygcms.0_or.csv	88	13	animal furs,natural polyamides	486.644	4.4712	34.8799	7.80102	777.991	8.9469e-10		1
89	E:/Veroeffentlichungen/Paperinpreparation/PyvsFTIR/pygcms/WWTP_Holfdorf_17082015_85x85_for_pygcms.0_or.csv	89	13	animal furs,natural polyamides	486.644	1	15.5988	15.5988	1391.13	1.5998e-09		1
90	E:/Veroeffentlichungen/Paperinpreparation/PyvsFTIR/pygcms/WWTP_Holfdorf_17082015_85x85_for_pygcms.0_or.csv	90	13	animal furs,natural polyamides	486.644	4.4712	34.8799	7.80102	777.991	8.9469e-10		1
91	E:/Veroeffentlichungen/Paperinpreparation/PyvsFTIR/pygcms/WWTP_Holfdorf_17082015_85x85_for_pygcms.0_or.csv	91	13	animal furs,natural polyamides	486.644	4	44.12	11.03	1967.36	2.26246e-09		1
92	E:/Veroeffentlichungen/Paperinpreparation/PyvsFTIR/pygcms/WWTP_Holfdorf_17082015_85x85_for_pygcms.0_or.csv	92	13	animal furs,natural polyamides	486.644	6.8541	39.7692	5.80225	490.724	5.64332e-10		1
93	E:/Veroeffentlichungen/Paperinpreparation/PyvsFTIR/pygcms/WWTP_Holfdorf_17082015_85x85_for_pygcms.0_or.csv	93	13	animal furs,natural polyamides	486.644	2.61803	24.6638	9.42074	802.283	9.22626e-10		1
94	E:/Veroeffentlichungen/Paperinpreparation/PyvsFTIR/pygcms/WWTP_Holfdorf_17082015_85x85_for_pygcms.0_or.csv	94	13	animal furs,natural polyamides	486.644	2.44949	24.6638	10.069	916.488	1.05396e-09		1
95	E:/Veroeffentlichungen/Paperinpreparation/PyvsFTIR/pygcms/WWTP_Holfdorf_17082015_85x85_for_pygcms.0_or.csv	95	13	animal furs,natural polyamides	486.644	2.61803	24.6638	9.42074	802.283	9.22626e-10		1
96	E:/Veroeffentlichungen/Paperinpreparation/PyvsFTIR/pygcms/WWTP_Holfdorf_17082015_85x85_for_pygcms.0_or.csv	96	13	animal furs,natural polyamides	486.644	2.44949	24.6638	10.069	916.488	1.05396e-09		1
97	E:/Veroeffentlichungen/Paperinpreparation/PyvsFTIR/pygcms/WWTP_Holfdorf_17082015_85x85_for_pygcms.0_or.csv	97	13	animal furs,natural polyamides	486.644	6.16566	39.7692	6.45012	606.428	6.97392e-10		1
98	E:/Veroeffentlichungen/Paperinpreparation/PyvsFTIR/pygcms/WWTP_Holfdorf_17082015_85x85_for_pygcms.0_or.csv	98	13	animal furs,natural polyamides	486.644	5.82843	34.8799	5.98445	457.847	5.26524e-10		1
99	E:/Veroeffentlichungen/Paperinpreparation/PyvsFTIR/pygcms/WWTP_Holfdorf_17082015_85x85_for_pygcms.0_or.csv	99	13	animal furs,natural polyamides	486.644	1.63299	22.06	13.5089	1475.52	1.69685e-09		1
100	E:/Veroeffentlichungen/Paperinpreparation/PyvsFTIR/pygcms/WWTP_Holfdorf_17082015_85x85_for_pygcms.0_or.csv	100	13	animal furs,natural polyamides	486.644	2.61803	24.6638	9.42074	802.283	9.22626e-10		1
101	E:/Veroeffentlichungen/Paperinpreparation/PyvsFTIR/pygcms/WWTP_Holfdorf_17082015_85x85_for_pygcms.0_or.csv	101	13	animal furs,natural polyamides	486.644	5.82843	34.8799	5.98445	457.847	5.26524e-10		1
102	E:/Veroeffentlichungen/Paperinpreparation/PyvsFTIR/pygcms/WWTP_Holfdorf_17082015_85x85_for_pygcms.0_or.csv	102	13	animal furs,natural polyamides	364.983	3	33.09	11.03	1475.52	1.69685e-09		1
103	E:/Veroeffentlichungen/Paperinpreparation/PyvsFTIR/pygcms/WWTP_Holfdorf_17082015_85x85_for_pygcms.0_or.csv	103	13	animal furs,natural polyamides	364.983	1.73205	15.5988	9.00596	463.711	5.33267e-10		1
104	E:/Veroeffentlichungen/Paperinpreparation/PyvsFTIR/pygcms/WWTP_Holfdorf_17082015_85x85_for_pygcms.0_or.csv	104	13	animal furs,natural polyamides	364.983	3	33.09	11.03	1475.52	1.69685e-09		1
105	E:/Veroeffentlichungen/Paperinpreparation/PyvsFTIR/pygcms/WWTP_Holfdorf_17082015_85x85_for_pygcms.0_or.csv	105	13	animal furs,natural polyamides	364.983	3	33.09	11.03	1475.52	1.69685e-09		1
106	E:/Veroeffentlichungen/Paperinpreparation/PyvsFTIR/pygcms/WWTP_Holfdorf_17082015_85x85_for_pygcms.0_or.csv	106	13	animal furs,natural polyamides	364.983	1.73205	15.5988	9.00596	463.711	5.33267e-10		1
107	E:/Veroeffentlichungen/Paperinpreparation/PyvsFTIR/pygcms/WWTP_Holfdorf_17082015_85x85_for_pygcms.0_or.csv	107	13	animal furs,natural polyamides	364.983	1.73205	15.5988	9.00596	463.711	5.33267e-10		1
108	E:/Veroeffentlichungen/Paperinpreparation/PyvsFTIR/pygcms/WWTP_Holfdorf_17082015_85x85_for_pygcms.0_or.csv	108	13	animal furs,natural polyamides	364.983	4.39107	24.6638	5.61682	285.192	3.27971e-10		1
109	E:/Veroeffentlichungen/Paperinpreparation/PyvsFTIR/pygcms/WWTP_Holfdorf_17082015_85x85_for_pygcms.0_or.csv	109	13	animal furs,natural polyamides	364.983	1.73205	15.5988	9.00596	463.711	5.33267e-10		1
110	E:/Veroeffentlichungen/Paperinpreparation/PyvsFTIR/pygcms/WWTP_Holfdorf_17082015_85x85_for_pygcms.0_or.csv	110	13	animal furs,natural polyamides	364.983	3	33.09	11.03	1475.52	1.69685e-09		1
111	E:/Veroeffentlichungen/Paperinpreparation/PyvsFTIR/pygcms/WWTP_Holfdorf_17082015_85x85_for_pygcms.0_or.csv	111	13	animal furs,natural polyamides	364.983	3	33.09	11.03	1475.52	1.69685e-09		1
112	E:/Veroeffentlichungen/Paperinpreparation/PyvsFTIR/pygcms/WWTP_Holfdorf_17082015_85x85_for_pygcms.0_or.csv	112	13	animal furs,natural polyamides	364.983	1.73205	15.5988	9.00596	463.711	5.33267e-10		1
113	E:/Veroeffentlichungen/Paperinpreparation/PyvsFTIR/pygcms/WWTP_Holfdorf_17082015_85x85_for_pygcms.0_or.csv	113	13	animal furs,natural polyamides	364.983	1.73205	15.5988	9.00596	463.711	5.33267e-10		1
114	E:/Veroeffentlichungen/Paperinpreparation/PyvsFTIR/pygcms/WWTP_Holfdorf_17082015_85x85_for_pygcms.0_or.csv	114	13	animal furs,natural polyamides	364.983	1.73205	15.5988	9.00596	463.711	5.33267e-10		1
115	E:/Veroeffentlichungen/Paperinpreparation/PyvsFTIR/pygcms/WWTP_Holfdorf_17082015_85x85_for_pygcms.0_or.csv	115	13	animal furs,natural polyamides	364.983	1.73205	15.5988	9.00596	463.711	5.33267e-10		1
116	E:/Veroeffentlichungen/Paperinpreparation/PyvsFTIR/pygcms/WWTP_Holfdorf_17082015_85x85_for_pygcms.0_or.csv	116	13	animal furs,natural polyamides	364.983	3	33.09	11.03	1475.52	1.69685e-09		1
117	E:/Veroeffentlichungen/Paperinpreparation/PyvsFTIR/pygcms/WWTP_Holfdorf_17082015_85x85_for_pygcms.0_or.csv	117	13	animal furs,natural polyamides	364.983	4.39107	24.6638	5.61682	285.192	3.27971e-10		1
118	E:/Veroeffentlichungen/Paperinpreparation/PyvsFTIR/pygcms/WWTP_Holfdorf_17082015_85x85_for_pygcms.0_or.csv	118	13	animal furs,natural polyamides	364.983	1.73205	15.5988	9.00596	463.711	5.33267e-10		1
119	E:/Veroeffentlichungen/Paperinpreparation/PyvsFTIR/pygcms/WWTP_Holfdorf_17082015_85x85_for_pygcms.0_or.csv	119	13	animal furs,natural polyamides	364.983	3	33.09	11.03	1475.52	1.69685e-09		1
120	E:/Veroeffentlichungen/Paperinpreparation/PyvsFTIR/pygcms/WWTP_Holfdorf_17082015_85x85_for_pygcms.0_or.csv	120	13	animal furs,natural polyamides	364.983	1.73205	15.5988	9.00596	463.711	5.33267e-10		1
121	E:/Veroeffentlichungen/Paperinpreparation/PyvsFTIR/pygcms/WWTP_Holfdorf_17082015_85x85_for_pygcms.0_or.csv	121	13	animal furs,natural polyamides	364.983	1.73205	15.5988	9.00596	463.711	5.33267e-10		1
122	E:/Veroeffentlichungen/Paperinpreparation/PyvsFTIR/pygcms/WWTP_Holfdorf_17082015_85x85_for_pygcms.0_or.csv	122	13	animal furs,natural polyamides	364.983	4.39107	24.6638	5.61682	285.192	3.27971e-10		1
123	E:/Veroeffentlichungen/Paperinpreparation/PyvsFTIR/pygcms/WWTP_Holfdorf_17082015_85x85_for_pygcms.0_or.csv	123	13	animal furs,natural polyamides	364.983	1.73205	15.5988	9.00596	463.711	5.33267e-10		1
124	E:/Veroeffentlichungen/Paperinpreparation/PyvsFTIR/pygcms/WWTP_Holfdorf_17082015_85x85_for_pygcms.0_or.csv	124	13	animal furs,natural polyamides	364.983	4.39107	24.6638	5.61682	285.192	3.27971e-10		1
125	E:/Veroeffentlichungen/Paperinpreparation/PyvsFTIR/pygcms/WWTP_Holfdorf_17082015_85x85_for_pygcms.0_or.csv	125	13	animal furs,natural polyamides	364.983	4.39107	24.6638	5.61682	285.192	3.27971e-10		1
126	E:/Veroeffentlichungen/Paperinpreparation/PyvsFTIR/pygcms/WWTP_Holfdorf_17082015_85x85_for_pygcms.0_or.csv	126	13	animal furs,natural polyamides	364.983	1.73205	15.5988	9.00596	463.711	5.33267e-10		1
127	E:/Veroeffentlichungen/Paperinpreparation/PyvsFTIR/pygcms/WWTP_Holfdorf_17082015_85x85_for_pygcms.0_or.csv	127	13	animal furs,natural polyamides	364.983	3	33.09	11.03	1475.52	1.69685e-09		1
128	E:/Veroeffentlichungen/Paperinpreparation/PyvsFTIR/pygcms/WWTP_Holfdorf_17082015_85x85_for_pygcms.0_or.csv	128	13	animal furs,natural polyamides	243.322	2	22.06	11.03	983.679	1.13123e-09		1
129	E:/Veroeffentlichungen/Paperinpreparation/PyvsFTIR/pygcms/WWTP_Holfdorf_17082015_85x85_for_pygcms.0_or.csv	129	13	animal furs,natural polyamides	243.322	2	22.06	11.03	983.679	1.13123e-09		1
130	E:/Veroeffentlichungen/Paperinpreparation/PyvsFTIR/pygcms/WWTP_Holfdorf_17082015_85x85_for_pygcms.0_or.csv	130	13	animal furs,natural polyamides	243.322	2	22.06	11.03	983.679	1.13123e-09		1
131	E:/Veroeffentlichungen/Paperinpreparation/PyvsFTIR/pygcms/WWTP_Holfdorf_17082015_85x85_for_pygcms.0_or.csv	131	13	animal furs,natural polyamides	243.322	2	22.06	11.03	983.679	1.13123e-09		1
132	E:/Veroeffentlichungen/Paperinpreparation/PyvsFTIR/pygcms/WWTP_Holfdorf_17082015_85x85_for_pygcms.0_or.csv	132	13	animal furs,natural polyamides	243.322	2	22.06	11.03	983.679	1.13123e-09		1
133	E:/Veroeffentlichungen/Paperinpreparation/PyvsFTIR/pygcms/WWTP_Holfdorf_17082015_85x85_for_pygcms.0_or.csv	133	13	animal furs,natural polyamides	243.322	2	22.06	11.03	983.679	1.13123e-09		1
134	E:/Veroeffentlichungen/Paperinpreparation/PyvsFTIR/pygcms/WWTP_Holfdorf_17082015_85x85_for_pygcms.0_or.csv	134	13	animal furs,natural polyamides	243.322	2	22.06	11.03	983.679	1.13123e-09		1
135	E:/Veroeffentlichungen/Paperinpreparation/PyvsFTIR/pygcms/WWTP_Holfdorf_17082015_85x85_for_pygcms.0_or.csv	135	13	animal furs,natural polyamides	243.322	2	22.06	11.03	983.679	1.13123e-09		1
136	E:/Veroeffentlichungen/Paperinpreparation/PyvsFTIR/pygcms/WWTP_Holfdorf_17082015_85x85_for_pygcms.0_or.csv	136	13	animal furs,natural polyamides	243.322	2	22.06	11.03	983.679	1.13123e-09		1
137	E:/Veroeffentlichungen/Paperinpreparation/PyvsFTIR/pygcms/WWTP_Holfdorf_17082015_85x85_for_pygcms.0_or.csv	137	13	animal furs,natural polyamides	243.322	2	22.06	11.03	983.679	1.13123e-09		1
138	E:/Veroeffentlichungen/Paperinpreparation/PyvsFTIR/pygcms/WWTP_Holfdorf_17082015_85x85_for_pygcms.0_or.csv	138	13	animal furs,natural polyamides	243.322	2	22.06	11.03	983.679	1.13123e-09		1
139	E:/Veroeffentlichungen/Paperinpreparation/PyvsFTIR/pygcms/WWTP_Holfdorf_17082015_85x85_for_pygcms.0_or.csv	139	13	animal furs,natural polyamides	243.322	2	22.06	11.03	983.679	1.13123e-09		1
140	E:/Veroeffentlichungen/Paperinpreparation/PyvsFTIR/pygcms/WWTP_Holfdorf_17082015_85x85_for_pygcms.0_or.csv	140	13	animal furs,natural polyamides	243.322	2	22.06	11.03	983.679	1.13123e-09		1
141	E:/Veroeffentlichungen/Paperinpreparation/PyvsFTIR/pygcms/WWTP_Holfdorf_17082015_85x85_for_pygcms.0_or.csv	141	13	animal furs,natural polyamides	243.322	2	22.06	11.03	983.679	1.13123e-09		1
142	E:/Veroeffentlichungen/Paperinpreparation/PyvsFTIR/pygcms/WWTP_Holfdorf_17082015_85x85_for_pygcms.0_or.csv	142	13	animal furs,natural polyamides	243.322	2	22.06	11.03	983.679	1.13123e-09		1
143	E:/Veroeffentlichungen/Paperinpreparation/PyvsFTIR/pygcms/WWTP_Holfdorf_17082015_85x85_for_pygcms.0_or.csv	143	13	animal furs,natural polyamides	243.322	2	22.06	11.03	983.679	1.13123e-09		1
144	E:/Veroeffentlichungen/Paperinpreparation/PyvsFTIR/pygcms/WWTP_Holfdorf_17082015_85x85_for_pygcms.0_or.csv	144	13	animal furs,natural polyamides	243.322	2	22.06	11.03	983.679	1.13123e-09		1
145	E:/Veroeffentlichungen/Paperinpreparation/PyvsFTIR/pygcms/WWTP_Holfdorf_17082015_85x85_for_pygcms.0_or.csv	145	13	animal furs,natural polyamides	243.322	2	22.06	11.03	983.679	1.13123e-09		1
146	E:/Veroeffentlichungen/Paperinpreparation/PyvsFTIR/pygcms/WWTP_Holfdorf_17082015_85x85_for_pygcms.0_or.csv	146	13	animal furs,natural polyamides	243.322	2	22.06	11.03	983.679	1.13123e-09		1
147	E:/Veroeffentlichungen/Paperinpreparation/PyvsFTIR/pygcms/WWTP_Holfdorf_17082015_85x85_for_pygcms.0_or.csv	147	13	animal furs,natural polyamides	243.322	2	22.06	11.03	983.679	1.13123e-09		1
148	E:/Veroeffentlichungen/Paperinpreparation/PyvsFTIR/pygcms/WWTP_Holfdorf_17082015_85x85_for_pygcms.0_or.csv	148	13	animal furs,natural polyamides	243.322	2	22.06	11.03	983.679	1.13123e-09		1
149	E:/Veroeffentlichungen/Paperinpreparation/PyvsFTIR/pygcms/WWTP_Holfdorf_17082015_85x85_for_pygcms.0_or.csv	149	13	animal furs,natural polyamides	243.322	2	22.06	11.03	983.679	1.13123e-09		1
150	E:/Veroeffentlichungen/Paperinpreparation/PyvsFTIR/pygcms/WWTP_Holfdorf_17082015_85x85_for_pygcms.0_or.csv	150	13	animal furs,natural polyamides	243.322	2	22.06	11.03	983.679	1.13123e-09		1
151	E:/Veroeffentlichungen/Paperinpreparation/PyvsFTIR/pygcms/WWTP_Holfdorf_17082015_85x85_for_pygcms.0_or.csv	151	13	animal furs,natural polyamides	243.322	2	22.06	11.03	983.679	1.13123e-09		1
152	E:/Veroeffentlichungen/Paperinpreparation/PyvsFTIR/pygcms/WWTP_Holfdorf_17082015_85x85_for_pygcms.0_or.csv	152	13	animal furs,natural polyamides	243.322	2	22.06	11.03	983.679	1.13123e-09		1
153	E:/Veroeffentlichungen/Paperinpreparation/PyvsFTIR/pygcms/WWTP_Holfdorf_17082015_85x85_for_pygcms.0_or.csv	153	13	animal furs,natural polyamides	243.322	2	22.06	11.03	983.679	1.13123e-09		1
154	E:/Veroeffentlichungen/Paperinpreparation/PyvsFTIR/pygcms/WWTP_Holfdorf_17082015_85x85_for_pygcms.0_or.csv	154	13	animal furs,natural polyamides	243.322	2	22.06	11.03	983.679	1.13123e-09		1
155	E:/Veroeffentlichungen/Paperinpreparation/PyvsFTIR/pygcms/WWTP_Holfdorf_17082015_85x85_for_pygcms.0_or.csv	155	13	animal furs,natural polyamides	243.322	2	22.06	11.03	983.679	1.13123e-09		1
156	E:/Veroeffentlichungen/Paperinpreparation/PyvsFTIR/pygcms/WWTP_Holfdorf_17082015_85x85_for_pygcms.0_or.csv	156	13	animal furs,natural polyamides	243.322	2	22.06	11.03	983.679	1.13123e-09		1
157	E:/Veroeffentlichungen/Paperinpreparation/PyvsFTIR/pygcms/WWTP_Holfdorf_17082015_85x85_for_pygcms.0_or.csv	157	13	animal furs,natural polyamides	243.322	2	22.06	11.03	983.679	1.13123e-09		1
158	E:/Veroeffentlichungen/Paperinpreparation/PyvsFTIR/pygcms/WWTP_Holfdorf_17082015_85x85_for_pygcms.0_or.csv	158	13	animal furs,natural polyamides	243.322	2	22.06	11.03	983.679	1.13123e-09		1
159	E:/Veroeffentlichungen/Paperinpreparation/PyvsFTIR/pygcms/WWTP_Holfdorf_17082015_85x85_for_pygcms.0_or.csv	159	13	animal furs,natural polyamides	243.322	2	22.06	11.03	983.679	1.13123e-09		1
160	E:/Veroeffentlichungen/Paperinpreparation/PyvsFTIR/pygcms/WWTP_Holfdorf_17082015_85x85_for_pygcms.0_or.csv	160	13	animal furs,natural polyamides	243.322	2	22.06	11.03	983.679	1.13123e-09		1
161	E:/Veroeffentlichungen/Paperinpreparation/PyvsFTIR/pygcms/WWTP_Holfdorf_17082015_85x85_for_pygcms.0_or.csv	161	13	animal furs,natural polyamides	243.322	2	22.06	11.03	983.679	1.13123e-09		1
162	E:/Veroeffentlichungen/Paperinpreparation/PyvsFTIR/pygcms/WWTP_Holfdorf_17082015_85x85_for_pygcms.0_or.csv	162	13	animal furs,natural polyamides	243.322	2	22.06	11.03	983.679	1.13123e-09		1
163	E:/Veroeffentlichungen/Paperinpreparation/PyvsFTIR/pygcms/WWTP_Holfdorf_17082015_85x85_for_pygcms.0_or.csv	163	13	animal furs,natural polyamides	243.322	2	22.06	11.03	983.679	1.13123e-09		1
164	E:/Veroeffentlichungen/Paperinpreparation/PyvsFTIR/pygcms/WWTP_Holfdorf_17082015_85x85_for_pygcms.0_or.csv	164	13	animal furs,natural polyamides	243.322	2	22.06	11.03	983.679	1.13123e-09		1
165	E:/Veroeffentlichungen/Paperinpreparation/PyvsFTIR/pygcms/WWTP_Holfdorf_17082015_85x85_for_pygcms.0_or.csv	165	13	animal furs,natural polyamides	243.322	2	22.06	11.03	983.679	1.13123e-09		1
166	E:/Veroeffentlichungen/Paperinpreparation/PyvsFTIR/pygcms/WWTP_Holfdorf_17082015_85x85_for_pygcms.0_or.csv	166	13	animal furs,natural polyamides	243.322	2	22.06	11.03	983.679	1.13123e-09		1
167	E:/Veroeffentlichungen/Paperinpreparation/PyvsFTIR/pygcms/WWTP_Holfdorf_17082015_85x85_for_pygcms.0_or.csv	167	13	animal furs,natural polyamides	243.322	2	22.06	11.03	983.679	1.13123e-09		1
168	E:/Veroeffentlichungen/Paperinpreparation/PyvsFTIR/pygcms/WWTP_Holfdorf_17082015_85x85_for_pygcms.0_or.csv	168	13	animal furs,natural polyamides	243.322	2	22.06	11.03	983.679	1.13123e-09		1
169	E:/Veroeffentlichungen/Paperinpreparation/PyvsFTIR/pygcms/WWTP_Holfdorf_17082015_85x85_for_pygcms.0_or.csv	169	13	animal furs,natural polyamides	243.322	2	22.06	11.03	983.679	1.13123e-09		1
170	E:/Veroeffentlichungen/Paperinpreparation/PyvsFTIR/pygcms/WWTP_Holfdorf_17082015_85x85_for_pygcms.0_or.csv	170	13	animal furs,natural polyamides	243.322	2	22.06	11.03	983.679	1.13123e-09		1
171	E:/Veroeffentlichungen/Paperinpreparation/PyvsFTIR/pygcms/WWTP_Holfdorf_17082015_85x85_for_pygcms.0_or.csv	171	13	animal furs,natural polyamides	243.322	2	22.06	11.03	983.679	1.13123e-09		1
172	E:/Veroeffentlichungen/Paperinpreparation/PyvsFTIR/pygcms/WWTP_Holfdorf_17082015_85x85_for_pygcms.0_or.csv	172	13	animal furs,natural polyamides	243.322	2	22.06	11.03	983.679	1.13123e-09		1
173	E:/Veroeffentlichungen/Paperinpreparation/PyvsFTIR/pygcms/WWTP_Holfdorf_17082015_85x85_for_pygcms.0_or.csv	173	13	animal furs,natural polyamides	243.322	2	22.06	11.03	983.679	1.13123e-09		1
174	E:/Veroeffentlichungen/Paperinpreparation/PyvsFTIR/pygcms/WWTP_Holfdorf_17082015_85x85_for_pygcms.0_or.csv	174	13	animal furs,natural polyamides	243.322	2	22.06	11.03	983.679	1.13123e-09		1
175	E:/Veroeffentlichungen/Paperinpreparation/PyvsFTIR/pygcms/WWTP_Holfdorf_17082015_85x85_for_pygcms.0_or.csv	175	13	animal furs,natural polyamides	243.322	2	22.06	11.03	983.679	1.13123e-09		1
176	E:/Veroeffentlichungen/Paperinpreparation/PyvsFTIR/pygcms/WWTP_Holfdorf_17082015_85x85_for_pygcms.0_or.csv	176	13	animal furs,natural polyamides	243.322	2	22.06	11.03	983.679	1.13123e-09		1
177	E:/Veroeffentlichungen/Paperinpreparation/PyvsFTIR/pygcms/WWTP_Holfdorf_17082015_85x85_for_pygcms.0_or.csv	177	13	animal furs,natural polyamides	243.322	2	22.06	11.03	983.679	1.13123e-09		1
178	E:/Veroeffentlichungen/Paperinpreparation/PyvsFTIR/pygcms/WWTP_Holfdorf_17082015_85x85_for_pygcms.0_or.csv	178	13	animal furs,natural polyamides	243.322	2	22.06	11.03	983.679	1.13123e-09		1
179	E:/Veroeffentlichungen/Paperinpreparation/PyvsFTIR/pygcms/WWTP_Holfdorf_17082015_85x85_for_pygcms.0_or.csv	179	13	animal furs,natural polyamides	243.322	2	22.06	11.03	983.679	1.13123e-09		1
180	E:/Veroeffentlichungen/Paperinpreparation/PyvsFTIR/pygcms/WWTP_Holfdorf_17082015_85x85_for_pygcms.0_or.csv	180	13	animal furs,natural polyamides	243.322	2	22.06	11.03	983.679	1.13123e-09		1
181	E:/Veroeffentlichungen/Paperinpreparation/PyvsFTIR/pygcms/WWTP_Holfdorf_17082015_85x85_for_pygcms.0_or.csv	181	13	animal furs,natural polyamides	243.322	2	22.06	11.03	983.679	1.13123e-09		1
182	E:/Veroeffentlichungen/Paperinpreparation/PyvsFTIR/pygcms/WWTP_Holfdorf_17082015_85x85_for_pygcms.0_or.csv	182	13	animal furs,natural polyamides	243.322	2	22.06	11.03	983.679	1.13123e-09		1
183	E:/Veroeffentlichungen/Paperinpreparation/PyvsFTIR/pygcms/WWTP_Holfdorf_17082015_85x85_for_pygcms.0_or.csv	183	13	animal furs,natural polyamides	243.322	2	22.06	11.03	983.679	1.13123e-09		1
184	E:/Veroeffentlichungen/Paperinpreparation/PyvsFTIR/pygcms/WWTP_Holfdorf_17082015_85x85_for_pygcms.0_or.csv	184	13	animal furs,natural polyamides	243.322	2	22.06	11.03	983.679	1.13123e-09		1
185	E:/Veroeffentlichungen/Paperinpreparation/PyvsFTIR/pygcms/WWTP_Holfdorf_17082015_85x85_for_pygcms.0_or.csv	185	13	animal furs,natural polyamides	243.322	2	22.06	11.03	983.679	1.13123e-09		1
186	E:/Veroeffentlichungen/Paperinpreparation/PyvsFTIR/pygcms/WWTP_Holfdorf_17082015_85x85_for_pygcms.0_or.csv	186	13	animal furs,natural polyamides	243.322	2	22.06	11.03	983.679	1.13123e-09		1
187	E:/Veroeffentlichungen/Paperinpreparation/PyvsFTIR/pygcms/WWTP_Holfdorf_17082015_85x85_for_pygcms.0_or.csv	187	13	animal furs,natural polyamides	243.322	2	22.06	11.03	983.679	1.13123e-09		1
188	E:/Veroeffentlichungen/Paperinpreparation/PyvsFTIR/pygcms/WWTP_Holfdorf_17082015_85x85_for_pygcms.0_or.csv	188	13	animal furs,natural polyamides	243.322	2	22.06	11.03	983.679	1.13123e-09		1
189	E:/Veroeffentlichungen/Paperinpreparation/PyvsFTIR/pygcms/WWTP_Holfdorf_17082015_85x85_for_pygcms.0_or.csv	189	13	animal furs,natural polyamides	243.322	2	22.06	11.03	983.679	1.13123e-09		1
190	E:/Veroeffentlichungen/Paperinpreparation/PyvsFTIR/pygcms/WWTP_Holfdorf_17082015_85x85_for_pygcms.0_or.csv	190	13	animal furs,natural polyamides	243.322	2	22.06	11.03	983.679	1.13123e-09		1
191	E:/Veroeffentlichungen/Paperinpreparation/PyvsFTIR/pygcms/WWTP_Holfdorf_17082015_85x85_for_pygcms.0_or.csv	191	13	animal furs,natural polyamides	243.322	2	22.06	11.03	983.679	1.13123e-09		1
192	E:/Veroeffentlichungen/Paperinpreparation/PyvsFTIR/pygcms/WWTP_Holfdorf_17082015_85x85_for_pygcms.0_or.csv	192	13	animal furs,natural polyamides	243.322	2	22.06	11.03	983.679	1.13123e-09		1
193	E:/Veroeffentlichungen/Paperinpreparation/PyvsFTIR/pygcms/WWTP_Holfdorf_17082015_85x85_for_pygcms.0_or.csv	193	13	animal furs,natural polyamides	243.322	2	22.06	11.03	983.679	1.13123e-09		1
194	E:/Veroeffentlichungen/Paperinpreparation/PyvsFTIR/pygcms/WWTP_Holfdorf_17082015_85x85_for_pygcms.0_or.csv	194	13	animal furs,natural polyamides	243.322	2	22.06	11.03	983.679	1.13123e-09		1
195	E:/Veroeffentlichungen/Paperinpreparation/PyvsFTIR/pygcms/WWTP_Holfdorf_17082015_85x85_for_pygcms.0_or.csv	195	13	animal furs,natural polyamides	243.322	2	22.06	11.03	983.679	1.13123e-09		1
196	E:/Veroeffentlichungen/Paperinpreparation/PyvsFTIR/pygcms/WWTP_Holfdorf_17082015_85x85_for_pygcms.0_or.csv	196	13	animal furs,natural polyamides	121.661	1	11.03	11.03	491.839	5.65615e-10		1
197	E:/Veroeffentlichungen/Paperinpreparation/PyvsFTIR/pygcms/WWTP_Holfdorf_17082015_85x85_for_pygcms.0_or.csv	197	13	animal furs,natural polyamides	121.661	1	11.03	11.03	491.839	5.65615e-10		1
198	E:/Veroeffentlichungen/Paperinpreparation/PyvsFTIR/pygcms/WWTP_Holfdorf_17082015_85x85_for_pygcms.0_or.csv	198	13	animal furs,natural polyamides	121.661	1	11.03	11.03	491.839	5.65615e-10		1
199	E:/Veroeffentlichungen/Paperinpreparation/PyvsFTIR/pygcms/WWTP_Holfdorf_17082015_85x85_for_pygcms.0_or.csv	199	13	animal furs,natural polyamides	121.661	1	11.03	11.03	491.839	5.65615e-10		1
200	E:/Veroeffentlichungen/Paperinpreparation/PyvsFTIR/pygcms/WWTP_Holfdorf_17082015_85x85_for_pygcms.0_or.csv	200	13	animal furs,natural polyamides	121.661	1	11.03	11.03	491.839	5.65615e-10		1
201	E:/Veroeffentlichungen/Paperinpreparation/PyvsFTIR/pygcms/WWTP_Holfdorf_17082015_85x85_for_pygcms.0_or.csv	201	13	animal furs,natural polyamides	121.661	1	11.03	11.03	491.839	5.65615e-10		1
202	E:/Veroeffentlichungen/Paperinpreparation/PyvsFTIR/pygcms/WWTP_Holfdorf_17082015_85x85_for_pygcms.0_or.csv	202	13	animal furs,natural polyamides	121.661	1	11.03	11.03	491.839	5.65615e-10		1
203	E:/Veroeffentlichungen/Paperinpreparation/PyvsFTIR/pygcms/WWTP_Holfdorf_17082015_85x85_for_pygcms.0_or.csv	203	13	animal furs,natural polyamides	121.661	1	11.03	11.03	491.839	5.65615e-10		1
204	E:/Veroeffentlichungen/Paperinpreparation/PyvsFTIR/pygcms/WWTP_Holfdorf_17082015_85x85_for_pygcms.0_or.csv	204	13	animal furs,natural polyamides	121.661	1	11.03	11.03	491.839	5.65615e-10		1
205	E:/Veroeffentlichungen/Paperinpreparation/PyvsFTIR/pygcms/WWTP_Holfdorf_17082015_85x85_for_pygcms.0_or.csv	205	13	animal furs,natural polyamides	121.661	1	11.03	11.03	491.839	5.65615e-10		1
206	E:/Veroeffentlichungen/Paperinpreparation/PyvsFTIR/pygcms/WWTP_Holfdorf_17082015_85x85_for_pygcms.0_or.csv	206	13	animal furs,natural polyamides	121.661	1	11.03	11.03	491.839	5.65615e-10		1
207	E:/Veroeffentlichungen/Paperinpreparation/PyvsFTIR/pygcms/WWTP_Holfdorf_17082015_85x85_for_pygcms.0_or.csv	207	13	animal furs,natural polyamides	121.661	1	11.03	11.03	491.839	5.65615e-10		1
208	E:/Veroeffentlichungen/Paperinpreparation/PyvsFTIR/pygcms/WWTP_Holfdorf_17082015_85x85_for_pygcms.0_or.csv	208	13	animal furs,natural polyamides	121.661	1	11.03	11.03	491.839	5.65615e-10		1
209	E:/Veroeffentlichungen/Paperinpreparation/PyvsFTIR/pygcms/WWTP_Holfdorf_17082015_85x85_for_pygcms.0_or.csv	209	13	animal furs,natural polyamides	121.661	1	11.03	11.03	491.839	5.65615e-10		1
210	E:/Veroeffentlichungen/Paperinpreparation/PyvsFTIR/pygcms/WWTP_Holfdorf_17082015_85x85_for_pygcms.0_or.csv	210	13	animal furs,natural polyamides	121.661	1	11.03	11.03	491.839	5.65615e-10		1
211	E:/Veroeffentlichungen/Paperinpreparation/PyvsFTIR/pygcms/WWTP_Holfdorf_17082015_85x85_for_pygcms.0_or.csv	211	13	animal furs,natural polyamides	121.661	1	11.03	11.03	491.839	5.65615e-10		1
212	E:/Veroeffentlichungen/Paperinpreparation/PyvsFTIR/pygcms/WWTP_Holfdorf_17082015_85x85_for_pygcms.0_or.csv	212	13	animal furs,natural polyamides	121.661	1	11.03	11.03	491.839	5.65615e-10		1
213	E:/Veroeffentlichungen/Paperinpreparation/PyvsFTIR/pygcms/WWTP_Holfdorf_17082015_85x85_for_pygcms.0_or.csv	213	13	animal furs,natural polyamides	121.661	1	11.03	11.03	491.839	5.65615e-10		1
214	E:/Veroeffentlichungen/Paperinpreparation/PyvsFTIR/pygcms/WWTP_Holfdorf_17082015_85x85_for_pygcms.0_or.csv	214	13	animal furs,natural polyamides	121.661	1	11.03	11.03	491.839	5.65615e-10		1
215	E:/Veroeffentlichungen/Paperinpreparation/PyvsFTIR/pygcms/WWTP_Holfdorf_17082015_85x85_for_pygcms.0_or.csv	215	13	animal furs,natural polyamides	121.661	1	11.03	11.03	491.839	5.65615e-10		1
216	E:/Veroeffentlichungen/Paperinpreparation/PyvsFTIR/pygcms/WWTP_Holfdorf_17082015_85x85_for_pygcms.0_or.csv	216	13	animal furs,natural polyamides	121.661	1	11.03	11.03	491.839	5.65615e-10		1
217	E:/Veroeffentlichungen/Paperinpreparation/PyvsFTIR/pygcms/WWTP_Holfdorf_17082015_85x85_for_pygcms.0_or.csv	217	13	animal furs,natural polyamides	121.661	1	11.03	11.03	491.839	5.65615e-10		1
218	E:/Veroeffentlichungen/Paperinpreparation/PyvsFTIR/pygcms/WWTP_Holfdorf_17082015_85x85_for_pygcms.0_or.csv	218	13	animal furs,natural polyamides	121.661	1	11.03	11.03	491.839	5.65615e-10		1
219	E:/Veroeffentlichungen/Paperinpreparation/PyvsFTIR/pygcms/WWTP_Holfdorf_17082015_85x85_for_pygcms.0_or.csv	219	13	animal furs,natural polyamides	121.661	1	11.03	11.03	491.839	5.65615e-10		1
220	E:/Veroeffentlichungen/Paperinpreparation/PyvsFTIR/pygcms/WWTP_Holfdorf_17082015_85x85_for_pygcms.0_or.csv	220	13	animal furs,natural polyamides	121.661	1	11.03	11.03	491.839	5.65615e-10		1
221	E:/Veroeffentlichungen/Paperinpreparation/PyvsFTIR/pygcms/WWTP_Holfdorf_17082015_85x85_for_pygcms.0_or.csv	221	13	animal furs,natural polyamides	121.661	1	11.03	11.03	491.839	5.65615e-10		1
222	E:/Veroeffentlichungen/Paperinpreparation/PyvsFTIR/pygcms/WWTP_Holfdorf_17082015_85x85_for_pygcms.0_or.csv	222	13	animal furs,natural polyamides	121.661	1	11.03	11.03	491.839	5.65615e-10		1
223	E:/Veroeffentlichungen/Paperinpreparation/PyvsFTIR/pygcms/WWTP_Holfdorf_17082015_85x85_for_pygcms.0_or.csv	223	13	animal furs,natural polyamides	121.661	1	11.03	11.03	491.839	5.65615e-10		1
224	E:/Veroeffentlichungen/Paperinpreparation/PyvsFTIR/pygcms/WWTP_Holfdorf_17082015_85x85_for_pygcms.0_or.csv	224	13	animal furs,natural polyamides	121.661	1	11.03	11.03	491.839	5.65615e-10		1
225	E:/Veroeffentlichungen/Paperinpreparation/PyvsFTIR/pygcms/WWTP_Holfdorf_17082015_85x85_for_pygcms.0_or.csv	225	13	animal furs,natural polyamides	121.661	1	11.03	11.03	491.839	5.65615e-10		1
226	E:/Veroeffentlichungen/Paperinpreparation/PyvsFTIR/pygcms/WWTP_Holfdorf_17082015_85x85_for_pygcms.0_or.csv	226	13	animal furs,natural polyamides	121.661	1	11.03	11.03	491.839	5.65615e-10		1
227	E:/Veroeffentlichungen/Paperinpreparation/PyvsFTIR/pygcms/WWTP_Holfdorf_17082015_85x85_for_pygcms.0_or.csv	227	13	animal furs,natural polyamides	121.661	1	11.03	11.03	491.839	5.65615e-10		1
228	E:/Veroeffentlichungen/Paperinpreparation/PyvsFTIR/pygcms/WWTP_Holfdorf_17082015_85x85_for_pygcms.0_or.csv	228	13	animal furs,natural polyamides	121.661	1	11.03	11.03	491.839	5.65615e-10		1
229	E:/Veroeffentlichungen/Paperinpreparation/PyvsFTIR/pygcms/WWTP_Holfdorf_17082015_85x85_for_pygcms.0_or.csv	229	13	animal furs,natural polyamides	121.661	1	11.03	11.03	491.839	5.65615e-10		1
230	E:/Veroeffentlichungen/Paperinpreparation/PyvsFTIR/pygcms/WWTP_Holfdorf_17082015_85x85_for_pygcms.0_or.csv	230	13	animal furs,natural polyamides	121.661	1	11.03	11.03	491.839	5.65615e-10		1
231	E:/Veroeffentlichungen/Paperinpreparation/PyvsFTIR/pygcms/WWTP_Holfdorf_17082015_85x85_for_pygcms.0_or.csv	231	13	animal furs,natural polyamides	121.661	1	11.03	11.03	491.839	5.65615e-10		1
232	E:/Veroeffentlichungen/Paperinpreparation/PyvsFTIR/pygcms/WWTP_Holfdorf_17082015_85x85_for_pygcms.0_or.csv	232	13	animal furs,natural polyamides	121.661	1	11.03	11.03	491.839	5.65615e-10		1
233	E:/Veroeffentlichungen/Paperinpreparation/PyvsFTIR/pygcms/WWTP_Holfdorf_17082015_85x85_for_pygcms.0_or.csv	233	13	animal furs,natural polyamides	121.661	1	11.03	11.03	491.839	5.65615e-10		1
234	E:/Veroeffentlichungen/Paperinpreparation/PyvsFTIR/pygcms/WWTP_Holfdorf_17082015_85x85_for_pygcms.0_or.csv	234	13	animal furs,natural polyamides	121.661	1	11.03	11.03	491.839	5.65615e-10		1
235	E:/Veroeffentlichungen/Paperinpreparation/PyvsFTIR/pygcms/WWTP_Holfdorf_17082015_85x85_for_pygcms.0_or.csv	235	13	animal furs,natural polyamides	121.661	1	11.03	11.03	491.839	5.65615e-10		1
236	E:/Veroeffentlichungen/Paperinpreparation/PyvsFTIR/pygcms/WWTP_Holfdorf_17082015_85x85_for_pygcms.0_or.csv	236	13	animal furs,natural polyamides	121.661	1	11.03	11.03	491.839	5.65615e-10		1
237	E:/Veroeffentlichungen/Paperinpreparation/PyvsFTIR/pygcms/WWTP_Holfdorf_17082015_85x85_for_pygcms.0_or.csv	237	13	animal furs,natural polyamides	121.661	1	11.03	11.03	491.839	5.65615e-10		1
238	E:/Veroeffentlichungen/Paperinpreparation/PyvsFTIR/pygcms/WWTP_Holfdorf_17082015_85x85_for_pygcms.0_or.csv	238	13	animal furs,natural polyamides	121.661	1	11.03	11.03	491.839	5.65615e-10		1
239	E:/Veroeffentlichungen/Paperinpreparation/PyvsFTIR/pygcms/WWTP_Holfdorf_17082015_85x85_for_pygcms.0_or.csv	239	13	animal furs,natural polyamides	121.661	1	11.03	11.03	491.839	5.65615e-10		1
240	E:/Veroeffentlichungen/Paperinpreparation/PyvsFTIR/pygcms/WWTP_Holfdorf_17082015_85x85_for_pygcms.0_or.csv	240	13	animal furs,natural polyamides	121.661	1	11.03	11.03	491.839	5.65615e-10		1
241	E:/Veroeffentlichungen/Paperinpreparation/PyvsFTIR/pygcms/WWTP_Holfdorf_17082015_85x85_for_pygcms.0_or.csv	241	13	animal furs,natural polyamides	121.661	1	11.03	11.03	491.839	5.65615e-10		1
242	E:/Veroeffentlichungen/Paperinpreparation/PyvsFTIR/pygcms/WWTP_Holfdorf_17082015_85x85_for_pygcms.0_or.csv	242	13	animal furs,natural polyamides	121.661	1	11.03	11.03	491.839	5.65615e-10		1
243	E:/Veroeffentlichungen/Paperinpreparation/PyvsFTIR/pygcms/WWTP_Holfdorf_17082015_85x85_for_pygcms.0_or.csv	243	13	animal furs,natural polyamides	121.661	1	11.03	11.03	491.839	5.65615e-10		1
244	E:/Veroeffentlichungen/Paperinpreparation/PyvsFTIR/pygcms/WWTP_Holfdorf_17082015_85x85_for_pygcms.0_or.csv	244	13	animal furs,natural polyamides	121.661	1	11.03	11.03	491.839	5.65615e-10		1
245	E:/Veroeffentlichungen/Paperinpreparation/PyvsFTIR/pygcms/WWTP_Holfdorf_17082015_85x85_for_pygcms.0_or.csv	245	13	animal furs,natural polyamides	121.661	1	11.03	11.03	491.839	5.65615e-10		1
246	E:/Veroeffentlichungen/Paperinpreparation/PyvsFTIR/pygcms/WWTP_Holfdorf_17082015_85x85_for_pygcms.0_or.csv	246	13	animal furs,natural polyamides	121.661	1	11.03	11.03	491.839	5.65615e-10		1
247	E:/Veroeffentlichungen/Paperinpreparation/PyvsFTIR/pygcms/WWTP_Holfdorf_17082015_85x85_for_pygcms.0_or.csv	247	13	animal furs,natural polyamides	121.661	1	11.03	11.03	491.839	5.65615e-10		1
248	E:/Veroeffentlichungen/Paperinpreparation/PyvsFTIR/pygcms/WWTP_Holfdorf_17082015_85x85_for_pygcms.0_or.csv	248	13	animal furs,natural polyamides	121.661	1	11.03	11.03	491.839	5.65615e-10		1
249	E:/Veroeffentlichungen/Paperinpreparation/PyvsFTIR/pygcms/WWTP_Holfdorf_17082015_85x85_for_pygcms.0_or.csv	249	13	animal furs,natural polyamides	121.661	1	11.03	11.03	491.839	5.65615e-10		1
250	E:/Veroeffentlichungen/Paperinpreparation/PyvsFTIR/pygcms/WWTP_Holfdorf_17082015_85x85_for_pygcms.0_or.csv	250	13	animal furs,natural polyamides	121.661	1	11.03	11.03	491.839	5.65615e-10		1
251	E:/Veroeffentlichungen/Paperinpreparation/PyvsFTIR/pygcms/WWTP_Holfdorf_17082015_85x85_for_pygcms.0_or.csv	251	13	animal furs,natural polyamides	121.661	1	11.03	11.03	491.839	5.65615e-10		1
252	E:/Veroeffentlichungen/Paperinpreparation/PyvsFTIR/pygcms/WWTP_Holfdorf_17082015_85x85_for_pygcms.0_or.csv	252	13	animal furs,natural polyamides	121.661	1	11.03	11.03	491.839	5.65615e-10		1
253	E:/Veroeffentlichungen/Paperinpreparation/PyvsFTIR/pygcms/WWTP_Holfdorf_17082015_85x85_for_pygcms.0_or.csv	253	13	animal furs,natural polyamides	121.661	1	11.03	11.03	491.839	5.65615e-10		1
254	E:/Veroeffentlichungen/Paperinpreparation/PyvsFTIR/pygcms/WWTP_Holfdorf_17082015_85x85_for_pygcms.0_or.csv	254	13	animal furs,natural polyamides	121.661	1	11.03	11.03	491.839	5.65615e-10		1
255	E:/Veroeffentlichungen/Paperinpreparation/PyvsFTIR/pygcms/WWTP_Holfdorf_17082015_85x85_for_pygcms.0_or.csv	255	13	animal furs,natural polyamides	121.661	1	11.03	11.03	491.839	5.65615e-10		1
256	E:/Veroeffentlichungen/Paperinpreparation/PyvsFTIR/pygcms/WWTP_Holfdorf_17082015_85x85_for_pygcms.0_or.csv	256	13	animal furs,natural polyamides	121.661	1	11.03	11.03	491.839	5.65615e-10		1
257	E:/Veroeffentlichungen/Paperinpreparation/PyvsFTIR/pygcms/WWTP_Holfdorf_17082015_85x85_for_pygcms.0_or.csv	257	13	animal furs,natural polyamides	121.661	1	11.03	11.03	491.839	5.65615e-10		1
258	E:/Veroeffentlichungen/Paperinpreparation/PyvsFTIR/pygcms/WWTP_Holfdorf_17082015_85x85_for_pygcms.0_or.csv	258	13	animal furs,natural polyamides	121.661	1	11.03	11.03	491.839	5.65615e-10		1
259	E:/Veroeffentlichungen/Paperinpreparation/PyvsFTIR/pygcms/WWTP_Holfdorf_17082015_85x85_for_pygcms.0_or.csv	259	13	animal furs,natural polyamides	121.661	1	11.03	11.03	491.839	5.65615e-10		1
260	E:/Veroeffentlichungen/Paperinpreparation/PyvsFTIR/pygcms/WWTP_Holfdorf_17082015_85x85_for_pygcms.0_or.csv	260	13	animal furs,natural polyamides	121.661	1	11.03	11.03	491.839	5.65615e-10		1
261	E:/Veroeffentlichungen/Paperinpreparation/PyvsFTIR/pygcms/WWTP_Holfdorf_17082015_85x85_for_pygcms.0_or.csv	261	13	animal furs,natural polyamides	121.661	1	11.03	11.03	491.839	5.65615e-10		1
262	E:/Veroeffentlichungen/Paperinpreparation/PyvsFTIR/pygcms/WWTP_Holfdorf_17082015_85x85_for_pygcms.0_or.csv	262	13	animal furs,natural polyamides	121.661	1	11.03	11.03	491.839	5.65615e-10		1
263	E:/Veroeffentlichungen/Paperinpreparation/PyvsFTIR/pygcms/WWTP_Holfdorf_17082015_85x85_for_pygcms.0_or.csv	263	13	animal furs,natural polyamides	121.661	1	11.03	11.03	491.839	5.65615e-10		1
264	E:/Veroeffentlichungen/Paperinpreparation/PyvsFTIR/pygcms/WWTP_Holfdorf_17082015_85x85_for_pygcms.0_or.csv	264	13	animal furs,natural polyamides	121.661	1	11.03	11.03	491.839	5.65615e-10		1
265	E:/Veroeffentlichungen/Paperinpreparation/PyvsFTIR/pygcms/WWTP_Holfdorf_17082015_85x85_for_pygcms.0_or.csv	265	13	animal furs,natural polyamides	121.661	1	11.03	11.03	491.839	5.65615e-10		1
266	E:/Veroeffentlichungen/Paperinpreparation/PyvsFTIR/pygcms/WWTP_Holfdorf_17082015_85x85_for_pygcms.0_or.csv	266	13	animal furs,natural polyamides	121.661	1	11.03	11.03	491.839	5.65615e-10		1
267	E:/Veroeffentlichungen/Paperinpreparation/PyvsFTIR/pygcms/WWTP_Holfdorf_17082015_85x85_for_pygcms.0_or.csv	267	13	animal furs,natural polyamides	121.661	1	11.03	11.03	491.839	5.65615e-10		1
268	E:/Veroeffentlichungen/Paperinpreparation/PyvsFTIR/pygcms/WWTP_Holfdorf_17082015_85x85_for_pygcms.0_or.csv	268	13	animal furs,natural polyamides	121.661	1	11.03	11.03	491.839	5.65615e-10		1
269	E:/Veroeffentlichungen/Paperinpreparation/PyvsFTIR/pygcms/WWTP_Holfdorf_17082015_85x85_for_pygcms.0_or.csv	269	13	animal furs,natural polyamides	121.661	1	11.03	11.03	491.839	5.65615e-10		1
270	E:/Veroeffentlichungen/Paperinpreparation/PyvsFTIR/pygcms/WWTP_Holfdorf_17082015_85x85_for_pygcms.0_or.csv	270	13	animal furs,natural polyamides	121.661	1	11.03	11.03	491.839	5.65615e-10		1
271	E:/Veroeffentlichungen/Paperinpreparation/PyvsFTIR/pygcms/WWTP_Holfdorf_17082015_85x85_for_pygcms.0_or.csv	271	13	animal furs,natural polyamides	121.661	1	11.03	11.03	491.839	5.65615e-10		1
272	E:/Veroeffentlichungen/Paperinpreparation/PyvsFTIR/pygcms/WWTP_Holfdorf_17082015_85x85_for_pygcms.0_or.csv	272	13	animal furs,natural polyamides	121.661	1	11.03	11.03	491.839	5.65615e-10		1
273	E:/Veroeffentlichungen/Paperinpreparation/PyvsFTIR/pygcms/WWTP_Holfdorf_17082015_85x85_for_pygcms.0_or.csv	273	13	animal furs,natural polyamides	121.661	1	11.03	11.03	491.839	5.65615e-10		1
274	E:/Veroeffentlichungen/Paperinpreparation/PyvsFTIR/pygcms/WWTP_Holfdorf_17082015_85x85_for_pygcms.0_or.csv	274	13	animal furs,natural polyamides	121.661	1	11.03	11.03	491.839	5.65615e-10		1
275	E:/Veroeffentlichungen/Paperinpreparation/PyvsFTIR/pygcms/WWTP_Holfdorf_17082015_85x85_for_pygcms.0_or.csv	275	13	animal furs,natural polyamides	121.661	1	11.03	11.03	491.839	5.65615e-10		1
276	E:/Veroeffentlichungen/Paperinpreparation/PyvsFTIR/pygcms/WWTP_Holfdorf_17082015_85x85_for_pygcms.0_or.csv	276	13	animal furs,natural polyamides	121.661	1	11.03	11.03	491.839	5.65615e-10		1
277	E:/Veroeffentlichungen/Paperinpreparation/PyvsFTIR/pygcms/WWTP_Holfdorf_17082015_85x85_for_pygcms.0_or.csv	277	13	animal furs,natural polyamides	121.661	1	11.03	11.03	491.839	5.65615e-10		1
278	E:/Veroeffentlichungen/Paperinpreparation/PyvsFTIR/pygcms/WWTP_Holfdorf_17082015_85x85_for_pygcms.0_or.csv	278	13	animal furs,natural polyamides	121.661	1	11.03	11.03	491.839	5.65615e-10		1
279	E:/Veroeffentlichungen/Paperinpreparation/PyvsFTIR/pygcms/WWTP_Holfdorf_17082015_85x85_for_pygcms.0_or.csv	279	13	animal furs,natural polyamides	121.661	1	11.03	11.03	491.839	5.65615e-10		1
280	E:/Veroeffentlichungen/Paperinpreparation/PyvsFTIR/pygcms/WWTP_Holfdorf_17082015_85x85_for_pygcms.0_or.csv	280	13	animal furs,natural polyamides	121.661	1	11.03	11.03	491.839	5.65615e-10		1
281	E:/Veroeffentlichungen/Paperinpreparation/PyvsFTIR/pygcms/WWTP_Holfdorf_17082015_85x85_for_pygcms.0_or.csv	281	13	animal furs,natural polyamides	121.661	1	11.03	11.03	491.839	5.65615e-10		1
282	E:/Veroeffentlichungen/Paperinpreparation/PyvsFTIR/pygcms/WWTP_Holfdorf_17082015_85x85_for_pygcms.0_or.csv	282	13	animal furs,natural polyamides	121.661	1	11.03	11.03	491.839	5.65615e-10		1
283	E:/Veroeffentlichungen/Paperinpreparation/PyvsFTIR/pygcms/WWTP_Holfdorf_17082015_85x85_for_pygcms.0_or.csv	283	13	animal furs,natural polyamides	121.661	1	11.03	11.03	491.839	5.65615e-10		1
284	E:/Veroeffentlichungen/Paperinpreparation/PyvsFTIR/pygcms/WWTP_Holfdorf_17082015_85x85_for_pygcms.0_or.csv	284	13	animal furs,natural polyamides	121.661	1	11.03	11.03	491.839	5.65615e-10		1
285	E:/Veroeffentlichungen/Paperinpreparation/PyvsFTIR/pygcms/WWTP_Holfdorf_17082015_85x85_for_pygcms.0_or.csv	285	13	animal furs,natural polyamides	121.661	1	11.03	11.03	491.839	5.65615e-10		1
286	E:/Veroeffentlichungen/Paperinpreparation/PyvsFTIR/pygcms/WWTP_Holfdorf_17082015_85x85_for_pygcms.0_or.csv	286	13	animal furs,natural polyamides	121.661	1	11.03	11.03	491.839	5.65615e-10		1
287	E:/Veroeffentlichungen/Paperinpreparation/PyvsFTIR/pygcms/WWTP_Holfdorf_17082015_85x85_for_pygcms.0_or.csv	287	13	animal furs,natural polyamides	121.661	1	11.03	11.03	491.839	5.65615e-10		1
288	E:/Veroeffentlichungen/Paperinpreparation/PyvsFTIR/pygcms/WWTP_Holfdorf_17082015_85x85_for_pygcms.0_or.csv	288	13	animal furs,natural polyamides	121.661	1	11.03	11.03	491.839	5.65615e-10		1
289	E:/Veroeffentlichungen/Paperinpreparation/PyvsFTIR/pygcms/WWTP_Holfdorf_17082015_85x85_for_pygcms.0_or.csv	289	13	animal furs,natural polyamides	121.661	1	11.03	11.03	491.839	5.65615e-10		1
290	E:/Veroeffentlichungen/Paperinpreparation/PyvsFTIR/pygcms/WWTP_Holfdorf_17082015_85x85_for_pygcms.0_or.csv	290	13	animal furs,natural polyamides	121.661	1	11.03	11.03	491.839	5.65615e-10		1
291	E:/Veroeffentlichungen/Paperinpreparation/PyvsFTIR/pygcms/WWTP_Holfdorf_17082015_85x85_for_pygcms.0_or.csv	291	13	animal furs,natural polyamides	121.661	1	11.03	11.03	491.839	5.65615e-10		1
292	E:/Veroeffentlichungen/Paperinpreparation/PyvsFTIR/pygcms/WWTP_Holfdorf_17082015_85x85_for_pygcms.0_or.csv	292	13	animal furs,natural polyamides	121.661	1	11.03	11.03	491.839	5.65615e-10		1
293	E:/Veroeffentlichungen/Paperinpreparation/PyvsFTIR/pygcms/WWTP_Holfdorf_17082015_85x85_for_pygcms.0_or.csv	293	13	animal furs,natural polyamides	121.661	1	11.03	11.03	491.839	5.65615e-10		1
294	E:/Veroeffentlichungen/Paperinpreparation/PyvsFTIR/pygcms/WWTP_Holfdorf_17082015_85x85_for_pygcms.0_or.csv	294	13	animal furs,natural polyamides	121.661	1	11.03	11.03	491.839	5.65615e-10		1
295	E:/Veroeffentlichungen/Paperinpreparation/PyvsFTIR/pygcms/WWTP_Holfdorf_17082015_85x85_for_pygcms.0_or.csv	295	13	animal furs,natural polyamides	121.661	1	11.03	11.03	491.839	5.65615e-10		1
296	E:/Veroeffentlichungen/Paperinpreparation/PyvsFTIR/pygcms/WWTP_Holfdorf_17082015_85x85_for_pygcms.0_or.csv	296	13	animal furs,natural polyamides	121.661	1	11.03	11.03	491.839	5.65615e-10		1
297	E:/Veroeffentlichungen/Paperinpreparation/PyvsFTIR/pygcms/WWTP_Holfdorf_17082015_85x85_for_pygcms.0_or.csv	297	13	animal furs,natural polyamides	121.661	1	11.03	11.03	491.839	5.65615e-10		1
298	E:/Veroeffentlichungen/Paperinpreparation/PyvsFTIR/pygcms/WWTP_Holfdorf_17082015_85x85_for_pygcms.0_or.csv	298	13	animal furs,natural polyamides	121.661	1	11.03	11.03	491.839	5.65615e-10		1
299	E:/Veroeffentlichungen/Paperinpreparation/PyvsFTIR/pygcms/WWTP_Holfdorf_17082015_85x85_for_pygcms.0_or.csv	299	13	animal furs,natural polyamides	121.661	1	11.03	11.03	491.839	5.65615e-10		1
300	E:/Veroeffentlichungen/Paperinpreparation/PyvsFTIR/pygcms/WWTP_Holfdorf_17082015_85x85_for_pygcms.0_or.csv	300	13	animal furs,natural polyamides	121.661	1	11.03	11.03	491.839	5.65615e-10		1
301	E:/Veroeffentlichungen/Paperinpreparation/PyvsFTIR/pygcms/WWTP_Holfdorf_17082015_85x85_for_pygcms.0_or.csv	301	13	animal furs,natural polyamides	121.661	1	11.03	11.03	491.839	5.65615e-10		1
302	E:/Veroeffentlichungen/Paperinpreparation/PyvsFTIR/pygcms/WWTP_Holfdorf_17082015_85x85_for_pygcms.0_or.csv	302	13	animal furs,natural polyamides	121.661	1	11.03	11.03	491.839	5.65615e-10		1
303	E:/Veroeffentlichungen/Paperinpreparation/PyvsFTIR/pygcms/WWTP_Holfdorf_17082015_85x85_for_pygcms.0_or.csv	303	13	animal furs,natural polyamides	121.661	1	11.03	11.03	491.839	5.65615e-10		1
304	E:/Veroeffentlichungen/Paperinpreparation/PyvsFTIR/pygcms/WWTP_Holfdorf_17082015_85x85_for_pygcms.0_or.csv	304	13	animal furs,natural polyamides	121.661	1	11.03	11.03	491.839	5.65615e-10		1
305	E:/Veroeffentlichungen/Paperinpreparation/PyvsFTIR/pygcms/WWTP_Holfdorf_17082015_85x85_for_pygcms.0_or.csv	305	13	animal furs,natural polyamides	121.661	1	11.03	11.03	491.839	5.65615e-10		1
306	E:/Veroeffentlichungen/Paperinpreparation/PyvsFTIR/pygcms/WWTP_Holfdorf_17082015_85x85_for_pygcms.0_or.csv	306	13	animal furs,natural polyamides	121.661	1	11.03	11.03	491.839	5.65615e-10		1
307	E:/Veroeffentlichungen/Paperinpreparation/PyvsFTIR/pygcms/WWTP_Holfdorf_17082015_85x85_for_pygcms.0_or.csv	307	13	animal furs,natural polyamides	121.661	1	11.03	11.03	491.839	5.65615e-10		1
308	E:/Veroeffentlichungen/Paperinpreparation/PyvsFTIR/pygcms/WWTP_Holfdorf_17082015_85x85_for_pygcms.0_or.csv	308	13	animal furs,natural polyamides	121.661	1	11.03	11.03	491.839	5.65615e-10		1
309	E:/Veroeffentlichungen/Paperinpreparation/PyvsFTIR/pygcms/WWTP_Holfdorf_17082015_85x85_for_pygcms.0_or.csv	309	13	animal furs,natural polyamides	121.661	1	11.03	11.03	491.839	5.65615e-10		1
310	E:/Veroeffentlichungen/Paperinpreparation/PyvsFTIR/pygcms/WWTP_Holfdorf_17082015_85x85_for_pygcms.0_or.csv	310	13	animal furs,natural polyamides	121.661	1	11.03	11.03	491.839	5.65615e-10		1
311	E:/Veroeffentlichungen/Paperinpreparation/PyvsFTIR/pygcms/WWTP_Holfdorf_17082015_85x85_for_pygcms.0_or.csv	311	13	animal furs,natural polyamides	121.661	1	11.03	11.03	491.839	5.65615e-10		1
312	E:/Veroeffentlichungen/Paperinpreparation/PyvsFTIR/pygcms/WWTP_Holfdorf_17082015_85x85_for_pygcms.0_or.csv	312	13	animal furs,natural polyamides	121.661	1	11.03	11.03	491.839	5.65615e-10		1
313	E:/Veroeffentlichungen/Paperinpreparation/PyvsFTIR/pygcms/WWTP_Holfdorf_17082015_85x85_for_pygcms.0_or.csv	313	13	animal furs,natural polyamides	121.661	1	11.03	11.03	491.839	5.65615e-10		1
314	E:/Veroeffentlichungen/Paperinpreparation/PyvsFTIR/pygcms/WWTP_Holfdorf_17082015_85x85_for_pygcms.0_or.csv	314	13	animal furs,natural polyamides	121.661	1	11.03	11.03	491.839	5.65615e-10		1
315	E:/Veroeffentlichungen/Paperinpreparation/PyvsFTIR/pygcms/WWTP_Holfdorf_17082015_85x85_for_pygcms.0_or.csv	315	13	animal furs,natural polyamides	121.661	1	11.03	11.03	491.839	5.65615e-10		1
316	E:/Veroeffentlichungen/Paperinpreparation/PyvsFTIR/pygcms/WWTP_Holfdorf_17082015_85x85_for_pygcms.0_or.csv	316	13	animal furs,natural polyamides	121.661	1	11.03	11.03	491.839	5.65615e-10		1
317	E:/Veroeffentlichungen/Paperinpreparation/PyvsFTIR/pygcms/WWTP_Holfdorf_17082015_85x85_for_pygcms.0_or.csv	317	13	animal furs,natural polyamides	121.661	1	11.03	11.03	491.839	5.65615e-10		1
318	E:/Veroeffentlichungen/Paperinpreparation/PyvsFTIR/pygcms/WWTP_Holfdorf_17082015_85x85_for_pygcms.0_or.csv	318	13	animal furs,natural polyamides	121.661	1	11.03	11.03	491.839	5.65615e-10		1
319	E:/Veroeffentlichungen/Paperinpreparation/PyvsFTIR/pygcms/WWTP_Holfdorf_17082015_85x85_for_pygcms.0_or.csv	319	13	animal furs,natural polyamides	121.661	1	11.03	11.03	491.839	5.65615e-10		1
320	E:/Veroeffentlichungen/Paperinpreparation/PyvsFTIR/pygcms/WWTP_Holfdorf_17082015_85x85_for_pygcms.0_or.csv	320	13	animal furs,natural polyamides	121.661	1	11.03	11.03	491.839	5.65615e-10		1
321	E:/Veroeffentlichungen/Paperinpreparation/PyvsFTIR/pygcms/WWTP_Holfdorf_17082015_85x85_for_pygcms.0_or.csv	321	13	animal furs,natural polyamides	121.661	1	11.03	11.03	491.839	5.65615e-10		1
322	E:/Veroeffentlichungen/Paperinpreparation/PyvsFTIR/pygcms/WWTP_Holfdorf_17082015_85x85_for_pygcms.0_or.csv	322	13	animal furs,natural polyamides	121.661	1	11.03	11.03	491.839	5.65615e-10		1
323	E:/Veroeffentlichungen/Paperinpreparation/PyvsFTIR/pygcms/WWTP_Holfdorf_17082015_85x85_for_pygcms.0_or.csv	323	13	animal furs,natural polyamides	121.661	1	11.03	11.03	491.839	5.65615e-10		1
324	E:/Veroeffentlichungen/Paperinpreparation/PyvsFTIR/pygcms/WWTP_Holfdorf_17082015_85x85_for_pygcms.0_or.csv	324	13	animal furs,natural polyamides	121.661	1	11.03	11.03	491.839	5.65615e-10		1
325	E:/Veroeffentlichungen/Paperinpreparation/PyvsFTIR/pygcms/WWTP_Holfdorf_17082015_85x85_for_pygcms.0_or.csv	325	13	animal furs,natural polyamides	121.661	1	11.03	11.03	491.839	5.65615e-10		1
326	E:/Veroeffentlichungen/Paperinpreparation/PyvsFTIR/pygcms/WWTP_Holfdorf_17082015_85x85_for_pygcms.0_or.csv	326	13	animal furs,natural polyamides	121.661	1	11.03	11.03	491.839	5.65615e-10		1
327	E:/Veroeffentlichungen/Paperinpreparation/PyvsFTIR/pygcms/WWTP_Holfdorf_17082015_85x85_for_pygcms.0_or.csv	327	13	animal furs,natural polyamides	121.661	1	11.03	11.03	491.839	5.65615e-10		1
328	E:/Veroeffentlichungen/Paperinpreparation/PyvsFTIR/pygcms/WWTP_Holfdorf_17082015_85x85_for_pygcms.0_or.csv	328	13	animal furs,natural polyamides	121.661	1	11.03	11.03	491.839	5.65615e-10		1
329	E:/Veroeffentlichungen/Paperinpreparation/PyvsFTIR/pygcms/WWTP_Holfdorf_17082015_85x85_for_pygcms.0_or.csv	329	13	animal furs,natural polyamides	121.661	1	11.03	11.03	491.839	5.65615e-10		1
330	E:/Veroeffentlichungen/Paperinpreparation/PyvsFTIR/pygcms/WWTP_Holfdorf_17082015_85x85_for_pygcms.0_or.csv	330	13	animal furs,natural polyamides	121.661	1	11.03	11.03	491.839	5.65615e-10		1
331	E:/Veroeffentlichungen/Paperinpreparation/PyvsFTIR/pygcms/WWTP_Holfdorf_17082015_85x85_for_pygcms.0_or.csv	331	13	animal furs,natural polyamides	121.661	1	11.03	11.03	491.839	5.65615e-10		1
332	E:/Veroeffentlichungen/Paperinpreparation/PyvsFTIR/pygcms/WWTP_Holfdorf_17082015_85x85_for_pygcms.0_or.csv	332	13	animal furs,natural polyamides	121.661	1	11.03	11.03	491.839	5.65615e-10		1
333	E:/Veroeffentlichungen/Paperinpreparation/PyvsFTIR/pygcms/WWTP_Holfdorf_17082015_85x85_for_pygcms.0_or.csv	333	13	animal furs,natural polyamides	121.661	1	11.03	11.03	491.839	5.65615e-10		1
334	E:/Veroeffentlichungen/Paperinpreparation/PyvsFTIR/pygcms/WWTP_Holfdorf_17082015_85x85_for_pygcms.0_or.csv	334	13	animal furs,natural polyamides	121.661	1	11.03	11.03	491.839	5.65615e-10		1
335	E:/Veroeffentlichungen/Paperinpreparation/PyvsFTIR/pygcms/WWTP_Holfdorf_17082015_85x85_for_pygcms.0_or.csv	335	13	animal furs,natural polyamides	121.661	1	11.03	11.03	491.839	5.65615e-10		1
336	E:/Veroeffentlichungen/Paperinpreparation/PyvsFTIR/pygcms/WWTP_Holfdorf_17082015_85x85_for_pygcms.0_or.csv	336	13	animal furs,natural polyamides	121.661	1	11.03	11.03	491.839	5.65615e-10		1
337	E:/Veroeffentlichungen/Paperinpreparation/PyvsFTIR/pygcms/WWTP_Holfdorf_17082015_85x85_for_pygcms.0_or.csv	337	13	animal furs,natural polyamides	121.661	1	11.03	11.03	491.839	5.65615e-10		1
338	E:/Veroeffentlichungen/Paperinpreparation/PyvsFTIR/pygcms/WWTP_Holfdorf_17082015_85x85_for_pygcms.0_or.csv	338	13	animal furs,natural polyamides	121.661	1	11.03	11.03	491.839	5.65615e-10		1
339	E:/Veroeffentlichungen/Paperinpreparation/PyvsFTIR/pygcms/WWTP_Holfdorf_17082015_85x85_for_pygcms.0_or.csv	339	13	animal furs,natural polyamides	121.661	1	11.03	11.03	491.839	5.65615e-10		1
340	E:/Veroeffentlichungen/Paperinpreparation/PyvsFTIR/pygcms/WWTP_Holfdorf_17082015_85x85_for_pygcms.0_or.csv	340	13	animal furs,natural polyamides	121.661	1	11.03	11.03	491.839	5.65615e-10		1
341	E:/Veroeffentlichungen/Paperinpreparation/PyvsFTIR/pygcms/WWTP_Holfdorf_17082015_85x85_for_pygcms.0_or.csv	341	13	animal furs,natural polyamides	121.661	1	11.03	11.03	491.839	5.65615e-10		1
342	E:/Veroeffentlichungen/Paperinpreparation/PyvsFTIR/pygcms/WWTP_Holfdorf_17082015_85x85_for_pygcms.0_or.csv	342	13	animal furs,natural polyamides	121.661	1	11.03	11.03	491.839	5.65615e-10		1
343	E:/Veroeffentlichungen/Paperinpreparation/PyvsFTIR/pygcms/WWTP_Holfdorf_17082015_85x85_for_pygcms.0_or.csv	343	13	animal furs,natural polyamides	121.661	1	11.03	11.03	491.839	5.65615e-10		1
344	E:/Veroeffentlichungen/Paperinpreparation/PyvsFTIR/pygcms/WWTP_Holfdorf_17082015_85x85_for_pygcms.0_or.csv	344	13	animal furs,natural polyamides	121.661	1	11.03	11.03	491.839	5.65615e-10		1
345	E:/Veroeffentlichungen/Paperinpreparation/PyvsFTIR/pygcms/WWTP_Holfdorf_17082015_85x85_for_pygcms.0_or.csv	345	13	animal furs,natural polyamides	121.661	1	11.03	11.03	491.839	5.65615e-10		1
346	E:/Veroeffentlichungen/Paperinpreparation/PyvsFTIR/pygcms/WWTP_Holfdorf_17082015_85x85_for_pygcms.0_or.csv	346	13	animal furs,natural polyamides	121.661	1	11.03	11.03	491.839	5.65615e-10		1
347	E:/Veroeffentlichungen/Paperinpreparation/PyvsFTIR/pygcms/WWTP_Holfdorf_17082015_85x85_for_pygcms.0_or.csv	347	13	animal furs,natural polyamides	121.661	1	11.03	11.03	491.839	5.65615e-10		1
348	E:/Veroeffentlichungen/Paperinpreparation/PyvsFTIR/pygcms/WWTP_Holfdorf_17082015_85x85_for_pygcms.0_or.csv	348	13	animal furs,natural polyamides	121.661	1	11.03	11.03	491.839	5.65615e-10		1
349	E:/Veroeffentlichungen/Paperinpreparation/PyvsFTIR/pygcms/WWTP_Holfdorf_17082015_85x85_for_pygcms.0_or.csv	349	13	animal furs,natural polyamides	121.661	1	11.03	11.03	491.839	5.65615e-10		1
350	E:/Veroeffentlichungen/Paperinpreparation/PyvsFTIR/pygcms/WWTP_Holfdorf_17082015_85x85_for_pygcms.0_or.csv	350	13	animal furs,natural polyamides	121.661	1	11.03	11.03	491.839	5.65615e-10		1
351	E:/Veroeffentlichungen/Paperinpreparation/PyvsFTIR/pygcms/WWTP_Holfdorf_17082015_85x85_for_pygcms.0_or.csv	351	13	animal furs,natural polyamides	121.661	1	11.03	11.03	491.839	5.65615e-10		1
352	E:/Veroeffentlichungen/Paperinpreparation/PyvsFTIR/pygcms/WWTP_Holfdorf_17082015_85x85_for_pygcms.0_or.csv	352	13	animal furs,natural polyamides	121.661	1	11.03	11.03	491.839	5.65615e-10		1
353	E:/Veroeffentlichungen/Paperinpreparation/PyvsFTIR/pygcms/WWTP_Holfdorf_17082015_85x85_for_pygcms.0_or.csv	353	13	animal furs,natural polyamides	121.661	1	11.03	11.03	491.839	5.65615e-10		1
354	E:/Veroeffentlichungen/Paperinpreparation/PyvsFTIR/pygcms/WWTP_Holfdorf_17082015_85x85_for_pygcms.0_or.csv	354	13	animal furs,natural polyamides	121.661	1	11.03	11.03	491.839	5.65615e-10		1
355	E:/Veroeffentlichungen/Paperinpreparation/PyvsFTIR/pygcms/WWTP_Holfdorf_17082015_85x85_for_pygcms.0_or.csv	355	13	animal furs,natural polyamides	121.661	1	11.03	11.03	491.839	5.65615e-10		1
356	E:/Veroeffentlichungen/Paperinpreparation/PyvsFTIR/pygcms/WWTP_Holfdorf_17082015_85x85_for_pygcms.0_or.csv	356	13	animal furs,natural polyamides	121.661	1	11.03	11.03	491.839	5.65615e-10		1
357	E:/Veroeffentlichungen/Paperinpreparation/PyvsFTIR/pygcms/WWTP_Holfdorf_17082015_85x85_for_pygcms.0_or.csv	357	13	animal furs,natural polyamides	121.661	1	11.03	11.03	491.839	5.65615e-10		1
358	E:/Veroeffentlichungen/Paperinpreparation/PyvsFTIR/pygcms/WWTP_Holfdorf_17082015_85x85_for_pygcms.0_or.csv	358	13	animal furs,natural polyamides	121.661	1	11.03	11.03	491.839	5.65615e-10		1
359	E:/Veroeffentlichungen/Paperinpreparation/PyvsFTIR/pygcms/WWTP_Holfdorf_17082015_85x85_for_pygcms.0_or.csv	359	13	animal furs,natural polyamides	121.661	1	11.03	11.03	491.839	5.65615e-10		1
360	E:/Veroeffentlichungen/Paperinpreparation/PyvsFTIR/pygcms/WWTP_Holfdorf_17082015_85x85_for_pygcms.0_or.csv	360	13	animal furs,natural polyamides	121.661	1	11.03	11.03	491.839	5.65615e-10		1
361	E:/Veroeffentlichungen/Paperinpreparation/PyvsFTIR/pygcms/WWTP_Holfdorf_17082015_85x85_for_pygcms.0_or.csv	361	13	animal furs,natural polyamides	121.661	1	11.03	11.03	491.839	5.65615e-10		1
362	E:/Veroeffentlichungen/Paperinpreparation/PyvsFTIR/pygcms/WWTP_Holfdorf_17082015_85x85_for_pygcms.0_or.csv	362	13	animal furs,natural polyamides	121.661	1	11.03	11.03	491.839	5.65615e-10		1
363	E:/Veroeffentlichungen/Paperinpreparation/PyvsFTIR/pygcms/WWTP_Holfdorf_17082015_85x85_for_pygcms.0_or.csv	363	13	animal furs,natural polyamides	121.661	1	11.03	11.03	491.839	5.65615e-10		1
364	E:/Veroeffentlichungen/Paperinpreparation/PyvsFTIR/pygcms/WWTP_Holfdorf_17082015_85x85_for_pygcms.0_or.csv	364	13	animal furs,natural polyamides	121.661	1	11.03	11.03	491.839	5.65615e-10		1
365	E:/Veroeffentlichungen/Paperinpreparation/PyvsFTIR/pygcms/WWTP_Holfdorf_17082015_85x85_for_pygcms.0_or.csv	365	13	animal furs,natural polyamides	121.661	1	11.03	11.03	491.839	5.65615e-10		1
366	E:/Veroeffentlichungen/Paperinpreparation/PyvsFTIR/pygcms/WWTP_Holfdorf_17082015_85x85_for_pygcms.0_or.csv	366	13	animal furs,natural polyamides	121.661	1	11.03	11.03	491.839	5.65615e-10		1
367	E:/Veroeffentlichungen/Paperinpreparation/PyvsFTIR/pygcms/WWTP_Holfdorf_17082015_85x85_for_pygcms.0_or.csv	367	13	animal furs,natural polyamides	121.661	1	11.03	11.03	491.839	5.65615e-10		1
368	E:/Veroeffentlichungen/Paperinpreparation/PyvsFTIR/pygcms/WWTP_Holfdorf_17082015_85x85_for_pygcms.0_or.csv	368	13	animal furs,natural polyamides	121.661	1	11.03	11.03	491.839	5.65615e-10		1
369	E:/Veroeffentlichungen/Paperinpreparation/PyvsFTIR/pygcms/WWTP_Holfdorf_17082015_85x85_for_pygcms.0_or.csv	369	13	animal furs,natural polyamides	121.661	1	11.03	11.03	491.839	5.65615e-10		1
370	E:/Veroeffentlichungen/Paperinpreparation/PyvsFTIR/pygcms/WWTP_Holfdorf_17082015_85x85_for_pygcms.0_or.csv	370	13	animal furs,natural polyamides	121.661	1	11.03	11.03	491.839	5.65615e-10		1
371	E:/Veroeffentlichungen/Paperinpreparation/PyvsFTIR/pygcms/WWTP_Holfdorf_17082015_85x85_for_pygcms.0_or.csv	371	13	animal furs,natural polyamides	121.661	1	11.03	11.03	491.839	5.65615e-10		1
372	E:/Veroeffentlichungen/Paperinpreparation/PyvsFTIR/pygcms/WWTP_Holfdorf_17082015_85x85_for_pygcms.0_or.csv	372	13	animal furs,natural polyamides	121.661	1	11.03	11.03	491.839	5.65615e-10		1
373	E:/Veroeffentlichungen/Paperinpreparation/PyvsFTIR/pygcms/WWTP_Holfdorf_17082015_85x85_for_pygcms.0_or.csv	373	13	animal furs,natural polyamides	121.661	1	11.03	11.03	491.839	5.65615e-10		1
374	E:/Veroeffentlichungen/Paperinpreparation/PyvsFTIR/pygcms/WWTP_Holfdorf_17082015_85x85_for_pygcms.0_or.csv	374	13	animal furs,natural polyamides	121.661	1	11.03	11.03	491.839	5.65615e-10		1
375	E:/Veroeffentlichungen/Paperinpreparation/PyvsFTIR/pygcms/WWTP_Holfdorf_17082015_85x85_for_pygcms.0_or.csv	375	13	animal furs,natural polyamides	121.661	1	11.03	11.03	491.839	5.65615e-10		1
376	E:/Veroeffentlichungen/Paperinpreparation/PyvsFTIR/pygcms/WWTP_Holfdorf_17082015_85x85_for_pygcms.0_or.csv	376	13	animal furs,natural polyamides	121.661	1	11.03	11.03	491.839	5.65615e-10		1
377	E:/Veroeffentlichungen/Paperinpreparation/PyvsFTIR/pygcms/WWTP_Holfdorf_17082015_85x85_for_pygcms.0_or.csv	377	13	animal furs,natural polyamides	121.661	1	11.03	11.03	491.839	5.65615e-10		1
378	E:/Veroeffentlichungen/Paperinpreparation/PyvsFTIR/pygcms/WWTP_Holfdorf_17082015_85x85_for_pygcms.0_or.csv	378	13	animal furs,natural polyamides	121.661	1	11.03	11.03	491.839	5.65615e-10		1
379	E:/Veroeffentlichungen/Paperinpreparation/PyvsFTIR/pygcms/WWTP_Holfdorf_17082015_85x85_for_pygcms.0_or.csv	379	13	animal furs,natural polyamides	121.661	1	11.03	11.03	491.839	5.65615e-10		1
380	E:/Veroeffentlichungen/Paperinpreparation/PyvsFTIR/pygcms/WWTP_Holfdorf_17082015_85x85_for_pygcms.0_or.csv	380	13	animal furs,natural polyamides	121.661	1	11.03	11.03	491.839	5.65615e-10		1
381	E:/Veroeffentlichungen/Paperinpreparation/PyvsFTIR/pygcms/WWTP_Holfdorf_17082015_85x85_for_pygcms.0_or.csv	381	13	animal furs,natural polyamides	121.661	1	11.03	11.03	491.839	5.65615e-10		1
382	E:/Veroeffentlichungen/Paperinpreparation/PyvsFTIR/pygcms/WWTP_Holfdorf_17082015_85x85_for_pygcms.0_or.csv	382	13	animal furs,natural polyamides	121.661	1	11.03	11.03	491.839	5.65615e-10		1
383	E:/Veroeffentlichungen/Paperinpreparation/PyvsFTIR/pygcms/WWTP_Holfdorf_17082015_85x85_for_pygcms.0_or.csv	383	13	animal furs,natural polyamides	121.661	1	11.03	11.03	491.839	5.65615e-10		1
384	E:/Veroeffentlichungen/Paperinpreparation/PyvsFTIR/pygcms/WWTP_Holfdorf_17082015_85x85_for_pygcms.0_or.csv	384	13	animal furs,natural polyamides	121.661	1	11.03	11.03	491.839	5.65615e-10		1
385	E:/Veroeffentlichungen/Paperinpreparation/PyvsFTIR/pygcms/WWTP_Holfdorf_17082015_85x85_for_pygcms.0_or.csv	385	13	animal furs,natural polyamides	121.661	1	11.03	11.03	491.839	5.65615e-10		1
386	E:/Veroeffentlichungen/Paperinpreparation/PyvsFTIR/pygcms/WWTP_Holfdorf_17082015_85x85_for_pygcms.0_or.csv	386	13	animal furs,natural polyamides	121.661	1	11.03	11.03	491.839	5.65615e-10		1
387	E:/Veroeffentlichungen/Paperinpreparation/PyvsFTIR/pygcms/WWTP_Holfdorf_17082015_85x85_for_pygcms.0_or.csv	387	13	animal furs,natural polyamides	121.661	1	11.03	11.03	491.839	5.65615e-10		1
388	E:/Veroeffentlichungen/Paperinpreparation/PyvsFTIR/pygcms/WWTP_Holfdorf_17082015_85x85_for_pygcms.0_or.csv	388	13	animal furs,natural polyamides	121.661	1	11.03	11.03	491.839	5.65615e-10		1
389	E:/Veroeffentlichungen/Paperinpreparation/PyvsFTIR/pygcms/WWTP_Holfdorf_17082015_85x85_for_pygcms.0_or.csv	389	13	animal furs,natural polyamides	121.661	1	11.03	11.03	491.839	5.65615e-10		1
390	E:/Veroeffentlichungen/Paperinpreparation/PyvsFTIR/pygcms/WWTP_Holfdorf_17082015_85x85_for_pygcms.0_or.csv	390	13	animal furs,natural polyamides	121.661	1	11.03	11.03	491.839	5.65615e-10		1
391	E:/Veroeffentlichungen/Paperinpreparation/PyvsFTIR/pygcms/WWTP_Holfdorf_17082015_85x85_for_pygcms.0_or.csv	391	13	animal furs,natural polyamides	121.661	1	11.03	11.03	491.839	5.65615e-10		1
392	E:/Veroeffentlichungen/Paperinpreparation/PyvsFTIR/pygcms/WWTP_Holfdorf_17082015_85x85_for_pygcms.0_or.csv	392	13	animal furs,natural polyamides	121.661	1	11.03	11.03	491.839	5.65615e-10		1
393	E:/Veroeffentlichungen/Paperinpreparation/PyvsFTIR/pygcms/WWTP_Holfdorf_17082015_85x85_for_pygcms.0_or.csv	393	13	animal furs,natural polyamides	121.661	1	11.03	11.03	491.839	5.65615e-10		1
394	E:/Veroeffentlichungen/Paperinpreparation/PyvsFTIR/pygcms/WWTP_Holfdorf_17082015_85x85_for_pygcms.0_or.csv	394	13	animal furs,natural polyamides	121.661	1	11.03	11.03	491.839	5.65615e-10		1
395	E:/Veroeffentlichungen/Paperinpreparation/PyvsFTIR/pygcms/WWTP_Holfdorf_17082015_85x85_for_pygcms.0_or.csv	395	13	animal furs,natural polyamides	121.661	1	11.03	11.03	491.839	5.65615e-10		1
396	E:/Veroeffentlichungen/Paperinpreparation/PyvsFTIR/pygcms/WWTP_Holfdorf_17082015_85x85_for_pygcms.0_or.csv	396	13	animal furs,natural polyamides	121.661	1	11.03	11.03	491.839	5.65615e-10		1
397	E:/Veroeffentlichungen/Paperinpreparation/PyvsFTIR/pygcms/WWTP_Holfdorf_17082015_85x85_for_pygcms.0_or.csv	397	13	animal furs,natural polyamides	121.661	1	11.03	11.03	491.839	5.65615e-10		1
398	E:/Veroeffentlichungen/Paperinpreparation/PyvsFTIR/pygcms/WWTP_Holfdorf_17082015_85x85_for_pygcms.0_or.csv	398	13	animal furs,natural polyamides	121.661	1	11.03	11.03	491.839	5.65615e-10		1
399	E:/Veroeffentlichungen/Paperinpreparation/PyvsFTIR/pygcms/WWTP_Holfdorf_17082015_85x85_for_pygcms.0_or.csv	399	13	animal furs,natural polyamides	121.661	1	11.03	11.03	491.839	5.65615e-10		1
400	E:/Veroeffentlichungen/Paperinpreparation/PyvsFTIR/pygcms/WWTP_Holfdorf_17082015_85x85_for_pygcms.0_or.csv	400	13	animal furs,natural polyamides	121.661	1	11.03	11.03	491.839	5.65615e-10		1
401	E:/Veroeffentlichungen/Paperinpreparation/PyvsFTIR/pygcms/WWTP_Holfdorf_17082015_85x85_for_pygcms.0_or.csv	401	13	animal furs,natural polyamides	121.661	1	11.03	11.03	491.839	5.65615e-10		1
402	E:/Veroeffentlichungen/Paperinpreparation/PyvsFTIR/pygcms/WWTP_Holfdorf_17082015_85x85_for_pygcms.0_or.csv	402	13	animal furs,natural polyamides	121.661	1	11.03	11.03	491.839	5.65615e-10		1
403	E:/Veroeffentlichungen/Paperinpreparation/PyvsFTIR/pygcms/WWTP_Holfdorf_17082015_85x85_for_pygcms.0_or.csv	403	13	animal furs,natural polyamides	121.661	1	11.03	11.03	491.839	5.65615e-10		1
404	E:/Veroeffentlichungen/Paperinpreparation/PyvsFTIR/pygcms/WWTP_Holfdorf_17082015_85x85_for_pygcms.0_or.csv	404	13	animal furs,natural polyamides	121.661	1	11.03	11.03	491.839	5.65615e-10		1
405	E:/Veroeffentlichungen/Paperinpreparation/PyvsFTIR/pygcms/WWTP_Holfdorf_17082015_85x85_for_pygcms.0_or.csv	405	13	animal furs,natural polyamides	121.661	1	11.03	11.03	491.839	5.65615e-10		1
406	E:/Veroeffentlichungen/Paperinpreparation/PyvsFTIR/pygcms/WWTP_Holfdorf_17082015_85x85_for_pygcms.0_or.csv	406	13	animal furs,natural polyamides	121.661	1	11.03	11.03	491.839	5.65615e-10		1
407	E:/Veroeffentlichungen/Paperinpreparation/PyvsFTIR/pygcms/WWTP_Holfdorf_17082015_85x85_for_pygcms.0_or.csv	407	13	animal furs,natural polyamides	121.661	1	11.03	11.03	491.839	5.65615e-10		1
408	E:/Veroeffentlichungen/Paperinpreparation/PyvsFTIR/pygcms/WWTP_Holfdorf_17082015_85x85_for_pygcms.0_or.csv	408	13	animal furs,natural polyamides	121.661	1	11.03	11.03	491.839	5.65615e-10		1
409	E:/Veroeffentlichungen/Paperinpreparation/PyvsFTIR/pygcms/WWTP_Holfdorf_17082015_85x85_for_pygcms.0_or.csv	409	13	animal furs,natural polyamides	121.661	1	11.03	11.03	491.839	5.65615e-10		1
410	E:/Veroeffentlichungen/Paperinpreparation/PyvsFTIR/pygcms/WWTP_Holfdorf_17082015_85x85_for_pygcms.0_or.csv	410	13	animal furs,natural polyamides	121.661	1	11.03	11.03	491.839	5.65615e-10		1
411	E:/Veroeffentlichungen/Paperinpreparation/PyvsFTIR/pygcms/WWTP_Holfdorf_17082015_85x85_for_pygcms.0_or.csv	411	13	animal furs,natural polyamides	121.661	1	11.03	11.03	491.839	5.65615e-10		1
412	E:/Veroeffentlichungen/Paperinpreparation/PyvsFTIR/pygcms/WWTP_Holfdorf_17082015_85x85_for_pygcms.0_or.csv	412	13	animal furs,natural polyamides	121.661	1	11.03	11.03	491.839	5.65615e-10		1
413	E:/Veroeffentlichungen/Paperinpreparation/PyvsFTIR/pygcms/WWTP_Holfdorf_17082015_85x85_for_pygcms.0_or.csv	413	13	animal furs,natural polyamides	121.661	1	11.03	11.03	491.839	5.65615e-10		1
414	E:/Veroeffentlichungen/Paperinpreparation/PyvsFTIR/pygcms/WWTP_Holfdorf_17082015_85x85_for_pygcms.0_or.csv	414	13	animal furs,natural polyamides	121.661	1	11.03	11.03	491.839	5.65615e-10		1
415	E:/Veroeffentlichungen/Paperinpreparation/PyvsFTIR/pygcms/WWTP_Holfdorf_17082015_85x85_for_pygcms.0_or.csv	415	13	animal furs,natural polyamides	121.661	1	11.03	11.03	491.839	5.65615e-10		1
416	E:/Veroeffentlichungen/Paperinpreparation/PyvsFTIR/pygcms/WWTP_Holfdorf_17082015_85x85_for_pygcms.0_or.csv	416	13	animal furs,natural polyamides	121.661	1	11.03	11.03	491.839	5.65615e-10		1
417	E:/Veroeffentlichungen/Paperinpreparation/PyvsFTIR/pygcms/WWTP_Holfdorf_17082015_85x85_for_pygcms.0_or.csv	417	13	animal furs,natural polyamides	121.661	1	11.03	11.03	491.839	5.65615e-10		1
418	E:/Veroeffentlichungen/Paperinpreparation/PyvsFTIR/pygcms/WWTP_Holfdorf_17082015_85x85_for_pygcms.0_or.csv	418	13	animal furs,natural polyamides	121.661	1	11.03	11.03	491.839	5.65615e-10		1
419	E:/Veroeffentlichungen/Paperinpreparation/PyvsFTIR/pygcms/WWTP_Holfdorf_17082015_85x85_for_pygcms.0_or.csv	419	13	animal furs,natural polyamides	121.661	1	11.03	11.03	491.839	5.65615e-10		1
420	E:/Veroeffentlichungen/Paperinpreparation/PyvsFTIR/pygcms/WWTP_Holfdorf_17082015_85x85_for_pygcms.0_or.csv	420	13	animal furs,natural polyamides	121.661	1	11.03	11.03	491.839	5.65615e-10		1
421	E:/Veroeffentlichungen/Paperinpreparation/PyvsFTIR/pygcms/WWTP_Holfdorf_17082015_85x85_for_pygcms.0_or.csv	421	13	animal furs,natural polyamides	121.661	1	11.03	11.03	491.839	5.65615e-10		1
422	E:/Veroeffentlichungen/Paperinpreparation/PyvsFTIR/pygcms/WWTP_Holfdorf_17082015_85x85_for_pygcms.0_or.csv	422	13	animal furs,natural polyamides	121.661	1	11.03	11.03	491.839	5.65615e-10		1
423	E:/Veroeffentlichungen/Paperinpreparation/PyvsFTIR/pygcms/WWTP_Holfdorf_17082015_85x85_for_pygcms.0_or.csv	423	13	animal furs,natural polyamides	121.661	1	11.03	11.03	491.839	5.65615e-10		1
424	E:/Veroeffentlichungen/Paperinpreparation/PyvsFTIR/pygcms/WWTP_Holfdorf_17082015_85x85_for_pygcms.0_or.csv	424	13	animal furs,natural polyamides	121.661	1	11.03	11.03	491.839	5.65615e-10		1
425	E:/Veroeffentlichungen/Paperinpreparation/PyvsFTIR/pygcms/WWTP_Holfdorf_17082015_85x85_for_pygcms.0_or.csv	425	13	animal furs,natural polyamides	121.661	1	11.03	11.03	491.839	5.65615e-10		1
426	E:/Veroeffentlichungen/Paperinpreparation/PyvsFTIR/pygcms/WWTP_Holfdorf_17082015_85x85_for_pygcms.0_or.csv	426	13	animal furs,natural polyamides	121.661	1	11.03	11.03	491.839	5.65615e-10		1
427	E:/Veroeffentlichungen/Paperinpreparation/PyvsFTIR/pygcms/WWTP_Holfdorf_17082015_85x85_for_pygcms.0_or.csv	427	13	animal furs,natural polyamides	121.661	1	11.03	11.03	491.839	5.65615e-10		1
428	E:/Veroeffentlichungen/Paperinpreparation/PyvsFTIR/pygcms/WWTP_Holfdorf_17082015_85x85_for_pygcms.0_or.csv	428	13	animal furs,natural polyamides	121.661	1	11.03	11.03	491.839	5.65615e-10		1
429	E:/Veroeffentlichungen/Paperinpreparation/PyvsFTIR/pygcms/WWTP_Holfdorf_17082015_85x85_for_pygcms.0_or.csv	429	13	animal furs,natural polyamides	121.661	1	11.03	11.03	491.839	5.65615e-10		1
430	E:/Veroeffentlichungen/Paperinpreparation/PyvsFTIR/pygcms/WWTP_Holfdorf_17082015_85x85_for_pygcms.0_or.csv	430	13	animal furs,natural polyamides	121.661	1	11.03	11.03	491.839	5.65615e-10		1
431	E:/Veroeffentlichungen/Paperinpreparation/PyvsFTIR/pygcms/WWTP_Holfdorf_17082015_85x85_for_pygcms.0_or.csv	431	13	animal furs,natural polyamides	121.661	1	11.03	11.03	491.839	5.65615e-10		1
432	E:/Veroeffentlichungen/Paperinpreparation/PyvsFTIR/pygcms/WWTP_Holfdorf_17082015_85x85_for_pygcms.0_or.csv	432	13	animal furs,natural polyamides	121.661	1	11.03	11.03	491.839	5.65615e-10		1
433	E:/Veroeffentlichungen/Paperinpreparation/PyvsFTIR/pygcms/WWTP_Holfdorf_17082015_85x85_for_pygcms.0_or.csv	433	13	animal furs,natural polyamides	121.661	1	11.03	11.03	491.839	5.65615e-10		1
434	E:/Veroeffentlichungen/Paperinpreparation/PyvsFTIR/pygcms/WWTP_Holfdorf_17082015_85x85_for_pygcms.0_or.csv	434	13	animal furs,natural polyamides	121.661	1	11.03	11.03	491.839	5.65615e-10		1
435	E:/Veroeffentlichungen/Paperinpreparation/PyvsFTIR/pygcms/WWTP_Holfdorf_17082015_85x85_for_pygcms.0_or.csv	435	13	animal furs,natural polyamides	121.661	1	11.03	11.03	491.839	5.65615e-10		1
436	E:/Veroeffentlichungen/Paperinpreparation/PyvsFTIR/pygcms/WWTP_Holfdorf_17082015_85x85_for_pygcms.0_or.csv	436	13	animal furs,natural polyamides	121.661	1	11.03	11.03	491.839	5.65615e-10		1
437	E:/Veroeffentlichungen/Paperinpreparation/PyvsFTIR/pygcms/WWTP_Holfdorf_17082015_85x85_for_pygcms.0_or.csv	437	13	animal furs,natural polyamides	121.661	1	11.03	11.03	491.839	5.65615e-10		1
1	E:/Veroeffentlichungen/Paperinpreparation/PyvsFTIR/pygcms/WWTP_Holfdorf_17082015_85x85_for_pygcms.0_or.csv	1	14	cellulose,plant fibres	365713	1.69311	1040.86	614.762	1.44179e+08	0.000223478		1
2	E:/Veroeffentlichungen/Paperinpreparation/PyvsFTIR/pygcms/WWTP_Holfdorf_17082015_85x85_for_pygcms.0_or.csv	2	14	cellulose,plant fibres	314858	2.51831	1445.31	573.921	1.74487e+08	0.000270454		1
3	E:/Veroeffentlichungen/Paperinpreparation/PyvsFTIR/pygcms/WWTP_Holfdorf_17082015_85x85_for_pygcms.0_or.csv	3	14	cellulose,plant fibres	213758	1.22374	1184.12	967.626	4.06357e+08	0.000629853		1
4	E:/Veroeffentlichungen/Paperinpreparation/PyvsFTIR/pygcms/WWTP_Holfdorf_17082015_85x85_for_pygcms.0_or.csv	4	14	cellulose,plant fibres	163147	2.4324	1381.04	567.769	1.63172e+08	0.000252917		1
5	E:/Veroeffentlichungen/Paperinpreparation/PyvsFTIR/pygcms/WWTP_Holfdorf_17082015_85x85_for_pygcms.0_or.csv	5	14	cellulose,plant fibres	159376	2.23433	1416.4	633.926	2.08622e+08	0.000323364		1
6	E:/Veroeffentlichungen/Paperinpreparation/PyvsFTIR/pygcms/WWTP_Holfdorf_17082015_85x85_for_pygcms.0_or.csv	6	14	cellulose,plant fibres	145750	1.10529	552.822	500.161	5.06876e+07	7.85659e-05		1
7	E:/Veroeffentlichungen/Paperinpreparation/PyvsFTIR/pygcms/WWTP_Holfdorf_17082015_85x85_for_pygcms.0_or.csv	7	14	cellulose,plant fibres	143073	2.34151	864.642	369.267	4.32131e+07	6.69802e-05		1
8	E:/Veroeffentlichungen/Paperinpreparation/PyvsFTIR/pygcms/WWTP_Holfdorf_17082015_85x85_for_pygcms.0_or.csv	8	14	cellulose,plant fibres	138815	2.5491	966.935	379.324	5.09934e+07	7.90398e-05		1
9	E:/Veroeffentlichungen/Paperinpreparation/PyvsFTIR/pygcms/WWTP_Holfdorf_17082015_85x85_for_pygcms.0_or.csv	9	14	cellulose,plant fibres	106940	3.64119	1011.52	277.798	2.86108e+07	4.43467e-05		1
10	E:/Veroeffentlichungen/Paperinpreparation/PyvsFTIR/pygcms/WWTP_Holfdorf_17082015_85x85_for_pygcms.0_or.csv	10	14	cellulose,plant fibres	104020	1.99361	716.95	359.624	3.39847e+07	5.26763e-05		1
11	E:/Veroeffentlichungen/Paperinpreparation/PyvsFTIR/pygcms/WWTP_Holfdorf_17082015_85x85_for_pygcms.0_or.csv	11	14	cellulose,plant fibres	98910.3	2.83557	706.781	249.256	1.60943e+07	2.49462e-05		1
12	E:/Veroeffentlichungen/Paperinpreparation/PyvsFTIR/pygcms/WWTP_Holfdorf_17082015_85x85_for_pygcms.0_or.csv	12	14	cellulose,plant fibres	96112.1	1.90675	592.959	310.979	2.10176e+07	3.25772e-05		1
13	E:/Veroeffentlichungen/Paperinpreparation/PyvsFTIR/pygcms/WWTP_Holfdorf_17082015_85x85_for_pygcms.0_or.csv	13	14	cellulose,plant fibres	93800.6	2.48021	752.792	303.52	2.54182e+07	3.93983e-05		1
14	E:/Veroeffentlichungen/Paperinpreparation/PyvsFTIR/pygcms/WWTP_Holfdorf_17082015_85x85_for_pygcms.0_or.csv	14	14	cellulose,plant fibres	91367.3	2.66945	905.334	339.147	3.81664e+07	5.91579e-05		1
15	E:/Veroeffentlichungen/Paperinpreparation/PyvsFTIR/pygcms/WWTP_Holfdorf_17082015_85x85_for_pygcms.0_or.csv	15	14	cellulose,plant fibres	83824.4	1.47924	711.414	480.933	6.03098e+07	9.34801e-05		1
16	E:/Veroeffentlichungen/Paperinpreparation/PyvsFTIR/pygcms/WWTP_Holfdorf_17082015_85x85_for_pygcms.0_or.csv	16	14	cellulose,plant fibres	83216.1	1.65667	783.363	472.855	6.41971e+07	9.95056e-05		1
17	E:/Veroeffentlichungen/Paperinpreparation/PyvsFTIR/pygcms/WWTP_Holfdorf_17082015_85x85_for_pygcms.0_or.csv	17	14	cellulose,plant fibres	82242.8	2.06684	711.841	344.411	3.0948e+07	4.79694e-05		1
18	E:/Veroeffentlichungen/Paperinpreparation/PyvsFTIR/pygcms/WWTP_Holfdorf_17082015_85x85_for_pygcms.0_or.csv	18	14	cellulose,plant fibres	80296.2	1.54719	513.221	331.712	2.06977e+07	3.20815e-05		1
19	E:/Veroeffentlichungen/Paperinpreparation/PyvsFTIR/pygcms/WWTP_Holfdorf_17082015_85x85_for_pygcms.0_or.csv	19	14	cellulose,plant fibres	74699.8	1.55641	643.154	413.228	4.02523e+07	6.23911e-05		1
20	E:/Veroeffentlichungen/Paperinpreparation/PyvsFTIR/pygcms/WWTP_Holfdorf_17082015_85x85_for_pygcms.0_or.csv	20	14	cellulose,plant fibres	71658.3	1.60387	495.737	309.088	1.73585e+07	2.69057e-05		1
21	E:/Veroeffentlichungen/Paperinpreparation/PyvsFTIR/pygcms/WWTP_Holfdorf_17082015_85x85_for_pygcms.0_or.csv	21	14	cellulose,plant fibres	71536.6	2.31218	688.205	297.644	2.23464e+07	3.46369e-05		1
22	E:/Veroeffentlichungen/Paperinpreparation/PyvsFTIR/pygcms/WWTP_Holfdorf_17082015_85x85_for_pygcms.0_or.csv	22	14	cellulose,plant fibres	66305.2	9.75824	1127.06	115.498	5.51053e+06	8.54132e-06		1
23	E:/Veroeffentlichungen/Paperinpreparation/PyvsFTIR/pygcms/WWTP_Holfdorf_17082015_85x85_for_pygcms.0_or.csv	23	14	cellulose,plant fibres	63628.7	2.23226	611.544	273.957	1.68224e+07	2.60747e-05		1
24	E:/Veroeffentlichungen/Paperinpreparation/PyvsFTIR/pygcms/WWTP_Holfdorf_17082015_85x85_for_pygcms.0_or.csv	24	14	cellulose,plant fibres	62412	1.45797	577.892	396.368	3.32766e+07	5.15788e-05		1
25	E:/Veroeffentlichungen/Paperinpreparation/PyvsFTIR/pygcms/WWTP_Holfdorf_17082015_85x85_for_pygcms.0_or.csv	25	14	cellulose,plant fibres	61195.4	5.6903	873.322	153.476	7.53962e+06	1.16864e-05		1
26	E:/Veroeffentlichungen/Paperinpreparation/PyvsFTIR/pygcms/WWTP_Holfdorf_17082015_85x85_for_pygcms.0_or.csv	26	14	cellulose,plant fibres	59127.2	1.28472	408.259	317.78	1.51108e+07	2.34217e-05		1
27	E:/Veroeffentlichungen/Paperinpreparation/PyvsFTIR/pygcms/WWTP_Holfdorf_17082015_85x85_for_pygcms.0_or.csv	27	14	cellulose,plant fibres	56085.7	3.57854	606.951	169.609	6.39949e+06	9.91922e-06		1
28	E:/Veroeffentlichungen/Paperinpreparation/PyvsFTIR/pygcms/WWTP_Holfdorf_17082015_85x85_for_pygcms.0_or.csv	28	14	cellulose,plant fibres	56085.7	1.79077	492.536	275.041	1.36562e+07	2.11671e-05		1
29	E:/Veroeffentlichungen/Paperinpreparation/PyvsFTIR/pygcms/WWTP_Holfdorf_17082015_85x85_for_pygcms.0_or.csv	29	14	cellulose,plant fibres	54747.4	1.08276	483.436	446.487	3.53226e+07	5.47501e-05		1
30	E:/Veroeffentlichungen/Paperinpreparation/PyvsFTIR/pygcms/WWTP_Holfdorf_17082015_85x85_for_pygcms.0_or.csv	30	14	cellulose,plant fibres	54625.7	2.43477	733.308	301.181	2.43803e+07	3.77895e-05		1
31	E:/Veroeffentlichungen/Paperinpreparation/PyvsFTIR/pygcms/WWTP_Holfdorf_17082015_85x85_for_pygcms.0_or.csv	31	14	cellulose,plant fibres	51462.6	6.91547	756.902	109.451	3.32333e+06	5.15116e-06		1
32	E:/Veroeffentlichungen/Paperinpreparation/PyvsFTIR/pygcms/WWTP_Holfdorf_17082015_85x85_for_pygcms.0_or.csv	32	14	cellulose,plant fibres	51097.6	1.11552	391.215	350.702	1.76356e+07	2.73352e-05		1
33	E:/Veroeffentlichungen/Paperinpreparation/PyvsFTIR/pygcms/WWTP_Holfdorf_17082015_85x85_for_pygcms.0_or.csv	33	14	cellulose,plant fibres	50002.6	3.51218	592.446	168.683	6.17856e+06	9.57677e-06		1
34	E:/Veroeffentlichungen/Paperinpreparation/PyvsFTIR/pygcms/WWTP_Holfdorf_17082015_85x85_for_pygcms.0_or.csv	34	14	cellulose,plant fibres	47447.8	2.50606	508.458	202.891	7.67145e+06	1.18908e-05		1
35	E:/Veroeffentlichungen/Paperinpreparation/PyvsFTIR/pygcms/WWTP_Holfdorf_17082015_85x85_for_pygcms.0_or.csv	35	14	cellulose,plant fibres	46839.4	5.04705	635.159	125.848	3.68697e+06	5.7148e-06		1
36	E:/Veroeffentlichungen/Paperinpreparation/PyvsFTIR/pygcms/WWTP_Holfdorf_17082015_85x85_for_pygcms.0_or.csv	36	14	cellulose,plant fibres	46231.1	4.77164	518.527	108.668	2.24427e+06	3.47862e-06		1
37	E:/Veroeffentlichungen/Paperinpreparation/PyvsFTIR/pygcms/WWTP_Holfdorf_17082015_85x85_for_pygcms.0_or.csv	37	14	cellulose,plant fibres	45622.8	2.39025	552.492	231.144	1.0819e+07	1.67695e-05		1
38	E:/Veroeffentlichungen/Paperinpreparation/PyvsFTIR/pygcms/WWTP_Holfdorf_17082015_85x85_for_pygcms.0_or.csv	38	14	cellulose,plant fibres	43311.3	1.23355	423.759	343.529	1.83292e+07	2.84102e-05		1
39	E:/Veroeffentlichungen/Paperinpreparation/PyvsFTIR/pygcms/WWTP_Holfdorf_17082015_85x85_for_pygcms.0_or.csv	39	14	cellulose,plant fibres	42703	1.59113	352.443	221.505	6.33798e+06	9.82387e-06		1
40	E:/Veroeffentlichungen/Paperinpreparation/PyvsFTIR/pygcms/WWTP_Holfdorf_17082015_85x85_for_pygcms.0_or.csv	40	14	cellulose,plant fibres	42581.3	1.21721	296.992	243.994	6.48038e+06	1.00446e-05		1
41	E:/Veroeffentlichungen/Paperinpreparation/PyvsFTIR/pygcms/WWTP_Holfdorf_17082015_85x85_for_pygcms.0_or.csv	41	14	cellulose,plant fibres	42094.7	1.60509	394.621	245.856	8.74258e+06	1.3551e-05		1
42	E:/Veroeffentlichungen/Paperinpreparation/PyvsFTIR/pygcms/WWTP_Holfdorf_17082015_85x85_for_pygcms.0_or.csv	42	14	cellulose,plant fibres	41973	2.30979	406.766	176.105	4.62368e+06	7.1667e-06		1
43	E:/Veroeffentlichungen/Paperinpreparation/PyvsFTIR/pygcms/WWTP_Holfdorf_17082015_85x85_for_pygcms.0_or.csv	43	14	cellulose,plant fibres	41243	3.76524	563.718	149.716	4.63124e+06	7.17842e-06		1
44	E:/Veroeffentlichungen/Paperinpreparation/PyvsFTIR/pygcms/WWTP_Holfdorf_17082015_85x85_for_pygcms.0_or.csv	44	14	cellulose,plant fibres	40999.7	5.28151	732.063	138.609	5.15497e+06	7.9902e-06		1
45	E:/Veroeffentlichungen/Paperinpreparation/PyvsFTIR/pygcms/WWTP_Holfdorf_17082015_85x85_for_pygcms.0_or.csv	45	14	cellulose,plant fibres	40391.4	2.27548	596.028	261.935	1.49882e+07	2.32318e-05		1
46	E:/Veroeffentlichungen/Paperinpreparation/PyvsFTIR/pygcms/WWTP_Holfdorf_17082015_85x85_for_pygcms.0_or.csv	46	14	cellulose,plant fibres	40148.1	2.37344	470.297	198.15	6.76794e+06	1.04903e-05		1
47	E:/Veroeffentlichungen/Paperinpreparation/PyvsFTIR/pygcms/WWTP_Holfdorf_17082015_85x85_for_pygcms.0_or.csv	47	14	cellulose,plant fibres	39904.8	2.25963	495.491	219.28	8.73234e+06	1.35351e-05		1
48	E:/Veroeffentlichungen/Paperinpreparation/PyvsFTIR/pygcms/WWTP_Holfdorf_17082015_85x85_for_pygcms.0_or.csv	48	14	cellulose,plant fibres	39783.1	1.24694	450.073	360.942	2.14909e+07	3.33109e-05		1
49	E:/Veroeffentlichungen/Paperinpreparation/PyvsFTIR/pygcms/WWTP_Holfdorf_17082015_85x85_for_pygcms.0_or.csv	49	14	cellulose,plant fibres	39053.1	2.21007	425.621	192.583	5.78566e+06	8.96778e-06		1
50	E:/Veroeffentlichungen/Paperinpreparation/PyvsFTIR/pygcms/WWTP_Holfdorf_17082015_85x85_for_pygcms.0_or.csv	50	14	cellulose,plant fibres	39053.1	1.83724	348.799	189.85	4.60778e+06	7.14205e-06		1
51	E:/Veroeffentlichungen/Paperinpreparation/PyvsFTIR/pygcms/WWTP_Holfdorf_17082015_85x85_for_pygcms.0_or.csv	51	14	cellulose,plant fibres	37593.2	1.63388	365.325	223.594	6.69415e+06	1.03759e-05		1
52	E:/Veroeffentlichungen/Paperinpreparation/PyvsFTIR/pygcms/WWTP_Holfdorf_17082015_85x85_for_pygcms.0_or.csv	52	14	cellulose,plant fibres	36863.3	4.18221	629.58	150.538	5.22925e+06	8.10533e-06		1
53	E:/Veroeffentlichungen/Paperinpreparation/PyvsFTIR/pygcms/WWTP_Holfdorf_17082015_85x85_for_pygcms.0_or.csv	53	14	cellulose,plant fibres	36254.9	1.25642	455.58	362.602	2.19544e+07	3.40294e-05		1
54	E:/Veroeffentlichungen/Paperinpreparation/PyvsFTIR/pygcms/WWTP_Holfdorf_17082015_85x85_for_pygcms.0_or.csv	54	14	cellulose,plant fibres	35768.3	2.836	539.569	190.257	7.15855e+06	1.10957e-05		1
55	E:/Veroeffentlichungen/Paperinpreparation/PyvsFTIR/pygcms/WWTP_Holfdorf_17082015_85x85_for_pygcms.0_or.csv	55	14	cellulose,plant fibres	33943.4	2.32758	420.444	180.635	5.02818e+06	7.79368e-06		1
56	E:/Veroeffentlichungen/Paperinpreparation/PyvsFTIR/pygcms/WWTP_Holfdorf_17082015_85x85_for_pygcms.0_or.csv	56	14	cellulose,plant fibres	33943.4	5.12376	533.56	104.134	2.12065e+06	3.28701e-06		1
57	E:/Veroeffentlichungen/Paperinpreparation/PyvsFTIR/pygcms/WWTP_Holfdorf_17082015_85x85_for_pygcms.0_or.csv	57	14	cellulose,plant fibres	33943.4	2.05477	292.035	142.125	2.16209e+06	3.35124e-06		1
58	E:/Veroeffentlichungen/Paperinpreparation/PyvsFTIR/pygcms/WWTP_Holfdorf_17082015_85x85_for_pygcms.0_or.csv	58	14	cellulose,plant fibres	33456.7	1.45607	375.668	258.001	9.16522e+06	1.42061e-05		1
59	E:/Veroeffentlichungen/Paperinpreparation/PyvsFTIR/pygcms/WWTP_Holfdorf_17082015_85x85_for_pygcms.0_or.csv	59	14	cellulose,plant fibres	33335.1	1.88807	354.508	187.762	4.58078e+06	7.10021e-06		1
60	E:/Veroeffentlichungen/Paperinpreparation/PyvsFTIR/pygcms/WWTP_Holfdorf_17082015_85x85_for_pygcms.0_or.csv	60	14	cellulose,plant fibres	32848.4	2.75514	431.441	156.595	3.87768e+06	6.01041e-06		1
61	E:/Veroeffentlichungen/Paperinpreparation/PyvsFTIR/pygcms/WWTP_Holfdorf_17082015_85x85_for_pygcms.0_or.csv	61	14	cellulose,plant fibres	32605.1	1.98193	309.627	156.225	2.76973e+06	4.29308e-06		1
62	E:/Veroeffentlichungen/Paperinpreparation/PyvsFTIR/pygcms/WWTP_Holfdorf_17082015_85x85_for_pygcms.0_or.csv	62	14	cellulose,plant fibres	32483.5	2.15329	439.542	204.126	6.71263e+06	1.04046e-05		1
63	E:/Veroeffentlichungen/Paperinpreparation/PyvsFTIR/pygcms/WWTP_Holfdorf_17082015_85x85_for_pygcms.0_or.csv	63	14	cellulose,plant fibres	32361.8	1.33911	309.037	230.778	6.03249e+06	9.35037e-06		1
64	E:/Veroeffentlichungen/Paperinpreparation/PyvsFTIR/pygcms/WWTP_Holfdorf_17082015_85x85_for_pygcms.0_or.csv	64	14	cellulose,plant fibres	32118.5	1.50824	420.444	278.765	1.19751e+07	1.85615e-05		1
65	E:/Veroeffentlichungen/Paperinpreparation/PyvsFTIR/pygcms/WWTP_Holfdorf_17082015_85x85_for_pygcms.0_or.csv	65	14	cellulose,plant fibres	30780.2	3.95826	442.439	111.776	2.02604e+06	3.14037e-06		1
66	E:/Veroeffentlichungen/Paperinpreparation/PyvsFTIR/pygcms/WWTP_Holfdorf_17082015_85x85_for_pygcms.0_or.csv	66	14	cellulose,plant fibres	30536.9	2.15551	372.089	172.622	4.06383e+06	6.29894e-06		1
67	E:/Veroeffentlichungen/Paperinpreparation/PyvsFTIR/pygcms/WWTP_Holfdorf_17082015_85x85_for_pygcms.0_or.csv	67	14	cellulose,plant fibres	30415.2	1.12893	268.598	237.922	5.57274e+06	8.63774e-06		1
68	E:/Veroeffentlichungen/Paperinpreparation/PyvsFTIR/pygcms/WWTP_Holfdorf_17082015_85x85_for_pygcms.0_or.csv	68	14	cellulose,plant fibres	30415.2	1.8457	352.443	190.953	4.7102e+06	7.30081e-06		1
69	E:/Veroeffentlichungen/Paperinpreparation/PyvsFTIR/pygcms/WWTP_Holfdorf_17082015_85x85_for_pygcms.0_or.csv	69	14	cellulose,plant fibres	29441.9	2.53324	401.043	158.312	3.68398e+06	5.71017e-06		1
70	E:/Veroeffentlichungen/Paperinpreparation/PyvsFTIR/pygcms/WWTP_Holfdorf_17082015_85x85_for_pygcms.0_or.csv	70	14	cellulose,plant fibres	29320.3	2.28612	419.285	183.405	5.16926e+06	8.01236e-06		1
71	E:/Veroeffentlichungen/Paperinpreparation/PyvsFTIR/pygcms/WWTP_Holfdorf_17082015_85x85_for_pygcms.0_or.csv	71	14	cellulose,plant fibres	28955.3	2.18762	379.855	173.638	4.19764e+06	6.50634e-06		1
72	E:/Veroeffentlichungen/Paperinpreparation/PyvsFTIR/pygcms/WWTP_Holfdorf_17082015_85x85_for_pygcms.0_or.csv	72	14	cellulose,plant fibres	28955.3	1.27562	251.523	197.176	3.58412e+06	5.55538e-06		1
73	E:/Veroeffentlichungen/Paperinpreparation/PyvsFTIR/pygcms/WWTP_Holfdorf_17082015_85x85_for_pygcms.0_or.csv	73	14	cellulose,plant fibres	28833.6	1.91314	320.63	167.594	3.30078e+06	5.1162e-06		1
74	E:/Veroeffentlichungen/Paperinpreparation/PyvsFTIR/pygcms/WWTP_Holfdorf_17082015_85x85_for_pygcms.0_or.csv	74	14	cellulose,plant fibres	28590.3	4.66074	572.286	122.789	3.16246e+06	4.90182e-06		1
75	E:/Veroeffentlichungen/Paperinpreparation/PyvsFTIR/pygcms/WWTP_Holfdorf_17082015_85x85_for_pygcms.0_or.csv	75	14	cellulose,plant fibres	28103.7	4.25604	422.753	99.33	1.52878e+06	2.3696e-06		1
76	E:/Veroeffentlichungen/Paperinpreparation/PyvsFTIR/pygcms/WWTP_Holfdorf_17082015_85x85_for_pygcms.0_or.csv	76	14	cellulose,plant fibres	27617	1.93987	384.787	198.357	5.54898e+06	8.60092e-06		1
77	E:/Veroeffentlichungen/Paperinpreparation/PyvsFTIR/pygcms/WWTP_Holfdorf_17082015_85x85_for_pygcms.0_or.csv	77	14	cellulose,plant fibres	27008.7	2.01687	372.089	184.488	4.64173e+06	7.19469e-06		1
78	E:/Veroeffentlichungen/Paperinpreparation/PyvsFTIR/pygcms/WWTP_Holfdorf_17082015_85x85_for_pygcms.0_or.csv	78	14	cellulose,plant fibres	27008.7	5.27329	509.892	96.6933	1.7473e+06	2.70831e-06		1
79	E:/Veroeffentlichungen/Paperinpreparation/PyvsFTIR/pygcms/WWTP_Holfdorf_17082015_85x85_for_pygcms.0_or.csv	79	14	cellulose,plant fibres	26765.4	1.40669	331.818	235.885	6.76702e+06	1.04889e-05		1
80	E:/Veroeffentlichungen/Paperinpreparation/PyvsFTIR/pygcms/WWTP_Holfdorf_17082015_85x85_for_pygcms.0_or.csv	80	14	cellulose,plant fibres	26643.7	2.47466	320.63	129.565	1.97277e+06	3.0578e-06		1
81	E:/Veroeffentlichungen/Paperinpreparation/PyvsFTIR/pygcms/WWTP_Holfdorf_17082015_85x85_for_pygcms.0_or.csv	81	14	cellulose,plant fibres	26522.1	1.46666	244.906	166.982	2.50285e+06	3.87941e-06		1
82	E:/Veroeffentlichungen/Paperinpreparation/PyvsFTIR/pygcms/WWTP_Holfdorf_17082015_85x85_for_pygcms.0_or.csv	82	14	cellulose,plant fibres	26278.8	3.61212	463.785	128.397	2.80235e+06	4.34364e-06		1
83	E:/Veroeffentlichungen/Paperinpreparation/PyvsFTIR/pygcms/WWTP_Holfdorf_17082015_85x85_for_pygcms.0_or.csv	83	14	cellulose,plant fibres	25548.8	2.64923	387.309	146.197	3.03409e+06	4.70284e-06		1
84	E:/Veroeffentlichungen/Paperinpreparation/PyvsFTIR/pygcms/WWTP_Holfdorf_17082015_85x85_for_pygcms.0_or.csv	84	14	cellulose,plant fibres	25062.1	1.97539	305.075	154.438	2.66692e+06	4.13373e-06		1
85	E:/Veroeffentlichungen/Paperinpreparation/PyvsFTIR/pygcms/WWTP_Holfdorf_17082015_85x85_for_pygcms.0_or.csv	85	14	cellulose,plant fibres	24818.8	3.11228	424.333	136.341	2.89107e+06	4.48116e-06		1
86	E:/Veroeffentlichungen/Paperinpreparation/PyvsFTIR/pygcms/WWTP_Holfdorf_17082015_85x85_for_pygcms.0_or.csv	86	14	cellulose,plant fibres	24210.5	1.31449	302.873	230.411	5.89338e+06	9.13474e-06		1
87	E:/Veroeffentlichungen/Paperinpreparation/PyvsFTIR/pygcms/WWTP_Holfdorf_17082015_85x85_for_pygcms.0_or.csv	87	14	cellulose,plant fibres	24210.5	1.81714	233.982	128.764	1.42189e+06	2.20394e-06		1
88	E:/Veroeffentlichungen/Paperinpreparation/PyvsFTIR/pygcms/WWTP_Holfdorf_17082015_85x85_for_pygcms.0_or.csv	88	14	cellulose,plant fibres	24210.5	1.69749	322.144	189.776	4.25236e+06	6.59116e-06		1
89	E:/Veroeffentlichungen/Paperinpreparation/PyvsFTIR/pygcms/WWTP_Holfdorf_17082015_85x85_for_pygcms.0_or.csv	89	14	cellulose,plant fibres	24088.9	2.28275	321.577	140.872	2.33902e+06	3.62548e-06		1
90	E:/Veroeffentlichungen/Paperinpreparation/PyvsFTIR/pygcms/WWTP_Holfdorf_17082015_85x85_for_pygcms.0_or.csv	90	14	cellulose,plant fibres	24088.9	1.0914	190.407	174.461	2.12411e+06	3.29237e-06		1
91	E:/Veroeffentlichungen/Paperinpreparation/PyvsFTIR/pygcms/WWTP_Holfdorf_17082015_85x85_for_pygcms.0_or.csv	91	14	cellulose,plant fibres	23967.2	1.47304	340.682	231.279	6.67911e+06	1.03526e-05		1
92	E:/Veroeffentlichungen/Paperinpreparation/PyvsFTIR/pygcms/WWTP_Holfdorf_17082015_85x85_for_pygcms.0_or.csv	92	14	cellulose,plant fibres	23845.5	2.42613	302.873	124.838	1.73002e+06	2.68154e-06		1
93	E:/Veroeffentlichungen/Paperinpreparation/PyvsFTIR/pygcms/WWTP_Holfdorf_17082015_85x85_for_pygcms.0_or.csv	93	14	cellulose,plant fibres	23723.9	2.13656	385.261	180.319	4.59127e+06	7.11648e-06		1
94	E:/Veroeffentlichungen/Paperinpreparation/PyvsFTIR/pygcms/WWTP_Holfdorf_17082015_85x85_for_pygcms.0_or.csv	94	14	cellulose,plant fibres	23237.2	1.24811	331.084	265.267	8.5389e+06	1.32353e-05		1
95	E:/Veroeffentlichungen/Paperinpreparation/PyvsFTIR/pygcms/WWTP_Holfdorf_17082015_85x85_for_pygcms.0_or.csv	95	14	cellulose,plant fibres	22993.9	1.44129	232.678	161.437	2.22258e+06	3.445e-06		1
96	E:/Veroeffentlichungen/Paperinpreparation/PyvsFTIR/pygcms/WWTP_Holfdorf_17082015_85x85_for_pygcms.0_or.csv	96	14	cellulose,plant fibres	22872.2	2.91555	375.182	128.683	2.2771e+06	3.5295e-06		1
97	E:/Veroeffentlichungen/Paperinpreparation/PyvsFTIR/pygcms/WWTP_Holfdorf_17082015_85x85_for_pygcms.0_or.csv	97	14	cellulose,plant fibres	22872.2	2.01021	246.638	122.693	1.3608e+06	2.10924e-06		1
98	E:/Veroeffentlichungen/Paperinpreparation/PyvsFTIR/pygcms/WWTP_Holfdorf_17082015_85x85_for_pygcms.0_or.csv	98	14	cellulose,plant fibres	22750.6	2.9107	404.517	138.976	2.86359e+06	4.43856e-06		1
99	E:/Veroeffentlichungen/Paperinpreparation/PyvsFTIR/pygcms/WWTP_Holfdorf_17082015_85x85_for_pygcms.0_or.csv	99	14	cellulose,plant fibres	21899	1.53052	305.075	199.327	4.44258e+06	6.886e-06		1
100	E:/Veroeffentlichungen/Paperinpreparation/PyvsFTIR/pygcms/WWTP_Holfdorf_17082015_85x85_for_pygcms.0_or.csv	100	14	cellulose,plant fibres	21534	2.27927	305.075	133.848	2.0032e+06	3.10496e-06		1
101	E:/Veroeffentlichungen/Paperinpreparation/PyvsFTIR/pygcms/WWTP_Holfdorf_17082015_85x85_for_pygcms.0_or.csv	101	14	cellulose,plant fibres	21534	5.02647	354.508	70.5282	646320	1.0018e-06		1
102	E:/Veroeffentlichungen/Paperinpreparation/PyvsFTIR/pygcms/WWTP_Holfdorf_17082015_85x85_for_pygcms.0_or.csv	102	14	cellulose,plant fibres	21290.7	2.77042	343.527	123.998	1.93592e+06	3.00068e-06		1
103	E:/Veroeffentlichungen/Paperinpreparation/PyvsFTIR/pygcms/WWTP_Holfdorf_17082015_85x85_for_pygcms.0_or.csv	103	14	cellulose,plant fibres	21047.3	1.66259	281.211	169.14	2.94864e+06	4.57039e-06		1
104	E:/Veroeffentlichungen/Paperinpreparation/PyvsFTIR/pygcms/WWTP_Holfdorf_17082015_85x85_for_pygcms.0_or.csv	104	14	cellulose,plant fibres	20925.7	2.27506	277.728	122.075	1.51695e+06	2.35128e-06		1
105	E:/Veroeffentlichungen/Paperinpreparation/PyvsFTIR/pygcms/WWTP_Holfdorf_17082015_85x85_for_pygcms.0_or.csv	105	14	cellulose,plant fibres	20925.7	1.79134	236.824	132.205	1.51712e+06	2.35153e-06		1
106	E:/Veroeffentlichungen/Paperinpreparation/PyvsFTIR/pygcms/WWTP_Holfdorf_17082015_85x85_for_pygcms.0_or.csv	106	14	cellulose,plant fibres	20804	1.59332	249.58	156.642	2.24452e+06	3.47901e-06		1
107	E:/Veroeffentlichungen/Paperinpreparation/PyvsFTIR/pygcms/WWTP_Holfdorf_17082015_85x85_for_pygcms.0_or.csv	107	14	cellulose,plant fibres	20317.4	2.16889	253.93	117.078	1.27574e+06	1.9774e-06		1
108	E:/Veroeffentlichungen/Paperinpreparation/PyvsFTIR/pygcms/WWTP_Holfdorf_17082015_85x85_for_pygcms.0_or.csv	108	14	cellulose,plant fibres	20317.4	2.3223	254.647	109.653	1.12222e+06	1.73943e-06		1
109	E:/Veroeffentlichungen/Paperinpreparation/PyvsFTIR/pygcms/WWTP_Holfdorf_17082015_85x85_for_pygcms.0_or.csv	109	14	cellulose,plant fibres	20074	4.13648	489.811	118.413	2.51722e+06	3.9017e-06		1
110	E:/Veroeffentlichungen/Paperinpreparation/PyvsFTIR/pygcms/WWTP_Holfdorf_17082015_85x85_for_pygcms.0_or.csv	110	14	cellulose,plant fibres	20074	1.67093	257.498	154.105	2.24132e+06	3.47404e-06		1
111	E:/Veroeffentlichungen/Paperinpreparation/PyvsFTIR/pygcms/WWTP_Holfdorf_17082015_85x85_for_pygcms.0_or.csv	111	14	cellulose,plant fibres	19952.4	1.29234	216.705	167.684	2.23332e+06	3.46165e-06		1
112	E:/Veroeffentlichungen/Paperinpreparation/PyvsFTIR/pygcms/WWTP_Holfdorf_17082015_85x85_for_pygcms.0_or.csv	112	14	cellulose,plant fibres	19952.4	3.83762	399.676	104.147	1.5889e+06	2.46279e-06		1
113	E:/Veroeffentlichungen/Paperinpreparation/PyvsFTIR/pygcms/WWTP_Holfdorf_17082015_85x85_for_pygcms.0_or.csv	113	14	cellulose,plant fibres	19222.4	2.98208	251.523	84.3448	655830	1.01654e-06		1
114	E:/Veroeffentlichungen/Paperinpreparation/PyvsFTIR/pygcms/WWTP_Holfdorf_17082015_85x85_for_pygcms.0_or.csv	114	14	cellulose,plant fibres	19222.4	2.74021	322.144	117.562	1.63185e+06	2.52936e-06		1
115	E:/Veroeffentlichungen/Paperinpreparation/PyvsFTIR/pygcms/WWTP_Holfdorf_17082015_85x85_for_pygcms.0_or.csv	115	14	cellulose,plant fibres	19100.8	1.88771	298.626	158.194	2.73909e+06	4.24559e-06		1
116	E:/Veroeffentlichungen/Paperinpreparation/PyvsFTIR/pygcms/WWTP_Holfdorf_17082015_85x85_for_pygcms.0_or.csv	116	14	cellulose,plant fibres	18979.1	6.02734	375.668	62.3274	534884	8.2907e-07		1
117	E:/Veroeffentlichungen/Paperinpreparation/PyvsFTIR/pygcms/WWTP_Holfdorf_17082015_85x85_for_pygcms.0_or.csv	117	14	cellulose,plant fibres	18979.1	1.3761	188.481	136.967	1.29598e+06	2.00877e-06		1
118	E:/Veroeffentlichungen/Paperinpreparation/PyvsFTIR/pygcms/WWTP_Holfdorf_17082015_85x85_for_pygcms.0_or.csv	118	14	cellulose,plant fibres	18857.4	3.59564	322.144	89.5928	947749	1.46901e-06		1
119	E:/Veroeffentlichungen/Paperinpreparation/PyvsFTIR/pygcms/WWTP_Holfdorf_17082015_85x85_for_pygcms.0_or.csv	119	14	cellulose,plant fibres	18857.4	1.77135	240.899	135.997	1.63302e+06	2.53118e-06		1
120	E:/Veroeffentlichungen/Paperinpreparation/PyvsFTIR/pygcms/WWTP_Holfdorf_17082015_85x85_for_pygcms.0_or.csv	120	14	cellulose,plant fibres	18735.8	1.04938	187.834	178.996	2.20575e+06	3.41892e-06		1
121	E:/Veroeffentlichungen/Paperinpreparation/PyvsFTIR/pygcms/WWTP_Holfdorf_17082015_85x85_for_pygcms.0_or.csv	121	14	cellulose,plant fibres	18735.8	3.06427	278.385	90.8487	842131	1.3053e-06		1
122	E:/Veroeffentlichungen/Paperinpreparation/PyvsFTIR/pygcms/WWTP_Holfdorf_17082015_85x85_for_pygcms.0_or.csv	122	14	cellulose,plant fibres	18735.8	2.84088	293.074	103.163	1.14321e+06	1.77197e-06		1
123	E:/Veroeffentlichungen/Paperinpreparation/PyvsFTIR/pygcms/WWTP_Holfdorf_17082015_85x85_for_pygcms.0_or.csv	123	14	cellulose,plant fibres	18492.5	2.1047	276.411	131.33	1.74736e+06	2.7084e-06		1
124	E:/Veroeffentlichungen/Paperinpreparation/PyvsFTIR/pygcms/WWTP_Holfdorf_17082015_85x85_for_pygcms.0_or.csv	124	14	cellulose,plant fibres	18492.5	1.25334	206.057	164.406	2.04137e+06	3.16413e-06		1
125	E:/Veroeffentlichungen/Paperinpreparation/PyvsFTIR/pygcms/WWTP_Holfdorf_17082015_85x85_for_pygcms.0_or.csv	125	14	cellulose,plant fibres	18370.8	2.07523	272.867	131.487	1.72909e+06	2.68008e-06		1
126	E:/Veroeffentlichungen/Paperinpreparation/PyvsFTIR/pygcms/WWTP_Holfdorf_17082015_85x85_for_pygcms.0_or.csv	126	14	cellulose,plant fibres	18249.1	1.35522	212.166	156.555	1.90594e+06	2.9542e-06		1
127	E:/Veroeffentlichungen/Paperinpreparation/PyvsFTIR/pygcms/WWTP_Holfdorf_17082015_85x85_for_pygcms.0_or.csv	127	14	cellulose,plant fibres	18127.5	6.53294	365.158	55.8949	418140	6.48118e-07		1
128	E:/Veroeffentlichungen/Paperinpreparation/PyvsFTIR/pygcms/WWTP_Holfdorf_17082015_85x85_for_pygcms.0_or.csv	128	14	cellulose,plant fibres	18005.8	5.79267	519.231	89.6358	1.52904e+06	2.37002e-06		1
129	E:/Veroeffentlichungen/Paperinpreparation/PyvsFTIR/pygcms/WWTP_Holfdorf_17082015_85x85_for_pygcms.0_or.csv	129	14	cellulose,plant fibres	18005.8	3.64477	437.878	120.139	2.31642e+06	3.59046e-06		1
130	E:/Veroeffentlichungen/Paperinpreparation/PyvsFTIR/pygcms/WWTP_Holfdorf_17082015_85x85_for_pygcms.0_or.csv	130	14	cellulose,plant fibres	18005.8	1.97049	232.678	118.081	1.18909e+06	1.84309e-06		1
131	E:/Veroeffentlichungen/Paperinpreparation/PyvsFTIR/pygcms/WWTP_Holfdorf_17082015_85x85_for_pygcms.0_or.csv	131	14	cellulose,plant fibres	17884.2	1.75564	241.907	137.788	1.68333e+06	2.60917e-06		1
132	E:/Veroeffentlichungen/Paperinpreparation/PyvsFTIR/pygcms/WWTP_Holfdorf_17082015_85x85_for_pygcms.0_or.csv	132	14	cellulose,plant fibres	17884.2	2.55335	238.615	93.4519	763785	1.18387e-06		1
133	E:/Veroeffentlichungen/Paperinpreparation/PyvsFTIR/pygcms/WWTP_Holfdorf_17082015_85x85_for_pygcms.0_or.csv	133	14	cellulose,plant fibres	17640.8	2.23879	330.9	147.803	2.64949e+06	4.1067e-06		1
134	E:/Veroeffentlichungen/Paperinpreparation/PyvsFTIR/pygcms/WWTP_Holfdorf_17082015_85x85_for_pygcms.0_or.csv	134	14	cellulose,plant fibres	17640.8	2.81912	368.64	130.764	2.31034e+06	3.58103e-06		1
135	E:/Veroeffentlichungen/Paperinpreparation/PyvsFTIR/pygcms/WWTP_Holfdorf_17082015_85x85_for_pygcms.0_or.csv	135	14	cellulose,plant fibres	17519.2	1.19633	243.661	203.674	3.70468e+06	5.74226e-06		1
136	E:/Veroeffentlichungen/Paperinpreparation/PyvsFTIR/pygcms/WWTP_Holfdorf_17082015_85x85_for_pygcms.0_or.csv	136	14	cellulose,plant fibres	17275.8	3.4212	287.627	84.072	745126	1.15495e-06		1
137	E:/Veroeffentlichungen/Paperinpreparation/PyvsFTIR/pygcms/WWTP_Holfdorf_17082015_85x85_for_pygcms.0_or.csv	137	14	cellulose,plant fibres	17154.2	4.64774	300.048	64.5579	458339	7.10425e-07		1
138	E:/Veroeffentlichungen/Paperinpreparation/PyvsFTIR/pygcms/WWTP_Holfdorf_17082015_85x85_for_pygcms.0_or.csv	138	14	cellulose,plant fibres	16910.9	1.94159	313.532	161.482	2.99657e+06	4.64468e-06		1
139	E:/Veroeffentlichungen/Paperinpreparation/PyvsFTIR/pygcms/WWTP_Holfdorf_17082015_85x85_for_pygcms.0_or.csv	139	14	cellulose,plant fibres	16789.2	2.31598	309.037	133.437	2.01677e+06	3.126e-06		1
140	E:/Veroeffentlichungen/Paperinpreparation/PyvsFTIR/pygcms/WWTP_Holfdorf_17082015_85x85_for_pygcms.0_or.csv	140	14	cellulose,plant fibres	16545.9	6.0741	559.168	92.0578	1.73684e+06	2.6921e-06		1
141	E:/Veroeffentlichungen/Paperinpreparation/PyvsFTIR/pygcms/WWTP_Holfdorf_17082015_85x85_for_pygcms.0_or.csv	141	14	cellulose,plant fibres	16545.9	2.19435	244.906	111.607	1.1181e+06	1.73305e-06		1
142	E:/Veroeffentlichungen/Paperinpreparation/PyvsFTIR/pygcms/WWTP_Holfdorf_17082015_85x85_for_pygcms.0_or.csv	142	14	cellulose,plant fibres	16424.2	1.42505	188.803	132.488	1.21468e+06	1.88275e-06		1
143	E:/Veroeffentlichungen/Paperinpreparation/PyvsFTIR/pygcms/WWTP_Holfdorf_17082015_85x85_for_pygcms.0_or.csv	143	14	cellulose,plant fibres	16302.6	5.09495	415.789	81.6079	1.01492e+06	1.57313e-06		1
144	E:/Veroeffentlichungen/Paperinpreparation/PyvsFTIR/pygcms/WWTP_Holfdorf_17082015_85x85_for_pygcms.0_or.csv	144	14	cellulose,plant fibres	16302.6	2.03245	292.035	143.686	2.20983e+06	3.42524e-06		1
145	E:/Veroeffentlichungen/Paperinpreparation/PyvsFTIR/pygcms/WWTP_Holfdorf_17082015_85x85_for_pygcms.0_or.csv	145	14	cellulose,plant fibres	16302.6	1.99552	212.166	106.321	879048	1.36252e-06		1
146	E:/Veroeffentlichungen/Paperinpreparation/PyvsFTIR/pygcms/WWTP_Holfdorf_17082015_85x85_for_pygcms.0_or.csv	146	14	cellulose,plant fibres	16180.9	3.17553	315.466	99.3428	1.14109e+06	1.7687e-06		1
147	E:/Veroeffentlichungen/Paperinpreparation/PyvsFTIR/pygcms/WWTP_Holfdorf_17082015_85x85_for_pygcms.0_or.csv	147	14	cellulose,plant fibres	15937.6	1.31595	187.834	142.737	1.40263e+06	2.17408e-06		1
148	E:/Veroeffentlichungen/Paperinpreparation/PyvsFTIR/pygcms/WWTP_Holfdorf_17082015_85x85_for_pygcms.0_or.csv	148	14	cellulose,plant fibres	15815.9	1.64624	291.2	176.888	3.33952e+06	5.17625e-06		1
149	E:/Veroeffentlichungen/Paperinpreparation/PyvsFTIR/pygcms/WWTP_Holfdorf_17082015_85x85_for_pygcms.0_or.csv	149	14	cellulose,plant fibres	15815.9	5.9622	364.157	61.0776	497909	7.71758e-07		1
150	E:/Veroeffentlichungen/Paperinpreparation/PyvsFTIR/pygcms/WWTP_Holfdorf_17082015_85x85_for_pygcms.0_or.csv	150	14	cellulose,plant fibres	15815.9	2.71009	236.052	87.1011	656376	1.01738e-06		1
151	E:/Veroeffentlichungen/Paperinpreparation/PyvsFTIR/pygcms/WWTP_Holfdorf_17082015_85x85_for_pygcms.0_or.csv	151	14	cellulose,plant fibres	15329.3	3.75975	374.533	99.6166	1.36223e+06	2.11145e-06		1
152	E:/Veroeffentlichungen/Paperinpreparation/PyvsFTIR/pygcms/WWTP_Holfdorf_17082015_85x85_for_pygcms.0_or.csv	152	14	cellulose,plant fibres	15329.3	1.70406	192.946	113.228	906646	1.4053e-06		1
153	E:/Veroeffentlichungen/Paperinpreparation/PyvsFTIR/pygcms/WWTP_Holfdorf_17082015_85x85_for_pygcms.0_or.csv	153	14	cellulose,plant fibres	15207.6	2.41715	247.868	102.546	955333	1.48077e-06		1
154	E:/Veroeffentlichungen/Paperinpreparation/PyvsFTIR/pygcms/WWTP_Holfdorf_17082015_85x85_for_pygcms.0_or.csv	154	14	cellulose,plant fibres	14964.3	2.68503	257.498	95.9013	867999	1.3454e-06		1
155	E:/Veroeffentlichungen/Paperinpreparation/PyvsFTIR/pygcms/WWTP_Holfdorf_17082015_85x85_for_pygcms.0_or.csv	155	14	cellulose,plant fibres	14842.6	3.31047	269.277	81.341	653001	1.01215e-06		1
156	E:/Veroeffentlichungen/Paperinpreparation/PyvsFTIR/pygcms/WWTP_Holfdorf_17082015_85x85_for_pygcms.0_or.csv	156	14	cellulose,plant fibres	14721	5.79949	302.873	52.2241	302761	4.6928e-07		1
157	E:/Veroeffentlichungen/Paperinpreparation/PyvsFTIR/pygcms/WWTP_Holfdorf_17082015_85x85_for_pygcms.0_or.csv	157	14	cellulose,plant fibres	14356	4.40452	351.059	79.7043	817412	1.26699e-06		1
158	E:/Veroeffentlichungen/Paperinpreparation/PyvsFTIR/pygcms/WWTP_Holfdorf_17082015_85x85_for_pygcms.0_or.csv	158	14	cellulose,plant fibres	14356	1.12043	205.17	183.117	2.52155e+06	3.9084e-06		1
159	E:/Veroeffentlichungen/Paperinpreparation/PyvsFTIR/pygcms/WWTP_Holfdorf_17082015_85x85_for_pygcms.0_or.csv	159	14	cellulose,plant fibres	14234.3	2.25431	311.976	138.391	2.18994e+06	3.39441e-06		1
160	E:/Veroeffentlichungen/Paperinpreparation/PyvsFTIR/pygcms/WWTP_Holfdorf_17082015_85x85_for_pygcms.0_or.csv	160	14	cellulose,plant fibres	14234.3	1.32066	221.7	167.871	2.28989e+06	3.54934e-06		1
161	E:/Veroeffentlichungen/Paperinpreparation/PyvsFTIR/pygcms/WWTP_Holfdorf_17082015_85x85_for_pygcms.0_or.csv	161	14	cellulose,plant fibres	14112.7	1.12865	234.501	207.771	3.71033e+06	5.75102e-06		1
162	E:/Veroeffentlichungen/Paperinpreparation/PyvsFTIR/pygcms/WWTP_Holfdorf_17082015_85x85_for_pygcms.0_or.csv	162	14	cellulose,plant fibres	14112.7	2.09744	233.982	111.556	1.06724e+06	1.65422e-06		1
163	E:/Veroeffentlichungen/Paperinpreparation/PyvsFTIR/pygcms/WWTP_Holfdorf_17082015_85x85_for_pygcms.0_or.csv	163	14	cellulose,plant fibres	13869.3	4.65927	304.276	65.3056	475625	7.37219e-07		1
164	E:/Veroeffentlichungen/Paperinpreparation/PyvsFTIR/pygcms/WWTP_Holfdorf_17082015_85x85_for_pygcms.0_or.csv	164	14	cellulose,plant fibres	13626	2.1934	241.907	110.288	1.07846e+06	1.67162e-06		1
165	E:/Veroeffentlichungen/Paperinpreparation/PyvsFTIR/pygcms/WWTP_Holfdorf_17082015_85x85_for_pygcms.0_or.csv	165	14	cellulose,plant fibres	13261	1.73088	174.4	100.758	648933	1.00585e-06		1
166	E:/Veroeffentlichungen/Paperinpreparation/PyvsFTIR/pygcms/WWTP_Holfdorf_17082015_85x85_for_pygcms.0_or.csv	166	14	cellulose,plant fibres	13139.4	3.63719	266.552	73.2852	524700	8.13286e-07		1
167	E:/Veroeffentlichungen/Paperinpreparation/PyvsFTIR/pygcms/WWTP_Holfdorf_17082015_85x85_for_pygcms.0_or.csv	167	14	cellulose,plant fibres	13139.4	1.95704	198.846	101.606	752399	1.16622e-06		1
168	E:/Veroeffentlichungen/Paperinpreparation/PyvsFTIR/pygcms/WWTP_Holfdorf_17082015_85x85_for_pygcms.0_or.csv	168	14	cellulose,plant fibres	12896.1	1.42025	240.899	169.617	2.54022e+06	3.93734e-06		1
169	E:/Veroeffentlichungen/Paperinpreparation/PyvsFTIR/pygcms/WWTP_Holfdorf_17082015_85x85_for_pygcms.0_or.csv	169	14	cellulose,plant fibres	12896.1	1.14432	162.856	142.316	1.20895e+06	1.87388e-06		1
170	E:/Veroeffentlichungen/Paperinpreparation/PyvsFTIR/pygcms/WWTP_Holfdorf_17082015_85x85_for_pygcms.0_or.csv	170	14	cellulose,plant fibres	12774.4	3.56642	232.678	65.2414	362994	5.6264e-07		1
171	E:/Veroeffentlichungen/Paperinpreparation/PyvsFTIR/pygcms/WWTP_Holfdorf_17082015_85x85_for_pygcms.0_or.csv	171	14	cellulose,plant fibres	12774.4	2.39114	223.068	93.2896	711541	1.10289e-06		1
172	E:/Veroeffentlichungen/Paperinpreparation/PyvsFTIR/pygcms/WWTP_Holfdorf_17082015_85x85_for_pygcms.0_or.csv	172	14	cellulose,plant fibres	12652.7	1.44536	190.407	131.737	1.21114e+06	1.87726e-06		1
173	E:/Veroeffentlichungen/Paperinpreparation/PyvsFTIR/pygcms/WWTP_Holfdorf_17082015_85x85_for_pygcms.0_or.csv	173	14	cellulose,plant fibres	12652.7	1.43461	157.926	110.083	701432	1.08722e-06		1
174	E:/Veroeffentlichungen/Paperinpreparation/PyvsFTIR/pygcms/WWTP_Holfdorf_17082015_85x85_for_pygcms.0_or.csv	174	14	cellulose,plant fibres	12652.7	1.4301	205.17	143.465	1.54776e+06	2.39903e-06		1
175	E:/Veroeffentlichungen/Paperinpreparation/PyvsFTIR/pygcms/WWTP_Holfdorf_17082015_85x85_for_pygcms.0_or.csv	175	14	cellulose,plant fibres	12531.1	2.94767	233.982	79.3786	540363	8.37562e-07		1
176	E:/Veroeffentlichungen/Paperinpreparation/PyvsFTIR/pygcms/WWTP_Holfdorf_17082015_85x85_for_pygcms.0_or.csv	176	14	cellulose,plant fibres	12531.1	1.67842	333.464	198.677	4.82435e+06	7.47775e-06		1
177	E:/Veroeffentlichungen/Paperinpreparation/PyvsFTIR/pygcms/WWTP_Holfdorf_17082015_85x85_for_pygcms.0_or.csv	177	14	cellulose,plant fibres	12531.1	1.03602	166.914	161.11	1.58795e+06	2.46132e-06		1
178	E:/Veroeffentlichungen/Paperinpreparation/PyvsFTIR/pygcms/WWTP_Holfdorf_17082015_85x85_for_pygcms.0_or.csv	178	14	cellulose,plant fibres	12531.1	1.56797	177.853	113.429	838705	1.29999e-06		1
179	E:/Veroeffentlichungen/Paperinpreparation/PyvsFTIR/pygcms/WWTP_Holfdorf_17082015_85x85_for_pygcms.0_or.csv	179	14	cellulose,plant fibres	12409.4	4.36525	275.75	63.1693	403296	6.25109e-07		1
180	E:/Veroeffentlichungen/Paperinpreparation/PyvsFTIR/pygcms/WWTP_Holfdorf_17082015_85x85_for_pygcms.0_or.csv	180	14	cellulose,plant fibres	12409.4	5.47505	289.524	52.8806	296739	4.59946e-07		1
181	E:/Veroeffentlichungen/Paperinpreparation/PyvsFTIR/pygcms/WWTP_Holfdorf_17082015_85x85_for_pygcms.0_or.csv	181	14	cellulose,plant fibres	12287.8	1.20338	165.45	137.488	1.14629e+06	1.77675e-06		1
182	E:/Veroeffentlichungen/Paperinpreparation/PyvsFTIR/pygcms/WWTP_Holfdorf_17082015_85x85_for_pygcms.0_or.csv	182	14	cellulose,plant fibres	12287.8	2.50268	195.452	78.0972	436926	6.77235e-07		1
183	E:/Veroeffentlichungen/Paperinpreparation/PyvsFTIR/pygcms/WWTP_Holfdorf_17082015_85x85_for_pygcms.0_or.csv	183	14	cellulose,plant fibres	12166.1	5.59834	370.615	66.2008	595314	9.22736e-07		1
184	E:/Veroeffentlichungen/Paperinpreparation/PyvsFTIR/pygcms/WWTP_Holfdorf_17082015_85x85_for_pygcms.0_or.csv	184	14	cellulose,plant fibres	12166.1	2.89937	232.678	80.2511	549231	8.51307e-07		1
185	E:/Veroeffentlichungen/Paperinpreparation/PyvsFTIR/pygcms/WWTP_Holfdorf_17082015_85x85_for_pygcms.0_or.csv	185	14	cellulose,plant fibres	11922.8	2.80134	263.107	93.9217	850668	1.31854e-06		1
186	E:/Veroeffentlichungen/Paperinpreparation/PyvsFTIR/pygcms/WWTP_Holfdorf_17082015_85x85_for_pygcms.0_or.csv	186	14	cellulose,plant fibres	11801.1	2.88848	337.453	116.827	1.6881e+06	2.61656e-06		1
187	E:/Veroeffentlichungen/Paperinpreparation/PyvsFTIR/pygcms/WWTP_Holfdorf_17082015_85x85_for_pygcms.0_or.csv	187	14	cellulose,plant fibres	11679.4	2.15047	195.141	90.7433	588943	9.12862e-07		1
188	E:/Veroeffentlichungen/Paperinpreparation/PyvsFTIR/pygcms/WWTP_Holfdorf_17082015_85x85_for_pygcms.0_or.csv	188	14	cellulose,plant fibres	11557.8	3.02421	305.075	100.877	1.13786e+06	1.76369e-06		1
189	E:/Veroeffentlichungen/Paperinpreparation/PyvsFTIR/pygcms/WWTP_Holfdorf_17082015_85x85_for_pygcms.0_or.csv	189	14	cellulose,plant fibres	11436.1	1.5642	224.969	143.823	1.7056e+06	2.64368e-06		1
190	E:/Veroeffentlichungen/Paperinpreparation/PyvsFTIR/pygcms/WWTP_Holfdorf_17082015_85x85_for_pygcms.0_or.csv	190	14	cellulose,plant fibres	11436.1	1.19848	157.926	131.772	1.00506e+06	1.55785e-06		1
191	E:/Veroeffentlichungen/Paperinpreparation/PyvsFTIR/pygcms/WWTP_Holfdorf_17082015_85x85_for_pygcms.0_or.csv	191	14	cellulose,plant fibres	11192.8	2.74055	259.615	94.731	853909	1.32356e-06		1
192	E:/Veroeffentlichungen/Paperinpreparation/PyvsFTIR/pygcms/WWTP_Holfdorf_17082015_85x85_for_pygcms.0_or.csv	192	14	cellulose,plant fibres	11071.1	1.18058	133.276	112.89	622534	9.64928e-07		1
193	E:/Veroeffentlichungen/Paperinpreparation/PyvsFTIR/pygcms/WWTP_Holfdorf_17082015_85x85_for_pygcms.0_or.csv	193	14	cellulose,plant fibres	10949.5	7.79177	330.9	42.4679	218733	3.39037e-07		1
194	E:/Veroeffentlichungen/Paperinpreparation/PyvsFTIR/pygcms/WWTP_Holfdorf_17082015_85x85_for_pygcms.0_or.csv	194	14	cellulose,plant fibres	10949.5	1.76324	233.722	132.553	1.50512e+06	2.33294e-06		1
195	E:/Veroeffentlichungen/Paperinpreparation/PyvsFTIR/pygcms/WWTP_Holfdorf_17082015_85x85_for_pygcms.0_or.csv	195	14	cellulose,plant fibres	10949.5	4.42985	243.661	55.0043	270194	4.188e-07		1
196	E:/Veroeffentlichungen/Paperinpreparation/PyvsFTIR/pygcms/WWTP_Holfdorf_17082015_85x85_for_pygcms.0_or.csv	196	14	cellulose,plant fibres	10827.8	1.62527	168.366	103.593	662229	1.02645e-06		1
197	E:/Veroeffentlichungen/Paperinpreparation/PyvsFTIR/pygcms/WWTP_Holfdorf_17082015_85x85_for_pygcms.0_or.csv	197	14	cellulose,plant fibres	10706.2	2.28164	177.853	77.9497	396084	6.1393e-07		1
198	E:/Veroeffentlichungen/Paperinpreparation/PyvsFTIR/pygcms/WWTP_Holfdorf_17082015_85x85_for_pygcms.0_or.csv	198	14	cellulose,plant fibres	10706.2	3.13309	269.277	85.9459	729030	1.13e-06		1
199	E:/Veroeffentlichungen/Paperinpreparation/PyvsFTIR/pygcms/WWTP_Holfdorf_17082015_85x85_for_pygcms.0_or.csv	199	14	cellulose,plant fibres	10706.2	3.68428	236.824	64.2796	358648	5.55905e-07		1
200	E:/Veroeffentlichungen/Paperinpreparation/PyvsFTIR/pygcms/WWTP_Holfdorf_17082015_85x85_for_pygcms.0_or.csv	200	14	cellulose,plant fibres	10584.5	3.08271	202.484	65.6837	320186	4.96288e-07		1
201	E:/Veroeffentlichungen/Paperinpreparation/PyvsFTIR/pygcms/WWTP_Holfdorf_17082015_85x85_for_pygcms.0_or.csv	201	14	cellulose,plant fibres	10584.5	1.89795	253.93	133.792	1.66598e+06	2.58227e-06		1
202	E:/Veroeffentlichungen/Paperinpreparation/PyvsFTIR/pygcms/WWTP_Holfdorf_17082015_85x85_for_pygcms.0_or.csv	202	14	cellulose,plant fibres	10584.5	3.13349	202.784	64.715	311272	4.82472e-07		1
203	E:/Veroeffentlichungen/Paperinpreparation/PyvsFTIR/pygcms/WWTP_Holfdorf_17082015_85x85_for_pygcms.0_or.csv	203	14	cellulose,plant fibres	10462.8	1.86664	210.728	112.892	984331	1.52571e-06		1
204	E:/Veroeffentlichungen/Paperinpreparation/PyvsFTIR/pygcms/WWTP_Holfdorf_17082015_85x85_for_pygcms.0_or.csv	204	14	cellulose,plant fibres	10341.2	1.54164	243.661	158.053	2.23093e+06	3.45794e-06		1
205	E:/Veroeffentlichungen/Paperinpreparation/PyvsFTIR/pygcms/WWTP_Holfdorf_17082015_85x85_for_pygcms.0_or.csv	205	14	cellulose,plant fibres	10341.2	1.41637	181.911	128.435	1.09982e+06	1.70473e-06		1
206	E:/Veroeffentlichungen/Paperinpreparation/PyvsFTIR/pygcms/WWTP_Holfdorf_17082015_85x85_for_pygcms.0_or.csv	206	14	cellulose,plant fibres	10341.2	1.52477	160.599	105.327	653005	1.01216e-06		1
207	E:/Veroeffentlichungen/Paperinpreparation/PyvsFTIR/pygcms/WWTP_Holfdorf_17082015_85x85_for_pygcms.0_or.csv	207	14	cellulose,plant fibres	10341.2	2.46644	189.767	76.9397	411737	6.38192e-07		1
208	E:/Veroeffentlichungen/Paperinpreparation/PyvsFTIR/pygcms/WWTP_Holfdorf_17082015_85x85_for_pygcms.0_or.csv	208	14	cellulose,plant fibres	10219.5	1.37347	177.853	129.492	1.09307e+06	1.69425e-06		1
209	E:/Veroeffentlichungen/Paperinpreparation/PyvsFTIR/pygcms/WWTP_Holfdorf_17082015_85x85_for_pygcms.0_or.csv	209	14	cellulose,plant fibres	10097.9	10.9537	377.606	34.4731	164474	2.54934e-07		1
210	E:/Veroeffentlichungen/Paperinpreparation/PyvsFTIR/pygcms/WWTP_Holfdorf_17082015_85x85_for_pygcms.0_or.csv	210	14	cellulose,plant fibres	10097.9	3.68075	231.892	63.0015	337353	5.22897e-07		1
211	E:/Veroeffentlichungen/Paperinpreparation/PyvsFTIR/pygcms/WWTP_Holfdorf_17082015_85x85_for_pygcms.0_or.csv	211	14	cellulose,plant fibres	10097.9	1.98347	153.234	77.2552	335202	5.19563e-07		1
212	E:/Veroeffentlichungen/Paperinpreparation/PyvsFTIR/pygcms/WWTP_Holfdorf_17082015_85x85_for_pygcms.0_or.csv	212	14	cellulose,plant fibres	10097.9	5.4069	310.608	57.4465	375695	5.82328e-07		1
213	E:/Veroeffentlichungen/Paperinpreparation/PyvsFTIR/pygcms/WWTP_Holfdorf_17082015_85x85_for_pygcms.0_or.csv	213	14	cellulose,plant fibres	10097.9	2.16266	220.6	102.004	841270	1.30397e-06		1
214	E:/Veroeffentlichungen/Paperinpreparation/PyvsFTIR/pygcms/WWTP_Holfdorf_17082015_85x85_for_pygcms.0_or.csv	214	14	cellulose,plant fibres	9976.19	1.62759	143.39	88.0994	407908	6.32257e-07		1
215	E:/Veroeffentlichungen/Paperinpreparation/PyvsFTIR/pygcms/WWTP_Holfdorf_17082015_85x85_for_pygcms.0_or.csv	215	14	cellulose,plant fibres	9976.19	2.4182	187.51	77.5413	413226	6.405e-07		1
216	E:/Veroeffentlichungen/Paperinpreparation/PyvsFTIR/pygcms/WWTP_Holfdorf_17082015_85x85_for_pygcms.0_or.csv	216	14	cellulose,plant fibres	9854.53	2.22532	238.615	107.227	1.00556e+06	1.55861e-06		1
217	E:/Veroeffentlichungen/Paperinpreparation/PyvsFTIR/pygcms/WWTP_Holfdorf_17082015_85x85_for_pygcms.0_or.csv	217	14	cellulose,plant fibres	9854.53	1.68645	134.638	79.8354	314526	4.87515e-07		1
218	E:/Veroeffentlichungen/Paperinpreparation/PyvsFTIR/pygcms/WWTP_Holfdorf_17082015_85x85_for_pygcms.0_or.csv	218	14	cellulose,plant fibres	9732.87	2.1169	157.926	74.6021	322145	4.99325e-07		1
219	E:/Veroeffentlichungen/Paperinpreparation/PyvsFTIR/pygcms/WWTP_Holfdorf_17082015_85x85_for_pygcms.0_or.csv	219	14	cellulose,plant fibres	9732.87	2.99861	212.166	70.7548	389301	6.03416e-07		1
220	E:/Veroeffentlichungen/Paperinpreparation/PyvsFTIR/pygcms/WWTP_Holfdorf_17082015_85x85_for_pygcms.0_or.csv	220	14	cellulose,plant fibres	9611.21	2.08746	209.28	100.256	770979	1.19502e-06		1
221	E:/Veroeffentlichungen/Paperinpreparation/PyvsFTIR/pygcms/WWTP_Holfdorf_17082015_85x85_for_pygcms.0_or.csv	221	14	cellulose,plant fibres	9611.21	1.57448	207.235	131.621	1.31587e+06	2.03959e-06		1
222	E:/Veroeffentlichungen/Paperinpreparation/PyvsFTIR/pygcms/WWTP_Holfdorf_17082015_85x85_for_pygcms.0_or.csv	222	14	cellulose,plant fibres	9611.21	2.20089	275.75	125.29	1.58653e+06	2.45912e-06		1
223	E:/Veroeffentlichungen/Paperinpreparation/PyvsFTIR/pygcms/WWTP_Holfdorf_17082015_85x85_for_pygcms.0_or.csv	223	14	cellulose,plant fibres	9611.21	3.28891	231.892	70.5075	422526	6.54915e-07		1
224	E:/Veroeffentlichungen/Paperinpreparation/PyvsFTIR/pygcms/WWTP_Holfdorf_17082015_85x85_for_pygcms.0_or.csv	224	14	cellulose,plant fibres	9489.55	1.54827	159.077	102.745	615493	9.54015e-07		1
225	E:/Veroeffentlichungen/Paperinpreparation/PyvsFTIR/pygcms/WWTP_Holfdorf_17082015_85x85_for_pygcms.0_or.csv	225	14	cellulose,plant fibres	9246.23	1.81395	154.813	85.346	413306	6.40624e-07		1
226	E:/Veroeffentlichungen/Paperinpreparation/PyvsFTIR/pygcms/WWTP_Holfdorf_17082015_85x85_for_pygcms.0_or.csv	226	14	cellulose,plant fibres	9124.57	7.2552	283.58	39.0865	158791	2.46127e-07		1
227	E:/Veroeffentlichungen/Paperinpreparation/PyvsFTIR/pygcms/WWTP_Holfdorf_17082015_85x85_for_pygcms.0_or.csv	227	14	cellulose,plant fibres	9124.57	1.20548	117.251	97.2649	406559	6.30166e-07		1
228	E:/Veroeffentlichungen/Paperinpreparation/PyvsFTIR/pygcms/WWTP_Holfdorf_17082015_85x85_for_pygcms.0_or.csv	228	14	cellulose,plant fibres	9124.57	2.16574	202.784	93.6325	651605	1.00999e-06		1
229	E:/Veroeffentlichungen/Paperinpreparation/PyvsFTIR/pygcms/WWTP_Holfdorf_17082015_85x85_for_pygcms.0_or.csv	229	14	cellulose,plant fibres	9002.91	1.90511	177.853	93.3558	568121	8.80588e-07		1
230	E:/Veroeffentlichungen/Paperinpreparation/PyvsFTIR/pygcms/WWTP_Holfdorf_17082015_85x85_for_pygcms.0_or.csv	230	14	cellulose,plant fibres	9002.91	2.22231	183.576	82.606	459130	7.11651e-07		1
231	E:/Veroeffentlichungen/Paperinpreparation/PyvsFTIR/pygcms/WWTP_Holfdorf_17082015_85x85_for_pygcms.0_or.csv	231	14	cellulose,plant fibres	9002.91	2.39874	189.767	79.1114	435307	6.74726e-07		1
232	E:/Veroeffentlichungen/Paperinpreparation/PyvsFTIR/pygcms/WWTP_Holfdorf_17082015_85x85_for_pygcms.0_or.csv	232	14	cellulose,plant fibres	8881.25	3.81582	203.383	53.3	211771	3.28245e-07		1
233	E:/Veroeffentlichungen/Paperinpreparation/PyvsFTIR/pygcms/WWTP_Holfdorf_17082015_85x85_for_pygcms.0_or.csv	233	14	cellulose,plant fibres	8881.25	2.27442	188.481	82.8699	474414	7.35342e-07		1
234	E:/Veroeffentlichungen/Paperinpreparation/PyvsFTIR/pygcms/WWTP_Holfdorf_17082015_85x85_for_pygcms.0_or.csv	234	14	cellulose,plant fibres	8881.25	3.66981	226.317	61.6698	315471	4.88979e-07		1
235	E:/Veroeffentlichungen/Paperinpreparation/PyvsFTIR/pygcms/WWTP_Holfdorf_17082015_85x85_for_pygcms.0_or.csv	235	14	cellulose,plant fibres	8881.25	3.20345	242.66	75.7496	510336	7.9102e-07		1
236	E:/Veroeffentlichungen/Paperinpreparation/PyvsFTIR/pygcms/WWTP_Holfdorf_17082015_85x85_for_pygcms.0_or.csv	236	14	cellulose,plant fibres	8759.58	4.59805	241.907	52.6108	245411	3.80387e-07		1
237	E:/Veroeffentlichungen/Paperinpreparation/PyvsFTIR/pygcms/WWTP_Holfdorf_17082015_85x85_for_pygcms.0_or.csv	237	14	cellulose,plant fibres	8759.58	2.56261	172.294	67.2339	285459	4.42461e-07		1
238	E:/Veroeffentlichungen/Paperinpreparation/PyvsFTIR/pygcms/WWTP_Holfdorf_17082015_85x85_for_pygcms.0_or.csv	238	14	cellulose,plant fibres	8637.92	1.5588	155.988	100.069	572514	8.87397e-07		1
239	E:/Veroeffentlichungen/Paperinpreparation/PyvsFTIR/pygcms/WWTP_Holfdorf_17082015_85x85_for_pygcms.0_or.csv	239	14	cellulose,plant fibres	8637.92	2.39636	223.34	93.1999	711042	1.10212e-06		1
240	E:/Veroeffentlichungen/Paperinpreparation/PyvsFTIR/pygcms/WWTP_Holfdorf_17082015_85x85_for_pygcms.0_or.csv	240	14	cellulose,plant fibres	8637.92	1.89535	134.638	71.036	249013	3.85971e-07		1
241	E:/Veroeffentlichungen/Paperinpreparation/PyvsFTIR/pygcms/WWTP_Holfdorf_17082015_85x85_for_pygcms.0_or.csv	241	14	cellulose,plant fibres	8637.92	2.47079	179.555	72.6713	347552	5.38706e-07		1
242	E:/Veroeffentlichungen/Paperinpreparation/PyvsFTIR/pygcms/WWTP_Holfdorf_17082015_85x85_for_pygcms.0_or.csv	242	14	cellulose,plant fibres	8637.92	1.79966	155.988	86.6764	429525	6.65764e-07		1
243	E:/Veroeffentlichungen/Paperinpreparation/PyvsFTIR/pygcms/WWTP_Holfdorf_17082015_85x85_for_pygcms.0_or.csv	243	14	cellulose,plant fibres	8637.92	1.04276	139.52	133.798	915446	1.41894e-06		1
244	E:/Veroeffentlichungen/Paperinpreparation/PyvsFTIR/pygcms/WWTP_Holfdorf_17082015_85x85_for_pygcms.0_or.csv	244	14	cellulose,plant fibres	8516.26	3.32805	192.946	57.9758	237698	3.68432e-07		1
245	E:/Veroeffentlichungen/Paperinpreparation/PyvsFTIR/pygcms/WWTP_Holfdorf_17082015_85x85_for_pygcms.0_or.csv	245	14	cellulose,plant fibres	8516.26	2.08665	147.159	70.5237	268258	4.15799e-07		1
246	E:/Veroeffentlichungen/Paperinpreparation/PyvsFTIR/pygcms/WWTP_Holfdorf_17082015_85x85_for_pygcms.0_or.csv	246	14	cellulose,plant fibres	8516.26	2.46865	176.824	71.628	332510	5.1539e-07		1
247	E:/Veroeffentlichungen/Paperinpreparation/PyvsFTIR/pygcms/WWTP_Holfdorf_17082015_85x85_for_pygcms.0_or.csv	247	14	cellulose,plant fibres	8516.26	6.66791	304.276	45.6329	232231	3.59959e-07		1
248	E:/Veroeffentlichungen/Paperinpreparation/PyvsFTIR/pygcms/WWTP_Holfdorf_17082015_85x85_for_pygcms.0_or.csv	248	14	cellulose,plant fibres	8394.6	1.17846	134.638	114.25	644134	9.98408e-07		1
249	E:/Veroeffentlichungen/Paperinpreparation/PyvsFTIR/pygcms/WWTP_Holfdorf_17082015_85x85_for_pygcms.0_or.csv	249	14	cellulose,plant fibres	8394.6	5.61449	233.722	41.6283	148447	2.30093e-07		1
250	E:/Veroeffentlichungen/Paperinpreparation/PyvsFTIR/pygcms/WWTP_Holfdorf_17082015_85x85_for_pygcms.0_or.csv	250	14	cellulose,plant fibres	8394.6	3.61335	190.407	52.6955	193788	3.00371e-07		1
251	E:/Veroeffentlichungen/Paperinpreparation/PyvsFTIR/pygcms/WWTP_Holfdorf_17082015_85x85_for_pygcms.0_or.csv	251	14	cellulose,plant fibres	8394.6	2.16772	235.794	108.775	1.02257e+06	1.58498e-06		1
252	E:/Veroeffentlichungen/Paperinpreparation/PyvsFTIR/pygcms/WWTP_Holfdorf_17082015_85x85_for_pygcms.0_or.csv	252	14	cellulose,plant fibres	8394.6	1.4109	147.159	104.301	586757	9.09473e-07		1
253	E:/Veroeffentlichungen/Paperinpreparation/PyvsFTIR/pygcms/WWTP_Holfdorf_17082015_85x85_for_pygcms.0_or.csv	253	14	cellulose,plant fibres	8272.94	2.79901	227.389	81.2391	550044	8.52568e-07		1
254	E:/Veroeffentlichungen/Paperinpreparation/PyvsFTIR/pygcms/WWTP_Holfdorf_17082015_85x85_for_pygcms.0_or.csv	254	14	cellulose,plant fibres	8151.28	3.95578	199.762	50.4987	186711	2.89402e-07		1
255	E:/Veroeffentlichungen/Paperinpreparation/PyvsFTIR/pygcms/WWTP_Holfdorf_17082015_85x85_for_pygcms.0_or.csv	255	14	cellulose,plant fibres	8151.28	1.63174	143.814	88.1352	409444	6.34639e-07		1
256	E:/Veroeffentlichungen/Paperinpreparation/PyvsFTIR/pygcms/WWTP_Holfdorf_17082015_85x85_for_pygcms.0_or.csv	256	14	cellulose,plant fibres	8151.28	2.44989	174.4	71.1868	323923	5.0208e-07		1
257	E:/Veroeffentlichungen/Paperinpreparation/PyvsFTIR/pygcms/WWTP_Holfdorf_17082015_85x85_for_pygcms.0_or.csv	257	14	cellulose,plant fibres	8151.28	3.31254	203.383	61.398	281009	4.35564e-07		1
258	E:/Veroeffentlichungen/Paperinpreparation/PyvsFTIR/pygcms/WWTP_Holfdorf_17082015_85x85_for_pygcms.0_or.csv	258	14	cellulose,plant fibres	8029.62	8.90604	353.132	39.6509	203488	3.15407e-07		1
259	E:/Veroeffentlichungen/Paperinpreparation/PyvsFTIR/pygcms/WWTP_Holfdorf_17082015_85x85_for_pygcms.0_or.csv	259	14	cellulose,plant fibres	8029.62	4.40274	223.068	50.6657	209876	3.25307e-07		1
260	E:/Veroeffentlichungen/Paperinpreparation/PyvsFTIR/pygcms/WWTP_Holfdorf_17082015_85x85_for_pygcms.0_or.csv	260	14	cellulose,plant fibres	8029.62	2.99264	178.195	59.5444	231565	3.58926e-07		1
261	E:/Veroeffentlichungen/Paperinpreparation/PyvsFTIR/pygcms/WWTP_Holfdorf_17082015_85x85_for_pygcms.0_or.csv	261	14	cellulose,plant fibres	7907.96	1.17701	172.294	146.383	1.35316e+06	2.09739e-06		1
262	E:/Veroeffentlichungen/Paperinpreparation/PyvsFTIR/pygcms/WWTP_Holfdorf_17082015_85x85_for_pygcms.0_or.csv	262	14	cellulose,plant fibres	7907.96	10.0044	324.589	32.4447	125233	1.94111e-07		1
263	E:/Veroeffentlichungen/Paperinpreparation/PyvsFTIR/pygcms/WWTP_Holfdorf_17082015_85x85_for_pygcms.0_or.csv	263	14	cellulose,plant fibres	7907.96	4.18296	265.638	63.5047	392643	6.08597e-07		1
264	E:/Veroeffentlichungen/Paperinpreparation/PyvsFTIR/pygcms/WWTP_Holfdorf_17082015_85x85_for_pygcms.0_or.csv	264	14	cellulose,plant fibres	7786.3	1.35661	134.186	98.9128	481180	7.4583e-07		1
265	E:/Veroeffentlichungen/Paperinpreparation/PyvsFTIR/pygcms/WWTP_Holfdorf_17082015_85x85_for_pygcms.0_or.csv	265	14	cellulose,plant fibres	7786.3	1.53217	123.319	80.4865	292802	4.53842e-07		1
266	E:/Veroeffentlichungen/Paperinpreparation/PyvsFTIR/pygcms/WWTP_Holfdorf_17082015_85x85_for_pygcms.0_or.csv	266	14	cellulose,plant fibres	7786.3	2.04974	160.599	78.3509	361350	5.60092e-07		1
267	E:/Veroeffentlichungen/Paperinpreparation/PyvsFTIR/pygcms/WWTP_Holfdorf_17082015_85x85_for_pygcms.0_or.csv	267	14	cellulose,plant fibres	7664.64	3.98721	207.235	51.9749	205185	3.18037e-07		1
268	E:/Veroeffentlichungen/Paperinpreparation/PyvsFTIR/pygcms/WWTP_Holfdorf_17082015_85x85_for_pygcms.0_or.csv	268	14	cellulose,plant fibres	7542.98	4.02197	210.728	52.3942	212024	3.28637e-07		1
269	E:/Veroeffentlichungen/Paperinpreparation/PyvsFTIR/pygcms/WWTP_Holfdorf_17082015_85x85_for_pygcms.0_or.csv	269	14	cellulose,plant fibres	7542.98	2.20625	141.253	64.024	212217	3.28936e-07		1
270	E:/Veroeffentlichungen/Paperinpreparation/PyvsFTIR/pygcms/WWTP_Holfdorf_17082015_85x85_for_pygcms.0_or.csv	270	14	cellulose,plant fibres	7542.98	4.32693	218.939	50.5992	205451	3.18449e-07		1
271	E:/Veroeffentlichungen/Paperinpreparation/PyvsFTIR/pygcms/WWTP_Holfdorf_17082015_85x85_for_pygcms.0_or.csv	271	14	cellulose,plant fibres	7421.31	1.71732	123.319	71.8091	233070	3.61259e-07		1
272	E:/Veroeffentlichungen/Paperinpreparation/PyvsFTIR/pygcms/WWTP_Holfdorf_17082015_85x85_for_pygcms.0_or.csv	272	14	cellulose,plant fibres	7421.31	2.23089	172.294	77.231	376660	5.83824e-07		1
273	E:/Veroeffentlichungen/Paperinpreparation/PyvsFTIR/pygcms/WWTP_Holfdorf_17082015_85x85_for_pygcms.0_or.csv	273	14	cellulose,plant fibres	7421.31	1.55447	143.39	92.244	447189	6.93143e-07		1
274	E:/Veroeffentlichungen/Paperinpreparation/PyvsFTIR/pygcms/WWTP_Holfdorf_17082015_85x85_for_pygcms.0_or.csv	274	14	cellulose,plant fibres	7421.31	2.15439	162.856	75.5927	341083	5.28678e-07		1
275	E:/Veroeffentlichungen/Paperinpreparation/PyvsFTIR/pygcms/WWTP_Holfdorf_17082015_85x85_for_pygcms.0_or.csv	275	14	cellulose,plant fibres	7421.31	2.70267	187.834	69.4995	332533	5.15426e-07		1
276	E:/Veroeffentlichungen/Paperinpreparation/PyvsFTIR/pygcms/WWTP_Holfdorf_17082015_85x85_for_pygcms.0_or.csv	276	14	cellulose,plant fibres	7421.31	2.48421	150.024	60.3912	200542	3.1084e-07		1
277	E:/Veroeffentlichungen/Paperinpreparation/PyvsFTIR/pygcms/WWTP_Holfdorf_17082015_85x85_for_pygcms.0_or.csv	277	14	cellulose,plant fibres	7421.31	1.38945	132.819	95.5908	444824	6.89478e-07		1
278	E:/Veroeffentlichungen/Paperinpreparation/PyvsFTIR/pygcms/WWTP_Holfdorf_17082015_85x85_for_pygcms.0_or.csv	278	14	cellulose,plant fibres	7421.31	3.92644	190.407	48.4936	164115	2.54379e-07		1
279	E:/Veroeffentlichungen/Paperinpreparation/PyvsFTIR/pygcms/WWTP_Holfdorf_17082015_85x85_for_pygcms.0_or.csv	279	14	cellulose,plant fibres	7299.65	1.45771	112.484	77.1654	245490	3.80509e-07		1
280	E:/Veroeffentlichungen/Paperinpreparation/PyvsFTIR/pygcms/WWTP_Holfdorf_17082015_85x85_for_pygcms.0_or.csv	280	14	cellulose,plant fibres	7299.65	3.67472	305.075	83.0198	770667	1.19453e-06		1
281	E:/Veroeffentlichungen/Paperinpreparation/PyvsFTIR/pygcms/WWTP_Holfdorf_17082015_85x85_for_pygcms.0_or.csv	281	14	cellulose,plant fibres	7299.65	1.91722	171.587	89.4978	503738	7.80793e-07		1
282	E:/Veroeffentlichungen/Paperinpreparation/PyvsFTIR/pygcms/WWTP_Holfdorf_17082015_85x85_for_pygcms.0_or.csv	282	14	cellulose,plant fibres	7299.65	2.3495	181.911	77.4255	399691	6.19522e-07		1
283	E:/Veroeffentlichungen/Paperinpreparation/PyvsFTIR/pygcms/WWTP_Holfdorf_17082015_85x85_for_pygcms.0_or.csv	283	14	cellulose,plant fibres	7299.65	1.47147	201.279	136.788	1.38035e+06	2.13954e-06		1
284	E:/Veroeffentlichungen/Paperinpreparation/PyvsFTIR/pygcms/WWTP_Holfdorf_17082015_85x85_for_pygcms.0_or.csv	284	14	cellulose,plant fibres	7299.65	6.41141	291.2	45.4191	220173	3.41269e-07		1
285	E:/Veroeffentlichungen/Paperinpreparation/PyvsFTIR/pygcms/WWTP_Holfdorf_17082015_85x85_for_pygcms.0_or.csv	285	14	cellulose,plant fibres	7299.65	3.95292	178.195	45.0794	132724	2.05722e-07		1
286	E:/Veroeffentlichungen/Paperinpreparation/PyvsFTIR/pygcms/WWTP_Holfdorf_17082015_85x85_for_pygcms.0_or.csv	286	14	cellulose,plant fibres	7177.99	1.37242	123.319	89.8551	364932	5.65645e-07		1
287	E:/Veroeffentlichungen/Paperinpreparation/PyvsFTIR/pygcms/WWTP_Holfdorf_17082015_85x85_for_pygcms.0_or.csv	287	14	cellulose,plant fibres	7177.99	1.58219	165.45	104.57	663101	1.02781e-06		1
288	E:/Veroeffentlichungen/Paperinpreparation/PyvsFTIR/pygcms/WWTP_Holfdorf_17082015_85x85_for_pygcms.0_or.csv	288	14	cellulose,plant fibres	7177.99	1.9671	128.631	65.3912	201595	3.12472e-07		1
289	E:/Veroeffentlichungen/Paperinpreparation/PyvsFTIR/pygcms/WWTP_Holfdorf_17082015_85x85_for_pygcms.0_or.csv	289	14	cellulose,plant fibres	7056.33	4.9388	211.879	42.901	142929	2.2154e-07		1
290	E:/Veroeffentlichungen/Paperinpreparation/PyvsFTIR/pygcms/WWTP_Holfdorf_17082015_85x85_for_pygcms.0_or.csv	290	14	cellulose,plant fibres	6934.67	4.86218	195.452	40.1984	115759	1.79427e-07		1
291	E:/Veroeffentlichungen/Paperinpreparation/PyvsFTIR/pygcms/WWTP_Holfdorf_17082015_85x85_for_pygcms.0_or.csv	291	14	cellulose,plant fibres	6934.67	1.91709	134.186	69.9946	240953	3.73477e-07		1
292	E:/Veroeffentlichungen/Paperinpreparation/PyvsFTIR/pygcms/WWTP_Holfdorf_17082015_85x85_for_pygcms.0_or.csv	292	14	cellulose,plant fibres	6934.67	3.43661	176.824	51.4531	171578	2.65946e-07		1
293	E:/Veroeffentlichungen/Paperinpreparation/PyvsFTIR/pygcms/WWTP_Holfdorf_17082015_85x85_for_pygcms.0_or.csv	293	14	cellulose,plant fibres	6934.67	2.25414	143.39	63.6118	212663	3.29627e-07		1
294	E:/Veroeffentlichungen/Paperinpreparation/PyvsFTIR/pygcms/WWTP_Holfdorf_17082015_85x85_for_pygcms.0_or.csv	294	14	cellulose,plant fibres	6934.67	1.52179	123.319	81.0357	296811	4.60057e-07		1
295	E:/Veroeffentlichungen/Paperinpreparation/PyvsFTIR/pygcms/WWTP_Holfdorf_17082015_85x85_for_pygcms.0_or.csv	295	14	cellulose,plant fibres	6813.01	1.43139	128.631	89.8643	380729	5.9013e-07		1
296	E:/Veroeffentlichungen/Paperinpreparation/PyvsFTIR/pygcms/WWTP_Holfdorf_17082015_85x85_for_pygcms.0_or.csv	296	14	cellulose,plant fibres	6813.01	3.38509	159.077	46.9935	128759	1.99577e-07		1
297	E:/Veroeffentlichungen/Paperinpreparation/PyvsFTIR/pygcms/WWTP_Holfdorf_17082015_85x85_for_pygcms.0_or.csv	297	14	cellulose,plant fibres	6691.35	7.23307	253.93	35.1068	114708	1.77797e-07		1
298	E:/Veroeffentlichungen/Paperinpreparation/PyvsFTIR/pygcms/WWTP_Holfdorf_17082015_85x85_for_pygcms.0_or.csv	298	14	cellulose,plant fibres	6691.35	1.09347	121.33	110.959	547507	8.48636e-07		1
299	E:/Veroeffentlichungen/Paperinpreparation/PyvsFTIR/pygcms/WWTP_Holfdorf_17082015_85x85_for_pygcms.0_or.csv	299	14	cellulose,plant fibres	6691.35	2.60966	148.393	56.8631	175862	2.72586e-07		1
300	E:/Veroeffentlichungen/Paperinpreparation/PyvsFTIR/pygcms/WWTP_Holfdorf_17082015_85x85_for_pygcms.0_or.csv	300	14	cellulose,plant fibres	6569.69	3.29534	166.914	50.6516	156956	2.43281e-07		1
301	E:/Veroeffentlichungen/Paperinpreparation/PyvsFTIR/pygcms/WWTP_Holfdorf_17082015_85x85_for_pygcms.0_or.csv	301	14	cellulose,plant fibres	6569.69	1.95473	136.434	69.7967	243606	3.77589e-07		1
302	E:/Veroeffentlichungen/Paperinpreparation/PyvsFTIR/pygcms/WWTP_Holfdorf_17082015_85x85_for_pygcms.0_or.csv	302	14	cellulose,plant fibres	6448.03	1.61903	113.561	70.1411	204772	3.17396e-07		1
303	E:/Veroeffentlichungen/Paperinpreparation/PyvsFTIR/pygcms/WWTP_Holfdorf_17082015_85x85_for_pygcms.0_or.csv	303	14	cellulose,plant fibres	6448.03	2.14943	143.39	66.7107	233887	3.62525e-07		1
304	E:/Veroeffentlichungen/Paperinpreparation/PyvsFTIR/pygcms/WWTP_Holfdorf_17082015_85x85_for_pygcms.0_or.csv	304	14	cellulose,plant fibres	6448.03	2.06137	125.761	61.0087	171564	2.65925e-07		1
305	E:/Veroeffentlichungen/Paperinpreparation/PyvsFTIR/pygcms/WWTP_Holfdorf_17082015_85x85_for_pygcms.0_or.csv	305	14	cellulose,plant fibres	6448.03	4.37273	177.853	40.6733	107839	1.67151e-07		1
306	E:/Veroeffentlichungen/Paperinpreparation/PyvsFTIR/pygcms/WWTP_Holfdorf_17082015_85x85_for_pygcms.0_or.csv	306	14	cellulose,plant fibres	6326.37	3.53546	253.93	71.8236	480115	7.44178e-07		1
307	E:/Veroeffentlichungen/Paperinpreparation/PyvsFTIR/pygcms/WWTP_Holfdorf_17082015_85x85_for_pygcms.0_or.csv	307	14	cellulose,plant fibres	6326.37	7.28095	253.93	34.8759	113204	1.75466e-07		1
308	E:/Veroeffentlichungen/Paperinpreparation/PyvsFTIR/pygcms/WWTP_Holfdorf_17082015_85x85_for_pygcms.0_or.csv	308	14	cellulose,plant fibres	6326.37	1.58848	132.819	83.6136	340338	5.27524e-07		1
309	E:/Veroeffentlichungen/Paperinpreparation/PyvsFTIR/pygcms/WWTP_Holfdorf_17082015_85x85_for_pygcms.0_or.csv	309	14	cellulose,plant fibres	6204.71	3.46032	162.856	47.0638	132213	2.04931e-07		1
310	E:/Veroeffentlichungen/Paperinpreparation/PyvsFTIR/pygcms/WWTP_Holfdorf_17082015_85x85_for_pygcms.0_or.csv	310	14	cellulose,plant fibres	6204.71	1.41044	121.33	86.0226	329071	5.1006e-07		1
311	E:/Veroeffentlichungen/Paperinpreparation/PyvsFTIR/pygcms/WWTP_Holfdorf_17082015_85x85_for_pygcms.0_or.csv	311	14	cellulose,plant fibres	6204.71	1.75604	143.39	81.6553	350416	5.43145e-07		1
312	E:/Veroeffentlichungen/Paperinpreparation/PyvsFTIR/pygcms/WWTP_Holfdorf_17082015_85x85_for_pygcms.0_or.csv	312	14	cellulose,plant fibres	6204.71	1.67387	145.077	86.6715	399437	6.19127e-07		1
313	E:/Veroeffentlichungen/Paperinpreparation/PyvsFTIR/pygcms/WWTP_Holfdorf_17082015_85x85_for_pygcms.0_or.csv	313	14	cellulose,plant fibres	6204.71	6.73234	286.355	42.5343	189881	2.94315e-07		1
314	E:/Veroeffentlichungen/Paperinpreparation/PyvsFTIR/pygcms/WWTP_Holfdorf_17082015_85x85_for_pygcms.0_or.csv	314	14	cellulose,plant fibres	6083.05	1.08944	104.64	96.049	353818	5.48417e-07		1
315	E:/Veroeffentlichungen/Paperinpreparation/PyvsFTIR/pygcms/WWTP_Holfdorf_17082015_85x85_for_pygcms.0_or.csv	315	14	cellulose,plant fibres	6083.05	2.71141	206.057	75.9965	436186	6.76089e-07		1
316	E:/Veroeffentlichungen/Paperinpreparation/PyvsFTIR/pygcms/WWTP_Holfdorf_17082015_85x85_for_pygcms.0_or.csv	316	14	cellulose,plant fibres	6083.05	1.409	125.761	89.2559	367212	5.69179e-07		1
317	E:/Veroeffentlichungen/Paperinpreparation/PyvsFTIR/pygcms/WWTP_Holfdorf_17082015_85x85_for_pygcms.0_or.csv	317	14	cellulose,plant fibres	6083.05	1.20945	117.251	96.9456	403894	6.26036e-07		1
318	E:/Veroeffentlichungen/Paperinpreparation/PyvsFTIR/pygcms/WWTP_Holfdorf_17082015_85x85_for_pygcms.0_or.csv	318	14	cellulose,plant fibres	6083.05	2.11231	124.79	59.0777	159634	2.47432e-07		1
319	E:/Veroeffentlichungen/Paperinpreparation/PyvsFTIR/pygcms/WWTP_Holfdorf_17082015_85x85_for_pygcms.0_or.csv	319	14	cellulose,plant fibres	6083.05	1.8165	162.856	89.6538	479775	7.43651e-07		1
320	E:/Veroeffentlichungen/Paperinpreparation/PyvsFTIR/pygcms/WWTP_Holfdorf_17082015_85x85_for_pygcms.0_or.csv	320	14	cellulose,plant fibres	6083.05	2.58515	128.631	49.7575	116724	1.80922e-07		1
321	E:/Veroeffentlichungen/Paperinpreparation/PyvsFTIR/pygcms/WWTP_Holfdorf_17082015_85x85_for_pygcms.0_or.csv	321	14	cellulose,plant fibres	6083.05	2.15929	128.631	59.5709	167305	2.59323e-07		1
322	E:/Veroeffentlichungen/Paperinpreparation/PyvsFTIR/pygcms/WWTP_Holfdorf_17082015_85x85_for_pygcms.0_or.csv	322	14	cellulose,plant fibres	5961.38	1.91078	123.319	64.5387	188264	2.91809e-07		1
323	E:/Veroeffentlichungen/Paperinpreparation/PyvsFTIR/pygcms/WWTP_Holfdorf_17082015_85x85_for_pygcms.0_or.csv	323	14	cellulose,plant fibres	5961.38	2.76878	159.077	57.4539	192461	2.98314e-07		1
324	E:/Veroeffentlichungen/Paperinpreparation/PyvsFTIR/pygcms/WWTP_Holfdorf_17082015_85x85_for_pygcms.0_or.csv	324	14	cellulose,plant fibres	5961.38	2.90689	178.195	61.3009	245429	3.80415e-07		1
325	E:/Veroeffentlichungen/Paperinpreparation/PyvsFTIR/pygcms/WWTP_Holfdorf_17082015_85x85_for_pygcms.0_or.csv	325	14	cellulose,plant fibres	5961.38	3.34183	174.4	52.1868	174086	2.69834e-07		1
326	E:/Veroeffentlichungen/Paperinpreparation/PyvsFTIR/pygcms/WWTP_Holfdorf_17082015_85x85_for_pygcms.0_or.csv	326	14	cellulose,plant fibres	5839.72	2.61759	153.63	58.6915	193965	3.00645e-07		1
327	E:/Veroeffentlichungen/Paperinpreparation/PyvsFTIR/pygcms/WWTP_Holfdorf_17082015_85x85_for_pygcms.0_or.csv	327	14	cellulose,plant fibres	5839.72	2.21629	134.638	60.7495	182117	2.82282e-07		1
328	E:/Veroeffentlichungen/Paperinpreparation/PyvsFTIR/pygcms/WWTP_Holfdorf_17082015_85x85_for_pygcms.0_or.csv	328	14	cellulose,plant fibres	5839.72	2.94509	136.434	46.3258	107316	1.66339e-07		1
329	E:/Veroeffentlichungen/Paperinpreparation/PyvsFTIR/pygcms/WWTP_Holfdorf_17082015_85x85_for_pygcms.0_or.csv	329	14	cellulose,plant fibres	5839.72	3.02125	172.294	57.0275	205370	3.18323e-07		1
330	E:/Veroeffentlichungen/Paperinpreparation/PyvsFTIR/pygcms/WWTP_Holfdorf_17082015_85x85_for_pygcms.0_or.csv	330	14	cellulose,plant fibres	5718.06	3.66474	172.647	47.1103	140439	2.1768e-07		1
331	E:/Veroeffentlichungen/Paperinpreparation/PyvsFTIR/pygcms/WWTP_Holfdorf_17082015_85x85_for_pygcms.0_or.csv	331	14	cellulose,plant fibres	5718.06	1.23834	94.8836	76.6215	204169	3.16462e-07		1
332	E:/Veroeffentlichungen/Paperinpreparation/PyvsFTIR/pygcms/WWTP_Holfdorf_17082015_85x85_for_pygcms.0_or.csv	332	14	cellulose,plant fibres	5718.06	1.49596	124.79	83.4182	318272	4.93322e-07		1
333	E:/Veroeffentlichungen/Paperinpreparation/PyvsFTIR/pygcms/WWTP_Holfdorf_17082015_85x85_for_pygcms.0_or.csv	333	14	cellulose,plant fibres	5718.06	2.39582	134.638	56.1972	155845	2.4156e-07		1
334	E:/Veroeffentlichungen/Paperinpreparation/PyvsFTIR/pygcms/WWTP_Holfdorf_17082015_85x85_for_pygcms.0_or.csv	334	14	cellulose,plant fibres	5718.06	1.38405	94.8836	68.5553	163444	2.53339e-07		1
335	E:/Veroeffentlichungen/Paperinpreparation/PyvsFTIR/pygcms/WWTP_Holfdorf_17082015_85x85_for_pygcms.0_or.csv	335	14	cellulose,plant fibres	5596.4	3.19951	162.856	50.9002	154646	2.39702e-07		1
336	E:/Veroeffentlichungen/Paperinpreparation/PyvsFTIR/pygcms/WWTP_Holfdorf_17082015_85x85_for_pygcms.0_or.csv	336	14	cellulose,plant fibres	5596.4	1.48649	104.057	70.0019	186890	2.8968e-07		1
337	E:/Veroeffentlichungen/Paperinpreparation/PyvsFTIR/pygcms/WWTP_Holfdorf_17082015_85x85_for_pygcms.0_or.csv	337	14	cellulose,plant fibres	5596.4	1.3006	98.6553	75.8539	208052	3.22481e-07		1
338	E:/Veroeffentlichungen/Paperinpreparation/PyvsFTIR/pygcms/WWTP_Holfdorf_17082015_85x85_for_pygcms.0_or.csv	338	14	cellulose,plant fibres	5596.4	2.33622	163.973	70.1872	296063	4.58897e-07		1
339	E:/Veroeffentlichungen/Paperinpreparation/PyvsFTIR/pygcms/WWTP_Holfdorf_17082015_85x85_for_pygcms.0_or.csv	339	14	cellulose,plant fibres	5596.4	2.30352	136.434	59.2282	175418	2.71899e-07		1
340	E:/Veroeffentlichungen/Paperinpreparation/PyvsFTIR/pygcms/WWTP_Holfdorf_17082015_85x85_for_pygcms.0_or.csv	340	14	cellulose,plant fibres	5596.4	3.04774	168.366	55.2427	188322	2.91898e-07		1
341	E:/Veroeffentlichungen/Paperinpreparation/PyvsFTIR/pygcms/WWTP_Holfdorf_17082015_85x85_for_pygcms.0_or.csv	341	14	cellulose,plant fibres	5474.74	2.25296	129.103	57.3037	155381	2.4084e-07		1
342	E:/Veroeffentlichungen/Paperinpreparation/PyvsFTIR/pygcms/WWTP_Holfdorf_17082015_85x85_for_pygcms.0_or.csv	342	14	cellulose,plant fibres	5474.74	1.41823	104.64	73.782	208782	3.23613e-07		1
343	E:/Veroeffentlichungen/Paperinpreparation/PyvsFTIR/pygcms/WWTP_Holfdorf_17082015_85x85_for_pygcms.0_or.csv	343	14	cellulose,plant fibres	5474.74	1.22763	88.9267	72.4377	171025	2.65088e-07		1
344	E:/Veroeffentlichungen/Paperinpreparation/PyvsFTIR/pygcms/WWTP_Holfdorf_17082015_85x85_for_pygcms.0_or.csv	344	14	cellulose,plant fibres	5474.74	2.94508	160.599	54.5313	175038	2.71309e-07		1
345	E:/Veroeffentlichungen/Paperinpreparation/PyvsFTIR/pygcms/WWTP_Holfdorf_17082015_85x85_for_pygcms.0_or.csv	345	14	cellulose,plant fibres	5474.74	5.53898	195.452	35.2866	89198.5	1.38258e-07		1
346	E:/Veroeffentlichungen/Paperinpreparation/PyvsFTIR/pygcms/WWTP_Holfdorf_17082015_85x85_for_pygcms.0_or.csv	346	14	cellulose,plant fibres	5474.74	1.58446	154.813	97.7071	541699	8.39633e-07		1
347	E:/Veroeffentlichungen/Paperinpreparation/PyvsFTIR/pygcms/WWTP_Holfdorf_17082015_85x85_for_pygcms.0_or.csv	347	14	cellulose,plant fibres	5474.74	2.34671	125.761	53.5904	132379	2.05187e-07		1
348	E:/Veroeffentlichungen/Paperinpreparation/PyvsFTIR/pygcms/WWTP_Holfdorf_17082015_85x85_for_pygcms.0_or.csv	348	14	cellulose,plant fibres	5474.74	1.91414	112.484	58.7651	142373	2.20678e-07		1
349	E:/Veroeffentlichungen/Paperinpreparation/PyvsFTIR/pygcms/WWTP_Holfdorf_17082015_85x85_for_pygcms.0_or.csv	349	14	cellulose,plant fibres	5474.74	2.36834	125.761	53.1011	129972	2.01457e-07		1
350	E:/Veroeffentlichungen/Paperinpreparation/PyvsFTIR/pygcms/WWTP_Holfdorf_17082015_85x85_for_pygcms.0_or.csv	350	14	cellulose,plant fibres	5353.08	2.61679	136.434	52.1378	135932	2.10695e-07		1
351	E:/Veroeffentlichungen/Paperinpreparation/PyvsFTIR/pygcms/WWTP_Holfdorf_17082015_85x85_for_pygcms.0_or.csv	351	14	cellulose,plant fibres	5231.42	1.93896	124.79	64.3593	189452	2.93651e-07		1
352	E:/Veroeffentlichungen/Paperinpreparation/PyvsFTIR/pygcms/WWTP_Holfdorf_17082015_85x85_for_pygcms.0_or.csv	352	14	cellulose,plant fibres	5231.42	1.39295	113.561	81.5255	276638	4.28789e-07		1
353	E:/Veroeffentlichungen/Paperinpreparation/PyvsFTIR/pygcms/WWTP_Holfdorf_17082015_85x85_for_pygcms.0_or.csv	353	14	cellulose,plant fibres	5231.42	1.47596	94.2404	63.8504	140819	2.18269e-07		1
354	E:/Veroeffentlichungen/Paperinpreparation/PyvsFTIR/pygcms/WWTP_Holfdorf_17082015_85x85_for_pygcms.0_or.csv	354	14	cellulose,plant fibres	5231.42	1.44602	104.64	72.364	200835	3.11294e-07		1
355	E:/Veroeffentlichungen/Paperinpreparation/PyvsFTIR/pygcms/WWTP_Holfdorf_17082015_85x85_for_pygcms.0_or.csv	355	14	cellulose,plant fibres	5231.42	1.37163	90.9557	66.3121	146593	2.27219e-07		1
356	E:/Veroeffentlichungen/Paperinpreparation/PyvsFTIR/pygcms/WWTP_Holfdorf_17082015_85x85_for_pygcms.0_or.csv	356	14	cellulose,plant fibres	5231.42	1.87895	150.024	79.8447	350550	5.43353e-07		1
357	E:/Veroeffentlichungen/Paperinpreparation/PyvsFTIR/pygcms/WWTP_Holfdorf_17082015_85x85_for_pygcms.0_or.csv	357	14	cellulose,plant fibres	5109.76	1.51353	121.33	80.1633	285770	4.42943e-07		1
358	E:/Veroeffentlichungen/Paperinpreparation/PyvsFTIR/pygcms/WWTP_Holfdorf_17082015_85x85_for_pygcms.0_or.csv	358	14	cellulose,plant fibres	5109.76	3.60388	145.077	40.2557	86168.9	1.33562e-07		1
359	E:/Veroeffentlichungen/Paperinpreparation/PyvsFTIR/pygcms/WWTP_Holfdorf_17082015_85x85_for_pygcms.0_or.csv	359	14	cellulose,plant fibres	5109.76	1.627	104.057	63.9564	156004	2.41806e-07		1
360	E:/Veroeffentlichungen/Paperinpreparation/PyvsFTIR/pygcms/WWTP_Holfdorf_17082015_85x85_for_pygcms.0_or.csv	360	14	cellulose,plant fibres	5109.76	2.02985	121.33	59.7728	158881	2.46265e-07		1
361	E:/Veroeffentlichungen/Paperinpreparation/PyvsFTIR/pygcms/WWTP_Holfdorf_17082015_85x85_for_pygcms.0_or.csv	361	14	cellulose,plant fibres	5109.76	2.51916	150.024	59.5532	195015	3.02273e-07		1
362	E:/Veroeffentlichungen/Paperinpreparation/PyvsFTIR/pygcms/WWTP_Holfdorf_17082015_85x85_for_pygcms.0_or.csv	362	14	cellulose,plant fibres	5109.76	2.16118	128.631	59.5188	167013	2.5887e-07		1
363	E:/Veroeffentlichungen/Paperinpreparation/PyvsFTIR/pygcms/WWTP_Holfdorf_17082015_85x85_for_pygcms.0_or.csv	363	14	cellulose,plant fibres	5109.76	1.65842	132.819	80.0873	312236	4.83967e-07		1
364	E:/Veroeffentlichungen/Paperinpreparation/PyvsFTIR/pygcms/WWTP_Holfdorf_17082015_85x85_for_pygcms.0_or.csv	364	14	cellulose,plant fibres	5109.76	2.19634	132.819	60.4726	178022	2.75934e-07		1
365	E:/Veroeffentlichungen/Paperinpreparation/PyvsFTIR/pygcms/WWTP_Holfdorf_17082015_85x85_for_pygcms.0_or.csv	365	14	cellulose,plant fibres	5109.76	1.62551	118.797	73.0826	232557	3.60463e-07		1
366	E:/Veroeffentlichungen/Paperinpreparation/PyvsFTIR/pygcms/WWTP_Holfdorf_17082015_85x85_for_pygcms.0_or.csv	366	14	cellulose,plant fibres	5109.76	4.28876	220.6	51.4368	213919	3.31575e-07		1
367	E:/Veroeffentlichungen/Paperinpreparation/PyvsFTIR/pygcms/WWTP_Holfdorf_17082015_85x85_for_pygcms.0_or.csv	367	14	cellulose,plant fibres	4988.1	6.4064	177.853	27.7619	50240.7	7.78731e-08		1
368	E:/Veroeffentlichungen/Paperinpreparation/PyvsFTIR/pygcms/WWTP_Holfdorf_17082015_85x85_for_pygcms.0_or.csv	368	14	cellulose,plant fibres	4988.1	1.78668	104.64	58.5665	131550	2.03903e-07		1
369	E:/Veroeffentlichungen/Paperinpreparation/PyvsFTIR/pygcms/WWTP_Holfdorf_17082015_85x85_for_pygcms.0_or.csv	369	14	cellulose,plant fibres	4988.1	2.85648	143.39	50.1981	132431	2.05268e-07		1
370	E:/Veroeffentlichungen/Paperinpreparation/PyvsFTIR/pygcms/WWTP_Holfdorf_17082015_85x85_for_pygcms.0_or.csv	370	14	cellulose,plant fibres	4988.1	1.20643	88.24	73.1417	173018	2.68178e-07		1
371	E:/Veroeffentlichungen/Paperinpreparation/PyvsFTIR/pygcms/WWTP_Holfdorf_17082015_85x85_for_pygcms.0_or.csv	371	14	cellulose,plant fibres	4988.1	2.48739	160.599	64.5655	245381	3.8034e-07		1
372	E:/Veroeffentlichungen/Paperinpreparation/PyvsFTIR/pygcms/WWTP_Holfdorf_17082015_85x85_for_pygcms.0_or.csv	372	14	cellulose,plant fibres	4988.1	1.22827	112.484	91.5796	345769	5.35942e-07		1
373	E:/Veroeffentlichungen/Paperinpreparation/PyvsFTIR/pygcms/WWTP_Holfdorf_17082015_85x85_for_pygcms.0_or.csv	373	14	cellulose,plant fibres	4988.1	1.42927	104.057	72.804	202152	3.13335e-07		1
374	E:/Veroeffentlichungen/Paperinpreparation/PyvsFTIR/pygcms/WWTP_Holfdorf_17082015_85x85_for_pygcms.0_or.csv	374	14	cellulose,plant fibres	4988.1	1.86765	133.276	71.3602	248749	3.8556e-07		1
375	E:/Veroeffentlichungen/Paperinpreparation/PyvsFTIR/pygcms/WWTP_Holfdorf_17082015_85x85_for_pygcms.0_or.csv	375	14	cellulose,plant fibres	4988.1	5.36943	192.946	35.9342	91316.4	1.4154e-07		1
376	E:/Veroeffentlichungen/Paperinpreparation/PyvsFTIR/pygcms/WWTP_Holfdorf_17082015_85x85_for_pygcms.0_or.csv	376	14	cellulose,plant fibres	4866.44	2.21401	143.39	64.7649	220442	3.41685e-07		1
377	E:/Veroeffentlichungen/Paperinpreparation/PyvsFTIR/pygcms/WWTP_Holfdorf_17082015_85x85_for_pygcms.0_or.csv	377	14	cellulose,plant fibres	4866.44	1.57194	115.157	73.2577	226513	3.51095e-07		1
378	E:/Veroeffentlichungen/Paperinpreparation/PyvsFTIR/pygcms/WWTP_Holfdorf_17082015_85x85_for_pygcms.0_or.csv	378	14	cellulose,plant fibres	4866.44	1.41593	88.9267	62.8044	128561	1.99269e-07		1
379	E:/Veroeffentlichungen/Paperinpreparation/PyvsFTIR/pygcms/WWTP_Holfdorf_17082015_85x85_for_pygcms.0_or.csv	379	14	cellulose,plant fibres	4866.44	4.39747	159.077	36.1747	76298	1.18262e-07		1
380	E:/Veroeffentlichungen/Paperinpreparation/PyvsFTIR/pygcms/WWTP_Holfdorf_17082015_85x85_for_pygcms.0_or.csv	380	14	cellulose,plant fibres	4866.44	1.44294	99.8809	69.2206	175408	2.71883e-07		1
381	E:/Veroeffentlichungen/Paperinpreparation/PyvsFTIR/pygcms/WWTP_Holfdorf_17082015_85x85_for_pygcms.0_or.csv	381	14	cellulose,plant fibres	4744.78	2.29708	123.319	53.6851	130267	2.01914e-07		1
382	E:/Veroeffentlichungen/Paperinpreparation/PyvsFTIR/pygcms/WWTP_Holfdorf_17082015_85x85_for_pygcms.0_or.csv	382	14	cellulose,plant fibres	4744.78	1.53279	88.9267	58.0164	109706	1.70044e-07		1
383	E:/Veroeffentlichungen/Paperinpreparation/PyvsFTIR/pygcms/WWTP_Holfdorf_17082015_85x85_for_pygcms.0_or.csv	383	14	cellulose,plant fibres	4744.78	1.97208	101.692	51.5656	99106.4	1.53615e-07		1
384	E:/Veroeffentlichungen/Paperinpreparation/PyvsFTIR/pygcms/WWTP_Holfdorf_17082015_85x85_for_pygcms.0_or.csv	384	14	cellulose,plant fibres	4744.78	5.53871	168.727	30.4631	57389.1	8.89531e-08		1
385	E:/Veroeffentlichungen/Paperinpreparation/PyvsFTIR/pygcms/WWTP_Holfdorf_17082015_85x85_for_pygcms.0_or.csv	385	14	cellulose,plant fibres	4744.78	4.02994	165.45	41.0552	102211	1.58428e-07		1
386	E:/Veroeffentlichungen/Paperinpreparation/PyvsFTIR/pygcms/WWTP_Holfdorf_17082015_85x85_for_pygcms.0_or.csv	386	14	cellulose,plant fibres	4744.78	1.88246	104.057	55.2771	116535	1.8063e-07		1
387	E:/Veroeffentlichungen/Paperinpreparation/PyvsFTIR/pygcms/WWTP_Holfdorf_17082015_85x85_for_pygcms.0_or.csv	387	14	cellulose,plant fibres	4744.78	1.3106	101.692	77.5919	224396	3.47813e-07		1
388	E:/Veroeffentlichungen/Paperinpreparation/PyvsFTIR/pygcms/WWTP_Holfdorf_17082015_85x85_for_pygcms.0_or.csv	388	14	cellulose,plant fibres	4744.78	2.13207	125.761	58.9856	160375	2.48581e-07		1
389	E:/Veroeffentlichungen/Paperinpreparation/PyvsFTIR/pygcms/WWTP_Holfdorf_17082015_85x85_for_pygcms.0_or.csv	389	14	cellulose,plant fibres	4744.78	1.49357	134.638	90.1453	401007	6.2156e-07		1
390	E:/Veroeffentlichungen/Paperinpreparation/PyvsFTIR/pygcms/WWTP_Holfdorf_17082015_85x85_for_pygcms.0_or.csv	390	14	cellulose,plant fibres	4744.78	2.78344	153.234	55.0518	170214	2.63831e-07		1
391	E:/Veroeffentlichungen/Paperinpreparation/PyvsFTIR/pygcms/WWTP_Holfdorf_17082015_85x85_for_pygcms.0_or.csv	391	14	cellulose,plant fibres	4623.11	2.55636	104.057	40.705	63192.2	9.79479e-08		1
392	E:/Veroeffentlichungen/Paperinpreparation/PyvsFTIR/pygcms/WWTP_Holfdorf_17082015_85x85_for_pygcms.0_or.csv	392	14	cellulose,plant fibres	4623.11	1.56099	94.8836	60.7844	128491	1.99161e-07		1
393	E:/Veroeffentlichungen/Paperinpreparation/PyvsFTIR/pygcms/WWTP_Holfdorf_17082015_85x85_for_pygcms.0_or.csv	393	14	cellulose,plant fibres	4623.11	1.14179	84.002	73.5704	166645	2.583e-07		1
394	E:/Veroeffentlichungen/Paperinpreparation/PyvsFTIR/pygcms/WWTP_Holfdorf_17082015_85x85_for_pygcms.0_or.csv	394	14	cellulose,plant fibres	4623.11	9.14538	218.939	23.9399	45990.1	7.12846e-08		1
395	E:/Veroeffentlichungen/Paperinpreparation/PyvsFTIR/pygcms/WWTP_Holfdorf_17082015_85x85_for_pygcms.0_or.csv	395	14	cellulose,plant fibres	4623.11	2.43963	172.647	70.7676	316902	4.91198e-07		1
396	E:/Veroeffentlichungen/Paperinpreparation/PyvsFTIR/pygcms/WWTP_Holfdorf_17082015_85x85_for_pygcms.0_or.csv	396	14	cellulose,plant fibres	4623.11	3.86427	187.834	48.6079	162661	2.52125e-07		1
397	E:/Veroeffentlichungen/Paperinpreparation/PyvsFTIR/pygcms/WWTP_Holfdorf_17082015_85x85_for_pygcms.0_or.csv	397	14	cellulose,plant fibres	4623.11	4.19442	168.727	40.2265	100070	1.55108e-07		1
398	E:/Veroeffentlichungen/Paperinpreparation/PyvsFTIR/pygcms/WWTP_Holfdorf_17082015_85x85_for_pygcms.0_or.csv	398	14	cellulose,plant fibres	4623.11	2.58492	184.896	71.5289	346728	5.37428e-07		1
399	E:/Veroeffentlichungen/Paperinpreparation/PyvsFTIR/pygcms/WWTP_Holfdorf_17082015_85x85_for_pygcms.0_or.csv	399	14	cellulose,plant fibres	4623.11	3.6254	141.253	38.962	78591.6	1.21817e-07		1
400	E:/Veroeffentlichungen/Paperinpreparation/PyvsFTIR/pygcms/WWTP_Holfdorf_17082015_85x85_for_pygcms.0_or.csv	400	14	cellulose,plant fibres	4623.11	1.10921	101.692	91.6792	313273	4.85574e-07		1
401	E:/Veroeffentlichungen/Paperinpreparation/PyvsFTIR/pygcms/WWTP_Holfdorf_17082015_85x85_for_pygcms.0_or.csv	401	14	cellulose,plant fibres	4501.45	14.4211	271.302	18.8129	35193.3	5.45496e-08		1
402	E:/Veroeffentlichungen/Paperinpreparation/PyvsFTIR/pygcms/WWTP_Holfdorf_17082015_85x85_for_pygcms.0_or.csv	402	14	cellulose,plant fibres	4501.45	2.19309	110.3	50.2943	102261	1.58504e-07		1
403	E:/Veroeffentlichungen/Paperinpreparation/PyvsFTIR/pygcms/WWTP_Holfdorf_17082015_85x85_for_pygcms.0_or.csv	403	14	cellulose,plant fibres	4501.45	1.72869	113.561	65.6919	179618	2.78408e-07		1
404	E:/Veroeffentlichungen/Paperinpreparation/PyvsFTIR/pygcms/WWTP_Holfdorf_17082015_85x85_for_pygcms.0_or.csv	404	14	cellulose,plant fibres	4501.45	1.95551	113.561	58.0721	140366	2.17567e-07		1
405	E:/Veroeffentlichungen/Paperinpreparation/PyvsFTIR/pygcms/WWTP_Holfdorf_17082015_85x85_for_pygcms.0_or.csv	405	14	cellulose,plant fibres	4501.45	2.56551	143.814	56.0565	165634	2.56732e-07		1
406	E:/Veroeffentlichungen/Paperinpreparation/PyvsFTIR/pygcms/WWTP_Holfdorf_17082015_85x85_for_pygcms.0_or.csv	406	14	cellulose,plant fibres	4501.45	1.85686	104.64	56.353	121795	1.88782e-07		1
407	E:/Veroeffentlichungen/Paperinpreparation/PyvsFTIR/pygcms/WWTP_Holfdorf_17082015_85x85_for_pygcms.0_or.csv	407	14	cellulose,plant fibres	4501.45	1.09784	94.2404	85.8412	254522	3.94509e-07		1
408	E:/Veroeffentlichungen/Paperinpreparation/PyvsFTIR/pygcms/WWTP_Holfdorf_17082015_85x85_for_pygcms.0_or.csv	408	14	cellulose,plant fibres	4379.79	3.08556	150.024	48.6213	129990	2.01485e-07		1
409	E:/Veroeffentlichungen/Paperinpreparation/PyvsFTIR/pygcms/WWTP_Holfdorf_17082015_85x85_for_pygcms.0_or.csv	409	14	cellulose,plant fibres	4379.79	2.12176	110.85	52.2444	110895	1.71887e-07		1
410	E:/Veroeffentlichungen/Paperinpreparation/PyvsFTIR/pygcms/WWTP_Holfdorf_17082015_85x85_for_pygcms.0_or.csv	410	14	cellulose,plant fibres	4379.79	1.25861	101.692	80.7969	243316	3.7714e-07		1
411	E:/Veroeffentlichungen/Paperinpreparation/PyvsFTIR/pygcms/WWTP_Holfdorf_17082015_85x85_for_pygcms.0_or.csv	411	14	cellulose,plant fibres	4379.79	3.33463	177.853	53.3352	185433	2.87421e-07		1
412	E:/Veroeffentlichungen/Paperinpreparation/PyvsFTIR/pygcms/WWTP_Holfdorf_17082015_85x85_for_pygcms.0_or.csv	412	14	cellulose,plant fibres	4379.79	2.30239	121.83	52.9147	125027	1.93792e-07		1
413	E:/Veroeffentlichungen/Paperinpreparation/PyvsFTIR/pygcms/WWTP_Holfdorf_17082015_85x85_for_pygcms.0_or.csv	413	14	cellulose,plant fibres	4379.79	1.95632	104.057	53.19	107902	1.67247e-07		1
414	E:/Veroeffentlichungen/Paperinpreparation/PyvsFTIR/pygcms/WWTP_Holfdorf_17082015_85x85_for_pygcms.0_or.csv	414	14	cellulose,plant fibres	4379.79	1.08399	73.9915	68.2585	126355	1.9585e-07		1
415	E:/Veroeffentlichungen/Paperinpreparation/PyvsFTIR/pygcms/WWTP_Holfdorf_17082015_85x85_for_pygcms.0_or.csv	415	14	cellulose,plant fibres	4379.79	1.85628	98.6553	53.1469	102134	1.58308e-07		1
416	E:/Veroeffentlichungen/Paperinpreparation/PyvsFTIR/pygcms/WWTP_Holfdorf_17082015_85x85_for_pygcms.0_or.csv	416	14	cellulose,plant fibres	4379.79	2.02066	104.64	51.7849	102849	1.59416e-07		1
417	E:/Veroeffentlichungen/Paperinpreparation/PyvsFTIR/pygcms/WWTP_Holfdorf_17082015_85x85_for_pygcms.0_or.csv	417	14	cellulose,plant fibres	4379.79	2.03794	98.6553	48.4093	84737.4	1.31343e-07		1
418	E:/Veroeffentlichungen/Paperinpreparation/PyvsFTIR/pygcms/WWTP_Holfdorf_17082015_85x85_for_pygcms.0_or.csv	418	14	cellulose,plant fibres	4379.79	1.2786	94.2404	73.7061	187647	2.90852e-07		1
419	E:/Veroeffentlichungen/Paperinpreparation/PyvsFTIR/pygcms/WWTP_Holfdorf_17082015_85x85_for_pygcms.0_or.csv	419	14	cellulose,plant fibres	4258.13	2.70258	117.251	43.3846	80887.7	1.25376e-07		1
420	E:/Veroeffentlichungen/Paperinpreparation/PyvsFTIR/pygcms/WWTP_Holfdorf_17082015_85x85_for_pygcms.0_or.csv	420	14	cellulose,plant fibres	4258.13	1.3993	86.1471	61.5643	119673	1.85493e-07		1
421	E:/Veroeffentlichungen/Paperinpreparation/PyvsFTIR/pygcms/WWTP_Holfdorf_17082015_85x85_for_pygcms.0_or.csv	421	14	cellulose,plant fibres	4258.13	3.35208	123.319	36.7888	61172.9	9.4818e-08		1
422	E:/Veroeffentlichungen/Paperinpreparation/PyvsFTIR/pygcms/WWTP_Holfdorf_17082015_85x85_for_pygcms.0_or.csv	422	14	cellulose,plant fibres	4258.13	1.40217	90.9557	64.8678	140276	2.17429e-07		1
423	E:/Veroeffentlichungen/Paperinpreparation/PyvsFTIR/pygcms/WWTP_Holfdorf_17082015_85x85_for_pygcms.0_or.csv	423	14	cellulose,plant fibres	4258.13	3.44451	134.638	39.0877	75395.7	1.16863e-07		1
424	E:/Veroeffentlichungen/Paperinpreparation/PyvsFTIR/pygcms/WWTP_Holfdorf_17082015_85x85_for_pygcms.0_or.csv	424	14	cellulose,plant fibres	4258.13	4.6656	157.926	33.8489	66319	1.02795e-07		1
425	E:/Veroeffentlichungen/Paperinpreparation/PyvsFTIR/pygcms/WWTP_Holfdorf_17082015_85x85_for_pygcms.0_or.csv	425	14	cellulose,plant fibres	4258.13	3.44391	134.186	38.9632	74664.2	1.15729e-07		1
426	E:/Veroeffentlichungen/Paperinpreparation/PyvsFTIR/pygcms/WWTP_Holfdorf_17082015_85x85_for_pygcms.0_or.csv	426	14	cellulose,plant fibres	4258.13	3.65482	138.206	37.8146	72433.6	1.12272e-07		1
427	E:/Veroeffentlichungen/Paperinpreparation/PyvsFTIR/pygcms/WWTP_Holfdorf_17082015_85x85_for_pygcms.0_or.csv	427	14	cellulose,plant fibres	4258.13	2.17286	153.234	70.5218	279317	4.32941e-07		1
428	E:/Veroeffentlichungen/Paperinpreparation/PyvsFTIR/pygcms/WWTP_Holfdorf_17082015_85x85_for_pygcms.0_or.csv	428	14	cellulose,plant fibres	4258.13	10.477	233.722	22.3081	42630.4	6.60771e-08		1
429	E:/Veroeffentlichungen/Paperinpreparation/PyvsFTIR/pygcms/WWTP_Holfdorf_17082015_85x85_for_pygcms.0_or.csv	429	14	cellulose,plant fibres	4136.47	2.57101	110.3	42.9015	74407.4	1.15332e-07		1
430	E:/Veroeffentlichungen/Paperinpreparation/PyvsFTIR/pygcms/WWTP_Holfdorf_17082015_85x85_for_pygcms.0_or.csv	430	14	cellulose,plant fibres	4136.47	2.88754	112.484	38.9551	62562.9	9.69724e-08		1
431	E:/Veroeffentlichungen/Paperinpreparation/PyvsFTIR/pygcms/WWTP_Holfdorf_17082015_85x85_for_pygcms.0_or.csv	431	14	cellulose,plant fibres	4136.47	3.01888	139.52	46.2157	109222	1.69295e-07		1
432	E:/Veroeffentlichungen/Paperinpreparation/PyvsFTIR/pygcms/WWTP_Holfdorf_17082015_85x85_for_pygcms.0_or.csv	432	14	cellulose,plant fibres	4136.47	3.25556	168.366	51.7164	165047	2.55822e-07		1
433	E:/Veroeffentlichungen/Paperinpreparation/PyvsFTIR/pygcms/WWTP_Holfdorf_17082015_85x85_for_pygcms.0_or.csv	433	14	cellulose,plant fibres	4014.81	10.0325	214.164	21.3469	35769.5	5.54427e-08		1
434	E:/Veroeffentlichungen/Paperinpreparation/PyvsFTIR/pygcms/WWTP_Holfdorf_17082015_85x85_for_pygcms.0_or.csv	434	14	cellulose,plant fibres	4014.81	1.89786	121.33	63.9298	181749	2.81711e-07		1
435	E:/Veroeffentlichungen/Paperinpreparation/PyvsFTIR/pygcms/WWTP_Holfdorf_17082015_85x85_for_pygcms.0_or.csv	435	14	cellulose,plant fibres	4014.81	2.07404	98.6553	47.5668	81813.4	1.26811e-07		1
436	E:/Veroeffentlichungen/Paperinpreparation/PyvsFTIR/pygcms/WWTP_Holfdorf_17082015_85x85_for_pygcms.0_or.csv	436	14	cellulose,plant fibres	4014.81	1.78782	101.692	56.8802	120588	1.86912e-07		1
437	E:/Veroeffentlichungen/Paperinpreparation/PyvsFTIR/pygcms/WWTP_Holfdorf_17082015_85x85_for_pygcms.0_or.csv	437	14	cellulose,plant fibres	4014.81	4.22531	141.253	33.4302	57859.2	8.96817e-08		1
438	E:/Veroeffentlichungen/Paperinpreparation/PyvsFTIR/pygcms/WWTP_Holfdorf_17082015_85x85_for_pygcms.0_or.csv	438	14	cellulose,plant fibres	4014.81	3.44838	138.206	40.0784	81365.8	1.26117e-07		1
439	E:/Veroeffentlichungen/Paperinpreparation/PyvsFTIR/pygcms/WWTP_Holfdorf_17082015_85x85_for_pygcms.0_or.csv	439	14	cellulose,plant fibres	4014.81	2.87725	118.797	41.2882	74225.6	1.1505e-07		1
440	E:/Veroeffentlichungen/Paperinpreparation/PyvsFTIR/pygcms/WWTP_Holfdorf_17082015_85x85_for_pygcms.0_or.csv	440	14	cellulose,plant fibres	4014.81	3.43885	121.83	35.4276	56044.8	8.68695e-08		1
441	E:/Veroeffentlichungen/Paperinpreparation/PyvsFTIR/pygcms/WWTP_Holfdorf_17082015_85x85_for_pygcms.0_or.csv	441	14	cellulose,plant fibres	3893.15	1.29989	88.9267	68.4108	152538	2.36434e-07		1
442	E:/Veroeffentlichungen/Paperinpreparation/PyvsFTIR/pygcms/WWTP_Holfdorf_17082015_85x85_for_pygcms.0_or.csv	442	14	cellulose,plant fibres	3893.15	2.35393	110.3	46.8578	88763.9	1.37584e-07		1
443	E:/Veroeffentlichungen/Paperinpreparation/PyvsFTIR/pygcms/WWTP_Holfdorf_17082015_85x85_for_pygcms.0_or.csv	443	14	cellulose,plant fibres	3893.15	2.35309	138.206	58.7335	174741	2.70848e-07		1
444	E:/Veroeffentlichungen/Paperinpreparation/PyvsFTIR/pygcms/WWTP_Holfdorf_17082015_85x85_for_pygcms.0_or.csv	444	14	cellulose,plant fibres	3893.15	1.89191	117.251	61.9748	165060	2.55843e-07		1
445	E:/Veroeffentlichungen/Paperinpreparation/PyvsFTIR/pygcms/WWTP_Holfdorf_17082015_85x85_for_pygcms.0_or.csv	445	14	cellulose,plant fibres	3893.15	2.74102	125.761	45.8812	97031.5	1.50399e-07		1
446	E:/Veroeffentlichungen/Paperinpreparation/PyvsFTIR/pygcms/WWTP_Holfdorf_17082015_85x85_for_pygcms.0_or.csv	446	14	cellulose,plant fibres	3893.15	2.33719	94.8836	40.5973	57316.7	8.88409e-08		1
447	E:/Veroeffentlichungen/Paperinpreparation/PyvsFTIR/pygcms/WWTP_Holfdorf_17082015_85x85_for_pygcms.0_or.csv	447	14	cellulose,plant fibres	3893.15	1.3988	104.057	74.39	211055	3.27135e-07		1
448	E:/Veroeffentlichungen/Paperinpreparation/PyvsFTIR/pygcms/WWTP_Holfdorf_17082015_85x85_for_pygcms.0_or.csv	448	14	cellulose,plant fibres	3893.15	3.47845	195.452	56.1895	226176	3.50573e-07		1
449	E:/Veroeffentlichungen/Paperinpreparation/PyvsFTIR/pygcms/WWTP_Holfdorf_17082015_85x85_for_pygcms.0_or.csv	449	14	cellulose,plant fibres	3893.15	3.12535	163.973	52.4653	165430	2.56416e-07		1
450	E:/Veroeffentlichungen/Paperinpreparation/PyvsFTIR/pygcms/WWTP_Holfdorf_17082015_85x85_for_pygcms.0_or.csv	450	14	cellulose,plant fibres	3893.15	2.26175	90.9557	40.2147	53913.3	8.35656e-08		1
451	E:/Veroeffentlichungen/Paperinpreparation/PyvsFTIR/pygcms/WWTP_Holfdorf_17082015_85x85_for_pygcms.0_or.csv	451	14	cellulose,plant fibres	3893.15	1.40773	99.27	70.5177	180930	2.80442e-07		1
452	E:/Veroeffentlichungen/Paperinpreparation/PyvsFTIR/pygcms/WWTP_Holfdorf_17082015_85x85_for_pygcms.0_or.csv	452	14	cellulose,plant fibres	3893.15	1.6391	86.1471	52.5576	87218.3	1.35188e-07		1
453	E:/Veroeffentlichungen/Paperinpreparation/PyvsFTIR/pygcms/WWTP_Holfdorf_17082015_85x85_for_pygcms.0_or.csv	453	14	cellulose,plant fibres	3771.49	2.57295	117.251	45.5704	89243.6	1.38328e-07		1
454	E:/Veroeffentlichungen/Paperinpreparation/PyvsFTIR/pygcms/WWTP_Holfdorf_17082015_85x85_for_pygcms.0_or.csv	454	14	cellulose,plant fibres	3771.49	2.81512	115.157	40.9065	70626.9	1.09472e-07		1
455	E:/Veroeffentlichungen/Paperinpreparation/PyvsFTIR/pygcms/WWTP_Holfdorf_17082015_85x85_for_pygcms.0_or.csv	455	14	cellulose,plant fibres	3771.49	2.43298	110.3	45.3354	83089.6	1.28789e-07		1
456	E:/Veroeffentlichungen/Paperinpreparation/PyvsFTIR/pygcms/WWTP_Holfdorf_17082015_85x85_for_pygcms.0_or.csv	456	14	cellulose,plant fibres	3771.49	1.72439	94.8836	55.0244	105293	1.63204e-07		1
457	E:/Veroeffentlichungen/Paperinpreparation/PyvsFTIR/pygcms/WWTP_Holfdorf_17082015_85x85_for_pygcms.0_or.csv	457	14	cellulose,plant fibres	3771.49	2.1219	99.8809	47.0715	81113.8	1.25726e-07		1
458	E:/Veroeffentlichungen/Paperinpreparation/PyvsFTIR/pygcms/WWTP_Holfdorf_17082015_85x85_for_pygcms.0_or.csv	458	14	cellulose,plant fibres	3771.49	7.88775	179.555	22.7638	34102.5	5.28588e-08		1
459	E:/Veroeffentlichungen/Paperinpreparation/PyvsFTIR/pygcms/WWTP_Holfdorf_17082015_85x85_for_pygcms.0_or.csv	459	14	cellulose,plant fibres	3649.83	1.32948	86.1471	64.7978	132574	2.05489e-07		1
460	E:/Veroeffentlichungen/Paperinpreparation/PyvsFTIR/pygcms/WWTP_Holfdorf_17082015_85x85_for_pygcms.0_or.csv	460	14	cellulose,plant fibres	3649.83	1.81767	98.6553	54.2756	106519	1.65104e-07		1
461	E:/Veroeffentlichungen/Paperinpreparation/PyvsFTIR/pygcms/WWTP_Holfdorf_17082015_85x85_for_pygcms.0_or.csv	461	14	cellulose,plant fibres	3649.83	2.61165	101.692	38.9377	56509.7	8.75901e-08		1
462	E:/Veroeffentlichungen/Paperinpreparation/PyvsFTIR/pygcms/WWTP_Holfdorf_17082015_85x85_for_pygcms.0_or.csv	462	14	cellulose,plant fibres	3649.83	4.10557	188.803	45.9871	146345	2.26835e-07		1
463	E:/Veroeffentlichungen/Paperinpreparation/PyvsFTIR/pygcms/WWTP_Holfdorf_17082015_85x85_for_pygcms.0_or.csv	463	14	cellulose,plant fibres	3649.83	2.50098	108.633	43.4361	75120.7	1.16437e-07		1
464	E:/Veroeffentlichungen/Paperinpreparation/PyvsFTIR/pygcms/WWTP_Holfdorf_17082015_85x85_for_pygcms.0_or.csv	464	14	cellulose,plant fibres	3649.83	1.60152	84.002	52.4513	84703.1	1.3129e-07		1
465	E:/Veroeffentlichungen/Paperinpreparation/PyvsFTIR/pygcms/WWTP_Holfdorf_17082015_85x85_for_pygcms.0_or.csv	465	14	cellulose,plant fibres	3649.83	3.65572	180.905	49.4855	162370	2.51673e-07		1
466	E:/Veroeffentlichungen/Paperinpreparation/PyvsFTIR/pygcms/WWTP_Holfdorf_17082015_85x85_for_pygcms.0_or.csv	466	14	cellulose,plant fibres	3528.17	2.17721	93.5927	42.9875	63390.3	9.8255e-08		1
467	E:/Veroeffentlichungen/Paperinpreparation/PyvsFTIR/pygcms/WWTP_Holfdorf_17082015_85x85_for_pygcms.0_or.csv	467	14	cellulose,plant fibres	3528.17	1.44428	80.2996	55.5982	90977.1	1.41014e-07		1
468	E:/Veroeffentlichungen/Paperinpreparation/PyvsFTIR/pygcms/WWTP_Holfdorf_17082015_85x85_for_pygcms.0_or.csv	468	14	cellulose,plant fibres	3528.17	1.44201	79.5385	55.1579	88693	1.37474e-07		1
469	E:/Veroeffentlichungen/Paperinpreparation/PyvsFTIR/pygcms/WWTP_Holfdorf_17082015_85x85_for_pygcms.0_or.csv	469	14	cellulose,plant fibres	3528.17	4.60331	166.914	36.2596	80433.3	1.24672e-07		1
470	E:/Veroeffentlichungen/Paperinpreparation/PyvsFTIR/pygcms/WWTP_Holfdorf_17082015_85x85_for_pygcms.0_or.csv	470	14	cellulose,plant fibres	3528.17	2.118	101.692	48.0131	85921.4	1.33178e-07		1
471	E:/Veroeffentlichungen/Paperinpreparation/PyvsFTIR/pygcms/WWTP_Holfdorf_17082015_85x85_for_pygcms.0_or.csv	471	14	cellulose,plant fibres	3528.17	2.66234	108.633	40.8036	66291.1	1.02751e-07		1
472	E:/Veroeffentlichungen/Paperinpreparation/PyvsFTIR/pygcms/WWTP_Holfdorf_17082015_85x85_for_pygcms.0_or.csv	472	14	cellulose,plant fibres	3528.17	1.80031	88.9267	49.3952	79524.1	1.23262e-07		1
473	E:/Veroeffentlichungen/Paperinpreparation/PyvsFTIR/pygcms/WWTP_Holfdorf_17082015_85x85_for_pygcms.0_or.csv	473	14	cellulose,plant fibres	3528.17	1.57444	79.5385	50.5187	74401	1.15322e-07		1
474	E:/Veroeffentlichungen/Paperinpreparation/PyvsFTIR/pygcms/WWTP_Holfdorf_17082015_85x85_for_pygcms.0_or.csv	474	14	cellulose,plant fibres	3528.17	5.62351	150.024	26.678	39135	6.06592e-08		1
475	E:/Veroeffentlichungen/Paperinpreparation/PyvsFTIR/pygcms/WWTP_Holfdorf_17082015_85x85_for_pygcms.0_or.csv	475	14	cellulose,plant fibres	3528.17	3.35709	125.761	37.4614	64686.4	1.00264e-07		1
476	E:/Veroeffentlichungen/Paperinpreparation/PyvsFTIR/pygcms/WWTP_Holfdorf_17082015_85x85_for_pygcms.0_or.csv	476	14	cellulose,plant fibres	3528.17	2.62609	101.692	38.7236	55889.7	8.66291e-08		1
477	E:/Veroeffentlichungen/Paperinpreparation/PyvsFTIR/pygcms/WWTP_Holfdorf_17082015_85x85_for_pygcms.0_or.csv	477	14	cellulose,plant fibres	3406.51	1.35505	77.21	56.9796	91877.6	1.4241e-07		1
478	E:/Veroeffentlichungen/Paperinpreparation/PyvsFTIR/pygcms/WWTP_Holfdorf_17082015_85x85_for_pygcms.0_or.csv	478	14	cellulose,plant fibres	3406.51	1.86461	104.64	56.1188	120784	1.87215e-07		1
479	E:/Veroeffentlichungen/Paperinpreparation/PyvsFTIR/pygcms/WWTP_Holfdorf_17082015_85x85_for_pygcms.0_or.csv	479	14	cellulose,plant fibres	3406.51	1.14592	73.9915	64.5697	113067	1.75254e-07		1
480	E:/Veroeffentlichungen/Paperinpreparation/PyvsFTIR/pygcms/WWTP_Holfdorf_17082015_85x85_for_pygcms.0_or.csv	480	14	cellulose,plant fibres	3406.51	7.29026	176.48	24.2077	37905.1	5.87529e-08		1
481	E:/Veroeffentlichungen/Paperinpreparation/PyvsFTIR/pygcms/WWTP_Holfdorf_17082015_85x85_for_pygcms.0_or.csv	481	14	cellulose,plant fibres	3406.51	1.22117	70.6265	57.8351	86586	1.34208e-07		1
482	E:/Veroeffentlichungen/Paperinpreparation/PyvsFTIR/pygcms/WWTP_Holfdorf_17082015_85x85_for_pygcms.0_or.csv	482	14	cellulose,plant fibres	3406.51	1.60055	77.9939	48.7294	67879.6	1.05213e-07		1
483	E:/Veroeffentlichungen/Paperinpreparation/PyvsFTIR/pygcms/WWTP_Holfdorf_17082015_85x85_for_pygcms.0_or.csv	483	14	cellulose,plant fibres	3406.51	2.05095	101.692	49.5827	91630.9	1.42028e-07		1
484	E:/Veroeffentlichungen/Paperinpreparation/PyvsFTIR/pygcms/WWTP_Holfdorf_17082015_85x85_for_pygcms.0_or.csv	484	14	cellulose,plant fibres	3406.51	1.13839	70.6265	62.0407	99636.1	1.54436e-07		1
485	E:/Veroeffentlichungen/Paperinpreparation/PyvsFTIR/pygcms/WWTP_Holfdorf_17082015_85x85_for_pygcms.0_or.csv	485	14	cellulose,plant fibres	3406.51	1.28327	69.7598	54.3609	75557.1	1.17114e-07		1
486	E:/Veroeffentlichungen/Paperinpreparation/PyvsFTIR/pygcms/WWTP_Holfdorf_17082015_85x85_for_pygcms.0_or.csv	486	14	cellulose,plant fibres	3406.51	1.32755	69.7598	52.5478	70601.1	1.09432e-07		1
487	E:/Veroeffentlichungen/Paperinpreparation/PyvsFTIR/pygcms/WWTP_Holfdorf_17082015_85x85_for_pygcms.0_or.csv	487	14	cellulose,plant fibres	3284.84	1.6233	84.002	51.7475	82445.3	1.2779e-07		1
488	E:/Veroeffentlichungen/Paperinpreparation/PyvsFTIR/pygcms/WWTP_Holfdorf_17082015_85x85_for_pygcms.0_or.csv	488	14	cellulose,plant fibres	3284.84	2.23419	98.6553	44.157	70504.5	1.09282e-07		1
489	E:/Veroeffentlichungen/Paperinpreparation/PyvsFTIR/pygcms/WWTP_Holfdorf_17082015_85x85_for_pygcms.0_or.csv	489	14	cellulose,plant fibres	3284.84	1.3856	80.2996	57.9529	98846.4	1.53212e-07		1
490	E:/Veroeffentlichungen/Paperinpreparation/PyvsFTIR/pygcms/WWTP_Holfdorf_17082015_85x85_for_pygcms.0_or.csv	490	14	cellulose,plant fibres	3284.84	1.34467	70.6265	52.5235	71411.9	1.10688e-07		1
491	E:/Veroeffentlichungen/Paperinpreparation/PyvsFTIR/pygcms/WWTP_Holfdorf_17082015_85x85_for_pygcms.0_or.csv	491	14	cellulose,plant fibres	3284.84	2.32177	101.692	43.7991	71501.1	1.10827e-07		1
492	E:/Veroeffentlichungen/Paperinpreparation/PyvsFTIR/pygcms/WWTP_Holfdorf_17082015_85x85_for_pygcms.0_or.csv	492	14	cellulose,plant fibres	3284.84	1.39375	79.5385	57.0678	94941.5	1.47159e-07		1
493	E:/Veroeffentlichungen/Paperinpreparation/PyvsFTIR/pygcms/WWTP_Holfdorf_17082015_85x85_for_pygcms.0_or.csv	493	14	cellulose,plant fibres	3284.84	2.90051	110.85	38.2175	59341.4	9.19791e-08		1
494	E:/Veroeffentlichungen/Paperinpreparation/PyvsFTIR/pygcms/WWTP_Holfdorf_17082015_85x85_for_pygcms.0_or.csv	494	14	cellulose,plant fibres	3284.84	2.00635	79.5385	39.6434	45815.9	7.10147e-08		1
495	E:/Veroeffentlichungen/Paperinpreparation/PyvsFTIR/pygcms/WWTP_Holfdorf_17082015_85x85_for_pygcms.0_or.csv	495	14	cellulose,plant fibres	3284.84	2.74834	153.234	55.7549	174589	2.70613e-07		1
496	E:/Veroeffentlichungen/Paperinpreparation/PyvsFTIR/pygcms/WWTP_Holfdorf_17082015_85x85_for_pygcms.0_or.csv	496	14	cellulose,plant fibres	3284.84	2.37558	99.8809	42.0449	64715.2	1.00309e-07		1
497	E:/Veroeffentlichungen/Paperinpreparation/PyvsFTIR/pygcms/WWTP_Holfdorf_17082015_85x85_for_pygcms.0_or.csv	497	14	cellulose,plant fibres	3284.84	2.09224	104.64	50.0133	95932.2	1.48695e-07		1
498	E:/Veroeffentlichungen/Paperinpreparation/PyvsFTIR/pygcms/WWTP_Holfdorf_17082015_85x85_for_pygcms.0_or.csv	498	14	cellulose,plant fibres	3284.84	1.38882	84.002	60.4845	112635	1.74585e-07		1
499	E:/Veroeffentlichungen/Paperinpreparation/PyvsFTIR/pygcms/WWTP_Holfdorf_17082015_85x85_for_pygcms.0_or.csv	499	14	cellulose,plant fibres	3284.84	1.25371	77.9939	62.2104	110633	1.71481e-07		1
500	E:/Veroeffentlichungen/Paperinpreparation/PyvsFTIR/pygcms/WWTP_Holfdorf_17082015_85x85_for_pygcms.0_or.csv	500	14	cellulose,plant fibres	3284.84	3.15863	98.6553	31.2336	35274.4	5.46754e-08		1
501	E:/Veroeffentlichungen/Paperinpreparation/PyvsFTIR/pygcms/WWTP_Holfdorf_17082015_85x85_for_pygcms.0_or.csv	501	14	cellulose,plant fibres	3284.84	2.9201	101.692	34.8246	45201.7	7.00627e-08		1
502	E:/Veroeffentlichungen/Paperinpreparation/PyvsFTIR/pygcms/WWTP_Holfdorf_17082015_85x85_for_pygcms.0_or.csv	502	14	cellulose,plant fibres	3284.84	1.30435	93.5927	71.7541	176617	2.73756e-07		1
503	E:/Veroeffentlichungen/Paperinpreparation/PyvsFTIR/pygcms/WWTP_Holfdorf_17082015_85x85_for_pygcms.0_or.csv	503	14	cellulose,plant fibres	3284.84	2.79874	125.761	44.935	93070.8	1.4426e-07		1
504	E:/Veroeffentlichungen/Paperinpreparation/PyvsFTIR/pygcms/WWTP_Holfdorf_17082015_85x85_for_pygcms.0_or.csv	504	14	cellulose,plant fibres	3163.18	2.36489	94.2404	39.8498	54851.2	8.50194e-08		1
505	E:/Veroeffentlichungen/Paperinpreparation/PyvsFTIR/pygcms/WWTP_Holfdorf_17082015_85x85_for_pygcms.0_or.csv	505	14	cellulose,plant fibres	3163.18	2.44445	94.8836	38.816	52397.5	8.12161e-08		1
506	E:/Veroeffentlichungen/Paperinpreparation/PyvsFTIR/pygcms/WWTP_Holfdorf_17082015_85x85_for_pygcms.0_or.csv	506	14	cellulose,plant fibres	3163.18	2.05913	79.5385	38.6273	43497.3	6.74208e-08		1
507	E:/Veroeffentlichungen/Paperinpreparation/PyvsFTIR/pygcms/WWTP_Holfdorf_17082015_85x85_for_pygcms.0_or.csv	507	14	cellulose,plant fibres	3163.18	3.07192	104.057	33.8736	43761.2	6.78298e-08		1
508	E:/Veroeffentlichungen/Paperinpreparation/PyvsFTIR/pygcms/WWTP_Holfdorf_17082015_85x85_for_pygcms.0_or.csv	508	14	cellulose,plant fibres	3163.18	1.54467	86.1471	55.7705	98207.9	1.52222e-07		1
509	E:/Veroeffentlichungen/Paperinpreparation/PyvsFTIR/pygcms/WWTP_Holfdorf_17082015_85x85_for_pygcms.0_or.csv	509	14	cellulose,plant fibres	3163.18	2.15559	101.692	47.1758	82950.6	1.28573e-07		1
510	E:/Veroeffentlichungen/Paperinpreparation/PyvsFTIR/pygcms/WWTP_Holfdorf_17082015_85x85_for_pygcms.0_or.csv	510	14	cellulose,plant fibres	3163.18	2.00345	79.5385	39.7008	45948.5	7.12202e-08		1
511	E:/Veroeffentlichungen/Paperinpreparation/PyvsFTIR/pygcms/WWTP_Holfdorf_17082015_85x85_for_pygcms.0_or.csv	511	14	cellulose,plant fibres	3163.18	3.86604	143.39	37.0897	72297.2	1.12061e-07		1
512	E:/Veroeffentlichungen/Paperinpreparation/PyvsFTIR/pygcms/WWTP_Holfdorf_17082015_85x85_for_pygcms.0_or.csv	512	14	cellulose,plant fibres	3163.18	5.18431	148.393	28.6236	44561.4	6.90701e-08		1
513	E:/Veroeffentlichungen/Paperinpreparation/PyvsFTIR/pygcms/WWTP_Holfdorf_17082015_85x85_for_pygcms.0_or.csv	513	14	cellulose,plant fibres	3163.18	2.07427	101.692	49.0252	89581.9	1.38852e-07		1
514	E:/Veroeffentlichungen/Paperinpreparation/PyvsFTIR/pygcms/WWTP_Holfdorf_17082015_85x85_for_pygcms.0_or.csv	514	14	cellulose,plant fibres	3041.52	1.8525	86.1471	46.5032	68281.5	1.05836e-07		1
515	E:/Veroeffentlichungen/Paperinpreparation/PyvsFTIR/pygcms/WWTP_Holfdorf_17082015_85x85_for_pygcms.0_or.csv	515	14	cellulose,plant fibres	3041.52	1.97229	88.9267	45.0881	66260.1	1.02703e-07		1
516	E:/Veroeffentlichungen/Paperinpreparation/PyvsFTIR/pygcms/WWTP_Holfdorf_17082015_85x85_for_pygcms.0_or.csv	516	14	cellulose,plant fibres	3041.52	1.74862	94.2404	53.894	100326	1.55506e-07		1
517	E:/Veroeffentlichungen/Paperinpreparation/PyvsFTIR/pygcms/WWTP_Holfdorf_17082015_85x85_for_pygcms.0_or.csv	517	14	cellulose,plant fibres	3041.52	1.58393	77.9939	49.2407	69311.6	1.07433e-07		1
518	E:/Veroeffentlichungen/Paperinpreparation/PyvsFTIR/pygcms/WWTP_Holfdorf_17082015_85x85_for_pygcms.0_or.csv	518	14	cellulose,plant fibres	3041.52	6.28528	147.159	23.4132	29566.8	4.58286e-08		1
519	E:/Veroeffentlichungen/Paperinpreparation/PyvsFTIR/pygcms/WWTP_Holfdorf_17082015_85x85_for_pygcms.0_or.csv	519	14	cellulose,plant fibres	3041.52	2.07717	104.64	50.3762	97329.5	1.50861e-07		1
520	E:/Veroeffentlichungen/Paperinpreparation/PyvsFTIR/pygcms/WWTP_Holfdorf_17082015_85x85_for_pygcms.0_or.csv	520	14	cellulose,plant fibres	3041.52	5.80991	150.024	25.8221	36664.1	5.68294e-08		1
521	E:/Veroeffentlichungen/Paperinpreparation/PyvsFTIR/pygcms/WWTP_Holfdorf_17082015_85x85_for_pygcms.0_or.csv	521	14	cellulose,plant fibres	3041.52	1.2253	67.0929	54.7565	73730	1.14282e-07		1
522	E:/Veroeffentlichungen/Paperinpreparation/PyvsFTIR/pygcms/WWTP_Holfdorf_17082015_85x85_for_pygcms.0_or.csv	522	14	cellulose,plant fibres	3041.52	3.47367	108.633	31.2732	38940.7	6.03581e-08		1
523	E:/Veroeffentlichungen/Paperinpreparation/PyvsFTIR/pygcms/WWTP_Holfdorf_17082015_85x85_for_pygcms.0_or.csv	523	14	cellulose,plant fibres	3041.52	2.78462	101.692	36.519	49707.2	7.70461e-08		1
524	E:/Veroeffentlichungen/Paperinpreparation/PyvsFTIR/pygcms/WWTP_Holfdorf_17082015_85x85_for_pygcms.0_or.csv	524	14	cellulose,plant fibres	3041.52	1.6427	79.5385	48.4193	68345.8	1.05936e-07		1
525	E:/Veroeffentlichungen/Paperinpreparation/PyvsFTIR/pygcms/WWTP_Holfdorf_17082015_85x85_for_pygcms.0_or.csv	525	14	cellulose,plant fibres	3041.52	5.01126	150.024	29.9374	49281.8	7.63868e-08		1
526	E:/Veroeffentlichungen/Paperinpreparation/PyvsFTIR/pygcms/WWTP_Holfdorf_17082015_85x85_for_pygcms.0_or.csv	526	14	cellulose,plant fibres	3041.52	1.20085	70.6265	58.8135	89540.3	1.38787e-07		1
527	E:/Veroeffentlichungen/Paperinpreparation/PyvsFTIR/pygcms/WWTP_Holfdorf_17082015_85x85_for_pygcms.0_or.csv	527	14	cellulose,plant fibres	3041.52	1.56074	73.9915	47.4078	60950.6	9.44735e-08		1
528	E:/Veroeffentlichungen/Paperinpreparation/PyvsFTIR/pygcms/WWTP_Holfdorf_17082015_85x85_for_pygcms.0_or.csv	528	14	cellulose,plant fibres	3041.52	4.19784	125.761	29.9586	41370.2	6.41237e-08		1
529	E:/Veroeffentlichungen/Paperinpreparation/PyvsFTIR/pygcms/WWTP_Holfdorf_17082015_85x85_for_pygcms.0_or.csv	529	14	cellulose,plant fibres	3041.52	1.95793	80.2996	41.0125	49504.2	7.67315e-08		1
530	E:/Veroeffentlichungen/Paperinpreparation/PyvsFTIR/pygcms/WWTP_Holfdorf_17082015_85x85_for_pygcms.0_or.csv	530	14	cellulose,plant fibres	3041.52	3.14052	139.52	44.4257	100925	1.56434e-07		1
531	E:/Veroeffentlichungen/Paperinpreparation/PyvsFTIR/pygcms/WWTP_Holfdorf_17082015_85x85_for_pygcms.0_or.csv	531	14	cellulose,plant fibres	3041.52	3.37582	99.8809	29.5872	32046.9	4.96726e-08		1
532	E:/Veroeffentlichungen/Paperinpreparation/PyvsFTIR/pygcms/WWTP_Holfdorf_17082015_85x85_for_pygcms.0_or.csv	532	14	cellulose,plant fibres	3041.52	1.77664	77.9939	43.8998	55091.1	8.53912e-08		1
533	E:/Veroeffentlichungen/Paperinpreparation/PyvsFTIR/pygcms/WWTP_Holfdorf_17082015_85x85_for_pygcms.0_or.csv	533	14	cellulose,plant fibres	3041.52	3.21138	101.692	31.666	37373.9	5.79295e-08		1
534	E:/Veroeffentlichungen/Paperinpreparation/PyvsFTIR/pygcms/WWTP_Holfdorf_17082015_85x85_for_pygcms.0_or.csv	534	14	cellulose,plant fibres	3041.52	1.28091	64.3154	50.2107	59429.7	9.21161e-08		1
535	E:/Veroeffentlichungen/Paperinpreparation/PyvsFTIR/pygcms/WWTP_Holfdorf_17082015_85x85_for_pygcms.0_or.csv	535	14	cellulose,plant fibres	2919.86	1.85134	73.9915	39.9665	43318.2	6.71433e-08		1
536	E:/Veroeffentlichungen/Paperinpreparation/PyvsFTIR/pygcms/WWTP_Holfdorf_17082015_85x85_for_pygcms.0_or.csv	536	14	cellulose,plant fibres	2919.86	1.2746	67.0929	52.6386	68136.7	1.05612e-07		1
537	E:/Veroeffentlichungen/Paperinpreparation/PyvsFTIR/pygcms/WWTP_Holfdorf_17082015_85x85_for_pygcms.0_or.csv	537	14	cellulose,plant fibres	2919.86	2.00071	73.9915	36.9826	37091.4	5.74917e-08		1
538	E:/Veroeffentlichungen/Paperinpreparation/PyvsFTIR/pygcms/WWTP_Holfdorf_17082015_85x85_for_pygcms.0_or.csv	538	14	cellulose,plant fibres	2919.86	10.2147	187.51	18.3569	23159	3.58965e-08		1
539	E:/Veroeffentlichungen/Paperinpreparation/PyvsFTIR/pygcms/WWTP_Holfdorf_17082015_85x85_for_pygcms.0_or.csv	539	14	cellulose,plant fibres	2919.86	1.53762	73.9915	48.1209	62798	9.73369e-08		1
540	E:/Veroeffentlichungen/Paperinpreparation/PyvsFTIR/pygcms/WWTP_Holfdorf_17082015_85x85_for_pygcms.0_or.csv	540	14	cellulose,plant fibres	2919.86	1.98088	90.9557	45.9169	70286.5	1.08944e-07		1
541	E:/Veroeffentlichungen/Paperinpreparation/PyvsFTIR/pygcms/WWTP_Holfdorf_17082015_85x85_for_pygcms.0_or.csv	541	14	cellulose,plant fibres	2919.86	1.55235	73.9915	47.6642	61611.6	9.5498e-08		1
542	E:/Veroeffentlichungen/Paperinpreparation/PyvsFTIR/pygcms/WWTP_Holfdorf_17082015_85x85_for_pygcms.0_or.csv	542	14	cellulose,plant fibres	2919.86	2.38965	88.9267	37.2133	45136.1	6.9961e-08		1
543	E:/Veroeffentlichungen/Paperinpreparation/PyvsFTIR/pygcms/WWTP_Holfdorf_17082015_85x85_for_pygcms.0_or.csv	543	14	cellulose,plant fibres	2919.86	2.88963	90.9557	31.4766	33029.5	5.11957e-08		1
544	E:/Veroeffentlichungen/Paperinpreparation/PyvsFTIR/pygcms/WWTP_Holfdorf_17082015_85x85_for_pygcms.0_or.csv	544	14	cellulose,plant fibres	2798.2	1.75407	80.2996	45.7791	61680.1	9.56042e-08		1
545	E:/Veroeffentlichungen/Paperinpreparation/PyvsFTIR/pygcms/WWTP_Holfdorf_17082015_85x85_for_pygcms.0_or.csv	545	14	cellulose,plant fibres	2798.2	2.35326	80.2996	34.1228	34268.8	5.31166e-08		1
546	E:/Veroeffentlichungen/Paperinpreparation/PyvsFTIR/pygcms/WWTP_Holfdorf_17082015_85x85_for_pygcms.0_or.csv	546	14	cellulose,plant fibres	2798.2	3.31203	115.157	34.7691	51023.9	7.9087e-08		1
547	E:/Veroeffentlichungen/Paperinpreparation/PyvsFTIR/pygcms/WWTP_Holfdorf_17082015_85x85_for_pygcms.0_or.csv	547	14	cellulose,plant fibres	2798.2	4.05537	134.186	33.0884	53846.2	8.34616e-08		1
548	E:/Veroeffentlichungen/Paperinpreparation/PyvsFTIR/pygcms/WWTP_Holfdorf_17082015_85x85_for_pygcms.0_or.csv	548	14	cellulose,plant fibres	2798.2	4.60444	143.814	31.2337	51421.4	7.97031e-08		1
549	E:/Veroeffentlichungen/Paperinpreparation/PyvsFTIR/pygcms/WWTP_Holfdorf_17082015_85x85_for_pygcms.0_or.csv	549	14	cellulose,plant fibres	2798.2	1.64474	77.9939	47.4203	64281.3	9.96361e-08		1
550	E:/Veroeffentlichungen/Paperinpreparation/PyvsFTIR/pygcms/WWTP_Holfdorf_17082015_85x85_for_pygcms.0_or.csv	550	14	cellulose,plant fibres	2798.2	1.77783	88.9267	50.0199	81548.3	1.264e-07		1
551	E:/Veroeffentlichungen/Paperinpreparation/PyvsFTIR/pygcms/WWTP_Holfdorf_17082015_85x85_for_pygcms.0_or.csv	551	14	cellulose,plant fibres	2798.2	3.84869	101.692	26.4224	26021.1	4.03327e-08		1
552	E:/Veroeffentlichungen/Paperinpreparation/PyvsFTIR/pygcms/WWTP_Holfdorf_17082015_85x85_for_pygcms.0_or.csv	552	14	cellulose,plant fibres	2798.2	3.49245	101.692	29.1176	31600.4	4.89805e-08		1
553	E:/Veroeffentlichungen/Paperinpreparation/PyvsFTIR/pygcms/WWTP_Holfdorf_17082015_85x85_for_pygcms.0_or.csv	553	14	cellulose,plant fibres	2798.2	1.26016	70.6265	56.0454	81310.1	1.26031e-07		1
554	E:/Veroeffentlichungen/Paperinpreparation/PyvsFTIR/pygcms/WWTP_Holfdorf_17082015_85x85_for_pygcms.0_or.csv	554	14	cellulose,plant fibres	2798.2	2.50479	84.002	33.5366	34627.7	5.36729e-08		1
555	E:/Veroeffentlichungen/Paperinpreparation/PyvsFTIR/pygcms/WWTP_Holfdorf_17082015_85x85_for_pygcms.0_or.csv	555	14	cellulose,plant fibres	2798.2	1.45689	70.6265	48.4777	60834.3	9.42931e-08		1
556	E:/Veroeffentlichungen/Paperinpreparation/PyvsFTIR/pygcms/WWTP_Holfdorf_17082015_85x85_for_pygcms.0_or.csv	556	14	cellulose,plant fibres	2798.2	2.4008	88.9267	37.0404	44717.9	6.93127e-08		1
557	E:/Veroeffentlichungen/Paperinpreparation/PyvsFTIR/pygcms/WWTP_Holfdorf_17082015_85x85_for_pygcms.0_or.csv	557	14	cellulose,plant fibres	2798.2	2.70075	110.3	40.8405	67430.2	1.04517e-07		1
558	E:/Veroeffentlichungen/Paperinpreparation/PyvsFTIR/pygcms/WWTP_Holfdorf_17082015_85x85_for_pygcms.0_or.csv	558	14	cellulose,plant fibres	2798.2	3.0054	110.3	36.7006	54452.4	8.44013e-08		1
559	E:/Veroeffentlichungen/Paperinpreparation/PyvsFTIR/pygcms/WWTP_Holfdorf_17082015_85x85_for_pygcms.0_or.csv	559	14	cellulose,plant fibres	2798.2	2.03629	88.9267	43.671	62160.6	9.6349e-08		1
560	E:/Veroeffentlichungen/Paperinpreparation/PyvsFTIR/pygcms/WWTP_Holfdorf_17082015_85x85_for_pygcms.0_or.csv	560	14	cellulose,plant fibres	2798.2	2.0786	90.9557	43.7582	63833	9.89411e-08		1
561	E:/Veroeffentlichungen/Paperinpreparation/PyvsFTIR/pygcms/WWTP_Holfdorf_17082015_85x85_for_pygcms.0_or.csv	561	14	cellulose,plant fibres	2798.2	1.5895	77.21	48.5751	66772.6	1.03497e-07		1
562	E:/Veroeffentlichungen/Paperinpreparation/PyvsFTIR/pygcms/WWTP_Holfdorf_17082015_85x85_for_pygcms.0_or.csv	562	14	cellulose,plant fibres	2798.2	3.57261	113.561	31.7865	42054.2	6.51841e-08		1
563	E:/Veroeffentlichungen/Paperinpreparation/PyvsFTIR/pygcms/WWTP_Holfdorf_17082015_85x85_for_pygcms.0_or.csv	563	14	cellulose,plant fibres	2798.2	1.30667	67.0929	51.3463	64832.2	1.0049e-07		1
564	E:/Veroeffentlichungen/Paperinpreparation/PyvsFTIR/pygcms/WWTP_Holfdorf_17082015_85x85_for_pygcms.0_or.csv	564	14	cellulose,plant fibres	2798.2	1.29381	64.3154	49.71	58250.5	9.02884e-08		1
565	E:/Veroeffentlichungen/Paperinpreparation/PyvsFTIR/pygcms/WWTP_Holfdorf_17082015_85x85_for_pygcms.0_or.csv	565	14	cellulose,plant fibres	2676.54	1.75913	67.0929	38.1398	35770.9	5.54449e-08		1
566	E:/Veroeffentlichungen/Paperinpreparation/PyvsFTIR/pygcms/WWTP_Holfdorf_17082015_85x85_for_pygcms.0_or.csv	566	14	cellulose,plant fibres	2676.54	3.74431	110.3	29.458	35081.6	5.43765e-08		1
567	E:/Veroeffentlichungen/Paperinpreparation/PyvsFTIR/pygcms/WWTP_Holfdorf_17082015_85x85_for_pygcms.0_or.csv	567	14	cellulose,plant fibres	2676.54	1.72934	88.9267	51.4223	86184.9	1.33587e-07		1
568	E:/Veroeffentlichungen/Paperinpreparation/PyvsFTIR/pygcms/WWTP_Holfdorf_17082015_85x85_for_pygcms.0_or.csv	568	14	cellulose,plant fibres	2676.54	2.05576	77.9939	37.9392	41146.6	6.37773e-08		1
569	E:/Veroeffentlichungen/Paperinpreparation/PyvsFTIR/pygcms/WWTP_Holfdorf_17082015_85x85_for_pygcms.0_or.csv	569	14	cellulose,plant fibres	2676.54	1.14207	59.3984	52.0093	58888.9	9.12779e-08		1
570	E:/Veroeffentlichungen/Paperinpreparation/PyvsFTIR/pygcms/WWTP_Holfdorf_17082015_85x85_for_pygcms.0_or.csv	570	14	cellulose,plant fibres	2676.54	1.56534	64.3154	41.0871	39794.4	6.16813e-08		1
571	E:/Veroeffentlichungen/Paperinpreparation/PyvsFTIR/pygcms/WWTP_Holfdorf_17082015_85x85_for_pygcms.0_or.csv	571	14	cellulose,plant fibres	2676.54	1.16425	56.2422	48.3076	48105	7.45627e-08		1
572	E:/Veroeffentlichungen/Paperinpreparation/PyvsFTIR/pygcms/WWTP_Holfdorf_17082015_85x85_for_pygcms.0_or.csv	572	14	cellulose,plant fibres	2676.54	4.76824	118.797	24.9142	27026.8	4.18915e-08		1
573	E:/Veroeffentlichungen/Paperinpreparation/PyvsFTIR/pygcms/WWTP_Holfdorf_17082015_85x85_for_pygcms.0_or.csv	573	14	cellulose,plant fibres	2676.54	2.21675	90.9557	41.0311	56124.6	8.69932e-08		1
574	E:/Veroeffentlichungen/Paperinpreparation/PyvsFTIR/pygcms/WWTP_Holfdorf_17082015_85x85_for_pygcms.0_or.csv	574	14	cellulose,plant fibres	2676.54	9.59496	181.911	18.9591	23965.7	3.71468e-08		1
575	E:/Veroeffentlichungen/Paperinpreparation/PyvsFTIR/pygcms/WWTP_Holfdorf_17082015_85x85_for_pygcms.0_or.csv	575	14	cellulose,plant fibres	2676.54	3.99027	113.561	28.4594	33711.5	5.22528e-08		1
576	E:/Veroeffentlichungen/Paperinpreparation/PyvsFTIR/pygcms/WWTP_Holfdorf_17082015_85x85_for_pygcms.0_or.csv	576	14	cellulose,plant fibres	2676.54	1.51592	73.9915	48.8095	64608.1	1.00143e-07		1
577	E:/Veroeffentlichungen/Paperinpreparation/PyvsFTIR/pygcms/WWTP_Holfdorf_17082015_85x85_for_pygcms.0_or.csv	577	14	cellulose,plant fibres	2676.54	1.64455	77.9939	47.4257	64296.2	9.96591e-08		1
578	E:/Veroeffentlichungen/Paperinpreparation/PyvsFTIR/pygcms/WWTP_Holfdorf_17082015_85x85_for_pygcms.0_or.csv	578	14	cellulose,plant fibres	2554.88	3.03155	94.2404	31.0865	33379.4	5.17381e-08		1
579	E:/Veroeffentlichungen/Paperinpreparation/PyvsFTIR/pygcms/WWTP_Holfdorf_17082015_85x85_for_pygcms.0_or.csv	579	14	cellulose,plant fibres	2554.88	1.97761	104.057	52.6175	105591	1.63667e-07		1
580	E:/Veroeffentlichungen/Paperinpreparation/PyvsFTIR/pygcms/WWTP_Holfdorf_17082015_85x85_for_pygcms.0_or.csv	580	14	cellulose,plant fibres	2554.88	1.32924	62.3951	46.9404	50389.6	7.81038e-08		1
581	E:/Veroeffentlichungen/Paperinpreparation/PyvsFTIR/pygcms/WWTP_Holfdorf_17082015_85x85_for_pygcms.0_or.csv	581	14	cellulose,plant fibres	2554.88	2.55257	79.5385	31.1602	28305.7	4.38738e-08		1
582	E:/Veroeffentlichungen/Paperinpreparation/PyvsFTIR/pygcms/WWTP_Holfdorf_17082015_85x85_for_pygcms.0_or.csv	582	14	cellulose,plant fibres	2554.88	1.67349	79.5385	47.5285	65854.1	1.02074e-07		1
583	E:/Veroeffentlichungen/Paperinpreparation/PyvsFTIR/pygcms/WWTP_Holfdorf_17082015_85x85_for_pygcms.0_or.csv	583	14	cellulose,plant fibres	2554.88	1.47804	73.9915	50.0607	67963	1.05343e-07		1
584	E:/Veroeffentlichungen/Paperinpreparation/PyvsFTIR/pygcms/WWTP_Holfdorf_17082015_85x85_for_pygcms.0_or.csv	584	14	cellulose,plant fibres	2554.88	3.63226	101.692	27.9968	29214.4	4.52823e-08		1
585	E:/Veroeffentlichungen/Paperinpreparation/PyvsFTIR/pygcms/WWTP_Holfdorf_17082015_85x85_for_pygcms.0_or.csv	585	14	cellulose,plant fibres	2554.88	2.31919	77.9939	33.6298	32330.1	5.01116e-08		1
586	E:/Veroeffentlichungen/Paperinpreparation/PyvsFTIR/pygcms/WWTP_Holfdorf_17082015_85x85_for_pygcms.0_or.csv	586	14	cellulose,plant fibres	2554.88	1.82318	98.6553	54.1118	105877	1.64109e-07		1
587	E:/Veroeffentlichungen/Paperinpreparation/PyvsFTIR/pygcms/WWTP_Holfdorf_17082015_85x85_for_pygcms.0_or.csv	587	14	cellulose,plant fibres	2433.22	2.82741	80.2996	28.4004	23738.9	3.67952e-08		1
588	E:/Veroeffentlichungen/Paperinpreparation/PyvsFTIR/pygcms/WWTP_Holfdorf_17082015_85x85_for_pygcms.0_or.csv	588	14	cellulose,plant fibres	2433.22	1.79982	67.0929	37.2775	34171.7	5.29661e-08		1
589	E:/Veroeffentlichungen/Paperinpreparation/PyvsFTIR/pygcms/WWTP_Holfdorf_17082015_85x85_for_pygcms.0_or.csv	589	14	cellulose,plant fibres	2433.22	1.9665	88.9267	45.2208	66650.8	1.03309e-07		1
590	E:/Veroeffentlichungen/Paperinpreparation/PyvsFTIR/pygcms/WWTP_Holfdorf_17082015_85x85_for_pygcms.0_or.csv	590	14	cellulose,plant fibres	2433.22	1.83735	77.9939	42.4491	51510.4	7.98411e-08		1
591	E:/Veroeffentlichungen/Paperinpreparation/PyvsFTIR/pygcms/WWTP_Holfdorf_17082015_85x85_for_pygcms.0_or.csv	591	14	cellulose,plant fibres	2433.22	3.08794	88.9267	28.7981	27030.6	4.18974e-08		1
592	E:/Veroeffentlichungen/Paperinpreparation/PyvsFTIR/pygcms/WWTP_Holfdorf_17082015_85x85_for_pygcms.0_or.csv	592	14	cellulose,plant fibres	2433.22	1.63726	73.9915	45.1922	55386.6	8.58493e-08		1
593	E:/Veroeffentlichungen/Paperinpreparation/PyvsFTIR/pygcms/WWTP_Holfdorf_17082015_85x85_for_pygcms.0_or.csv	593	14	cellulose,plant fibres	2433.22	2.24277	77.9939	34.7757	34570.8	5.35848e-08		1
594	E:/Veroeffentlichungen/Paperinpreparation/PyvsFTIR/pygcms/WWTP_Holfdorf_17082015_85x85_for_pygcms.0_or.csv	594	14	cellulose,plant fibres	2433.22	2.74138	94.8836	34.6117	41661.4	6.45751e-08		1
595	E:/Veroeffentlichungen/Paperinpreparation/PyvsFTIR/pygcms/WWTP_Holfdorf_17082015_85x85_for_pygcms.0_or.csv	595	14	cellulose,plant fibres	2433.22	1.64432	69.7598	42.4246	46019.1	7.13296e-08		1
596	E:/Veroeffentlichungen/Paperinpreparation/PyvsFTIR/pygcms/WWTP_Holfdorf_17082015_85x85_for_pygcms.0_or.csv	596	14	cellulose,plant fibres	2433.22	2.08294	84.002	40.3285	50073.8	7.76143e-08		1
597	E:/Veroeffentlichungen/Paperinpreparation/PyvsFTIR/pygcms/WWTP_Holfdorf_17082015_85x85_for_pygcms.0_or.csv	597	14	cellulose,plant fibres	2433.22	1.55527	77.21	49.644	69743.4	1.08102e-07		1
598	E:/Veroeffentlichungen/Paperinpreparation/PyvsFTIR/pygcms/WWTP_Holfdorf_17082015_85x85_for_pygcms.0_or.csv	598	14	cellulose,plant fibres	2433.22	1.63396	70.6265	43.2241	48363.3	7.49631e-08		1
599	E:/Veroeffentlichungen/Paperinpreparation/PyvsFTIR/pygcms/WWTP_Holfdorf_17082015_85x85_for_pygcms.0_or.csv	599	14	cellulose,plant fibres	2433.22	1.63007	67.0929	41.1595	41659.5	6.45722e-08		1
600	E:/Veroeffentlichungen/Paperinpreparation/PyvsFTIR/pygcms/WWTP_Holfdorf_17082015_85x85_for_pygcms.0_or.csv	600	14	cellulose,plant fibres	2433.22	1.66898	86.1471	51.6165	84123	1.30391e-07		1
601	E:/Veroeffentlichungen/Paperinpreparation/PyvsFTIR/pygcms/WWTP_Holfdorf_17082015_85x85_for_pygcms.0_or.csv	601	14	cellulose,plant fibres	2433.22	4.65733	110.85	23.8012	23016.1	3.56749e-08		1
602	E:/Veroeffentlichungen/Paperinpreparation/PyvsFTIR/pygcms/WWTP_Holfdorf_17082015_85x85_for_pygcms.0_or.csv	602	14	cellulose,plant fibres	2433.22	1.57329	66.18	42.0647	42919.9	6.65258e-08		1
603	E:/Veroeffentlichungen/Paperinpreparation/PyvsFTIR/pygcms/WWTP_Holfdorf_17082015_85x85_for_pygcms.0_or.csv	603	14	cellulose,plant fibres	2433.22	5.38491	119.308	22.1559	21465.7	3.32718e-08		1
604	E:/Veroeffentlichungen/Paperinpreparation/PyvsFTIR/pygcms/WWTP_Holfdorf_17082015_85x85_for_pygcms.0_or.csv	604	14	cellulose,plant fibres	2433.22	1.78746	64.3154	35.9814	30518.9	4.73043e-08		1
605	E:/Veroeffentlichungen/Paperinpreparation/PyvsFTIR/pygcms/WWTP_Holfdorf_17082015_85x85_for_pygcms.0_or.csv	605	14	cellulose,plant fibres	2311.56	1.11742	49.3277	44.1443	35232	5.46096e-08		1
606	E:/Veroeffentlichungen/Paperinpreparation/PyvsFTIR/pygcms/WWTP_Holfdorf_17082015_85x85_for_pygcms.0_or.csv	606	14	cellulose,plant fibres	2311.56	2.27461	77.9939	34.2889	33609.7	5.2095e-08		1
607	E:/Veroeffentlichungen/Paperinpreparation/PyvsFTIR/pygcms/WWTP_Holfdorf_17082015_85x85_for_pygcms.0_or.csv	607	14	cellulose,plant fibres	2311.56	3.74689	121.83	32.5151	47208.7	7.31735e-08		1
608	E:/Veroeffentlichungen/Paperinpreparation/PyvsFTIR/pygcms/WWTP_Holfdorf_17082015_85x85_for_pygcms.0_or.csv	608	14	cellulose,plant fibres	2311.56	3.77976	110.85	29.3273	34944.3	5.41637e-08		1
609	E:/Veroeffentlichungen/Paperinpreparation/PyvsFTIR/pygcms/WWTP_Holfdorf_17082015_85x85_for_pygcms.0_or.csv	609	14	cellulose,plant fibres	2311.56	1.41108	59.3984	42.0942	38575.9	5.97926e-08		1
610	E:/Veroeffentlichungen/Paperinpreparation/PyvsFTIR/pygcms/WWTP_Holfdorf_17082015_85x85_for_pygcms.0_or.csv	610	14	cellulose,plant fibres	2311.56	1.24911	55.15	44.1514	39403.1	6.10748e-08		1
611	E:/Veroeffentlichungen/Paperinpreparation/PyvsFTIR/pygcms/WWTP_Holfdorf_17082015_85x85_for_pygcms.0_or.csv	611	14	cellulose,plant fibres	2311.56	2.33324	86.1471	36.9217	43042.7	6.67162e-08		1
612	E:/Veroeffentlichungen/Paperinpreparation/PyvsFTIR/pygcms/WWTP_Holfdorf_17082015_85x85_for_pygcms.0_or.csv	612	14	cellulose,plant fibres	2311.56	1.415	70.6265	49.9127	64489	9.9958e-08		1
613	E:/Veroeffentlichungen/Paperinpreparation/PyvsFTIR/pygcms/WWTP_Holfdorf_17082015_85x85_for_pygcms.0_or.csv	613	14	cellulose,plant fibres	2311.56	1.53019	79.5385	51.9795	78766	1.22087e-07		1
614	E:/Veroeffentlichungen/Paperinpreparation/PyvsFTIR/pygcms/WWTP_Holfdorf_17082015_85x85_for_pygcms.0_or.csv	614	14	cellulose,plant fibres	2311.56	3.98001	113.561	28.5328	33885.5	5.25226e-08		1
615	E:/Veroeffentlichungen/Paperinpreparation/PyvsFTIR/pygcms/WWTP_Holfdorf_17082015_85x85_for_pygcms.0_or.csv	615	14	cellulose,plant fibres	2311.56	5.80579	110.85	19.093	14810.9	2.29569e-08		1
616	E:/Veroeffentlichungen/Paperinpreparation/PyvsFTIR/pygcms/WWTP_Holfdorf_17082015_85x85_for_pygcms.0_or.csv	616	14	cellulose,plant fibres	2311.56	1.08715	59.3984	54.6368	64989.2	1.00733e-07		1
617	E:/Veroeffentlichungen/Paperinpreparation/PyvsFTIR/pygcms/WWTP_Holfdorf_17082015_85x85_for_pygcms.0_or.csv	617	14	cellulose,plant fibres	2311.56	1.19229	59.3984	49.8187	54032.6	8.37506e-08		1
618	E:/Veroeffentlichungen/Paperinpreparation/PyvsFTIR/pygcms/WWTP_Holfdorf_17082015_85x85_for_pygcms.0_or.csv	618	14	cellulose,plant fibres	2311.56	1.68183	67.0929	39.8927	39134.6	6.06586e-08		1
619	E:/Veroeffentlichungen/Paperinpreparation/PyvsFTIR/pygcms/WWTP_Holfdorf_17082015_85x85_for_pygcms.0_or.csv	619	14	cellulose,plant fibres	2311.56	1.98163	118.797	59.9489	156482	2.42547e-07		1
620	E:/Veroeffentlichungen/Paperinpreparation/PyvsFTIR/pygcms/WWTP_Holfdorf_17082015_85x85_for_pygcms.0_or.csv	620	14	cellulose,plant fibres	2311.56	13.8461	180.905	13.0655	11318.7	1.7544e-08		1
621	E:/Veroeffentlichungen/Paperinpreparation/PyvsFTIR/pygcms/WWTP_Holfdorf_17082015_85x85_for_pygcms.0_or.csv	621	14	cellulose,plant fibres	2311.56	1.5888	70.6265	44.4528	51152	7.92856e-08		1
622	E:/Veroeffentlichungen/Paperinpreparation/PyvsFTIR/pygcms/WWTP_Holfdorf_17082015_85x85_for_pygcms.0_or.csv	622	14	cellulose,plant fibres	2311.56	2.33492	77.9939	33.4032	31895.8	4.94385e-08		1
623	E:/Veroeffentlichungen/Paperinpreparation/PyvsFTIR/pygcms/WWTP_Holfdorf_17082015_85x85_for_pygcms.0_or.csv	623	14	cellulose,plant fibres	2189.9	2.41656	77.9939	32.2748	29777.3	4.61547e-08		1
624	E:/Veroeffentlichungen/Paperinpreparation/PyvsFTIR/pygcms/WWTP_Holfdorf_17082015_85x85_for_pygcms.0_or.csv	624	14	cellulose,plant fibres	2189.9	2.96494	80.2996	27.083	21587.6	3.34608e-08		1
625	E:/Veroeffentlichungen/Paperinpreparation/PyvsFTIR/pygcms/WWTP_Holfdorf_17082015_85x85_for_pygcms.0_or.csv	625	14	cellulose,plant fibres	2189.9	1.07153	55.15	51.4686	53546	8.29964e-08		1
626	E:/Veroeffentlichungen/Paperinpreparation/PyvsFTIR/pygcms/WWTP_Holfdorf_17082015_85x85_for_pygcms.0_or.csv	626	14	cellulose,plant fibres	2189.9	1.51348	69.7598	46.0924	54320.2	8.41964e-08		1
627	E:/Veroeffentlichungen/Paperinpreparation/PyvsFTIR/pygcms/WWTP_Holfdorf_17082015_85x85_for_pygcms.0_or.csv	627	14	cellulose,plant fibres	2189.9	10.0924	145.077	14.3748	10987.6	1.70307e-08		1
628	E:/Veroeffentlichungen/Paperinpreparation/PyvsFTIR/pygcms/WWTP_Holfdorf_17082015_85x85_for_pygcms.0_or.csv	628	14	cellulose,plant fibres	2189.9	3.09909	110.3	35.5911	51210	7.93755e-08		1
629	E:/Veroeffentlichungen/Paperinpreparation/PyvsFTIR/pygcms/WWTP_Holfdorf_17082015_85x85_for_pygcms.0_or.csv	629	14	cellulose,plant fibres	2189.9	3.35228	94.2404	28.1123	27297.7	4.23115e-08		1
630	E:/Veroeffentlichungen/Paperinpreparation/PyvsFTIR/pygcms/WWTP_Holfdorf_17082015_85x85_for_pygcms.0_or.csv	630	14	cellulose,plant fibres	2189.9	2.17185	64.3154	29.6132	20672	3.20416e-08		1
631	E:/Veroeffentlichungen/Paperinpreparation/PyvsFTIR/pygcms/WWTP_Holfdorf_17082015_85x85_for_pygcms.0_or.csv	631	14	cellulose,plant fibres	2189.9	3.78266	118.797	31.4056	42945.2	6.65651e-08		1
632	E:/Veroeffentlichungen/Paperinpreparation/PyvsFTIR/pygcms/WWTP_Holfdorf_17082015_85x85_for_pygcms.0_or.csv	632	14	cellulose,plant fibres	2189.9	2.08151	73.9915	35.547	34267.6	5.31148e-08		1
633	E:/Veroeffentlichungen/Paperinpreparation/PyvsFTIR/pygcms/WWTP_Holfdorf_17082015_85x85_for_pygcms.0_or.csv	633	14	cellulose,plant fibres	2189.9	2.22106	88.9267	40.0379	52248.3	8.09849e-08		1
634	E:/Veroeffentlichungen/Paperinpreparation/PyvsFTIR/pygcms/WWTP_Holfdorf_17082015_85x85_for_pygcms.0_or.csv	634	14	cellulose,plant fibres	2189.9	1.36134	70.6265	51.8799	69672.8	1.07993e-07		1
635	E:/Veroeffentlichungen/Paperinpreparation/PyvsFTIR/pygcms/WWTP_Holfdorf_17082015_85x85_for_pygcms.0_or.csv	635	14	cellulose,plant fibres	2189.9	2.31051	84.002	36.3565	40695.9	6.30786e-08		1
636	E:/Veroeffentlichungen/Paperinpreparation/PyvsFTIR/pygcms/WWTP_Holfdorf_17082015_85x85_for_pygcms.0_or.csv	636	14	cellulose,plant fibres	2189.9	2.03182	69.7598	34.3337	30139.9	4.67169e-08		1
637	E:/Veroeffentlichungen/Paperinpreparation/PyvsFTIR/pygcms/WWTP_Holfdorf_17082015_85x85_for_pygcms.0_or.csv	637	14	cellulose,plant fibres	2189.9	1.62277	59.3984	36.6031	29168	4.52103e-08		1
638	E:/Veroeffentlichungen/Paperinpreparation/PyvsFTIR/pygcms/WWTP_Holfdorf_17082015_85x85_for_pygcms.0_or.csv	638	14	cellulose,plant fibres	2189.9	2.2941	67.0929	29.2458	21033	3.26012e-08		1
639	E:/Veroeffentlichungen/Paperinpreparation/PyvsFTIR/pygcms/WWTP_Holfdorf_17082015_85x85_for_pygcms.0_or.csv	639	14	cellulose,plant fibres	2189.9	3.04218	93.5927	30.765	32467.7	5.0325e-08		1
640	E:/Veroeffentlichungen/Paperinpreparation/PyvsFTIR/pygcms/WWTP_Holfdorf_17082015_85x85_for_pygcms.0_or.csv	640	14	cellulose,plant fibres	2189.9	2.07027	70.6265	34.1146	30126.2	4.66956e-08		1
641	E:/Veroeffentlichungen/Paperinpreparation/PyvsFTIR/pygcms/WWTP_Holfdorf_17082015_85x85_for_pygcms.0_or.csv	641	14	cellulose,plant fibres	2189.9	3.03542	94.8836	31.2588	33980.7	5.26701e-08		1
642	E:/Veroeffentlichungen/Paperinpreparation/PyvsFTIR/pygcms/WWTP_Holfdorf_17082015_85x85_for_pygcms.0_or.csv	642	14	cellulose,plant fibres	2189.9	1.86858	79.5385	42.5663	52820.9	8.18725e-08		1
643	E:/Veroeffentlichungen/Paperinpreparation/PyvsFTIR/pygcms/WWTP_Holfdorf_17082015_85x85_for_pygcms.0_or.csv	643	14	cellulose,plant fibres	2189.9	1.5429	67.0929	43.4848	46499.4	7.20741e-08		1
644	E:/Veroeffentlichungen/Paperinpreparation/PyvsFTIR/pygcms/WWTP_Holfdorf_17082015_85x85_for_pygcms.0_or.csv	644	14	cellulose,plant fibres	2189.9	4.05159	88.9267	21.9486	15701.6	2.43374e-08		1
645	E:/Veroeffentlichungen/Paperinpreparation/PyvsFTIR/pygcms/WWTP_Holfdorf_17082015_85x85_for_pygcms.0_or.csv	645	14	cellulose,plant fibres	2068.24	5.01692	110.3	21.9856	19541.1	3.02887e-08		1
646	E:/Veroeffentlichungen/Paperinpreparation/PyvsFTIR/pygcms/WWTP_Holfdorf_17082015_85x85_for_pygcms.0_or.csv	646	14	cellulose,plant fibres	2068.24	6.1935	119.308	19.2634	16226.7	2.51513e-08		1
647	E:/Veroeffentlichungen/Paperinpreparation/PyvsFTIR/pygcms/WWTP_Holfdorf_17082015_85x85_for_pygcms.0_or.csv	647	14	cellulose,plant fibres	2068.24	3.25463	80.2996	24.6724	17915.7	2.77693e-08		1
648	E:/Veroeffentlichungen/Paperinpreparation/PyvsFTIR/pygcms/WWTP_Holfdorf_17082015_85x85_for_pygcms.0_or.csv	648	14	cellulose,plant fibres	2068.24	1.49469	56.2422	37.6279	29186.3	4.52387e-08		1
649	E:/Veroeffentlichungen/Paperinpreparation/PyvsFTIR/pygcms/WWTP_Holfdorf_17082015_85x85_for_pygcms.0_or.csv	649	14	cellulose,plant fibres	2068.24	4.32838	99.8809	23.0758	19493.6	3.02151e-08		1
650	E:/Veroeffentlichungen/Paperinpreparation/PyvsFTIR/pygcms/WWTP_Holfdorf_17082015_85x85_for_pygcms.0_or.csv	650	14	cellulose,plant fibres	2068.24	1.58761	67.0929	42.2602	43917.4	6.8072e-08		1
651	E:/Veroeffentlichungen/Paperinpreparation/PyvsFTIR/pygcms/WWTP_Holfdorf_17082015_85x85_for_pygcms.0_or.csv	651	14	cellulose,plant fibres	2068.24	3.66911	88.9267	24.2366	19145.8	2.96759e-08		1
652	E:/Veroeffentlichungen/Paperinpreparation/PyvsFTIR/pygcms/WWTP_Holfdorf_17082015_85x85_for_pygcms.0_or.csv	652	14	cellulose,plant fibres	2068.24	1.90899	70.6265	36.9969	35431.9	5.49194e-08		1
653	E:/Veroeffentlichungen/Paperinpreparation/PyvsFTIR/pygcms/WWTP_Holfdorf_17082015_85x85_for_pygcms.0_or.csv	653	14	cellulose,plant fibres	2068.24	2.00113	77.9939	38.975	43423.9	6.7307e-08		1
654	E:/Veroeffentlichungen/Paperinpreparation/PyvsFTIR/pygcms/WWTP_Holfdorf_17082015_85x85_for_pygcms.0_or.csv	654	14	cellulose,plant fibres	2068.24	1.12586	56.2422	49.955	51442	7.97351e-08		1
655	E:/Veroeffentlichungen/Paperinpreparation/PyvsFTIR/pygcms/WWTP_Holfdorf_17082015_85x85_for_pygcms.0_or.csv	655	14	cellulose,plant fibres	2068.24	2.4372	73.9915	30.3592	24995.3	3.87427e-08		1
656	E:/Veroeffentlichungen/Paperinpreparation/PyvsFTIR/pygcms/WWTP_Holfdorf_17082015_85x85_for_pygcms.0_or.csv	656	14	cellulose,plant fibres	2068.24	1.71609	64.3154	37.478	33110.3	5.1321e-08		1
657	E:/Veroeffentlichungen/Paperinpreparation/PyvsFTIR/pygcms/WWTP_Holfdorf_17082015_85x85_for_pygcms.0_or.csv	657	14	cellulose,plant fibres	2068.24	1.58731	56.2422	35.4324	25879.7	4.01136e-08		1
658	E:/Veroeffentlichungen/Paperinpreparation/PyvsFTIR/pygcms/WWTP_Holfdorf_17082015_85x85_for_pygcms.0_or.csv	658	14	cellulose,plant fibres	2068.24	2.17261	69.7598	32.1088	26360.3	4.08584e-08		1
659	E:/Veroeffentlichungen/Paperinpreparation/PyvsFTIR/pygcms/WWTP_Holfdorf_17082015_85x85_for_pygcms.0_or.csv	659	14	cellulose,plant fibres	2068.24	2.43699	79.5385	32.638	31054.2	4.8134e-08		1
660	E:/Veroeffentlichungen/Paperinpreparation/PyvsFTIR/pygcms/WWTP_Holfdorf_17082015_85x85_for_pygcms.0_or.csv	660	14	cellulose,plant fibres	2068.24	1.16324	59.3984	51.0631	56765.6	8.79867e-08		1
661	E:/Veroeffentlichungen/Paperinpreparation/PyvsFTIR/pygcms/WWTP_Holfdorf_17082015_85x85_for_pygcms.0_or.csv	661	14	cellulose,plant fibres	2068.24	2.2587	67.0929	29.7042	21697.5	3.36311e-08		1
662	E:/Veroeffentlichungen/Paperinpreparation/PyvsFTIR/pygcms/WWTP_Holfdorf_17082015_85x85_for_pygcms.0_or.csv	662	14	cellulose,plant fibres	2068.24	1.65069	55.15	33.4103	22563.3	3.4973e-08		1
663	E:/Veroeffentlichungen/Paperinpreparation/PyvsFTIR/pygcms/WWTP_Holfdorf_17082015_85x85_for_pygcms.0_or.csv	663	14	cellulose,plant fibres	2068.24	5.34326	117.251	21.9436	20693.2	3.20745e-08		1
664	E:/Veroeffentlichungen/Paperinpreparation/PyvsFTIR/pygcms/WWTP_Holfdorf_17082015_85x85_for_pygcms.0_or.csv	664	14	cellulose,plant fibres	2068.24	2.02235	69.7598	34.4945	30423	4.71556e-08		1
665	E:/Veroeffentlichungen/Paperinpreparation/PyvsFTIR/pygcms/WWTP_Holfdorf_17082015_85x85_for_pygcms.0_or.csv	665	14	cellulose,plant fibres	1946.57	1.71567	77.9939	45.4598	59076.3	9.15682e-08		1
666	E:/Veroeffentlichungen/Paperinpreparation/PyvsFTIR/pygcms/WWTP_Holfdorf_17082015_85x85_for_pygcms.0_or.csv	666	14	cellulose,plant fibres	1946.57	4.16701	101.692	24.4039	22197.4	3.44059e-08		1
667	E:/Veroeffentlichungen/Paperinpreparation/PyvsFTIR/pygcms/WWTP_Holfdorf_17082015_85x85_for_pygcms.0_or.csv	667	14	cellulose,plant fibres	1946.57	3.1095	84.002	27.0146	22469	3.48269e-08		1
668	E:/Veroeffentlichungen/Paperinpreparation/PyvsFTIR/pygcms/WWTP_Holfdorf_17082015_85x85_for_pygcms.0_or.csv	668	14	cellulose,plant fibres	1946.57	1.02151	55.15	53.9888	58918.2	9.13233e-08		1
669	E:/Veroeffentlichungen/Paperinpreparation/PyvsFTIR/pygcms/WWTP_Holfdorf_17082015_85x85_for_pygcms.0_or.csv	669	14	cellulose,plant fibres	1946.57	3.78359	88.9267	23.5033	18004.7	2.79072e-08		1
670	E:/Veroeffentlichungen/Paperinpreparation/PyvsFTIR/pygcms/WWTP_Holfdorf_17082015_85x85_for_pygcms.0_or.csv	670	14	cellulose,plant fibres	1946.57	2.53467	67.0929	26.4701	17230	2.67065e-08		1
671	E:/Veroeffentlichungen/Paperinpreparation/PyvsFTIR/pygcms/WWTP_Holfdorf_17082015_85x85_for_pygcms.0_or.csv	671	14	cellulose,plant fibres	1946.57	1.42365	49.3277	34.6487	21705	3.36428e-08		1
672	E:/Veroeffentlichungen/Paperinpreparation/PyvsFTIR/pygcms/WWTP_Holfdorf_17082015_85x85_for_pygcms.0_or.csv	672	14	cellulose,plant fibres	1946.57	1.73755	59.3984	34.1851	25441.6	3.94345e-08		1
673	E:/Veroeffentlichungen/Paperinpreparation/PyvsFTIR/pygcms/WWTP_Holfdorf_17082015_85x85_for_pygcms.0_or.csv	673	14	cellulose,plant fibres	1946.57	2.80804	99.8809	35.5696	46316.7	7.17909e-08		1
674	E:/Veroeffentlichungen/Paperinpreparation/PyvsFTIR/pygcms/WWTP_Holfdorf_17082015_85x85_for_pygcms.0_or.csv	674	14	cellulose,plant fibres	1946.57	3.21298	79.5385	24.7553	17865.4	2.76913e-08		1
675	E:/Veroeffentlichungen/Paperinpreparation/PyvsFTIR/pygcms/WWTP_Holfdorf_17082015_85x85_for_pygcms.0_or.csv	675	14	cellulose,plant fibres	1946.57	1.77794	70.6265	39.7237	40847.4	6.33135e-08		1
676	E:/Veroeffentlichungen/Paperinpreparation/PyvsFTIR/pygcms/WWTP_Holfdorf_17082015_85x85_for_pygcms.0_or.csv	676	14	cellulose,plant fibres	1946.57	4.34718	88.9267	20.4562	13638.9	2.11402e-08		1
677	E:/Veroeffentlichungen/Paperinpreparation/PyvsFTIR/pygcms/WWTP_Holfdorf_17082015_85x85_for_pygcms.0_or.csv	677	14	cellulose,plant fibres	1946.57	1.10784	56.2422	50.7675	53128.9	8.23498e-08		1
678	E:/Veroeffentlichungen/Paperinpreparation/PyvsFTIR/pygcms/WWTP_Holfdorf_17082015_85x85_for_pygcms.0_or.csv	678	14	cellulose,plant fibres	1946.57	1.30433	67.0929	51.4388	65066	1.00852e-07		1
679	E:/Veroeffentlichungen/Paperinpreparation/PyvsFTIR/pygcms/WWTP_Holfdorf_17082015_85x85_for_pygcms.0_or.csv	679	14	cellulose,plant fibres	1946.57	2.76204	70.6265	25.5704	16925.4	2.62343e-08		1
680	E:/Veroeffentlichungen/Paperinpreparation/PyvsFTIR/pygcms/WWTP_Holfdorf_17082015_85x85_for_pygcms.0_or.csv	680	14	cellulose,plant fibres	1946.57	3.79528	88.9267	23.4308	17893.9	2.77355e-08		1
681	E:/Veroeffentlichungen/Paperinpreparation/PyvsFTIR/pygcms/WWTP_Holfdorf_17082015_85x85_for_pygcms.0_or.csv	681	14	cellulose,plant fibres	1946.57	1.89603	67.0929	35.3859	30791.8	4.77273e-08		1
682	E:/Veroeffentlichungen/Paperinpreparation/PyvsFTIR/pygcms/WWTP_Holfdorf_17082015_85x85_for_pygcms.0_or.csv	682	14	cellulose,plant fibres	1946.57	1.73602	59.3984	34.2154	25486.7	3.95043e-08		1
683	E:/Veroeffentlichungen/Paperinpreparation/PyvsFTIR/pygcms/WWTP_Holfdorf_17082015_85x85_for_pygcms.0_or.csv	683	14	cellulose,plant fibres	1946.57	2.22421	77.9939	35.0659	35150.1	5.44827e-08		1
684	E:/Veroeffentlichungen/Paperinpreparation/PyvsFTIR/pygcms/WWTP_Holfdorf_17082015_85x85_for_pygcms.0_or.csv	684	14	cellulose,plant fibres	1824.91	1.4775	56.2422	38.0657	29869.4	4.62976e-08		1
685	E:/Veroeffentlichungen/Paperinpreparation/PyvsFTIR/pygcms/WWTP_Holfdorf_17082015_85x85_for_pygcms.0_or.csv	685	14	cellulose,plant fibres	1824.91	2.38245	67.0929	28.1613	19502	3.02281e-08		1
686	E:/Veroeffentlichungen/Paperinpreparation/PyvsFTIR/pygcms/WWTP_Holfdorf_17082015_85x85_for_pygcms.0_or.csv	686	14	cellulose,plant fibres	1824.91	1.44338	55.15	38.209	29510.4	4.57411e-08		1
687	E:/Veroeffentlichungen/Paperinpreparation/PyvsFTIR/pygcms/WWTP_Holfdorf_17082015_85x85_for_pygcms.0_or.csv	687	14	cellulose,plant fibres	1824.91	1.64969	56.2422	34.0925	23959.5	3.71372e-08		1
688	E:/Veroeffentlichungen/Paperinpreparation/PyvsFTIR/pygcms/WWTP_Holfdorf_17082015_85x85_for_pygcms.0_or.csv	688	14	cellulose,plant fibres	1824.91	4.07941	101.692	24.928	23160.9	3.58995e-08		1
689	E:/Veroeffentlichungen/Paperinpreparation/PyvsFTIR/pygcms/WWTP_Holfdorf_17082015_85x85_for_pygcms.0_or.csv	689	14	cellulose,plant fibres	1824.91	2.61495	70.6265	27.0087	18883	2.92687e-08		1
690	E:/Veroeffentlichungen/Paperinpreparation/PyvsFTIR/pygcms/WWTP_Holfdorf_17082015_85x85_for_pygcms.0_or.csv	690	14	cellulose,plant fibres	1824.91	2.00949	66.18	32.9338	26309.2	4.07792e-08		1
691	E:/Veroeffentlichungen/Paperinpreparation/PyvsFTIR/pygcms/WWTP_Holfdorf_17082015_85x85_for_pygcms.0_or.csv	691	14	cellulose,plant fibres	1824.91	1.2597	49.3277	39.1584	27722.8	4.29703e-08		1
692	E:/Veroeffentlichungen/Paperinpreparation/PyvsFTIR/pygcms/WWTP_Holfdorf_17082015_85x85_for_pygcms.0_or.csv	692	14	cellulose,plant fibres	1824.91	3.15548	77.9939	24.717	17464.1	2.70694e-08		1
693	E:/Veroeffentlichungen/Paperinpreparation/PyvsFTIR/pygcms/WWTP_Holfdorf_17082015_85x85_for_pygcms.0_or.csv	693	14	cellulose,plant fibres	1824.91	5.833	99.8809	17.1234	10733.9	1.66376e-08		1
694	E:/Veroeffentlichungen/Paperinpreparation/PyvsFTIR/pygcms/WWTP_Holfdorf_17082015_85x85_for_pygcms.0_or.csv	694	14	cellulose,plant fibres	1824.91	2.6222	77.9939	29.7437	25289.9	3.91993e-08		1
695	E:/Veroeffentlichungen/Paperinpreparation/PyvsFTIR/pygcms/WWTP_Holfdorf_17082015_85x85_for_pygcms.0_or.csv	695	14	cellulose,plant fibres	1824.91	1.52932	56.2422	36.7759	27879.5	4.32132e-08		1
696	E:/Veroeffentlichungen/Paperinpreparation/PyvsFTIR/pygcms/WWTP_Holfdorf_17082015_85x85_for_pygcms.0_or.csv	696	14	cellulose,plant fibres	1824.91	2.23236	64.3154	28.8105	19566.6	3.03282e-08		1
697	E:/Veroeffentlichungen/Paperinpreparation/PyvsFTIR/pygcms/WWTP_Holfdorf_17082015_85x85_for_pygcms.0_or.csv	697	14	cellulose,plant fibres	1824.91	1.28175	55.15	43.027	37421.8	5.80039e-08		1
698	E:/Veroeffentlichungen/Paperinpreparation/PyvsFTIR/pygcms/WWTP_Holfdorf_17082015_85x85_for_pygcms.0_or.csv	698	14	cellulose,plant fibres	1824.91	2.73861	64.3154	23.4847	13001.1	2.01517e-08		1
699	E:/Veroeffentlichungen/Paperinpreparation/PyvsFTIR/pygcms/WWTP_Holfdorf_17082015_85x85_for_pygcms.0_or.csv	699	14	cellulose,plant fibres	1824.91	2.59695	84.002	32.3465	32213.6	4.99311e-08		1
700	E:/Veroeffentlichungen/Paperinpreparation/PyvsFTIR/pygcms/WWTP_Holfdorf_17082015_85x85_for_pygcms.0_or.csv	700	14	cellulose,plant fibres	1824.91	1.44747	55.15	38.1011	29343.8	4.54829e-08		1
701	E:/Veroeffentlichungen/Paperinpreparation/PyvsFTIR/pygcms/WWTP_Holfdorf_17082015_85x85_for_pygcms.0_or.csv	701	14	cellulose,plant fibres	1703.25	1.99646	59.3984	29.7519	19270.8	2.98698e-08		1
702	E:/Veroeffentlichungen/Paperinpreparation/PyvsFTIR/pygcms/WWTP_Holfdorf_17082015_85x85_for_pygcms.0_or.csv	702	14	cellulose,plant fibres	1703.25	6.10508	94.8836	15.5418	8400.18	1.30203e-08		1
703	E:/Veroeffentlichungen/Paperinpreparation/PyvsFTIR/pygcms/WWTP_Holfdorf_17082015_85x85_for_pygcms.0_or.csv	703	14	cellulose,plant fibres	1703.25	4.48112	90.9557	20.2976	13734.5	2.12885e-08		1
704	E:/Veroeffentlichungen/Paperinpreparation/PyvsFTIR/pygcms/WWTP_Holfdorf_17082015_85x85_for_pygcms.0_or.csv	704	14	cellulose,plant fibres	1703.25	3.64029	88.9267	24.4285	19450.1	3.01476e-08		1
705	E:/Veroeffentlichungen/Paperinpreparation/PyvsFTIR/pygcms/WWTP_Holfdorf_17082015_85x85_for_pygcms.0_or.csv	705	14	cellulose,plant fibres	1703.25	1.1687	45.4779	38.9133	25240.2	3.91223e-08		1
706	E:/Veroeffentlichungen/Paperinpreparation/PyvsFTIR/pygcms/WWTP_Holfdorf_17082015_85x85_for_pygcms.0_or.csv	706	14	cellulose,plant fibres	1703.25	4.25885	118.797	27.8941	33878.7	5.25119e-08		1
707	E:/Veroeffentlichungen/Paperinpreparation/PyvsFTIR/pygcms/WWTP_Holfdorf_17082015_85x85_for_pygcms.0_or.csv	707	14	cellulose,plant fibres	1703.25	4.76159	98.6553	20.719	15522.2	2.40594e-08		1
708	E:/Veroeffentlichungen/Paperinpreparation/PyvsFTIR/pygcms/WWTP_Holfdorf_17082015_85x85_for_pygcms.0_or.csv	708	14	cellulose,plant fibres	1703.25	3.81455	90.9557	23.8444	18954	2.93787e-08		1
709	E:/Veroeffentlichungen/Paperinpreparation/PyvsFTIR/pygcms/WWTP_Holfdorf_17082015_85x85_for_pygcms.0_or.csv	709	14	cellulose,plant fibres	1703.25	1.25959	45.4779	36.1054	21729	3.368e-08		1
710	E:/Veroeffentlichungen/Paperinpreparation/PyvsFTIR/pygcms/WWTP_Holfdorf_17082015_85x85_for_pygcms.0_or.csv	710	14	cellulose,plant fibres	1703.25	6.50584	129.103	19.8441	18633.6	2.88821e-08		1
711	E:/Veroeffentlichungen/Paperinpreparation/PyvsFTIR/pygcms/WWTP_Holfdorf_17082015_85x85_for_pygcms.0_or.csv	711	14	cellulose,plant fibres	1703.25	1.2	49.3277	41.1063	30549.5	4.73517e-08		1
712	E:/Veroeffentlichungen/Paperinpreparation/PyvsFTIR/pygcms/WWTP_Holfdorf_17082015_85x85_for_pygcms.0_or.csv	712	14	cellulose,plant fibres	1703.25	1.8868	62.3951	33.0693	25009	3.8764e-08		1
713	E:/Veroeffentlichungen/Paperinpreparation/PyvsFTIR/pygcms/WWTP_Holfdorf_17082015_85x85_for_pygcms.0_or.csv	713	14	cellulose,plant fibres	1703.25	2.56764	99.8809	38.8998	55395.5	8.58631e-08		1
714	E:/Veroeffentlichungen/Paperinpreparation/PyvsFTIR/pygcms/WWTP_Holfdorf_17082015_85x85_for_pygcms.0_or.csv	714	14	cellulose,plant fibres	1703.25	3.23348	67.0929	20.7494	10587.3	1.64103e-08		1
715	E:/Veroeffentlichungen/Paperinpreparation/PyvsFTIR/pygcms/WWTP_Holfdorf_17082015_85x85_for_pygcms.0_or.csv	715	14	cellulose,plant fibres	1703.25	1.19673	49.3277	41.2188	30716.9	4.76112e-08		1
716	E:/Veroeffentlichungen/Paperinpreparation/PyvsFTIR/pygcms/WWTP_Holfdorf_17082015_85x85_for_pygcms.0_or.csv	716	14	cellulose,plant fibres	1703.25	2.02494	59.3984	29.3334	18732.6	2.90355e-08		1
717	E:/Veroeffentlichungen/Paperinpreparation/PyvsFTIR/pygcms/WWTP_Holfdorf_17082015_85x85_for_pygcms.0_or.csv	717	14	cellulose,plant fibres	1703.25	1.9498	55.15	28.2849	16171.6	2.5066e-08		1
718	E:/Veroeffentlichungen/Paperinpreparation/PyvsFTIR/pygcms/WWTP_Holfdorf_17082015_85x85_for_pygcms.0_or.csv	718	14	cellulose,plant fibres	1703.25	4.52006	94.2404	20.8494	15014.8	2.3273e-08		1
719	E:/Veroeffentlichungen/Paperinpreparation/PyvsFTIR/pygcms/WWTP_Holfdorf_17082015_85x85_for_pygcms.0_or.csv	719	14	cellulose,plant fibres	1703.25	6.34283	110.3	17.3897	12225.2	1.89491e-08		1
720	E:/Veroeffentlichungen/Paperinpreparation/PyvsFTIR/pygcms/WWTP_Holfdorf_17082015_85x85_for_pygcms.0_or.csv	720	14	cellulose,plant fibres	1703.25	2.67013	66.18	24.7853	14900.9	2.30964e-08		1
721	E:/Veroeffentlichungen/Paperinpreparation/PyvsFTIR/pygcms/WWTP_Holfdorf_17082015_85x85_for_pygcms.0_or.csv	721	14	cellulose,plant fibres	1703.25	2.09466	56.2422	26.8502	14861.2	2.30349e-08		1
[truncated: 6,085 more rows]

## Sheet: NewMasscalculation
Polymer type	polyethylene	polyethylene oxidized	polyethylene-chlorinated	polypropylene	polystyrene	polycarbonate	polyamide	polyvinylchloride	cellulose chemical modified	nitrile rubber	polyester	acrylates/polyurethanes/varnish/lacquer	animal fur	plant fibres	sand	polysulfone	polyetheretherketon	polychloroprene	chitin	polyisoprene chlorinated	polylactide acide	polycaprolactone	ethylene-vinyl-acetate	polyimide	polyoxymethylene	polybutadiene	acrylonitrile-butadiene	rubber type 1	rubber type 2	charcoal	coal	rubber type 3
Polymer type number	1	2	3	4	5	6	7	8	9	10	11	12	13	14	15	16	17	18	19	20	21	22	23	24	25	26	27	28	29	30	31	32
N	173	1	44	215	5	0	58	0	13	5	104	223	437	2335	659	0	0	0	10	0	3	12	36	0	6	0	0	10	0	1	0	157
Average length	62.866	15.5988	42.1742	60.7472	26.6198	#DIV/0!	38.3197	#DIV/0!	18.4796	11.03	38.7236	41.1914	20.9785	78.9163	24.9359	#DIV/0!	#DIV/0!	#DIV/0!	20.2788	#DIV/0!	20.1192	16.4783	20.4245	#DIV/0!	26.7866	#DIV/0!	#DIV/0!	59.7326	#DIV/0!	22.06	#DIV/0!	39.1242
Average Shortest Dim.	35.0018	9.00596	21.6405	29.6138	12.3959	#DIV/0!	18.9972	#DIV/0!	14.0666	11.03	13.0459	19.7394	12.5343	35.9084	14.2273	#DIV/0!	#DIV/0!	#DIV/0!	12.0534	#DIV/0!	11.5635	13.1772	12.557	#DIV/0!	15.9271	#DIV/0!	#DIV/0!	27.8862	#DIV/0!	11.03	#DIV/0!	21.7755
Ration of Shortest/longest Dimension	0.556769	0.57735	0.513122	0.487493	0.465663	#DIV/0!	0.495757	#DIV/0!	0.761198	1	0.336896	0.479212	0.597484	0.455019	0.570555	#DIV/0!	#DIV/0!	#DIV/0!	0.594384	#DIV/0!	0.574747	0.799671	0.614798	#DIV/0!	0.594591	#DIV/0!	#DIV/0!	0.466851	#DIV/0!	0.5	#DIV/0!	0.556574
Volume in cm3	2.24529e-08	3.82462e-10	5.30641e-09	1.35983e-08	9.9731e-10	#DIV/0!	3.5898e-09	#DIV/0!	1.45736e-09	7.02628e-10	1.16256e-09	4.02719e-09	1.03111e-09	2.42431e-08	1.50787e-09	#DIV/0!	#DIV/0!	#DIV/0!	9.16915e-10	#DIV/0!	8.09587e-10	1.19804e-09	1.0367e-09	#DIV/0!	2.11547e-09	#DIV/0!	#DIV/0!	1.13545e-08	#DIV/0!	7.02628e-10	#DIV/0!	5.40636e-09
Area of reference particle	2200.43	140.482	912.671	1798.96	329.976	#DIV/0!	727.968	#DIV/0!	259.944	121.661	505.183	813.094	262.952	2833.76	354.769	#DIV/0!	#DIV/0!	#DIV/0!	244.429	#DIV/0!	232.648	217.139	256.47	#DIV/0!	426.633	#DIV/0!	#DIV/0!	1665.72	#DIV/0!	243.322	#DIV/0!	851.951
Density in g/cm3	0.95	0.93	1.16	0.95	1.03	1.2	1.09727	1.44	1.3	1	1.38	1.24	1.15	1.55	2.19	1.24	1.32	1.23	0.38	1.63	1.25	1.07	0.93	1.42	1.25	0.91	1	0.94	0.94	0.4	0.83	1.1
Mass of reference particle	2.13302e-08	3.5569e-10	6.15543e-09	1.29183e-08	1.02723e-09	#DIV/0!	3.93899e-09	#DIV/0!	1.89456e-09	7.02628e-10	1.60434e-09	4.99371e-09	1.18577e-09	3.75768e-08	3.30224e-09	#DIV/0!	#DIV/0!	#DIV/0!	3.48428e-10	#DIV/0!	1.01198e-09	1.2819e-09	9.6413e-10	#DIV/0!	2.64434e-09	#DIV/0!	#DIV/0!	1.06732e-08	#DIV/0!	2.81051e-10	#DIV/0!	5.947e-09
Referenzparticles/Area	359.051	484.974	16.1296	1558.63	6.26783	#DIV/0!	43.9536	#DIV/0!	59.9074	6	62.6146	3839.13	248.455	5161.67	928.31	#DIV/0!	#DIV/0!	#DIV/0!	122.443	#DIV/0!	0	393.325	3307.28	#DIV/0!	0	#DIV/0!	#DIV/0!	78.6621	#DIV/0!	0.5	#DIV/0!	422.553
Mass calculated FTIR area bases	7.65863e-06	1.725e-07	9.92844e-08	2.0135e-05	6.4385e-09	#DIV/0!	1.73133e-07	#DIV/0!	1.13498e-07	4.21577e-09	1.00455e-07	1.91715e-05	2.94611e-07	0.000193959	3.0655e-06	#DIV/0!	#DIV/0!	#DIV/0!	4.26624e-08	#DIV/0!	0	5.04204e-07	3.18865e-06	#DIV/0!	0	#DIV/0!	#DIV/0!	8.39579e-07	#DIV/0!	1.40526e-10	#DIV/0!	2.51292e-06
Referencepartikel/Volume	3817.13	16269.3	18.0746	22626.4	43.1019	#DIV/0!	297.855	#DIV/0!	280.281	4.2	1888.5	145147	376.491	184865	12275.2	#DIV/0!	#DIV/0!	#DIV/0!	393.476	#DIV/0!	0	1256.05	39792.6	#DIV/0!	0	#DIV/0!	#DIV/0!	725.381	#DIV/0!	0.28	#DIV/0!	7479.83
Mass calculated refence volume based	8.14203e-05	5.78681e-06	1.11257e-07	0.000292296	4.42755e-08	#DIV/0!	1.17325e-06	#DIV/0!	5.31009e-07	2.95104e-09	3.02979e-06	0.000724821	4.46432e-07	0.00694664	4.05357e-05	#DIV/0!	#DIV/0!	#DIV/0!	1.37098e-07	#DIV/0!	0	1.61013e-06	3.83652e-05	#DIV/0!	0	#DIV/0!	#DIV/0!	7.74216e-06	#DIV/0!	7.86943e-11	#DIV/0!	4.44825e-05

## Sheet: Mass_per_size_and_polymer
ID of size class	Size class	Upper area of size class	polyethylene	polyethylene oxidized	polyethylene-chlorinated	polypropylene	polystyrene	polycarbonate	polyamide	polyvinylchloride	cellulose chemical modified	nitrile rubber	polyester	acrylates/polyurethanes/varnish/lacquer	animal fur	plant fibres	sand	polysulfone	polyetheretherketon	polychloroprene	chitin	polyisoprene chlorinated	polylactide acide	polycaprolactone	ethylene-vinyl-acetate	polyimide	polyoxymethylene	polybutadiene	acrylonitrile-butadiene	rubber type 1	rubber type 2	charcoal	coal	rubber type 3
		0	1	2	3	4	5	6	7	8	9	10	11	12	13	14	15	16	17	18	19	20	21	22	23	24	25	26	27	28	29	30	31	32
1	single Pixel	121.661	2.56986e-08	0	9.69907e-09	2.24279e-08	1.01319e-09	0	1.29524e-08	0	7.0333e-09	2.4592e-09	2.91857e-08	4.81806e-08	1.36879e-07	5.31359e-07	2.75745e-07	0	0	0	1.30829e-09	0	6.14799e-10	5.26268e-09	1.18927e-08	0	6.14799e-10	0	0	1.38699e-09	0	0	0	3.40845e-08
2	25	625	5.38057e-08	4.31251e-10	1.81117e-08	4.97522e-08	1.83954e-09	0	1.83731e-08	0	2.38287e-09	0	4.82343e-08	8.19059e-08	1.67747e-07	9.54809e-07	5.91939e-07	0	0	0	1.30829e-09	0	3.29407e-09	1.42897e-09	5.99513e-09	0	5.10691e-09	0	0	3.10998e-09	0	3.93471e-10	0	4.50328e-08
3	50	2500	4.17988e-07	0	5.83195e-08	1.02151e-06	9.2028e-09	0	1.78107e-07	0	0	0	2.88626e-07	6.14135e-07	7.41884e-07	1.1675e-05	3.3827e-06	0	0	0	2.91936e-09	0	0	3.02278e-08	8.89663e-09	0	4.67967e-08	0	0	4.97949e-09	0	0	0	5.22443e-07
4	75	5625	1.53732e-06	0	3.85165e-07	2.55556e-06	0	0	2.12093e-07	0	1.00445e-07	0	2.70955e-07	1.50751e-06	5.05446e-07	4.24942e-05	1.58861e-06	0	0	0	0	0	0	0	2.34169e-07	0	0	0	0	1.87356e-07	0	0	0	1.2319e-06
5	100	10000	1.96331e-06	0	0	3.01139e-06	0	0	8.70793e-07	0	0	0	1.43726e-07	2.34486e-06	0	6.84918e-05	1.3228e-06	0	0	0	0	0	0	0	0	0	0	0	0	2.51688e-07	0	0	0	1.51528e-06
6	125	15625	4.78277e-06	0	0	2.43846e-06	0	0	0	0	0	0	0	4.20635e-06	0	9.92693e-05	0	0	0	0	0	0	0	0	0	0	0	0	0	0	0	0	0	0
7	150	22500	6.96672e-06	0	0	4.3376e-06	0	0	1.45706e-06	0	0	0	0	2.90985e-06	0	0.000135283	0	0	0	0	0	0	0	0	0	0	0	0	0	0	0	0	0	0
8	175	30625	4.41759e-06	0	4.08266e-06	1.37449e-06	0	0	0	0	0	0	0	0	0	0.000185757	0	0	0	0	0	0	0	0	0	0	0	0	0	0	0	0	0	5.42527e-06
9	200	40000	0	0	3.58754e-06	0	0	0	0	0	0	0	0	0	0	0.000214061	0	0	0	0	0	0	0	0	0	0	0	0	0	0	0	0	0	0
10	225	50625	3.60818e-06	0	0	0	0	0	0	0	0	0	0	0	0	0.000165318	0	0	0	0	0	0	0	0	0	0	0	0	0	0	0	0	0	6.47958e-06
11	250	62500	8.39207e-06	0	0	6.46365e-06	0	0	0	0	0	0	0	0	0	0.000242799	0	0	0	0	0	0	0	0	0	0	0	0	0	0	0	0	0	0
12	275	75625	0	0	0	0	0	0	0	0	0	0	0	0	0	0.00015855	0	0	0	0	0	0	0	0	0	0	0	0	0	0	0	0	0	0
13	300	90000	1.34205e-05	0	0	0	0	0	0	0	0	0	0	0	0	0.000273037	0	0	0	0	0	0	0	0	0	0	0	0	0	0	0	0	0	0
14	325	105625	0	0	0	0	0	0	0	0	0	0	0	0	0	0.000208756	0	0	0	0	0	0	0	0	0	0	0	0	0	0	0	0	0	0
15	350	122500	1.68695e-05	0	0	0	0	0	0	0	0	0	0	0	0	4.43467e-05	0	0	0	0	0	0	0	0	0	0	0	0	0	0	0	0	0	0
16	375	140625	2.32501e-05	0	0	1.73606e-05	0	0	0	0	0	0	0	0	0	7.90398e-05	0	0	0	0	0	0	0	0	0	0	0	0	0	0	0	0	0	0
17	400	160000	0	0	0	0	0	0	0	0	0	0	0	0	0	0.00046891	0	0	0	0	0	0	0	0	0	0	0	0	0	0	0	0	0	0
18	425	180625	0	0	0	0	0	0	0	0	0	0	0	0	0	0.000252917	0	0	0	0	0	0	0	0	0	0	0	0	0	0	0	0	0	0
19	450	202500	0	0	0	0	0	0	0	0	0	0	0	0	0	0	0	0	0	0	0	0	0	0	0	0	0	0	0	0	0	0	0	0
20	475	225625	0	0	0	0	0	0	0	0	0	0	0	0	0	0.000629853	0	0	0	0	0	0	0	0	0	0	0	0	0	0	0	0	0	0
21	500	250000	0	0	0	0	0	0	0	0	0	0	0	0	0	0	0	0	0	0	0	0	0	0	0	0	0	0	0	0	0	0	0	0
	>500	99999999	0	0	0	0	0	0	0	0	0	0	0	0	0	0.000493932	0	0	0	0	0	0	0	0	0	0	0	0	0	0	0	0	0	0
		Particle Mass in g
