# Supplementary material for: Comparison of pyrolysis gas chromatography/mass spectrometry and hyperspectral FTIR imaging spectroscopy for the analysis of microplastics
Source: Anal Bioanal Chem. 2020 Oct 26;412(30):8283–98. doi: 10.1007/s00216-020-02979-w (PMC7680748; doi:10.1007/s00216-020-02979-w)
Supplement: Supplementary file 3 — (TAR 2.81 mb) [file 216_2020_2979_MOESM3_ESM.tar › TWW_Oldenburg1308NF.xlsx]

## Sheet: Input data
	fileID	c	p	Material	Assigned Area in micron²	Elongation	Diameter in micron	Minimum diameter in micron	Volume im mircon3	Weight
1	E:/Veroeffentlichungen/Paperinpreparation/PyvsFTIR/pygcms/WWTP_Oldenburg_NF_13082015_85x85_15er_pygcms.0_or.csv	1	4	polypropylene	4379.79	1.29855	86.1471	66.3408	138963	1.32015e-07
2	E:/Veroeffentlichungen/Paperinpreparation/PyvsFTIR/pygcms/WWTP_Oldenburg_NF_13082015_85x85_15er_pygcms.0_or.csv	2	4	polypropylene	1581.59	5.20312	109.191	20.9858	17625.2	1.67439e-08
3	E:/Veroeffentlichungen/Paperinpreparation/PyvsFTIR/pygcms/WWTP_Oldenburg_NF_13082015_85x85_15er_pygcms.0_or.csv	3	4	polypropylene	729.965	2.80804	39.7692	14.1626	2923.69	2.77751e-09
4	E:/Veroeffentlichungen/Paperinpreparation/PyvsFTIR/pygcms/WWTP_Oldenburg_NF_13082015_85x85_15er_pygcms.0_or.csv	4	4	polypropylene	729.965	4.69446	45.4779	9.68756	1564.32	1.4861e-09
5	E:/Veroeffentlichungen/Paperinpreparation/PyvsFTIR/pygcms/WWTP_Oldenburg_NF_13082015_85x85_15er_pygcms.0_or.csv	5	4	polypropylene	486.644	1	15.5988	15.5988	1391.13	1.32157e-09
6	E:/Veroeffentlichungen/Paperinpreparation/PyvsFTIR/pygcms/WWTP_Oldenburg_NF_13082015_85x85_15er_pygcms.0_or.csv	6	4	polypropylene	486.644	1	15.5988	15.5988	1391.13	1.32157e-09
7	E:/Veroeffentlichungen/Paperinpreparation/PyvsFTIR/pygcms/WWTP_Oldenburg_NF_13082015_85x85_15er_pygcms.0_or.csv	7	4	polypropylene	243.322	2	22.06	11.03	983.679	9.34495e-10
8	E:/Veroeffentlichungen/Paperinpreparation/PyvsFTIR/pygcms/WWTP_Oldenburg_NF_13082015_85x85_15er_pygcms.0_or.csv	8	4	polypropylene	121.661	1	11.03	11.03	491.839	4.67247e-10
1	E:/Veroeffentlichungen/Paperinpreparation/PyvsFTIR/pygcms/WWTP_Oldenburg_NF_13082015_85x85_15er_pygcms.0_or.csv	1	8	polyvinylchloride	121.661	1	11.03	11.03	491.839	7.08249e-10
1	E:/Veroeffentlichungen/Paperinpreparation/PyvsFTIR/pygcms/WWTP_Oldenburg_NF_13082015_85x85_15er_pygcms.0_or.csv	1	13	animal furs,natural polyamides	3528.17	3.02894	143.814	47.4798	118827	1.36651e-07
2	E:/Veroeffentlichungen/Paperinpreparation/PyvsFTIR/pygcms/WWTP_Oldenburg_NF_13082015_85x85_15er_pygcms.0_or.csv	2	13	animal furs,natural polyamides	3406.51	2.43236	113.561	46.6874	90724.6	1.04333e-07
3	E:/Veroeffentlichungen/Paperinpreparation/PyvsFTIR/pygcms/WWTP_Oldenburg_NF_13082015_85x85_15er_pygcms.0_or.csv	3	13	animal furs,natural polyamides	3406.51	1.09091	69.7598	63.9467	104554	1.20237e-07
4	E:/Veroeffentlichungen/Paperinpreparation/PyvsFTIR/pygcms/WWTP_Oldenburg_NF_13082015_85x85_15er_pygcms.0_or.csv	4	13	animal furs,natural polyamides	3041.52	1.74066	73.9915	42.5076	49001.8	5.63521e-08
5	E:/Veroeffentlichungen/Paperinpreparation/PyvsFTIR/pygcms/WWTP_Oldenburg_NF_13082015_85x85_15er_pygcms.0_or.csv	5	13	animal furs,natural polyamides	2433.22	1.29454	67.0929	51.8274	66053	7.59609e-08
6	E:/Veroeffentlichungen/Paperinpreparation/PyvsFTIR/pygcms/WWTP_Oldenburg_NF_13082015_85x85_15er_pygcms.0_or.csv	6	13	animal furs,natural polyamides	2311.56	1.56143	67.0929	42.9688	45402.4	5.22128e-08
7	E:/Veroeffentlichungen/Paperinpreparation/PyvsFTIR/pygcms/WWTP_Oldenburg_NF_13082015_85x85_15er_pygcms.0_or.csv	7	13	animal furs,natural polyamides	1824.91	2.75114	84.002	30.5335	28703.9	3.30094e-08
8	E:/Veroeffentlichungen/Paperinpreparation/PyvsFTIR/pygcms/WWTP_Oldenburg_NF_13082015_85x85_15er_pygcms.0_or.csv	8	13	animal furs,natural polyamides	1703.25	1.8164	56.2422	30.9635	19763.3	2.27278e-08
9	E:/Veroeffentlichungen/Paperinpreparation/PyvsFTIR/pygcms/WWTP_Oldenburg_NF_13082015_85x85_15er_pygcms.0_or.csv	9	13	animal furs,natural polyamides	1338.27	1.87366	55.15	29.4343	17512.6	2.01394e-08
10	E:/Veroeffentlichungen/Paperinpreparation/PyvsFTIR/pygcms/WWTP_Oldenburg_NF_13082015_85x85_15er_pygcms.0_or.csv	10	13	animal furs,natural polyamides	1216.61	1.75626	49.3277	28.0868	14262.3	1.64017e-08
11	E:/Veroeffentlichungen/Paperinpreparation/PyvsFTIR/pygcms/WWTP_Oldenburg_NF_13082015_85x85_15er_pygcms.0_or.csv	11	13	animal furs,natural polyamides	1216.61	1.44648	39.7692	27.4938	11018.3	1.2671e-08
12	E:/Veroeffentlichungen/Paperinpreparation/PyvsFTIR/pygcms/WWTP_Oldenburg_NF_13082015_85x85_15er_pygcms.0_or.csv	12	13	animal furs,natural polyamides	1216.61	1.46904	44.12	30.0331	14585.9	1.67738e-08
13	E:/Veroeffentlichungen/Paperinpreparation/PyvsFTIR/pygcms/WWTP_Oldenburg_NF_13082015_85x85_15er_pygcms.0_or.csv	13	13	animal furs,natural polyamides	1094.95	2.18782	49.3277	22.5465	9190.61	1.05692e-08
14	E:/Veroeffentlichungen/Paperinpreparation/PyvsFTIR/pygcms/WWTP_Oldenburg_NF_13082015_85x85_15er_pygcms.0_or.csv	14	13	animal furs,natural polyamides	1094.95	1.77921	39.7692	22.3522	7282.57	8.37495e-09
15	E:/Veroeffentlichungen/Paperinpreparation/PyvsFTIR/pygcms/WWTP_Oldenburg_NF_13082015_85x85_15er_pygcms.0_or.csv	15	13	animal furs,natural polyamides	1094.95	5.44812	70.6265	12.9635	4350.16	5.00269e-09
16	E:/Veroeffentlichungen/Paperinpreparation/PyvsFTIR/pygcms/WWTP_Oldenburg_NF_13082015_85x85_15er_pygcms.0_or.csv	16	13	animal furs,natural polyamides	1094.95	3.5636	67.0929	18.8273	8716.64	1.00241e-08
17	E:/Veroeffentlichungen/Paperinpreparation/PyvsFTIR/pygcms/WWTP_Oldenburg_NF_13082015_85x85_15er_pygcms.0_or.csv	17	13	animal furs,natural polyamides	973.287	6.85448	69.7598	10.1773	2648.28	3.04552e-09
18	E:/Veroeffentlichungen/Paperinpreparation/PyvsFTIR/pygcms/WWTP_Oldenburg_NF_13082015_85x85_15er_pygcms.0_or.csv	18	13	animal furs,natural polyamides	851.626	2.18076	34.8799	15.9944	3270.45	3.76102e-09
19	E:/Veroeffentlichungen/Paperinpreparation/PyvsFTIR/pygcms/WWTP_Oldenburg_NF_13082015_85x85_15er_pygcms.0_or.csv	19	13	animal furs,natural polyamides	851.626	3.79382	49.3277	13.0021	3056.42	3.51489e-09
20	E:/Veroeffentlichungen/Paperinpreparation/PyvsFTIR/pygcms/WWTP_Oldenburg_NF_13082015_85x85_15er_pygcms.0_or.csv	20	13	animal furs,natural polyamides	851.626	4.39107	49.3277	11.2336	2281.54	2.62377e-09
21	E:/Veroeffentlichungen/Paperinpreparation/PyvsFTIR/pygcms/WWTP_Oldenburg_NF_13082015_85x85_15er_pygcms.0_or.csv	21	13	animal furs,natural polyamides	851.626	2.81719	44.12	15.661	3966.15	4.56108e-09
22	E:/Veroeffentlichungen/Paperinpreparation/PyvsFTIR/pygcms/WWTP_Oldenburg_NF_13082015_85x85_15er_pygcms.0_or.csv	22	13	animal furs,natural polyamides	851.626	3.79382	49.3277	13.0021	3056.42	3.51489e-09
23	E:/Veroeffentlichungen/Paperinpreparation/PyvsFTIR/pygcms/WWTP_Oldenburg_NF_13082015_85x85_15er_pygcms.0_or.csv	23	13	animal furs,natural polyamides	851.626	3.41061	45.4779	13.3342	2963.69	3.40824e-09
24	E:/Veroeffentlichungen/Paperinpreparation/PyvsFTIR/pygcms/WWTP_Oldenburg_NF_13082015_85x85_15er_pygcms.0_or.csv	24	13	animal furs,natural polyamides	729.965	7.83736	64.3154	8.20626	1587.46	1.82558e-09
25	E:/Veroeffentlichungen/Paperinpreparation/PyvsFTIR/pygcms/WWTP_Oldenburg_NF_13082015_85x85_15er_pygcms.0_or.csv	25	13	animal furs,natural polyamides	608.304	3.40101	34.8799	10.2557	1344.64	1.54634e-09
26	E:/Veroeffentlichungen/Paperinpreparation/PyvsFTIR/pygcms/WWTP_Oldenburg_NF_13082015_85x85_15er_pygcms.0_or.csv	26	13	animal furs,natural polyamides	608.304	3.40101	34.8799	10.2557	1344.64	1.54634e-09
27	E:/Veroeffentlichungen/Paperinpreparation/PyvsFTIR/pygcms/WWTP_Oldenburg_NF_13082015_85x85_15er_pygcms.0_or.csv	27	13	animal furs,natural polyamides	608.304	5	55.15	11.03	2459.2	2.82808e-09
28	E:/Veroeffentlichungen/Paperinpreparation/PyvsFTIR/pygcms/WWTP_Oldenburg_NF_13082015_85x85_15er_pygcms.0_or.csv	28	13	animal furs,natural polyamides	608.304	3.51555	34.8799	9.92161	1258.45	1.44722e-09
29	E:/Veroeffentlichungen/Paperinpreparation/PyvsFTIR/pygcms/WWTP_Oldenburg_NF_13082015_85x85_15er_pygcms.0_or.csv	29	13	animal furs,natural polyamides	608.304	6.30779	45.4779	7.20979	866.448	9.96415e-10
30	E:/Veroeffentlichungen/Paperinpreparation/PyvsFTIR/pygcms/WWTP_Oldenburg_NF_13082015_85x85_15er_pygcms.0_or.csv	30	13	animal furs,natural polyamides	608.304	3.40101	34.8799	10.2557	1344.64	1.54634e-09
31	E:/Veroeffentlichungen/Paperinpreparation/PyvsFTIR/pygcms/WWTP_Oldenburg_NF_13082015_85x85_15er_pygcms.0_or.csv	31	13	animal furs,natural polyamides	486.644	2.61803	24.6638	9.42074	802.283	9.22626e-10
32	E:/Veroeffentlichungen/Paperinpreparation/PyvsFTIR/pygcms/WWTP_Oldenburg_NF_13082015_85x85_15er_pygcms.0_or.csv	32	13	animal furs,natural polyamides	486.644	1.73205	24.6638	14.2397	1832.98	2.10792e-09
33	E:/Veroeffentlichungen/Paperinpreparation/PyvsFTIR/pygcms/WWTP_Oldenburg_NF_13082015_85x85_15er_pygcms.0_or.csv	33	13	animal furs,natural polyamides	486.644	4.4712	34.8799	7.80102	777.991	8.9469e-10
34	E:/Veroeffentlichungen/Paperinpreparation/PyvsFTIR/pygcms/WWTP_Oldenburg_NF_13082015_85x85_15er_pygcms.0_or.csv	34	13	animal furs,natural polyamides	486.644	2.61803	24.6638	9.42074	802.283	9.22626e-10
35	E:/Veroeffentlichungen/Paperinpreparation/PyvsFTIR/pygcms/WWTP_Oldenburg_NF_13082015_85x85_15er_pygcms.0_or.csv	35	13	animal furs,natural polyamides	486.644	6.8541	39.7692	5.80225	490.724	5.64332e-10
36	E:/Veroeffentlichungen/Paperinpreparation/PyvsFTIR/pygcms/WWTP_Oldenburg_NF_13082015_85x85_15er_pygcms.0_or.csv	36	13	animal furs,natural polyamides	486.644	2.61803	24.6638	9.42074	802.283	9.22626e-10
37	E:/Veroeffentlichungen/Paperinpreparation/PyvsFTIR/pygcms/WWTP_Oldenburg_NF_13082015_85x85_15er_pygcms.0_or.csv	37	13	animal furs,natural polyamides	486.644	5.82843	34.8799	5.98445	457.847	5.26524e-10
38	E:/Veroeffentlichungen/Paperinpreparation/PyvsFTIR/pygcms/WWTP_Oldenburg_NF_13082015_85x85_15er_pygcms.0_or.csv	38	13	animal furs,natural polyamides	486.644	2.44949	24.6638	10.069	916.488	1.05396e-09
39	E:/Veroeffentlichungen/Paperinpreparation/PyvsFTIR/pygcms/WWTP_Oldenburg_NF_13082015_85x85_15er_pygcms.0_or.csv	39	13	animal furs,natural polyamides	486.644	6.8541	39.7692	5.80225	490.724	5.64332e-10
40	E:/Veroeffentlichungen/Paperinpreparation/PyvsFTIR/pygcms/WWTP_Oldenburg_NF_13082015_85x85_15er_pygcms.0_or.csv	40	13	animal furs,natural polyamides	486.644	4	44.12	11.03	1967.36	2.26246e-09
41	E:/Veroeffentlichungen/Paperinpreparation/PyvsFTIR/pygcms/WWTP_Oldenburg_NF_13082015_85x85_15er_pygcms.0_or.csv	41	13	animal furs,natural polyamides	486.644	6.8541	39.7692	5.80225	490.724	5.64332e-10
42	E:/Veroeffentlichungen/Paperinpreparation/PyvsFTIR/pygcms/WWTP_Oldenburg_NF_13082015_85x85_15er_pygcms.0_or.csv	42	13	animal furs,natural polyamides	486.644	6.8541	39.7692	5.80225	490.724	5.64332e-10
43	E:/Veroeffentlichungen/Paperinpreparation/PyvsFTIR/pygcms/WWTP_Oldenburg_NF_13082015_85x85_15er_pygcms.0_or.csv	43	13	animal furs,natural polyamides	486.644	5.82843	34.8799	5.98445	457.847	5.26524e-10
44	E:/Veroeffentlichungen/Paperinpreparation/PyvsFTIR/pygcms/WWTP_Oldenburg_NF_13082015_85x85_15er_pygcms.0_or.csv	44	13	animal furs,natural polyamides	486.644	5.82843	34.8799	5.98445	457.847	5.26524e-10
45	E:/Veroeffentlichungen/Paperinpreparation/PyvsFTIR/pygcms/WWTP_Oldenburg_NF_13082015_85x85_15er_pygcms.0_or.csv	45	13	animal furs,natural polyamides	486.644	6.16566	39.7692	6.45012	606.428	6.97392e-10
46	E:/Veroeffentlichungen/Paperinpreparation/PyvsFTIR/pygcms/WWTP_Oldenburg_NF_13082015_85x85_15er_pygcms.0_or.csv	46	13	animal furs,natural polyamides	486.644	6.8541	39.7692	5.80225	490.724	5.64332e-10
47	E:/Veroeffentlichungen/Paperinpreparation/PyvsFTIR/pygcms/WWTP_Oldenburg_NF_13082015_85x85_15er_pygcms.0_or.csv	47	13	animal furs,natural polyamides	486.644	5.82843	34.8799	5.98445	457.847	5.26524e-10
48	E:/Veroeffentlichungen/Paperinpreparation/PyvsFTIR/pygcms/WWTP_Oldenburg_NF_13082015_85x85_15er_pygcms.0_or.csv	48	13	animal furs,natural polyamides	486.644	6.8541	39.7692	5.80225	490.724	5.64332e-10
49	E:/Veroeffentlichungen/Paperinpreparation/PyvsFTIR/pygcms/WWTP_Oldenburg_NF_13082015_85x85_15er_pygcms.0_or.csv	49	13	animal furs,natural polyamides	364.983	3	33.09	11.03	1475.52	1.69685e-09
50	E:/Veroeffentlichungen/Paperinpreparation/PyvsFTIR/pygcms/WWTP_Oldenburg_NF_13082015_85x85_15er_pygcms.0_or.csv	50	13	animal furs,natural polyamides	364.983	4.39107	24.6638	5.61682	285.192	3.27971e-10
51	E:/Veroeffentlichungen/Paperinpreparation/PyvsFTIR/pygcms/WWTP_Oldenburg_NF_13082015_85x85_15er_pygcms.0_or.csv	51	13	animal furs,natural polyamides	364.983	3	33.09	11.03	1475.52	1.69685e-09
52	E:/Veroeffentlichungen/Paperinpreparation/PyvsFTIR/pygcms/WWTP_Oldenburg_NF_13082015_85x85_15er_pygcms.0_or.csv	52	13	animal furs,natural polyamides	364.983	3	33.09	11.03	1475.52	1.69685e-09
53	E:/Veroeffentlichungen/Paperinpreparation/PyvsFTIR/pygcms/WWTP_Oldenburg_NF_13082015_85x85_15er_pygcms.0_or.csv	53	13	animal furs,natural polyamides	364.983	4.39107	24.6638	5.61682	285.192	3.27971e-10
54	E:/Veroeffentlichungen/Paperinpreparation/PyvsFTIR/pygcms/WWTP_Oldenburg_NF_13082015_85x85_15er_pygcms.0_or.csv	54	13	animal furs,natural polyamides	364.983	4.39107	24.6638	5.61682	285.192	3.27971e-10
55	E:/Veroeffentlichungen/Paperinpreparation/PyvsFTIR/pygcms/WWTP_Oldenburg_NF_13082015_85x85_15er_pygcms.0_or.csv	55	13	animal furs,natural polyamides	364.983	3	33.09	11.03	1475.52	1.69685e-09
56	E:/Veroeffentlichungen/Paperinpreparation/PyvsFTIR/pygcms/WWTP_Oldenburg_NF_13082015_85x85_15er_pygcms.0_or.csv	56	13	animal furs,natural polyamides	364.983	3	33.09	11.03	1475.52	1.69685e-09
57	E:/Veroeffentlichungen/Paperinpreparation/PyvsFTIR/pygcms/WWTP_Oldenburg_NF_13082015_85x85_15er_pygcms.0_or.csv	57	13	animal furs,natural polyamides	364.983	3	33.09	11.03	1475.52	1.69685e-09
58	E:/Veroeffentlichungen/Paperinpreparation/PyvsFTIR/pygcms/WWTP_Oldenburg_NF_13082015_85x85_15er_pygcms.0_or.csv	58	13	animal furs,natural polyamides	364.983	4.39107	24.6638	5.61682	285.192	3.27971e-10
59	E:/Veroeffentlichungen/Paperinpreparation/PyvsFTIR/pygcms/WWTP_Oldenburg_NF_13082015_85x85_15er_pygcms.0_or.csv	59	13	animal furs,natural polyamides	364.983	3	33.09	11.03	1475.52	1.69685e-09
60	E:/Veroeffentlichungen/Paperinpreparation/PyvsFTIR/pygcms/WWTP_Oldenburg_NF_13082015_85x85_15er_pygcms.0_or.csv	60	13	animal furs,natural polyamides	364.983	1.73205	15.5988	9.00596	463.711	5.33267e-10
61	E:/Veroeffentlichungen/Paperinpreparation/PyvsFTIR/pygcms/WWTP_Oldenburg_NF_13082015_85x85_15er_pygcms.0_or.csv	61	13	animal furs,natural polyamides	364.983	3	33.09	11.03	1475.52	1.69685e-09
62	E:/Veroeffentlichungen/Paperinpreparation/PyvsFTIR/pygcms/WWTP_Oldenburg_NF_13082015_85x85_15er_pygcms.0_or.csv	62	13	animal furs,natural polyamides	243.322	2	22.06	11.03	983.679	1.13123e-09
63	E:/Veroeffentlichungen/Paperinpreparation/PyvsFTIR/pygcms/WWTP_Oldenburg_NF_13082015_85x85_15er_pygcms.0_or.csv	63	13	animal furs,natural polyamides	243.322	2	22.06	11.03	983.679	1.13123e-09
64	E:/Veroeffentlichungen/Paperinpreparation/PyvsFTIR/pygcms/WWTP_Oldenburg_NF_13082015_85x85_15er_pygcms.0_or.csv	64	13	animal furs,natural polyamides	243.322	2	22.06	11.03	983.679	1.13123e-09
65	E:/Veroeffentlichungen/Paperinpreparation/PyvsFTIR/pygcms/WWTP_Oldenburg_NF_13082015_85x85_15er_pygcms.0_or.csv	65	13	animal furs,natural polyamides	243.322	2	22.06	11.03	983.679	1.13123e-09
66	E:/Veroeffentlichungen/Paperinpreparation/PyvsFTIR/pygcms/WWTP_Oldenburg_NF_13082015_85x85_15er_pygcms.0_or.csv	66	13	animal furs,natural polyamides	243.322	2	22.06	11.03	983.679	1.13123e-09
67	E:/Veroeffentlichungen/Paperinpreparation/PyvsFTIR/pygcms/WWTP_Oldenburg_NF_13082015_85x85_15er_pygcms.0_or.csv	67	13	animal furs,natural polyamides	243.322	2	22.06	11.03	983.679	1.13123e-09
68	E:/Veroeffentlichungen/Paperinpreparation/PyvsFTIR/pygcms/WWTP_Oldenburg_NF_13082015_85x85_15er_pygcms.0_or.csv	68	13	animal furs,natural polyamides	243.322	2	22.06	11.03	983.679	1.13123e-09
69	E:/Veroeffentlichungen/Paperinpreparation/PyvsFTIR/pygcms/WWTP_Oldenburg_NF_13082015_85x85_15er_pygcms.0_or.csv	69	13	animal furs,natural polyamides	243.322	2	22.06	11.03	983.679	1.13123e-09
70	E:/Veroeffentlichungen/Paperinpreparation/PyvsFTIR/pygcms/WWTP_Oldenburg_NF_13082015_85x85_15er_pygcms.0_or.csv	70	13	animal furs,natural polyamides	243.322	2	22.06	11.03	983.679	1.13123e-09
71	E:/Veroeffentlichungen/Paperinpreparation/PyvsFTIR/pygcms/WWTP_Oldenburg_NF_13082015_85x85_15er_pygcms.0_or.csv	71	13	animal furs,natural polyamides	243.322	2	22.06	11.03	983.679	1.13123e-09
72	E:/Veroeffentlichungen/Paperinpreparation/PyvsFTIR/pygcms/WWTP_Oldenburg_NF_13082015_85x85_15er_pygcms.0_or.csv	72	13	animal furs,natural polyamides	243.322	2	22.06	11.03	983.679	1.13123e-09
73	E:/Veroeffentlichungen/Paperinpreparation/PyvsFTIR/pygcms/WWTP_Oldenburg_NF_13082015_85x85_15er_pygcms.0_or.csv	73	13	animal furs,natural polyamides	243.322	2	22.06	11.03	983.679	1.13123e-09
74	E:/Veroeffentlichungen/Paperinpreparation/PyvsFTIR/pygcms/WWTP_Oldenburg_NF_13082015_85x85_15er_pygcms.0_or.csv	74	13	animal furs,natural polyamides	243.322	2	22.06	11.03	983.679	1.13123e-09
75	E:/Veroeffentlichungen/Paperinpreparation/PyvsFTIR/pygcms/WWTP_Oldenburg_NF_13082015_85x85_15er_pygcms.0_or.csv	75	13	animal furs,natural polyamides	243.322	2	22.06	11.03	983.679	1.13123e-09
76	E:/Veroeffentlichungen/Paperinpreparation/PyvsFTIR/pygcms/WWTP_Oldenburg_NF_13082015_85x85_15er_pygcms.0_or.csv	76	13	animal furs,natural polyamides	243.322	2	22.06	11.03	983.679	1.13123e-09
77	E:/Veroeffentlichungen/Paperinpreparation/PyvsFTIR/pygcms/WWTP_Oldenburg_NF_13082015_85x85_15er_pygcms.0_or.csv	77	13	animal furs,natural polyamides	243.322	2	22.06	11.03	983.679	1.13123e-09
78	E:/Veroeffentlichungen/Paperinpreparation/PyvsFTIR/pygcms/WWTP_Oldenburg_NF_13082015_85x85_15er_pygcms.0_or.csv	78	13	animal furs,natural polyamides	121.661	1	11.03	11.03	491.839	5.65615e-10
79	E:/Veroeffentlichungen/Paperinpreparation/PyvsFTIR/pygcms/WWTP_Oldenburg_NF_13082015_85x85_15er_pygcms.0_or.csv	79	13	animal furs,natural polyamides	121.661	1	11.03	11.03	491.839	5.65615e-10
80	E:/Veroeffentlichungen/Paperinpreparation/PyvsFTIR/pygcms/WWTP_Oldenburg_NF_13082015_85x85_15er_pygcms.0_or.csv	80	13	animal furs,natural polyamides	121.661	1	11.03	11.03	491.839	5.65615e-10
81	E:/Veroeffentlichungen/Paperinpreparation/PyvsFTIR/pygcms/WWTP_Oldenburg_NF_13082015_85x85_15er_pygcms.0_or.csv	81	13	animal furs,natural polyamides	121.661	1	11.03	11.03	491.839	5.65615e-10
82	E:/Veroeffentlichungen/Paperinpreparation/PyvsFTIR/pygcms/WWTP_Oldenburg_NF_13082015_85x85_15er_pygcms.0_or.csv	82	13	animal furs,natural polyamides	121.661	1	11.03	11.03	491.839	5.65615e-10
83	E:/Veroeffentlichungen/Paperinpreparation/PyvsFTIR/pygcms/WWTP_Oldenburg_NF_13082015_85x85_15er_pygcms.0_or.csv	83	13	animal furs,natural polyamides	121.661	1	11.03	11.03	491.839	5.65615e-10
84	E:/Veroeffentlichungen/Paperinpreparation/PyvsFTIR/pygcms/WWTP_Oldenburg_NF_13082015_85x85_15er_pygcms.0_or.csv	84	13	animal furs,natural polyamides	121.661	1	11.03	11.03	491.839	5.65615e-10
85	E:/Veroeffentlichungen/Paperinpreparation/PyvsFTIR/pygcms/WWTP_Oldenburg_NF_13082015_85x85_15er_pygcms.0_or.csv	85	13	animal furs,natural polyamides	121.661	1	11.03	11.03	491.839	5.65615e-10
86	E:/Veroeffentlichungen/Paperinpreparation/PyvsFTIR/pygcms/WWTP_Oldenburg_NF_13082015_85x85_15er_pygcms.0_or.csv	86	13	animal furs,natural polyamides	121.661	1	11.03	11.03	491.839	5.65615e-10
87	E:/Veroeffentlichungen/Paperinpreparation/PyvsFTIR/pygcms/WWTP_Oldenburg_NF_13082015_85x85_15er_pygcms.0_or.csv	87	13	animal furs,natural polyamides	121.661	1	11.03	11.03	491.839	5.65615e-10
88	E:/Veroeffentlichungen/Paperinpreparation/PyvsFTIR/pygcms/WWTP_Oldenburg_NF_13082015_85x85_15er_pygcms.0_or.csv	88	13	animal furs,natural polyamides	121.661	1	11.03	11.03	491.839	5.65615e-10
89	E:/Veroeffentlichungen/Paperinpreparation/PyvsFTIR/pygcms/WWTP_Oldenburg_NF_13082015_85x85_15er_pygcms.0_or.csv	89	13	animal furs,natural polyamides	121.661	1	11.03	11.03	491.839	5.65615e-10
90	E:/Veroeffentlichungen/Paperinpreparation/PyvsFTIR/pygcms/WWTP_Oldenburg_NF_13082015_85x85_15er_pygcms.0_or.csv	90	13	animal furs,natural polyamides	121.661	1	11.03	11.03	491.839	5.65615e-10
91	E:/Veroeffentlichungen/Paperinpreparation/PyvsFTIR/pygcms/WWTP_Oldenburg_NF_13082015_85x85_15er_pygcms.0_or.csv	91	13	animal furs,natural polyamides	121.661	1	11.03	11.03	491.839	5.65615e-10
92	E:/Veroeffentlichungen/Paperinpreparation/PyvsFTIR/pygcms/WWTP_Oldenburg_NF_13082015_85x85_15er_pygcms.0_or.csv	92	13	animal furs,natural polyamides	121.661	1	11.03	11.03	491.839	5.65615e-10
93	E:/Veroeffentlichungen/Paperinpreparation/PyvsFTIR/pygcms/WWTP_Oldenburg_NF_13082015_85x85_15er_pygcms.0_or.csv	93	13	animal furs,natural polyamides	121.661	1	11.03	11.03	491.839	5.65615e-10
94	E:/Veroeffentlichungen/Paperinpreparation/PyvsFTIR/pygcms/WWTP_Oldenburg_NF_13082015_85x85_15er_pygcms.0_or.csv	94	13	animal furs,natural polyamides	121.661	1	11.03	11.03	491.839	5.65615e-10
95	E:/Veroeffentlichungen/Paperinpreparation/PyvsFTIR/pygcms/WWTP_Oldenburg_NF_13082015_85x85_15er_pygcms.0_or.csv	95	13	animal furs,natural polyamides	121.661	1	11.03	11.03	491.839	5.65615e-10
96	E:/Veroeffentlichungen/Paperinpreparation/PyvsFTIR/pygcms/WWTP_Oldenburg_NF_13082015_85x85_15er_pygcms.0_or.csv	96	13	animal furs,natural polyamides	121.661	1	11.03	11.03	491.839	5.65615e-10
97	E:/Veroeffentlichungen/Paperinpreparation/PyvsFTIR/pygcms/WWTP_Oldenburg_NF_13082015_85x85_15er_pygcms.0_or.csv	97	13	animal furs,natural polyamides	121.661	1	11.03	11.03	491.839	5.65615e-10
98	E:/Veroeffentlichungen/Paperinpreparation/PyvsFTIR/pygcms/WWTP_Oldenburg_NF_13082015_85x85_15er_pygcms.0_or.csv	98	13	animal furs,natural polyamides	121.661	1	11.03	11.03	491.839	5.65615e-10
99	E:/Veroeffentlichungen/Paperinpreparation/PyvsFTIR/pygcms/WWTP_Oldenburg_NF_13082015_85x85_15er_pygcms.0_or.csv	99	13	animal furs,natural polyamides	121.661	1	11.03	11.03	491.839	5.65615e-10
100	E:/Veroeffentlichungen/Paperinpreparation/PyvsFTIR/pygcms/WWTP_Oldenburg_NF_13082015_85x85_15er_pygcms.0_or.csv	100	13	animal furs,natural polyamides	121.661	1	11.03	11.03	491.839	5.65615e-10
101	E:/Veroeffentlichungen/Paperinpreparation/PyvsFTIR/pygcms/WWTP_Oldenburg_NF_13082015_85x85_15er_pygcms.0_or.csv	101	13	animal furs,natural polyamides	121.661	1	11.03	11.03	491.839	5.65615e-10
102	E:/Veroeffentlichungen/Paperinpreparation/PyvsFTIR/pygcms/WWTP_Oldenburg_NF_13082015_85x85_15er_pygcms.0_or.csv	102	13	animal furs,natural polyamides	121.661	1	11.03	11.03	491.839	5.65615e-10
103	E:/Veroeffentlichungen/Paperinpreparation/PyvsFTIR/pygcms/WWTP_Oldenburg_NF_13082015_85x85_15er_pygcms.0_or.csv	103	13	animal furs,natural polyamides	121.661	1	11.03	11.03	491.839	5.65615e-10
104	E:/Veroeffentlichungen/Paperinpreparation/PyvsFTIR/pygcms/WWTP_Oldenburg_NF_13082015_85x85_15er_pygcms.0_or.csv	104	13	animal furs,natural polyamides	121.661	1	11.03	11.03	491.839	5.65615e-10
105	E:/Veroeffentlichungen/Paperinpreparation/PyvsFTIR/pygcms/WWTP_Oldenburg_NF_13082015_85x85_15er_pygcms.0_or.csv	105	13	animal furs,natural polyamides	121.661	1	11.03	11.03	491.839	5.65615e-10
106	E:/Veroeffentlichungen/Paperinpreparation/PyvsFTIR/pygcms/WWTP_Oldenburg_NF_13082015_85x85_15er_pygcms.0_or.csv	106	13	animal furs,natural polyamides	121.661	1	11.03	11.03	491.839	5.65615e-10
107	E:/Veroeffentlichungen/Paperinpreparation/PyvsFTIR/pygcms/WWTP_Oldenburg_NF_13082015_85x85_15er_pygcms.0_or.csv	107	13	animal furs,natural polyamides	121.661	1	11.03	11.03	491.839	5.65615e-10
108	E:/Veroeffentlichungen/Paperinpreparation/PyvsFTIR/pygcms/WWTP_Oldenburg_NF_13082015_85x85_15er_pygcms.0_or.csv	108	13	animal furs,natural polyamides	121.661	1	11.03	11.03	491.839	5.65615e-10
109	E:/Veroeffentlichungen/Paperinpreparation/PyvsFTIR/pygcms/WWTP_Oldenburg_NF_13082015_85x85_15er_pygcms.0_or.csv	109	13	animal furs,natural polyamides	121.661	1	11.03	11.03	491.839	5.65615e-10
110	E:/Veroeffentlichungen/Paperinpreparation/PyvsFTIR/pygcms/WWTP_Oldenburg_NF_13082015_85x85_15er_pygcms.0_or.csv	110	13	animal furs,natural polyamides	121.661	1	11.03	11.03	491.839	5.65615e-10
111	E:/Veroeffentlichungen/Paperinpreparation/PyvsFTIR/pygcms/WWTP_Oldenburg_NF_13082015_85x85_15er_pygcms.0_or.csv	111	13	animal furs,natural polyamides	121.661	1	11.03	11.03	491.839	5.65615e-10
112	E:/Veroeffentlichungen/Paperinpreparation/PyvsFTIR/pygcms/WWTP_Oldenburg_NF_13082015_85x85_15er_pygcms.0_or.csv	112	13	animal furs,natural polyamides	121.661	1	11.03	11.03	491.839	5.65615e-10
113	E:/Veroeffentlichungen/Paperinpreparation/PyvsFTIR/pygcms/WWTP_Oldenburg_NF_13082015_85x85_15er_pygcms.0_or.csv	113	13	animal furs,natural polyamides	121.661	1	11.03	11.03	491.839	5.65615e-10
114	E:/Veroeffentlichungen/Paperinpreparation/PyvsFTIR/pygcms/WWTP_Oldenburg_NF_13082015_85x85_15er_pygcms.0_or.csv	114	13	animal furs,natural polyamides	121.661	1	11.03	11.03	491.839	5.65615e-10
115	E:/Veroeffentlichungen/Paperinpreparation/PyvsFTIR/pygcms/WWTP_Oldenburg_NF_13082015_85x85_15er_pygcms.0_or.csv	115	13	animal furs,natural polyamides	121.661	1	11.03	11.03	491.839	5.65615e-10
116	E:/Veroeffentlichungen/Paperinpreparation/PyvsFTIR/pygcms/WWTP_Oldenburg_NF_13082015_85x85_15er_pygcms.0_or.csv	116	13	animal furs,natural polyamides	121.661	1	11.03	11.03	491.839	5.65615e-10
117	E:/Veroeffentlichungen/Paperinpreparation/PyvsFTIR/pygcms/WWTP_Oldenburg_NF_13082015_85x85_15er_pygcms.0_or.csv	117	13	animal furs,natural polyamides	121.661	1	11.03	11.03	491.839	5.65615e-10
118	E:/Veroeffentlichungen/Paperinpreparation/PyvsFTIR/pygcms/WWTP_Oldenburg_NF_13082015_85x85_15er_pygcms.0_or.csv	118	13	animal furs,natural polyamides	121.661	1	11.03	11.03	491.839	5.65615e-10
119	E:/Veroeffentlichungen/Paperinpreparation/PyvsFTIR/pygcms/WWTP_Oldenburg_NF_13082015_85x85_15er_pygcms.0_or.csv	119	13	animal furs,natural polyamides	121.661	1	11.03	11.03	491.839	5.65615e-10
120	E:/Veroeffentlichungen/Paperinpreparation/PyvsFTIR/pygcms/WWTP_Oldenburg_NF_13082015_85x85_15er_pygcms.0_or.csv	120	13	animal furs,natural polyamides	121.661	1	11.03	11.03	491.839	5.65615e-10
121	E:/Veroeffentlichungen/Paperinpreparation/PyvsFTIR/pygcms/WWTP_Oldenburg_NF_13082015_85x85_15er_pygcms.0_or.csv	121	13	animal furs,natural polyamides	121.661	1	11.03	11.03	491.839	5.65615e-10
122	E:/Veroeffentlichungen/Paperinpreparation/PyvsFTIR/pygcms/WWTP_Oldenburg_NF_13082015_85x85_15er_pygcms.0_or.csv	122	13	animal furs,natural polyamides	121.661	1	11.03	11.03	491.839	5.65615e-10
123	E:/Veroeffentlichungen/Paperinpreparation/PyvsFTIR/pygcms/WWTP_Oldenburg_NF_13082015_85x85_15er_pygcms.0_or.csv	123	13	animal furs,natural polyamides	121.661	1	11.03	11.03	491.839	5.65615e-10
124	E:/Veroeffentlichungen/Paperinpreparation/PyvsFTIR/pygcms/WWTP_Oldenburg_NF_13082015_85x85_15er_pygcms.0_or.csv	124	13	animal furs,natural polyamides	121.661	1	11.03	11.03	491.839	5.65615e-10
125	E:/Veroeffentlichungen/Paperinpreparation/PyvsFTIR/pygcms/WWTP_Oldenburg_NF_13082015_85x85_15er_pygcms.0_or.csv	125	13	animal furs,natural polyamides	121.661	1	11.03	11.03	491.839	5.65615e-10
126	E:/Veroeffentlichungen/Paperinpreparation/PyvsFTIR/pygcms/WWTP_Oldenburg_NF_13082015_85x85_15er_pygcms.0_or.csv	126	13	animal furs,natural polyamides	121.661	1	11.03	11.03	491.839	5.65615e-10
127	E:/Veroeffentlichungen/Paperinpreparation/PyvsFTIR/pygcms/WWTP_Oldenburg_NF_13082015_85x85_15er_pygcms.0_or.csv	127	13	animal furs,natural polyamides	121.661	1	11.03	11.03	491.839	5.65615e-10
128	E:/Veroeffentlichungen/Paperinpreparation/PyvsFTIR/pygcms/WWTP_Oldenburg_NF_13082015_85x85_15er_pygcms.0_or.csv	128	13	animal furs,natural polyamides	121.661	1	11.03	11.03	491.839	5.65615e-10
129	E:/Veroeffentlichungen/Paperinpreparation/PyvsFTIR/pygcms/WWTP_Oldenburg_NF_13082015_85x85_15er_pygcms.0_or.csv	129	13	animal furs,natural polyamides	121.661	1	11.03	11.03	491.839	5.65615e-10
130	E:/Veroeffentlichungen/Paperinpreparation/PyvsFTIR/pygcms/WWTP_Oldenburg_NF_13082015_85x85_15er_pygcms.0_or.csv	130	13	animal furs,natural polyamides	121.661	1	11.03	11.03	491.839	5.65615e-10
131	E:/Veroeffentlichungen/Paperinpreparation/PyvsFTIR/pygcms/WWTP_Oldenburg_NF_13082015_85x85_15er_pygcms.0_or.csv	131	13	animal furs,natural polyamides	121.661	1	11.03	11.03	491.839	5.65615e-10
132	E:/Veroeffentlichungen/Paperinpreparation/PyvsFTIR/pygcms/WWTP_Oldenburg_NF_13082015_85x85_15er_pygcms.0_or.csv	132	13	animal furs,natural polyamides	121.661	1	11.03	11.03	491.839	5.65615e-10
133	E:/Veroeffentlichungen/Paperinpreparation/PyvsFTIR/pygcms/WWTP_Oldenburg_NF_13082015_85x85_15er_pygcms.0_or.csv	133	13	animal furs,natural polyamides	121.661	1	11.03	11.03	491.839	5.65615e-10
134	E:/Veroeffentlichungen/Paperinpreparation/PyvsFTIR/pygcms/WWTP_Oldenburg_NF_13082015_85x85_15er_pygcms.0_or.csv	134	13	animal furs,natural polyamides	121.661	1	11.03	11.03	491.839	5.65615e-10
135	E:/Veroeffentlichungen/Paperinpreparation/PyvsFTIR/pygcms/WWTP_Oldenburg_NF_13082015_85x85_15er_pygcms.0_or.csv	135	13	animal furs,natural polyamides	121.661	1	11.03	11.03	491.839	5.65615e-10
136	E:/Veroeffentlichungen/Paperinpreparation/PyvsFTIR/pygcms/WWTP_Oldenburg_NF_13082015_85x85_15er_pygcms.0_or.csv	136	13	animal furs,natural polyamides	121.661	1	11.03	11.03	491.839	5.65615e-10
137	E:/Veroeffentlichungen/Paperinpreparation/PyvsFTIR/pygcms/WWTP_Oldenburg_NF_13082015_85x85_15er_pygcms.0_or.csv	137	13	animal furs,natural polyamides	121.661	1	11.03	11.03	491.839	5.65615e-10
138	E:/Veroeffentlichungen/Paperinpreparation/PyvsFTIR/pygcms/WWTP_Oldenburg_NF_13082015_85x85_15er_pygcms.0_or.csv	138	13	animal furs,natural polyamides	121.661	1	11.03	11.03	491.839	5.65615e-10
139	E:/Veroeffentlichungen/Paperinpreparation/PyvsFTIR/pygcms/WWTP_Oldenburg_NF_13082015_85x85_15er_pygcms.0_or.csv	139	13	animal furs,natural polyamides	121.661	1	11.03	11.03	491.839	5.65615e-10
140	E:/Veroeffentlichungen/Paperinpreparation/PyvsFTIR/pygcms/WWTP_Oldenburg_NF_13082015_85x85_15er_pygcms.0_or.csv	140	13	animal furs,natural polyamides	121.661	1	11.03	11.03	491.839	5.65615e-10
141	E:/Veroeffentlichungen/Paperinpreparation/PyvsFTIR/pygcms/WWTP_Oldenburg_NF_13082015_85x85_15er_pygcms.0_or.csv	141	13	animal furs,natural polyamides	121.661	1	11.03	11.03	491.839	5.65615e-10
142	E:/Veroeffentlichungen/Paperinpreparation/PyvsFTIR/pygcms/WWTP_Oldenburg_NF_13082015_85x85_15er_pygcms.0_or.csv	142	13	animal furs,natural polyamides	121.661	1	11.03	11.03	491.839	5.65615e-10
143	E:/Veroeffentlichungen/Paperinpreparation/PyvsFTIR/pygcms/WWTP_Oldenburg_NF_13082015_85x85_15er_pygcms.0_or.csv	143	13	animal furs,natural polyamides	121.661	1	11.03	11.03	491.839	5.65615e-10
144	E:/Veroeffentlichungen/Paperinpreparation/PyvsFTIR/pygcms/WWTP_Oldenburg_NF_13082015_85x85_15er_pygcms.0_or.csv	144	13	animal furs,natural polyamides	121.661	1	11.03	11.03	491.839	5.65615e-10
145	E:/Veroeffentlichungen/Paperinpreparation/PyvsFTIR/pygcms/WWTP_Oldenburg_NF_13082015_85x85_15er_pygcms.0_or.csv	145	13	animal furs,natural polyamides	121.661	1	11.03	11.03	491.839	5.65615e-10
146	E:/Veroeffentlichungen/Paperinpreparation/PyvsFTIR/pygcms/WWTP_Oldenburg_NF_13082015_85x85_15er_pygcms.0_or.csv	146	13	animal furs,natural polyamides	121.661	1	11.03	11.03	491.839	5.65615e-10
147	E:/Veroeffentlichungen/Paperinpreparation/PyvsFTIR/pygcms/WWTP_Oldenburg_NF_13082015_85x85_15er_pygcms.0_or.csv	147	13	animal furs,natural polyamides	121.661	1	11.03	11.03	491.839	5.65615e-10
148	E:/Veroeffentlichungen/Paperinpreparation/PyvsFTIR/pygcms/WWTP_Oldenburg_NF_13082015_85x85_15er_pygcms.0_or.csv	148	13	animal furs,natural polyamides	121.661	1	11.03	11.03	491.839	5.65615e-10
149	E:/Veroeffentlichungen/Paperinpreparation/PyvsFTIR/pygcms/WWTP_Oldenburg_NF_13082015_85x85_15er_pygcms.0_or.csv	149	13	animal furs,natural polyamides	121.661	1	11.03	11.03	491.839	5.65615e-10
150	E:/Veroeffentlichungen/Paperinpreparation/PyvsFTIR/pygcms/WWTP_Oldenburg_NF_13082015_85x85_15er_pygcms.0_or.csv	150	13	animal furs,natural polyamides	121.661	1	11.03	11.03	491.839	5.65615e-10
151	E:/Veroeffentlichungen/Paperinpreparation/PyvsFTIR/pygcms/WWTP_Oldenburg_NF_13082015_85x85_15er_pygcms.0_or.csv	151	13	animal furs,natural polyamides	121.661	1	11.03	11.03	491.839	5.65615e-10
152	E:/Veroeffentlichungen/Paperinpreparation/PyvsFTIR/pygcms/WWTP_Oldenburg_NF_13082015_85x85_15er_pygcms.0_or.csv	152	13	animal furs,natural polyamides	121.661	1	11.03	11.03	491.839	5.65615e-10
153	E:/Veroeffentlichungen/Paperinpreparation/PyvsFTIR/pygcms/WWTP_Oldenburg_NF_13082015_85x85_15er_pygcms.0_or.csv	153	13	animal furs,natural polyamides	121.661	1	11.03	11.03	491.839	5.65615e-10
154	E:/Veroeffentlichungen/Paperinpreparation/PyvsFTIR/pygcms/WWTP_Oldenburg_NF_13082015_85x85_15er_pygcms.0_or.csv	154	13	animal furs,natural polyamides	121.661	1	11.03	11.03	491.839	5.65615e-10
155	E:/Veroeffentlichungen/Paperinpreparation/PyvsFTIR/pygcms/WWTP_Oldenburg_NF_13082015_85x85_15er_pygcms.0_or.csv	155	13	animal furs,natural polyamides	121.661	1	11.03	11.03	491.839	5.65615e-10
156	E:/Veroeffentlichungen/Paperinpreparation/PyvsFTIR/pygcms/WWTP_Oldenburg_NF_13082015_85x85_15er_pygcms.0_or.csv	156	13	animal furs,natural polyamides	121.661	1	11.03	11.03	491.839	5.65615e-10
157	E:/Veroeffentlichungen/Paperinpreparation/PyvsFTIR/pygcms/WWTP_Oldenburg_NF_13082015_85x85_15er_pygcms.0_or.csv	157	13	animal furs,natural polyamides	121.661	1	11.03	11.03	491.839	5.65615e-10
158	E:/Veroeffentlichungen/Paperinpreparation/PyvsFTIR/pygcms/WWTP_Oldenburg_NF_13082015_85x85_15er_pygcms.0_or.csv	158	13	animal furs,natural polyamides	121.661	1	11.03	11.03	491.839	5.65615e-10
159	E:/Veroeffentlichungen/Paperinpreparation/PyvsFTIR/pygcms/WWTP_Oldenburg_NF_13082015_85x85_15er_pygcms.0_or.csv	159	13	animal furs,natural polyamides	121.661	1	11.03	11.03	491.839	5.65615e-10
160	E:/Veroeffentlichungen/Paperinpreparation/PyvsFTIR/pygcms/WWTP_Oldenburg_NF_13082015_85x85_15er_pygcms.0_or.csv	160	13	animal furs,natural polyamides	121.661	1	11.03	11.03	491.839	5.65615e-10
161	E:/Veroeffentlichungen/Paperinpreparation/PyvsFTIR/pygcms/WWTP_Oldenburg_NF_13082015_85x85_15er_pygcms.0_or.csv	161	13	animal furs,natural polyamides	121.661	1	11.03	11.03	491.839	5.65615e-10
162	E:/Veroeffentlichungen/Paperinpreparation/PyvsFTIR/pygcms/WWTP_Oldenburg_NF_13082015_85x85_15er_pygcms.0_or.csv	162	13	animal furs,natural polyamides	121.661	1	11.03	11.03	491.839	5.65615e-10
163	E:/Veroeffentlichungen/Paperinpreparation/PyvsFTIR/pygcms/WWTP_Oldenburg_NF_13082015_85x85_15er_pygcms.0_or.csv	163	13	animal furs,natural polyamides	121.661	1	11.03	11.03	491.839	5.65615e-10
164	E:/Veroeffentlichungen/Paperinpreparation/PyvsFTIR/pygcms/WWTP_Oldenburg_NF_13082015_85x85_15er_pygcms.0_or.csv	164	13	animal furs,natural polyamides	121.661	1	11.03	11.03	491.839	5.65615e-10
165	E:/Veroeffentlichungen/Paperinpreparation/PyvsFTIR/pygcms/WWTP_Oldenburg_NF_13082015_85x85_15er_pygcms.0_or.csv	165	13	animal furs,natural polyamides	121.661	1	11.03	11.03	491.839	5.65615e-10
166	E:/Veroeffentlichungen/Paperinpreparation/PyvsFTIR/pygcms/WWTP_Oldenburg_NF_13082015_85x85_15er_pygcms.0_or.csv	166	13	animal furs,natural polyamides	121.661	1	11.03	11.03	491.839	5.65615e-10
167	E:/Veroeffentlichungen/Paperinpreparation/PyvsFTIR/pygcms/WWTP_Oldenburg_NF_13082015_85x85_15er_pygcms.0_or.csv	167	13	animal furs,natural polyamides	121.661	1	11.03	11.03	491.839	5.65615e-10
168	E:/Veroeffentlichungen/Paperinpreparation/PyvsFTIR/pygcms/WWTP_Oldenburg_NF_13082015_85x85_15er_pygcms.0_or.csv	168	13	animal furs,natural polyamides	121.661	1	11.03	11.03	491.839	5.65615e-10
169	E:/Veroeffentlichungen/Paperinpreparation/PyvsFTIR/pygcms/WWTP_Oldenburg_NF_13082015_85x85_15er_pygcms.0_or.csv	169	13	animal furs,natural polyamides	121.661	1	11.03	11.03	491.839	5.65615e-10
170	E:/Veroeffentlichungen/Paperinpreparation/PyvsFTIR/pygcms/WWTP_Oldenburg_NF_13082015_85x85_15er_pygcms.0_or.csv	170	13	animal furs,natural polyamides	121.661	1	11.03	11.03	491.839	5.65615e-10
171	E:/Veroeffentlichungen/Paperinpreparation/PyvsFTIR/pygcms/WWTP_Oldenburg_NF_13082015_85x85_15er_pygcms.0_or.csv	171	13	animal furs,natural polyamides	121.661	1	11.03	11.03	491.839	5.65615e-10
172	E:/Veroeffentlichungen/Paperinpreparation/PyvsFTIR/pygcms/WWTP_Oldenburg_NF_13082015_85x85_15er_pygcms.0_or.csv	172	13	animal furs,natural polyamides	121.661	1	11.03	11.03	491.839	5.65615e-10
173	E:/Veroeffentlichungen/Paperinpreparation/PyvsFTIR/pygcms/WWTP_Oldenburg_NF_13082015_85x85_15er_pygcms.0_or.csv	173	13	animal furs,natural polyamides	121.661	1	11.03	11.03	491.839	5.65615e-10
174	E:/Veroeffentlichungen/Paperinpreparation/PyvsFTIR/pygcms/WWTP_Oldenburg_NF_13082015_85x85_15er_pygcms.0_or.csv	174	13	animal furs,natural polyamides	121.661	1	11.03	11.03	491.839	5.65615e-10
175	E:/Veroeffentlichungen/Paperinpreparation/PyvsFTIR/pygcms/WWTP_Oldenburg_NF_13082015_85x85_15er_pygcms.0_or.csv	175	13	animal furs,natural polyamides	121.661	1	11.03	11.03	491.839	5.65615e-10
176	E:/Veroeffentlichungen/Paperinpreparation/PyvsFTIR/pygcms/WWTP_Oldenburg_NF_13082015_85x85_15er_pygcms.0_or.csv	176	13	animal furs,natural polyamides	121.661	1	11.03	11.03	491.839	5.65615e-10
177	E:/Veroeffentlichungen/Paperinpreparation/PyvsFTIR/pygcms/WWTP_Oldenburg_NF_13082015_85x85_15er_pygcms.0_or.csv	177	13	animal furs,natural polyamides	121.661	1	11.03	11.03	491.839	5.65615e-10
178	E:/Veroeffentlichungen/Paperinpreparation/PyvsFTIR/pygcms/WWTP_Oldenburg_NF_13082015_85x85_15er_pygcms.0_or.csv	178	13	animal furs,natural polyamides	121.661	1	11.03	11.03	491.839	5.65615e-10
1	E:/Veroeffentlichungen/Paperinpreparation/PyvsFTIR/pygcms/WWTP_Oldenburg_NF_13082015_85x85_15er_pygcms.0_or.csv	1	14	cellulose,plant fibres	9002.91	1.61367	136.434	84.5485	357462	5.54067e-07
2	E:/Veroeffentlichungen/Paperinpreparation/PyvsFTIR/pygcms/WWTP_Oldenburg_NF_13082015_85x85_15er_pygcms.0_or.csv	2	14	cellulose,plant fibres	6083.05	1.23729	101.692	82.1889	251772	3.90247e-07
3	E:/Veroeffentlichungen/Paperinpreparation/PyvsFTIR/pygcms/WWTP_Oldenburg_NF_13082015_85x85_15er_pygcms.0_or.csv	3	14	cellulose,plant fibres	2798.2	4.48188	113.561	25.3378	26721.5	4.14184e-08
4	E:/Veroeffentlichungen/Paperinpreparation/PyvsFTIR/pygcms/WWTP_Oldenburg_NF_13082015_85x85_15er_pygcms.0_or.csv	4	14	cellulose,plant fibres	1703.25	2.28315	62.3951	27.3285	17079.7	2.64735e-08
5	E:/Veroeffentlichungen/Paperinpreparation/PyvsFTIR/pygcms/WWTP_Oldenburg_NF_13082015_85x85_15er_pygcms.0_or.csv	5	14	cellulose,plant fibres	1581.59	3.95526	84.002	21.238	13887.2	2.15252e-08
6	E:/Veroeffentlichungen/Paperinpreparation/PyvsFTIR/pygcms/WWTP_Oldenburg_NF_13082015_85x85_15er_pygcms.0_or.csv	6	14	cellulose,plant fibres	1581.59	1.57234	49.3277	31.3721	17794.1	2.75808e-08
7	E:/Veroeffentlichungen/Paperinpreparation/PyvsFTIR/pygcms/WWTP_Oldenburg_NF_13082015_85x85_15er_pygcms.0_or.csv	7	14	cellulose,plant fibres	1216.61	5.06135	88.9267	17.5698	10061.5	1.55953e-08
8	E:/Veroeffentlichungen/Paperinpreparation/PyvsFTIR/pygcms/WWTP_Oldenburg_NF_13082015_85x85_15er_pygcms.0_or.csv	8	14	cellulose,plant fibres	1216.61	1.41902	39.7692	28.0259	11448.9	1.77458e-08
9	E:/Veroeffentlichungen/Paperinpreparation/PyvsFTIR/pygcms/WWTP_Oldenburg_NF_13082015_85x85_15er_pygcms.0_or.csv	9	14	cellulose,plant fibres	1094.95	2.32379	46.7963	20.1379	6955.66	1.07813e-08
10	E:/Veroeffentlichungen/Paperinpreparation/PyvsFTIR/pygcms/WWTP_Oldenburg_NF_13082015_85x85_15er_pygcms.0_or.csv	10	14	cellulose,plant fibres	1094.95	3.76979	64.3154	17.0607	6861.31	1.0635e-08
11	E:/Veroeffentlichungen/Paperinpreparation/PyvsFTIR/pygcms/WWTP_Oldenburg_NF_13082015_85x85_15er_pygcms.0_or.csv	11	14	cellulose,plant fibres	851.626	3.3418	49.3277	14.7608	3939.2	6.10577e-09
12	E:/Veroeffentlichungen/Paperinpreparation/PyvsFTIR/pygcms/WWTP_Oldenburg_NF_13082015_85x85_15er_pygcms.0_or.csv	12	14	cellulose,plant fibres	851.626	5.38575	59.3984	11.0288	2648.06	4.10449e-09
13	E:/Veroeffentlichungen/Paperinpreparation/PyvsFTIR/pygcms/WWTP_Oldenburg_NF_13082015_85x85_15er_pygcms.0_or.csv	13	14	cellulose,plant fibres	851.626	4.04145	46.7963	11.5791	2299.63	3.56442e-09
14	E:/Veroeffentlichungen/Paperinpreparation/PyvsFTIR/pygcms/WWTP_Oldenburg_NF_13082015_85x85_15er_pygcms.0_or.csv	14	14	cellulose,plant fibres	851.626	1.86388	39.7692	21.3368	6635.92	1.02857e-08
15	E:/Veroeffentlichungen/Paperinpreparation/PyvsFTIR/pygcms/WWTP_Oldenburg_NF_13082015_85x85_15er_pygcms.0_or.csv	15	14	cellulose,plant fibres	729.965	2.48974	39.7692	15.9733	3719.04	5.76451e-09
16	E:/Veroeffentlichungen/Paperinpreparation/PyvsFTIR/pygcms/WWTP_Oldenburg_NF_13082015_85x85_15er_pygcms.0_or.csv	16	14	cellulose,plant fibres	608.304	5.20799	45.4779	8.73233	1271.03	1.9701e-09
17	E:/Veroeffentlichungen/Paperinpreparation/PyvsFTIR/pygcms/WWTP_Oldenburg_NF_13082015_85x85_15er_pygcms.0_or.csv	17	14	cellulose,plant fibres	608.304	8.66025	55.15	6.36817	819.732	1.27058e-09
18	E:/Veroeffentlichungen/Paperinpreparation/PyvsFTIR/pygcms/WWTP_Oldenburg_NF_13082015_85x85_15er_pygcms.0_or.csv	18	14	cellulose,plant fibres	608.304	5	55.15	11.03	2459.2	3.81175e-09
19	E:/Veroeffentlichungen/Paperinpreparation/PyvsFTIR/pygcms/WWTP_Oldenburg_NF_13082015_85x85_15er_pygcms.0_or.csv	19	14	cellulose,plant fibres	608.304	3.51555	34.8799	9.92161	1258.45	1.9506e-09
20	E:/Veroeffentlichungen/Paperinpreparation/PyvsFTIR/pygcms/WWTP_Oldenburg_NF_13082015_85x85_15er_pygcms.0_or.csv	20	14	cellulose,plant fibres	608.304	3.51555	34.8799	9.92161	1258.45	1.9506e-09
21	E:/Veroeffentlichungen/Paperinpreparation/PyvsFTIR/pygcms/WWTP_Oldenburg_NF_13082015_85x85_15er_pygcms.0_or.csv	21	14	cellulose,plant fibres	486.644	2.61803	24.6638	9.42074	802.283	1.24354e-09
22	E:/Veroeffentlichungen/Paperinpreparation/PyvsFTIR/pygcms/WWTP_Oldenburg_NF_13082015_85x85_15er_pygcms.0_or.csv	22	14	cellulose,plant fibres	486.644	2.44949	24.6638	10.069	916.488	1.42056e-09
23	E:/Veroeffentlichungen/Paperinpreparation/PyvsFTIR/pygcms/WWTP_Oldenburg_NF_13082015_85x85_15er_pygcms.0_or.csv	23	14	cellulose,plant fibres	486.644	2.61803	24.6638	9.42074	802.283	1.24354e-09
24	E:/Veroeffentlichungen/Paperinpreparation/PyvsFTIR/pygcms/WWTP_Oldenburg_NF_13082015_85x85_15er_pygcms.0_or.csv	24	14	cellulose,plant fibres	486.644	4	44.12	11.03	1967.36	3.0494e-09
25	E:/Veroeffentlichungen/Paperinpreparation/PyvsFTIR/pygcms/WWTP_Oldenburg_NF_13082015_85x85_15er_pygcms.0_or.csv	25	14	cellulose,plant fibres	486.644	4	44.12	11.03	1967.36	3.0494e-09
26	E:/Veroeffentlichungen/Paperinpreparation/PyvsFTIR/pygcms/WWTP_Oldenburg_NF_13082015_85x85_15er_pygcms.0_or.csv	26	14	cellulose,plant fibres	486.644	4	44.12	11.03	1967.36	3.0494e-09
27	E:/Veroeffentlichungen/Paperinpreparation/PyvsFTIR/pygcms/WWTP_Oldenburg_NF_13082015_85x85_15er_pygcms.0_or.csv	27	14	cellulose,plant fibres	486.644	2.61803	24.6638	9.42074	802.283	1.24354e-09
28	E:/Veroeffentlichungen/Paperinpreparation/PyvsFTIR/pygcms/WWTP_Oldenburg_NF_13082015_85x85_15er_pygcms.0_or.csv	28	14	cellulose,plant fibres	364.983	3	33.09	11.03	1475.52	2.28705e-09
29	E:/Veroeffentlichungen/Paperinpreparation/PyvsFTIR/pygcms/WWTP_Oldenburg_NF_13082015_85x85_15er_pygcms.0_or.csv	29	14	cellulose,plant fibres	364.983	3	33.09	11.03	1475.52	2.28705e-09
30	E:/Veroeffentlichungen/Paperinpreparation/PyvsFTIR/pygcms/WWTP_Oldenburg_NF_13082015_85x85_15er_pygcms.0_or.csv	30	14	cellulose,plant fibres	364.983	3	33.09	11.03	1475.52	2.28705e-09
31	E:/Veroeffentlichungen/Paperinpreparation/PyvsFTIR/pygcms/WWTP_Oldenburg_NF_13082015_85x85_15er_pygcms.0_or.csv	31	14	cellulose,plant fibres	364.983	3	33.09	11.03	1475.52	2.28705e-09
32	E:/Veroeffentlichungen/Paperinpreparation/PyvsFTIR/pygcms/WWTP_Oldenburg_NF_13082015_85x85_15er_pygcms.0_or.csv	32	14	cellulose,plant fibres	364.983	3	33.09	11.03	1475.52	2.28705e-09
33	E:/Veroeffentlichungen/Paperinpreparation/PyvsFTIR/pygcms/WWTP_Oldenburg_NF_13082015_85x85_15er_pygcms.0_or.csv	33	14	cellulose,plant fibres	364.983	1.73205	15.5988	9.00596	463.711	7.18751e-10
34	E:/Veroeffentlichungen/Paperinpreparation/PyvsFTIR/pygcms/WWTP_Oldenburg_NF_13082015_85x85_15er_pygcms.0_or.csv	34	14	cellulose,plant fibres	364.983	1.73205	15.5988	9.00596	463.711	7.18751e-10
35	E:/Veroeffentlichungen/Paperinpreparation/PyvsFTIR/pygcms/WWTP_Oldenburg_NF_13082015_85x85_15er_pygcms.0_or.csv	35	14	cellulose,plant fibres	364.983	1.73205	15.5988	9.00596	463.711	7.18751e-10
36	E:/Veroeffentlichungen/Paperinpreparation/PyvsFTIR/pygcms/WWTP_Oldenburg_NF_13082015_85x85_15er_pygcms.0_or.csv	36	14	cellulose,plant fibres	364.983	3	33.09	11.03	1475.52	2.28705e-09
37	E:/Veroeffentlichungen/Paperinpreparation/PyvsFTIR/pygcms/WWTP_Oldenburg_NF_13082015_85x85_15er_pygcms.0_or.csv	37	14	cellulose,plant fibres	364.983	3	33.09	11.03	1475.52	2.28705e-09
38	E:/Veroeffentlichungen/Paperinpreparation/PyvsFTIR/pygcms/WWTP_Oldenburg_NF_13082015_85x85_15er_pygcms.0_or.csv	38	14	cellulose,plant fibres	364.983	3	33.09	11.03	1475.52	2.28705e-09
39	E:/Veroeffentlichungen/Paperinpreparation/PyvsFTIR/pygcms/WWTP_Oldenburg_NF_13082015_85x85_15er_pygcms.0_or.csv	39	14	cellulose,plant fibres	364.983	4.39107	24.6638	5.61682	285.192	4.42048e-10
40	E:/Veroeffentlichungen/Paperinpreparation/PyvsFTIR/pygcms/WWTP_Oldenburg_NF_13082015_85x85_15er_pygcms.0_or.csv	40	14	cellulose,plant fibres	364.983	1.73205	15.5988	9.00596	463.711	7.18751e-10
41	E:/Veroeffentlichungen/Paperinpreparation/PyvsFTIR/pygcms/WWTP_Oldenburg_NF_13082015_85x85_15er_pygcms.0_or.csv	41	14	cellulose,plant fibres	364.983	3	33.09	11.03	1475.52	2.28705e-09
42	E:/Veroeffentlichungen/Paperinpreparation/PyvsFTIR/pygcms/WWTP_Oldenburg_NF_13082015_85x85_15er_pygcms.0_or.csv	42	14	cellulose,plant fibres	243.322	2	22.06	11.03	983.679	1.5247e-09
43	E:/Veroeffentlichungen/Paperinpreparation/PyvsFTIR/pygcms/WWTP_Oldenburg_NF_13082015_85x85_15er_pygcms.0_or.csv	43	14	cellulose,plant fibres	243.322	2	22.06	11.03	983.679	1.5247e-09
44	E:/Veroeffentlichungen/Paperinpreparation/PyvsFTIR/pygcms/WWTP_Oldenburg_NF_13082015_85x85_15er_pygcms.0_or.csv	44	14	cellulose,plant fibres	243.322	2	22.06	11.03	983.679	1.5247e-09
45	E:/Veroeffentlichungen/Paperinpreparation/PyvsFTIR/pygcms/WWTP_Oldenburg_NF_13082015_85x85_15er_pygcms.0_or.csv	45	14	cellulose,plant fibres	243.322	2	22.06	11.03	983.679	1.5247e-09
46	E:/Veroeffentlichungen/Paperinpreparation/PyvsFTIR/pygcms/WWTP_Oldenburg_NF_13082015_85x85_15er_pygcms.0_or.csv	46	14	cellulose,plant fibres	243.322	2	22.06	11.03	983.679	1.5247e-09
47	E:/Veroeffentlichungen/Paperinpreparation/PyvsFTIR/pygcms/WWTP_Oldenburg_NF_13082015_85x85_15er_pygcms.0_or.csv	47	14	cellulose,plant fibres	243.322	2	22.06	11.03	983.679	1.5247e-09
48	E:/Veroeffentlichungen/Paperinpreparation/PyvsFTIR/pygcms/WWTP_Oldenburg_NF_13082015_85x85_15er_pygcms.0_or.csv	48	14	cellulose,plant fibres	243.322	2	22.06	11.03	983.679	1.5247e-09
49	E:/Veroeffentlichungen/Paperinpreparation/PyvsFTIR/pygcms/WWTP_Oldenburg_NF_13082015_85x85_15er_pygcms.0_or.csv	49	14	cellulose,plant fibres	243.322	2	22.06	11.03	983.679	1.5247e-09
50	E:/Veroeffentlichungen/Paperinpreparation/PyvsFTIR/pygcms/WWTP_Oldenburg_NF_13082015_85x85_15er_pygcms.0_or.csv	50	14	cellulose,plant fibres	243.322	2	22.06	11.03	983.679	1.5247e-09
51	E:/Veroeffentlichungen/Paperinpreparation/PyvsFTIR/pygcms/WWTP_Oldenburg_NF_13082015_85x85_15er_pygcms.0_or.csv	51	14	cellulose,plant fibres	243.322	2	22.06	11.03	983.679	1.5247e-09
52	E:/Veroeffentlichungen/Paperinpreparation/PyvsFTIR/pygcms/WWTP_Oldenburg_NF_13082015_85x85_15er_pygcms.0_or.csv	52	14	cellulose,plant fibres	243.322	2	22.06	11.03	983.679	1.5247e-09
53	E:/Veroeffentlichungen/Paperinpreparation/PyvsFTIR/pygcms/WWTP_Oldenburg_NF_13082015_85x85_15er_pygcms.0_or.csv	53	14	cellulose,plant fibres	243.322	2	22.06	11.03	983.679	1.5247e-09
54	E:/Veroeffentlichungen/Paperinpreparation/PyvsFTIR/pygcms/WWTP_Oldenburg_NF_13082015_85x85_15er_pygcms.0_or.csv	54	14	cellulose,plant fibres	243.322	2	22.06	11.03	983.679	1.5247e-09
55	E:/Veroeffentlichungen/Paperinpreparation/PyvsFTIR/pygcms/WWTP_Oldenburg_NF_13082015_85x85_15er_pygcms.0_or.csv	55	14	cellulose,plant fibres	243.322	2	22.06	11.03	983.679	1.5247e-09
56	E:/Veroeffentlichungen/Paperinpreparation/PyvsFTIR/pygcms/WWTP_Oldenburg_NF_13082015_85x85_15er_pygcms.0_or.csv	56	14	cellulose,plant fibres	243.322	2	22.06	11.03	983.679	1.5247e-09
57	E:/Veroeffentlichungen/Paperinpreparation/PyvsFTIR/pygcms/WWTP_Oldenburg_NF_13082015_85x85_15er_pygcms.0_or.csv	57	14	cellulose,plant fibres	243.322	2	22.06	11.03	983.679	1.5247e-09
58	E:/Veroeffentlichungen/Paperinpreparation/PyvsFTIR/pygcms/WWTP_Oldenburg_NF_13082015_85x85_15er_pygcms.0_or.csv	58	14	cellulose,plant fibres	243.322	2	22.06	11.03	983.679	1.5247e-09
59	E:/Veroeffentlichungen/Paperinpreparation/PyvsFTIR/pygcms/WWTP_Oldenburg_NF_13082015_85x85_15er_pygcms.0_or.csv	59	14	cellulose,plant fibres	243.322	2	22.06	11.03	983.679	1.5247e-09
60	E:/Veroeffentlichungen/Paperinpreparation/PyvsFTIR/pygcms/WWTP_Oldenburg_NF_13082015_85x85_15er_pygcms.0_or.csv	60	14	cellulose,plant fibres	243.322	2	22.06	11.03	983.679	1.5247e-09
61	E:/Veroeffentlichungen/Paperinpreparation/PyvsFTIR/pygcms/WWTP_Oldenburg_NF_13082015_85x85_15er_pygcms.0_or.csv	61	14	cellulose,plant fibres	243.322	2	22.06	11.03	983.679	1.5247e-09
62	E:/Veroeffentlichungen/Paperinpreparation/PyvsFTIR/pygcms/WWTP_Oldenburg_NF_13082015_85x85_15er_pygcms.0_or.csv	62	14	cellulose,plant fibres	243.322	2	22.06	11.03	983.679	1.5247e-09
63	E:/Veroeffentlichungen/Paperinpreparation/PyvsFTIR/pygcms/WWTP_Oldenburg_NF_13082015_85x85_15er_pygcms.0_or.csv	63	14	cellulose,plant fibres	243.322	2	22.06	11.03	983.679	1.5247e-09
64	E:/Veroeffentlichungen/Paperinpreparation/PyvsFTIR/pygcms/WWTP_Oldenburg_NF_13082015_85x85_15er_pygcms.0_or.csv	64	14	cellulose,plant fibres	243.322	2	22.06	11.03	983.679	1.5247e-09
65	E:/Veroeffentlichungen/Paperinpreparation/PyvsFTIR/pygcms/WWTP_Oldenburg_NF_13082015_85x85_15er_pygcms.0_or.csv	65	14	cellulose,plant fibres	243.322	2	22.06	11.03	983.679	1.5247e-09
66	E:/Veroeffentlichungen/Paperinpreparation/PyvsFTIR/pygcms/WWTP_Oldenburg_NF_13082015_85x85_15er_pygcms.0_or.csv	66	14	cellulose,plant fibres	121.661	1	11.03	11.03	491.839	7.62351e-10
67	E:/Veroeffentlichungen/Paperinpreparation/PyvsFTIR/pygcms/WWTP_Oldenburg_NF_13082015_85x85_15er_pygcms.0_or.csv	67	14	cellulose,plant fibres	121.661	1	11.03	11.03	491.839	7.62351e-10
68	E:/Veroeffentlichungen/Paperinpreparation/PyvsFTIR/pygcms/WWTP_Oldenburg_NF_13082015_85x85_15er_pygcms.0_or.csv	68	14	cellulose,plant fibres	121.661	1	11.03	11.03	491.839	7.62351e-10
69	E:/Veroeffentlichungen/Paperinpreparation/PyvsFTIR/pygcms/WWTP_Oldenburg_NF_13082015_85x85_15er_pygcms.0_or.csv	69	14	cellulose,plant fibres	121.661	1	11.03	11.03	491.839	7.62351e-10
70	E:/Veroeffentlichungen/Paperinpreparation/PyvsFTIR/pygcms/WWTP_Oldenburg_NF_13082015_85x85_15er_pygcms.0_or.csv	70	14	cellulose,plant fibres	121.661	1	11.03	11.03	491.839	7.62351e-10
71	E:/Veroeffentlichungen/Paperinpreparation/PyvsFTIR/pygcms/WWTP_Oldenburg_NF_13082015_85x85_15er_pygcms.0_or.csv	71	14	cellulose,plant fibres	121.661	1	11.03	11.03	491.839	7.62351e-10
72	E:/Veroeffentlichungen/Paperinpreparation/PyvsFTIR/pygcms/WWTP_Oldenburg_NF_13082015_85x85_15er_pygcms.0_or.csv	72	14	cellulose,plant fibres	121.661	1	11.03	11.03	491.839	7.62351e-10
73	E:/Veroeffentlichungen/Paperinpreparation/PyvsFTIR/pygcms/WWTP_Oldenburg_NF_13082015_85x85_15er_pygcms.0_or.csv	73	14	cellulose,plant fibres	121.661	1	11.03	11.03	491.839	7.62351e-10
74	E:/Veroeffentlichungen/Paperinpreparation/PyvsFTIR/pygcms/WWTP_Oldenburg_NF_13082015_85x85_15er_pygcms.0_or.csv	74	14	cellulose,plant fibres	121.661	1	11.03	11.03	491.839	7.62351e-10
75	E:/Veroeffentlichungen/Paperinpreparation/PyvsFTIR/pygcms/WWTP_Oldenburg_NF_13082015_85x85_15er_pygcms.0_or.csv	75	14	cellulose,plant fibres	121.661	1	11.03	11.03	491.839	7.62351e-10
76	E:/Veroeffentlichungen/Paperinpreparation/PyvsFTIR/pygcms/WWTP_Oldenburg_NF_13082015_85x85_15er_pygcms.0_or.csv	76	14	cellulose,plant fibres	121.661	1	11.03	11.03	491.839	7.62351e-10
77	E:/Veroeffentlichungen/Paperinpreparation/PyvsFTIR/pygcms/WWTP_Oldenburg_NF_13082015_85x85_15er_pygcms.0_or.csv	77	14	cellulose,plant fibres	121.661	1	11.03	11.03	491.839	7.62351e-10
78	E:/Veroeffentlichungen/Paperinpreparation/PyvsFTIR/pygcms/WWTP_Oldenburg_NF_13082015_85x85_15er_pygcms.0_or.csv	78	14	cellulose,plant fibres	121.661	1	11.03	11.03	491.839	7.62351e-10
79	E:/Veroeffentlichungen/Paperinpreparation/PyvsFTIR/pygcms/WWTP_Oldenburg_NF_13082015_85x85_15er_pygcms.0_or.csv	79	14	cellulose,plant fibres	121.661	1	11.03	11.03	491.839	7.62351e-10
80	E:/Veroeffentlichungen/Paperinpreparation/PyvsFTIR/pygcms/WWTP_Oldenburg_NF_13082015_85x85_15er_pygcms.0_or.csv	80	14	cellulose,plant fibres	121.661	1	11.03	11.03	491.839	7.62351e-10
81	E:/Veroeffentlichungen/Paperinpreparation/PyvsFTIR/pygcms/WWTP_Oldenburg_NF_13082015_85x85_15er_pygcms.0_or.csv	81	14	cellulose,plant fibres	121.661	1	11.03	11.03	491.839	7.62351e-10
82	E:/Veroeffentlichungen/Paperinpreparation/PyvsFTIR/pygcms/WWTP_Oldenburg_NF_13082015_85x85_15er_pygcms.0_or.csv	82	14	cellulose,plant fibres	121.661	1	11.03	11.03	491.839	7.62351e-10
83	E:/Veroeffentlichungen/Paperinpreparation/PyvsFTIR/pygcms/WWTP_Oldenburg_NF_13082015_85x85_15er_pygcms.0_or.csv	83	14	cellulose,plant fibres	121.661	1	11.03	11.03	491.839	7.62351e-10
84	E:/Veroeffentlichungen/Paperinpreparation/PyvsFTIR/pygcms/WWTP_Oldenburg_NF_13082015_85x85_15er_pygcms.0_or.csv	84	14	cellulose,plant fibres	121.661	1	11.03	11.03	491.839	7.62351e-10
85	E:/Veroeffentlichungen/Paperinpreparation/PyvsFTIR/pygcms/WWTP_Oldenburg_NF_13082015_85x85_15er_pygcms.0_or.csv	85	14	cellulose,plant fibres	121.661	1	11.03	11.03	491.839	7.62351e-10
86	E:/Veroeffentlichungen/Paperinpreparation/PyvsFTIR/pygcms/WWTP_Oldenburg_NF_13082015_85x85_15er_pygcms.0_or.csv	86	14	cellulose,plant fibres	121.661	1	11.03	11.03	491.839	7.62351e-10
87	E:/Veroeffentlichungen/Paperinpreparation/PyvsFTIR/pygcms/WWTP_Oldenburg_NF_13082015_85x85_15er_pygcms.0_or.csv	87	14	cellulose,plant fibres	121.661	1	11.03	11.03	491.839	7.62351e-10
88	E:/Veroeffentlichungen/Paperinpreparation/PyvsFTIR/pygcms/WWTP_Oldenburg_NF_13082015_85x85_15er_pygcms.0_or.csv	88	14	cellulose,plant fibres	121.661	1	11.03	11.03	491.839	7.62351e-10
89	E:/Veroeffentlichungen/Paperinpreparation/PyvsFTIR/pygcms/WWTP_Oldenburg_NF_13082015_85x85_15er_pygcms.0_or.csv	89	14	cellulose,plant fibres	121.661	1	11.03	11.03	491.839	7.62351e-10
90	E:/Veroeffentlichungen/Paperinpreparation/PyvsFTIR/pygcms/WWTP_Oldenburg_NF_13082015_85x85_15er_pygcms.0_or.csv	90	14	cellulose,plant fibres	121.661	1	11.03	11.03	491.839	7.62351e-10
91	E:/Veroeffentlichungen/Paperinpreparation/PyvsFTIR/pygcms/WWTP_Oldenburg_NF_13082015_85x85_15er_pygcms.0_or.csv	91	14	cellulose,plant fibres	121.661	1	11.03	11.03	491.839	7.62351e-10
92	E:/Veroeffentlichungen/Paperinpreparation/PyvsFTIR/pygcms/WWTP_Oldenburg_NF_13082015_85x85_15er_pygcms.0_or.csv	92	14	cellulose,plant fibres	121.661	1	11.03	11.03	491.839	7.62351e-10
93	E:/Veroeffentlichungen/Paperinpreparation/PyvsFTIR/pygcms/WWTP_Oldenburg_NF_13082015_85x85_15er_pygcms.0_or.csv	93	14	cellulose,plant fibres	121.661	1	11.03	11.03	491.839	7.62351e-10
94	E:/Veroeffentlichungen/Paperinpreparation/PyvsFTIR/pygcms/WWTP_Oldenburg_NF_13082015_85x85_15er_pygcms.0_or.csv	94	14	cellulose,plant fibres	121.661	1	11.03	11.03	491.839	7.62351e-10
95	E:/Veroeffentlichungen/Paperinpreparation/PyvsFTIR/pygcms/WWTP_Oldenburg_NF_13082015_85x85_15er_pygcms.0_or.csv	95	14	cellulose,plant fibres	121.661	1	11.03	11.03	491.839	7.62351e-10
96	E:/Veroeffentlichungen/Paperinpreparation/PyvsFTIR/pygcms/WWTP_Oldenburg_NF_13082015_85x85_15er_pygcms.0_or.csv	96	14	cellulose,plant fibres	121.661	1	11.03	11.03	491.839	7.62351e-10
97	E:/Veroeffentlichungen/Paperinpreparation/PyvsFTIR/pygcms/WWTP_Oldenburg_NF_13082015_85x85_15er_pygcms.0_or.csv	97	14	cellulose,plant fibres	121.661	1	11.03	11.03	491.839	7.62351e-10
98	E:/Veroeffentlichungen/Paperinpreparation/PyvsFTIR/pygcms/WWTP_Oldenburg_NF_13082015_85x85_15er_pygcms.0_or.csv	98	14	cellulose,plant fibres	121.661	1	11.03	11.03	491.839	7.62351e-10
99	E:/Veroeffentlichungen/Paperinpreparation/PyvsFTIR/pygcms/WWTP_Oldenburg_NF_13082015_85x85_15er_pygcms.0_or.csv	99	14	cellulose,plant fibres	121.661	1	11.03	11.03	491.839	7.62351e-10
100	E:/Veroeffentlichungen/Paperinpreparation/PyvsFTIR/pygcms/WWTP_Oldenburg_NF_13082015_85x85_15er_pygcms.0_or.csv	100	14	cellulose,plant fibres	121.661	1	11.03	11.03	491.839	7.62351e-10
101	E:/Veroeffentlichungen/Paperinpreparation/PyvsFTIR/pygcms/WWTP_Oldenburg_NF_13082015_85x85_15er_pygcms.0_or.csv	101	14	cellulose,plant fibres	121.661	1	11.03	11.03	491.839	7.62351e-10
102	E:/Veroeffentlichungen/Paperinpreparation/PyvsFTIR/pygcms/WWTP_Oldenburg_NF_13082015_85x85_15er_pygcms.0_or.csv	102	14	cellulose,plant fibres	121.661	1	11.03	11.03	491.839	7.62351e-10
103	E:/Veroeffentlichungen/Paperinpreparation/PyvsFTIR/pygcms/WWTP_Oldenburg_NF_13082015_85x85_15er_pygcms.0_or.csv	103	14	cellulose,plant fibres	121.661	1	11.03	11.03	491.839	7.62351e-10
104	E:/Veroeffentlichungen/Paperinpreparation/PyvsFTIR/pygcms/WWTP_Oldenburg_NF_13082015_85x85_15er_pygcms.0_or.csv	104	14	cellulose,plant fibres	121.661	1	11.03	11.03	491.839	7.62351e-10
105	E:/Veroeffentlichungen/Paperinpreparation/PyvsFTIR/pygcms/WWTP_Oldenburg_NF_13082015_85x85_15er_pygcms.0_or.csv	105	14	cellulose,plant fibres	121.661	1	11.03	11.03	491.839	7.62351e-10
106	E:/Veroeffentlichungen/Paperinpreparation/PyvsFTIR/pygcms/WWTP_Oldenburg_NF_13082015_85x85_15er_pygcms.0_or.csv	106	14	cellulose,plant fibres	121.661	1	11.03	11.03	491.839	7.62351e-10
107	E:/Veroeffentlichungen/Paperinpreparation/PyvsFTIR/pygcms/WWTP_Oldenburg_NF_13082015_85x85_15er_pygcms.0_or.csv	107	14	cellulose,plant fibres	121.661	1	11.03	11.03	491.839	7.62351e-10
108	E:/Veroeffentlichungen/Paperinpreparation/PyvsFTIR/pygcms/WWTP_Oldenburg_NF_13082015_85x85_15er_pygcms.0_or.csv	108	14	cellulose,plant fibres	121.661	1	11.03	11.03	491.839	7.62351e-10
109	E:/Veroeffentlichungen/Paperinpreparation/PyvsFTIR/pygcms/WWTP_Oldenburg_NF_13082015_85x85_15er_pygcms.0_or.csv	109	14	cellulose,plant fibres	121.661	1	11.03	11.03	491.839	7.62351e-10
110	E:/Veroeffentlichungen/Paperinpreparation/PyvsFTIR/pygcms/WWTP_Oldenburg_NF_13082015_85x85_15er_pygcms.0_or.csv	110	14	cellulose,plant fibres	121.661	1	11.03	11.03	491.839	7.62351e-10
111	E:/Veroeffentlichungen/Paperinpreparation/PyvsFTIR/pygcms/WWTP_Oldenburg_NF_13082015_85x85_15er_pygcms.0_or.csv	111	14	cellulose,plant fibres	121.661	1	11.03	11.03	491.839	7.62351e-10
112	E:/Veroeffentlichungen/Paperinpreparation/PyvsFTIR/pygcms/WWTP_Oldenburg_NF_13082015_85x85_15er_pygcms.0_or.csv	112	14	cellulose,plant fibres	121.661	1	11.03	11.03	491.839	7.62351e-10
113	E:/Veroeffentlichungen/Paperinpreparation/PyvsFTIR/pygcms/WWTP_Oldenburg_NF_13082015_85x85_15er_pygcms.0_or.csv	113	14	cellulose,plant fibres	121.661	1	11.03	11.03	491.839	7.62351e-10
114	E:/Veroeffentlichungen/Paperinpreparation/PyvsFTIR/pygcms/WWTP_Oldenburg_NF_13082015_85x85_15er_pygcms.0_or.csv	114	14	cellulose,plant fibres	121.661	1	11.03	11.03	491.839	7.62351e-10
115	E:/Veroeffentlichungen/Paperinpreparation/PyvsFTIR/pygcms/WWTP_Oldenburg_NF_13082015_85x85_15er_pygcms.0_or.csv	115	14	cellulose,plant fibres	121.661	1	11.03	11.03	491.839	7.62351e-10
116	E:/Veroeffentlichungen/Paperinpreparation/PyvsFTIR/pygcms/WWTP_Oldenburg_NF_13082015_85x85_15er_pygcms.0_or.csv	116	14	cellulose,plant fibres	121.661	1	11.03	11.03	491.839	7.62351e-10
117	E:/Veroeffentlichungen/Paperinpreparation/PyvsFTIR/pygcms/WWTP_Oldenburg_NF_13082015_85x85_15er_pygcms.0_or.csv	117	14	cellulose,plant fibres	121.661	1	11.03	11.03	491.839	7.62351e-10
118	E:/Veroeffentlichungen/Paperinpreparation/PyvsFTIR/pygcms/WWTP_Oldenburg_NF_13082015_85x85_15er_pygcms.0_or.csv	118	14	cellulose,plant fibres	121.661	1	11.03	11.03	491.839	7.62351e-10
119	E:/Veroeffentlichungen/Paperinpreparation/PyvsFTIR/pygcms/WWTP_Oldenburg_NF_13082015_85x85_15er_pygcms.0_or.csv	119	14	cellulose,plant fibres	121.661	1	11.03	11.03	491.839	7.62351e-10
120	E:/Veroeffentlichungen/Paperinpreparation/PyvsFTIR/pygcms/WWTP_Oldenburg_NF_13082015_85x85_15er_pygcms.0_or.csv	120	14	cellulose,plant fibres	121.661	1	11.03	11.03	491.839	7.62351e-10
121	E:/Veroeffentlichungen/Paperinpreparation/PyvsFTIR/pygcms/WWTP_Oldenburg_NF_13082015_85x85_15er_pygcms.0_or.csv	121	14	cellulose,plant fibres	121.661	1	11.03	11.03	491.839	7.62351e-10
122	E:/Veroeffentlichungen/Paperinpreparation/PyvsFTIR/pygcms/WWTP_Oldenburg_NF_13082015_85x85_15er_pygcms.0_or.csv	122	14	cellulose,plant fibres	121.661	1	11.03	11.03	491.839	7.62351e-10
123	E:/Veroeffentlichungen/Paperinpreparation/PyvsFTIR/pygcms/WWTP_Oldenburg_NF_13082015_85x85_15er_pygcms.0_or.csv	123	14	cellulose,plant fibres	121.661	1	11.03	11.03	491.839	7.62351e-10
124	E:/Veroeffentlichungen/Paperinpreparation/PyvsFTIR/pygcms/WWTP_Oldenburg_NF_13082015_85x85_15er_pygcms.0_or.csv	124	14	cellulose,plant fibres	121.661	1	11.03	11.03	491.839	7.62351e-10
125	E:/Veroeffentlichungen/Paperinpreparation/PyvsFTIR/pygcms/WWTP_Oldenburg_NF_13082015_85x85_15er_pygcms.0_or.csv	125	14	cellulose,plant fibres	121.661	1	11.03	11.03	491.839	7.62351e-10
126	E:/Veroeffentlichungen/Paperinpreparation/PyvsFTIR/pygcms/WWTP_Oldenburg_NF_13082015_85x85_15er_pygcms.0_or.csv	126	14	cellulose,plant fibres	121.661	1	11.03	11.03	491.839	7.62351e-10
127	E:/Veroeffentlichungen/Paperinpreparation/PyvsFTIR/pygcms/WWTP_Oldenburg_NF_13082015_85x85_15er_pygcms.0_or.csv	127	14	cellulose,plant fibres	121.661	1	11.03	11.03	491.839	7.62351e-10
128	E:/Veroeffentlichungen/Paperinpreparation/PyvsFTIR/pygcms/WWTP_Oldenburg_NF_13082015_85x85_15er_pygcms.0_or.csv	128	14	cellulose,plant fibres	121.661	1	11.03	11.03	491.839	7.62351e-10
129	E:/Veroeffentlichungen/Paperinpreparation/PyvsFTIR/pygcms/WWTP_Oldenburg_NF_13082015_85x85_15er_pygcms.0_or.csv	129	14	cellulose,plant fibres	121.661	1	11.03	11.03	491.839	7.62351e-10
130	E:/Veroeffentlichungen/Paperinpreparation/PyvsFTIR/pygcms/WWTP_Oldenburg_NF_13082015_85x85_15er_pygcms.0_or.csv	130	14	cellulose,plant fibres	121.661	1	11.03	11.03	491.839	7.62351e-10
131	E:/Veroeffentlichungen/Paperinpreparation/PyvsFTIR/pygcms/WWTP_Oldenburg_NF_13082015_85x85_15er_pygcms.0_or.csv	131	14	cellulose,plant fibres	121.661	1	11.03	11.03	491.839	7.62351e-10
132	E:/Veroeffentlichungen/Paperinpreparation/PyvsFTIR/pygcms/WWTP_Oldenburg_NF_13082015_85x85_15er_pygcms.0_or.csv	132	14	cellulose,plant fibres	121.661	1	11.03	11.03	491.839	7.62351e-10
133	E:/Veroeffentlichungen/Paperinpreparation/PyvsFTIR/pygcms/WWTP_Oldenburg_NF_13082015_85x85_15er_pygcms.0_or.csv	133	14	cellulose,plant fibres	121.661	1	11.03	11.03	491.839	7.62351e-10
134	E:/Veroeffentlichungen/Paperinpreparation/PyvsFTIR/pygcms/WWTP_Oldenburg_NF_13082015_85x85_15er_pygcms.0_or.csv	134	14	cellulose,plant fibres	121.661	1	11.03	11.03	491.839	7.62351e-10
135	E:/Veroeffentlichungen/Paperinpreparation/PyvsFTIR/pygcms/WWTP_Oldenburg_NF_13082015_85x85_15er_pygcms.0_or.csv	135	14	cellulose,plant fibres	121.661	1	11.03	11.03	491.839	7.62351e-10
136	E:/Veroeffentlichungen/Paperinpreparation/PyvsFTIR/pygcms/WWTP_Oldenburg_NF_13082015_85x85_15er_pygcms.0_or.csv	136	14	cellulose,plant fibres	121.661	1	11.03	11.03	491.839	7.62351e-10
137	E:/Veroeffentlichungen/Paperinpreparation/PyvsFTIR/pygcms/WWTP_Oldenburg_NF_13082015_85x85_15er_pygcms.0_or.csv	137	14	cellulose,plant fibres	121.661	1	11.03	11.03	491.839	7.62351e-10
138	E:/Veroeffentlichungen/Paperinpreparation/PyvsFTIR/pygcms/WWTP_Oldenburg_NF_13082015_85x85_15er_pygcms.0_or.csv	138	14	cellulose,plant fibres	121.661	1	11.03	11.03	491.839	7.62351e-10
139	E:/Veroeffentlichungen/Paperinpreparation/PyvsFTIR/pygcms/WWTP_Oldenburg_NF_13082015_85x85_15er_pygcms.0_or.csv	139	14	cellulose,plant fibres	121.661	1	11.03	11.03	491.839	7.62351e-10
140	E:/Veroeffentlichungen/Paperinpreparation/PyvsFTIR/pygcms/WWTP_Oldenburg_NF_13082015_85x85_15er_pygcms.0_or.csv	140	14	cellulose,plant fibres	121.661	1	11.03	11.03	491.839	7.62351e-10
141	E:/Veroeffentlichungen/Paperinpreparation/PyvsFTIR/pygcms/WWTP_Oldenburg_NF_13082015_85x85_15er_pygcms.0_or.csv	141	14	cellulose,plant fibres	121.661	1	11.03	11.03	491.839	7.62351e-10
142	E:/Veroeffentlichungen/Paperinpreparation/PyvsFTIR/pygcms/WWTP_Oldenburg_NF_13082015_85x85_15er_pygcms.0_or.csv	142	14	cellulose,plant fibres	121.661	1	11.03	11.03	491.839	7.62351e-10
143	E:/Veroeffentlichungen/Paperinpreparation/PyvsFTIR/pygcms/WWTP_Oldenburg_NF_13082015_85x85_15er_pygcms.0_or.csv	143	14	cellulose,plant fibres	121.661	1	11.03	11.03	491.839	7.62351e-10
144	E:/Veroeffentlichungen/Paperinpreparation/PyvsFTIR/pygcms/WWTP_Oldenburg_NF_13082015_85x85_15er_pygcms.0_or.csv	144	14	cellulose,plant fibres	121.661	1	11.03	11.03	491.839	7.62351e-10
145	E:/Veroeffentlichungen/Paperinpreparation/PyvsFTIR/pygcms/WWTP_Oldenburg_NF_13082015_85x85_15er_pygcms.0_or.csv	145	14	cellulose,plant fibres	121.661	1	11.03	11.03	491.839	7.62351e-10
146	E:/Veroeffentlichungen/Paperinpreparation/PyvsFTIR/pygcms/WWTP_Oldenburg_NF_13082015_85x85_15er_pygcms.0_or.csv	146	14	cellulose,plant fibres	121.661	1	11.03	11.03	491.839	7.62351e-10
147	E:/Veroeffentlichungen/Paperinpreparation/PyvsFTIR/pygcms/WWTP_Oldenburg_NF_13082015_85x85_15er_pygcms.0_or.csv	147	14	cellulose,plant fibres	121.661	1	11.03	11.03	491.839	7.62351e-10
148	E:/Veroeffentlichungen/Paperinpreparation/PyvsFTIR/pygcms/WWTP_Oldenburg_NF_13082015_85x85_15er_pygcms.0_or.csv	148	14	cellulose,plant fibres	121.661	1	11.03	11.03	491.839	7.62351e-10
149	E:/Veroeffentlichungen/Paperinpreparation/PyvsFTIR/pygcms/WWTP_Oldenburg_NF_13082015_85x85_15er_pygcms.0_or.csv	149	14	cellulose,plant fibres	121.661	1	11.03	11.03	491.839	7.62351e-10
150	E:/Veroeffentlichungen/Paperinpreparation/PyvsFTIR/pygcms/WWTP_Oldenburg_NF_13082015_85x85_15er_pygcms.0_or.csv	150	14	cellulose,plant fibres	121.661	1	11.03	11.03	491.839	7.62351e-10
151	E:/Veroeffentlichungen/Paperinpreparation/PyvsFTIR/pygcms/WWTP_Oldenburg_NF_13082015_85x85_15er_pygcms.0_or.csv	151	14	cellulose,plant fibres	121.661	1	11.03	11.03	491.839	7.62351e-10
152	E:/Veroeffentlichungen/Paperinpreparation/PyvsFTIR/pygcms/WWTP_Oldenburg_NF_13082015_85x85_15er_pygcms.0_or.csv	152	14	cellulose,plant fibres	121.661	1	11.03	11.03	491.839	7.62351e-10
153	E:/Veroeffentlichungen/Paperinpreparation/PyvsFTIR/pygcms/WWTP_Oldenburg_NF_13082015_85x85_15er_pygcms.0_or.csv	153	14	cellulose,plant fibres	121.661	1	11.03	11.03	491.839	7.62351e-10
154	E:/Veroeffentlichungen/Paperinpreparation/PyvsFTIR/pygcms/WWTP_Oldenburg_NF_13082015_85x85_15er_pygcms.0_or.csv	154	14	cellulose,plant fibres	121.661	1	11.03	11.03	491.839	7.62351e-10
155	E:/Veroeffentlichungen/Paperinpreparation/PyvsFTIR/pygcms/WWTP_Oldenburg_NF_13082015_85x85_15er_pygcms.0_or.csv	155	14	cellulose,plant fibres	121.661	1	11.03	11.03	491.839	7.62351e-10
156	E:/Veroeffentlichungen/Paperinpreparation/PyvsFTIR/pygcms/WWTP_Oldenburg_NF_13082015_85x85_15er_pygcms.0_or.csv	156	14	cellulose,plant fibres	121.661	1	11.03	11.03	491.839	7.62351e-10
157	E:/Veroeffentlichungen/Paperinpreparation/PyvsFTIR/pygcms/WWTP_Oldenburg_NF_13082015_85x85_15er_pygcms.0_or.csv	157	14	cellulose,plant fibres	121.661	1	11.03	11.03	491.839	7.62351e-10
158	E:/Veroeffentlichungen/Paperinpreparation/PyvsFTIR/pygcms/WWTP_Oldenburg_NF_13082015_85x85_15er_pygcms.0_or.csv	158	14	cellulose,plant fibres	121.661	1	11.03	11.03	491.839	7.62351e-10
159	E:/Veroeffentlichungen/Paperinpreparation/PyvsFTIR/pygcms/WWTP_Oldenburg_NF_13082015_85x85_15er_pygcms.0_or.csv	159	14	cellulose,plant fibres	121.661	1	11.03	11.03	491.839	7.62351e-10
160	E:/Veroeffentlichungen/Paperinpreparation/PyvsFTIR/pygcms/WWTP_Oldenburg_NF_13082015_85x85_15er_pygcms.0_or.csv	160	14	cellulose,plant fibres	121.661	1	11.03	11.03	491.839	7.62351e-10
161	E:/Veroeffentlichungen/Paperinpreparation/PyvsFTIR/pygcms/WWTP_Oldenburg_NF_13082015_85x85_15er_pygcms.0_or.csv	161	14	cellulose,plant fibres	121.661	1	11.03	11.03	491.839	7.62351e-10
162	E:/Veroeffentlichungen/Paperinpreparation/PyvsFTIR/pygcms/WWTP_Oldenburg_NF_13082015_85x85_15er_pygcms.0_or.csv	162	14	cellulose,plant fibres	121.661	1	11.03	11.03	491.839	7.62351e-10
163	E:/Veroeffentlichungen/Paperinpreparation/PyvsFTIR/pygcms/WWTP_Oldenburg_NF_13082015_85x85_15er_pygcms.0_or.csv	163	14	cellulose,plant fibres	121.661	1	11.03	11.03	491.839	7.62351e-10
164	E:/Veroeffentlichungen/Paperinpreparation/PyvsFTIR/pygcms/WWTP_Oldenburg_NF_13082015_85x85_15er_pygcms.0_or.csv	164	14	cellulose,plant fibres	121.661	1	11.03	11.03	491.839	7.62351e-10
165	E:/Veroeffentlichungen/Paperinpreparation/PyvsFTIR/pygcms/WWTP_Oldenburg_NF_13082015_85x85_15er_pygcms.0_or.csv	165	14	cellulose,plant fibres	121.661	1	11.03	11.03	491.839	7.62351e-10
166	E:/Veroeffentlichungen/Paperinpreparation/PyvsFTIR/pygcms/WWTP_Oldenburg_NF_13082015_85x85_15er_pygcms.0_or.csv	166	14	cellulose,plant fibres	121.661	1	11.03	11.03	491.839	7.62351e-10
167	E:/Veroeffentlichungen/Paperinpreparation/PyvsFTIR/pygcms/WWTP_Oldenburg_NF_13082015_85x85_15er_pygcms.0_or.csv	167	14	cellulose,plant fibres	121.661	1	11.03	11.03	491.839	7.62351e-10
168	E:/Veroeffentlichungen/Paperinpreparation/PyvsFTIR/pygcms/WWTP_Oldenburg_NF_13082015_85x85_15er_pygcms.0_or.csv	168	14	cellulose,plant fibres	121.661	1	11.03	11.03	491.839	7.62351e-10
169	E:/Veroeffentlichungen/Paperinpreparation/PyvsFTIR/pygcms/WWTP_Oldenburg_NF_13082015_85x85_15er_pygcms.0_or.csv	169	14	cellulose,plant fibres	121.661	1	11.03	11.03	491.839	7.62351e-10
170	E:/Veroeffentlichungen/Paperinpreparation/PyvsFTIR/pygcms/WWTP_Oldenburg_NF_13082015_85x85_15er_pygcms.0_or.csv	170	14	cellulose,plant fibres	121.661	1	11.03	11.03	491.839	7.62351e-10
171	E:/Veroeffentlichungen/Paperinpreparation/PyvsFTIR/pygcms/WWTP_Oldenburg_NF_13082015_85x85_15er_pygcms.0_or.csv	171	14	cellulose,plant fibres	121.661	1	11.03	11.03	491.839	7.62351e-10
172	E:/Veroeffentlichungen/Paperinpreparation/PyvsFTIR/pygcms/WWTP_Oldenburg_NF_13082015_85x85_15er_pygcms.0_or.csv	172	14	cellulose,plant fibres	121.661	1	11.03	11.03	491.839	7.62351e-10
173	E:/Veroeffentlichungen/Paperinpreparation/PyvsFTIR/pygcms/WWTP_Oldenburg_NF_13082015_85x85_15er_pygcms.0_or.csv	173	14	cellulose,plant fibres	121.661	1	11.03	11.03	491.839	7.62351e-10
174	E:/Veroeffentlichungen/Paperinpreparation/PyvsFTIR/pygcms/WWTP_Oldenburg_NF_13082015_85x85_15er_pygcms.0_or.csv	174	14	cellulose,plant fibres	121.661	1	11.03	11.03	491.839	7.62351e-10
175	E:/Veroeffentlichungen/Paperinpreparation/PyvsFTIR/pygcms/WWTP_Oldenburg_NF_13082015_85x85_15er_pygcms.0_or.csv	175	14	cellulose,plant fibres	121.661	1	11.03	11.03	491.839	7.62351e-10
176	E:/Veroeffentlichungen/Paperinpreparation/PyvsFTIR/pygcms/WWTP_Oldenburg_NF_13082015_85x85_15er_pygcms.0_or.csv	176	14	cellulose,plant fibres	121.661	1	11.03	11.03	491.839	7.62351e-10
177	E:/Veroeffentlichungen/Paperinpreparation/PyvsFTIR/pygcms/WWTP_Oldenburg_NF_13082015_85x85_15er_pygcms.0_or.csv	177	14	cellulose,plant fibres	121.661	1	11.03	11.03	491.839	7.62351e-10
178	E:/Veroeffentlichungen/Paperinpreparation/PyvsFTIR/pygcms/WWTP_Oldenburg_NF_13082015_85x85_15er_pygcms.0_or.csv	178	14	cellulose,plant fibres	121.661	1	11.03	11.03	491.839	7.62351e-10
179	E:/Veroeffentlichungen/Paperinpreparation/PyvsFTIR/pygcms/WWTP_Oldenburg_NF_13082015_85x85_15er_pygcms.0_or.csv	179	14	cellulose,plant fibres	121.661	1	11.03	11.03	491.839	7.62351e-10
180	E:/Veroeffentlichungen/Paperinpreparation/PyvsFTIR/pygcms/WWTP_Oldenburg_NF_13082015_85x85_15er_pygcms.0_or.csv	180	14	cellulose,plant fibres	121.661	1	11.03	11.03	491.839	7.62351e-10
181	E:/Veroeffentlichungen/Paperinpreparation/PyvsFTIR/pygcms/WWTP_Oldenburg_NF_13082015_85x85_15er_pygcms.0_or.csv	181	14	cellulose,plant fibres	121.661	1	11.03	11.03	491.839	7.62351e-10
182	E:/Veroeffentlichungen/Paperinpreparation/PyvsFTIR/pygcms/WWTP_Oldenburg_NF_13082015_85x85_15er_pygcms.0_or.csv	182	14	cellulose,plant fibres	121.661	1	11.03	11.03	491.839	7.62351e-10
183	E:/Veroeffentlichungen/Paperinpreparation/PyvsFTIR/pygcms/WWTP_Oldenburg_NF_13082015_85x85_15er_pygcms.0_or.csv	183	14	cellulose,plant fibres	121.661	1	11.03	11.03	491.839	7.62351e-10
184	E:/Veroeffentlichungen/Paperinpreparation/PyvsFTIR/pygcms/WWTP_Oldenburg_NF_13082015_85x85_15er_pygcms.0_or.csv	184	14	cellulose,plant fibres	121.661	1	11.03	11.03	491.839	7.62351e-10
185	E:/Veroeffentlichungen/Paperinpreparation/PyvsFTIR/pygcms/WWTP_Oldenburg_NF_13082015_85x85_15er_pygcms.0_or.csv	185	14	cellulose,plant fibres	121.661	1	11.03	11.03	491.839	7.62351e-10
186	E:/Veroeffentlichungen/Paperinpreparation/PyvsFTIR/pygcms/WWTP_Oldenburg_NF_13082015_85x85_15er_pygcms.0_or.csv	186	14	cellulose,plant fibres	121.661	1	11.03	11.03	491.839	7.62351e-10
187	E:/Veroeffentlichungen/Paperinpreparation/PyvsFTIR/pygcms/WWTP_Oldenburg_NF_13082015_85x85_15er_pygcms.0_or.csv	187	14	cellulose,plant fibres	121.661	1	11.03	11.03	491.839	7.62351e-10
188	E:/Veroeffentlichungen/Paperinpreparation/PyvsFTIR/pygcms/WWTP_Oldenburg_NF_13082015_85x85_15er_pygcms.0_or.csv	188	14	cellulose,plant fibres	121.661	1	11.03	11.03	491.839	7.62351e-10
189	E:/Veroeffentlichungen/Paperinpreparation/PyvsFTIR/pygcms/WWTP_Oldenburg_NF_13082015_85x85_15er_pygcms.0_or.csv	189	14	cellulose,plant fibres	121.661	1	11.03	11.03	491.839	7.62351e-10
190	E:/Veroeffentlichungen/Paperinpreparation/PyvsFTIR/pygcms/WWTP_Oldenburg_NF_13082015_85x85_15er_pygcms.0_or.csv	190	14	cellulose,plant fibres	121.661	1	11.03	11.03	491.839	7.62351e-10
191	E:/Veroeffentlichungen/Paperinpreparation/PyvsFTIR/pygcms/WWTP_Oldenburg_NF_13082015_85x85_15er_pygcms.0_or.csv	191	14	cellulose,plant fibres	121.661	1	11.03	11.03	491.839	7.62351e-10
192	E:/Veroeffentlichungen/Paperinpreparation/PyvsFTIR/pygcms/WWTP_Oldenburg_NF_13082015_85x85_15er_pygcms.0_or.csv	192	14	cellulose,plant fibres	121.661	1	11.03	11.03	491.839	7.62351e-10
193	E:/Veroeffentlichungen/Paperinpreparation/PyvsFTIR/pygcms/WWTP_Oldenburg_NF_13082015_85x85_15er_pygcms.0_or.csv	193	14	cellulose,plant fibres	121.661	1	11.03	11.03	491.839	7.62351e-10
194	E:/Veroeffentlichungen/Paperinpreparation/PyvsFTIR/pygcms/WWTP_Oldenburg_NF_13082015_85x85_15er_pygcms.0_or.csv	194	14	cellulose,plant fibres	121.661	1	11.03	11.03	491.839	7.62351e-10
195	E:/Veroeffentlichungen/Paperinpreparation/PyvsFTIR/pygcms/WWTP_Oldenburg_NF_13082015_85x85_15er_pygcms.0_or.csv	195	14	cellulose,plant fibres	121.661	1	11.03	11.03	491.839	7.62351e-10
196	E:/Veroeffentlichungen/Paperinpreparation/PyvsFTIR/pygcms/WWTP_Oldenburg_NF_13082015_85x85_15er_pygcms.0_or.csv	196	14	cellulose,plant fibres	121.661	1	11.03	11.03	491.839	7.62351e-10
197	E:/Veroeffentlichungen/Paperinpreparation/PyvsFTIR/pygcms/WWTP_Oldenburg_NF_13082015_85x85_15er_pygcms.0_or.csv	197	14	cellulose,plant fibres	121.661	1	11.03	11.03	491.839	7.62351e-10
198	E:/Veroeffentlichungen/Paperinpreparation/PyvsFTIR/pygcms/WWTP_Oldenburg_NF_13082015_85x85_15er_pygcms.0_or.csv	198	14	cellulose,plant fibres	121.661	1	11.03	11.03	491.839	7.62351e-10
199	E:/Veroeffentlichungen/Paperinpreparation/PyvsFTIR/pygcms/WWTP_Oldenburg_NF_13082015_85x85_15er_pygcms.0_or.csv	199	14	cellulose,plant fibres	121.661	1	11.03	11.03	491.839	7.62351e-10
200	E:/Veroeffentlichungen/Paperinpreparation/PyvsFTIR/pygcms/WWTP_Oldenburg_NF_13082015_85x85_15er_pygcms.0_or.csv	200	14	cellulose,plant fibres	121.661	1	11.03	11.03	491.839	7.62351e-10
201	E:/Veroeffentlichungen/Paperinpreparation/PyvsFTIR/pygcms/WWTP_Oldenburg_NF_13082015_85x85_15er_pygcms.0_or.csv	201	14	cellulose,plant fibres	121.661	1	11.03	11.03	491.839	7.62351e-10
202	E:/Veroeffentlichungen/Paperinpreparation/PyvsFTIR/pygcms/WWTP_Oldenburg_NF_13082015_85x85_15er_pygcms.0_or.csv	202	14	cellulose,plant fibres	121.661	1	11.03	11.03	491.839	7.62351e-10
203	E:/Veroeffentlichungen/Paperinpreparation/PyvsFTIR/pygcms/WWTP_Oldenburg_NF_13082015_85x85_15er_pygcms.0_or.csv	203	14	cellulose,plant fibres	121.661	1	11.03	11.03	491.839	7.62351e-10
204	E:/Veroeffentlichungen/Paperinpreparation/PyvsFTIR/pygcms/WWTP_Oldenburg_NF_13082015_85x85_15er_pygcms.0_or.csv	204	14	cellulose,plant fibres	121.661	1	11.03	11.03	491.839	7.62351e-10
205	E:/Veroeffentlichungen/Paperinpreparation/PyvsFTIR/pygcms/WWTP_Oldenburg_NF_13082015_85x85_15er_pygcms.0_or.csv	205	14	cellulose,plant fibres	121.661	1	11.03	11.03	491.839	7.62351e-10
206	E:/Veroeffentlichungen/Paperinpreparation/PyvsFTIR/pygcms/WWTP_Oldenburg_NF_13082015_85x85_15er_pygcms.0_or.csv	206	14	cellulose,plant fibres	121.661	1	11.03	11.03	491.839	7.62351e-10
207	E:/Veroeffentlichungen/Paperinpreparation/PyvsFTIR/pygcms/WWTP_Oldenburg_NF_13082015_85x85_15er_pygcms.0_or.csv	207	14	cellulose,plant fibres	121.661	1	11.03	11.03	491.839	7.62351e-10
208	E:/Veroeffentlichungen/Paperinpreparation/PyvsFTIR/pygcms/WWTP_Oldenburg_NF_13082015_85x85_15er_pygcms.0_or.csv	208	14	cellulose,plant fibres	121.661	1	11.03	11.03	491.839	7.62351e-10
209	E:/Veroeffentlichungen/Paperinpreparation/PyvsFTIR/pygcms/WWTP_Oldenburg_NF_13082015_85x85_15er_pygcms.0_or.csv	209	14	cellulose,plant fibres	121.661	1	11.03	11.03	491.839	7.62351e-10
210	E:/Veroeffentlichungen/Paperinpreparation/PyvsFTIR/pygcms/WWTP_Oldenburg_NF_13082015_85x85_15er_pygcms.0_or.csv	210	14	cellulose,plant fibres	121.661	1	11.03	11.03	491.839	7.62351e-10
211	E:/Veroeffentlichungen/Paperinpreparation/PyvsFTIR/pygcms/WWTP_Oldenburg_NF_13082015_85x85_15er_pygcms.0_or.csv	211	14	cellulose,plant fibres	121.661	1	11.03	11.03	491.839	7.62351e-10
212	E:/Veroeffentlichungen/Paperinpreparation/PyvsFTIR/pygcms/WWTP_Oldenburg_NF_13082015_85x85_15er_pygcms.0_or.csv	212	14	cellulose,plant fibres	121.661	1	11.03	11.03	491.839	7.62351e-10
213	E:/Veroeffentlichungen/Paperinpreparation/PyvsFTIR/pygcms/WWTP_Oldenburg_NF_13082015_85x85_15er_pygcms.0_or.csv	213	14	cellulose,plant fibres	121.661	1	11.03	11.03	491.839	7.62351e-10
214	E:/Veroeffentlichungen/Paperinpreparation/PyvsFTIR/pygcms/WWTP_Oldenburg_NF_13082015_85x85_15er_pygcms.0_or.csv	214	14	cellulose,plant fibres	121.661	1	11.03	11.03	491.839	7.62351e-10
215	E:/Veroeffentlichungen/Paperinpreparation/PyvsFTIR/pygcms/WWTP_Oldenburg_NF_13082015_85x85_15er_pygcms.0_or.csv	215	14	cellulose,plant fibres	121.661	1	11.03	11.03	491.839	7.62351e-10
216	E:/Veroeffentlichungen/Paperinpreparation/PyvsFTIR/pygcms/WWTP_Oldenburg_NF_13082015_85x85_15er_pygcms.0_or.csv	216	14	cellulose,plant fibres	121.661	1	11.03	11.03	491.839	7.62351e-10
217	E:/Veroeffentlichungen/Paperinpreparation/PyvsFTIR/pygcms/WWTP_Oldenburg_NF_13082015_85x85_15er_pygcms.0_or.csv	217	14	cellulose,plant fibres	121.661	1	11.03	11.03	491.839	7.62351e-10
218	E:/Veroeffentlichungen/Paperinpreparation/PyvsFTIR/pygcms/WWTP_Oldenburg_NF_13082015_85x85_15er_pygcms.0_or.csv	218	14	cellulose,plant fibres	121.661	1	11.03	11.03	491.839	7.62351e-10
219	E:/Veroeffentlichungen/Paperinpreparation/PyvsFTIR/pygcms/WWTP_Oldenburg_NF_13082015_85x85_15er_pygcms.0_or.csv	219	14	cellulose,plant fibres	121.661	1	11.03	11.03	491.839	7.62351e-10
220	E:/Veroeffentlichungen/Paperinpreparation/PyvsFTIR/pygcms/WWTP_Oldenburg_NF_13082015_85x85_15er_pygcms.0_or.csv	220	14	cellulose,plant fibres	121.661	1	11.03	11.03	491.839	7.62351e-10
221	E:/Veroeffentlichungen/Paperinpreparation/PyvsFTIR/pygcms/WWTP_Oldenburg_NF_13082015_85x85_15er_pygcms.0_or.csv	221	14	cellulose,plant fibres	121.661	1	11.03	11.03	491.839	7.62351e-10
222	E:/Veroeffentlichungen/Paperinpreparation/PyvsFTIR/pygcms/WWTP_Oldenburg_NF_13082015_85x85_15er_pygcms.0_or.csv	222	14	cellulose,plant fibres	121.661	1	11.03	11.03	491.839	7.62351e-10
223	E:/Veroeffentlichungen/Paperinpreparation/PyvsFTIR/pygcms/WWTP_Oldenburg_NF_13082015_85x85_15er_pygcms.0_or.csv	223	14	cellulose,plant fibres	121.661	1	11.03	11.03	491.839	7.62351e-10
224	E:/Veroeffentlichungen/Paperinpreparation/PyvsFTIR/pygcms/WWTP_Oldenburg_NF_13082015_85x85_15er_pygcms.0_or.csv	224	14	cellulose,plant fibres	121.661	1	11.03	11.03	491.839	7.62351e-10
225	E:/Veroeffentlichungen/Paperinpreparation/PyvsFTIR/pygcms/WWTP_Oldenburg_NF_13082015_85x85_15er_pygcms.0_or.csv	225	14	cellulose,plant fibres	121.661	1	11.03	11.03	491.839	7.62351e-10
226	E:/Veroeffentlichungen/Paperinpreparation/PyvsFTIR/pygcms/WWTP_Oldenburg_NF_13082015_85x85_15er_pygcms.0_or.csv	226	14	cellulose,plant fibres	121.661	1	11.03	11.03	491.839	7.62351e-10
227	E:/Veroeffentlichungen/Paperinpreparation/PyvsFTIR/pygcms/WWTP_Oldenburg_NF_13082015_85x85_15er_pygcms.0_or.csv	227	14	cellulose,plant fibres	121.661	1	11.03	11.03	491.839	7.62351e-10
1	E:/Veroeffentlichungen/Paperinpreparation/PyvsFTIR/pygcms/WWTP_Oldenburg_NF_13082015_85x85_15er_pygcms.0_or.csv	1	15	quartz	4014.81	1.53738	80.2996	52.2313	80292	1.75839e-07
2	E:/Veroeffentlichungen/Paperinpreparation/PyvsFTIR/pygcms/WWTP_Oldenburg_NF_13082015_85x85_15er_pygcms.0_or.csv	2	15	quartz	851.626	3.81734	49.3277	12.922	3018.89	6.61136e-09
3	E:/Veroeffentlichungen/Paperinpreparation/PyvsFTIR/pygcms/WWTP_Oldenburg_NF_13082015_85x85_15er_pygcms.0_or.csv	3	15	quartz	729.965	2.03101	31.1976	15.3606	2697.95	5.90851e-09
4	E:/Veroeffentlichungen/Paperinpreparation/PyvsFTIR/pygcms/WWTP_Oldenburg_NF_13082015_85x85_15er_pygcms.0_or.csv	4	15	quartz	608.304	5	55.15	11.03	2459.2	5.38564e-09
5	E:/Veroeffentlichungen/Paperinpreparation/PyvsFTIR/pygcms/WWTP_Oldenburg_NF_13082015_85x85_15er_pygcms.0_or.csv	5	15	quartz	486.644	4	44.12	11.03	1967.36	4.30851e-09
6	E:/Veroeffentlichungen/Paperinpreparation/PyvsFTIR/pygcms/WWTP_Oldenburg_NF_13082015_85x85_15er_pygcms.0_or.csv	6	15	quartz	243.322	2	22.06	11.03	983.679	2.15426e-09
7	E:/Veroeffentlichungen/Paperinpreparation/PyvsFTIR/pygcms/WWTP_Oldenburg_NF_13082015_85x85_15er_pygcms.0_or.csv	7	15	quartz	243.322	2	22.06	11.03	983.679	2.15426e-09
8	E:/Veroeffentlichungen/Paperinpreparation/PyvsFTIR/pygcms/WWTP_Oldenburg_NF_13082015_85x85_15er_pygcms.0_or.csv	8	15	quartz	121.661	1	11.03	11.03	491.839	1.07713e-09
9	E:/Veroeffentlichungen/Paperinpreparation/PyvsFTIR/pygcms/WWTP_Oldenburg_NF_13082015_85x85_15er_pygcms.0_or.csv	9	15	quartz	121.661	1	11.03	11.03	491.839	1.07713e-09
10	E:/Veroeffentlichungen/Paperinpreparation/PyvsFTIR/pygcms/WWTP_Oldenburg_NF_13082015_85x85_15er_pygcms.0_or.csv	10	15	quartz	121.661	1	11.03	11.03	491.839	1.07713e-09
11	E:/Veroeffentlichungen/Paperinpreparation/PyvsFTIR/pygcms/WWTP_Oldenburg_NF_13082015_85x85_15er_pygcms.0_or.csv	11	15	quartz	121.661	1	11.03	11.03	491.839	1.07713e-09
12	E:/Veroeffentlichungen/Paperinpreparation/PyvsFTIR/pygcms/WWTP_Oldenburg_NF_13082015_85x85_15er_pygcms.0_or.csv	12	15	quartz	121.661	1	11.03	11.03	491.839	1.07713e-09
1	E:/Veroeffentlichungen/Paperinpreparation/PyvsFTIR/pygcms/WWTP_Oldenburg_NF_13082015_85x85_15er_pygcms.0_or.csv	1	19	chitin	121.661	1	11.03	11.03	491.839	1.86899e-10
2	E:/Veroeffentlichungen/Paperinpreparation/PyvsFTIR/pygcms/WWTP_Oldenburg_NF_13082015_85x85_15er_pygcms.0_or.csv	2	19	chitin	121.661	1	11.03	11.03	491.839	1.86899e-10
1	E:/Veroeffentlichungen/Paperinpreparation/PyvsFTIR/pygcms/WWTP_Oldenburg_NF_13082015_85x85_15er_pygcms.0_or.csv	1	22	polycaprolactone	486.644	3.60063	31.1976	8.66447	858.423	9.18513e-10

## Sheet: Mass_per_size_and_polymer
ID of size class	Size class	Upper area of size class	polyethylene	polyethylene oxidized	polyethylene-chlorinated	polypropylene	polystyrene	polycarbonate	polyamide	polyvinylchloride	cellulose chemical modified	nitrile rubber	polyester	acrylates/polyurethanes/varnish/lacquer	animal fur	plant fibres	sand	polysulfone	polyetheretherketon	polychloroprene	chitin	polyisoprene chlorinated	polylactide acide	polycaprolactone	ethylene-vinyl-acetate	polyimide	polyoxymethylene	polybutadiene	acrylonitrile-butadiene	rubber type 1	rubber type 2	charcoal	coal	rubber type 3
		0	1	2	3	4	5	6	7	8	9	10	11	12	13	14	15	16	17	18	19	20	21	22	23	24	25	26	27	28	29	30	31	32
1	single Pixel	121.661	0	0	0	4.67247e-10	0	0	0	7.08249e-10	0	0	0	0	5.71271e-08	1.23501e-07	5.38564e-09	0	0	0	3.73798e-10	0	0	0	0	0	0	0	0	0	0	0	0	0
2	25	625	0	0	0	3.57764e-09	0	0	0	0	0	0	0	0	5.87067e-08	8.57464e-08	1.40027e-08	0	0	0	0	0	0	9.18513e-10	0	0	0	0	0	0	0	0	0	0
3	50	2500	0	0	0	2.10076e-08	0	0	0	0	0	0	0	0	3.10123e-07	1.60162e-07	1.25199e-08	0	0	0	0	0	0	0	0	0	0	0	0	0	0	0	0	0
4	75	5625	0	0	0	1.32015e-07	0	0	0	0	0	0	0	0	4.17573e-07	4.14184e-08	1.75839e-07	0	0	0	0	0	0	0	0	0	0	0	0	0	0	0	0	0
5	100	10000	0	0	0	0	0	0	0	0	0	0	0	0	0	9.44314e-07	0	0	0	0	0	0	0	0	0	0	0	0	0	0	0	0	0	0
6	125	15625	0	0	0	0	0	0	0	0	0	0	0	0	0	0	0	0	0	0	0	0	0	0	0	0	0	0	0	0	0	0	0	0
7	150	22500	0	0	0	0	0	0	0	0	0	0	0	0	0	0	0	0	0	0	0	0	0	0	0	0	0	0	0	0	0	0	0	0
8	175	30625	0	0	0	0	0	0	0	0	0	0	0	0	0	0	0	0	0	0	0	0	0	0	0	0	0	0	0	0	0	0	0	0
9	200	40000	0	0	0	0	0	0	0	0	0	0	0	0	0	0	0	0	0	0	0	0	0	0	0	0	0	0	0	0	0	0	0	0
10	225	50625	0	0	0	0	0	0	0	0	0	0	0	0	0	0	0	0	0	0	0	0	0	0	0	0	0	0	0	0	0	0	0	0
11	250	62500	0	0	0	0	0	0	0	0	0	0	0	0	0	0	0	0	0	0	0	0	0	0	0	0	0	0	0	0	0	0	0	0
12	275	75625	0	0	0	0	0	0	0	0	0	0	0	0	0	0	0	0	0	0	0	0	0	0	0	0	0	0	0	0	0	0	0	0
13	300	90000	0	0	0	0	0	0	0	0	0	0	0	0	0	0	0	0	0	0	0	0	0	0	0	0	0	0	0	0	0	0	0	0
14	325	105625	0	0	0	0	0	0	0	0	0	0	0	0	0	0	0	0	0	0	0	0	0	0	0	0	0	0	0	0	0	0	0	0
15	350	122500	0	0	0	0	0	0	0	0	0	0	0	0	0	0	0	0	0	0	0	0	0	0	0	0	0	0	0	0	0	0	0	0
16	375	140625	0	0	0	0	0	0	0	0	0	0	0	0	0	0	0	0	0	0	0	0	0	0	0	0	0	0	0	0	0	0	0	0
17	400	160000	0	0	0	0	0	0	0	0	0	0	0	0	0	0	0	0	0	0	0	0	0	0	0	0	0	0	0	0	0	0	0	0
18	425	180625	0	0	0	0	0	0	0	0	0	0	0	0	0	0	0	0	0	0	0	0	0	0	0	0	0	0	0	0	0	0	0	0
19	450	202500	0	0	0	0	0	0	0	0	0	0	0	0	0	0	0	0	0	0	0	0	0	0	0	0	0	0	0	0	0	0	0	0
20	475	225625	0	0	0	0	0	0	0	0	0	0	0	0	0	0	0	0	0	0	0	0	0	0	0	0	0	0	0	0	0	0	0	0
21	500	250000	0	0	0	0	0	0	0	0	0	0	0	0	0	0	0	0	0	0	0	0	0	0	0	0	0	0	0	0	0	0	0	0
	>500	99999999	0	0	0	0	0	0	0	0	0	0	0	0	0	0	0	0	0	0	0	0	0	0	0	0	0	0	0	0	0	0	0	0
		Particle Mass in g
