# Supplementary material for: Comparison of pyrolysis gas chromatography/mass spectrometry and hyperspectral FTIR imaging spectroscopy for the analysis of microplastics
Source: Anal Bioanal Chem. 2020 Oct 26;412(30):8283–98. doi: 10.1007/s00216-020-02979-w (PMC7680748; doi:10.1007/s00216-020-02979-w)
Supplement: Supplementary file 3 — (TAR 2.81 mb) [file 216_2020_2979_MOESM3_ESM.tar › TWW_Oldenburg1308VF.xlsx]

## Sheet: Input data
	fileID	c	p	Material	Assigned Area in micron²	Elongation	Diameter in micron	Minimum diameter in micron	Volume im mircon3	Weight		For Size Counting
1	E:/Veroeffentlichungen/Paperinpreparation/PyvsFTIR/pygcms/WWTP_Oldenburg_VNF_13082015_85x85_15er_pygcms.0_or.csv	1	1	polyethylene	294541	4.06883	1436.44	353.036	6.56181e+07	6.23372e-05		1
2	E:/Veroeffentlichungen/Paperinpreparation/PyvsFTIR/pygcms/WWTP_Oldenburg_VNF_13082015_85x85_15er_pygcms.0_or.csv	2	1	polyethylene	124702	2.18229	656.355	300.765	2.17615e+07	2.06734e-05		1
3	E:/Veroeffentlichungen/Paperinpreparation/PyvsFTIR/pygcms/WWTP_Oldenburg_VNF_13082015_85x85_15er_pygcms.0_or.csv	3	1	polyethylene	104872	3.01926	661.892	219.223	1.16589e+07	1.1076e-05		1
4	E:/Veroeffentlichungen/Paperinpreparation/PyvsFTIR/pygcms/WWTP_Oldenburg_VNF_13082015_85x85_15er_pygcms.0_or.csv	4	1	polyethylene	80782.8	1.21699	408.259	335.465	1.68395e+07	1.59975e-05		1
5	E:/Veroeffentlichungen/Paperinpreparation/PyvsFTIR/pygcms/WWTP_Oldenburg_VNF_13082015_85x85_15er_pygcms.0_or.csv	5	1	polyethylene	30293.6	1.11714	227.122	203.306	3.44077e+06	3.26873e-06		1
6	E:/Veroeffentlichungen/Paperinpreparation/PyvsFTIR/pygcms/WWTP_Oldenburg_VNF_13082015_85x85_15er_pygcms.0_or.csv	6	1	polyethylene	26765.4	1.75015	267.008	152.563	2.27781e+06	2.16392e-06		1
7	E:/Veroeffentlichungen/Paperinpreparation/PyvsFTIR/pygcms/WWTP_Oldenburg_VNF_13082015_85x85_15er_pygcms.0_or.csv	7	1	polyethylene	24575.5	4.58216	394.159	86.0203	1.06898e+06	1.01553e-06		1
8	E:/Veroeffentlichungen/Paperinpreparation/PyvsFTIR/pygcms/WWTP_Oldenburg_VNF_13082015_85x85_15er_pygcms.0_or.csv	8	1	polyethylene	18005.8	1.49749	187.834	125.432	1.08315e+06	1.02899e-06		1
9	E:/Veroeffentlichungen/Paperinpreparation/PyvsFTIR/pygcms/WWTP_Oldenburg_VNF_13082015_85x85_15er_pygcms.0_or.csv	9	1	polyethylene	17884.2	1.62732	244.906	150.497	2.03306e+06	1.93141e-06		1
10	E:/Veroeffentlichungen/Paperinpreparation/PyvsFTIR/pygcms/WWTP_Oldenburg_VNF_13082015_85x85_15er_pygcms.0_or.csv	10	1	polyethylene	15450.9	3.13882	250.067	79.6692	581748	5.52661e-07		1
11	E:/Veroeffentlichungen/Paperinpreparation/PyvsFTIR/pygcms/WWTP_Oldenburg_VNF_13082015_85x85_15er_pygcms.0_or.csv	11	1	polyethylene	13382.7	1.88758	212.166	112.401	982458	9.33335e-07		1
12	E:/Veroeffentlichungen/Paperinpreparation/PyvsFTIR/pygcms/WWTP_Oldenburg_VNF_13082015_85x85_15er_pygcms.0_or.csv	12	1	polyethylene	13261	1.1601	174.4	150.331	1.44458e+06	1.37235e-06		1
13	E:/Veroeffentlichungen/Paperinpreparation/PyvsFTIR/pygcms/WWTP_Oldenburg_VNF_13082015_85x85_15er_pygcms.0_or.csv	13	1	polyethylene	13261	3.20455	330.532	103.145	1.28885e+06	1.22441e-06		1
14	E:/Veroeffentlichungen/Paperinpreparation/PyvsFTIR/pygcms/WWTP_Oldenburg_VNF_13082015_85x85_15er_pygcms.0_or.csv	14	1	polyethylene	13139.4	4.16765	272.421	65.3655	426614	4.05283e-07		1
15	E:/Veroeffentlichungen/Paperinpreparation/PyvsFTIR/pygcms/WWTP_Oldenburg_VNF_13082015_85x85_15er_pygcms.0_or.csv	15	1	polyethylene	13017.7	1.6283	165.817	101.834	630255	5.98742e-07		1
16	E:/Veroeffentlichungen/Paperinpreparation/PyvsFTIR/pygcms/WWTP_Oldenburg_VNF_13082015_85x85_15er_pygcms.0_or.csv	16	1	polyethylene	11436.1	1.40189	156.766	111.825	718494	6.82569e-07		1
17	E:/Veroeffentlichungen/Paperinpreparation/PyvsFTIR/pygcms/WWTP_Oldenburg_VNF_13082015_85x85_15er_pygcms.0_or.csv	17	1	polyethylene	11192.8	2.34605	221.974	94.6162	728335	6.91918e-07		1
18	E:/Veroeffentlichungen/Paperinpreparation/PyvsFTIR/pygcms/WWTP_Oldenburg_VNF_13082015_85x85_15er_pygcms.0_or.csv	18	1	polyethylene	10584.5	2.68143	211.879	79.0174	484876	4.60632e-07		1
19	E:/Veroeffentlichungen/Paperinpreparation/PyvsFTIR/pygcms/WWTP_Oldenburg_VNF_13082015_85x85_15er_pygcms.0_or.csv	19	1	polyethylene	10462.8	2.40937	201.279	83.54	514853	4.8911e-07		1
20	E:/Veroeffentlichungen/Paperinpreparation/PyvsFTIR/pygcms/WWTP_Oldenburg_VNF_13082015_85x85_15er_pygcms.0_or.csv	20	1	polyethylene	8151.28	1.13585	148.393	130.646	928330	8.81913e-07		1
21	E:/Veroeffentlichungen/Paperinpreparation/PyvsFTIR/pygcms/WWTP_Oldenburg_VNF_13082015_85x85_15er_pygcms.0_or.csv	21	1	polyethylene	8029.62	1.10823	108.633	98.0241	382581	3.63452e-07		1
22	E:/Veroeffentlichungen/Paperinpreparation/PyvsFTIR/pygcms/WWTP_Oldenburg_VNF_13082015_85x85_15er_pygcms.0_or.csv	22	1	polyethylene	7907.96	1.42976	125.761	87.9595	356623	3.38792e-07		1
23	E:/Veroeffentlichungen/Paperinpreparation/PyvsFTIR/pygcms/WWTP_Oldenburg_VNF_13082015_85x85_15er_pygcms.0_or.csv	23	1	polyethylene	7177.99	1.68285	123.319	73.2799	242715	2.30579e-07		1
24	E:/Veroeffentlichungen/Paperinpreparation/PyvsFTIR/pygcms/WWTP_Oldenburg_VNF_13082015_85x85_15er_pygcms.0_or.csv	24	1	polyethylene	5474.74	1.59382	110.85	69.5498	196528	1.86702e-07		1
25	E:/Veroeffentlichungen/Paperinpreparation/PyvsFTIR/pygcms/WWTP_Oldenburg_VNF_13082015_85x85_15er_pygcms.0_or.csv	25	1	polyethylene	5231.42	1.51647	109.191	72.0035	207488	1.97113e-07		1
26	E:/Veroeffentlichungen/Paperinpreparation/PyvsFTIR/pygcms/WWTP_Oldenburg_VNF_13082015_85x85_15er_pygcms.0_or.csv	26	1	polyethylene	5109.76	2.63746	147.159	55.7956	167912	1.59517e-07		1
27	E:/Veroeffentlichungen/Paperinpreparation/PyvsFTIR/pygcms/WWTP_Oldenburg_VNF_13082015_85x85_15er_pygcms.0_or.csv	27	1	polyethylene	4988.1	1.29304	99.27	76.7727	214451	2.03729e-07		1
28	E:/Veroeffentlichungen/Paperinpreparation/PyvsFTIR/pygcms/WWTP_Oldenburg_VNF_13082015_85x85_15er_pygcms.0_or.csv	28	1	polyethylene	4744.78	2.3509	108.633	46.2091	85018.6	8.07677e-08		1
29	E:/Veroeffentlichungen/Paperinpreparation/PyvsFTIR/pygcms/WWTP_Oldenburg_VNF_13082015_85x85_15er_pygcms.0_or.csv	29	1	polyethylene	4623.11	2.5317	115.157	45.4858	87324.6	8.29584e-08		1
30	E:/Veroeffentlichungen/Paperinpreparation/PyvsFTIR/pygcms/WWTP_Oldenburg_VNF_13082015_85x85_15er_pygcms.0_or.csv	30	1	polyethylene	4258.13	2.05738	129.103	62.751	186326	1.7701e-07		1
31	E:/Veroeffentlichungen/Paperinpreparation/PyvsFTIR/pygcms/WWTP_Oldenburg_VNF_13082015_85x85_15er_pygcms.0_or.csv	31	1	polyethylene	4136.47	1.83318	88.9267	48.5096	76698.1	7.28632e-08		1
32	E:/Veroeffentlichungen/Paperinpreparation/PyvsFTIR/pygcms/WWTP_Oldenburg_VNF_13082015_85x85_15er_pygcms.0_or.csv	32	1	polyethylene	3893.15	1.70808	101.692	59.5356	132110	1.25504e-07		1
33	E:/Veroeffentlichungen/Paperinpreparation/PyvsFTIR/pygcms/WWTP_Oldenburg_VNF_13082015_85x85_15er_pygcms.0_or.csv	33	1	polyethylene	3649.83	3.39239	133.276	39.2868	75394.9	7.16252e-08		1
34	E:/Veroeffentlichungen/Paperinpreparation/PyvsFTIR/pygcms/WWTP_Oldenburg_VNF_13082015_85x85_15er_pygcms.0_or.csv	34	1	polyethylene	3649.83	2.93617	140.389	47.8136	117634	1.11752e-07		1
35	E:/Veroeffentlichungen/Paperinpreparation/PyvsFTIR/pygcms/WWTP_Oldenburg_VNF_13082015_85x85_15er_pygcms.0_or.csv	35	1	polyethylene	3406.51	1.83262	86.1471	47.0077	69770.9	6.62824e-08		1
36	E:/Veroeffentlichungen/Paperinpreparation/PyvsFTIR/pygcms/WWTP_Oldenburg_VNF_13082015_85x85_15er_pygcms.0_or.csv	36	1	polyethylene	3406.51	2.63931	115.157	43.6312	80349	7.63316e-08		1
37	E:/Veroeffentlichungen/Paperinpreparation/PyvsFTIR/pygcms/WWTP_Oldenburg_VNF_13082015_85x85_15er_pygcms.0_or.csv	37	1	polyethylene	3284.84	1.19388	70.6265	59.1572	90589.9	8.60604e-08		1
38	E:/Veroeffentlichungen/Paperinpreparation/PyvsFTIR/pygcms/WWTP_Oldenburg_VNF_13082015_85x85_15er_pygcms.0_or.csv	38	1	polyethylene	3163.18	1.06367	70.6265	66.3991	114127	1.08421e-07		1
39	E:/Veroeffentlichungen/Paperinpreparation/PyvsFTIR/pygcms/WWTP_Oldenburg_VNF_13082015_85x85_15er_pygcms.0_or.csv	39	1	polyethylene	3041.52	1.68012	73.9915	44.0395	52597.3	4.99675e-08		1
40	E:/Veroeffentlichungen/Paperinpreparation/PyvsFTIR/pygcms/WWTP_Oldenburg_VNF_13082015_85x85_15er_pygcms.0_or.csv	40	1	polyethylene	2919.86	2.06097	93.5927	45.412	70742.4	6.72053e-08		1
41	E:/Veroeffentlichungen/Paperinpreparation/PyvsFTIR/pygcms/WWTP_Oldenburg_VNF_13082015_85x85_15er_pygcms.0_or.csv	41	1	polyethylene	2676.54	3.65128	104.64	28.6584	31499	2.9924e-08		1
42	E:/Veroeffentlichungen/Paperinpreparation/PyvsFTIR/pygcms/WWTP_Oldenburg_VNF_13082015_85x85_15er_pygcms.0_or.csv	42	1	polyethylene	2676.54	1.82991	73.9915	40.4345	44338.7	4.21217e-08		1
43	E:/Veroeffentlichungen/Paperinpreparation/PyvsFTIR/pygcms/WWTP_Oldenburg_VNF_13082015_85x85_15er_pygcms.0_or.csv	43	1	polyethylene	2433.22	1.47954	64.3154	43.47	44544.2	4.2317e-08		1
44	E:/Veroeffentlichungen/Paperinpreparation/PyvsFTIR/pygcms/WWTP_Oldenburg_VNF_13082015_85x85_15er_pygcms.0_or.csv	44	1	polyethylene	2189.9	1.10005	49.3277	44.8411	36352.9	3.45353e-08		1
45	E:/Veroeffentlichungen/Paperinpreparation/PyvsFTIR/pygcms/WWTP_Oldenburg_VNF_13082015_85x85_15er_pygcms.0_or.csv	45	1	polyethylene	2068.24	2.23771	80.2996	35.8847	37899.1	3.60041e-08		1
46	E:/Veroeffentlichungen/Paperinpreparation/PyvsFTIR/pygcms/WWTP_Oldenburg_VNF_13082015_85x85_15er_pygcms.0_or.csv	46	1	polyethylene	1946.57	2.58761	69.7598	26.9592	18583	1.76539e-08		1
47	E:/Veroeffentlichungen/Paperinpreparation/PyvsFTIR/pygcms/WWTP_Oldenburg_VNF_13082015_85x85_15er_pygcms.0_or.csv	47	1	polyethylene	1946.57	1.13231	70.6265	62.3739	100709	9.5674e-08		1
48	E:/Veroeffentlichungen/Paperinpreparation/PyvsFTIR/pygcms/WWTP_Oldenburg_VNF_13082015_85x85_15er_pygcms.0_or.csv	48	1	polyethylene	1824.91	3.08549	79.5385	25.7782	19372.3	1.84036e-08		1
49	E:/Veroeffentlichungen/Paperinpreparation/PyvsFTIR/pygcms/WWTP_Oldenburg_VNF_13082015_85x85_15er_pygcms.0_or.csv	49	1	polyethylene	1824.91	1.53518	49.3277	32.1314	18665.8	1.77326e-08		1
50	E:/Veroeffentlichungen/Paperinpreparation/PyvsFTIR/pygcms/WWTP_Oldenburg_VNF_13082015_85x85_15er_pygcms.0_or.csv	50	1	polyethylene	1459.93	1.51958	45.4779	29.9278	14929.5	1.41831e-08		1
51	E:/Veroeffentlichungen/Paperinpreparation/PyvsFTIR/pygcms/WWTP_Oldenburg_VNF_13082015_85x85_15er_pygcms.0_or.csv	51	1	polyethylene	1338.27	1.66969	45.4779	27.2372	12365.8	1.17475e-08		1
52	E:/Veroeffentlichungen/Paperinpreparation/PyvsFTIR/pygcms/WWTP_Oldenburg_VNF_13082015_85x85_15er_pygcms.0_or.csv	52	1	polyethylene	1338.27	2.58673	55.15	21.3204	9188.22	8.72881e-09		1
53	E:/Veroeffentlichungen/Paperinpreparation/PyvsFTIR/pygcms/WWTP_Oldenburg_VNF_13082015_85x85_15er_pygcms.0_or.csv	53	1	polyethylene	973.287	1.6256	34.8799	21.4566	5885.64	5.59136e-09		1
54	E:/Veroeffentlichungen/Paperinpreparation/PyvsFTIR/pygcms/WWTP_Oldenburg_VNF_13082015_85x85_15er_pygcms.0_or.csv	54	1	polyethylene	851.626	1.80739	34.8799	19.2985	4761.22	4.52316e-09		1
55	E:/Veroeffentlichungen/Paperinpreparation/PyvsFTIR/pygcms/WWTP_Oldenburg_VNF_13082015_85x85_15er_pygcms.0_or.csv	55	1	polyethylene	851.626	2.85082	49.3277	17.3029	5412.86	5.14222e-09		1
56	E:/Veroeffentlichungen/Paperinpreparation/PyvsFTIR/pygcms/WWTP_Oldenburg_VNF_13082015_85x85_15er_pygcms.0_or.csv	56	1	polyethylene	851.626	1.08012	24.6638	22.8343	4713.37	4.4777e-09		1
57	E:/Veroeffentlichungen/Paperinpreparation/PyvsFTIR/pygcms/WWTP_Oldenburg_VNF_13082015_85x85_15er_pygcms.0_or.csv	57	1	polyethylene	729.965	1.14564	24.6638	21.5284	4189.66	3.98018e-09		1
58	E:/Veroeffentlichungen/Paperinpreparation/PyvsFTIR/pygcms/WWTP_Oldenburg_VNF_13082015_85x85_15er_pygcms.0_or.csv	58	1	polyethylene	729.965	2.49361	46.7963	18.7665	6040.51	5.73848e-09		1
59	E:/Veroeffentlichungen/Paperinpreparation/PyvsFTIR/pygcms/WWTP_Oldenburg_VNF_13082015_85x85_15er_pygcms.0_or.csv	59	1	polyethylene	729.965	2.03101	31.1976	15.3606	2697.95	2.56305e-09		1
60	E:/Veroeffentlichungen/Paperinpreparation/PyvsFTIR/pygcms/WWTP_Oldenburg_VNF_13082015_85x85_15er_pygcms.0_or.csv	60	1	polyethylene	729.965	2.03101	31.1976	15.3606	2697.95	2.56305e-09		1
61	E:/Veroeffentlichungen/Paperinpreparation/PyvsFTIR/pygcms/WWTP_Oldenburg_VNF_13082015_85x85_15er_pygcms.0_or.csv	61	1	polyethylene	608.304	1.73205	24.6638	14.2397	1832.98	1.74133e-09		1
62	E:/Veroeffentlichungen/Paperinpreparation/PyvsFTIR/pygcms/WWTP_Oldenburg_VNF_13082015_85x85_15er_pygcms.0_or.csv	62	1	polyethylene	608.304	8.27922	55.15	6.66126	896.922	8.52076e-10		1
63	E:/Veroeffentlichungen/Paperinpreparation/PyvsFTIR/pygcms/WWTP_Oldenburg_VNF_13082015_85x85_15er_pygcms.0_or.csv	63	1	polyethylene	608.304	2.88675	31.1976	10.8071	1335.49	1.26871e-09		1
64	E:/Veroeffentlichungen/Paperinpreparation/PyvsFTIR/pygcms/WWTP_Oldenburg_VNF_13082015_85x85_15er_pygcms.0_or.csv	64	1	polyethylene	486.644	1.63299	22.06	13.5089	1475.52	1.40174e-09		1
65	E:/Veroeffentlichungen/Paperinpreparation/PyvsFTIR/pygcms/WWTP_Oldenburg_VNF_13082015_85x85_15er_pygcms.0_or.csv	65	1	polyethylene	486.644	2.61803	24.6638	9.42074	802.283	7.62169e-10		1
66	E:/Veroeffentlichungen/Paperinpreparation/PyvsFTIR/pygcms/WWTP_Oldenburg_VNF_13082015_85x85_15er_pygcms.0_or.csv	66	1	polyethylene	486.644	2.61803	24.6638	9.42074	802.283	7.62169e-10		1
67	E:/Veroeffentlichungen/Paperinpreparation/PyvsFTIR/pygcms/WWTP_Oldenburg_VNF_13082015_85x85_15er_pygcms.0_or.csv	67	1	polyethylene	486.644	1	15.5988	15.5988	1391.13	1.32157e-09		1
68	E:/Veroeffentlichungen/Paperinpreparation/PyvsFTIR/pygcms/WWTP_Oldenburg_VNF_13082015_85x85_15er_pygcms.0_or.csv	68	1	polyethylene	486.644	2.61803	24.6638	9.42074	802.283	7.62169e-10		1
69	E:/Veroeffentlichungen/Paperinpreparation/PyvsFTIR/pygcms/WWTP_Oldenburg_VNF_13082015_85x85_15er_pygcms.0_or.csv	69	1	polyethylene	486.644	2.61803	24.6638	9.42074	802.283	7.62169e-10		1
70	E:/Veroeffentlichungen/Paperinpreparation/PyvsFTIR/pygcms/WWTP_Oldenburg_VNF_13082015_85x85_15er_pygcms.0_or.csv	70	1	polyethylene	486.644	2.44949	24.6638	10.069	916.488	8.70664e-10		1
71	E:/Veroeffentlichungen/Paperinpreparation/PyvsFTIR/pygcms/WWTP_Oldenburg_VNF_13082015_85x85_15er_pygcms.0_or.csv	71	1	polyethylene	486.644	5.82843	34.8799	5.98445	457.847	4.34955e-10		1
72	E:/Veroeffentlichungen/Paperinpreparation/PyvsFTIR/pygcms/WWTP_Oldenburg_VNF_13082015_85x85_15er_pygcms.0_or.csv	72	1	polyethylene	364.983	4.39107	24.6638	5.61682	285.192	2.70933e-10		1
73	E:/Veroeffentlichungen/Paperinpreparation/PyvsFTIR/pygcms/WWTP_Oldenburg_VNF_13082015_85x85_15er_pygcms.0_or.csv	73	1	polyethylene	364.983	1.73205	15.5988	9.00596	463.711	4.40525e-10		1
74	E:/Veroeffentlichungen/Paperinpreparation/PyvsFTIR/pygcms/WWTP_Oldenburg_VNF_13082015_85x85_15er_pygcms.0_or.csv	74	1	polyethylene	364.983	3	33.09	11.03	1475.52	1.40174e-09		1
75	E:/Veroeffentlichungen/Paperinpreparation/PyvsFTIR/pygcms/WWTP_Oldenburg_VNF_13082015_85x85_15er_pygcms.0_or.csv	75	1	polyethylene	364.983	4.39107	24.6638	5.61682	285.192	2.70933e-10		1
76	E:/Veroeffentlichungen/Paperinpreparation/PyvsFTIR/pygcms/WWTP_Oldenburg_VNF_13082015_85x85_15er_pygcms.0_or.csv	76	1	polyethylene	243.322	2	22.06	11.03	983.679	9.34495e-10		1
77	E:/Veroeffentlichungen/Paperinpreparation/PyvsFTIR/pygcms/WWTP_Oldenburg_VNF_13082015_85x85_15er_pygcms.0_or.csv	77	1	polyethylene	243.322	2	22.06	11.03	983.679	9.34495e-10		1
78	E:/Veroeffentlichungen/Paperinpreparation/PyvsFTIR/pygcms/WWTP_Oldenburg_VNF_13082015_85x85_15er_pygcms.0_or.csv	78	1	polyethylene	243.322	2	22.06	11.03	983.679	9.34495e-10		1
79	E:/Veroeffentlichungen/Paperinpreparation/PyvsFTIR/pygcms/WWTP_Oldenburg_VNF_13082015_85x85_15er_pygcms.0_or.csv	79	1	polyethylene	243.322	2	22.06	11.03	983.679	9.34495e-10		1
80	E:/Veroeffentlichungen/Paperinpreparation/PyvsFTIR/pygcms/WWTP_Oldenburg_VNF_13082015_85x85_15er_pygcms.0_or.csv	80	1	polyethylene	243.322	2	22.06	11.03	983.679	9.34495e-10		1
81	E:/Veroeffentlichungen/Paperinpreparation/PyvsFTIR/pygcms/WWTP_Oldenburg_VNF_13082015_85x85_15er_pygcms.0_or.csv	81	1	polyethylene	243.322	2	22.06	11.03	983.679	9.34495e-10		1
82	E:/Veroeffentlichungen/Paperinpreparation/PyvsFTIR/pygcms/WWTP_Oldenburg_VNF_13082015_85x85_15er_pygcms.0_or.csv	82	1	polyethylene	243.322	2	22.06	11.03	983.679	9.34495e-10		1
83	E:/Veroeffentlichungen/Paperinpreparation/PyvsFTIR/pygcms/WWTP_Oldenburg_VNF_13082015_85x85_15er_pygcms.0_or.csv	83	1	polyethylene	243.322	2	22.06	11.03	983.679	9.34495e-10		1
84	E:/Veroeffentlichungen/Paperinpreparation/PyvsFTIR/pygcms/WWTP_Oldenburg_VNF_13082015_85x85_15er_pygcms.0_or.csv	84	1	polyethylene	243.322	2	22.06	11.03	983.679	9.34495e-10		1
85	E:/Veroeffentlichungen/Paperinpreparation/PyvsFTIR/pygcms/WWTP_Oldenburg_VNF_13082015_85x85_15er_pygcms.0_or.csv	85	1	polyethylene	243.322	2	22.06	11.03	983.679	9.34495e-10		1
86	E:/Veroeffentlichungen/Paperinpreparation/PyvsFTIR/pygcms/WWTP_Oldenburg_VNF_13082015_85x85_15er_pygcms.0_or.csv	86	1	polyethylene	243.322	2	22.06	11.03	983.679	9.34495e-10		1
87	E:/Veroeffentlichungen/Paperinpreparation/PyvsFTIR/pygcms/WWTP_Oldenburg_VNF_13082015_85x85_15er_pygcms.0_or.csv	87	1	polyethylene	121.661	1	11.03	11.03	491.839	4.67247e-10		1
88	E:/Veroeffentlichungen/Paperinpreparation/PyvsFTIR/pygcms/WWTP_Oldenburg_VNF_13082015_85x85_15er_pygcms.0_or.csv	88	1	polyethylene	121.661	1	11.03	11.03	491.839	4.67247e-10		1
89	E:/Veroeffentlichungen/Paperinpreparation/PyvsFTIR/pygcms/WWTP_Oldenburg_VNF_13082015_85x85_15er_pygcms.0_or.csv	89	1	polyethylene	121.661	1	11.03	11.03	491.839	4.67247e-10		1
90	E:/Veroeffentlichungen/Paperinpreparation/PyvsFTIR/pygcms/WWTP_Oldenburg_VNF_13082015_85x85_15er_pygcms.0_or.csv	90	1	polyethylene	121.661	1	11.03	11.03	491.839	4.67247e-10		1
91	E:/Veroeffentlichungen/Paperinpreparation/PyvsFTIR/pygcms/WWTP_Oldenburg_VNF_13082015_85x85_15er_pygcms.0_or.csv	91	1	polyethylene	121.661	1	11.03	11.03	491.839	4.67247e-10		1
92	E:/Veroeffentlichungen/Paperinpreparation/PyvsFTIR/pygcms/WWTP_Oldenburg_VNF_13082015_85x85_15er_pygcms.0_or.csv	92	1	polyethylene	121.661	1	11.03	11.03	491.839	4.67247e-10		1
93	E:/Veroeffentlichungen/Paperinpreparation/PyvsFTIR/pygcms/WWTP_Oldenburg_VNF_13082015_85x85_15er_pygcms.0_or.csv	93	1	polyethylene	121.661	1	11.03	11.03	491.839	4.67247e-10		1
94	E:/Veroeffentlichungen/Paperinpreparation/PyvsFTIR/pygcms/WWTP_Oldenburg_VNF_13082015_85x85_15er_pygcms.0_or.csv	94	1	polyethylene	121.661	1	11.03	11.03	491.839	4.67247e-10		1
95	E:/Veroeffentlichungen/Paperinpreparation/PyvsFTIR/pygcms/WWTP_Oldenburg_VNF_13082015_85x85_15er_pygcms.0_or.csv	95	1	polyethylene	121.661	1	11.03	11.03	491.839	4.67247e-10		1
96	E:/Veroeffentlichungen/Paperinpreparation/PyvsFTIR/pygcms/WWTP_Oldenburg_VNF_13082015_85x85_15er_pygcms.0_or.csv	96	1	polyethylene	121.661	1	11.03	11.03	491.839	4.67247e-10		1
97	E:/Veroeffentlichungen/Paperinpreparation/PyvsFTIR/pygcms/WWTP_Oldenburg_VNF_13082015_85x85_15er_pygcms.0_or.csv	97	1	polyethylene	121.661	1	11.03	11.03	491.839	4.67247e-10		1
98	E:/Veroeffentlichungen/Paperinpreparation/PyvsFTIR/pygcms/WWTP_Oldenburg_VNF_13082015_85x85_15er_pygcms.0_or.csv	98	1	polyethylene	121.661	1	11.03	11.03	491.839	4.67247e-10		1
99	E:/Veroeffentlichungen/Paperinpreparation/PyvsFTIR/pygcms/WWTP_Oldenburg_VNF_13082015_85x85_15er_pygcms.0_or.csv	99	1	polyethylene	121.661	1	11.03	11.03	491.839	4.67247e-10		1
100	E:/Veroeffentlichungen/Paperinpreparation/PyvsFTIR/pygcms/WWTP_Oldenburg_VNF_13082015_85x85_15er_pygcms.0_or.csv	100	1	polyethylene	121.661	1	11.03	11.03	491.839	4.67247e-10		1
101	E:/Veroeffentlichungen/Paperinpreparation/PyvsFTIR/pygcms/WWTP_Oldenburg_VNF_13082015_85x85_15er_pygcms.0_or.csv	101	1	polyethylene	121.661	1	11.03	11.03	491.839	4.67247e-10		1
102	E:/Veroeffentlichungen/Paperinpreparation/PyvsFTIR/pygcms/WWTP_Oldenburg_VNF_13082015_85x85_15er_pygcms.0_or.csv	102	1	polyethylene	121.661	1	11.03	11.03	491.839	4.67247e-10		1
103	E:/Veroeffentlichungen/Paperinpreparation/PyvsFTIR/pygcms/WWTP_Oldenburg_VNF_13082015_85x85_15er_pygcms.0_or.csv	103	1	polyethylene	121.661	1	11.03	11.03	491.839	4.67247e-10		1
104	E:/Veroeffentlichungen/Paperinpreparation/PyvsFTIR/pygcms/WWTP_Oldenburg_VNF_13082015_85x85_15er_pygcms.0_or.csv	104	1	polyethylene	121.661	1	11.03	11.03	491.839	4.67247e-10		1
105	E:/Veroeffentlichungen/Paperinpreparation/PyvsFTIR/pygcms/WWTP_Oldenburg_VNF_13082015_85x85_15er_pygcms.0_or.csv	105	1	polyethylene	121.661	1	11.03	11.03	491.839	4.67247e-10		1
106	E:/Veroeffentlichungen/Paperinpreparation/PyvsFTIR/pygcms/WWTP_Oldenburg_VNF_13082015_85x85_15er_pygcms.0_or.csv	106	1	polyethylene	121.661	1	11.03	11.03	491.839	4.67247e-10		1
107	E:/Veroeffentlichungen/Paperinpreparation/PyvsFTIR/pygcms/WWTP_Oldenburg_VNF_13082015_85x85_15er_pygcms.0_or.csv	107	1	polyethylene	121.661	1	11.03	11.03	491.839	4.67247e-10		1
108	E:/Veroeffentlichungen/Paperinpreparation/PyvsFTIR/pygcms/WWTP_Oldenburg_VNF_13082015_85x85_15er_pygcms.0_or.csv	108	1	polyethylene	121.661	1	11.03	11.03	491.839	4.67247e-10		1
109	E:/Veroeffentlichungen/Paperinpreparation/PyvsFTIR/pygcms/WWTP_Oldenburg_VNF_13082015_85x85_15er_pygcms.0_or.csv	109	1	polyethylene	121.661	1	11.03	11.03	491.839	4.67247e-10		1
110	E:/Veroeffentlichungen/Paperinpreparation/PyvsFTIR/pygcms/WWTP_Oldenburg_VNF_13082015_85x85_15er_pygcms.0_or.csv	110	1	polyethylene	121.661	1	11.03	11.03	491.839	4.67247e-10		1
111	E:/Veroeffentlichungen/Paperinpreparation/PyvsFTIR/pygcms/WWTP_Oldenburg_VNF_13082015_85x85_15er_pygcms.0_or.csv	111	1	polyethylene	121.661	1	11.03	11.03	491.839	4.67247e-10		1
112	E:/Veroeffentlichungen/Paperinpreparation/PyvsFTIR/pygcms/WWTP_Oldenburg_VNF_13082015_85x85_15er_pygcms.0_or.csv	112	1	polyethylene	121.661	1	11.03	11.03	491.839	4.67247e-10		1
113	E:/Veroeffentlichungen/Paperinpreparation/PyvsFTIR/pygcms/WWTP_Oldenburg_VNF_13082015_85x85_15er_pygcms.0_or.csv	113	1	polyethylene	121.661	1	11.03	11.03	491.839	4.67247e-10		1
114	E:/Veroeffentlichungen/Paperinpreparation/PyvsFTIR/pygcms/WWTP_Oldenburg_VNF_13082015_85x85_15er_pygcms.0_or.csv	114	1	polyethylene	121.661	1	11.03	11.03	491.839	4.67247e-10		1
115	E:/Veroeffentlichungen/Paperinpreparation/PyvsFTIR/pygcms/WWTP_Oldenburg_VNF_13082015_85x85_15er_pygcms.0_or.csv	115	1	polyethylene	121.661	1	11.03	11.03	491.839	4.67247e-10		1
116	E:/Veroeffentlichungen/Paperinpreparation/PyvsFTIR/pygcms/WWTP_Oldenburg_VNF_13082015_85x85_15er_pygcms.0_or.csv	116	1	polyethylene	121.661	1	11.03	11.03	491.839	4.67247e-10		1
117	E:/Veroeffentlichungen/Paperinpreparation/PyvsFTIR/pygcms/WWTP_Oldenburg_VNF_13082015_85x85_15er_pygcms.0_or.csv	117	1	polyethylene	121.661	1	11.03	11.03	491.839	4.67247e-10		1
118	E:/Veroeffentlichungen/Paperinpreparation/PyvsFTIR/pygcms/WWTP_Oldenburg_VNF_13082015_85x85_15er_pygcms.0_or.csv	118	1	polyethylene	121.661	1	11.03	11.03	491.839	4.67247e-10		1
119	E:/Veroeffentlichungen/Paperinpreparation/PyvsFTIR/pygcms/WWTP_Oldenburg_VNF_13082015_85x85_15er_pygcms.0_or.csv	119	1	polyethylene	121.661	1	11.03	11.03	491.839	4.67247e-10		1
120	E:/Veroeffentlichungen/Paperinpreparation/PyvsFTIR/pygcms/WWTP_Oldenburg_VNF_13082015_85x85_15er_pygcms.0_or.csv	120	1	polyethylene	121.661	1	11.03	11.03	491.839	4.67247e-10		1
121	E:/Veroeffentlichungen/Paperinpreparation/PyvsFTIR/pygcms/WWTP_Oldenburg_VNF_13082015_85x85_15er_pygcms.0_or.csv	121	1	polyethylene	121.661	1	11.03	11.03	491.839	4.67247e-10		1
122	E:/Veroeffentlichungen/Paperinpreparation/PyvsFTIR/pygcms/WWTP_Oldenburg_VNF_13082015_85x85_15er_pygcms.0_or.csv	122	1	polyethylene	121.661	1	11.03	11.03	491.839	4.67247e-10		1
123	E:/Veroeffentlichungen/Paperinpreparation/PyvsFTIR/pygcms/WWTP_Oldenburg_VNF_13082015_85x85_15er_pygcms.0_or.csv	123	1	polyethylene	121.661	1	11.03	11.03	491.839	4.67247e-10		1
124	E:/Veroeffentlichungen/Paperinpreparation/PyvsFTIR/pygcms/WWTP_Oldenburg_VNF_13082015_85x85_15er_pygcms.0_or.csv	124	1	polyethylene	121.661	1	11.03	11.03	491.839	4.67247e-10		1
125	E:/Veroeffentlichungen/Paperinpreparation/PyvsFTIR/pygcms/WWTP_Oldenburg_VNF_13082015_85x85_15er_pygcms.0_or.csv	125	1	polyethylene	121.661	1	11.03	11.03	491.839	4.67247e-10		1
126	E:/Veroeffentlichungen/Paperinpreparation/PyvsFTIR/pygcms/WWTP_Oldenburg_VNF_13082015_85x85_15er_pygcms.0_or.csv	126	1	polyethylene	121.661	1	11.03	11.03	491.839	4.67247e-10		1
127	E:/Veroeffentlichungen/Paperinpreparation/PyvsFTIR/pygcms/WWTP_Oldenburg_VNF_13082015_85x85_15er_pygcms.0_or.csv	127	1	polyethylene	121.661	1	11.03	11.03	491.839	4.67247e-10		1
128	E:/Veroeffentlichungen/Paperinpreparation/PyvsFTIR/pygcms/WWTP_Oldenburg_VNF_13082015_85x85_15er_pygcms.0_or.csv	128	1	polyethylene	121.661	1	11.03	11.03	491.839	4.67247e-10		1
129	E:/Veroeffentlichungen/Paperinpreparation/PyvsFTIR/pygcms/WWTP_Oldenburg_VNF_13082015_85x85_15er_pygcms.0_or.csv	129	1	polyethylene	121.661	1	11.03	11.03	491.839	4.67247e-10		1
130	E:/Veroeffentlichungen/Paperinpreparation/PyvsFTIR/pygcms/WWTP_Oldenburg_VNF_13082015_85x85_15er_pygcms.0_or.csv	130	1	polyethylene	121.661	1	11.03	11.03	491.839	4.67247e-10		1
131	E:/Veroeffentlichungen/Paperinpreparation/PyvsFTIR/pygcms/WWTP_Oldenburg_VNF_13082015_85x85_15er_pygcms.0_or.csv	131	1	polyethylene	121.661	1	11.03	11.03	491.839	4.67247e-10		1
132	E:/Veroeffentlichungen/Paperinpreparation/PyvsFTIR/pygcms/WWTP_Oldenburg_VNF_13082015_85x85_15er_pygcms.0_or.csv	132	1	polyethylene	121.661	1	11.03	11.03	491.839	4.67247e-10		1
133	E:/Veroeffentlichungen/Paperinpreparation/PyvsFTIR/pygcms/WWTP_Oldenburg_VNF_13082015_85x85_15er_pygcms.0_or.csv	133	1	polyethylene	121.661	1	11.03	11.03	491.839	4.67247e-10		1
134	E:/Veroeffentlichungen/Paperinpreparation/PyvsFTIR/pygcms/WWTP_Oldenburg_VNF_13082015_85x85_15er_pygcms.0_or.csv	134	1	polyethylene	121.661	1	11.03	11.03	491.839	4.67247e-10		1
135	E:/Veroeffentlichungen/Paperinpreparation/PyvsFTIR/pygcms/WWTP_Oldenburg_VNF_13082015_85x85_15er_pygcms.0_or.csv	135	1	polyethylene	121.661	1	11.03	11.03	491.839	4.67247e-10		1
136	E:/Veroeffentlichungen/Paperinpreparation/PyvsFTIR/pygcms/WWTP_Oldenburg_VNF_13082015_85x85_15er_pygcms.0_or.csv	136	1	polyethylene	121.661	1	11.03	11.03	491.839	4.67247e-10		1
137	E:/Veroeffentlichungen/Paperinpreparation/PyvsFTIR/pygcms/WWTP_Oldenburg_VNF_13082015_85x85_15er_pygcms.0_or.csv	137	1	polyethylene	121.661	1	11.03	11.03	491.839	4.67247e-10		1
138	E:/Veroeffentlichungen/Paperinpreparation/PyvsFTIR/pygcms/WWTP_Oldenburg_VNF_13082015_85x85_15er_pygcms.0_or.csv	138	1	polyethylene	121.661	1	11.03	11.03	491.839	4.67247e-10		1
139	E:/Veroeffentlichungen/Paperinpreparation/PyvsFTIR/pygcms/WWTP_Oldenburg_VNF_13082015_85x85_15er_pygcms.0_or.csv	139	1	polyethylene	121.661	1	11.03	11.03	491.839	4.67247e-10		1
140	E:/Veroeffentlichungen/Paperinpreparation/PyvsFTIR/pygcms/WWTP_Oldenburg_VNF_13082015_85x85_15er_pygcms.0_or.csv	140	1	polyethylene	121.661	1	11.03	11.03	491.839	4.67247e-10		1
141	E:/Veroeffentlichungen/Paperinpreparation/PyvsFTIR/pygcms/WWTP_Oldenburg_VNF_13082015_85x85_15er_pygcms.0_or.csv	141	1	polyethylene	121.661	1	11.03	11.03	491.839	4.67247e-10		1
142	E:/Veroeffentlichungen/Paperinpreparation/PyvsFTIR/pygcms/WWTP_Oldenburg_VNF_13082015_85x85_15er_pygcms.0_or.csv	142	1	polyethylene	121.661	1	11.03	11.03	491.839	4.67247e-10		1
143	E:/Veroeffentlichungen/Paperinpreparation/PyvsFTIR/pygcms/WWTP_Oldenburg_VNF_13082015_85x85_15er_pygcms.0_or.csv	143	1	polyethylene	121.661	1	11.03	11.03	491.839	4.67247e-10		1
144	E:/Veroeffentlichungen/Paperinpreparation/PyvsFTIR/pygcms/WWTP_Oldenburg_VNF_13082015_85x85_15er_pygcms.0_or.csv	144	1	polyethylene	121.661	1	11.03	11.03	491.839	4.67247e-10		1
145	E:/Veroeffentlichungen/Paperinpreparation/PyvsFTIR/pygcms/WWTP_Oldenburg_VNF_13082015_85x85_15er_pygcms.0_or.csv	145	1	polyethylene	121.661	1	11.03	11.03	491.839	4.67247e-10		1
146	E:/Veroeffentlichungen/Paperinpreparation/PyvsFTIR/pygcms/WWTP_Oldenburg_VNF_13082015_85x85_15er_pygcms.0_or.csv	146	1	polyethylene	121.661	1	11.03	11.03	491.839	4.67247e-10		1
147	E:/Veroeffentlichungen/Paperinpreparation/PyvsFTIR/pygcms/WWTP_Oldenburg_VNF_13082015_85x85_15er_pygcms.0_or.csv	147	1	polyethylene	121.661	1	11.03	11.03	491.839	4.67247e-10		1
148	E:/Veroeffentlichungen/Paperinpreparation/PyvsFTIR/pygcms/WWTP_Oldenburg_VNF_13082015_85x85_15er_pygcms.0_or.csv	148	1	polyethylene	121.661	1	11.03	11.03	491.839	4.67247e-10		1
149	E:/Veroeffentlichungen/Paperinpreparation/PyvsFTIR/pygcms/WWTP_Oldenburg_VNF_13082015_85x85_15er_pygcms.0_or.csv	149	1	polyethylene	121.661	1	11.03	11.03	491.839	4.67247e-10		1
150	E:/Veroeffentlichungen/Paperinpreparation/PyvsFTIR/pygcms/WWTP_Oldenburg_VNF_13082015_85x85_15er_pygcms.0_or.csv	150	1	polyethylene	121.661	1	11.03	11.03	491.839	4.67247e-10		1
151	E:/Veroeffentlichungen/Paperinpreparation/PyvsFTIR/pygcms/WWTP_Oldenburg_VNF_13082015_85x85_15er_pygcms.0_or.csv	151	1	polyethylene	121.661	1	11.03	11.03	491.839	4.67247e-10		1
152	E:/Veroeffentlichungen/Paperinpreparation/PyvsFTIR/pygcms/WWTP_Oldenburg_VNF_13082015_85x85_15er_pygcms.0_or.csv	152	1	polyethylene	121.661	1	11.03	11.03	491.839	4.67247e-10		1
153	E:/Veroeffentlichungen/Paperinpreparation/PyvsFTIR/pygcms/WWTP_Oldenburg_VNF_13082015_85x85_15er_pygcms.0_or.csv	153	1	polyethylene	121.661	1	11.03	11.03	491.839	4.67247e-10		1
154	E:/Veroeffentlichungen/Paperinpreparation/PyvsFTIR/pygcms/WWTP_Oldenburg_VNF_13082015_85x85_15er_pygcms.0_or.csv	154	1	polyethylene	121.661	1	11.03	11.03	491.839	4.67247e-10		1
155	E:/Veroeffentlichungen/Paperinpreparation/PyvsFTIR/pygcms/WWTP_Oldenburg_VNF_13082015_85x85_15er_pygcms.0_or.csv	155	1	polyethylene	121.661	1	11.03	11.03	491.839	4.67247e-10		1
156	E:/Veroeffentlichungen/Paperinpreparation/PyvsFTIR/pygcms/WWTP_Oldenburg_VNF_13082015_85x85_15er_pygcms.0_or.csv	156	1	polyethylene	121.661	1	11.03	11.03	491.839	4.67247e-10		1
1	E:/Veroeffentlichungen/Paperinpreparation/PyvsFTIR/pygcms/WWTP_Oldenburg_VNF_13082015_85x85_15er_pygcms.0_or.csv	1	2	polyetyhlene oxidized	364.983	4.39107	24.6638	5.61682	285.192	2.65229e-10		1
2	E:/Veroeffentlichungen/Paperinpreparation/PyvsFTIR/pygcms/WWTP_Oldenburg_VNF_13082015_85x85_15er_pygcms.0_or.csv	2	2	polyetyhlene oxidized	243.322	2	22.06	11.03	983.679	9.14821e-10		1
3	E:/Veroeffentlichungen/Paperinpreparation/PyvsFTIR/pygcms/WWTP_Oldenburg_VNF_13082015_85x85_15er_pygcms.0_or.csv	3	2	polyetyhlene oxidized	243.322	2	22.06	11.03	983.679	9.14821e-10		1
4	E:/Veroeffentlichungen/Paperinpreparation/PyvsFTIR/pygcms/WWTP_Oldenburg_VNF_13082015_85x85_15er_pygcms.0_or.csv	4	2	polyetyhlene oxidized	121.661	1	11.03	11.03	491.839	4.57411e-10		1
5	E:/Veroeffentlichungen/Paperinpreparation/PyvsFTIR/pygcms/WWTP_Oldenburg_VNF_13082015_85x85_15er_pygcms.0_or.csv	5	2	polyetyhlene oxidized	121.661	1	11.03	11.03	491.839	4.57411e-10		1
6	E:/Veroeffentlichungen/Paperinpreparation/PyvsFTIR/pygcms/WWTP_Oldenburg_VNF_13082015_85x85_15er_pygcms.0_or.csv	6	2	polyetyhlene oxidized	121.661	1	11.03	11.03	491.839	4.57411e-10		1
7	E:/Veroeffentlichungen/Paperinpreparation/PyvsFTIR/pygcms/WWTP_Oldenburg_VNF_13082015_85x85_15er_pygcms.0_or.csv	7	2	polyetyhlene oxidized	121.661	1	11.03	11.03	491.839	4.57411e-10		1
8	E:/Veroeffentlichungen/Paperinpreparation/PyvsFTIR/pygcms/WWTP_Oldenburg_VNF_13082015_85x85_15er_pygcms.0_or.csv	8	2	polyetyhlene oxidized	121.661	1	11.03	11.03	491.839	4.57411e-10		1
9	E:/Veroeffentlichungen/Paperinpreparation/PyvsFTIR/pygcms/WWTP_Oldenburg_VNF_13082015_85x85_15er_pygcms.0_or.csv	9	2	polyetyhlene oxidized	121.661	1	11.03	11.03	491.839	4.57411e-10		1
10	E:/Veroeffentlichungen/Paperinpreparation/PyvsFTIR/pygcms/WWTP_Oldenburg_VNF_13082015_85x85_15er_pygcms.0_or.csv	10	2	polyetyhlene oxidized	121.661	1	11.03	11.03	491.839	4.57411e-10		1
11	E:/Veroeffentlichungen/Paperinpreparation/PyvsFTIR/pygcms/WWTP_Oldenburg_VNF_13082015_85x85_15er_pygcms.0_or.csv	11	2	polyetyhlene oxidized	121.661	1	11.03	11.03	491.839	4.57411e-10		1
12	E:/Veroeffentlichungen/Paperinpreparation/PyvsFTIR/pygcms/WWTP_Oldenburg_VNF_13082015_85x85_15er_pygcms.0_or.csv	12	2	polyetyhlene oxidized	121.661	1	11.03	11.03	491.839	4.57411e-10		1
1	E:/Veroeffentlichungen/Paperinpreparation/PyvsFTIR/pygcms/WWTP_Oldenburg_VNF_13082015_85x85_15er_pygcms.0_or.csv	1	3	polyethylene, chlorinated	1581.59	2.50674	64.3154	25.6569	15517.5	1.80003e-08		1
2	E:/Veroeffentlichungen/Paperinpreparation/PyvsFTIR/pygcms/WWTP_Oldenburg_VNF_13082015_85x85_15er_pygcms.0_or.csv	2	3	polyethylene, chlorinated	1338.27	3.09479	64.3154	20.7818	10180.8	1.18097e-08		1
3	E:/Veroeffentlichungen/Paperinpreparation/PyvsFTIR/pygcms/WWTP_Oldenburg_VNF_13082015_85x85_15er_pygcms.0_or.csv	3	3	polyethylene, chlorinated	608.304	2.61803	33.09	12.6393	1937.48	2.24747e-09		1
4	E:/Veroeffentlichungen/Paperinpreparation/PyvsFTIR/pygcms/WWTP_Oldenburg_VNF_13082015_85x85_15er_pygcms.0_or.csv	4	3	polyethylene, chlorinated	608.304	2.88675	31.1976	10.8071	1335.49	1.54916e-09		1
5	E:/Veroeffentlichungen/Paperinpreparation/PyvsFTIR/pygcms/WWTP_Oldenburg_VNF_13082015_85x85_15er_pygcms.0_or.csv	5	3	polyethylene, chlorinated	608.304	2.88675	31.1976	10.8071	1335.49	1.54916e-09		1
6	E:/Veroeffentlichungen/Paperinpreparation/PyvsFTIR/pygcms/WWTP_Oldenburg_VNF_13082015_85x85_15er_pygcms.0_or.csv	6	3	polyethylene, chlorinated	486.644	6.8541	39.7692	5.80225	490.724	5.6924e-10		1
7	E:/Veroeffentlichungen/Paperinpreparation/PyvsFTIR/pygcms/WWTP_Oldenburg_VNF_13082015_85x85_15er_pygcms.0_or.csv	7	3	polyethylene, chlorinated	486.644	6.8541	39.7692	5.80225	490.724	5.6924e-10		1
8	E:/Veroeffentlichungen/Paperinpreparation/PyvsFTIR/pygcms/WWTP_Oldenburg_VNF_13082015_85x85_15er_pygcms.0_or.csv	8	3	polyethylene, chlorinated	364.983	3	33.09	11.03	1475.52	1.7116e-09		1
9	E:/Veroeffentlichungen/Paperinpreparation/PyvsFTIR/pygcms/WWTP_Oldenburg_VNF_13082015_85x85_15er_pygcms.0_or.csv	9	3	polyethylene, chlorinated	364.983	1.73205	15.5988	9.00596	463.711	5.37904e-10		1
10	E:/Veroeffentlichungen/Paperinpreparation/PyvsFTIR/pygcms/WWTP_Oldenburg_VNF_13082015_85x85_15er_pygcms.0_or.csv	10	3	polyethylene, chlorinated	364.983	1.73205	15.5988	9.00596	463.711	5.37904e-10		1
11	E:/Veroeffentlichungen/Paperinpreparation/PyvsFTIR/pygcms/WWTP_Oldenburg_VNF_13082015_85x85_15er_pygcms.0_or.csv	11	3	polyethylene, chlorinated	243.322	2	22.06	11.03	983.679	1.14107e-09		1
12	E:/Veroeffentlichungen/Paperinpreparation/PyvsFTIR/pygcms/WWTP_Oldenburg_VNF_13082015_85x85_15er_pygcms.0_or.csv	12	3	polyethylene, chlorinated	243.322	2	22.06	11.03	983.679	1.14107e-09		1
13	E:/Veroeffentlichungen/Paperinpreparation/PyvsFTIR/pygcms/WWTP_Oldenburg_VNF_13082015_85x85_15er_pygcms.0_or.csv	13	3	polyethylene, chlorinated	243.322	2	22.06	11.03	983.679	1.14107e-09		1
14	E:/Veroeffentlichungen/Paperinpreparation/PyvsFTIR/pygcms/WWTP_Oldenburg_VNF_13082015_85x85_15er_pygcms.0_or.csv	14	3	polyethylene, chlorinated	243.322	2	22.06	11.03	983.679	1.14107e-09		1
15	E:/Veroeffentlichungen/Paperinpreparation/PyvsFTIR/pygcms/WWTP_Oldenburg_VNF_13082015_85x85_15er_pygcms.0_or.csv	15	3	polyethylene, chlorinated	243.322	2	22.06	11.03	983.679	1.14107e-09		1
16	E:/Veroeffentlichungen/Paperinpreparation/PyvsFTIR/pygcms/WWTP_Oldenburg_VNF_13082015_85x85_15er_pygcms.0_or.csv	16	3	polyethylene, chlorinated	243.322	2	22.06	11.03	983.679	1.14107e-09		1
17	E:/Veroeffentlichungen/Paperinpreparation/PyvsFTIR/pygcms/WWTP_Oldenburg_VNF_13082015_85x85_15er_pygcms.0_or.csv	17	3	polyethylene, chlorinated	121.661	1	11.03	11.03	491.839	5.70534e-10		1
18	E:/Veroeffentlichungen/Paperinpreparation/PyvsFTIR/pygcms/WWTP_Oldenburg_VNF_13082015_85x85_15er_pygcms.0_or.csv	18	3	polyethylene, chlorinated	121.661	1	11.03	11.03	491.839	5.70534e-10		1
19	E:/Veroeffentlichungen/Paperinpreparation/PyvsFTIR/pygcms/WWTP_Oldenburg_VNF_13082015_85x85_15er_pygcms.0_or.csv	19	3	polyethylene, chlorinated	121.661	1	11.03	11.03	491.839	5.70534e-10		1
20	E:/Veroeffentlichungen/Paperinpreparation/PyvsFTIR/pygcms/WWTP_Oldenburg_VNF_13082015_85x85_15er_pygcms.0_or.csv	20	3	polyethylene, chlorinated	121.661	1	11.03	11.03	491.839	5.70534e-10		1
21	E:/Veroeffentlichungen/Paperinpreparation/PyvsFTIR/pygcms/WWTP_Oldenburg_VNF_13082015_85x85_15er_pygcms.0_or.csv	21	3	polyethylene, chlorinated	121.661	1	11.03	11.03	491.839	5.70534e-10		1
22	E:/Veroeffentlichungen/Paperinpreparation/PyvsFTIR/pygcms/WWTP_Oldenburg_VNF_13082015_85x85_15er_pygcms.0_or.csv	22	3	polyethylene, chlorinated	121.661	1	11.03	11.03	491.839	5.70534e-10		1
23	E:/Veroeffentlichungen/Paperinpreparation/PyvsFTIR/pygcms/WWTP_Oldenburg_VNF_13082015_85x85_15er_pygcms.0_or.csv	23	3	polyethylene, chlorinated	121.661	1	11.03	11.03	491.839	5.70534e-10		1
24	E:/Veroeffentlichungen/Paperinpreparation/PyvsFTIR/pygcms/WWTP_Oldenburg_VNF_13082015_85x85_15er_pygcms.0_or.csv	24	3	polyethylene, chlorinated	121.661	1	11.03	11.03	491.839	5.70534e-10		1
25	E:/Veroeffentlichungen/Paperinpreparation/PyvsFTIR/pygcms/WWTP_Oldenburg_VNF_13082015_85x85_15er_pygcms.0_or.csv	25	3	polyethylene, chlorinated	121.661	1	11.03	11.03	491.839	5.70534e-10		1
26	E:/Veroeffentlichungen/Paperinpreparation/PyvsFTIR/pygcms/WWTP_Oldenburg_VNF_13082015_85x85_15er_pygcms.0_or.csv	26	3	polyethylene, chlorinated	121.661	1	11.03	11.03	491.839	5.70534e-10		1
27	E:/Veroeffentlichungen/Paperinpreparation/PyvsFTIR/pygcms/WWTP_Oldenburg_VNF_13082015_85x85_15er_pygcms.0_or.csv	27	3	polyethylene, chlorinated	121.661	1	11.03	11.03	491.839	5.70534e-10		1
28	E:/Veroeffentlichungen/Paperinpreparation/PyvsFTIR/pygcms/WWTP_Oldenburg_VNF_13082015_85x85_15er_pygcms.0_or.csv	28	3	polyethylene, chlorinated	121.661	1	11.03	11.03	491.839	5.70534e-10		1
29	E:/Veroeffentlichungen/Paperinpreparation/PyvsFTIR/pygcms/WWTP_Oldenburg_VNF_13082015_85x85_15er_pygcms.0_or.csv	29	3	polyethylene, chlorinated	121.661	1	11.03	11.03	491.839	5.70534e-10		1
30	E:/Veroeffentlichungen/Paperinpreparation/PyvsFTIR/pygcms/WWTP_Oldenburg_VNF_13082015_85x85_15er_pygcms.0_or.csv	30	3	polyethylene, chlorinated	121.661	1	11.03	11.03	491.839	5.70534e-10		1
31	E:/Veroeffentlichungen/Paperinpreparation/PyvsFTIR/pygcms/WWTP_Oldenburg_VNF_13082015_85x85_15er_pygcms.0_or.csv	31	3	polyethylene, chlorinated	121.661	1	11.03	11.03	491.839	5.70534e-10		1
32	E:/Veroeffentlichungen/Paperinpreparation/PyvsFTIR/pygcms/WWTP_Oldenburg_VNF_13082015_85x85_15er_pygcms.0_or.csv	32	3	polyethylene, chlorinated	121.661	1	11.03	11.03	491.839	5.70534e-10		1
33	E:/Veroeffentlichungen/Paperinpreparation/PyvsFTIR/pygcms/WWTP_Oldenburg_VNF_13082015_85x85_15er_pygcms.0_or.csv	33	3	polyethylene, chlorinated	121.661	1	11.03	11.03	491.839	5.70534e-10		1
34	E:/Veroeffentlichungen/Paperinpreparation/PyvsFTIR/pygcms/WWTP_Oldenburg_VNF_13082015_85x85_15er_pygcms.0_or.csv	34	3	polyethylene, chlorinated	121.661	1	11.03	11.03	491.839	5.70534e-10		1
35	E:/Veroeffentlichungen/Paperinpreparation/PyvsFTIR/pygcms/WWTP_Oldenburg_VNF_13082015_85x85_15er_pygcms.0_or.csv	35	3	polyethylene, chlorinated	121.661	1	11.03	11.03	491.839	5.70534e-10		1
36	E:/Veroeffentlichungen/Paperinpreparation/PyvsFTIR/pygcms/WWTP_Oldenburg_VNF_13082015_85x85_15er_pygcms.0_or.csv	36	3	polyethylene, chlorinated	121.661	1	11.03	11.03	491.839	5.70534e-10		1
37	E:/Veroeffentlichungen/Paperinpreparation/PyvsFTIR/pygcms/WWTP_Oldenburg_VNF_13082015_85x85_15er_pygcms.0_or.csv	37	3	polyethylene, chlorinated	121.661	1	11.03	11.03	491.839	5.70534e-10		1
38	E:/Veroeffentlichungen/Paperinpreparation/PyvsFTIR/pygcms/WWTP_Oldenburg_VNF_13082015_85x85_15er_pygcms.0_or.csv	38	3	polyethylene, chlorinated	121.661	1	11.03	11.03	491.839	5.70534e-10		1
39	E:/Veroeffentlichungen/Paperinpreparation/PyvsFTIR/pygcms/WWTP_Oldenburg_VNF_13082015_85x85_15er_pygcms.0_or.csv	39	3	polyethylene, chlorinated	121.661	1	11.03	11.03	491.839	5.70534e-10		1
40	E:/Veroeffentlichungen/Paperinpreparation/PyvsFTIR/pygcms/WWTP_Oldenburg_VNF_13082015_85x85_15er_pygcms.0_or.csv	40	3	polyethylene, chlorinated	121.661	1	11.03	11.03	491.839	5.70534e-10		1
41	E:/Veroeffentlichungen/Paperinpreparation/PyvsFTIR/pygcms/WWTP_Oldenburg_VNF_13082015_85x85_15er_pygcms.0_or.csv	41	3	polyethylene, chlorinated	121.661	1	11.03	11.03	491.839	5.70534e-10		1
42	E:/Veroeffentlichungen/Paperinpreparation/PyvsFTIR/pygcms/WWTP_Oldenburg_VNF_13082015_85x85_15er_pygcms.0_or.csv	42	3	polyethylene, chlorinated	121.661	1	11.03	11.03	491.839	5.70534e-10		1
43	E:/Veroeffentlichungen/Paperinpreparation/PyvsFTIR/pygcms/WWTP_Oldenburg_VNF_13082015_85x85_15er_pygcms.0_or.csv	43	3	polyethylene, chlorinated	121.661	1	11.03	11.03	491.839	5.70534e-10		1
44	E:/Veroeffentlichungen/Paperinpreparation/PyvsFTIR/pygcms/WWTP_Oldenburg_VNF_13082015_85x85_15er_pygcms.0_or.csv	44	3	polyethylene, chlorinated	121.661	1	11.03	11.03	491.839	5.70534e-10		1
45	E:/Veroeffentlichungen/Paperinpreparation/PyvsFTIR/pygcms/WWTP_Oldenburg_VNF_13082015_85x85_15er_pygcms.0_or.csv	45	3	polyethylene, chlorinated	121.661	1	11.03	11.03	491.839	5.70534e-10		1
46	E:/Veroeffentlichungen/Paperinpreparation/PyvsFTIR/pygcms/WWTP_Oldenburg_VNF_13082015_85x85_15er_pygcms.0_or.csv	46	3	polyethylene, chlorinated	121.661	1	11.03	11.03	491.839	5.70534e-10		1
47	E:/Veroeffentlichungen/Paperinpreparation/PyvsFTIR/pygcms/WWTP_Oldenburg_VNF_13082015_85x85_15er_pygcms.0_or.csv	47	3	polyethylene, chlorinated	121.661	1	11.03	11.03	491.839	5.70534e-10		1
48	E:/Veroeffentlichungen/Paperinpreparation/PyvsFTIR/pygcms/WWTP_Oldenburg_VNF_13082015_85x85_15er_pygcms.0_or.csv	48	3	polyethylene, chlorinated	121.661	1	11.03	11.03	491.839	5.70534e-10		1
49	E:/Veroeffentlichungen/Paperinpreparation/PyvsFTIR/pygcms/WWTP_Oldenburg_VNF_13082015_85x85_15er_pygcms.0_or.csv	49	3	polyethylene, chlorinated	121.661	1	11.03	11.03	491.839	5.70534e-10		1
50	E:/Veroeffentlichungen/Paperinpreparation/PyvsFTIR/pygcms/WWTP_Oldenburg_VNF_13082015_85x85_15er_pygcms.0_or.csv	50	3	polyethylene, chlorinated	121.661	1	11.03	11.03	491.839	5.70534e-10		1
51	E:/Veroeffentlichungen/Paperinpreparation/PyvsFTIR/pygcms/WWTP_Oldenburg_VNF_13082015_85x85_15er_pygcms.0_or.csv	51	3	polyethylene, chlorinated	121.661	1	11.03	11.03	491.839	5.70534e-10		1
52	E:/Veroeffentlichungen/Paperinpreparation/PyvsFTIR/pygcms/WWTP_Oldenburg_VNF_13082015_85x85_15er_pygcms.0_or.csv	52	3	polyethylene, chlorinated	121.661	1	11.03	11.03	491.839	5.70534e-10		1
53	E:/Veroeffentlichungen/Paperinpreparation/PyvsFTIR/pygcms/WWTP_Oldenburg_VNF_13082015_85x85_15er_pygcms.0_or.csv	53	3	polyethylene, chlorinated	121.661	1	11.03	11.03	491.839	5.70534e-10		1
54	E:/Veroeffentlichungen/Paperinpreparation/PyvsFTIR/pygcms/WWTP_Oldenburg_VNF_13082015_85x85_15er_pygcms.0_or.csv	54	3	polyethylene, chlorinated	121.661	1	11.03	11.03	491.839	5.70534e-10		1
55	E:/Veroeffentlichungen/Paperinpreparation/PyvsFTIR/pygcms/WWTP_Oldenburg_VNF_13082015_85x85_15er_pygcms.0_or.csv	55	3	polyethylene, chlorinated	121.661	1	11.03	11.03	491.839	5.70534e-10		1
56	E:/Veroeffentlichungen/Paperinpreparation/PyvsFTIR/pygcms/WWTP_Oldenburg_VNF_13082015_85x85_15er_pygcms.0_or.csv	56	3	polyethylene, chlorinated	121.661	1	11.03	11.03	491.839	5.70534e-10		1
57	E:/Veroeffentlichungen/Paperinpreparation/PyvsFTIR/pygcms/WWTP_Oldenburg_VNF_13082015_85x85_15er_pygcms.0_or.csv	57	3	polyethylene, chlorinated	121.661	1	11.03	11.03	491.839	5.70534e-10		1
58	E:/Veroeffentlichungen/Paperinpreparation/PyvsFTIR/pygcms/WWTP_Oldenburg_VNF_13082015_85x85_15er_pygcms.0_or.csv	58	3	polyethylene, chlorinated	121.661	1	11.03	11.03	491.839	5.70534e-10		1
59	E:/Veroeffentlichungen/Paperinpreparation/PyvsFTIR/pygcms/WWTP_Oldenburg_VNF_13082015_85x85_15er_pygcms.0_or.csv	59	3	polyethylene, chlorinated	121.661	1	11.03	11.03	491.839	5.70534e-10		1
1	E:/Veroeffentlichungen/Paperinpreparation/PyvsFTIR/pygcms/WWTP_Oldenburg_VNF_13082015_85x85_15er_pygcms.0_or.csv	1	4	polypropylene	466691	2.4703	1535.03	621.396	2.17246e+08	0.000206384		1
2	E:/Veroeffentlichungen/Paperinpreparation/PyvsFTIR/pygcms/WWTP_Oldenburg_VNF_13082015_85x85_15er_pygcms.0_or.csv	2	4	polypropylene	341380	1.48646	889.609	598.474	1.16785e+08	0.000110946		1
3	E:/Veroeffentlichungen/Paperinpreparation/PyvsFTIR/pygcms/WWTP_Oldenburg_VNF_13082015_85x85_15er_pygcms.0_or.csv	3	4	polypropylene	141248	2.3882	788.703	330.249	3.15278e+07	2.99514e-05		1
4	E:/Veroeffentlichungen/Paperinpreparation/PyvsFTIR/pygcms/WWTP_Oldenburg_VNF_13082015_85x85_15er_pygcms.0_or.csv	4	4	polypropylene	104142	2.25561	573.56	254.281	1.35927e+07	1.2913e-05		1
5	E:/Veroeffentlichungen/Paperinpreparation/PyvsFTIR/pygcms/WWTP_Oldenburg_VNF_13082015_85x85_15er_pygcms.0_or.csv	5	4	polypropylene	72631.6	1.8835	457.579	242.941	9.89841e+06	9.40349e-06		1
6	E:/Veroeffentlichungen/Paperinpreparation/PyvsFTIR/pygcms/WWTP_Oldenburg_VNF_13082015_85x85_15er_pygcms.0_or.csv	6	4	polypropylene	60587.1	2.31754	425.764	183.714	5.26682e+06	5.00348e-06		1
7	E:/Veroeffentlichungen/Paperinpreparation/PyvsFTIR/pygcms/WWTP_Oldenburg_VNF_13082015_85x85_15er_pygcms.0_or.csv	7	4	polypropylene	59613.8	1.39633	421.456	301.831	1.40727e+07	1.3369e-05		1
8	E:/Veroeffentlichungen/Paperinpreparation/PyvsFTIR/pygcms/WWTP_Oldenburg_VNF_13082015_85x85_15er_pygcms.0_or.csv	8	4	polypropylene	51827.5	1.62986	344.765	211.531	5.65413e+06	5.37142e-06		1
9	E:/Veroeffentlichungen/Paperinpreparation/PyvsFTIR/pygcms/WWTP_Oldenburg_VNF_13082015_85x85_15er_pygcms.0_or.csv	9	4	polypropylene	51462.6	2.53328	523.199	206.53	8.17956e+06	7.77058e-06		1
10	E:/Veroeffentlichungen/Paperinpreparation/PyvsFTIR/pygcms/WWTP_Oldenburg_VNF_13082015_85x85_15er_pygcms.0_or.csv	10	4	polypropylene	48542.7	1.16441	288.683	247.923	6.50355e+06	6.17838e-06		1
11	E:/Veroeffentlichungen/Paperinpreparation/PyvsFTIR/pygcms/WWTP_Oldenburg_VNF_13082015_85x85_15er_pygcms.0_or.csv	11	4	polypropylene	48421	1.40244	331.084	236.077	6.76307e+06	6.42491e-06		1
12	E:/Veroeffentlichungen/Paperinpreparation/PyvsFTIR/pygcms/WWTP_Oldenburg_VNF_13082015_85x85_15er_pygcms.0_or.csv	12	4	polypropylene	46596.1	2.00735	518.879	258.49	1.27072e+07	1.20718e-05		1
13	E:/Veroeffentlichungen/Paperinpreparation/PyvsFTIR/pygcms/WWTP_Oldenburg_VNF_13082015_85x85_15er_pygcms.0_or.csv	13	4	polypropylene	43311.3	1.17425	312.365	266.011	8.1014e+06	7.69633e-06		1
14	E:/Veroeffentlichungen/Paperinpreparation/PyvsFTIR/pygcms/WWTP_Oldenburg_VNF_13082015_85x85_15er_pygcms.0_or.csv	14	4	polypropylene	42459.7	1.33058	301.06	226.262	5.64904e+06	5.36659e-06		1
15	E:/Veroeffentlichungen/Paperinpreparation/PyvsFTIR/pygcms/WWTP_Oldenburg_VNF_13082015_85x85_15er_pygcms.0_or.csv	15	4	polypropylene	40026.4	4.17467	521.685	124.965	2.98592e+06	2.83663e-06		1
16	E:/Veroeffentlichungen/Paperinpreparation/PyvsFTIR/pygcms/WWTP_Oldenburg_VNF_13082015_85x85_15er_pygcms.0_or.csv	16	4	polypropylene	39783.1	1.22543	278.385	227.173	5.26567e+06	5.00239e-06		1
17	E:/Veroeffentlichungen/Paperinpreparation/PyvsFTIR/pygcms/WWTP_Oldenburg_VNF_13082015_85x85_15er_pygcms.0_or.csv	17	4	polypropylene	34551.7	1.55853	298.014	191.215	3.99373e+06	3.79404e-06		1
18	E:/Veroeffentlichungen/Paperinpreparation/PyvsFTIR/pygcms/WWTP_Oldenburg_VNF_13082015_85x85_15er_pygcms.0_or.csv	18	4	polypropylene	32240.1	2.9621	395.391	133.483	2.58213e+06	2.45302e-06		1
19	E:/Veroeffentlichungen/Paperinpreparation/PyvsFTIR/pygcms/WWTP_Oldenburg_VNF_13082015_85x85_15er_pygcms.0_or.csv	19	4	polypropylene	30293.6	2.55206	306.666	120.164	1.62297e+06	1.54182e-06		1
20	E:/Veroeffentlichungen/Paperinpreparation/PyvsFTIR/pygcms/WWTP_Oldenburg_VNF_13082015_85x85_15er_pygcms.0_or.csv	20	4	polypropylene	30293.6	2.14232	307.656	143.609	2.32555e+06	2.20927e-06		1
21	E:/Veroeffentlichungen/Paperinpreparation/PyvsFTIR/pygcms/WWTP_Oldenburg_VNF_13082015_85x85_15er_pygcms.0_or.csv	21	4	polypropylene	25670.4	1.50183	275.75	183.609	3.40722e+06	3.23686e-06		1
22	E:/Veroeffentlichungen/Paperinpreparation/PyvsFTIR/pygcms/WWTP_Oldenburg_VNF_13082015_85x85_15er_pygcms.0_or.csv	22	4	polypropylene	24697.2	1.75343	242.911	138.534	1.70867e+06	1.62324e-06		1
23	E:/Veroeffentlichungen/Paperinpreparation/PyvsFTIR/pygcms/WWTP_Oldenburg_VNF_13082015_85x85_15er_pygcms.0_or.csv	23	4	polypropylene	18735.8	2.0056	251.764	125.531	1.45409e+06	1.38138e-06		1
24	E:/Veroeffentlichungen/Paperinpreparation/PyvsFTIR/pygcms/WWTP_Oldenburg_VNF_13082015_85x85_15er_pygcms.0_or.csv	24	4	polypropylene	18614.1	2.74102	284.651	103.848	1.12515e+06	1.06889e-06		1
25	E:/Veroeffentlichungen/Paperinpreparation/PyvsFTIR/pygcms/WWTP_Oldenburg_VNF_13082015_85x85_15er_pygcms.0_or.csv	25	4	polypropylene	13382.7	1.89607	208.114	109.76	918944	8.72997e-07		1
26	E:/Veroeffentlichungen/Paperinpreparation/PyvsFTIR/pygcms/WWTP_Oldenburg_VNF_13082015_85x85_15er_pygcms.0_or.csv	26	4	polypropylene	12774.4	1.92883	182.579	94.6581	599601	5.69621e-07		1
27	E:/Veroeffentlichungen/Paperinpreparation/PyvsFTIR/pygcms/WWTP_Oldenburg_VNF_13082015_85x85_15er_pygcms.0_or.csv	27	4	polypropylene	12044.4	1.43508	162.856	113.482	768693	7.30258e-07		1
28	E:/Veroeffentlichungen/Paperinpreparation/PyvsFTIR/pygcms/WWTP_Oldenburg_VNF_13082015_85x85_15er_pygcms.0_or.csv	28	4	polypropylene	10827.8	2.12149	221.974	104.631	890681	8.46147e-07		1
29	E:/Veroeffentlichungen/Paperinpreparation/PyvsFTIR/pygcms/WWTP_Oldenburg_VNF_13082015_85x85_15er_pygcms.0_or.csv	29	4	polypropylene	10462.8	1.68834	157.926	93.5387	506445	4.81122e-07		1
30	E:/Veroeffentlichungen/Paperinpreparation/PyvsFTIR/pygcms/WWTP_Oldenburg_VNF_13082015_85x85_15er_pygcms.0_or.csv	30	4	polypropylene	10219.5	1.69648	182.579	107.622	775089	7.36335e-07		1
31	E:/Veroeffentlichungen/Paperinpreparation/PyvsFTIR/pygcms/WWTP_Oldenburg_VNF_13082015_85x85_15er_pygcms.0_or.csv	31	4	polypropylene	10219.5	2.27596	168.727	74.1343	339875	3.22881e-07		1
32	E:/Veroeffentlichungen/Paperinpreparation/PyvsFTIR/pygcms/WWTP_Oldenburg_VNF_13082015_85x85_15er_pygcms.0_or.csv	32	4	polypropylene	10097.9	2.3868	174.4	73.0684	341273	3.24209e-07		1
33	E:/Veroeffentlichungen/Paperinpreparation/PyvsFTIR/pygcms/WWTP_Oldenburg_VNF_13082015_85x85_15er_pygcms.0_or.csv	33	4	polypropylene	9854.53	1.4673	145.077	98.8733	519820	4.93829e-07		1
34	E:/Veroeffentlichungen/Paperinpreparation/PyvsFTIR/pygcms/WWTP_Oldenburg_VNF_13082015_85x85_15er_pygcms.0_or.csv	34	4	polypropylene	8151.28	1.6246	148.393	91.3416	453783	4.31094e-07		1
35	E:/Veroeffentlichungen/Paperinpreparation/PyvsFTIR/pygcms/WWTP_Oldenburg_VNF_13082015_85x85_15er_pygcms.0_or.csv	35	4	polypropylene	7664.64	2.29294	143.814	62.7201	207353	1.96985e-07		1
36	E:/Veroeffentlichungen/Paperinpreparation/PyvsFTIR/pygcms/WWTP_Oldenburg_VNF_13082015_85x85_15er_pygcms.0_or.csv	36	4	polypropylene	6569.69	1.73805	125.761	72.3579	241332	2.29266e-07		1
37	E:/Veroeffentlichungen/Paperinpreparation/PyvsFTIR/pygcms/WWTP_Oldenburg_VNF_13082015_85x85_15er_pygcms.0_or.csv	37	4	polypropylene	5474.74	1.72679	109.191	63.2337	160023	1.52022e-07		1
38	E:/Veroeffentlichungen/Paperinpreparation/PyvsFTIR/pygcms/WWTP_Oldenburg_VNF_13082015_85x85_15er_pygcms.0_or.csv	38	4	polypropylene	5474.74	3.28443	155.988	47.4931	128958	1.2251e-07		1
39	E:/Veroeffentlichungen/Paperinpreparation/PyvsFTIR/pygcms/WWTP_Oldenburg_VNF_13082015_85x85_15er_pygcms.0_or.csv	39	4	polypropylene	5109.76	1.3821	88.9267	64.3416	134931	1.28185e-07		1
40	E:/Veroeffentlichungen/Paperinpreparation/PyvsFTIR/pygcms/WWTP_Oldenburg_VNF_13082015_85x85_15er_pygcms.0_or.csv	40	4	polypropylene	4744.78	1.442	104.64	72.5659	201957	1.91859e-07		1
41	E:/Veroeffentlichungen/Paperinpreparation/PyvsFTIR/pygcms/WWTP_Oldenburg_VNF_13082015_85x85_15er_pygcms.0_or.csv	41	4	polypropylene	4501.45	6.73729	187.834	27.8798	53511.8	5.08362e-08		1
42	E:/Veroeffentlichungen/Paperinpreparation/PyvsFTIR/pygcms/WWTP_Oldenburg_VNF_13082015_85x85_15er_pygcms.0_or.csv	42	4	polypropylene	4258.13	1.68521	88.9267	52.7689	90757.9	8.622e-08		1
43	E:/Veroeffentlichungen/Paperinpreparation/PyvsFTIR/pygcms/WWTP_Oldenburg_VNF_13082015_85x85_15er_pygcms.0_or.csv	43	4	polypropylene	4014.81	1.90643	98.6553	51.7486	96831.1	9.19895e-08		1
44	E:/Veroeffentlichungen/Paperinpreparation/PyvsFTIR/pygcms/WWTP_Oldenburg_VNF_13082015_85x85_15er_pygcms.0_or.csv	44	4	polypropylene	3893.15	1.31582	77.9939	59.2741	100436	9.54139e-08		1
45	E:/Veroeffentlichungen/Paperinpreparation/PyvsFTIR/pygcms/WWTP_Oldenburg_VNF_13082015_85x85_15er_pygcms.0_or.csv	45	4	polypropylene	3528.17	1.26374	98.6553	78.0662	220365	2.09347e-07		1
46	E:/Veroeffentlichungen/Paperinpreparation/PyvsFTIR/pygcms/WWTP_Oldenburg_VNF_13082015_85x85_15er_pygcms.0_or.csv	46	4	polypropylene	3528.17	1.74885	84.002	48.0327	71032.9	6.74812e-08		1
47	E:/Veroeffentlichungen/Paperinpreparation/PyvsFTIR/pygcms/WWTP_Oldenburg_VNF_13082015_85x85_15er_pygcms.0_or.csv	47	4	polypropylene	3528.17	1.17193	77.9939	66.5519	126613	1.20282e-07		1
48	E:/Veroeffentlichungen/Paperinpreparation/PyvsFTIR/pygcms/WWTP_Oldenburg_VNF_13082015_85x85_15er_pygcms.0_or.csv	48	4	polypropylene	3406.51	3.43279	138.206	40.2604	82106.4	7.80011e-08		1
49	E:/Veroeffentlichungen/Paperinpreparation/PyvsFTIR/pygcms/WWTP_Oldenburg_VNF_13082015_85x85_15er_pygcms.0_or.csv	49	4	polypropylene	3284.84	2.01687	88.9267	44.0913	63362.9	6.01948e-08		1
50	E:/Veroeffentlichungen/Paperinpreparation/PyvsFTIR/pygcms/WWTP_Oldenburg_VNF_13082015_85x85_15er_pygcms.0_or.csv	50	4	polypropylene	3163.18	1.87067	77.9939	41.6931	49691.9	4.72073e-08		1
51	E:/Veroeffentlichungen/Paperinpreparation/PyvsFTIR/pygcms/WWTP_Oldenburg_VNF_13082015_85x85_15er_pygcms.0_or.csv	51	4	polypropylene	3163.18	3.99418	110.85	27.7529	31293.3	2.97286e-08		1
52	E:/Veroeffentlichungen/Paperinpreparation/PyvsFTIR/pygcms/WWTP_Oldenburg_VNF_13082015_85x85_15er_pygcms.0_or.csv	52	4	polypropylene	3163.18	2.22029	94.2404	42.4452	62228.6	5.91171e-08		1
53	E:/Veroeffentlichungen/Paperinpreparation/PyvsFTIR/pygcms/WWTP_Oldenburg_VNF_13082015_85x85_15er_pygcms.0_or.csv	53	4	polypropylene	3163.18	1.32767	77.9939	58.745	98650.5	9.37179e-08		1
54	E:/Veroeffentlichungen/Paperinpreparation/PyvsFTIR/pygcms/WWTP_Oldenburg_VNF_13082015_85x85_15er_pygcms.0_or.csv	54	4	polypropylene	3041.52	1.69817	77.9939	45.9282	60299.8	5.72848e-08		1
55	E:/Veroeffentlichungen/Paperinpreparation/PyvsFTIR/pygcms/WWTP_Oldenburg_VNF_13082015_85x85_15er_pygcms.0_or.csv	55	4	polypropylene	2919.86	10.6574	223.068	20.9307	35818.1	3.40272e-08		1
56	E:/Veroeffentlichungen/Paperinpreparation/PyvsFTIR/pygcms/WWTP_Oldenburg_VNF_13082015_85x85_15er_pygcms.0_or.csv	56	4	polypropylene	2919.86	3.19853	94.8836	29.6648	30603.4	2.90732e-08		1
57	E:/Veroeffentlichungen/Paperinpreparation/PyvsFTIR/pygcms/WWTP_Oldenburg_VNF_13082015_85x85_15er_pygcms.0_or.csv	57	4	polypropylene	2433.22	4.2762	99.8809	23.3574	19972.3	1.89737e-08		1
58	E:/Veroeffentlichungen/Paperinpreparation/PyvsFTIR/pygcms/WWTP_Oldenburg_VNF_13082015_85x85_15er_pygcms.0_or.csv	58	4	polypropylene	2433.22	2.56349	77.9939	30.4249	26461.6	2.51385e-08		1
59	E:/Veroeffentlichungen/Paperinpreparation/PyvsFTIR/pygcms/WWTP_Oldenburg_VNF_13082015_85x85_15er_pygcms.0_or.csv	59	4	polypropylene	2311.56	2.42435	69.7598	28.7746	21170.1	2.01116e-08		1
60	E:/Veroeffentlichungen/Paperinpreparation/PyvsFTIR/pygcms/WWTP_Oldenburg_VNF_13082015_85x85_15er_pygcms.0_or.csv	60	4	polypropylene	2189.9	1.32695	55.15	41.5615	34916	3.31702e-08		1
61	E:/Veroeffentlichungen/Paperinpreparation/PyvsFTIR/pygcms/WWTP_Oldenburg_VNF_13082015_85x85_15er_pygcms.0_or.csv	61	4	polypropylene	2189.9	2.16624	77.9939	36.0043	37056.5	3.52037e-08		1
62	E:/Veroeffentlichungen/Paperinpreparation/PyvsFTIR/pygcms/WWTP_Oldenburg_VNF_13082015_85x85_15er_pygcms.0_or.csv	62	4	polypropylene	2068.24	1.38152	56.2422	40.7103	34163.8	3.24556e-08		1
63	E:/Veroeffentlichungen/Paperinpreparation/PyvsFTIR/pygcms/WWTP_Oldenburg_VNF_13082015_85x85_15er_pygcms.0_or.csv	63	4	polypropylene	2068.24	1.39797	56.2422	40.2313	33364.7	3.16965e-08		1
64	E:/Veroeffentlichungen/Paperinpreparation/PyvsFTIR/pygcms/WWTP_Oldenburg_VNF_13082015_85x85_15er_pygcms.0_or.csv	64	4	polypropylene	2068.24	1.41902	55.15	38.8649	30532.1	2.90055e-08		1
65	E:/Veroeffentlichungen/Paperinpreparation/PyvsFTIR/pygcms/WWTP_Oldenburg_VNF_13082015_85x85_15er_pygcms.0_or.csv	65	4	polypropylene	1946.57	1.71146	64.3154	37.5792	33289.4	3.16249e-08		1
66	E:/Veroeffentlichungen/Paperinpreparation/PyvsFTIR/pygcms/WWTP_Oldenburg_VNF_13082015_85x85_15er_pygcms.0_or.csv	66	4	polypropylene	1946.57	4.02709	104.057	25.8392	25464	2.41908e-08		1
67	E:/Veroeffentlichungen/Paperinpreparation/PyvsFTIR/pygcms/WWTP_Oldenburg_VNF_13082015_85x85_15er_pygcms.0_or.csv	67	4	polypropylene	1946.57	2.1731	62.3951	28.7125	18853.4	1.79107e-08		1
68	E:/Veroeffentlichungen/Paperinpreparation/PyvsFTIR/pygcms/WWTP_Oldenburg_VNF_13082015_85x85_15er_pygcms.0_or.csv	68	4	polypropylene	1703.25	1.96623	56.2422	28.604	16866	1.60227e-08		1
69	E:/Veroeffentlichungen/Paperinpreparation/PyvsFTIR/pygcms/WWTP_Oldenburg_VNF_13082015_85x85_15er_pygcms.0_or.csv	69	4	polypropylene	1581.59	1.49653	46.7963	31.2699	16771	1.59325e-08		1
70	E:/Veroeffentlichungen/Paperinpreparation/PyvsFTIR/pygcms/WWTP_Oldenburg_VNF_13082015_85x85_15er_pygcms.0_or.csv	70	4	polypropylene	1581.59	1.85711	59.3984	31.9843	22271.2	2.11577e-08		1
71	E:/Veroeffentlichungen/Paperinpreparation/PyvsFTIR/pygcms/WWTP_Oldenburg_VNF_13082015_85x85_15er_pygcms.0_or.csv	71	4	polypropylene	1459.93	5.63765	86.1471	15.2807	7372.61	7.00398e-09		1
72	E:/Veroeffentlichungen/Paperinpreparation/PyvsFTIR/pygcms/WWTP_Oldenburg_VNF_13082015_85x85_15er_pygcms.0_or.csv	72	4	polypropylene	1459.93	1.79531	49.3277	27.4759	13648.7	1.29663e-08		1
73	E:/Veroeffentlichungen/Paperinpreparation/PyvsFTIR/pygcms/WWTP_Oldenburg_VNF_13082015_85x85_15er_pygcms.0_or.csv	73	4	polypropylene	1459.93	1.42678	46.7963	32.7985	18450.8	1.75283e-08		1
74	E:/Veroeffentlichungen/Paperinpreparation/PyvsFTIR/pygcms/WWTP_Oldenburg_VNF_13082015_85x85_15er_pygcms.0_or.csv	74	4	polypropylene	1338.27	3.94545	67.0929	17.0051	7111.02	6.75546e-09		1
75	E:/Veroeffentlichungen/Paperinpreparation/PyvsFTIR/pygcms/WWTP_Oldenburg_VNF_13082015_85x85_15er_pygcms.0_or.csv	75	4	polypropylene	1338.27	3.61127	62.3951	17.2779	6826.96	6.48561e-09		1
76	E:/Veroeffentlichungen/Paperinpreparation/PyvsFTIR/pygcms/WWTP_Oldenburg_VNF_13082015_85x85_15er_pygcms.0_or.csv	76	4	polypropylene	1338.27	5.65511	79.5385	14.0649	5766.95	5.4786e-09		1
77	E:/Veroeffentlichungen/Paperinpreparation/PyvsFTIR/pygcms/WWTP_Oldenburg_VNF_13082015_85x85_15er_pygcms.0_or.csv	77	4	polypropylene	1338.27	1.88025	56.2422	29.9122	18444	1.75218e-08		1
78	E:/Veroeffentlichungen/Paperinpreparation/PyvsFTIR/pygcms/WWTP_Oldenburg_VNF_13082015_85x85_15er_pygcms.0_or.csv	78	4	polypropylene	1338.27	1.19413	45.4779	38.0845	24176.5	2.29676e-08		1
79	E:/Veroeffentlichungen/Paperinpreparation/PyvsFTIR/pygcms/WWTP_Oldenburg_VNF_13082015_85x85_15er_pygcms.0_or.csv	79	4	polypropylene	1216.61	1.63299	39.7692	24.3536	8645.09	8.21284e-09		1
80	E:/Veroeffentlichungen/Paperinpreparation/PyvsFTIR/pygcms/WWTP_Oldenburg_VNF_13082015_85x85_15er_pygcms.0_or.csv	80	4	polypropylene	1216.61	4.23967	59.3984	14.0102	4273.24	4.05957e-09		1
81	E:/Veroeffentlichungen/Paperinpreparation/PyvsFTIR/pygcms/WWTP_Oldenburg_VNF_13082015_85x85_15er_pygcms.0_or.csv	81	4	polypropylene	1216.61	1.32288	39.7692	30.0627	13173.5	1.25148e-08		1
82	E:/Veroeffentlichungen/Paperinpreparation/PyvsFTIR/pygcms/WWTP_Oldenburg_VNF_13082015_85x85_15er_pygcms.0_or.csv	82	4	polypropylene	1094.95	2.19534	45.4779	20.7157	7153.1	6.79545e-09		1
83	E:/Veroeffentlichungen/Paperinpreparation/PyvsFTIR/pygcms/WWTP_Oldenburg_VNF_13082015_85x85_15er_pygcms.0_or.csv	83	4	polypropylene	1094.95	1.62727	39.7692	24.4393	8706.04	8.27074e-09		1
84	E:/Veroeffentlichungen/Paperinpreparation/PyvsFTIR/pygcms/WWTP_Oldenburg_VNF_13082015_85x85_15er_pygcms.0_or.csv	84	4	polypropylene	1094.95	3.0047	55.15	18.3546	6809.77	6.46928e-09		1
85	E:/Veroeffentlichungen/Paperinpreparation/PyvsFTIR/pygcms/WWTP_Oldenburg_VNF_13082015_85x85_15er_pygcms.0_or.csv	85	4	polypropylene	1094.95	2.32379	46.7963	20.1379	6955.66	6.60787e-09		1
86	E:/Veroeffentlichungen/Paperinpreparation/PyvsFTIR/pygcms/WWTP_Oldenburg_VNF_13082015_85x85_15er_pygcms.0_or.csv	86	4	polypropylene	1094.95	1.91105	45.4779	23.7973	9439.58	8.9676e-09		1
87	E:/Veroeffentlichungen/Paperinpreparation/PyvsFTIR/pygcms/WWTP_Oldenburg_VNF_13082015_85x85_15er_pygcms.0_or.csv	87	4	polypropylene	1094.95	1.62071	39.7692	24.5381	8776.62	8.33779e-09		1
88	E:/Veroeffentlichungen/Paperinpreparation/PyvsFTIR/pygcms/WWTP_Oldenburg_VNF_13082015_85x85_15er_pygcms.0_or.csv	88	4	polypropylene	973.287	3.39475	66.18	19.4948	9218.51	8.75759e-09		1
89	E:/Veroeffentlichungen/Paperinpreparation/PyvsFTIR/pygcms/WWTP_Oldenburg_VNF_13082015_85x85_15er_pygcms.0_or.csv	89	4	polypropylene	973.287	5.05206	64.3154	12.7305	3820.36	3.62934e-09		1
90	E:/Veroeffentlichungen/Paperinpreparation/PyvsFTIR/pygcms/WWTP_Oldenburg_VNF_13082015_85x85_15er_pygcms.0_or.csv	90	4	polypropylene	973.287	3.4199	49.3277	14.4237	3761.32	3.57325e-09		1
91	E:/Veroeffentlichungen/Paperinpreparation/PyvsFTIR/pygcms/WWTP_Oldenburg_VNF_13082015_85x85_15er_pygcms.0_or.csv	91	4	polypropylene	851.626	1.6196	34.8799	21.5361	5929.37	5.6329e-09		1
92	E:/Veroeffentlichungen/Paperinpreparation/PyvsFTIR/pygcms/WWTP_Oldenburg_VNF_13082015_85x85_15er_pygcms.0_or.csv	92	4	polypropylene	851.626	1.86388	39.7692	21.3368	6635.92	6.30413e-09		1
93	E:/Veroeffentlichungen/Paperinpreparation/PyvsFTIR/pygcms/WWTP_Oldenburg_VNF_13082015_85x85_15er_pygcms.0_or.csv	93	4	polypropylene	851.626	1.44944	31.1976	21.5238	5297.33	5.03246e-09		1
94	E:/Veroeffentlichungen/Paperinpreparation/PyvsFTIR/pygcms/WWTP_Oldenburg_VNF_13082015_85x85_15er_pygcms.0_or.csv	94	4	polypropylene	851.626	1.45608	33.09	22.7253	6263.46	5.95029e-09		1
95	E:/Veroeffentlichungen/Paperinpreparation/PyvsFTIR/pygcms/WWTP_Oldenburg_VNF_13082015_85x85_15er_pygcms.0_or.csv	95	4	polypropylene	851.626	5.19271	56.2422	10.831	2418.21	2.2973e-09		1
96	E:/Veroeffentlichungen/Paperinpreparation/PyvsFTIR/pygcms/WWTP_Oldenburg_VNF_13082015_85x85_15er_pygcms.0_or.csv	96	4	polypropylene	851.626	2.81719	44.12	15.661	3966.15	3.76785e-09		1
97	E:/Veroeffentlichungen/Paperinpreparation/PyvsFTIR/pygcms/WWTP_Oldenburg_VNF_13082015_85x85_15er_pygcms.0_or.csv	97	4	polypropylene	851.626	2.81719	44.12	15.661	3966.15	3.76785e-09		1
98	E:/Veroeffentlichungen/Paperinpreparation/PyvsFTIR/pygcms/WWTP_Oldenburg_VNF_13082015_85x85_15er_pygcms.0_or.csv	98	4	polypropylene	851.626	1.44944	31.1976	21.5238	5297.33	5.03246e-09		1
99	E:/Veroeffentlichungen/Paperinpreparation/PyvsFTIR/pygcms/WWTP_Oldenburg_VNF_13082015_85x85_15er_pygcms.0_or.csv	99	4	polypropylene	851.626	2.25655	45.4779	20.1537	6770.27	6.43176e-09		1
100	E:/Veroeffentlichungen/Paperinpreparation/PyvsFTIR/pygcms/WWTP_Oldenburg_VNF_13082015_85x85_15er_pygcms.0_or.csv	100	4	polypropylene	729.965	2.03101	33.09	16.2924	3219.31	3.05835e-09		1
101	E:/Veroeffentlichungen/Paperinpreparation/PyvsFTIR/pygcms/WWTP_Oldenburg_VNF_13082015_85x85_15er_pygcms.0_or.csv	101	4	polypropylene	729.965	5.09553	49.3277	9.68057	1694.29	1.60958e-09		1
102	E:/Veroeffentlichungen/Paperinpreparation/PyvsFTIR/pygcms/WWTP_Oldenburg_VNF_13082015_85x85_15er_pygcms.0_or.csv	102	4	polypropylene	729.965	2.80804	39.7692	14.1626	2923.69	2.77751e-09		1
103	E:/Veroeffentlichungen/Paperinpreparation/PyvsFTIR/pygcms/WWTP_Oldenburg_VNF_13082015_85x85_15er_pygcms.0_or.csv	103	4	polypropylene	729.965	1.35401	24.6638	18.2154	2999.42	2.84945e-09		1
104	E:/Veroeffentlichungen/Paperinpreparation/PyvsFTIR/pygcms/WWTP_Oldenburg_VNF_13082015_85x85_15er_pygcms.0_or.csv	104	4	polypropylene	729.965	1.63299	24.6638	15.1034	2062.1	1.95899e-09		1
105	E:/Veroeffentlichungen/Paperinpreparation/PyvsFTIR/pygcms/WWTP_Oldenburg_VNF_13082015_85x85_15er_pygcms.0_or.csv	105	4	polypropylene	608.304	3.51555	34.8799	9.92161	1258.45	1.19553e-09		1
106	E:/Veroeffentlichungen/Paperinpreparation/PyvsFTIR/pygcms/WWTP_Oldenburg_VNF_13082015_85x85_15er_pygcms.0_or.csv	106	4	polypropylene	608.304	3.51555	34.8799	9.92161	1258.45	1.19553e-09		1
107	E:/Veroeffentlichungen/Paperinpreparation/PyvsFTIR/pygcms/WWTP_Oldenburg_VNF_13082015_85x85_15er_pygcms.0_or.csv	107	4	polypropylene	608.304	7.25219	49.3277	6.80176	836.43	7.94608e-10		1
108	E:/Veroeffentlichungen/Paperinpreparation/PyvsFTIR/pygcms/WWTP_Oldenburg_VNF_13082015_85x85_15er_pygcms.0_or.csv	108	4	polypropylene	486.644	2.44949	24.6638	10.069	916.488	8.70664e-10		1
109	E:/Veroeffentlichungen/Paperinpreparation/PyvsFTIR/pygcms/WWTP_Oldenburg_VNF_13082015_85x85_15er_pygcms.0_or.csv	109	4	polypropylene	486.644	1	15.5988	15.5988	1391.13	1.32157e-09		1
110	E:/Veroeffentlichungen/Paperinpreparation/PyvsFTIR/pygcms/WWTP_Oldenburg_VNF_13082015_85x85_15er_pygcms.0_or.csv	110	4	polypropylene	486.644	2.61803	24.6638	9.42074	802.283	7.62169e-10		1
111	E:/Veroeffentlichungen/Paperinpreparation/PyvsFTIR/pygcms/WWTP_Oldenburg_VNF_13082015_85x85_15er_pygcms.0_or.csv	111	4	polypropylene	486.644	4	44.12	11.03	1967.36	1.86899e-09		1
112	E:/Veroeffentlichungen/Paperinpreparation/PyvsFTIR/pygcms/WWTP_Oldenburg_VNF_13082015_85x85_15er_pygcms.0_or.csv	112	4	polypropylene	486.644	4	44.12	11.03	1967.36	1.86899e-09		1
113	E:/Veroeffentlichungen/Paperinpreparation/PyvsFTIR/pygcms/WWTP_Oldenburg_VNF_13082015_85x85_15er_pygcms.0_or.csv	113	4	polypropylene	486.644	1	15.5988	15.5988	1391.13	1.32157e-09		1
114	E:/Veroeffentlichungen/Paperinpreparation/PyvsFTIR/pygcms/WWTP_Oldenburg_VNF_13082015_85x85_15er_pygcms.0_or.csv	114	4	polypropylene	486.644	6.8541	39.7692	5.80225	490.724	4.66188e-10		1
115	E:/Veroeffentlichungen/Paperinpreparation/PyvsFTIR/pygcms/WWTP_Oldenburg_VNF_13082015_85x85_15er_pygcms.0_or.csv	115	4	polypropylene	486.644	1.63299	22.06	13.5089	1475.52	1.40174e-09		1
116	E:/Veroeffentlichungen/Paperinpreparation/PyvsFTIR/pygcms/WWTP_Oldenburg_VNF_13082015_85x85_15er_pygcms.0_or.csv	116	4	polypropylene	486.644	4	44.12	11.03	1967.36	1.86899e-09		1
117	E:/Veroeffentlichungen/Paperinpreparation/PyvsFTIR/pygcms/WWTP_Oldenburg_VNF_13082015_85x85_15er_pygcms.0_or.csv	117	4	polypropylene	486.644	4	44.12	11.03	1967.36	1.86899e-09		1
118	E:/Veroeffentlichungen/Paperinpreparation/PyvsFTIR/pygcms/WWTP_Oldenburg_VNF_13082015_85x85_15er_pygcms.0_or.csv	118	4	polypropylene	486.644	2.61803	24.6638	9.42074	802.283	7.62169e-10		1
119	E:/Veroeffentlichungen/Paperinpreparation/PyvsFTIR/pygcms/WWTP_Oldenburg_VNF_13082015_85x85_15er_pygcms.0_or.csv	119	4	polypropylene	486.644	6.16566	39.7692	6.45012	606.428	5.76106e-10		1
120	E:/Veroeffentlichungen/Paperinpreparation/PyvsFTIR/pygcms/WWTP_Oldenburg_VNF_13082015_85x85_15er_pygcms.0_or.csv	120	4	polypropylene	486.644	2.61803	24.6638	9.42074	802.283	7.62169e-10		1
121	E:/Veroeffentlichungen/Paperinpreparation/PyvsFTIR/pygcms/WWTP_Oldenburg_VNF_13082015_85x85_15er_pygcms.0_or.csv	121	4	polypropylene	364.983	3	33.09	11.03	1475.52	1.40174e-09		1
122	E:/Veroeffentlichungen/Paperinpreparation/PyvsFTIR/pygcms/WWTP_Oldenburg_VNF_13082015_85x85_15er_pygcms.0_or.csv	122	4	polypropylene	364.983	1.73205	15.5988	9.00596	463.711	4.40525e-10		1
123	E:/Veroeffentlichungen/Paperinpreparation/PyvsFTIR/pygcms/WWTP_Oldenburg_VNF_13082015_85x85_15er_pygcms.0_or.csv	123	4	polypropylene	364.983	1.73205	15.5988	9.00596	463.711	4.40525e-10		1
124	E:/Veroeffentlichungen/Paperinpreparation/PyvsFTIR/pygcms/WWTP_Oldenburg_VNF_13082015_85x85_15er_pygcms.0_or.csv	124	4	polypropylene	364.983	3	33.09	11.03	1475.52	1.40174e-09		1
125	E:/Veroeffentlichungen/Paperinpreparation/PyvsFTIR/pygcms/WWTP_Oldenburg_VNF_13082015_85x85_15er_pygcms.0_or.csv	125	4	polypropylene	364.983	1.73205	15.5988	9.00596	463.711	4.40525e-10		1
126	E:/Veroeffentlichungen/Paperinpreparation/PyvsFTIR/pygcms/WWTP_Oldenburg_VNF_13082015_85x85_15er_pygcms.0_or.csv	126	4	polypropylene	364.983	1.73205	15.5988	9.00596	463.711	4.40525e-10		1
127	E:/Veroeffentlichungen/Paperinpreparation/PyvsFTIR/pygcms/WWTP_Oldenburg_VNF_13082015_85x85_15er_pygcms.0_or.csv	127	4	polypropylene	364.983	3	33.09	11.03	1475.52	1.40174e-09		1
128	E:/Veroeffentlichungen/Paperinpreparation/PyvsFTIR/pygcms/WWTP_Oldenburg_VNF_13082015_85x85_15er_pygcms.0_or.csv	128	4	polypropylene	364.983	1.73205	15.5988	9.00596	463.711	4.40525e-10		1
129	E:/Veroeffentlichungen/Paperinpreparation/PyvsFTIR/pygcms/WWTP_Oldenburg_VNF_13082015_85x85_15er_pygcms.0_or.csv	129	4	polypropylene	364.983	3	33.09	11.03	1475.52	1.40174e-09		1
130	E:/Veroeffentlichungen/Paperinpreparation/PyvsFTIR/pygcms/WWTP_Oldenburg_VNF_13082015_85x85_15er_pygcms.0_or.csv	130	4	polypropylene	364.983	3	33.09	11.03	1475.52	1.40174e-09		1
131	E:/Veroeffentlichungen/Paperinpreparation/PyvsFTIR/pygcms/WWTP_Oldenburg_VNF_13082015_85x85_15er_pygcms.0_or.csv	131	4	polypropylene	364.983	1.73205	15.5988	9.00596	463.711	4.40525e-10		1
132	E:/Veroeffentlichungen/Paperinpreparation/PyvsFTIR/pygcms/WWTP_Oldenburg_VNF_13082015_85x85_15er_pygcms.0_or.csv	132	4	polypropylene	364.983	3	33.09	11.03	1475.52	1.40174e-09		1
133	E:/Veroeffentlichungen/Paperinpreparation/PyvsFTIR/pygcms/WWTP_Oldenburg_VNF_13082015_85x85_15er_pygcms.0_or.csv	133	4	polypropylene	364.983	3	33.09	11.03	1475.52	1.40174e-09		1
134	E:/Veroeffentlichungen/Paperinpreparation/PyvsFTIR/pygcms/WWTP_Oldenburg_VNF_13082015_85x85_15er_pygcms.0_or.csv	134	4	polypropylene	364.983	1.73205	15.5988	9.00596	463.711	4.40525e-10		1
135	E:/Veroeffentlichungen/Paperinpreparation/PyvsFTIR/pygcms/WWTP_Oldenburg_VNF_13082015_85x85_15er_pygcms.0_or.csv	135	4	polypropylene	243.322	2	22.06	11.03	983.679	9.34495e-10		1
136	E:/Veroeffentlichungen/Paperinpreparation/PyvsFTIR/pygcms/WWTP_Oldenburg_VNF_13082015_85x85_15er_pygcms.0_or.csv	136	4	polypropylene	243.322	2	22.06	11.03	983.679	9.34495e-10		1
137	E:/Veroeffentlichungen/Paperinpreparation/PyvsFTIR/pygcms/WWTP_Oldenburg_VNF_13082015_85x85_15er_pygcms.0_or.csv	137	4	polypropylene	243.322	2	22.06	11.03	983.679	9.34495e-10		1
138	E:/Veroeffentlichungen/Paperinpreparation/PyvsFTIR/pygcms/WWTP_Oldenburg_VNF_13082015_85x85_15er_pygcms.0_or.csv	138	4	polypropylene	243.322	2	22.06	11.03	983.679	9.34495e-10		1
139	E:/Veroeffentlichungen/Paperinpreparation/PyvsFTIR/pygcms/WWTP_Oldenburg_VNF_13082015_85x85_15er_pygcms.0_or.csv	139	4	polypropylene	243.322	2	22.06	11.03	983.679	9.34495e-10		1
140	E:/Veroeffentlichungen/Paperinpreparation/PyvsFTIR/pygcms/WWTP_Oldenburg_VNF_13082015_85x85_15er_pygcms.0_or.csv	140	4	polypropylene	243.322	2	22.06	11.03	983.679	9.34495e-10		1
141	E:/Veroeffentlichungen/Paperinpreparation/PyvsFTIR/pygcms/WWTP_Oldenburg_VNF_13082015_85x85_15er_pygcms.0_or.csv	141	4	polypropylene	243.322	2	22.06	11.03	983.679	9.34495e-10		1
142	E:/Veroeffentlichungen/Paperinpreparation/PyvsFTIR/pygcms/WWTP_Oldenburg_VNF_13082015_85x85_15er_pygcms.0_or.csv	142	4	polypropylene	243.322	2	22.06	11.03	983.679	9.34495e-10		1
143	E:/Veroeffentlichungen/Paperinpreparation/PyvsFTIR/pygcms/WWTP_Oldenburg_VNF_13082015_85x85_15er_pygcms.0_or.csv	143	4	polypropylene	243.322	2	22.06	11.03	983.679	9.34495e-10		1
144	E:/Veroeffentlichungen/Paperinpreparation/PyvsFTIR/pygcms/WWTP_Oldenburg_VNF_13082015_85x85_15er_pygcms.0_or.csv	144	4	polypropylene	243.322	2	22.06	11.03	983.679	9.34495e-10		1
145	E:/Veroeffentlichungen/Paperinpreparation/PyvsFTIR/pygcms/WWTP_Oldenburg_VNF_13082015_85x85_15er_pygcms.0_or.csv	145	4	polypropylene	243.322	2	22.06	11.03	983.679	9.34495e-10		1
146	E:/Veroeffentlichungen/Paperinpreparation/PyvsFTIR/pygcms/WWTP_Oldenburg_VNF_13082015_85x85_15er_pygcms.0_or.csv	146	4	polypropylene	243.322	2	22.06	11.03	983.679	9.34495e-10		1
147	E:/Veroeffentlichungen/Paperinpreparation/PyvsFTIR/pygcms/WWTP_Oldenburg_VNF_13082015_85x85_15er_pygcms.0_or.csv	147	4	polypropylene	121.661	1	11.03	11.03	491.839	4.67247e-10		1
148	E:/Veroeffentlichungen/Paperinpreparation/PyvsFTIR/pygcms/WWTP_Oldenburg_VNF_13082015_85x85_15er_pygcms.0_or.csv	148	4	polypropylene	121.661	1	11.03	11.03	491.839	4.67247e-10		1
149	E:/Veroeffentlichungen/Paperinpreparation/PyvsFTIR/pygcms/WWTP_Oldenburg_VNF_13082015_85x85_15er_pygcms.0_or.csv	149	4	polypropylene	121.661	1	11.03	11.03	491.839	4.67247e-10		1
150	E:/Veroeffentlichungen/Paperinpreparation/PyvsFTIR/pygcms/WWTP_Oldenburg_VNF_13082015_85x85_15er_pygcms.0_or.csv	150	4	polypropylene	121.661	1	11.03	11.03	491.839	4.67247e-10		1
151	E:/Veroeffentlichungen/Paperinpreparation/PyvsFTIR/pygcms/WWTP_Oldenburg_VNF_13082015_85x85_15er_pygcms.0_or.csv	151	4	polypropylene	121.661	1	11.03	11.03	491.839	4.67247e-10		1
152	E:/Veroeffentlichungen/Paperinpreparation/PyvsFTIR/pygcms/WWTP_Oldenburg_VNF_13082015_85x85_15er_pygcms.0_or.csv	152	4	polypropylene	121.661	1	11.03	11.03	491.839	4.67247e-10		1
153	E:/Veroeffentlichungen/Paperinpreparation/PyvsFTIR/pygcms/WWTP_Oldenburg_VNF_13082015_85x85_15er_pygcms.0_or.csv	153	4	polypropylene	121.661	1	11.03	11.03	491.839	4.67247e-10		1
154	E:/Veroeffentlichungen/Paperinpreparation/PyvsFTIR/pygcms/WWTP_Oldenburg_VNF_13082015_85x85_15er_pygcms.0_or.csv	154	4	polypropylene	121.661	1	11.03	11.03	491.839	4.67247e-10		1
155	E:/Veroeffentlichungen/Paperinpreparation/PyvsFTIR/pygcms/WWTP_Oldenburg_VNF_13082015_85x85_15er_pygcms.0_or.csv	155	4	polypropylene	121.661	1	11.03	11.03	491.839	4.67247e-10		1
156	E:/Veroeffentlichungen/Paperinpreparation/PyvsFTIR/pygcms/WWTP_Oldenburg_VNF_13082015_85x85_15er_pygcms.0_or.csv	156	4	polypropylene	121.661	1	11.03	11.03	491.839	4.67247e-10		1
157	E:/Veroeffentlichungen/Paperinpreparation/PyvsFTIR/pygcms/WWTP_Oldenburg_VNF_13082015_85x85_15er_pygcms.0_or.csv	157	4	polypropylene	121.661	1	11.03	11.03	491.839	4.67247e-10		1
158	E:/Veroeffentlichungen/Paperinpreparation/PyvsFTIR/pygcms/WWTP_Oldenburg_VNF_13082015_85x85_15er_pygcms.0_or.csv	158	4	polypropylene	121.661	1	11.03	11.03	491.839	4.67247e-10		1
159	E:/Veroeffentlichungen/Paperinpreparation/PyvsFTIR/pygcms/WWTP_Oldenburg_VNF_13082015_85x85_15er_pygcms.0_or.csv	159	4	polypropylene	121.661	1	11.03	11.03	491.839	4.67247e-10		1
160	E:/Veroeffentlichungen/Paperinpreparation/PyvsFTIR/pygcms/WWTP_Oldenburg_VNF_13082015_85x85_15er_pygcms.0_or.csv	160	4	polypropylene	121.661	1	11.03	11.03	491.839	4.67247e-10		1
161	E:/Veroeffentlichungen/Paperinpreparation/PyvsFTIR/pygcms/WWTP_Oldenburg_VNF_13082015_85x85_15er_pygcms.0_or.csv	161	4	polypropylene	121.661	1	11.03	11.03	491.839	4.67247e-10		1
162	E:/Veroeffentlichungen/Paperinpreparation/PyvsFTIR/pygcms/WWTP_Oldenburg_VNF_13082015_85x85_15er_pygcms.0_or.csv	162	4	polypropylene	121.661	1	11.03	11.03	491.839	4.67247e-10		1
163	E:/Veroeffentlichungen/Paperinpreparation/PyvsFTIR/pygcms/WWTP_Oldenburg_VNF_13082015_85x85_15er_pygcms.0_or.csv	163	4	polypropylene	121.661	1	11.03	11.03	491.839	4.67247e-10		1
164	E:/Veroeffentlichungen/Paperinpreparation/PyvsFTIR/pygcms/WWTP_Oldenburg_VNF_13082015_85x85_15er_pygcms.0_or.csv	164	4	polypropylene	121.661	1	11.03	11.03	491.839	4.67247e-10		1
165	E:/Veroeffentlichungen/Paperinpreparation/PyvsFTIR/pygcms/WWTP_Oldenburg_VNF_13082015_85x85_15er_pygcms.0_or.csv	165	4	polypropylene	121.661	1	11.03	11.03	491.839	4.67247e-10		1
166	E:/Veroeffentlichungen/Paperinpreparation/PyvsFTIR/pygcms/WWTP_Oldenburg_VNF_13082015_85x85_15er_pygcms.0_or.csv	166	4	polypropylene	121.661	1	11.03	11.03	491.839	4.67247e-10		1
167	E:/Veroeffentlichungen/Paperinpreparation/PyvsFTIR/pygcms/WWTP_Oldenburg_VNF_13082015_85x85_15er_pygcms.0_or.csv	167	4	polypropylene	121.661	1	11.03	11.03	491.839	4.67247e-10		1
168	E:/Veroeffentlichungen/Paperinpreparation/PyvsFTIR/pygcms/WWTP_Oldenburg_VNF_13082015_85x85_15er_pygcms.0_or.csv	168	4	polypropylene	121.661	1	11.03	11.03	491.839	4.67247e-10		1
169	E:/Veroeffentlichungen/Paperinpreparation/PyvsFTIR/pygcms/WWTP_Oldenburg_VNF_13082015_85x85_15er_pygcms.0_or.csv	169	4	polypropylene	121.661	1	11.03	11.03	491.839	4.67247e-10		1
170	E:/Veroeffentlichungen/Paperinpreparation/PyvsFTIR/pygcms/WWTP_Oldenburg_VNF_13082015_85x85_15er_pygcms.0_or.csv	170	4	polypropylene	121.661	1	11.03	11.03	491.839	4.67247e-10		1
171	E:/Veroeffentlichungen/Paperinpreparation/PyvsFTIR/pygcms/WWTP_Oldenburg_VNF_13082015_85x85_15er_pygcms.0_or.csv	171	4	polypropylene	121.661	1	11.03	11.03	491.839	4.67247e-10		1
172	E:/Veroeffentlichungen/Paperinpreparation/PyvsFTIR/pygcms/WWTP_Oldenburg_VNF_13082015_85x85_15er_pygcms.0_or.csv	172	4	polypropylene	121.661	1	11.03	11.03	491.839	4.67247e-10		1
173	E:/Veroeffentlichungen/Paperinpreparation/PyvsFTIR/pygcms/WWTP_Oldenburg_VNF_13082015_85x85_15er_pygcms.0_or.csv	173	4	polypropylene	121.661	1	11.03	11.03	491.839	4.67247e-10		1
174	E:/Veroeffentlichungen/Paperinpreparation/PyvsFTIR/pygcms/WWTP_Oldenburg_VNF_13082015_85x85_15er_pygcms.0_or.csv	174	4	polypropylene	121.661	1	11.03	11.03	491.839	4.67247e-10		1
175	E:/Veroeffentlichungen/Paperinpreparation/PyvsFTIR/pygcms/WWTP_Oldenburg_VNF_13082015_85x85_15er_pygcms.0_or.csv	175	4	polypropylene	121.661	1	11.03	11.03	491.839	4.67247e-10		1
176	E:/Veroeffentlichungen/Paperinpreparation/PyvsFTIR/pygcms/WWTP_Oldenburg_VNF_13082015_85x85_15er_pygcms.0_or.csv	176	4	polypropylene	121.661	1	11.03	11.03	491.839	4.67247e-10		1
177	E:/Veroeffentlichungen/Paperinpreparation/PyvsFTIR/pygcms/WWTP_Oldenburg_VNF_13082015_85x85_15er_pygcms.0_or.csv	177	4	polypropylene	121.661	1	11.03	11.03	491.839	4.67247e-10		1
178	E:/Veroeffentlichungen/Paperinpreparation/PyvsFTIR/pygcms/WWTP_Oldenburg_VNF_13082015_85x85_15er_pygcms.0_or.csv	178	4	polypropylene	121.661	1	11.03	11.03	491.839	4.67247e-10		1
179	E:/Veroeffentlichungen/Paperinpreparation/PyvsFTIR/pygcms/WWTP_Oldenburg_VNF_13082015_85x85_15er_pygcms.0_or.csv	179	4	polypropylene	121.661	1	11.03	11.03	491.839	4.67247e-10		1
180	E:/Veroeffentlichungen/Paperinpreparation/PyvsFTIR/pygcms/WWTP_Oldenburg_VNF_13082015_85x85_15er_pygcms.0_or.csv	180	4	polypropylene	121.661	1	11.03	11.03	491.839	4.67247e-10		1
181	E:/Veroeffentlichungen/Paperinpreparation/PyvsFTIR/pygcms/WWTP_Oldenburg_VNF_13082015_85x85_15er_pygcms.0_or.csv	181	4	polypropylene	121.661	1	11.03	11.03	491.839	4.67247e-10		1
182	E:/Veroeffentlichungen/Paperinpreparation/PyvsFTIR/pygcms/WWTP_Oldenburg_VNF_13082015_85x85_15er_pygcms.0_or.csv	182	4	polypropylene	121.661	1	11.03	11.03	491.839	4.67247e-10		1
183	E:/Veroeffentlichungen/Paperinpreparation/PyvsFTIR/pygcms/WWTP_Oldenburg_VNF_13082015_85x85_15er_pygcms.0_or.csv	183	4	polypropylene	121.661	1	11.03	11.03	491.839	4.67247e-10		1
184	E:/Veroeffentlichungen/Paperinpreparation/PyvsFTIR/pygcms/WWTP_Oldenburg_VNF_13082015_85x85_15er_pygcms.0_or.csv	184	4	polypropylene	121.661	1	11.03	11.03	491.839	4.67247e-10		1
185	E:/Veroeffentlichungen/Paperinpreparation/PyvsFTIR/pygcms/WWTP_Oldenburg_VNF_13082015_85x85_15er_pygcms.0_or.csv	185	4	polypropylene	121.661	1	11.03	11.03	491.839	4.67247e-10		1
186	E:/Veroeffentlichungen/Paperinpreparation/PyvsFTIR/pygcms/WWTP_Oldenburg_VNF_13082015_85x85_15er_pygcms.0_or.csv	186	4	polypropylene	121.661	1	11.03	11.03	491.839	4.67247e-10		1
187	E:/Veroeffentlichungen/Paperinpreparation/PyvsFTIR/pygcms/WWTP_Oldenburg_VNF_13082015_85x85_15er_pygcms.0_or.csv	187	4	polypropylene	121.661	1	11.03	11.03	491.839	4.67247e-10		1
188	E:/Veroeffentlichungen/Paperinpreparation/PyvsFTIR/pygcms/WWTP_Oldenburg_VNF_13082015_85x85_15er_pygcms.0_or.csv	188	4	polypropylene	121.661	1	11.03	11.03	491.839	4.67247e-10		1
189	E:/Veroeffentlichungen/Paperinpreparation/PyvsFTIR/pygcms/WWTP_Oldenburg_VNF_13082015_85x85_15er_pygcms.0_or.csv	189	4	polypropylene	121.661	1	11.03	11.03	491.839	4.67247e-10		1
190	E:/Veroeffentlichungen/Paperinpreparation/PyvsFTIR/pygcms/WWTP_Oldenburg_VNF_13082015_85x85_15er_pygcms.0_or.csv	190	4	polypropylene	121.661	1	11.03	11.03	491.839	4.67247e-10		1
191	E:/Veroeffentlichungen/Paperinpreparation/PyvsFTIR/pygcms/WWTP_Oldenburg_VNF_13082015_85x85_15er_pygcms.0_or.csv	191	4	polypropylene	121.661	1	11.03	11.03	491.839	4.67247e-10		1
192	E:/Veroeffentlichungen/Paperinpreparation/PyvsFTIR/pygcms/WWTP_Oldenburg_VNF_13082015_85x85_15er_pygcms.0_or.csv	192	4	polypropylene	121.661	1	11.03	11.03	491.839	4.67247e-10		1
193	E:/Veroeffentlichungen/Paperinpreparation/PyvsFTIR/pygcms/WWTP_Oldenburg_VNF_13082015_85x85_15er_pygcms.0_or.csv	193	4	polypropylene	121.661	1	11.03	11.03	491.839	4.67247e-10		1
194	E:/Veroeffentlichungen/Paperinpreparation/PyvsFTIR/pygcms/WWTP_Oldenburg_VNF_13082015_85x85_15er_pygcms.0_or.csv	194	4	polypropylene	121.661	1	11.03	11.03	491.839	4.67247e-10		1
195	E:/Veroeffentlichungen/Paperinpreparation/PyvsFTIR/pygcms/WWTP_Oldenburg_VNF_13082015_85x85_15er_pygcms.0_or.csv	195	4	polypropylene	121.661	1	11.03	11.03	491.839	4.67247e-10		1
196	E:/Veroeffentlichungen/Paperinpreparation/PyvsFTIR/pygcms/WWTP_Oldenburg_VNF_13082015_85x85_15er_pygcms.0_or.csv	196	4	polypropylene	121.661	1	11.03	11.03	491.839	4.67247e-10		1
197	E:/Veroeffentlichungen/Paperinpreparation/PyvsFTIR/pygcms/WWTP_Oldenburg_VNF_13082015_85x85_15er_pygcms.0_or.csv	197	4	polypropylene	121.661	1	11.03	11.03	491.839	4.67247e-10		1
198	E:/Veroeffentlichungen/Paperinpreparation/PyvsFTIR/pygcms/WWTP_Oldenburg_VNF_13082015_85x85_15er_pygcms.0_or.csv	198	4	polypropylene	121.661	1	11.03	11.03	491.839	4.67247e-10		1
199	E:/Veroeffentlichungen/Paperinpreparation/PyvsFTIR/pygcms/WWTP_Oldenburg_VNF_13082015_85x85_15er_pygcms.0_or.csv	199	4	polypropylene	121.661	1	11.03	11.03	491.839	4.67247e-10		1
200	E:/Veroeffentlichungen/Paperinpreparation/PyvsFTIR/pygcms/WWTP_Oldenburg_VNF_13082015_85x85_15er_pygcms.0_or.csv	200	4	polypropylene	121.661	1	11.03	11.03	491.839	4.67247e-10		1
201	E:/Veroeffentlichungen/Paperinpreparation/PyvsFTIR/pygcms/WWTP_Oldenburg_VNF_13082015_85x85_15er_pygcms.0_or.csv	201	4	polypropylene	121.661	1	11.03	11.03	491.839	4.67247e-10		1
202	E:/Veroeffentlichungen/Paperinpreparation/PyvsFTIR/pygcms/WWTP_Oldenburg_VNF_13082015_85x85_15er_pygcms.0_or.csv	202	4	polypropylene	121.661	1	11.03	11.03	491.839	4.67247e-10		1
203	E:/Veroeffentlichungen/Paperinpreparation/PyvsFTIR/pygcms/WWTP_Oldenburg_VNF_13082015_85x85_15er_pygcms.0_or.csv	203	4	polypropylene	121.661	1	11.03	11.03	491.839	4.67247e-10		1
204	E:/Veroeffentlichungen/Paperinpreparation/PyvsFTIR/pygcms/WWTP_Oldenburg_VNF_13082015_85x85_15er_pygcms.0_or.csv	204	4	polypropylene	121.661	1	11.03	11.03	491.839	4.67247e-10		1
205	E:/Veroeffentlichungen/Paperinpreparation/PyvsFTIR/pygcms/WWTP_Oldenburg_VNF_13082015_85x85_15er_pygcms.0_or.csv	205	4	polypropylene	121.661	1	11.03	11.03	491.839	4.67247e-10		1
206	E:/Veroeffentlichungen/Paperinpreparation/PyvsFTIR/pygcms/WWTP_Oldenburg_VNF_13082015_85x85_15er_pygcms.0_or.csv	206	4	polypropylene	121.661	1	11.03	11.03	491.839	4.67247e-10		1
207	E:/Veroeffentlichungen/Paperinpreparation/PyvsFTIR/pygcms/WWTP_Oldenburg_VNF_13082015_85x85_15er_pygcms.0_or.csv	207	4	polypropylene	121.661	1	11.03	11.03	491.839	4.67247e-10		1
208	E:/Veroeffentlichungen/Paperinpreparation/PyvsFTIR/pygcms/WWTP_Oldenburg_VNF_13082015_85x85_15er_pygcms.0_or.csv	208	4	polypropylene	121.661	1	11.03	11.03	491.839	4.67247e-10		1
209	E:/Veroeffentlichungen/Paperinpreparation/PyvsFTIR/pygcms/WWTP_Oldenburg_VNF_13082015_85x85_15er_pygcms.0_or.csv	209	4	polypropylene	121.661	1	11.03	11.03	491.839	4.67247e-10		1
210	E:/Veroeffentlichungen/Paperinpreparation/PyvsFTIR/pygcms/WWTP_Oldenburg_VNF_13082015_85x85_15er_pygcms.0_or.csv	210	4	polypropylene	121.661	1	11.03	11.03	491.839	4.67247e-10		1
211	E:/Veroeffentlichungen/Paperinpreparation/PyvsFTIR/pygcms/WWTP_Oldenburg_VNF_13082015_85x85_15er_pygcms.0_or.csv	211	4	polypropylene	121.661	1	11.03	11.03	491.839	4.67247e-10		1
212	E:/Veroeffentlichungen/Paperinpreparation/PyvsFTIR/pygcms/WWTP_Oldenburg_VNF_13082015_85x85_15er_pygcms.0_or.csv	212	4	polypropylene	121.661	1	11.03	11.03	491.839	4.67247e-10		1
213	E:/Veroeffentlichungen/Paperinpreparation/PyvsFTIR/pygcms/WWTP_Oldenburg_VNF_13082015_85x85_15er_pygcms.0_or.csv	213	4	polypropylene	121.661	1	11.03	11.03	491.839	4.67247e-10		1
214	E:/Veroeffentlichungen/Paperinpreparation/PyvsFTIR/pygcms/WWTP_Oldenburg_VNF_13082015_85x85_15er_pygcms.0_or.csv	214	4	polypropylene	121.661	1	11.03	11.03	491.839	4.67247e-10		1
1	E:/Veroeffentlichungen/Paperinpreparation/PyvsFTIR/pygcms/WWTP_Oldenburg_VNF_13082015_85x85_15er_pygcms.0_or.csv	1	5	polystyrene	608.304	4.24018	39.7692	9.37913	1282.24	1.32071e-09		1
2	E:/Veroeffentlichungen/Paperinpreparation/PyvsFTIR/pygcms/WWTP_Oldenburg_VNF_13082015_85x85_15er_pygcms.0_or.csv	2	5	polystyrene	243.322	2	22.06	11.03	983.679	1.01319e-09		1
1	E:/Veroeffentlichungen/Paperinpreparation/PyvsFTIR/pygcms/WWTP_Oldenburg_VNF_13082015_85x85_15er_pygcms.0_or.csv	1	6	polycarbonate	121.661	1	11.03	11.03	491.839	5.90207e-10		1
2	E:/Veroeffentlichungen/Paperinpreparation/PyvsFTIR/pygcms/WWTP_Oldenburg_VNF_13082015_85x85_15er_pygcms.0_or.csv	2	6	polycarbonate	121.661	1	11.03	11.03	491.839	5.90207e-10		1
1	E:/Veroeffentlichungen/Paperinpreparation/PyvsFTIR/pygcms/WWTP_Oldenburg_VNF_13082015_85x85_15er_pygcms.0_or.csv	1	7	polyamide	4258.13	9.1997	269.277	29.2702	84556.2	9.27812e-08		1
2	E:/Veroeffentlichungen/Paperinpreparation/PyvsFTIR/pygcms/WWTP_Oldenburg_VNF_13082015_85x85_15er_pygcms.0_or.csv	2	7	polyamide	2798.2	1.17343	62.3951	53.1732	64659.6	7.09492e-08		1
3	E:/Veroeffentlichungen/Paperinpreparation/PyvsFTIR/pygcms/WWTP_Oldenburg_VNF_13082015_85x85_15er_pygcms.0_or.csv	3	7	polyamide	2798.2	13.7978	192.631	13.9609	13761	1.50996e-08		1
4	E:/Veroeffentlichungen/Paperinpreparation/PyvsFTIR/pygcms/WWTP_Oldenburg_VNF_13082015_85x85_15er_pygcms.0_or.csv	4	7	polyamide	1946.57	2.05268	80.2996	39.1194	45039.5	4.94207e-08		1
5	E:/Veroeffentlichungen/Paperinpreparation/PyvsFTIR/pygcms/WWTP_Oldenburg_VNF_13082015_85x85_15er_pygcms.0_or.csv	5	7	polyamide	608.304	1.73205	24.6638	14.2397	1832.98	2.01128e-09		1
6	E:/Veroeffentlichungen/Paperinpreparation/PyvsFTIR/pygcms/WWTP_Oldenburg_VNF_13082015_85x85_15er_pygcms.0_or.csv	6	7	polyamide	608.304	1.62117	24.6638	15.2136	2092.27	2.29579e-09		1
7	E:/Veroeffentlichungen/Paperinpreparation/PyvsFTIR/pygcms/WWTP_Oldenburg_VNF_13082015_85x85_15er_pygcms.0_or.csv	7	7	polyamide	486.644	1.63299	22.06	13.5089	1475.52	1.61905e-09		1
8	E:/Veroeffentlichungen/Paperinpreparation/PyvsFTIR/pygcms/WWTP_Oldenburg_VNF_13082015_85x85_15er_pygcms.0_or.csv	8	7	polyamide	364.983	4.39107	24.6638	5.61682	285.192	3.12934e-10		1
9	E:/Veroeffentlichungen/Paperinpreparation/PyvsFTIR/pygcms/WWTP_Oldenburg_VNF_13082015_85x85_15er_pygcms.0_or.csv	9	7	polyamide	243.322	2	22.06	11.03	983.679	1.07936e-09		1
10	E:/Veroeffentlichungen/Paperinpreparation/PyvsFTIR/pygcms/WWTP_Oldenburg_VNF_13082015_85x85_15er_pygcms.0_or.csv	10	7	polyamide	243.322	2	22.06	11.03	983.679	1.07936e-09		1
11	E:/Veroeffentlichungen/Paperinpreparation/PyvsFTIR/pygcms/WWTP_Oldenburg_VNF_13082015_85x85_15er_pygcms.0_or.csv	11	7	polyamide	121.661	1	11.03	11.03	491.839	5.39682e-10		1
12	E:/Veroeffentlichungen/Paperinpreparation/PyvsFTIR/pygcms/WWTP_Oldenburg_VNF_13082015_85x85_15er_pygcms.0_or.csv	12	7	polyamide	121.661	1	11.03	11.03	491.839	5.39682e-10		1
13	E:/Veroeffentlichungen/Paperinpreparation/PyvsFTIR/pygcms/WWTP_Oldenburg_VNF_13082015_85x85_15er_pygcms.0_or.csv	13	7	polyamide	121.661	1	11.03	11.03	491.839	5.39682e-10		1
14	E:/Veroeffentlichungen/Paperinpreparation/PyvsFTIR/pygcms/WWTP_Oldenburg_VNF_13082015_85x85_15er_pygcms.0_or.csv	14	7	polyamide	121.661	1	11.03	11.03	491.839	5.39682e-10		1
15	E:/Veroeffentlichungen/Paperinpreparation/PyvsFTIR/pygcms/WWTP_Oldenburg_VNF_13082015_85x85_15er_pygcms.0_or.csv	15	7	polyamide	121.661	1	11.03	11.03	491.839	5.39682e-10		1
16	E:/Veroeffentlichungen/Paperinpreparation/PyvsFTIR/pygcms/WWTP_Oldenburg_VNF_13082015_85x85_15er_pygcms.0_or.csv	16	7	polyamide	121.661	1	11.03	11.03	491.839	5.39682e-10		1
17	E:/Veroeffentlichungen/Paperinpreparation/PyvsFTIR/pygcms/WWTP_Oldenburg_VNF_13082015_85x85_15er_pygcms.0_or.csv	17	7	polyamide	121.661	1	11.03	11.03	491.839	5.39682e-10		1
18	E:/Veroeffentlichungen/Paperinpreparation/PyvsFTIR/pygcms/WWTP_Oldenburg_VNF_13082015_85x85_15er_pygcms.0_or.csv	18	7	polyamide	121.661	1	11.03	11.03	491.839	5.39682e-10		1
19	E:/Veroeffentlichungen/Paperinpreparation/PyvsFTIR/pygcms/WWTP_Oldenburg_VNF_13082015_85x85_15er_pygcms.0_or.csv	19	7	polyamide	121.661	1	11.03	11.03	491.839	5.39682e-10		1
1	E:/Veroeffentlichungen/Paperinpreparation/PyvsFTIR/pygcms/WWTP_Oldenburg_VNF_13082015_85x85_15er_pygcms.0_or.csv	1	8	polyvinylchloride	121.661	1	11.03	11.03	491.839	7.08249e-10		1
1	E:/Veroeffentlichungen/Paperinpreparation/PyvsFTIR/pygcms/WWTP_Oldenburg_VNF_13082015_85x85_15er_pygcms.0_or.csv	1	9	Cellulose artfical modified	13382.7	1.3485	157.926	117.112	793871	1.03203e-06		1
2	E:/Veroeffentlichungen/Paperinpreparation/PyvsFTIR/pygcms/WWTP_Oldenburg_VNF_13082015_85x85_15er_pygcms.0_or.csv	2	9	Cellulose artfical modified	3284.84	2.1388	104.057	48.652	90275.2	1.17358e-07		1
3	E:/Veroeffentlichungen/Paperinpreparation/PyvsFTIR/pygcms/WWTP_Oldenburg_VNF_13082015_85x85_15er_pygcms.0_or.csv	3	9	Cellulose artfical modified	2554.88	3.7633	110.85	29.4556	35250.7	4.58259e-08		1
4	E:/Veroeffentlichungen/Paperinpreparation/PyvsFTIR/pygcms/WWTP_Oldenburg_VNF_13082015_85x85_15er_pygcms.0_or.csv	4	9	Cellulose artfical modified	2433.22	3.08386	94.2404	30.5592	32256.5	4.19335e-08		1
5	E:/Veroeffentlichungen/Paperinpreparation/PyvsFTIR/pygcms/WWTP_Oldenburg_VNF_13082015_85x85_15er_pygcms.0_or.csv	5	9	Cellulose artfical modified	2068.24	13.1087	153.63	11.7197	7734.04	1.00543e-08		1
6	E:/Veroeffentlichungen/Paperinpreparation/PyvsFTIR/pygcms/WWTP_Oldenburg_VNF_13082015_85x85_15er_pygcms.0_or.csv	6	9	Cellulose artfical modified	2068.24	1.58731	56.2422	35.4324	25879.7	3.36436e-08		1
7	E:/Veroeffentlichungen/Paperinpreparation/PyvsFTIR/pygcms/WWTP_Oldenburg_VNF_13082015_85x85_15er_pygcms.0_or.csv	7	9	Cellulose artfical modified	1216.61	3.06186	55.15	18.0119	6557.86	8.52521e-09		1
8	E:/Veroeffentlichungen/Paperinpreparation/PyvsFTIR/pygcms/WWTP_Oldenburg_VNF_13082015_85x85_15er_pygcms.0_or.csv	8	9	Cellulose artfical modified	1094.95	10.6836	88.9267	8.32366	2258.18	2.93563e-09		1
9	E:/Veroeffentlichungen/Paperinpreparation/PyvsFTIR/pygcms/WWTP_Oldenburg_VNF_13082015_85x85_15er_pygcms.0_or.csv	9	9	Cellulose artfical modified	1094.95	1.77921	39.7692	22.3522	7282.57	9.46733e-09		1
10	E:/Veroeffentlichungen/Paperinpreparation/PyvsFTIR/pygcms/WWTP_Oldenburg_VNF_13082015_85x85_15er_pygcms.0_or.csv	10	9	Cellulose artfical modified	973.287	7.51547	73.9915	9.84522	2628.63	3.41722e-09		1
11	E:/Veroeffentlichungen/Paperinpreparation/PyvsFTIR/pygcms/WWTP_Oldenburg_VNF_13082015_85x85_15er_pygcms.0_or.csv	11	9	Cellulose artfical modified	851.626	5.19271	56.2422	10.831	2418.21	3.14368e-09		1
12	E:/Veroeffentlichungen/Paperinpreparation/PyvsFTIR/pygcms/WWTP_Oldenburg_VNF_13082015_85x85_15er_pygcms.0_or.csv	12	9	Cellulose artfical modified	608.304	4.24018	39.7692	9.37913	1282.24	1.66691e-09		1
13	E:/Veroeffentlichungen/Paperinpreparation/PyvsFTIR/pygcms/WWTP_Oldenburg_VNF_13082015_85x85_15er_pygcms.0_or.csv	13	9	Cellulose artfical modified	486.644	5.82843	34.8799	5.98445	457.847	5.95201e-10		1
14	E:/Veroeffentlichungen/Paperinpreparation/PyvsFTIR/pygcms/WWTP_Oldenburg_VNF_13082015_85x85_15er_pygcms.0_or.csv	14	9	Cellulose artfical modified	364.983	1.73205	15.5988	9.00596	463.711	6.02824e-10		1
15	E:/Veroeffentlichungen/Paperinpreparation/PyvsFTIR/pygcms/WWTP_Oldenburg_VNF_13082015_85x85_15er_pygcms.0_or.csv	15	9	Cellulose artfical modified	364.983	1.73205	15.5988	9.00596	463.711	6.02824e-10		1
16	E:/Veroeffentlichungen/Paperinpreparation/PyvsFTIR/pygcms/WWTP_Oldenburg_VNF_13082015_85x85_15er_pygcms.0_or.csv	16	9	Cellulose artfical modified	243.322	2	22.06	11.03	983.679	1.27878e-09		1
17	E:/Veroeffentlichungen/Paperinpreparation/PyvsFTIR/pygcms/WWTP_Oldenburg_VNF_13082015_85x85_15er_pygcms.0_or.csv	17	9	Cellulose artfical modified	243.322	2	22.06	11.03	983.679	1.27878e-09		1
18	E:/Veroeffentlichungen/Paperinpreparation/PyvsFTIR/pygcms/WWTP_Oldenburg_VNF_13082015_85x85_15er_pygcms.0_or.csv	18	9	Cellulose artfical modified	243.322	2	22.06	11.03	983.679	1.27878e-09		1
19	E:/Veroeffentlichungen/Paperinpreparation/PyvsFTIR/pygcms/WWTP_Oldenburg_VNF_13082015_85x85_15er_pygcms.0_or.csv	19	9	Cellulose artfical modified	121.661	1	11.03	11.03	491.839	6.39391e-10		1
20	E:/Veroeffentlichungen/Paperinpreparation/PyvsFTIR/pygcms/WWTP_Oldenburg_VNF_13082015_85x85_15er_pygcms.0_or.csv	20	9	Cellulose artfical modified	121.661	1	11.03	11.03	491.839	6.39391e-10		1
21	E:/Veroeffentlichungen/Paperinpreparation/PyvsFTIR/pygcms/WWTP_Oldenburg_VNF_13082015_85x85_15er_pygcms.0_or.csv	21	9	Cellulose artfical modified	121.661	1	11.03	11.03	491.839	6.39391e-10		1
22	E:/Veroeffentlichungen/Paperinpreparation/PyvsFTIR/pygcms/WWTP_Oldenburg_VNF_13082015_85x85_15er_pygcms.0_or.csv	22	9	Cellulose artfical modified	121.661	1	11.03	11.03	491.839	6.39391e-10		1
1	E:/Veroeffentlichungen/Paperinpreparation/PyvsFTIR/pygcms/WWTP_Oldenburg_VNF_13082015_85x85_15er_pygcms.0_or.csv	1	10	nitrile rubber	121.661	1	11.03	11.03	491.839	4.91839e-10		1
1	E:/Veroeffentlichungen/Paperinpreparation/PyvsFTIR/pygcms/WWTP_Oldenburg_VNF_13082015_85x85_15er_pygcms.0_or.csv	1	11	polyester	33456.7	1.1924	306.467	257.018	7.42005e+06	1.02397e-05		1
2	E:/Veroeffentlichungen/Paperinpreparation/PyvsFTIR/pygcms/WWTP_Oldenburg_VNF_13082015_85x85_15er_pygcms.0_or.csv	2	11	polyester	3284.84	2.25172	86.1471	38.2584	46215.7	6.37777e-08		1
3	E:/Veroeffentlichungen/Paperinpreparation/PyvsFTIR/pygcms/WWTP_Oldenburg_VNF_13082015_85x85_15er_pygcms.0_or.csv	3	11	polyester	1581.59	2.08031	59.3984	28.5527	17748.6	2.44931e-08		1
4	E:/Veroeffentlichungen/Paperinpreparation/PyvsFTIR/pygcms/WWTP_Oldenburg_VNF_13082015_85x85_15er_pygcms.0_or.csv	4	11	polyester	1459.93	2.24846	70.6265	31.4111	25540.5	3.52459e-08		1
5	E:/Veroeffentlichungen/Paperinpreparation/PyvsFTIR/pygcms/WWTP_Oldenburg_VNF_13082015_85x85_15er_pygcms.0_or.csv	5	11	polyester	1094.95	7.97148	84.002	10.5378	3418.91	4.71809e-09		1
6	E:/Veroeffentlichungen/Paperinpreparation/PyvsFTIR/pygcms/WWTP_Oldenburg_VNF_13082015_85x85_15er_pygcms.0_or.csv	6	11	polyester	729.965	1.73205	31.1976	18.0119	3709.68	5.11936e-09		1
7	E:/Veroeffentlichungen/Paperinpreparation/PyvsFTIR/pygcms/WWTP_Oldenburg_VNF_13082015_85x85_15er_pygcms.0_or.csv	7	11	polyester	729.965	4.25799	45.4779	10.6806	1901.46	2.62402e-09		1
8	E:/Veroeffentlichungen/Paperinpreparation/PyvsFTIR/pygcms/WWTP_Oldenburg_VNF_13082015_85x85_15er_pygcms.0_or.csv	8	11	polyester	729.965	1.63299	24.6638	15.1034	2062.1	2.8457e-09		1
9	E:/Veroeffentlichungen/Paperinpreparation/PyvsFTIR/pygcms/WWTP_Oldenburg_VNF_13082015_85x85_15er_pygcms.0_or.csv	9	11	polyester	608.304	4.39107	39.7692	9.05685	1195.63	1.64997e-09		1
10	E:/Veroeffentlichungen/Paperinpreparation/PyvsFTIR/pygcms/WWTP_Oldenburg_VNF_13082015_85x85_15er_pygcms.0_or.csv	10	11	polyester	364.983	3	33.09	11.03	1475.52	2.03621e-09		1
11	E:/Veroeffentlichungen/Paperinpreparation/PyvsFTIR/pygcms/WWTP_Oldenburg_VNF_13082015_85x85_15er_pygcms.0_or.csv	11	11	polyester	364.983	3	33.09	11.03	1475.52	2.03621e-09		1
12	E:/Veroeffentlichungen/Paperinpreparation/PyvsFTIR/pygcms/WWTP_Oldenburg_VNF_13082015_85x85_15er_pygcms.0_or.csv	12	11	polyester	121.661	1	11.03	11.03	491.839	6.78738e-10		1
13	E:/Veroeffentlichungen/Paperinpreparation/PyvsFTIR/pygcms/WWTP_Oldenburg_VNF_13082015_85x85_15er_pygcms.0_or.csv	13	11	polyester	121.661	1	11.03	11.03	491.839	6.78738e-10		1
14	E:/Veroeffentlichungen/Paperinpreparation/PyvsFTIR/pygcms/WWTP_Oldenburg_VNF_13082015_85x85_15er_pygcms.0_or.csv	14	11	polyester	121.661	1	11.03	11.03	491.839	6.78738e-10		1
15	E:/Veroeffentlichungen/Paperinpreparation/PyvsFTIR/pygcms/WWTP_Oldenburg_VNF_13082015_85x85_15er_pygcms.0_or.csv	15	11	polyester	121.661	1	11.03	11.03	491.839	6.78738e-10		1
16	E:/Veroeffentlichungen/Paperinpreparation/PyvsFTIR/pygcms/WWTP_Oldenburg_VNF_13082015_85x85_15er_pygcms.0_or.csv	16	11	polyester	121.661	1	11.03	11.03	491.839	6.78738e-10		1
17	E:/Veroeffentlichungen/Paperinpreparation/PyvsFTIR/pygcms/WWTP_Oldenburg_VNF_13082015_85x85_15er_pygcms.0_or.csv	17	11	polyester	121.661	1	11.03	11.03	491.839	6.78738e-10		1
18	E:/Veroeffentlichungen/Paperinpreparation/PyvsFTIR/pygcms/WWTP_Oldenburg_VNF_13082015_85x85_15er_pygcms.0_or.csv	18	11	polyester	121.661	1	11.03	11.03	491.839	6.78738e-10		1
19	E:/Veroeffentlichungen/Paperinpreparation/PyvsFTIR/pygcms/WWTP_Oldenburg_VNF_13082015_85x85_15er_pygcms.0_or.csv	19	11	polyester	121.661	1	11.03	11.03	491.839	6.78738e-10		1
20	E:/Veroeffentlichungen/Paperinpreparation/PyvsFTIR/pygcms/WWTP_Oldenburg_VNF_13082015_85x85_15er_pygcms.0_or.csv	20	11	polyester	121.661	1	11.03	11.03	491.839	6.78738e-10		1
21	E:/Veroeffentlichungen/Paperinpreparation/PyvsFTIR/pygcms/WWTP_Oldenburg_VNF_13082015_85x85_15er_pygcms.0_or.csv	21	11	polyester	121.661	1	11.03	11.03	491.839	6.78738e-10		1
22	E:/Veroeffentlichungen/Paperinpreparation/PyvsFTIR/pygcms/WWTP_Oldenburg_VNF_13082015_85x85_15er_pygcms.0_or.csv	22	11	polyester	121.661	1	11.03	11.03	491.839	6.78738e-10		1
23	E:/Veroeffentlichungen/Paperinpreparation/PyvsFTIR/pygcms/WWTP_Oldenburg_VNF_13082015_85x85_15er_pygcms.0_or.csv	23	11	polyester	121.661	1	11.03	11.03	491.839	6.78738e-10		1
24	E:/Veroeffentlichungen/Paperinpreparation/PyvsFTIR/pygcms/WWTP_Oldenburg_VNF_13082015_85x85_15er_pygcms.0_or.csv	24	11	polyester	121.661	1	11.03	11.03	491.839	6.78738e-10		1
25	E:/Veroeffentlichungen/Paperinpreparation/PyvsFTIR/pygcms/WWTP_Oldenburg_VNF_13082015_85x85_15er_pygcms.0_or.csv	25	11	polyester	121.661	1	11.03	11.03	491.839	6.78738e-10		1
26	E:/Veroeffentlichungen/Paperinpreparation/PyvsFTIR/pygcms/WWTP_Oldenburg_VNF_13082015_85x85_15er_pygcms.0_or.csv	26	11	polyester	121.661	1	11.03	11.03	491.839	6.78738e-10		1
27	E:/Veroeffentlichungen/Paperinpreparation/PyvsFTIR/pygcms/WWTP_Oldenburg_VNF_13082015_85x85_15er_pygcms.0_or.csv	27	11	polyester	121.661	1	11.03	11.03	491.839	6.78738e-10		1
28	E:/Veroeffentlichungen/Paperinpreparation/PyvsFTIR/pygcms/WWTP_Oldenburg_VNF_13082015_85x85_15er_pygcms.0_or.csv	28	11	polyester	121.661	1	11.03	11.03	491.839	6.78738e-10		1
29	E:/Veroeffentlichungen/Paperinpreparation/PyvsFTIR/pygcms/WWTP_Oldenburg_VNF_13082015_85x85_15er_pygcms.0_or.csv	29	11	polyester	121.661	1	11.03	11.03	491.839	6.78738e-10		1
30	E:/Veroeffentlichungen/Paperinpreparation/PyvsFTIR/pygcms/WWTP_Oldenburg_VNF_13082015_85x85_15er_pygcms.0_or.csv	30	11	polyester	121.661	1	11.03	11.03	491.839	6.78738e-10		1
31	E:/Veroeffentlichungen/Paperinpreparation/PyvsFTIR/pygcms/WWTP_Oldenburg_VNF_13082015_85x85_15er_pygcms.0_or.csv	31	11	polyester	121.661	1	11.03	11.03	491.839	6.78738e-10		1
1	E:/Veroeffentlichungen/Paperinpreparation/PyvsFTIR/pygcms/WWTP_Oldenburg_VNF_13082015_85x85_15er_pygcms.0_or.csv	1	12	acrylates,polyurethanes,varnish	21290.7	1.22166	236.052	193.223	3.23014e+06	4.00538e-06		1
2	E:/Veroeffentlichungen/Paperinpreparation/PyvsFTIR/pygcms/WWTP_Oldenburg_VNF_13082015_85x85_15er_pygcms.0_or.csv	2	12	acrylates,polyurethanes,varnish	16424.2	2.03936	198.846	97.5043	692885	8.59177e-07		1
3	E:/Veroeffentlichungen/Paperinpreparation/PyvsFTIR/pygcms/WWTP_Oldenburg_VNF_13082015_85x85_15er_pygcms.0_or.csv	3	12	acrylates,polyurethanes,varnish	15815.9	2.18317	233.982	107.175	985072	1.22149e-06		1
4	E:/Veroeffentlichungen/Paperinpreparation/PyvsFTIR/pygcms/WWTP_Oldenburg_VNF_13082015_85x85_15er_pygcms.0_or.csv	4	12	acrylates,polyurethanes,varnish	13504.4	1.14814	172.647	150.371	1.43082e+06	1.77422e-06		1
5	E:/Veroeffentlichungen/Paperinpreparation/PyvsFTIR/pygcms/WWTP_Oldenburg_VNF_13082015_85x85_15er_pygcms.0_or.csv	5	12	acrylates,polyurethanes,varnish	12896.1	2.13324	255.839	119.93	1.3487e+06	1.67239e-06		1
6	E:/Veroeffentlichungen/Paperinpreparation/PyvsFTIR/pygcms/WWTP_Oldenburg_VNF_13082015_85x85_15er_pygcms.0_or.csv	6	12	acrylates,polyurethanes,varnish	12652.7	1.60104	163.973	102.417	630389	7.81682e-07		1
7	E:/Veroeffentlichungen/Paperinpreparation/PyvsFTIR/pygcms/WWTP_Oldenburg_VNF_13082015_85x85_15er_pygcms.0_or.csv	7	12	acrylates,polyurethanes,varnish	8272.94	1.9867	147.159	74.0718	295929	3.66953e-07		1
8	E:/Veroeffentlichungen/Paperinpreparation/PyvsFTIR/pygcms/WWTP_Oldenburg_VNF_13082015_85x85_15er_pygcms.0_or.csv	8	12	acrylates,polyurethanes,varnish	8151.28	1.07524	112.484	104.614	451196	5.59483e-07		1
9	E:/Veroeffentlichungen/Paperinpreparation/PyvsFTIR/pygcms/WWTP_Oldenburg_VNF_13082015_85x85_15er_pygcms.0_or.csv	9	12	acrylates,polyurethanes,varnish	8029.62	1.29495	136.434	105.358	555081	6.88301e-07		1
10	E:/Veroeffentlichungen/Paperinpreparation/PyvsFTIR/pygcms/WWTP_Oldenburg_VNF_13082015_85x85_15er_pygcms.0_or.csv	10	12	acrylates,polyurethanes,varnish	6204.71	1.25823	110.3	87.663	310674	3.85236e-07		1
11	E:/Veroeffentlichungen/Paperinpreparation/PyvsFTIR/pygcms/WWTP_Oldenburg_VNF_13082015_85x85_15er_pygcms.0_or.csv	11	12	acrylates,polyurethanes,varnish	5718.06	3.13466	171.232	54.6253	187270	2.32215e-07		1
12	E:/Veroeffentlichungen/Paperinpreparation/PyvsFTIR/pygcms/WWTP_Oldenburg_VNF_13082015_85x85_15er_pygcms.0_or.csv	12	12	acrylates,polyurethanes,varnish	4988.1	1.13375	86.1471	75.9843	182299	2.26051e-07		1
13	E:/Veroeffentlichungen/Paperinpreparation/PyvsFTIR/pygcms/WWTP_Oldenburg_VNF_13082015_85x85_15er_pygcms.0_or.csv	13	12	acrylates,polyurethanes,varnish	4988.1	3.24804	145.077	44.666	106084	1.31544e-07		1
14	E:/Veroeffentlichungen/Paperinpreparation/PyvsFTIR/pygcms/WWTP_Oldenburg_VNF_13082015_85x85_15er_pygcms.0_or.csv	14	12	acrylates,polyurethanes,varnish	4866.44	3.64831	139.52	38.2423	74786	9.27347e-08		1
15	E:/Veroeffentlichungen/Paperinpreparation/PyvsFTIR/pygcms/WWTP_Oldenburg_VNF_13082015_85x85_15er_pygcms.0_or.csv	15	12	acrylates,polyurethanes,varnish	4866.44	1.31521	108.633	82.5973	271638	3.36831e-07		1
16	E:/Veroeffentlichungen/Paperinpreparation/PyvsFTIR/pygcms/WWTP_Oldenburg_VNF_13082015_85x85_15er_pygcms.0_or.csv	16	12	acrylates,polyurethanes,varnish	4744.78	1.42441	86.1471	60.4793	115492	1.43209e-07		1
17	E:/Veroeffentlichungen/Paperinpreparation/PyvsFTIR/pygcms/WWTP_Oldenburg_VNF_13082015_85x85_15er_pygcms.0_or.csv	17	12	acrylates,polyurethanes,varnish	4623.11	5.46735	177.853	32.5301	68981.1	8.55365e-08		1
18	E:/Veroeffentlichungen/Paperinpreparation/PyvsFTIR/pygcms/WWTP_Oldenburg_VNF_13082015_85x85_15er_pygcms.0_or.csv	18	12	acrylates,polyurethanes,varnish	4136.47	2.79475	124.79	44.6517	91191.2	1.13077e-07		1
19	E:/Veroeffentlichungen/Paperinpreparation/PyvsFTIR/pygcms/WWTP_Oldenburg_VNF_13082015_85x85_15er_pygcms.0_or.csv	19	12	acrylates,polyurethanes,varnish	3893.15	4.07962	159.077	38.9931	88650.1	1.09926e-07		1
20	E:/Veroeffentlichungen/Paperinpreparation/PyvsFTIR/pygcms/WWTP_Oldenburg_VNF_13082015_85x85_15er_pygcms.0_or.csv	20	12	acrylates,polyurethanes,varnish	3649.83	2.76178	112.484	40.7289	68390.3	8.48039e-08		1
21	E:/Veroeffentlichungen/Paperinpreparation/PyvsFTIR/pygcms/WWTP_Oldenburg_VNF_13082015_85x85_15er_pygcms.0_or.csv	21	12	acrylates,polyurethanes,varnish	3284.84	2.65323	115.157	43.4023	79508.2	9.85901e-08		1
22	E:/Veroeffentlichungen/Paperinpreparation/PyvsFTIR/pygcms/WWTP_Oldenburg_VNF_13082015_85x85_15er_pygcms.0_or.csv	22	12	acrylates,polyurethanes,varnish	3163.18	1.93654	94.8836	48.9964	83486.6	1.03523e-07		1
23	E:/Veroeffentlichungen/Paperinpreparation/PyvsFTIR/pygcms/WWTP_Oldenburg_VNF_13082015_85x85_15er_pygcms.0_or.csv	23	12	acrylates,polyurethanes,varnish	3041.52	2.09247	94.2404	45.0379	70063.1	8.68782e-08		1
24	E:/Veroeffentlichungen/Paperinpreparation/PyvsFTIR/pygcms/WWTP_Oldenburg_VNF_13082015_85x85_15er_pygcms.0_or.csv	24	12	acrylates,polyurethanes,varnish	3041.52	2.14611	86.1471	40.141	50876.2	6.30864e-08		1
25	E:/Veroeffentlichungen/Paperinpreparation/PyvsFTIR/pygcms/WWTP_Oldenburg_VNF_13082015_85x85_15er_pygcms.0_or.csv	25	12	acrylates,polyurethanes,varnish	2919.86	1.13067	62.3951	55.1843	69643.2	8.63576e-08		1
26	E:/Veroeffentlichungen/Paperinpreparation/PyvsFTIR/pygcms/WWTP_Oldenburg_VNF_13082015_85x85_15er_pygcms.0_or.csv	26	12	acrylates,polyurethanes,varnish	2554.88	1.48375	62.3951	42.0524	40441.6	5.01476e-08		1
27	E:/Veroeffentlichungen/Paperinpreparation/PyvsFTIR/pygcms/WWTP_Oldenburg_VNF_13082015_85x85_15er_pygcms.0_or.csv	27	12	acrylates,polyurethanes,varnish	2554.88	1.17532	56.2422	47.8528	47203.4	5.85322e-08		1
28	E:/Veroeffentlichungen/Paperinpreparation/PyvsFTIR/pygcms/WWTP_Oldenburg_VNF_13082015_85x85_15er_pygcms.0_or.csv	28	12	acrylates,polyurethanes,varnish	2433.22	2.02549	69.7598	34.441	30328.8	3.76077e-08		1
29	E:/Veroeffentlichungen/Paperinpreparation/PyvsFTIR/pygcms/WWTP_Oldenburg_VNF_13082015_85x85_15er_pygcms.0_or.csv	29	12	acrylates,polyurethanes,varnish	2311.56	1.85838	64.3154	34.6082	28233.9	3.501e-08		1
30	E:/Veroeffentlichungen/Paperinpreparation/PyvsFTIR/pygcms/WWTP_Oldenburg_VNF_13082015_85x85_15er_pygcms.0_or.csv	30	12	acrylates,polyurethanes,varnish	2311.56	2.64807	90.9557	34.348	39330.5	4.87698e-08		1
31	E:/Veroeffentlichungen/Paperinpreparation/PyvsFTIR/pygcms/WWTP_Oldenburg_VNF_13082015_85x85_15er_pygcms.0_or.csv	31	12	acrylates,polyurethanes,varnish	2189.9	4.11765	104.64	25.4125	24767.9	3.07122e-08		1
32	E:/Veroeffentlichungen/Paperinpreparation/PyvsFTIR/pygcms/WWTP_Oldenburg_VNF_13082015_85x85_15er_pygcms.0_or.csv	32	12	acrylates,polyurethanes,varnish	2068.24	6.48574	118.797	18.3166	14608	1.81139e-08		1
33	E:/Veroeffentlichungen/Paperinpreparation/PyvsFTIR/pygcms/WWTP_Oldenburg_VNF_13082015_85x85_15er_pygcms.0_or.csv	33	12	acrylates,polyurethanes,varnish	2068.24	1.41421	55.15	38.9969	30740	3.81175e-08		1
34	E:/Veroeffentlichungen/Paperinpreparation/PyvsFTIR/pygcms/WWTP_Oldenburg_VNF_13082015_85x85_15er_pygcms.0_or.csv	34	12	acrylates,polyurethanes,varnish	1946.57	1.33839	56.2422	42.0224	36401.5	4.51379e-08		1
35	E:/Veroeffentlichungen/Paperinpreparation/PyvsFTIR/pygcms/WWTP_Oldenburg_VNF_13082015_85x85_15er_pygcms.0_or.csv	35	12	acrylates,polyurethanes,varnish	1946.57	1.15581	56.2422	48.6605	48810.4	6.05248e-08		1
36	E:/Veroeffentlichungen/Paperinpreparation/PyvsFTIR/pygcms/WWTP_Oldenburg_VNF_13082015_85x85_15er_pygcms.0_or.csv	36	12	acrylates,polyurethanes,varnish	1824.91	1.61111	66.18	41.0773	40928.7	5.07516e-08		1
37	E:/Veroeffentlichungen/Paperinpreparation/PyvsFTIR/pygcms/WWTP_Oldenburg_VNF_13082015_85x85_15er_pygcms.0_or.csv	37	12	acrylates,polyurethanes,varnish	1824.91	2.55691	70.6265	27.6218	19750.1	2.44901e-08		1
38	E:/Veroeffentlichungen/Paperinpreparation/PyvsFTIR/pygcms/WWTP_Oldenburg_VNF_13082015_85x85_15er_pygcms.0_or.csv	38	12	acrylates,polyurethanes,varnish	1703.25	1.43032	46.7963	32.7174	18359.7	2.2766e-08		1
39	E:/Veroeffentlichungen/Paperinpreparation/PyvsFTIR/pygcms/WWTP_Oldenburg_VNF_13082015_85x85_15er_pygcms.0_or.csv	39	12	acrylates,polyurethanes,varnish	1703.25	1.73223	49.3277	28.4763	14660.7	1.81793e-08		1
40	E:/Veroeffentlichungen/Paperinpreparation/PyvsFTIR/pygcms/WWTP_Oldenburg_VNF_13082015_85x85_15er_pygcms.0_or.csv	40	12	acrylates,polyurethanes,varnish	1703.25	3.25042	73.9915	22.7637	14052.8	1.74255e-08		1
41	E:/Veroeffentlichungen/Paperinpreparation/PyvsFTIR/pygcms/WWTP_Oldenburg_VNF_13082015_85x85_15er_pygcms.0_or.csv	41	12	acrylates,polyurethanes,varnish	1703.25	1.73223	49.3277	28.4763	14660.7	1.81793e-08		1
42	E:/Veroeffentlichungen/Paperinpreparation/PyvsFTIR/pygcms/WWTP_Oldenburg_VNF_13082015_85x85_15er_pygcms.0_or.csv	42	12	acrylates,polyurethanes,varnish	1703.25	3.09262	73.9915	23.9252	15523.5	1.92492e-08		1
43	E:/Veroeffentlichungen/Paperinpreparation/PyvsFTIR/pygcms/WWTP_Oldenburg_VNF_13082015_85x85_15er_pygcms.0_or.csv	43	12	acrylates,polyurethanes,varnish	1703.25	3.72729	80.2996	21.5437	13660	1.69384e-08		1
44	E:/Veroeffentlichungen/Paperinpreparation/PyvsFTIR/pygcms/WWTP_Oldenburg_VNF_13082015_85x85_15er_pygcms.0_or.csv	44	12	acrylates,polyurethanes,varnish	1703.25	1.46581	55.15	37.6242	28613.9	3.54813e-08		1
45	E:/Veroeffentlichungen/Paperinpreparation/PyvsFTIR/pygcms/WWTP_Oldenburg_VNF_13082015_85x85_15er_pygcms.0_or.csv	45	12	acrylates,polyurethanes,varnish	1459.93	1.36931	39.7692	29.0433	12295.2	1.52461e-08		1
46	E:/Veroeffentlichungen/Paperinpreparation/PyvsFTIR/pygcms/WWTP_Oldenburg_VNF_13082015_85x85_15er_pygcms.0_or.csv	46	12	acrylates,polyurethanes,varnish	1459.93	2.57505	69.7598	27.0907	18764.7	2.32683e-08		1
47	E:/Veroeffentlichungen/Paperinpreparation/PyvsFTIR/pygcms/WWTP_Oldenburg_VNF_13082015_85x85_15er_pygcms.0_or.csv	47	12	acrylates,polyurethanes,varnish	1459.93	1.40055	49.3277	35.2202	22427	2.78095e-08		1
48	E:/Veroeffentlichungen/Paperinpreparation/PyvsFTIR/pygcms/WWTP_Oldenburg_VNF_13082015_85x85_15er_pygcms.0_or.csv	48	12	acrylates,polyurethanes,varnish	1459.93	3.34844	64.3154	19.2076	8696.76	1.0784e-08		1
49	E:/Veroeffentlichungen/Paperinpreparation/PyvsFTIR/pygcms/WWTP_Oldenburg_VNF_13082015_85x85_15er_pygcms.0_or.csv	49	12	acrylates,polyurethanes,varnish	1338.27	3.9841	69.7598	17.5096	7838.85	9.72018e-09		1
50	E:/Veroeffentlichungen/Paperinpreparation/PyvsFTIR/pygcms/WWTP_Oldenburg_VNF_13082015_85x85_15er_pygcms.0_or.csv	50	12	acrylates,polyurethanes,varnish	1338.27	1.62406	46.7963	28.8145	14240.6	1.76584e-08		1
51	E:/Veroeffentlichungen/Paperinpreparation/PyvsFTIR/pygcms/WWTP_Oldenburg_VNF_13082015_85x85_15er_pygcms.0_or.csv	51	12	acrylates,polyurethanes,varnish	1338.27	2.84824	67.0929	23.5559	13645	1.69198e-08		1
52	E:/Veroeffentlichungen/Paperinpreparation/PyvsFTIR/pygcms/WWTP_Oldenburg_VNF_13082015_85x85_15er_pygcms.0_or.csv	52	12	acrylates,polyurethanes,varnish	1338.27	1.97267	46.7963	23.7223	9652.08	1.19686e-08		1
53	E:/Veroeffentlichungen/Paperinpreparation/PyvsFTIR/pygcms/WWTP_Oldenburg_VNF_13082015_85x85_15er_pygcms.0_or.csv	53	12	acrylates,polyurethanes,varnish	1216.61	3.0425	59.3984	19.5228	8297.7	1.02891e-08		1
54	E:/Veroeffentlichungen/Paperinpreparation/PyvsFTIR/pygcms/WWTP_Oldenburg_VNF_13082015_85x85_15er_pygcms.0_or.csv	54	12	acrylates,polyurethanes,varnish	1216.61	2.93111	55.15	18.8154	7155.96	8.87339e-09		1
55	E:/Veroeffentlichungen/Paperinpreparation/PyvsFTIR/pygcms/WWTP_Oldenburg_VNF_13082015_85x85_15er_pygcms.0_or.csv	55	12	acrylates,polyurethanes,varnish	1216.61	2.16816	49.3277	22.7509	9358.07	1.1604e-08		1
56	E:/Veroeffentlichungen/Paperinpreparation/PyvsFTIR/pygcms/WWTP_Oldenburg_VNF_13082015_85x85_15er_pygcms.0_or.csv	56	12	acrylates,polyurethanes,varnish	1094.95	2.71023	45.4779	16.7801	4693.37	5.81978e-09		1
57	E:/Veroeffentlichungen/Paperinpreparation/PyvsFTIR/pygcms/WWTP_Oldenburg_VNF_13082015_85x85_15er_pygcms.0_or.csv	57	12	acrylates,polyurethanes,varnish	1094.95	1.88025	39.7692	21.1511	6520.93	8.08595e-09		1
58	E:/Veroeffentlichungen/Paperinpreparation/PyvsFTIR/pygcms/WWTP_Oldenburg_VNF_13082015_85x85_15er_pygcms.0_or.csv	58	12	acrylates,polyurethanes,varnish	973.287	5.05206	64.3154	12.7305	3820.36	4.73725e-09		1
59	E:/Veroeffentlichungen/Paperinpreparation/PyvsFTIR/pygcms/WWTP_Oldenburg_VNF_13082015_85x85_15er_pygcms.0_or.csv	59	12	acrylates,polyurethanes,varnish	973.287	3.54193	49.3277	13.9268	3506.61	4.3482e-09		1
60	E:/Veroeffentlichungen/Paperinpreparation/PyvsFTIR/pygcms/WWTP_Oldenburg_VNF_13082015_85x85_15er_pygcms.0_or.csv	60	12	acrylates,polyurethanes,varnish	973.287	3.16197	59.3984	18.7852	7682.52	9.52632e-09		1
61	E:/Veroeffentlichungen/Paperinpreparation/PyvsFTIR/pygcms/WWTP_Oldenburg_VNF_13082015_85x85_15er_pygcms.0_or.csv	61	12	acrylates,polyurethanes,varnish	851.626	1.44944	31.1976	21.5238	5297.33	6.56869e-09		1
62	E:/Veroeffentlichungen/Paperinpreparation/PyvsFTIR/pygcms/WWTP_Oldenburg_VNF_13082015_85x85_15er_pygcms.0_or.csv	62	12	acrylates,polyurethanes,varnish	851.626	5.47458	59.3984	10.8498	2562.82	3.1779e-09		1
63	E:/Veroeffentlichungen/Paperinpreparation/PyvsFTIR/pygcms/WWTP_Oldenburg_VNF_13082015_85x85_15er_pygcms.0_or.csv	63	12	acrylates,polyurethanes,varnish	851.626	1.30582	33.09	25.3403	7787.85	9.65694e-09		1
64	E:/Veroeffentlichungen/Paperinpreparation/PyvsFTIR/pygcms/WWTP_Oldenburg_VNF_13082015_85x85_15er_pygcms.0_or.csv	64	12	acrylates,polyurethanes,varnish	851.626	1.44944	31.1976	21.5238	5297.33	6.56869e-09		1
65	E:/Veroeffentlichungen/Paperinpreparation/PyvsFTIR/pygcms/WWTP_Oldenburg_VNF_13082015_85x85_15er_pygcms.0_or.csv	65	12	acrylates,polyurethanes,varnish	851.626	1.86388	39.7692	21.3368	6635.92	8.22854e-09		1
66	E:/Veroeffentlichungen/Paperinpreparation/PyvsFTIR/pygcms/WWTP_Oldenburg_VNF_13082015_85x85_15er_pygcms.0_or.csv	66	12	acrylates,polyurethanes,varnish	851.626	2.09695	39.7692	18.9652	5242.77	6.50103e-09		1
67	E:/Veroeffentlichungen/Paperinpreparation/PyvsFTIR/pygcms/WWTP_Oldenburg_VNF_13082015_85x85_15er_pygcms.0_or.csv	67	12	acrylates,polyurethanes,varnish	851.626	1.44944	31.1976	21.5238	5297.33	6.56869e-09		1
68	E:/Veroeffentlichungen/Paperinpreparation/PyvsFTIR/pygcms/WWTP_Oldenburg_VNF_13082015_85x85_15er_pygcms.0_or.csv	68	12	acrylates,polyurethanes,varnish	851.626	2.53771	39.7692	15.6713	3579.77	4.43892e-09		1
69	E:/Veroeffentlichungen/Paperinpreparation/PyvsFTIR/pygcms/WWTP_Oldenburg_VNF_13082015_85x85_15er_pygcms.0_or.csv	69	12	acrylates,polyurethanes,varnish	851.626	1.30582	33.09	25.3403	7787.85	9.65694e-09		1
70	E:/Veroeffentlichungen/Paperinpreparation/PyvsFTIR/pygcms/WWTP_Oldenburg_VNF_13082015_85x85_15er_pygcms.0_or.csv	70	12	acrylates,polyurethanes,varnish	851.626	1.08012	24.6638	22.8343	4713.37	5.84458e-09		1
71	E:/Veroeffentlichungen/Paperinpreparation/PyvsFTIR/pygcms/WWTP_Oldenburg_VNF_13082015_85x85_15er_pygcms.0_or.csv	71	12	acrylates,polyurethanes,varnish	729.965	2.29129	34.8799	15.2228	2962.54	3.67355e-09		1
72	E:/Veroeffentlichungen/Paperinpreparation/PyvsFTIR/pygcms/WWTP_Oldenburg_VNF_13082015_85x85_15er_pygcms.0_or.csv	72	12	acrylates,polyurethanes,varnish	729.965	4.4712	45.4779	10.1713	1724.44	2.13831e-09		1
73	E:/Veroeffentlichungen/Paperinpreparation/PyvsFTIR/pygcms/WWTP_Oldenburg_VNF_13082015_85x85_15er_pygcms.0_or.csv	73	12	acrylates,polyurethanes,varnish	729.965	2.9938	39.7692	13.2839	2572.13	3.18944e-09		1
74	E:/Veroeffentlichungen/Paperinpreparation/PyvsFTIR/pygcms/WWTP_Oldenburg_VNF_13082015_85x85_15er_pygcms.0_or.csv	74	12	acrylates,polyurethanes,varnish	729.965	2.63644	34.8799	13.2299	2237.62	2.77465e-09		1
75	E:/Veroeffentlichungen/Paperinpreparation/PyvsFTIR/pygcms/WWTP_Oldenburg_VNF_13082015_85x85_15er_pygcms.0_or.csv	75	12	acrylates,polyurethanes,varnish	729.965	2.63644	34.8799	13.2299	2237.62	2.77465e-09		1
76	E:/Veroeffentlichungen/Paperinpreparation/PyvsFTIR/pygcms/WWTP_Oldenburg_VNF_13082015_85x85_15er_pygcms.0_or.csv	76	12	acrylates,polyurethanes,varnish	729.965	2.63644	34.8799	13.2299	2237.62	2.77465e-09		1
77	E:/Veroeffentlichungen/Paperinpreparation/PyvsFTIR/pygcms/WWTP_Oldenburg_VNF_13082015_85x85_15er_pygcms.0_or.csv	77	12	acrylates,polyurethanes,varnish	608.304	7.25219	49.3277	6.80176	836.43	1.03717e-09		1
78	E:/Veroeffentlichungen/Paperinpreparation/PyvsFTIR/pygcms/WWTP_Oldenburg_VNF_13082015_85x85_15er_pygcms.0_or.csv	78	12	acrylates,polyurethanes,varnish	608.304	4.24018	39.7692	9.37913	1282.24	1.58998e-09		1
79	E:/Veroeffentlichungen/Paperinpreparation/PyvsFTIR/pygcms/WWTP_Oldenburg_VNF_13082015_85x85_15er_pygcms.0_or.csv	79	12	acrylates,polyurethanes,varnish	608.304	2.88675	31.1976	10.8071	1335.49	1.656e-09		1
80	E:/Veroeffentlichungen/Paperinpreparation/PyvsFTIR/pygcms/WWTP_Oldenburg_VNF_13082015_85x85_15er_pygcms.0_or.csv	80	12	acrylates,polyurethanes,varnish	608.304	3.51555	34.8799	9.92161	1258.45	1.56048e-09		1
81	E:/Veroeffentlichungen/Paperinpreparation/PyvsFTIR/pygcms/WWTP_Oldenburg_VNF_13082015_85x85_15er_pygcms.0_or.csv	81	12	acrylates,polyurethanes,varnish	608.304	1.73205	24.6638	14.2397	1832.98	2.27289e-09		1
82	E:/Veroeffentlichungen/Paperinpreparation/PyvsFTIR/pygcms/WWTP_Oldenburg_VNF_13082015_85x85_15er_pygcms.0_or.csv	82	12	acrylates,polyurethanes,varnish	608.304	5	55.15	11.03	2459.2	3.0494e-09		1
83	E:/Veroeffentlichungen/Paperinpreparation/PyvsFTIR/pygcms/WWTP_Oldenburg_VNF_13082015_85x85_15er_pygcms.0_or.csv	83	12	acrylates,polyurethanes,varnish	608.304	1.26491	24.6638	19.4985	3436.83	4.26167e-09		1
84	E:/Veroeffentlichungen/Paperinpreparation/PyvsFTIR/pygcms/WWTP_Oldenburg_VNF_13082015_85x85_15er_pygcms.0_or.csv	84	12	acrylates,polyurethanes,varnish	608.304	1.73205	24.6638	14.2397	1832.98	2.27289e-09		1
85	E:/Veroeffentlichungen/Paperinpreparation/PyvsFTIR/pygcms/WWTP_Oldenburg_VNF_13082015_85x85_15er_pygcms.0_or.csv	85	12	acrylates,polyurethanes,varnish	608.304	1.73205	24.6638	14.2397	1832.98	2.27289e-09		1
86	E:/Veroeffentlichungen/Paperinpreparation/PyvsFTIR/pygcms/WWTP_Oldenburg_VNF_13082015_85x85_15er_pygcms.0_or.csv	86	12	acrylates,polyurethanes,varnish	608.304	4.24018	39.7692	9.37913	1282.24	1.58998e-09		1
87	E:/Veroeffentlichungen/Paperinpreparation/PyvsFTIR/pygcms/WWTP_Oldenburg_VNF_13082015_85x85_15er_pygcms.0_or.csv	87	12	acrylates,polyurethanes,varnish	608.304	2.88675	31.1976	10.8071	1335.49	1.656e-09		1
88	E:/Veroeffentlichungen/Paperinpreparation/PyvsFTIR/pygcms/WWTP_Oldenburg_VNF_13082015_85x85_15er_pygcms.0_or.csv	88	12	acrylates,polyurethanes,varnish	486.644	2.61803	24.6638	9.42074	802.283	9.94831e-10		1
89	E:/Veroeffentlichungen/Paperinpreparation/PyvsFTIR/pygcms/WWTP_Oldenburg_VNF_13082015_85x85_15er_pygcms.0_or.csv	89	12	acrylates,polyurethanes,varnish	486.644	1.63299	22.06	13.5089	1475.52	1.82964e-09		1
90	E:/Veroeffentlichungen/Paperinpreparation/PyvsFTIR/pygcms/WWTP_Oldenburg_VNF_13082015_85x85_15er_pygcms.0_or.csv	90	12	acrylates,polyurethanes,varnish	486.644	6.16566	39.7692	6.45012	606.428	7.5197e-10		1
91	E:/Veroeffentlichungen/Paperinpreparation/PyvsFTIR/pygcms/WWTP_Oldenburg_VNF_13082015_85x85_15er_pygcms.0_or.csv	91	12	acrylates,polyurethanes,varnish	486.644	2.44949	24.6638	10.069	916.488	1.13645e-09		1
92	E:/Veroeffentlichungen/Paperinpreparation/PyvsFTIR/pygcms/WWTP_Oldenburg_VNF_13082015_85x85_15er_pygcms.0_or.csv	92	12	acrylates,polyurethanes,varnish	486.644	2.61803	24.6638	9.42074	802.283	9.94831e-10		1
93	E:/Veroeffentlichungen/Paperinpreparation/PyvsFTIR/pygcms/WWTP_Oldenburg_VNF_13082015_85x85_15er_pygcms.0_or.csv	93	12	acrylates,polyurethanes,varnish	486.644	2.61803	24.6638	9.42074	802.283	9.94831e-10		1
94	E:/Veroeffentlichungen/Paperinpreparation/PyvsFTIR/pygcms/WWTP_Oldenburg_VNF_13082015_85x85_15er_pygcms.0_or.csv	94	12	acrylates,polyurethanes,varnish	486.644	2.61803	24.6638	9.42074	802.283	9.94831e-10		1
95	E:/Veroeffentlichungen/Paperinpreparation/PyvsFTIR/pygcms/WWTP_Oldenburg_VNF_13082015_85x85_15er_pygcms.0_or.csv	95	12	acrylates,polyurethanes,varnish	486.644	1.63299	22.06	13.5089	1475.52	1.82964e-09		1
96	E:/Veroeffentlichungen/Paperinpreparation/PyvsFTIR/pygcms/WWTP_Oldenburg_VNF_13082015_85x85_15er_pygcms.0_or.csv	96	12	acrylates,polyurethanes,varnish	486.644	4	44.12	11.03	1967.36	2.43952e-09		1
97	E:/Veroeffentlichungen/Paperinpreparation/PyvsFTIR/pygcms/WWTP_Oldenburg_VNF_13082015_85x85_15er_pygcms.0_or.csv	97	12	acrylates,polyurethanes,varnish	486.644	5.82843	34.8799	5.98445	457.847	5.6773e-10		1
98	E:/Veroeffentlichungen/Paperinpreparation/PyvsFTIR/pygcms/WWTP_Oldenburg_VNF_13082015_85x85_15er_pygcms.0_or.csv	98	12	acrylates,polyurethanes,varnish	486.644	2.61803	24.6638	9.42074	802.283	9.94831e-10		1
99	E:/Veroeffentlichungen/Paperinpreparation/PyvsFTIR/pygcms/WWTP_Oldenburg_VNF_13082015_85x85_15er_pygcms.0_or.csv	99	12	acrylates,polyurethanes,varnish	486.644	2.61803	24.6638	9.42074	802.283	9.94831e-10		1
100	E:/Veroeffentlichungen/Paperinpreparation/PyvsFTIR/pygcms/WWTP_Oldenburg_VNF_13082015_85x85_15er_pygcms.0_or.csv	100	12	acrylates,polyurethanes,varnish	486.644	2.61803	24.6638	9.42074	802.283	9.94831e-10		1
101	E:/Veroeffentlichungen/Paperinpreparation/PyvsFTIR/pygcms/WWTP_Oldenburg_VNF_13082015_85x85_15er_pygcms.0_or.csv	101	12	acrylates,polyurethanes,varnish	486.644	2.44949	24.6638	10.069	916.488	1.13645e-09		1
102	E:/Veroeffentlichungen/Paperinpreparation/PyvsFTIR/pygcms/WWTP_Oldenburg_VNF_13082015_85x85_15er_pygcms.0_or.csv	102	12	acrylates,polyurethanes,varnish	364.983	4.39107	24.6638	5.61682	285.192	3.53639e-10		1
103	E:/Veroeffentlichungen/Paperinpreparation/PyvsFTIR/pygcms/WWTP_Oldenburg_VNF_13082015_85x85_15er_pygcms.0_or.csv	103	12	acrylates,polyurethanes,varnish	364.983	1.73205	15.5988	9.00596	463.711	5.75001e-10		1
104	E:/Veroeffentlichungen/Paperinpreparation/PyvsFTIR/pygcms/WWTP_Oldenburg_VNF_13082015_85x85_15er_pygcms.0_or.csv	104	12	acrylates,polyurethanes,varnish	364.983	1.73205	15.5988	9.00596	463.711	5.75001e-10		1
105	E:/Veroeffentlichungen/Paperinpreparation/PyvsFTIR/pygcms/WWTP_Oldenburg_VNF_13082015_85x85_15er_pygcms.0_or.csv	105	12	acrylates,polyurethanes,varnish	364.983	3	33.09	11.03	1475.52	1.82964e-09		1
106	E:/Veroeffentlichungen/Paperinpreparation/PyvsFTIR/pygcms/WWTP_Oldenburg_VNF_13082015_85x85_15er_pygcms.0_or.csv	106	12	acrylates,polyurethanes,varnish	364.983	1.73205	15.5988	9.00596	463.711	5.75001e-10		1
107	E:/Veroeffentlichungen/Paperinpreparation/PyvsFTIR/pygcms/WWTP_Oldenburg_VNF_13082015_85x85_15er_pygcms.0_or.csv	107	12	acrylates,polyurethanes,varnish	364.983	4.39107	24.6638	5.61682	285.192	3.53639e-10		1
108	E:/Veroeffentlichungen/Paperinpreparation/PyvsFTIR/pygcms/WWTP_Oldenburg_VNF_13082015_85x85_15er_pygcms.0_or.csv	108	12	acrylates,polyurethanes,varnish	364.983	1.73205	15.5988	9.00596	463.711	5.75001e-10		1
109	E:/Veroeffentlichungen/Paperinpreparation/PyvsFTIR/pygcms/WWTP_Oldenburg_VNF_13082015_85x85_15er_pygcms.0_or.csv	109	12	acrylates,polyurethanes,varnish	364.983	1.73205	15.5988	9.00596	463.711	5.75001e-10		1
110	E:/Veroeffentlichungen/Paperinpreparation/PyvsFTIR/pygcms/WWTP_Oldenburg_VNF_13082015_85x85_15er_pygcms.0_or.csv	110	12	acrylates,polyurethanes,varnish	364.983	3	33.09	11.03	1475.52	1.82964e-09		1
111	E:/Veroeffentlichungen/Paperinpreparation/PyvsFTIR/pygcms/WWTP_Oldenburg_VNF_13082015_85x85_15er_pygcms.0_or.csv	111	12	acrylates,polyurethanes,varnish	364.983	3	33.09	11.03	1475.52	1.82964e-09		1
112	E:/Veroeffentlichungen/Paperinpreparation/PyvsFTIR/pygcms/WWTP_Oldenburg_VNF_13082015_85x85_15er_pygcms.0_or.csv	112	12	acrylates,polyurethanes,varnish	364.983	1.73205	15.5988	9.00596	463.711	5.75001e-10		1
113	E:/Veroeffentlichungen/Paperinpreparation/PyvsFTIR/pygcms/WWTP_Oldenburg_VNF_13082015_85x85_15er_pygcms.0_or.csv	113	12	acrylates,polyurethanes,varnish	364.983	1.73205	15.5988	9.00596	463.711	5.75001e-10		1
114	E:/Veroeffentlichungen/Paperinpreparation/PyvsFTIR/pygcms/WWTP_Oldenburg_VNF_13082015_85x85_15er_pygcms.0_or.csv	114	12	acrylates,polyurethanes,varnish	364.983	1.73205	15.5988	9.00596	463.711	5.75001e-10		1
115	E:/Veroeffentlichungen/Paperinpreparation/PyvsFTIR/pygcms/WWTP_Oldenburg_VNF_13082015_85x85_15er_pygcms.0_or.csv	115	12	acrylates,polyurethanes,varnish	364.983	4.39107	24.6638	5.61682	285.192	3.53639e-10		1
116	E:/Veroeffentlichungen/Paperinpreparation/PyvsFTIR/pygcms/WWTP_Oldenburg_VNF_13082015_85x85_15er_pygcms.0_or.csv	116	12	acrylates,polyurethanes,varnish	364.983	1.73205	15.5988	9.00596	463.711	5.75001e-10		1
117	E:/Veroeffentlichungen/Paperinpreparation/PyvsFTIR/pygcms/WWTP_Oldenburg_VNF_13082015_85x85_15er_pygcms.0_or.csv	117	12	acrylates,polyurethanes,varnish	364.983	1.73205	15.5988	9.00596	463.711	5.75001e-10		1
118	E:/Veroeffentlichungen/Paperinpreparation/PyvsFTIR/pygcms/WWTP_Oldenburg_VNF_13082015_85x85_15er_pygcms.0_or.csv	118	12	acrylates,polyurethanes,varnish	364.983	3	33.09	11.03	1475.52	1.82964e-09		1
119	E:/Veroeffentlichungen/Paperinpreparation/PyvsFTIR/pygcms/WWTP_Oldenburg_VNF_13082015_85x85_15er_pygcms.0_or.csv	119	12	acrylates,polyurethanes,varnish	364.983	4.39107	24.6638	5.61682	285.192	3.53639e-10		1
120	E:/Veroeffentlichungen/Paperinpreparation/PyvsFTIR/pygcms/WWTP_Oldenburg_VNF_13082015_85x85_15er_pygcms.0_or.csv	120	12	acrylates,polyurethanes,varnish	364.983	4.39107	24.6638	5.61682	285.192	3.53639e-10		1
121	E:/Veroeffentlichungen/Paperinpreparation/PyvsFTIR/pygcms/WWTP_Oldenburg_VNF_13082015_85x85_15er_pygcms.0_or.csv	121	12	acrylates,polyurethanes,varnish	243.322	2	22.06	11.03	983.679	1.21976e-09		1
122	E:/Veroeffentlichungen/Paperinpreparation/PyvsFTIR/pygcms/WWTP_Oldenburg_VNF_13082015_85x85_15er_pygcms.0_or.csv	122	12	acrylates,polyurethanes,varnish	243.322	2	22.06	11.03	983.679	1.21976e-09		1
123	E:/Veroeffentlichungen/Paperinpreparation/PyvsFTIR/pygcms/WWTP_Oldenburg_VNF_13082015_85x85_15er_pygcms.0_or.csv	123	12	acrylates,polyurethanes,varnish	243.322	2	22.06	11.03	983.679	1.21976e-09		1
124	E:/Veroeffentlichungen/Paperinpreparation/PyvsFTIR/pygcms/WWTP_Oldenburg_VNF_13082015_85x85_15er_pygcms.0_or.csv	124	12	acrylates,polyurethanes,varnish	243.322	2	22.06	11.03	983.679	1.21976e-09		1
125	E:/Veroeffentlichungen/Paperinpreparation/PyvsFTIR/pygcms/WWTP_Oldenburg_VNF_13082015_85x85_15er_pygcms.0_or.csv	125	12	acrylates,polyurethanes,varnish	243.322	2	22.06	11.03	983.679	1.21976e-09		1
126	E:/Veroeffentlichungen/Paperinpreparation/PyvsFTIR/pygcms/WWTP_Oldenburg_VNF_13082015_85x85_15er_pygcms.0_or.csv	126	12	acrylates,polyurethanes,varnish	243.322	2	22.06	11.03	983.679	1.21976e-09		1
127	E:/Veroeffentlichungen/Paperinpreparation/PyvsFTIR/pygcms/WWTP_Oldenburg_VNF_13082015_85x85_15er_pygcms.0_or.csv	127	12	acrylates,polyurethanes,varnish	243.322	2	22.06	11.03	983.679	1.21976e-09		1
128	E:/Veroeffentlichungen/Paperinpreparation/PyvsFTIR/pygcms/WWTP_Oldenburg_VNF_13082015_85x85_15er_pygcms.0_or.csv	128	12	acrylates,polyurethanes,varnish	243.322	2	22.06	11.03	983.679	1.21976e-09		1
129	E:/Veroeffentlichungen/Paperinpreparation/PyvsFTIR/pygcms/WWTP_Oldenburg_VNF_13082015_85x85_15er_pygcms.0_or.csv	129	12	acrylates,polyurethanes,varnish	243.322	2	22.06	11.03	983.679	1.21976e-09		1
130	E:/Veroeffentlichungen/Paperinpreparation/PyvsFTIR/pygcms/WWTP_Oldenburg_VNF_13082015_85x85_15er_pygcms.0_or.csv	130	12	acrylates,polyurethanes,varnish	243.322	2	22.06	11.03	983.679	1.21976e-09		1
131	E:/Veroeffentlichungen/Paperinpreparation/PyvsFTIR/pygcms/WWTP_Oldenburg_VNF_13082015_85x85_15er_pygcms.0_or.csv	131	12	acrylates,polyurethanes,varnish	243.322	2	22.06	11.03	983.679	1.21976e-09		1
132	E:/Veroeffentlichungen/Paperinpreparation/PyvsFTIR/pygcms/WWTP_Oldenburg_VNF_13082015_85x85_15er_pygcms.0_or.csv	132	12	acrylates,polyurethanes,varnish	243.322	2	22.06	11.03	983.679	1.21976e-09		1
133	E:/Veroeffentlichungen/Paperinpreparation/PyvsFTIR/pygcms/WWTP_Oldenburg_VNF_13082015_85x85_15er_pygcms.0_or.csv	133	12	acrylates,polyurethanes,varnish	243.322	2	22.06	11.03	983.679	1.21976e-09		1
134	E:/Veroeffentlichungen/Paperinpreparation/PyvsFTIR/pygcms/WWTP_Oldenburg_VNF_13082015_85x85_15er_pygcms.0_or.csv	134	12	acrylates,polyurethanes,varnish	243.322	2	22.06	11.03	983.679	1.21976e-09		1
135	E:/Veroeffentlichungen/Paperinpreparation/PyvsFTIR/pygcms/WWTP_Oldenburg_VNF_13082015_85x85_15er_pygcms.0_or.csv	135	12	acrylates,polyurethanes,varnish	243.322	2	22.06	11.03	983.679	1.21976e-09		1
136	E:/Veroeffentlichungen/Paperinpreparation/PyvsFTIR/pygcms/WWTP_Oldenburg_VNF_13082015_85x85_15er_pygcms.0_or.csv	136	12	acrylates,polyurethanes,varnish	243.322	2	22.06	11.03	983.679	1.21976e-09		1
137	E:/Veroeffentlichungen/Paperinpreparation/PyvsFTIR/pygcms/WWTP_Oldenburg_VNF_13082015_85x85_15er_pygcms.0_or.csv	137	12	acrylates,polyurethanes,varnish	243.322	2	22.06	11.03	983.679	1.21976e-09		1
138	E:/Veroeffentlichungen/Paperinpreparation/PyvsFTIR/pygcms/WWTP_Oldenburg_VNF_13082015_85x85_15er_pygcms.0_or.csv	138	12	acrylates,polyurethanes,varnish	243.322	2	22.06	11.03	983.679	1.21976e-09		1
139	E:/Veroeffentlichungen/Paperinpreparation/PyvsFTIR/pygcms/WWTP_Oldenburg_VNF_13082015_85x85_15er_pygcms.0_or.csv	139	12	acrylates,polyurethanes,varnish	243.322	2	22.06	11.03	983.679	1.21976e-09		1
140	E:/Veroeffentlichungen/Paperinpreparation/PyvsFTIR/pygcms/WWTP_Oldenburg_VNF_13082015_85x85_15er_pygcms.0_or.csv	140	12	acrylates,polyurethanes,varnish	243.322	2	22.06	11.03	983.679	1.21976e-09		1
141	E:/Veroeffentlichungen/Paperinpreparation/PyvsFTIR/pygcms/WWTP_Oldenburg_VNF_13082015_85x85_15er_pygcms.0_or.csv	141	12	acrylates,polyurethanes,varnish	243.322	2	22.06	11.03	983.679	1.21976e-09		1
142	E:/Veroeffentlichungen/Paperinpreparation/PyvsFTIR/pygcms/WWTP_Oldenburg_VNF_13082015_85x85_15er_pygcms.0_or.csv	142	12	acrylates,polyurethanes,varnish	243.322	2	22.06	11.03	983.679	1.21976e-09		1
143	E:/Veroeffentlichungen/Paperinpreparation/PyvsFTIR/pygcms/WWTP_Oldenburg_VNF_13082015_85x85_15er_pygcms.0_or.csv	143	12	acrylates,polyurethanes,varnish	243.322	2	22.06	11.03	983.679	1.21976e-09		1
144	E:/Veroeffentlichungen/Paperinpreparation/PyvsFTIR/pygcms/WWTP_Oldenburg_VNF_13082015_85x85_15er_pygcms.0_or.csv	144	12	acrylates,polyurethanes,varnish	243.322	2	22.06	11.03	983.679	1.21976e-09		1
145	E:/Veroeffentlichungen/Paperinpreparation/PyvsFTIR/pygcms/WWTP_Oldenburg_VNF_13082015_85x85_15er_pygcms.0_or.csv	145	12	acrylates,polyurethanes,varnish	243.322	2	22.06	11.03	983.679	1.21976e-09		1
146	E:/Veroeffentlichungen/Paperinpreparation/PyvsFTIR/pygcms/WWTP_Oldenburg_VNF_13082015_85x85_15er_pygcms.0_or.csv	146	12	acrylates,polyurethanes,varnish	243.322	2	22.06	11.03	983.679	1.21976e-09		1
147	E:/Veroeffentlichungen/Paperinpreparation/PyvsFTIR/pygcms/WWTP_Oldenburg_VNF_13082015_85x85_15er_pygcms.0_or.csv	147	12	acrylates,polyurethanes,varnish	243.322	2	22.06	11.03	983.679	1.21976e-09		1
148	E:/Veroeffentlichungen/Paperinpreparation/PyvsFTIR/pygcms/WWTP_Oldenburg_VNF_13082015_85x85_15er_pygcms.0_or.csv	148	12	acrylates,polyurethanes,varnish	243.322	2	22.06	11.03	983.679	1.21976e-09		1
149	E:/Veroeffentlichungen/Paperinpreparation/PyvsFTIR/pygcms/WWTP_Oldenburg_VNF_13082015_85x85_15er_pygcms.0_or.csv	149	12	acrylates,polyurethanes,varnish	121.661	1	11.03	11.03	491.839	6.09881e-10		1
150	E:/Veroeffentlichungen/Paperinpreparation/PyvsFTIR/pygcms/WWTP_Oldenburg_VNF_13082015_85x85_15er_pygcms.0_or.csv	150	12	acrylates,polyurethanes,varnish	121.661	1	11.03	11.03	491.839	6.09881e-10		1
151	E:/Veroeffentlichungen/Paperinpreparation/PyvsFTIR/pygcms/WWTP_Oldenburg_VNF_13082015_85x85_15er_pygcms.0_or.csv	151	12	acrylates,polyurethanes,varnish	121.661	1	11.03	11.03	491.839	6.09881e-10		1
152	E:/Veroeffentlichungen/Paperinpreparation/PyvsFTIR/pygcms/WWTP_Oldenburg_VNF_13082015_85x85_15er_pygcms.0_or.csv	152	12	acrylates,polyurethanes,varnish	121.661	1	11.03	11.03	491.839	6.09881e-10		1
153	E:/Veroeffentlichungen/Paperinpreparation/PyvsFTIR/pygcms/WWTP_Oldenburg_VNF_13082015_85x85_15er_pygcms.0_or.csv	153	12	acrylates,polyurethanes,varnish	121.661	1	11.03	11.03	491.839	6.09881e-10		1
154	E:/Veroeffentlichungen/Paperinpreparation/PyvsFTIR/pygcms/WWTP_Oldenburg_VNF_13082015_85x85_15er_pygcms.0_or.csv	154	12	acrylates,polyurethanes,varnish	121.661	1	11.03	11.03	491.839	6.09881e-10		1
155	E:/Veroeffentlichungen/Paperinpreparation/PyvsFTIR/pygcms/WWTP_Oldenburg_VNF_13082015_85x85_15er_pygcms.0_or.csv	155	12	acrylates,polyurethanes,varnish	121.661	1	11.03	11.03	491.839	6.09881e-10		1
156	E:/Veroeffentlichungen/Paperinpreparation/PyvsFTIR/pygcms/WWTP_Oldenburg_VNF_13082015_85x85_15er_pygcms.0_or.csv	156	12	acrylates,polyurethanes,varnish	121.661	1	11.03	11.03	491.839	6.09881e-10		1
157	E:/Veroeffentlichungen/Paperinpreparation/PyvsFTIR/pygcms/WWTP_Oldenburg_VNF_13082015_85x85_15er_pygcms.0_or.csv	157	12	acrylates,polyurethanes,varnish	121.661	1	11.03	11.03	491.839	6.09881e-10		1
158	E:/Veroeffentlichungen/Paperinpreparation/PyvsFTIR/pygcms/WWTP_Oldenburg_VNF_13082015_85x85_15er_pygcms.0_or.csv	158	12	acrylates,polyurethanes,varnish	121.661	1	11.03	11.03	491.839	6.09881e-10		1
159	E:/Veroeffentlichungen/Paperinpreparation/PyvsFTIR/pygcms/WWTP_Oldenburg_VNF_13082015_85x85_15er_pygcms.0_or.csv	159	12	acrylates,polyurethanes,varnish	121.661	1	11.03	11.03	491.839	6.09881e-10		1
160	E:/Veroeffentlichungen/Paperinpreparation/PyvsFTIR/pygcms/WWTP_Oldenburg_VNF_13082015_85x85_15er_pygcms.0_or.csv	160	12	acrylates,polyurethanes,varnish	121.661	1	11.03	11.03	491.839	6.09881e-10		1
161	E:/Veroeffentlichungen/Paperinpreparation/PyvsFTIR/pygcms/WWTP_Oldenburg_VNF_13082015_85x85_15er_pygcms.0_or.csv	161	12	acrylates,polyurethanes,varnish	121.661	1	11.03	11.03	491.839	6.09881e-10		1
162	E:/Veroeffentlichungen/Paperinpreparation/PyvsFTIR/pygcms/WWTP_Oldenburg_VNF_13082015_85x85_15er_pygcms.0_or.csv	162	12	acrylates,polyurethanes,varnish	121.661	1	11.03	11.03	491.839	6.09881e-10		1
163	E:/Veroeffentlichungen/Paperinpreparation/PyvsFTIR/pygcms/WWTP_Oldenburg_VNF_13082015_85x85_15er_pygcms.0_or.csv	163	12	acrylates,polyurethanes,varnish	121.661	1	11.03	11.03	491.839	6.09881e-10		1
164	E:/Veroeffentlichungen/Paperinpreparation/PyvsFTIR/pygcms/WWTP_Oldenburg_VNF_13082015_85x85_15er_pygcms.0_or.csv	164	12	acrylates,polyurethanes,varnish	121.661	1	11.03	11.03	491.839	6.09881e-10		1
165	E:/Veroeffentlichungen/Paperinpreparation/PyvsFTIR/pygcms/WWTP_Oldenburg_VNF_13082015_85x85_15er_pygcms.0_or.csv	165	12	acrylates,polyurethanes,varnish	121.661	1	11.03	11.03	491.839	6.09881e-10		1
166	E:/Veroeffentlichungen/Paperinpreparation/PyvsFTIR/pygcms/WWTP_Oldenburg_VNF_13082015_85x85_15er_pygcms.0_or.csv	166	12	acrylates,polyurethanes,varnish	121.661	1	11.03	11.03	491.839	6.09881e-10		1
167	E:/Veroeffentlichungen/Paperinpreparation/PyvsFTIR/pygcms/WWTP_Oldenburg_VNF_13082015_85x85_15er_pygcms.0_or.csv	167	12	acrylates,polyurethanes,varnish	121.661	1	11.03	11.03	491.839	6.09881e-10		1
168	E:/Veroeffentlichungen/Paperinpreparation/PyvsFTIR/pygcms/WWTP_Oldenburg_VNF_13082015_85x85_15er_pygcms.0_or.csv	168	12	acrylates,polyurethanes,varnish	121.661	1	11.03	11.03	491.839	6.09881e-10		1
169	E:/Veroeffentlichungen/Paperinpreparation/PyvsFTIR/pygcms/WWTP_Oldenburg_VNF_13082015_85x85_15er_pygcms.0_or.csv	169	12	acrylates,polyurethanes,varnish	121.661	1	11.03	11.03	491.839	6.09881e-10		1
170	E:/Veroeffentlichungen/Paperinpreparation/PyvsFTIR/pygcms/WWTP_Oldenburg_VNF_13082015_85x85_15er_pygcms.0_or.csv	170	12	acrylates,polyurethanes,varnish	121.661	1	11.03	11.03	491.839	6.09881e-10		1
171	E:/Veroeffentlichungen/Paperinpreparation/PyvsFTIR/pygcms/WWTP_Oldenburg_VNF_13082015_85x85_15er_pygcms.0_or.csv	171	12	acrylates,polyurethanes,varnish	121.661	1	11.03	11.03	491.839	6.09881e-10		1
172	E:/Veroeffentlichungen/Paperinpreparation/PyvsFTIR/pygcms/WWTP_Oldenburg_VNF_13082015_85x85_15er_pygcms.0_or.csv	172	12	acrylates,polyurethanes,varnish	121.661	1	11.03	11.03	491.839	6.09881e-10		1
173	E:/Veroeffentlichungen/Paperinpreparation/PyvsFTIR/pygcms/WWTP_Oldenburg_VNF_13082015_85x85_15er_pygcms.0_or.csv	173	12	acrylates,polyurethanes,varnish	121.661	1	11.03	11.03	491.839	6.09881e-10		1
174	E:/Veroeffentlichungen/Paperinpreparation/PyvsFTIR/pygcms/WWTP_Oldenburg_VNF_13082015_85x85_15er_pygcms.0_or.csv	174	12	acrylates,polyurethanes,varnish	121.661	1	11.03	11.03	491.839	6.09881e-10		1
175	E:/Veroeffentlichungen/Paperinpreparation/PyvsFTIR/pygcms/WWTP_Oldenburg_VNF_13082015_85x85_15er_pygcms.0_or.csv	175	12	acrylates,polyurethanes,varnish	121.661	1	11.03	11.03	491.839	6.09881e-10		1
176	E:/Veroeffentlichungen/Paperinpreparation/PyvsFTIR/pygcms/WWTP_Oldenburg_VNF_13082015_85x85_15er_pygcms.0_or.csv	176	12	acrylates,polyurethanes,varnish	121.661	1	11.03	11.03	491.839	6.09881e-10		1
177	E:/Veroeffentlichungen/Paperinpreparation/PyvsFTIR/pygcms/WWTP_Oldenburg_VNF_13082015_85x85_15er_pygcms.0_or.csv	177	12	acrylates,polyurethanes,varnish	121.661	1	11.03	11.03	491.839	6.09881e-10		1
178	E:/Veroeffentlichungen/Paperinpreparation/PyvsFTIR/pygcms/WWTP_Oldenburg_VNF_13082015_85x85_15er_pygcms.0_or.csv	178	12	acrylates,polyurethanes,varnish	121.661	1	11.03	11.03	491.839	6.09881e-10		1
179	E:/Veroeffentlichungen/Paperinpreparation/PyvsFTIR/pygcms/WWTP_Oldenburg_VNF_13082015_85x85_15er_pygcms.0_or.csv	179	12	acrylates,polyurethanes,varnish	121.661	1	11.03	11.03	491.839	6.09881e-10		1
180	E:/Veroeffentlichungen/Paperinpreparation/PyvsFTIR/pygcms/WWTP_Oldenburg_VNF_13082015_85x85_15er_pygcms.0_or.csv	180	12	acrylates,polyurethanes,varnish	121.661	1	11.03	11.03	491.839	6.09881e-10		1
181	E:/Veroeffentlichungen/Paperinpreparation/PyvsFTIR/pygcms/WWTP_Oldenburg_VNF_13082015_85x85_15er_pygcms.0_or.csv	181	12	acrylates,polyurethanes,varnish	121.661	1	11.03	11.03	491.839	6.09881e-10		1
182	E:/Veroeffentlichungen/Paperinpreparation/PyvsFTIR/pygcms/WWTP_Oldenburg_VNF_13082015_85x85_15er_pygcms.0_or.csv	182	12	acrylates,polyurethanes,varnish	121.661	1	11.03	11.03	491.839	6.09881e-10		1
183	E:/Veroeffentlichungen/Paperinpreparation/PyvsFTIR/pygcms/WWTP_Oldenburg_VNF_13082015_85x85_15er_pygcms.0_or.csv	183	12	acrylates,polyurethanes,varnish	121.661	1	11.03	11.03	491.839	6.09881e-10		1
184	E:/Veroeffentlichungen/Paperinpreparation/PyvsFTIR/pygcms/WWTP_Oldenburg_VNF_13082015_85x85_15er_pygcms.0_or.csv	184	12	acrylates,polyurethanes,varnish	121.661	1	11.03	11.03	491.839	6.09881e-10		1
185	E:/Veroeffentlichungen/Paperinpreparation/PyvsFTIR/pygcms/WWTP_Oldenburg_VNF_13082015_85x85_15er_pygcms.0_or.csv	185	12	acrylates,polyurethanes,varnish	121.661	1	11.03	11.03	491.839	6.09881e-10		1
186	E:/Veroeffentlichungen/Paperinpreparation/PyvsFTIR/pygcms/WWTP_Oldenburg_VNF_13082015_85x85_15er_pygcms.0_or.csv	186	12	acrylates,polyurethanes,varnish	121.661	1	11.03	11.03	491.839	6.09881e-10		1
187	E:/Veroeffentlichungen/Paperinpreparation/PyvsFTIR/pygcms/WWTP_Oldenburg_VNF_13082015_85x85_15er_pygcms.0_or.csv	187	12	acrylates,polyurethanes,varnish	121.661	1	11.03	11.03	491.839	6.09881e-10		1
188	E:/Veroeffentlichungen/Paperinpreparation/PyvsFTIR/pygcms/WWTP_Oldenburg_VNF_13082015_85x85_15er_pygcms.0_or.csv	188	12	acrylates,polyurethanes,varnish	121.661	1	11.03	11.03	491.839	6.09881e-10		1
189	E:/Veroeffentlichungen/Paperinpreparation/PyvsFTIR/pygcms/WWTP_Oldenburg_VNF_13082015_85x85_15er_pygcms.0_or.csv	189	12	acrylates,polyurethanes,varnish	121.661	1	11.03	11.03	491.839	6.09881e-10		1
190	E:/Veroeffentlichungen/Paperinpreparation/PyvsFTIR/pygcms/WWTP_Oldenburg_VNF_13082015_85x85_15er_pygcms.0_or.csv	190	12	acrylates,polyurethanes,varnish	121.661	1	11.03	11.03	491.839	6.09881e-10		1
191	E:/Veroeffentlichungen/Paperinpreparation/PyvsFTIR/pygcms/WWTP_Oldenburg_VNF_13082015_85x85_15er_pygcms.0_or.csv	191	12	acrylates,polyurethanes,varnish	121.661	1	11.03	11.03	491.839	6.09881e-10		1
192	E:/Veroeffentlichungen/Paperinpreparation/PyvsFTIR/pygcms/WWTP_Oldenburg_VNF_13082015_85x85_15er_pygcms.0_or.csv	192	12	acrylates,polyurethanes,varnish	121.661	1	11.03	11.03	491.839	6.09881e-10		1
193	E:/Veroeffentlichungen/Paperinpreparation/PyvsFTIR/pygcms/WWTP_Oldenburg_VNF_13082015_85x85_15er_pygcms.0_or.csv	193	12	acrylates,polyurethanes,varnish	121.661	1	11.03	11.03	491.839	6.09881e-10		1
194	E:/Veroeffentlichungen/Paperinpreparation/PyvsFTIR/pygcms/WWTP_Oldenburg_VNF_13082015_85x85_15er_pygcms.0_or.csv	194	12	acrylates,polyurethanes,varnish	121.661	1	11.03	11.03	491.839	6.09881e-10		1
195	E:/Veroeffentlichungen/Paperinpreparation/PyvsFTIR/pygcms/WWTP_Oldenburg_VNF_13082015_85x85_15er_pygcms.0_or.csv	195	12	acrylates,polyurethanes,varnish	121.661	1	11.03	11.03	491.839	6.09881e-10		1
196	E:/Veroeffentlichungen/Paperinpreparation/PyvsFTIR/pygcms/WWTP_Oldenburg_VNF_13082015_85x85_15er_pygcms.0_or.csv	196	12	acrylates,polyurethanes,varnish	121.661	1	11.03	11.03	491.839	6.09881e-10		1
197	E:/Veroeffentlichungen/Paperinpreparation/PyvsFTIR/pygcms/WWTP_Oldenburg_VNF_13082015_85x85_15er_pygcms.0_or.csv	197	12	acrylates,polyurethanes,varnish	121.661	1	11.03	11.03	491.839	6.09881e-10		1
198	E:/Veroeffentlichungen/Paperinpreparation/PyvsFTIR/pygcms/WWTP_Oldenburg_VNF_13082015_85x85_15er_pygcms.0_or.csv	198	12	acrylates,polyurethanes,varnish	121.661	1	11.03	11.03	491.839	6.09881e-10		1
199	E:/Veroeffentlichungen/Paperinpreparation/PyvsFTIR/pygcms/WWTP_Oldenburg_VNF_13082015_85x85_15er_pygcms.0_or.csv	199	12	acrylates,polyurethanes,varnish	121.661	1	11.03	11.03	491.839	6.09881e-10		1
200	E:/Veroeffentlichungen/Paperinpreparation/PyvsFTIR/pygcms/WWTP_Oldenburg_VNF_13082015_85x85_15er_pygcms.0_or.csv	200	12	acrylates,polyurethanes,varnish	121.661	1	11.03	11.03	491.839	6.09881e-10		1
201	E:/Veroeffentlichungen/Paperinpreparation/PyvsFTIR/pygcms/WWTP_Oldenburg_VNF_13082015_85x85_15er_pygcms.0_or.csv	201	12	acrylates,polyurethanes,varnish	121.661	1	11.03	11.03	491.839	6.09881e-10		1
202	E:/Veroeffentlichungen/Paperinpreparation/PyvsFTIR/pygcms/WWTP_Oldenburg_VNF_13082015_85x85_15er_pygcms.0_or.csv	202	12	acrylates,polyurethanes,varnish	121.661	1	11.03	11.03	491.839	6.09881e-10		1
203	E:/Veroeffentlichungen/Paperinpreparation/PyvsFTIR/pygcms/WWTP_Oldenburg_VNF_13082015_85x85_15er_pygcms.0_or.csv	203	12	acrylates,polyurethanes,varnish	121.661	1	11.03	11.03	491.839	6.09881e-10		1
204	E:/Veroeffentlichungen/Paperinpreparation/PyvsFTIR/pygcms/WWTP_Oldenburg_VNF_13082015_85x85_15er_pygcms.0_or.csv	204	12	acrylates,polyurethanes,varnish	121.661	1	11.03	11.03	491.839	6.09881e-10		1
205	E:/Veroeffentlichungen/Paperinpreparation/PyvsFTIR/pygcms/WWTP_Oldenburg_VNF_13082015_85x85_15er_pygcms.0_or.csv	205	12	acrylates,polyurethanes,varnish	121.661	1	11.03	11.03	491.839	6.09881e-10		1
206	E:/Veroeffentlichungen/Paperinpreparation/PyvsFTIR/pygcms/WWTP_Oldenburg_VNF_13082015_85x85_15er_pygcms.0_or.csv	206	12	acrylates,polyurethanes,varnish	121.661	1	11.03	11.03	491.839	6.09881e-10		1
207	E:/Veroeffentlichungen/Paperinpreparation/PyvsFTIR/pygcms/WWTP_Oldenburg_VNF_13082015_85x85_15er_pygcms.0_or.csv	207	12	acrylates,polyurethanes,varnish	121.661	1	11.03	11.03	491.839	6.09881e-10		1
208	E:/Veroeffentlichungen/Paperinpreparation/PyvsFTIR/pygcms/WWTP_Oldenburg_VNF_13082015_85x85_15er_pygcms.0_or.csv	208	12	acrylates,polyurethanes,varnish	121.661	1	11.03	11.03	491.839	6.09881e-10		1
209	E:/Veroeffentlichungen/Paperinpreparation/PyvsFTIR/pygcms/WWTP_Oldenburg_VNF_13082015_85x85_15er_pygcms.0_or.csv	209	12	acrylates,polyurethanes,varnish	121.661	1	11.03	11.03	491.839	6.09881e-10		1
210	E:/Veroeffentlichungen/Paperinpreparation/PyvsFTIR/pygcms/WWTP_Oldenburg_VNF_13082015_85x85_15er_pygcms.0_or.csv	210	12	acrylates,polyurethanes,varnish	121.661	1	11.03	11.03	491.839	6.09881e-10		1
211	E:/Veroeffentlichungen/Paperinpreparation/PyvsFTIR/pygcms/WWTP_Oldenburg_VNF_13082015_85x85_15er_pygcms.0_or.csv	211	12	acrylates,polyurethanes,varnish	121.661	1	11.03	11.03	491.839	6.09881e-10		1
212	E:/Veroeffentlichungen/Paperinpreparation/PyvsFTIR/pygcms/WWTP_Oldenburg_VNF_13082015_85x85_15er_pygcms.0_or.csv	212	12	acrylates,polyurethanes,varnish	121.661	1	11.03	11.03	491.839	6.09881e-10		1
213	E:/Veroeffentlichungen/Paperinpreparation/PyvsFTIR/pygcms/WWTP_Oldenburg_VNF_13082015_85x85_15er_pygcms.0_or.csv	213	12	acrylates,polyurethanes,varnish	121.661	1	11.03	11.03	491.839	6.09881e-10		1
214	E:/Veroeffentlichungen/Paperinpreparation/PyvsFTIR/pygcms/WWTP_Oldenburg_VNF_13082015_85x85_15er_pygcms.0_or.csv	214	12	acrylates,polyurethanes,varnish	121.661	1	11.03	11.03	491.839	6.09881e-10		1
215	E:/Veroeffentlichungen/Paperinpreparation/PyvsFTIR/pygcms/WWTP_Oldenburg_VNF_13082015_85x85_15er_pygcms.0_or.csv	215	12	acrylates,polyurethanes,varnish	121.661	1	11.03	11.03	491.839	6.09881e-10		1
216	E:/Veroeffentlichungen/Paperinpreparation/PyvsFTIR/pygcms/WWTP_Oldenburg_VNF_13082015_85x85_15er_pygcms.0_or.csv	216	12	acrylates,polyurethanes,varnish	121.661	1	11.03	11.03	491.839	6.09881e-10		1
217	E:/Veroeffentlichungen/Paperinpreparation/PyvsFTIR/pygcms/WWTP_Oldenburg_VNF_13082015_85x85_15er_pygcms.0_or.csv	217	12	acrylates,polyurethanes,varnish	121.661	1	11.03	11.03	491.839	6.09881e-10		1
218	E:/Veroeffentlichungen/Paperinpreparation/PyvsFTIR/pygcms/WWTP_Oldenburg_VNF_13082015_85x85_15er_pygcms.0_or.csv	218	12	acrylates,polyurethanes,varnish	121.661	1	11.03	11.03	491.839	6.09881e-10		1
219	E:/Veroeffentlichungen/Paperinpreparation/PyvsFTIR/pygcms/WWTP_Oldenburg_VNF_13082015_85x85_15er_pygcms.0_or.csv	219	12	acrylates,polyurethanes,varnish	121.661	1	11.03	11.03	491.839	6.09881e-10		1
220	E:/Veroeffentlichungen/Paperinpreparation/PyvsFTIR/pygcms/WWTP_Oldenburg_VNF_13082015_85x85_15er_pygcms.0_or.csv	220	12	acrylates,polyurethanes,varnish	121.661	1	11.03	11.03	491.839	6.09881e-10		1
221	E:/Veroeffentlichungen/Paperinpreparation/PyvsFTIR/pygcms/WWTP_Oldenburg_VNF_13082015_85x85_15er_pygcms.0_or.csv	221	12	acrylates,polyurethanes,varnish	121.661	1	11.03	11.03	491.839	6.09881e-10		1
222	E:/Veroeffentlichungen/Paperinpreparation/PyvsFTIR/pygcms/WWTP_Oldenburg_VNF_13082015_85x85_15er_pygcms.0_or.csv	222	12	acrylates,polyurethanes,varnish	121.661	1	11.03	11.03	491.839	6.09881e-10		1
223	E:/Veroeffentlichungen/Paperinpreparation/PyvsFTIR/pygcms/WWTP_Oldenburg_VNF_13082015_85x85_15er_pygcms.0_or.csv	223	12	acrylates,polyurethanes,varnish	121.661	1	11.03	11.03	491.839	6.09881e-10		1
224	E:/Veroeffentlichungen/Paperinpreparation/PyvsFTIR/pygcms/WWTP_Oldenburg_VNF_13082015_85x85_15er_pygcms.0_or.csv	224	12	acrylates,polyurethanes,varnish	121.661	1	11.03	11.03	491.839	6.09881e-10		1
225	E:/Veroeffentlichungen/Paperinpreparation/PyvsFTIR/pygcms/WWTP_Oldenburg_VNF_13082015_85x85_15er_pygcms.0_or.csv	225	12	acrylates,polyurethanes,varnish	121.661	1	11.03	11.03	491.839	6.09881e-10		1
226	E:/Veroeffentlichungen/Paperinpreparation/PyvsFTIR/pygcms/WWTP_Oldenburg_VNF_13082015_85x85_15er_pygcms.0_or.csv	226	12	acrylates,polyurethanes,varnish	121.661	1	11.03	11.03	491.839	6.09881e-10		1
227	E:/Veroeffentlichungen/Paperinpreparation/PyvsFTIR/pygcms/WWTP_Oldenburg_VNF_13082015_85x85_15er_pygcms.0_or.csv	227	12	acrylates,polyurethanes,varnish	121.661	1	11.03	11.03	491.839	6.09881e-10		1
228	E:/Veroeffentlichungen/Paperinpreparation/PyvsFTIR/pygcms/WWTP_Oldenburg_VNF_13082015_85x85_15er_pygcms.0_or.csv	228	12	acrylates,polyurethanes,varnish	121.661	1	11.03	11.03	491.839	6.09881e-10		1
229	E:/Veroeffentlichungen/Paperinpreparation/PyvsFTIR/pygcms/WWTP_Oldenburg_VNF_13082015_85x85_15er_pygcms.0_or.csv	229	12	acrylates,polyurethanes,varnish	121.661	1	11.03	11.03	491.839	6.09881e-10		1
230	E:/Veroeffentlichungen/Paperinpreparation/PyvsFTIR/pygcms/WWTP_Oldenburg_VNF_13082015_85x85_15er_pygcms.0_or.csv	230	12	acrylates,polyurethanes,varnish	121.661	1	11.03	11.03	491.839	6.09881e-10		1
231	E:/Veroeffentlichungen/Paperinpreparation/PyvsFTIR/pygcms/WWTP_Oldenburg_VNF_13082015_85x85_15er_pygcms.0_or.csv	231	12	acrylates,polyurethanes,varnish	121.661	1	11.03	11.03	491.839	6.09881e-10		1
232	E:/Veroeffentlichungen/Paperinpreparation/PyvsFTIR/pygcms/WWTP_Oldenburg_VNF_13082015_85x85_15er_pygcms.0_or.csv	232	12	acrylates,polyurethanes,varnish	121.661	1	11.03	11.03	491.839	6.09881e-10		1
233	E:/Veroeffentlichungen/Paperinpreparation/PyvsFTIR/pygcms/WWTP_Oldenburg_VNF_13082015_85x85_15er_pygcms.0_or.csv	233	12	acrylates,polyurethanes,varnish	121.661	1	11.03	11.03	491.839	6.09881e-10		1
234	E:/Veroeffentlichungen/Paperinpreparation/PyvsFTIR/pygcms/WWTP_Oldenburg_VNF_13082015_85x85_15er_pygcms.0_or.csv	234	12	acrylates,polyurethanes,varnish	121.661	1	11.03	11.03	491.839	6.09881e-10		1
235	E:/Veroeffentlichungen/Paperinpreparation/PyvsFTIR/pygcms/WWTP_Oldenburg_VNF_13082015_85x85_15er_pygcms.0_or.csv	235	12	acrylates,polyurethanes,varnish	121.661	1	11.03	11.03	491.839	6.09881e-10		1
236	E:/Veroeffentlichungen/Paperinpreparation/PyvsFTIR/pygcms/WWTP_Oldenburg_VNF_13082015_85x85_15er_pygcms.0_or.csv	236	12	acrylates,polyurethanes,varnish	121.661	1	11.03	11.03	491.839	6.09881e-10		1
237	E:/Veroeffentlichungen/Paperinpreparation/PyvsFTIR/pygcms/WWTP_Oldenburg_VNF_13082015_85x85_15er_pygcms.0_or.csv	237	12	acrylates,polyurethanes,varnish	121.661	1	11.03	11.03	491.839	6.09881e-10		1
238	E:/Veroeffentlichungen/Paperinpreparation/PyvsFTIR/pygcms/WWTP_Oldenburg_VNF_13082015_85x85_15er_pygcms.0_or.csv	238	12	acrylates,polyurethanes,varnish	121.661	1	11.03	11.03	491.839	6.09881e-10		1
239	E:/Veroeffentlichungen/Paperinpreparation/PyvsFTIR/pygcms/WWTP_Oldenburg_VNF_13082015_85x85_15er_pygcms.0_or.csv	239	12	acrylates,polyurethanes,varnish	121.661	1	11.03	11.03	491.839	6.09881e-10		1
240	E:/Veroeffentlichungen/Paperinpreparation/PyvsFTIR/pygcms/WWTP_Oldenburg_VNF_13082015_85x85_15er_pygcms.0_or.csv	240	12	acrylates,polyurethanes,varnish	121.661	1	11.03	11.03	491.839	6.09881e-10		1
241	E:/Veroeffentlichungen/Paperinpreparation/PyvsFTIR/pygcms/WWTP_Oldenburg_VNF_13082015_85x85_15er_pygcms.0_or.csv	241	12	acrylates,polyurethanes,varnish	121.661	1	11.03	11.03	491.839	6.09881e-10		1
242	E:/Veroeffentlichungen/Paperinpreparation/PyvsFTIR/pygcms/WWTP_Oldenburg_VNF_13082015_85x85_15er_pygcms.0_or.csv	242	12	acrylates,polyurethanes,varnish	121.661	1	11.03	11.03	491.839	6.09881e-10		1
243	E:/Veroeffentlichungen/Paperinpreparation/PyvsFTIR/pygcms/WWTP_Oldenburg_VNF_13082015_85x85_15er_pygcms.0_or.csv	243	12	acrylates,polyurethanes,varnish	121.661	1	11.03	11.03	491.839	6.09881e-10		1
244	E:/Veroeffentlichungen/Paperinpreparation/PyvsFTIR/pygcms/WWTP_Oldenburg_VNF_13082015_85x85_15er_pygcms.0_or.csv	244	12	acrylates,polyurethanes,varnish	121.661	1	11.03	11.03	491.839	6.09881e-10		1
245	E:/Veroeffentlichungen/Paperinpreparation/PyvsFTIR/pygcms/WWTP_Oldenburg_VNF_13082015_85x85_15er_pygcms.0_or.csv	245	12	acrylates,polyurethanes,varnish	121.661	1	11.03	11.03	491.839	6.09881e-10		1
246	E:/Veroeffentlichungen/Paperinpreparation/PyvsFTIR/pygcms/WWTP_Oldenburg_VNF_13082015_85x85_15er_pygcms.0_or.csv	246	12	acrylates,polyurethanes,varnish	121.661	1	11.03	11.03	491.839	6.09881e-10		1
1	E:/Veroeffentlichungen/Paperinpreparation/PyvsFTIR/pygcms/WWTP_Oldenburg_VNF_13082015_85x85_15er_pygcms.0_or.csv	1	13	animal furs,natural polyamides	2311.56	3.88746	154.813	39.8238	89989.3	1.03488e-07		1
2	E:/Veroeffentlichungen/Paperinpreparation/PyvsFTIR/pygcms/WWTP_Oldenburg_VNF_13082015_85x85_15er_pygcms.0_or.csv	2	13	animal furs,natural polyamides	1946.57	3.25807	79.5385	24.4128	17374.4	1.99805e-08		1
3	E:/Veroeffentlichungen/Paperinpreparation/PyvsFTIR/pygcms/WWTP_Oldenburg_VNF_13082015_85x85_15er_pygcms.0_or.csv	3	13	animal furs,natural polyamides	1216.61	2.07939	55.15	26.5222	14218.8	1.63516e-08		1
4	E:/Veroeffentlichungen/Paperinpreparation/PyvsFTIR/pygcms/WWTP_Oldenburg_VNF_13082015_85x85_15er_pygcms.0_or.csv	4	13	animal furs,natural polyamides	1216.61	2.26393	49.3277	21.7885	8583.04	9.87049e-09		1
5	E:/Veroeffentlichungen/Paperinpreparation/PyvsFTIR/pygcms/WWTP_Oldenburg_VNF_13082015_85x85_15er_pygcms.0_or.csv	5	13	animal furs,natural polyamides	1216.61	6.25315	79.5385	12.7197	4716.62	5.42411e-09		1
6	E:/Veroeffentlichungen/Paperinpreparation/PyvsFTIR/pygcms/WWTP_Oldenburg_VNF_13082015_85x85_15er_pygcms.0_or.csv	6	13	animal furs,natural polyamides	1094.95	3.5688	56.2422	15.7594	5119.65	5.88759e-09		1
7	E:/Veroeffentlichungen/Paperinpreparation/PyvsFTIR/pygcms/WWTP_Oldenburg_VNF_13082015_85x85_15er_pygcms.0_or.csv	7	13	animal furs,natural polyamides	973.287	4.7069	55.15	11.7169	2775.01	3.19126e-09		1
8	E:/Veroeffentlichungen/Paperinpreparation/PyvsFTIR/pygcms/WWTP_Oldenburg_VNF_13082015_85x85_15er_pygcms.0_or.csv	8	13	animal furs,natural polyamides	973.287	5.11159	59.3984	11.6203	2939.73	3.38069e-09		1
9	E:/Veroeffentlichungen/Paperinpreparation/PyvsFTIR/pygcms/WWTP_Oldenburg_VNF_13082015_85x85_15er_pygcms.0_or.csv	9	13	animal furs,natural polyamides	851.626	7.11164	64.3154	9.04368	1927.98	2.21717e-09		1
10	E:/Veroeffentlichungen/Paperinpreparation/PyvsFTIR/pygcms/WWTP_Oldenburg_VNF_13082015_85x85_15er_pygcms.0_or.csv	10	13	animal furs,natural polyamides	851.626	3.79382	49.3277	13.0021	3056.42	3.51489e-09		1
11	E:/Veroeffentlichungen/Paperinpreparation/PyvsFTIR/pygcms/WWTP_Oldenburg_VNF_13082015_85x85_15er_pygcms.0_or.csv	11	13	animal furs,natural polyamides	851.626	7	77.21	11.03	3442.87	3.95931e-09		1
12	E:/Veroeffentlichungen/Paperinpreparation/PyvsFTIR/pygcms/WWTP_Oldenburg_VNF_13082015_85x85_15er_pygcms.0_or.csv	12	13	animal furs,natural polyamides	851.626	6.45804	69.7598	10.802	2983.4	3.43091e-09		1
13	E:/Veroeffentlichungen/Paperinpreparation/PyvsFTIR/pygcms/WWTP_Oldenburg_VNF_13082015_85x85_15er_pygcms.0_or.csv	13	13	animal furs,natural polyamides	729.965	3.56586	49.3277	13.8333	3459.7	3.97866e-09		1
14	E:/Veroeffentlichungen/Paperinpreparation/PyvsFTIR/pygcms/WWTP_Oldenburg_VNF_13082015_85x85_15er_pygcms.0_or.csv	14	13	animal furs,natural polyamides	729.965	2.03101	33.09	16.2924	3219.31	3.70221e-09		1
15	E:/Veroeffentlichungen/Paperinpreparation/PyvsFTIR/pygcms/WWTP_Oldenburg_VNF_13082015_85x85_15er_pygcms.0_or.csv	15	13	animal furs,natural polyamides	729.965	6.18928	56.2422	9.08703	1702.17	1.95749e-09		1
16	E:/Veroeffentlichungen/Paperinpreparation/PyvsFTIR/pygcms/WWTP_Oldenburg_VNF_13082015_85x85_15er_pygcms.0_or.csv	16	13	animal furs,natural polyamides	729.965	4.25799	45.4779	10.6806	1901.46	2.18668e-09		1
17	E:/Veroeffentlichungen/Paperinpreparation/PyvsFTIR/pygcms/WWTP_Oldenburg_VNF_13082015_85x85_15er_pygcms.0_or.csv	17	13	animal furs,natural polyamides	729.965	4.4712	45.4779	10.1713	1724.44	1.98311e-09		1
18	E:/Veroeffentlichungen/Paperinpreparation/PyvsFTIR/pygcms/WWTP_Oldenburg_VNF_13082015_85x85_15er_pygcms.0_or.csv	18	13	animal furs,natural polyamides	729.965	2.85125	56.2422	19.7255	8020.72	9.22382e-09		1
19	E:/Veroeffentlichungen/Paperinpreparation/PyvsFTIR/pygcms/WWTP_Oldenburg_VNF_13082015_85x85_15er_pygcms.0_or.csv	19	13	animal furs,natural polyamides	729.965	6.36678	55.15	8.66214	1516.68	1.74418e-09		1
20	E:/Veroeffentlichungen/Paperinpreparation/PyvsFTIR/pygcms/WWTP_Oldenburg_VNF_13082015_85x85_15er_pygcms.0_or.csv	20	13	animal furs,natural polyamides	608.304	3.40101	34.8799	10.2557	1344.64	1.54634e-09		1
21	E:/Veroeffentlichungen/Paperinpreparation/PyvsFTIR/pygcms/WWTP_Oldenburg_VNF_13082015_85x85_15er_pygcms.0_or.csv	21	13	animal furs,natural polyamides	608.304	1.62117	24.6638	15.2136	2092.27	2.40611e-09		1
22	E:/Veroeffentlichungen/Paperinpreparation/PyvsFTIR/pygcms/WWTP_Oldenburg_VNF_13082015_85x85_15er_pygcms.0_or.csv	22	13	animal furs,natural polyamides	608.304	5	55.15	11.03	2459.2	2.82808e-09		1
23	E:/Veroeffentlichungen/Paperinpreparation/PyvsFTIR/pygcms/WWTP_Oldenburg_VNF_13082015_85x85_15er_pygcms.0_or.csv	23	13	animal furs,natural polyamides	608.304	5	55.15	11.03	2459.2	2.82808e-09		1
24	E:/Veroeffentlichungen/Paperinpreparation/PyvsFTIR/pygcms/WWTP_Oldenburg_VNF_13082015_85x85_15er_pygcms.0_or.csv	24	13	animal furs,natural polyamides	608.304	3.51555	34.8799	9.92161	1258.45	1.44722e-09		1
25	E:/Veroeffentlichungen/Paperinpreparation/PyvsFTIR/pygcms/WWTP_Oldenburg_VNF_13082015_85x85_15er_pygcms.0_or.csv	25	13	animal furs,natural polyamides	608.304	7.25219	49.3277	6.80176	836.43	9.61894e-10		1
26	E:/Veroeffentlichungen/Paperinpreparation/PyvsFTIR/pygcms/WWTP_Oldenburg_VNF_13082015_85x85_15er_pygcms.0_or.csv	26	13	animal furs,natural polyamides	608.304	2.88675	31.1976	10.8071	1335.49	1.53581e-09		1
27	E:/Veroeffentlichungen/Paperinpreparation/PyvsFTIR/pygcms/WWTP_Oldenburg_VNF_13082015_85x85_15er_pygcms.0_or.csv	27	13	animal furs,natural polyamides	486.644	5.82843	34.8799	5.98445	457.847	5.26524e-10		1
28	E:/Veroeffentlichungen/Paperinpreparation/PyvsFTIR/pygcms/WWTP_Oldenburg_VNF_13082015_85x85_15er_pygcms.0_or.csv	28	13	animal furs,natural polyamides	486.644	4.4712	34.8799	7.80102	777.991	8.9469e-10		1
29	E:/Veroeffentlichungen/Paperinpreparation/PyvsFTIR/pygcms/WWTP_Oldenburg_VNF_13082015_85x85_15er_pygcms.0_or.csv	29	13	animal furs,natural polyamides	486.644	2.44949	24.6638	10.069	916.488	1.05396e-09		1
30	E:/Veroeffentlichungen/Paperinpreparation/PyvsFTIR/pygcms/WWTP_Oldenburg_VNF_13082015_85x85_15er_pygcms.0_or.csv	30	13	animal furs,natural polyamides	486.644	3.60063	31.1976	8.66447	858.423	9.87186e-10		1
31	E:/Veroeffentlichungen/Paperinpreparation/PyvsFTIR/pygcms/WWTP_Oldenburg_VNF_13082015_85x85_15er_pygcms.0_or.csv	31	13	animal furs,natural polyamides	486.644	4	44.12	11.03	1967.36	2.26246e-09		1
32	E:/Veroeffentlichungen/Paperinpreparation/PyvsFTIR/pygcms/WWTP_Oldenburg_VNF_13082015_85x85_15er_pygcms.0_or.csv	32	13	animal furs,natural polyamides	486.644	5.82843	34.8799	5.98445	457.847	5.26524e-10		1
33	E:/Veroeffentlichungen/Paperinpreparation/PyvsFTIR/pygcms/WWTP_Oldenburg_VNF_13082015_85x85_15er_pygcms.0_or.csv	33	13	animal furs,natural polyamides	486.644	2.61803	24.6638	9.42074	802.283	9.22626e-10		1
34	E:/Veroeffentlichungen/Paperinpreparation/PyvsFTIR/pygcms/WWTP_Oldenburg_VNF_13082015_85x85_15er_pygcms.0_or.csv	34	13	animal furs,natural polyamides	486.644	2.61803	24.6638	9.42074	802.283	9.22626e-10		1
35	E:/Veroeffentlichungen/Paperinpreparation/PyvsFTIR/pygcms/WWTP_Oldenburg_VNF_13082015_85x85_15er_pygcms.0_or.csv	35	13	animal furs,natural polyamides	486.644	5.82843	34.8799	5.98445	457.847	5.26524e-10		1
36	E:/Veroeffentlichungen/Paperinpreparation/PyvsFTIR/pygcms/WWTP_Oldenburg_VNF_13082015_85x85_15er_pygcms.0_or.csv	36	13	animal furs,natural polyamides	486.644	2.61803	24.6638	9.42074	802.283	9.22626e-10		1
37	E:/Veroeffentlichungen/Paperinpreparation/PyvsFTIR/pygcms/WWTP_Oldenburg_VNF_13082015_85x85_15er_pygcms.0_or.csv	37	13	animal furs,natural polyamides	486.644	4	44.12	11.03	1967.36	2.26246e-09		1
38	E:/Veroeffentlichungen/Paperinpreparation/PyvsFTIR/pygcms/WWTP_Oldenburg_VNF_13082015_85x85_15er_pygcms.0_or.csv	38	13	animal furs,natural polyamides	486.644	4	44.12	11.03	1967.36	2.26246e-09		1
39	E:/Veroeffentlichungen/Paperinpreparation/PyvsFTIR/pygcms/WWTP_Oldenburg_VNF_13082015_85x85_15er_pygcms.0_or.csv	39	13	animal furs,natural polyamides	486.644	5.82843	34.8799	5.98445	457.847	5.26524e-10		1
40	E:/Veroeffentlichungen/Paperinpreparation/PyvsFTIR/pygcms/WWTP_Oldenburg_VNF_13082015_85x85_15er_pygcms.0_or.csv	40	13	animal furs,natural polyamides	486.644	5.82843	34.8799	5.98445	457.847	5.26524e-10		1
41	E:/Veroeffentlichungen/Paperinpreparation/PyvsFTIR/pygcms/WWTP_Oldenburg_VNF_13082015_85x85_15er_pygcms.0_or.csv	41	13	animal furs,natural polyamides	364.983	1.73205	15.5988	9.00596	463.711	5.33267e-10		1
42	E:/Veroeffentlichungen/Paperinpreparation/PyvsFTIR/pygcms/WWTP_Oldenburg_VNF_13082015_85x85_15er_pygcms.0_or.csv	42	13	animal furs,natural polyamides	364.983	3	33.09	11.03	1475.52	1.69685e-09		1
43	E:/Veroeffentlichungen/Paperinpreparation/PyvsFTIR/pygcms/WWTP_Oldenburg_VNF_13082015_85x85_15er_pygcms.0_or.csv	43	13	animal furs,natural polyamides	364.983	1.73205	15.5988	9.00596	463.711	5.33267e-10		1
44	E:/Veroeffentlichungen/Paperinpreparation/PyvsFTIR/pygcms/WWTP_Oldenburg_VNF_13082015_85x85_15er_pygcms.0_or.csv	44	13	animal furs,natural polyamides	364.983	3	33.09	11.03	1475.52	1.69685e-09		1
45	E:/Veroeffentlichungen/Paperinpreparation/PyvsFTIR/pygcms/WWTP_Oldenburg_VNF_13082015_85x85_15er_pygcms.0_or.csv	45	13	animal furs,natural polyamides	364.983	3	33.09	11.03	1475.52	1.69685e-09		1
46	E:/Veroeffentlichungen/Paperinpreparation/PyvsFTIR/pygcms/WWTP_Oldenburg_VNF_13082015_85x85_15er_pygcms.0_or.csv	46	13	animal furs,natural polyamides	364.983	1.73205	15.5988	9.00596	463.711	5.33267e-10		1
47	E:/Veroeffentlichungen/Paperinpreparation/PyvsFTIR/pygcms/WWTP_Oldenburg_VNF_13082015_85x85_15er_pygcms.0_or.csv	47	13	animal furs,natural polyamides	364.983	1.73205	15.5988	9.00596	463.711	5.33267e-10		1
48	E:/Veroeffentlichungen/Paperinpreparation/PyvsFTIR/pygcms/WWTP_Oldenburg_VNF_13082015_85x85_15er_pygcms.0_or.csv	48	13	animal furs,natural polyamides	364.983	3	33.09	11.03	1475.52	1.69685e-09		1
49	E:/Veroeffentlichungen/Paperinpreparation/PyvsFTIR/pygcms/WWTP_Oldenburg_VNF_13082015_85x85_15er_pygcms.0_or.csv	49	13	animal furs,natural polyamides	364.983	1.73205	15.5988	9.00596	463.711	5.33267e-10		1
50	E:/Veroeffentlichungen/Paperinpreparation/PyvsFTIR/pygcms/WWTP_Oldenburg_VNF_13082015_85x85_15er_pygcms.0_or.csv	50	13	animal furs,natural polyamides	243.322	2	22.06	11.03	983.679	1.13123e-09		1
51	E:/Veroeffentlichungen/Paperinpreparation/PyvsFTIR/pygcms/WWTP_Oldenburg_VNF_13082015_85x85_15er_pygcms.0_or.csv	51	13	animal furs,natural polyamides	243.322	2	22.06	11.03	983.679	1.13123e-09		1
52	E:/Veroeffentlichungen/Paperinpreparation/PyvsFTIR/pygcms/WWTP_Oldenburg_VNF_13082015_85x85_15er_pygcms.0_or.csv	52	13	animal furs,natural polyamides	243.322	2	22.06	11.03	983.679	1.13123e-09		1
53	E:/Veroeffentlichungen/Paperinpreparation/PyvsFTIR/pygcms/WWTP_Oldenburg_VNF_13082015_85x85_15er_pygcms.0_or.csv	53	13	animal furs,natural polyamides	243.322	2	22.06	11.03	983.679	1.13123e-09		1
54	E:/Veroeffentlichungen/Paperinpreparation/PyvsFTIR/pygcms/WWTP_Oldenburg_VNF_13082015_85x85_15er_pygcms.0_or.csv	54	13	animal furs,natural polyamides	243.322	2	22.06	11.03	983.679	1.13123e-09		1
55	E:/Veroeffentlichungen/Paperinpreparation/PyvsFTIR/pygcms/WWTP_Oldenburg_VNF_13082015_85x85_15er_pygcms.0_or.csv	55	13	animal furs,natural polyamides	243.322	2	22.06	11.03	983.679	1.13123e-09		1
56	E:/Veroeffentlichungen/Paperinpreparation/PyvsFTIR/pygcms/WWTP_Oldenburg_VNF_13082015_85x85_15er_pygcms.0_or.csv	56	13	animal furs,natural polyamides	243.322	2	22.06	11.03	983.679	1.13123e-09		1
57	E:/Veroeffentlichungen/Paperinpreparation/PyvsFTIR/pygcms/WWTP_Oldenburg_VNF_13082015_85x85_15er_pygcms.0_or.csv	57	13	animal furs,natural polyamides	243.322	2	22.06	11.03	983.679	1.13123e-09		1
58	E:/Veroeffentlichungen/Paperinpreparation/PyvsFTIR/pygcms/WWTP_Oldenburg_VNF_13082015_85x85_15er_pygcms.0_or.csv	58	13	animal furs,natural polyamides	243.322	2	22.06	11.03	983.679	1.13123e-09		1
59	E:/Veroeffentlichungen/Paperinpreparation/PyvsFTIR/pygcms/WWTP_Oldenburg_VNF_13082015_85x85_15er_pygcms.0_or.csv	59	13	animal furs,natural polyamides	243.322	2	22.06	11.03	983.679	1.13123e-09		1
60	E:/Veroeffentlichungen/Paperinpreparation/PyvsFTIR/pygcms/WWTP_Oldenburg_VNF_13082015_85x85_15er_pygcms.0_or.csv	60	13	animal furs,natural polyamides	243.322	2	22.06	11.03	983.679	1.13123e-09		1
61	E:/Veroeffentlichungen/Paperinpreparation/PyvsFTIR/pygcms/WWTP_Oldenburg_VNF_13082015_85x85_15er_pygcms.0_or.csv	61	13	animal furs,natural polyamides	243.322	2	22.06	11.03	983.679	1.13123e-09		1
62	E:/Veroeffentlichungen/Paperinpreparation/PyvsFTIR/pygcms/WWTP_Oldenburg_VNF_13082015_85x85_15er_pygcms.0_or.csv	62	13	animal furs,natural polyamides	243.322	2	22.06	11.03	983.679	1.13123e-09		1
63	E:/Veroeffentlichungen/Paperinpreparation/PyvsFTIR/pygcms/WWTP_Oldenburg_VNF_13082015_85x85_15er_pygcms.0_or.csv	63	13	animal furs,natural polyamides	243.322	2	22.06	11.03	983.679	1.13123e-09		1
64	E:/Veroeffentlichungen/Paperinpreparation/PyvsFTIR/pygcms/WWTP_Oldenburg_VNF_13082015_85x85_15er_pygcms.0_or.csv	64	13	animal furs,natural polyamides	243.322	2	22.06	11.03	983.679	1.13123e-09		1
65	E:/Veroeffentlichungen/Paperinpreparation/PyvsFTIR/pygcms/WWTP_Oldenburg_VNF_13082015_85x85_15er_pygcms.0_or.csv	65	13	animal furs,natural polyamides	243.322	2	22.06	11.03	983.679	1.13123e-09		1
66	E:/Veroeffentlichungen/Paperinpreparation/PyvsFTIR/pygcms/WWTP_Oldenburg_VNF_13082015_85x85_15er_pygcms.0_or.csv	66	13	animal furs,natural polyamides	243.322	2	22.06	11.03	983.679	1.13123e-09		1
67	E:/Veroeffentlichungen/Paperinpreparation/PyvsFTIR/pygcms/WWTP_Oldenburg_VNF_13082015_85x85_15er_pygcms.0_or.csv	67	13	animal furs,natural polyamides	243.322	2	22.06	11.03	983.679	1.13123e-09		1
68	E:/Veroeffentlichungen/Paperinpreparation/PyvsFTIR/pygcms/WWTP_Oldenburg_VNF_13082015_85x85_15er_pygcms.0_or.csv	68	13	animal furs,natural polyamides	243.322	2	22.06	11.03	983.679	1.13123e-09		1
69	E:/Veroeffentlichungen/Paperinpreparation/PyvsFTIR/pygcms/WWTP_Oldenburg_VNF_13082015_85x85_15er_pygcms.0_or.csv	69	13	animal furs,natural polyamides	243.322	2	22.06	11.03	983.679	1.13123e-09		1
70	E:/Veroeffentlichungen/Paperinpreparation/PyvsFTIR/pygcms/WWTP_Oldenburg_VNF_13082015_85x85_15er_pygcms.0_or.csv	70	13	animal furs,natural polyamides	121.661	1	11.03	11.03	491.839	5.65615e-10		1
71	E:/Veroeffentlichungen/Paperinpreparation/PyvsFTIR/pygcms/WWTP_Oldenburg_VNF_13082015_85x85_15er_pygcms.0_or.csv	71	13	animal furs,natural polyamides	121.661	1	11.03	11.03	491.839	5.65615e-10		1
72	E:/Veroeffentlichungen/Paperinpreparation/PyvsFTIR/pygcms/WWTP_Oldenburg_VNF_13082015_85x85_15er_pygcms.0_or.csv	72	13	animal furs,natural polyamides	121.661	1	11.03	11.03	491.839	5.65615e-10		1
73	E:/Veroeffentlichungen/Paperinpreparation/PyvsFTIR/pygcms/WWTP_Oldenburg_VNF_13082015_85x85_15er_pygcms.0_or.csv	73	13	animal furs,natural polyamides	121.661	1	11.03	11.03	491.839	5.65615e-10		1
74	E:/Veroeffentlichungen/Paperinpreparation/PyvsFTIR/pygcms/WWTP_Oldenburg_VNF_13082015_85x85_15er_pygcms.0_or.csv	74	13	animal furs,natural polyamides	121.661	1	11.03	11.03	491.839	5.65615e-10		1
75	E:/Veroeffentlichungen/Paperinpreparation/PyvsFTIR/pygcms/WWTP_Oldenburg_VNF_13082015_85x85_15er_pygcms.0_or.csv	75	13	animal furs,natural polyamides	121.661	1	11.03	11.03	491.839	5.65615e-10		1
76	E:/Veroeffentlichungen/Paperinpreparation/PyvsFTIR/pygcms/WWTP_Oldenburg_VNF_13082015_85x85_15er_pygcms.0_or.csv	76	13	animal furs,natural polyamides	121.661	1	11.03	11.03	491.839	5.65615e-10		1
77	E:/Veroeffentlichungen/Paperinpreparation/PyvsFTIR/pygcms/WWTP_Oldenburg_VNF_13082015_85x85_15er_pygcms.0_or.csv	77	13	animal furs,natural polyamides	121.661	1	11.03	11.03	491.839	5.65615e-10		1
78	E:/Veroeffentlichungen/Paperinpreparation/PyvsFTIR/pygcms/WWTP_Oldenburg_VNF_13082015_85x85_15er_pygcms.0_or.csv	78	13	animal furs,natural polyamides	121.661	1	11.03	11.03	491.839	5.65615e-10		1
79	E:/Veroeffentlichungen/Paperinpreparation/PyvsFTIR/pygcms/WWTP_Oldenburg_VNF_13082015_85x85_15er_pygcms.0_or.csv	79	13	animal furs,natural polyamides	121.661	1	11.03	11.03	491.839	5.65615e-10		1
80	E:/Veroeffentlichungen/Paperinpreparation/PyvsFTIR/pygcms/WWTP_Oldenburg_VNF_13082015_85x85_15er_pygcms.0_or.csv	80	13	animal furs,natural polyamides	121.661	1	11.03	11.03	491.839	5.65615e-10		1
81	E:/Veroeffentlichungen/Paperinpreparation/PyvsFTIR/pygcms/WWTP_Oldenburg_VNF_13082015_85x85_15er_pygcms.0_or.csv	81	13	animal furs,natural polyamides	121.661	1	11.03	11.03	491.839	5.65615e-10		1
82	E:/Veroeffentlichungen/Paperinpreparation/PyvsFTIR/pygcms/WWTP_Oldenburg_VNF_13082015_85x85_15er_pygcms.0_or.csv	82	13	animal furs,natural polyamides	121.661	1	11.03	11.03	491.839	5.65615e-10		1
83	E:/Veroeffentlichungen/Paperinpreparation/PyvsFTIR/pygcms/WWTP_Oldenburg_VNF_13082015_85x85_15er_pygcms.0_or.csv	83	13	animal furs,natural polyamides	121.661	1	11.03	11.03	491.839	5.65615e-10		1
84	E:/Veroeffentlichungen/Paperinpreparation/PyvsFTIR/pygcms/WWTP_Oldenburg_VNF_13082015_85x85_15er_pygcms.0_or.csv	84	13	animal furs,natural polyamides	121.661	1	11.03	11.03	491.839	5.65615e-10		1
85	E:/Veroeffentlichungen/Paperinpreparation/PyvsFTIR/pygcms/WWTP_Oldenburg_VNF_13082015_85x85_15er_pygcms.0_or.csv	85	13	animal furs,natural polyamides	121.661	1	11.03	11.03	491.839	5.65615e-10		1
86	E:/Veroeffentlichungen/Paperinpreparation/PyvsFTIR/pygcms/WWTP_Oldenburg_VNF_13082015_85x85_15er_pygcms.0_or.csv	86	13	animal furs,natural polyamides	121.661	1	11.03	11.03	491.839	5.65615e-10		1
87	E:/Veroeffentlichungen/Paperinpreparation/PyvsFTIR/pygcms/WWTP_Oldenburg_VNF_13082015_85x85_15er_pygcms.0_or.csv	87	13	animal furs,natural polyamides	121.661	1	11.03	11.03	491.839	5.65615e-10		1
88	E:/Veroeffentlichungen/Paperinpreparation/PyvsFTIR/pygcms/WWTP_Oldenburg_VNF_13082015_85x85_15er_pygcms.0_or.csv	88	13	animal furs,natural polyamides	121.661	1	11.03	11.03	491.839	5.65615e-10		1
89	E:/Veroeffentlichungen/Paperinpreparation/PyvsFTIR/pygcms/WWTP_Oldenburg_VNF_13082015_85x85_15er_pygcms.0_or.csv	89	13	animal furs,natural polyamides	121.661	1	11.03	11.03	491.839	5.65615e-10		1
90	E:/Veroeffentlichungen/Paperinpreparation/PyvsFTIR/pygcms/WWTP_Oldenburg_VNF_13082015_85x85_15er_pygcms.0_or.csv	90	13	animal furs,natural polyamides	121.661	1	11.03	11.03	491.839	5.65615e-10		1
91	E:/Veroeffentlichungen/Paperinpreparation/PyvsFTIR/pygcms/WWTP_Oldenburg_VNF_13082015_85x85_15er_pygcms.0_or.csv	91	13	animal furs,natural polyamides	121.661	1	11.03	11.03	491.839	5.65615e-10		1
92	E:/Veroeffentlichungen/Paperinpreparation/PyvsFTIR/pygcms/WWTP_Oldenburg_VNF_13082015_85x85_15er_pygcms.0_or.csv	92	13	animal furs,natural polyamides	121.661	1	11.03	11.03	491.839	5.65615e-10		1
93	E:/Veroeffentlichungen/Paperinpreparation/PyvsFTIR/pygcms/WWTP_Oldenburg_VNF_13082015_85x85_15er_pygcms.0_or.csv	93	13	animal furs,natural polyamides	121.661	1	11.03	11.03	491.839	5.65615e-10		1
94	E:/Veroeffentlichungen/Paperinpreparation/PyvsFTIR/pygcms/WWTP_Oldenburg_VNF_13082015_85x85_15er_pygcms.0_or.csv	94	13	animal furs,natural polyamides	121.661	1	11.03	11.03	491.839	5.65615e-10		1
95	E:/Veroeffentlichungen/Paperinpreparation/PyvsFTIR/pygcms/WWTP_Oldenburg_VNF_13082015_85x85_15er_pygcms.0_or.csv	95	13	animal furs,natural polyamides	121.661	1	11.03	11.03	491.839	5.65615e-10		1
96	E:/Veroeffentlichungen/Paperinpreparation/PyvsFTIR/pygcms/WWTP_Oldenburg_VNF_13082015_85x85_15er_pygcms.0_or.csv	96	13	animal furs,natural polyamides	121.661	1	11.03	11.03	491.839	5.65615e-10		1
97	E:/Veroeffentlichungen/Paperinpreparation/PyvsFTIR/pygcms/WWTP_Oldenburg_VNF_13082015_85x85_15er_pygcms.0_or.csv	97	13	animal furs,natural polyamides	121.661	1	11.03	11.03	491.839	5.65615e-10		1
98	E:/Veroeffentlichungen/Paperinpreparation/PyvsFTIR/pygcms/WWTP_Oldenburg_VNF_13082015_85x85_15er_pygcms.0_or.csv	98	13	animal furs,natural polyamides	121.661	1	11.03	11.03	491.839	5.65615e-10		1
99	E:/Veroeffentlichungen/Paperinpreparation/PyvsFTIR/pygcms/WWTP_Oldenburg_VNF_13082015_85x85_15er_pygcms.0_or.csv	99	13	animal furs,natural polyamides	121.661	1	11.03	11.03	491.839	5.65615e-10		1
100	E:/Veroeffentlichungen/Paperinpreparation/PyvsFTIR/pygcms/WWTP_Oldenburg_VNF_13082015_85x85_15er_pygcms.0_or.csv	100	13	animal furs,natural polyamides	121.661	1	11.03	11.03	491.839	5.65615e-10		1
101	E:/Veroeffentlichungen/Paperinpreparation/PyvsFTIR/pygcms/WWTP_Oldenburg_VNF_13082015_85x85_15er_pygcms.0_or.csv	101	13	animal furs,natural polyamides	121.661	1	11.03	11.03	491.839	5.65615e-10		1
102	E:/Veroeffentlichungen/Paperinpreparation/PyvsFTIR/pygcms/WWTP_Oldenburg_VNF_13082015_85x85_15er_pygcms.0_or.csv	102	13	animal furs,natural polyamides	121.661	1	11.03	11.03	491.839	5.65615e-10		1
103	E:/Veroeffentlichungen/Paperinpreparation/PyvsFTIR/pygcms/WWTP_Oldenburg_VNF_13082015_85x85_15er_pygcms.0_or.csv	103	13	animal furs,natural polyamides	121.661	1	11.03	11.03	491.839	5.65615e-10		1
104	E:/Veroeffentlichungen/Paperinpreparation/PyvsFTIR/pygcms/WWTP_Oldenburg_VNF_13082015_85x85_15er_pygcms.0_or.csv	104	13	animal furs,natural polyamides	121.661	1	11.03	11.03	491.839	5.65615e-10		1
105	E:/Veroeffentlichungen/Paperinpreparation/PyvsFTIR/pygcms/WWTP_Oldenburg_VNF_13082015_85x85_15er_pygcms.0_or.csv	105	13	animal furs,natural polyamides	121.661	1	11.03	11.03	491.839	5.65615e-10		1
106	E:/Veroeffentlichungen/Paperinpreparation/PyvsFTIR/pygcms/WWTP_Oldenburg_VNF_13082015_85x85_15er_pygcms.0_or.csv	106	13	animal furs,natural polyamides	121.661	1	11.03	11.03	491.839	5.65615e-10		1
107	E:/Veroeffentlichungen/Paperinpreparation/PyvsFTIR/pygcms/WWTP_Oldenburg_VNF_13082015_85x85_15er_pygcms.0_or.csv	107	13	animal furs,natural polyamides	121.661	1	11.03	11.03	491.839	5.65615e-10		1
108	E:/Veroeffentlichungen/Paperinpreparation/PyvsFTIR/pygcms/WWTP_Oldenburg_VNF_13082015_85x85_15er_pygcms.0_or.csv	108	13	animal furs,natural polyamides	121.661	1	11.03	11.03	491.839	5.65615e-10		1
109	E:/Veroeffentlichungen/Paperinpreparation/PyvsFTIR/pygcms/WWTP_Oldenburg_VNF_13082015_85x85_15er_pygcms.0_or.csv	109	13	animal furs,natural polyamides	121.661	1	11.03	11.03	491.839	5.65615e-10		1
110	E:/Veroeffentlichungen/Paperinpreparation/PyvsFTIR/pygcms/WWTP_Oldenburg_VNF_13082015_85x85_15er_pygcms.0_or.csv	110	13	animal furs,natural polyamides	121.661	1	11.03	11.03	491.839	5.65615e-10		1
111	E:/Veroeffentlichungen/Paperinpreparation/PyvsFTIR/pygcms/WWTP_Oldenburg_VNF_13082015_85x85_15er_pygcms.0_or.csv	111	13	animal furs,natural polyamides	121.661	1	11.03	11.03	491.839	5.65615e-10		1
112	E:/Veroeffentlichungen/Paperinpreparation/PyvsFTIR/pygcms/WWTP_Oldenburg_VNF_13082015_85x85_15er_pygcms.0_or.csv	112	13	animal furs,natural polyamides	121.661	1	11.03	11.03	491.839	5.65615e-10		1
113	E:/Veroeffentlichungen/Paperinpreparation/PyvsFTIR/pygcms/WWTP_Oldenburg_VNF_13082015_85x85_15er_pygcms.0_or.csv	113	13	animal furs,natural polyamides	121.661	1	11.03	11.03	491.839	5.65615e-10		1
114	E:/Veroeffentlichungen/Paperinpreparation/PyvsFTIR/pygcms/WWTP_Oldenburg_VNF_13082015_85x85_15er_pygcms.0_or.csv	114	13	animal furs,natural polyamides	121.661	1	11.03	11.03	491.839	5.65615e-10		1
115	E:/Veroeffentlichungen/Paperinpreparation/PyvsFTIR/pygcms/WWTP_Oldenburg_VNF_13082015_85x85_15er_pygcms.0_or.csv	115	13	animal furs,natural polyamides	121.661	1	11.03	11.03	491.839	5.65615e-10		1
116	E:/Veroeffentlichungen/Paperinpreparation/PyvsFTIR/pygcms/WWTP_Oldenburg_VNF_13082015_85x85_15er_pygcms.0_or.csv	116	13	animal furs,natural polyamides	121.661	1	11.03	11.03	491.839	5.65615e-10		1
117	E:/Veroeffentlichungen/Paperinpreparation/PyvsFTIR/pygcms/WWTP_Oldenburg_VNF_13082015_85x85_15er_pygcms.0_or.csv	117	13	animal furs,natural polyamides	121.661	1	11.03	11.03	491.839	5.65615e-10		1
118	E:/Veroeffentlichungen/Paperinpreparation/PyvsFTIR/pygcms/WWTP_Oldenburg_VNF_13082015_85x85_15er_pygcms.0_or.csv	118	13	animal furs,natural polyamides	121.661	1	11.03	11.03	491.839	5.65615e-10		1
119	E:/Veroeffentlichungen/Paperinpreparation/PyvsFTIR/pygcms/WWTP_Oldenburg_VNF_13082015_85x85_15er_pygcms.0_or.csv	119	13	animal furs,natural polyamides	121.661	1	11.03	11.03	491.839	5.65615e-10		1
120	E:/Veroeffentlichungen/Paperinpreparation/PyvsFTIR/pygcms/WWTP_Oldenburg_VNF_13082015_85x85_15er_pygcms.0_or.csv	120	13	animal furs,natural polyamides	121.661	1	11.03	11.03	491.839	5.65615e-10		1
121	E:/Veroeffentlichungen/Paperinpreparation/PyvsFTIR/pygcms/WWTP_Oldenburg_VNF_13082015_85x85_15er_pygcms.0_or.csv	121	13	animal furs,natural polyamides	121.661	1	11.03	11.03	491.839	5.65615e-10		1
122	E:/Veroeffentlichungen/Paperinpreparation/PyvsFTIR/pygcms/WWTP_Oldenburg_VNF_13082015_85x85_15er_pygcms.0_or.csv	122	13	animal furs,natural polyamides	121.661	1	11.03	11.03	491.839	5.65615e-10		1
123	E:/Veroeffentlichungen/Paperinpreparation/PyvsFTIR/pygcms/WWTP_Oldenburg_VNF_13082015_85x85_15er_pygcms.0_or.csv	123	13	animal furs,natural polyamides	121.661	1	11.03	11.03	491.839	5.65615e-10		1
124	E:/Veroeffentlichungen/Paperinpreparation/PyvsFTIR/pygcms/WWTP_Oldenburg_VNF_13082015_85x85_15er_pygcms.0_or.csv	124	13	animal furs,natural polyamides	121.661	1	11.03	11.03	491.839	5.65615e-10		1
125	E:/Veroeffentlichungen/Paperinpreparation/PyvsFTIR/pygcms/WWTP_Oldenburg_VNF_13082015_85x85_15er_pygcms.0_or.csv	125	13	animal furs,natural polyamides	121.661	1	11.03	11.03	491.839	5.65615e-10		1
126	E:/Veroeffentlichungen/Paperinpreparation/PyvsFTIR/pygcms/WWTP_Oldenburg_VNF_13082015_85x85_15er_pygcms.0_or.csv	126	13	animal furs,natural polyamides	121.661	1	11.03	11.03	491.839	5.65615e-10		1
127	E:/Veroeffentlichungen/Paperinpreparation/PyvsFTIR/pygcms/WWTP_Oldenburg_VNF_13082015_85x85_15er_pygcms.0_or.csv	127	13	animal furs,natural polyamides	121.661	1	11.03	11.03	491.839	5.65615e-10		1
128	E:/Veroeffentlichungen/Paperinpreparation/PyvsFTIR/pygcms/WWTP_Oldenburg_VNF_13082015_85x85_15er_pygcms.0_or.csv	128	13	animal furs,natural polyamides	121.661	1	11.03	11.03	491.839	5.65615e-10		1
129	E:/Veroeffentlichungen/Paperinpreparation/PyvsFTIR/pygcms/WWTP_Oldenburg_VNF_13082015_85x85_15er_pygcms.0_or.csv	129	13	animal furs,natural polyamides	121.661	1	11.03	11.03	491.839	5.65615e-10		1
130	E:/Veroeffentlichungen/Paperinpreparation/PyvsFTIR/pygcms/WWTP_Oldenburg_VNF_13082015_85x85_15er_pygcms.0_or.csv	130	13	animal furs,natural polyamides	121.661	1	11.03	11.03	491.839	5.65615e-10		1
131	E:/Veroeffentlichungen/Paperinpreparation/PyvsFTIR/pygcms/WWTP_Oldenburg_VNF_13082015_85x85_15er_pygcms.0_or.csv	131	13	animal furs,natural polyamides	121.661	1	11.03	11.03	491.839	5.65615e-10		1
132	E:/Veroeffentlichungen/Paperinpreparation/PyvsFTIR/pygcms/WWTP_Oldenburg_VNF_13082015_85x85_15er_pygcms.0_or.csv	132	13	animal furs,natural polyamides	121.661	1	11.03	11.03	491.839	5.65615e-10		1
133	E:/Veroeffentlichungen/Paperinpreparation/PyvsFTIR/pygcms/WWTP_Oldenburg_VNF_13082015_85x85_15er_pygcms.0_or.csv	133	13	animal furs,natural polyamides	121.661	1	11.03	11.03	491.839	5.65615e-10		1
134	E:/Veroeffentlichungen/Paperinpreparation/PyvsFTIR/pygcms/WWTP_Oldenburg_VNF_13082015_85x85_15er_pygcms.0_or.csv	134	13	animal furs,natural polyamides	121.661	1	11.03	11.03	491.839	5.65615e-10		1
135	E:/Veroeffentlichungen/Paperinpreparation/PyvsFTIR/pygcms/WWTP_Oldenburg_VNF_13082015_85x85_15er_pygcms.0_or.csv	135	13	animal furs,natural polyamides	121.661	1	11.03	11.03	491.839	5.65615e-10		1
136	E:/Veroeffentlichungen/Paperinpreparation/PyvsFTIR/pygcms/WWTP_Oldenburg_VNF_13082015_85x85_15er_pygcms.0_or.csv	136	13	animal furs,natural polyamides	121.661	1	11.03	11.03	491.839	5.65615e-10		1
137	E:/Veroeffentlichungen/Paperinpreparation/PyvsFTIR/pygcms/WWTP_Oldenburg_VNF_13082015_85x85_15er_pygcms.0_or.csv	137	13	animal furs,natural polyamides	121.661	1	11.03	11.03	491.839	5.65615e-10		1
138	E:/Veroeffentlichungen/Paperinpreparation/PyvsFTIR/pygcms/WWTP_Oldenburg_VNF_13082015_85x85_15er_pygcms.0_or.csv	138	13	animal furs,natural polyamides	121.661	1	11.03	11.03	491.839	5.65615e-10		1
139	E:/Veroeffentlichungen/Paperinpreparation/PyvsFTIR/pygcms/WWTP_Oldenburg_VNF_13082015_85x85_15er_pygcms.0_or.csv	139	13	animal furs,natural polyamides	121.661	1	11.03	11.03	491.839	5.65615e-10		1
140	E:/Veroeffentlichungen/Paperinpreparation/PyvsFTIR/pygcms/WWTP_Oldenburg_VNF_13082015_85x85_15er_pygcms.0_or.csv	140	13	animal furs,natural polyamides	121.661	1	11.03	11.03	491.839	5.65615e-10		1
141	E:/Veroeffentlichungen/Paperinpreparation/PyvsFTIR/pygcms/WWTP_Oldenburg_VNF_13082015_85x85_15er_pygcms.0_or.csv	141	13	animal furs,natural polyamides	121.661	1	11.03	11.03	491.839	5.65615e-10		1
142	E:/Veroeffentlichungen/Paperinpreparation/PyvsFTIR/pygcms/WWTP_Oldenburg_VNF_13082015_85x85_15er_pygcms.0_or.csv	142	13	animal furs,natural polyamides	121.661	1	11.03	11.03	491.839	5.65615e-10		1
143	E:/Veroeffentlichungen/Paperinpreparation/PyvsFTIR/pygcms/WWTP_Oldenburg_VNF_13082015_85x85_15er_pygcms.0_or.csv	143	13	animal furs,natural polyamides	121.661	1	11.03	11.03	491.839	5.65615e-10		1
144	E:/Veroeffentlichungen/Paperinpreparation/PyvsFTIR/pygcms/WWTP_Oldenburg_VNF_13082015_85x85_15er_pygcms.0_or.csv	144	13	animal furs,natural polyamides	121.661	1	11.03	11.03	491.839	5.65615e-10		1
145	E:/Veroeffentlichungen/Paperinpreparation/PyvsFTIR/pygcms/WWTP_Oldenburg_VNF_13082015_85x85_15er_pygcms.0_or.csv	145	13	animal furs,natural polyamides	121.661	1	11.03	11.03	491.839	5.65615e-10		1
146	E:/Veroeffentlichungen/Paperinpreparation/PyvsFTIR/pygcms/WWTP_Oldenburg_VNF_13082015_85x85_15er_pygcms.0_or.csv	146	13	animal furs,natural polyamides	121.661	1	11.03	11.03	491.839	5.65615e-10		1
147	E:/Veroeffentlichungen/Paperinpreparation/PyvsFTIR/pygcms/WWTP_Oldenburg_VNF_13082015_85x85_15er_pygcms.0_or.csv	147	13	animal furs,natural polyamides	121.661	1	11.03	11.03	491.839	5.65615e-10		1
148	E:/Veroeffentlichungen/Paperinpreparation/PyvsFTIR/pygcms/WWTP_Oldenburg_VNF_13082015_85x85_15er_pygcms.0_or.csv	148	13	animal furs,natural polyamides	121.661	1	11.03	11.03	491.839	5.65615e-10		1
149	E:/Veroeffentlichungen/Paperinpreparation/PyvsFTIR/pygcms/WWTP_Oldenburg_VNF_13082015_85x85_15er_pygcms.0_or.csv	149	13	animal furs,natural polyamides	121.661	1	11.03	11.03	491.839	5.65615e-10		1
150	E:/Veroeffentlichungen/Paperinpreparation/PyvsFTIR/pygcms/WWTP_Oldenburg_VNF_13082015_85x85_15er_pygcms.0_or.csv	150	13	animal furs,natural polyamides	121.661	1	11.03	11.03	491.839	5.65615e-10		1
151	E:/Veroeffentlichungen/Paperinpreparation/PyvsFTIR/pygcms/WWTP_Oldenburg_VNF_13082015_85x85_15er_pygcms.0_or.csv	151	13	animal furs,natural polyamides	121.661	1	11.03	11.03	491.839	5.65615e-10		1
152	E:/Veroeffentlichungen/Paperinpreparation/PyvsFTIR/pygcms/WWTP_Oldenburg_VNF_13082015_85x85_15er_pygcms.0_or.csv	152	13	animal furs,natural polyamides	121.661	1	11.03	11.03	491.839	5.65615e-10		1
153	E:/Veroeffentlichungen/Paperinpreparation/PyvsFTIR/pygcms/WWTP_Oldenburg_VNF_13082015_85x85_15er_pygcms.0_or.csv	153	13	animal furs,natural polyamides	121.661	1	11.03	11.03	491.839	5.65615e-10		1
154	E:/Veroeffentlichungen/Paperinpreparation/PyvsFTIR/pygcms/WWTP_Oldenburg_VNF_13082015_85x85_15er_pygcms.0_or.csv	154	13	animal furs,natural polyamides	121.661	1	11.03	11.03	491.839	5.65615e-10		1
155	E:/Veroeffentlichungen/Paperinpreparation/PyvsFTIR/pygcms/WWTP_Oldenburg_VNF_13082015_85x85_15er_pygcms.0_or.csv	155	13	animal furs,natural polyamides	121.661	1	11.03	11.03	491.839	5.65615e-10		1
156	E:/Veroeffentlichungen/Paperinpreparation/PyvsFTIR/pygcms/WWTP_Oldenburg_VNF_13082015_85x85_15er_pygcms.0_or.csv	156	13	animal furs,natural polyamides	121.661	1	11.03	11.03	491.839	5.65615e-10		1
157	E:/Veroeffentlichungen/Paperinpreparation/PyvsFTIR/pygcms/WWTP_Oldenburg_VNF_13082015_85x85_15er_pygcms.0_or.csv	157	13	animal furs,natural polyamides	121.661	1	11.03	11.03	491.839	5.65615e-10		1
158	E:/Veroeffentlichungen/Paperinpreparation/PyvsFTIR/pygcms/WWTP_Oldenburg_VNF_13082015_85x85_15er_pygcms.0_or.csv	158	13	animal furs,natural polyamides	121.661	1	11.03	11.03	491.839	5.65615e-10		1
159	E:/Veroeffentlichungen/Paperinpreparation/PyvsFTIR/pygcms/WWTP_Oldenburg_VNF_13082015_85x85_15er_pygcms.0_or.csv	159	13	animal furs,natural polyamides	121.661	1	11.03	11.03	491.839	5.65615e-10		1
160	E:/Veroeffentlichungen/Paperinpreparation/PyvsFTIR/pygcms/WWTP_Oldenburg_VNF_13082015_85x85_15er_pygcms.0_or.csv	160	13	animal furs,natural polyamides	121.661	1	11.03	11.03	491.839	5.65615e-10		1
161	E:/Veroeffentlichungen/Paperinpreparation/PyvsFTIR/pygcms/WWTP_Oldenburg_VNF_13082015_85x85_15er_pygcms.0_or.csv	161	13	animal furs,natural polyamides	121.661	1	11.03	11.03	491.839	5.65615e-10		1
162	E:/Veroeffentlichungen/Paperinpreparation/PyvsFTIR/pygcms/WWTP_Oldenburg_VNF_13082015_85x85_15er_pygcms.0_or.csv	162	13	animal furs,natural polyamides	121.661	1	11.03	11.03	491.839	5.65615e-10		1
163	E:/Veroeffentlichungen/Paperinpreparation/PyvsFTIR/pygcms/WWTP_Oldenburg_VNF_13082015_85x85_15er_pygcms.0_or.csv	163	13	animal furs,natural polyamides	121.661	1	11.03	11.03	491.839	5.65615e-10		1
164	E:/Veroeffentlichungen/Paperinpreparation/PyvsFTIR/pygcms/WWTP_Oldenburg_VNF_13082015_85x85_15er_pygcms.0_or.csv	164	13	animal furs,natural polyamides	121.661	1	11.03	11.03	491.839	5.65615e-10		1
165	E:/Veroeffentlichungen/Paperinpreparation/PyvsFTIR/pygcms/WWTP_Oldenburg_VNF_13082015_85x85_15er_pygcms.0_or.csv	165	13	animal furs,natural polyamides	121.661	1	11.03	11.03	491.839	5.65615e-10		1
166	E:/Veroeffentlichungen/Paperinpreparation/PyvsFTIR/pygcms/WWTP_Oldenburg_VNF_13082015_85x85_15er_pygcms.0_or.csv	166	13	animal furs,natural polyamides	121.661	1	11.03	11.03	491.839	5.65615e-10		1
167	E:/Veroeffentlichungen/Paperinpreparation/PyvsFTIR/pygcms/WWTP_Oldenburg_VNF_13082015_85x85_15er_pygcms.0_or.csv	167	13	animal furs,natural polyamides	121.661	1	11.03	11.03	491.839	5.65615e-10		1
168	E:/Veroeffentlichungen/Paperinpreparation/PyvsFTIR/pygcms/WWTP_Oldenburg_VNF_13082015_85x85_15er_pygcms.0_or.csv	168	13	animal furs,natural polyamides	121.661	1	11.03	11.03	491.839	5.65615e-10		1
169	E:/Veroeffentlichungen/Paperinpreparation/PyvsFTIR/pygcms/WWTP_Oldenburg_VNF_13082015_85x85_15er_pygcms.0_or.csv	169	13	animal furs,natural polyamides	121.661	1	11.03	11.03	491.839	5.65615e-10		1
170	E:/Veroeffentlichungen/Paperinpreparation/PyvsFTIR/pygcms/WWTP_Oldenburg_VNF_13082015_85x85_15er_pygcms.0_or.csv	170	13	animal furs,natural polyamides	121.661	1	11.03	11.03	491.839	5.65615e-10		1
171	E:/Veroeffentlichungen/Paperinpreparation/PyvsFTIR/pygcms/WWTP_Oldenburg_VNF_13082015_85x85_15er_pygcms.0_or.csv	171	13	animal furs,natural polyamides	121.661	1	11.03	11.03	491.839	5.65615e-10		1
172	E:/Veroeffentlichungen/Paperinpreparation/PyvsFTIR/pygcms/WWTP_Oldenburg_VNF_13082015_85x85_15er_pygcms.0_or.csv	172	13	animal furs,natural polyamides	121.661	1	11.03	11.03	491.839	5.65615e-10		1
173	E:/Veroeffentlichungen/Paperinpreparation/PyvsFTIR/pygcms/WWTP_Oldenburg_VNF_13082015_85x85_15er_pygcms.0_or.csv	173	13	animal furs,natural polyamides	121.661	1	11.03	11.03	491.839	5.65615e-10		1
174	E:/Veroeffentlichungen/Paperinpreparation/PyvsFTIR/pygcms/WWTP_Oldenburg_VNF_13082015_85x85_15er_pygcms.0_or.csv	174	13	animal furs,natural polyamides	121.661	1	11.03	11.03	491.839	5.65615e-10		1
175	E:/Veroeffentlichungen/Paperinpreparation/PyvsFTIR/pygcms/WWTP_Oldenburg_VNF_13082015_85x85_15er_pygcms.0_or.csv	175	13	animal furs,natural polyamides	121.661	1	11.03	11.03	491.839	5.65615e-10		1
176	E:/Veroeffentlichungen/Paperinpreparation/PyvsFTIR/pygcms/WWTP_Oldenburg_VNF_13082015_85x85_15er_pygcms.0_or.csv	176	13	animal furs,natural polyamides	121.661	1	11.03	11.03	491.839	5.65615e-10		1
177	E:/Veroeffentlichungen/Paperinpreparation/PyvsFTIR/pygcms/WWTP_Oldenburg_VNF_13082015_85x85_15er_pygcms.0_or.csv	177	13	animal furs,natural polyamides	121.661	1	11.03	11.03	491.839	5.65615e-10		1
178	E:/Veroeffentlichungen/Paperinpreparation/PyvsFTIR/pygcms/WWTP_Oldenburg_VNF_13082015_85x85_15er_pygcms.0_or.csv	178	13	animal furs,natural polyamides	121.661	1	11.03	11.03	491.839	5.65615e-10		1
179	E:/Veroeffentlichungen/Paperinpreparation/PyvsFTIR/pygcms/WWTP_Oldenburg_VNF_13082015_85x85_15er_pygcms.0_or.csv	179	13	animal furs,natural polyamides	121.661	1	11.03	11.03	491.839	5.65615e-10		1
180	E:/Veroeffentlichungen/Paperinpreparation/PyvsFTIR/pygcms/WWTP_Oldenburg_VNF_13082015_85x85_15er_pygcms.0_or.csv	180	13	animal furs,natural polyamides	121.661	1	11.03	11.03	491.839	5.65615e-10		1
181	E:/Veroeffentlichungen/Paperinpreparation/PyvsFTIR/pygcms/WWTP_Oldenburg_VNF_13082015_85x85_15er_pygcms.0_or.csv	181	13	animal furs,natural polyamides	121.661	1	11.03	11.03	491.839	5.65615e-10		1
182	E:/Veroeffentlichungen/Paperinpreparation/PyvsFTIR/pygcms/WWTP_Oldenburg_VNF_13082015_85x85_15er_pygcms.0_or.csv	182	13	animal furs,natural polyamides	121.661	1	11.03	11.03	491.839	5.65615e-10		1
183	E:/Veroeffentlichungen/Paperinpreparation/PyvsFTIR/pygcms/WWTP_Oldenburg_VNF_13082015_85x85_15er_pygcms.0_or.csv	183	13	animal furs,natural polyamides	121.661	1	11.03	11.03	491.839	5.65615e-10		1
184	E:/Veroeffentlichungen/Paperinpreparation/PyvsFTIR/pygcms/WWTP_Oldenburg_VNF_13082015_85x85_15er_pygcms.0_or.csv	184	13	animal furs,natural polyamides	121.661	1	11.03	11.03	491.839	5.65615e-10		1
185	E:/Veroeffentlichungen/Paperinpreparation/PyvsFTIR/pygcms/WWTP_Oldenburg_VNF_13082015_85x85_15er_pygcms.0_or.csv	185	13	animal furs,natural polyamides	121.661	1	11.03	11.03	491.839	5.65615e-10		1
186	E:/Veroeffentlichungen/Paperinpreparation/PyvsFTIR/pygcms/WWTP_Oldenburg_VNF_13082015_85x85_15er_pygcms.0_or.csv	186	13	animal furs,natural polyamides	121.661	1	11.03	11.03	491.839	5.65615e-10		1
187	E:/Veroeffentlichungen/Paperinpreparation/PyvsFTIR/pygcms/WWTP_Oldenburg_VNF_13082015_85x85_15er_pygcms.0_or.csv	187	13	animal furs,natural polyamides	121.661	1	11.03	11.03	491.839	5.65615e-10		1
188	E:/Veroeffentlichungen/Paperinpreparation/PyvsFTIR/pygcms/WWTP_Oldenburg_VNF_13082015_85x85_15er_pygcms.0_or.csv	188	13	animal furs,natural polyamides	121.661	1	11.03	11.03	491.839	5.65615e-10		1
189	E:/Veroeffentlichungen/Paperinpreparation/PyvsFTIR/pygcms/WWTP_Oldenburg_VNF_13082015_85x85_15er_pygcms.0_or.csv	189	13	animal furs,natural polyamides	121.661	1	11.03	11.03	491.839	5.65615e-10		1
190	E:/Veroeffentlichungen/Paperinpreparation/PyvsFTIR/pygcms/WWTP_Oldenburg_VNF_13082015_85x85_15er_pygcms.0_or.csv	190	13	animal furs,natural polyamides	121.661	1	11.03	11.03	491.839	5.65615e-10		1
191	E:/Veroeffentlichungen/Paperinpreparation/PyvsFTIR/pygcms/WWTP_Oldenburg_VNF_13082015_85x85_15er_pygcms.0_or.csv	191	13	animal furs,natural polyamides	121.661	1	11.03	11.03	491.839	5.65615e-10		1
192	E:/Veroeffentlichungen/Paperinpreparation/PyvsFTIR/pygcms/WWTP_Oldenburg_VNF_13082015_85x85_15er_pygcms.0_or.csv	192	13	animal furs,natural polyamides	121.661	1	11.03	11.03	491.839	5.65615e-10		1
193	E:/Veroeffentlichungen/Paperinpreparation/PyvsFTIR/pygcms/WWTP_Oldenburg_VNF_13082015_85x85_15er_pygcms.0_or.csv	193	13	animal furs,natural polyamides	121.661	1	11.03	11.03	491.839	5.65615e-10		1
194	E:/Veroeffentlichungen/Paperinpreparation/PyvsFTIR/pygcms/WWTP_Oldenburg_VNF_13082015_85x85_15er_pygcms.0_or.csv	194	13	animal furs,natural polyamides	121.661	1	11.03	11.03	491.839	5.65615e-10		1
195	E:/Veroeffentlichungen/Paperinpreparation/PyvsFTIR/pygcms/WWTP_Oldenburg_VNF_13082015_85x85_15er_pygcms.0_or.csv	195	13	animal furs,natural polyamides	121.661	1	11.03	11.03	491.839	5.65615e-10		1
1	E:/Veroeffentlichungen/Paperinpreparation/PyvsFTIR/pygcms/WWTP_Oldenburg_VNF_13082015_85x85_15er_pygcms.0_or.csv	1	14	cellulose,plant fibres	307802	1.34599	1269.65	943.28	4.14058e+08	0.00064179		1
2	E:/Veroeffentlichungen/Paperinpreparation/PyvsFTIR/pygcms/WWTP_Oldenburg_VNF_13082015_85x85_15er_pygcms.0_or.csv	2	14	cellulose,plant fibres	201592	1.23611	829.306	670.903	1.36814e+08	0.000212062		1
3	E:/Veroeffentlichungen/Paperinpreparation/PyvsFTIR/pygcms/WWTP_Oldenburg_VNF_13082015_85x85_15er_pygcms.0_or.csv	3	14	cellulose,plant fibres	184681	1.97856	1059.8	535.64	1.11447e+08	0.000172742		1
4	E:/Veroeffentlichungen/Paperinpreparation/PyvsFTIR/pygcms/WWTP_Oldenburg_VNF_13082015_85x85_15er_pygcms.0_or.csv	4	14	cellulose,plant fibres	152806	1.92513	717.035	372.46	3.64582e+07	5.65103e-05		1
5	E:/Veroeffentlichungen/Paperinpreparation/PyvsFTIR/pygcms/WWTP_Oldenburg_VNF_13082015_85x85_15er_pygcms.0_or.csv	5	14	cellulose,plant fibres	137720	1.74163	914.094	524.848	9.229e+07	0.00014305		1
6	E:/Veroeffentlichungen/Paperinpreparation/PyvsFTIR/pygcms/WWTP_Oldenburg_VNF_13082015_85x85_15er_pygcms.0_or.csv	6	14	cellulose,plant fibres	126892	2.21418	747.603	337.643	3.1238e+07	4.84189e-05		1
7	E:/Veroeffentlichungen/Paperinpreparation/PyvsFTIR/pygcms/WWTP_Oldenburg_VNF_13082015_85x85_15er_pygcms.0_or.csv	7	14	cellulose,plant fibres	109981	1.87617	620.137	330.534	2.48323e+07	3.84901e-05		1
8	E:/Veroeffentlichungen/Paperinpreparation/PyvsFTIR/pygcms/WWTP_Oldenburg_VNF_13082015_85x85_15er_pygcms.0_or.csv	8	14	cellulose,plant fibres	96355.4	4.62003	1247.9	270.107	3.33694e+07	5.17226e-05		1
9	E:/Veroeffentlichungen/Paperinpreparation/PyvsFTIR/pygcms/WWTP_Oldenburg_VNF_13082015_85x85_15er_pygcms.0_or.csv	9	14	cellulose,plant fibres	93435.6	1.342	746.463	556.231	8.46477e+07	0.000131204		1
10	E:/Veroeffentlichungen/Paperinpreparation/PyvsFTIR/pygcms/WWTP_Oldenburg_VNF_13082015_85x85_15er_pygcms.0_or.csv	10	14	cellulose,plant fibres	89177.4	2.06809	587.186	283.926	1.73493e+07	2.68915e-05		1
11	E:/Veroeffentlichungen/Paperinpreparation/PyvsFTIR/pygcms/WWTP_Oldenburg_VNF_13082015_85x85_15er_pygcms.0_or.csv	11	14	cellulose,plant fibres	88690.8	2.60265	804.585	309.141	2.81826e+07	4.3683e-05		1
12	E:/Veroeffentlichungen/Paperinpreparation/PyvsFTIR/pygcms/WWTP_Oldenburg_VNF_13082015_85x85_15er_pygcms.0_or.csv	12	14	cellulose,plant fibres	87109.2	3.10719	986.861	317.606	3.64863e+07	5.65537e-05		1
13	E:/Veroeffentlichungen/Paperinpreparation/PyvsFTIR/pygcms/WWTP_Oldenburg_VNF_13082015_85x85_15er_pygcms.0_or.csv	13	14	cellulose,plant fibres	79687.9	4.60559	1063.58	230.932	2.07891e+07	3.22232e-05		1
14	E:/Veroeffentlichungen/Paperinpreparation/PyvsFTIR/pygcms/WWTP_Oldenburg_VNF_13082015_85x85_15er_pygcms.0_or.csv	14	14	cellulose,plant fibres	75916.4	3.05891	789.32	258.04	1.92629e+07	2.98575e-05		1
15	E:/Veroeffentlichungen/Paperinpreparation/PyvsFTIR/pygcms/WWTP_Oldenburg_VNF_13082015_85x85_15er_pygcms.0_or.csv	15	14	cellulose,plant fibres	72874.9	4.7217	982.723	208.129	1.56025e+07	2.41839e-05		1
16	E:/Veroeffentlichungen/Paperinpreparation/PyvsFTIR/pygcms/WWTP_Oldenburg_VNF_13082015_85x85_15er_pygcms.0_or.csv	16	14	cellulose,plant fibres	66426.9	1.58951	508.099	319.657	1.90289e+07	2.94948e-05		1
17	E:/Veroeffentlichungen/Paperinpreparation/PyvsFTIR/pygcms/WWTP_Oldenburg_VNF_13082015_85x85_15er_pygcms.0_or.csv	17	14	cellulose,plant fibres	63263.7	1.73048	588.014	339.798	2.48843e+07	3.85707e-05		1
18	E:/Veroeffentlichungen/Paperinpreparation/PyvsFTIR/pygcms/WWTP_Oldenburg_VNF_13082015_85x85_15er_pygcms.0_or.csv	18	14	cellulose,plant fibres	62898.7	1.94493	460.89	236.97	9.48599e+06	1.47033e-05		1
19	E:/Veroeffentlichungen/Paperinpreparation/PyvsFTIR/pygcms/WWTP_Oldenburg_VNF_13082015_85x85_15er_pygcms.0_or.csv	19	14	cellulose,plant fibres	60222.1	3.23661	957.77	295.918	3.07397e+07	4.76466e-05		1
20	E:/Veroeffentlichungen/Paperinpreparation/PyvsFTIR/pygcms/WWTP_Oldenburg_VNF_13082015_85x85_15er_pygcms.0_or.csv	20	14	cellulose,plant fibres	56937.3	4.03418	593.984	147.238	4.71965e+06	7.31546e-06		1
21	E:/Veroeffentlichungen/Paperinpreparation/PyvsFTIR/pygcms/WWTP_Oldenburg_VNF_13082015_85x85_15er_pygcms.0_or.csv	21	14	cellulose,plant fibres	55599	2.51419	577.892	229.852	1.11903e+07	1.73449e-05		1
22	E:/Veroeffentlichungen/Paperinpreparation/PyvsFTIR/pygcms/WWTP_Oldenburg_VNF_13082015_85x85_15er_pygcms.0_or.csv	22	14	cellulose,plant fibres	54504.1	2.49157	524.012	210.314	8.49521e+06	1.31676e-05		1
23	E:/Veroeffentlichungen/Paperinpreparation/PyvsFTIR/pygcms/WWTP_Oldenburg_VNF_13082015_85x85_15er_pygcms.0_or.csv	23	14	cellulose,plant fibres	54139.1	7.04338	847.518	120.328	4.49759e+06	6.97127e-06		1
24	E:/Veroeffentlichungen/Paperinpreparation/PyvsFTIR/pygcms/WWTP_Oldenburg_VNF_13082015_85x85_15er_pygcms.0_or.csv	24	14	cellulose,plant fibres	53044.2	2.23035	467.963	209.816	7.55068e+06	1.17036e-05		1
25	E:/Veroeffentlichungen/Paperinpreparation/PyvsFTIR/pygcms/WWTP_Oldenburg_VNF_13082015_85x85_15er_pygcms.0_or.csv	25	14	cellulose,plant fibres	52435.8	10.2243	935.927	91.5394	2.87445e+06	4.45539e-06		1
26	E:/Veroeffentlichungen/Paperinpreparation/PyvsFTIR/pygcms/WWTP_Oldenburg_VNF_13082015_85x85_15er_pygcms.0_or.csv	26	14	cellulose,plant fibres	50124.3	10.5995	796.073	75.105	1.64584e+06	2.55105e-06		1
27	E:/Veroeffentlichungen/Paperinpreparation/PyvsFTIR/pygcms/WWTP_Oldenburg_VNF_13082015_85x85_15er_pygcms.0_or.csv	27	14	cellulose,plant fibres	49759.3	2.46007	468.223	190.329	6.21671e+06	9.6359e-06		1
28	E:/Veroeffentlichungen/Paperinpreparation/PyvsFTIR/pygcms/WWTP_Oldenburg_VNF_13082015_85x85_15er_pygcms.0_or.csv	28	14	cellulose,plant fibres	47691.1	2.59335	511.797	197.349	7.30577e+06	1.13239e-05		1
29	E:/Veroeffentlichungen/Paperinpreparation/PyvsFTIR/pygcms/WWTP_Oldenburg_VNF_13082015_85x85_15er_pygcms.0_or.csv	29	14	cellulose,plant fibres	47204.4	5.70039	743.605	130.448	4.63783e+06	7.18863e-06		1
30	E:/Veroeffentlichungen/Paperinpreparation/PyvsFTIR/pygcms/WWTP_Oldenburg_VNF_13082015_85x85_15er_pygcms.0_or.csv	30	14	cellulose,plant fibres	47082.8	2.26984	636.403	280.373	1.83359e+07	2.84206e-05		1
31	E:/Veroeffentlichungen/Paperinpreparation/PyvsFTIR/pygcms/WWTP_Oldenburg_VNF_13082015_85x85_15er_pygcms.0_or.csv	31	14	cellulose,plant fibres	46231.1	1.68088	385.892	229.577	7.45453e+06	1.15545e-05		1
32	E:/Veroeffentlichungen/Paperinpreparation/PyvsFTIR/pygcms/WWTP_Oldenburg_VNF_13082015_85x85_15er_pygcms.0_or.csv	32	14	cellulose,plant fibres	45866.2	1.81274	484.944	267.52	1.27204e+07	1.97166e-05		1
33	E:/Veroeffentlichungen/Paperinpreparation/PyvsFTIR/pygcms/WWTP_Oldenburg_VNF_13082015_85x85_15er_pygcms.0_or.csv	33	14	cellulose,plant fibres	45379.5	2.20763	530.014	240.083	1.11972e+07	1.73556e-05		1
34	E:/Veroeffentlichungen/Paperinpreparation/PyvsFTIR/pygcms/WWTP_Oldenburg_VNF_13082015_85x85_15er_pygcms.0_or.csv	34	14	cellulose,plant fibres	45257.9	1.39675	302.873	216.841	5.21966e+06	8.09047e-06		1
35	E:/Veroeffentlichungen/Paperinpreparation/PyvsFTIR/pygcms/WWTP_Oldenburg_VNF_13082015_85x85_15er_pygcms.0_or.csv	35	14	cellulose,plant fibres	45014.5	1.57882	312.365	197.847	4.48143e+06	6.94622e-06		1
36	E:/Veroeffentlichungen/Paperinpreparation/PyvsFTIR/pygcms/WWTP_Oldenburg_VNF_13082015_85x85_15er_pygcms.0_or.csv	36	14	cellulose,plant fibres	44649.6	4.05025	641.828	158.467	5.90733e+06	9.15636e-06		1
37	E:/Veroeffentlichungen/Paperinpreparation/PyvsFTIR/pygcms/WWTP_Oldenburg_VNF_13082015_85x85_15er_pygcms.0_or.csv	37	14	cellulose,plant fibres	44527.9	11.4599	977.696	85.3145	2.60823e+06	4.04276e-06		1
38	E:/Veroeffentlichungen/Paperinpreparation/PyvsFTIR/pygcms/WWTP_Oldenburg_VNF_13082015_85x85_15er_pygcms.0_or.csv	38	14	cellulose,plant fibres	43676.3	1.26308	331.084	262.124	8.33776e+06	1.29235e-05		1
39	E:/Veroeffentlichungen/Paperinpreparation/PyvsFTIR/pygcms/WWTP_Oldenburg_VNF_13082015_85x85_15er_pygcms.0_or.csv	39	14	cellulose,plant fibres	43311.3	2.24133	544.507	242.939	1.17786e+07	1.82568e-05		1
40	E:/Veroeffentlichungen/Paperinpreparation/PyvsFTIR/pygcms/WWTP_Oldenburg_VNF_13082015_85x85_15er_pygcms.0_or.csv	40	14	cellulose,plant fibres	42216.3	1.57445	420.01	266.767	1.09552e+07	1.69805e-05		1
41	E:/Veroeffentlichungen/Paperinpreparation/PyvsFTIR/pygcms/WWTP_Oldenburg_VNF_13082015_85x85_15er_pygcms.0_or.csv	41	14	cellulose,plant fibres	42216.3	4.52794	601.818	132.912	3.89663e+06	6.03978e-06		1
42	E:/Veroeffentlichungen/Paperinpreparation/PyvsFTIR/pygcms/WWTP_Oldenburg_VNF_13082015_85x85_15er_pygcms.0_or.csv	42	14	cellulose,plant fibres	41486.4	3.83763	571.967	149.042	4.65675e+06	7.21797e-06		1
43	E:/Veroeffentlichungen/Paperinpreparation/PyvsFTIR/pygcms/WWTP_Oldenburg_VNF_13082015_85x85_15er_pygcms.0_or.csv	43	14	cellulose,plant fibres	40269.8	2.01233	382.409	190.033	5.06153e+06	7.84538e-06		1
44	E:/Veroeffentlichungen/Paperinpreparation/PyvsFTIR/pygcms/WWTP_Oldenburg_VNF_13082015_85x85_15er_pygcms.0_or.csv	44	14	cellulose,plant fibres	40269.8	2.59953	437.878	168.445	4.55375e+06	7.05831e-06		1
45	E:/Veroeffentlichungen/Paperinpreparation/PyvsFTIR/pygcms/WWTP_Oldenburg_VNF_13082015_85x85_15er_pygcms.0_or.csv	45	14	cellulose,plant fibres	38566.5	2.29537	496.473	216.293	8.51289e+06	1.3195e-05		1
46	E:/Veroeffentlichungen/Paperinpreparation/PyvsFTIR/pygcms/WWTP_Oldenburg_VNF_13082015_85x85_15er_pygcms.0_or.csv	46	14	cellulose,plant fibres	37228.2	4.60784	628.032	136.297	4.27611e+06	6.62796e-06		1
47	E:/Veroeffentlichungen/Paperinpreparation/PyvsFTIR/pygcms/WWTP_Oldenburg_VNF_13082015_85x85_15er_pygcms.0_or.csv	47	14	cellulose,plant fibres	36619.9	1.33708	310.803	232.45	6.15518e+06	9.54053e-06		1
48	E:/Veroeffentlichungen/Paperinpreparation/PyvsFTIR/pygcms/WWTP_Oldenburg_VNF_13082015_85x85_15er_pygcms.0_or.csv	48	14	cellulose,plant fibres	36619.9	2.30759	425.621	184.444	5.30698e+06	8.22582e-06		1
49	E:/Veroeffentlichungen/Paperinpreparation/PyvsFTIR/pygcms/WWTP_Oldenburg_VNF_13082015_85x85_15er_pygcms.0_or.csv	49	14	cellulose,plant fibres	35890	4.00432	508.458	126.977	3.00473e+06	4.65732e-06		1
50	E:/Veroeffentlichungen/Paperinpreparation/PyvsFTIR/pygcms/WWTP_Oldenburg_VNF_13082015_85x85_15er_pygcms.0_or.csv	50	14	cellulose,plant fibres	35890	2.619	408.259	155.883	3.63607e+06	5.63591e-06		1
51	E:/Veroeffentlichungen/Paperinpreparation/PyvsFTIR/pygcms/WWTP_Oldenburg_VNF_13082015_85x85_15er_pygcms.0_or.csv	51	14	cellulose,plant fibres	35890	1.60866	355.707	221.12	6.37448e+06	9.88045e-06		1
52	E:/Veroeffentlichungen/Paperinpreparation/PyvsFTIR/pygcms/WWTP_Oldenburg_VNF_13082015_85x85_15er_pygcms.0_or.csv	52	14	cellulose,plant fibres	35768.3	2.03723	391.681	192.262	5.30659e+06	8.22521e-06		1
53	E:/Veroeffentlichungen/Paperinpreparation/PyvsFTIR/pygcms/WWTP_Oldenburg_VNF_13082015_85x85_15er_pygcms.0_or.csv	53	14	cellulose,plant fibres	35281.7	1.28498	374.695	291.597	1.16773e+07	1.80998e-05		1
54	E:/Veroeffentlichungen/Paperinpreparation/PyvsFTIR/pygcms/WWTP_Oldenburg_VNF_13082015_85x85_15er_pygcms.0_or.csv	54	14	cellulose,plant fibres	35038.3	1.26743	258.441	203.909	3.9385e+06	6.10468e-06		1
55	E:/Veroeffentlichungen/Paperinpreparation/PyvsFTIR/pygcms/WWTP_Oldenburg_VNF_13082015_85x85_15er_pygcms.0_or.csv	55	14	cellulose,plant fibres	35038.3	2.79514	459.701	164.464	4.55737e+06	7.06393e-06		1
56	E:/Veroeffentlichungen/Paperinpreparation/PyvsFTIR/pygcms/WWTP_Oldenburg_VNF_13082015_85x85_15er_pygcms.0_or.csv	56	14	cellulose,plant fibres	34673.4	2.45558	450.208	183.34	5.54659e+06	8.59721e-06		1
57	E:/Veroeffentlichungen/Paperinpreparation/PyvsFTIR/pygcms/WWTP_Oldenburg_VNF_13082015_85x85_15er_pygcms.0_or.csv	57	14	cellulose,plant fibres	34551.7	3.61497	489.563	135.427	3.29089e+06	5.10087e-06		1
58	E:/Veroeffentlichungen/Paperinpreparation/PyvsFTIR/pygcms/WWTP_Oldenburg_VNF_13082015_85x85_15er_pygcms.0_or.csv	58	14	cellulose,plant fibres	33213.4	2.71668	469.261	172.733	5.13173e+06	7.95419e-06		1
59	E:/Veroeffentlichungen/Paperinpreparation/PyvsFTIR/pygcms/WWTP_Oldenburg_VNF_13082015_85x85_15er_pygcms.0_or.csv	59	14	cellulose,plant fibres	31753.5	2.52173	370.779	147.033	2.93794e+06	4.55381e-06		1
60	E:/Veroeffentlichungen/Paperinpreparation/PyvsFTIR/pygcms/WWTP_Oldenburg_VNF_13082015_85x85_15er_pygcms.0_or.csv	60	14	cellulose,plant fibres	31510.2	2.93513	460.89	157.026	4.16519e+06	6.45605e-06		1
61	E:/Veroeffentlichungen/Paperinpreparation/PyvsFTIR/pygcms/WWTP_Oldenburg_VNF_13082015_85x85_15er_pygcms.0_or.csv	61	14	cellulose,plant fibres	30780.2	3.60601	439.127	121.777	2.38679e+06	3.69953e-06		1
62	E:/Veroeffentlichungen/Paperinpreparation/PyvsFTIR/pygcms/WWTP_Oldenburg_VNF_13082015_85x85_15er_pygcms.0_or.csv	62	14	cellulose,plant fibres	30780.2	1.9487	342.641	175.831	3.88263e+06	6.01808e-06		1
63	E:/Veroeffentlichungen/Paperinpreparation/PyvsFTIR/pygcms/WWTP_Oldenburg_VNF_13082015_85x85_15er_pygcms.0_or.csv	63	14	cellulose,plant fibres	30293.6	2.21119	315.851	142.842	2.36207e+06	3.6612e-06		1
64	E:/Veroeffentlichungen/Paperinpreparation/PyvsFTIR/pygcms/WWTP_Oldenburg_VNF_13082015_85x85_15er_pygcms.0_or.csv	64	14	cellulose,plant fibres	30050.2	1.89028	321.577	170.122	3.41115e+06	5.28728e-06		1
65	E:/Veroeffentlichungen/Paperinpreparation/PyvsFTIR/pygcms/WWTP_Oldenburg_VNF_13082015_85x85_15er_pygcms.0_or.csv	65	14	cellulose,plant fibres	29806.9	2.25071	366.654	162.906	3.56637e+06	5.52788e-06		1
66	E:/Veroeffentlichungen/Paperinpreparation/PyvsFTIR/pygcms/WWTP_Oldenburg_VNF_13082015_85x85_15er_pygcms.0_or.csv	66	14	cellulose,plant fibres	29320.3	1.72298	302.873	175.785	3.43022e+06	5.31684e-06		1
67	E:/Veroeffentlichungen/Paperinpreparation/PyvsFTIR/pygcms/WWTP_Oldenburg_VNF_13082015_85x85_15er_pygcms.0_or.csv	67	14	cellulose,plant fibres	29198.6	1.29532	384.787	297.06	1.24453e+07	1.92902e-05		1
68	E:/Veroeffentlichungen/Paperinpreparation/PyvsFTIR/pygcms/WWTP_Oldenburg_VNF_13082015_85x85_15er_pygcms.0_or.csv	68	14	cellulose,plant fibres	28833.6	3.53585	382.409	108.152	1.63943e+06	2.54111e-06		1
69	E:/Veroeffentlichungen/Paperinpreparation/PyvsFTIR/pygcms/WWTP_Oldenburg_VNF_13082015_85x85_15er_pygcms.0_or.csv	69	14	cellulose,plant fibres	28712	2.47749	599.387	241.933	1.28586e+07	1.99308e-05		1
70	E:/Veroeffentlichungen/Paperinpreparation/PyvsFTIR/pygcms/WWTP_Oldenburg_VNF_13082015_85x85_15er_pygcms.0_or.csv	70	14	cellulose,plant fibres	28590.3	6.59807	478.885	72.5796	924605	1.43314e-06		1
71	E:/Veroeffentlichungen/Paperinpreparation/PyvsFTIR/pygcms/WWTP_Oldenburg_VNF_13082015_85x85_15er_pygcms.0_or.csv	71	14	cellulose,plant fibres	28468.7	4.4966	582.505	129.543	3.58283e+06	5.55339e-06		1
72	E:/Veroeffentlichungen/Paperinpreparation/PyvsFTIR/pygcms/WWTP_Oldenburg_VNF_13082015_85x85_15er_pygcms.0_or.csv	72	14	cellulose,plant fibres	28225.3	3.01365	401.498	133.227	2.61194e+06	4.0485e-06		1
73	E:/Veroeffentlichungen/Paperinpreparation/PyvsFTIR/pygcms/WWTP_Oldenburg_VNF_13082015_85x85_15er_pygcms.0_or.csv	73	14	cellulose,plant fibres	28225.3	1.1172	267.008	238.996	5.5899e+06	8.66434e-06		1
74	E:/Veroeffentlichungen/Paperinpreparation/PyvsFTIR/pygcms/WWTP_Oldenburg_VNF_13082015_85x85_15er_pygcms.0_or.csv	74	14	cellulose,plant fibres	28103.7	2.35914	346.173	146.737	2.73194e+06	4.23451e-06		1
75	E:/Veroeffentlichungen/Paperinpreparation/PyvsFTIR/pygcms/WWTP_Oldenburg_VNF_13082015_85x85_15er_pygcms.0_or.csv	75	14	cellulose,plant fibres	27617	2.03441	331.084	162.742	3.21391e+06	4.98156e-06		1
76	E:/Veroeffentlichungen/Paperinpreparation/PyvsFTIR/pygcms/WWTP_Oldenburg_VNF_13082015_85x85_15er_pygcms.0_or.csv	76	14	cellulose,plant fibres	27617	1.30204	281.211	215.977	4.80779e+06	7.45208e-06		1
77	E:/Veroeffentlichungen/Paperinpreparation/PyvsFTIR/pygcms/WWTP_Oldenburg_VNF_13082015_85x85_15er_pygcms.0_or.csv	77	14	cellulose,plant fibres	27617	2.8841	346.173	120.028	1.82792e+06	2.83327e-06		1
78	E:/Veroeffentlichungen/Paperinpreparation/PyvsFTIR/pygcms/WWTP_Oldenburg_VNF_13082015_85x85_15er_pygcms.0_or.csv	78	14	cellulose,plant fibres	27252	3.20763	421.456	131.392	2.66677e+06	4.13349e-06		1
79	E:/Veroeffentlichungen/Paperinpreparation/PyvsFTIR/pygcms/WWTP_Oldenburg_VNF_13082015_85x85_15er_pygcms.0_or.csv	79	14	cellulose,plant fibres	27008.7	4.16641	565.012	135.611	3.80842e+06	5.90306e-06		1
80	E:/Veroeffentlichungen/Paperinpreparation/PyvsFTIR/pygcms/WWTP_Oldenburg_VNF_13082015_85x85_15er_pygcms.0_or.csv	80	14	cellulose,plant fibres	26887.1	1.66838	315.851	189.316	4.14909e+06	6.4311e-06		1
81	E:/Veroeffentlichungen/Paperinpreparation/PyvsFTIR/pygcms/WWTP_Oldenburg_VNF_13082015_85x85_15er_pygcms.0_or.csv	81	14	cellulose,plant fibres	26522.1	2.21935	367.317	165.507	3.68781e+06	5.7161e-06		1
82	E:/Veroeffentlichungen/Paperinpreparation/PyvsFTIR/pygcms/WWTP_Oldenburg_VNF_13082015_85x85_15er_pygcms.0_or.csv	82	14	cellulose,plant fibres	26522.1	7.70356	578.733	75.1254	1.19715e+06	1.85558e-06		1
83	E:/Veroeffentlichungen/Paperinpreparation/PyvsFTIR/pygcms/WWTP_Oldenburg_VNF_13082015_85x85_15er_pygcms.0_or.csv	83	14	cellulose,plant fibres	26400.4	4.93565	517	104.748	2.07912e+06	3.22263e-06		1
84	E:/Veroeffentlichungen/Paperinpreparation/PyvsFTIR/pygcms/WWTP_Oldenburg_VNF_13082015_85x85_15er_pygcms.0_or.csv	84	14	cellulose,plant fibres	26035.4	1.97159	296.992	150.636	2.47e+06	3.8285e-06		1
85	E:/Veroeffentlichungen/Paperinpreparation/PyvsFTIR/pygcms/WWTP_Oldenburg_VNF_13082015_85x85_15er_pygcms.0_or.csv	85	14	cellulose,plant fibres	25913.8	3.32931	397.692	119.452	2.07984e+06	3.22375e-06		1
86	E:/Veroeffentlichungen/Paperinpreparation/PyvsFTIR/pygcms/WWTP_Oldenburg_VNF_13082015_85x85_15er_pygcms.0_or.csv	86	14	cellulose,plant fibres	25913.8	2.13195	311.976	146.333	2.44852e+06	3.79521e-06		1
87	E:/Veroeffentlichungen/Paperinpreparation/PyvsFTIR/pygcms/WWTP_Oldenburg_VNF_13082015_85x85_15er_pygcms.0_or.csv	87	14	cellulose,plant fibres	25427.1	2.21053	310.608	140.513	2.2477e+06	3.48394e-06		1
88	E:/Veroeffentlichungen/Paperinpreparation/PyvsFTIR/pygcms/WWTP_Oldenburg_VNF_13082015_85x85_15er_pygcms.0_or.csv	88	14	cellulose,plant fibres	25305.5	3.96626	429.037	108.172	1.84e+06	2.852e-06		1
89	E:/Veroeffentlichungen/Paperinpreparation/PyvsFTIR/pygcms/WWTP_Oldenburg_VNF_13082015_85x85_15er_pygcms.0_or.csv	89	14	cellulose,plant fibres	25062.1	2.75787	389.969	141.402	2.85785e+06	4.42967e-06		1
90	E:/Veroeffentlichungen/Paperinpreparation/PyvsFTIR/pygcms/WWTP_Oldenburg_VNF_13082015_85x85_15er_pygcms.0_or.csv	90	14	cellulose,plant fibres	24940.5	1.69662	236.824	139.586	1.69123e+06	2.62141e-06		1
91	E:/Veroeffentlichungen/Paperinpreparation/PyvsFTIR/pygcms/WWTP_Oldenburg_VNF_13082015_85x85_15er_pygcms.0_or.csv	91	14	cellulose,plant fibres	23723.9	2.59973	325.899	125.359	1.8771e+06	2.90951e-06		1
92	E:/Veroeffentlichungen/Paperinpreparation/PyvsFTIR/pygcms/WWTP_Oldenburg_VNF_13082015_85x85_15er_pygcms.0_or.csv	92	14	cellulose,plant fibres	23723.9	1.62771	300.048	184.338	3.73694e+06	5.79226e-06		1
93	E:/Veroeffentlichungen/Paperinpreparation/PyvsFTIR/pygcms/WWTP_Oldenburg_VNF_13082015_85x85_15er_pygcms.0_or.csv	93	14	cellulose,plant fibres	23723.9	1.34358	229.519	170.827	2.45487e+06	3.80505e-06		1
94	E:/Veroeffentlichungen/Paperinpreparation/PyvsFTIR/pygcms/WWTP_Oldenburg_VNF_13082015_85x85_15er_pygcms.0_or.csv	94	14	cellulose,plant fibres	23115.6	2.54387	415.203	163.217	4.05404e+06	6.28377e-06		1
95	E:/Veroeffentlichungen/Paperinpreparation/PyvsFTIR/pygcms/WWTP_Oldenburg_VNF_13082015_85x85_15er_pygcms.0_or.csv	95	14	cellulose,plant fibres	22750.6	3.46372	365.491	105.52	1.49156e+06	2.31192e-06		1
96	E:/Veroeffentlichungen/Paperinpreparation/PyvsFTIR/pygcms/WWTP_Oldenburg_VNF_13082015_85x85_15er_pygcms.0_or.csv	96	14	cellulose,plant fibres	22628.9	2.04199	264.95	129.751	1.63485e+06	2.53402e-06		1
97	E:/Veroeffentlichungen/Paperinpreparation/PyvsFTIR/pygcms/WWTP_Oldenburg_VNF_13082015_85x85_15er_pygcms.0_or.csv	97	14	cellulose,plant fibres	22628.9	4.28938	412.999	96.2841	1.40332e+06	2.17514e-06		1
98	E:/Veroeffentlichungen/Paperinpreparation/PyvsFTIR/pygcms/WWTP_Oldenburg_VNF_13082015_85x85_15er_pygcms.0_or.csv	98	14	cellulose,plant fibres	22507.3	1.64595	244.159	148.339	1.96916e+06	3.0522e-06		1
99	E:/Veroeffentlichungen/Paperinpreparation/PyvsFTIR/pygcms/WWTP_Oldenburg_VNF_13082015_85x85_15er_pygcms.0_or.csv	99	14	cellulose,plant fibres	22263.9	1.22712	242.911	197.951	3.48867e+06	5.40744e-06		1
100	E:/Veroeffentlichungen/Paperinpreparation/PyvsFTIR/pygcms/WWTP_Oldenburg_VNF_13082015_85x85_15er_pygcms.0_or.csv	100	14	cellulose,plant fibres	22142.3	3.20275	425.621	132.892	2.75499e+06	4.27023e-06		1
101	E:/Veroeffentlichungen/Paperinpreparation/PyvsFTIR/pygcms/WWTP_Oldenburg_VNF_13082015_85x85_15er_pygcms.0_or.csv	101	14	cellulose,plant fibres	21899	1.27162	232.678	182.978	2.8553e+06	4.42571e-06		1
102	E:/Veroeffentlichungen/Paperinpreparation/PyvsFTIR/pygcms/WWTP_Oldenburg_VNF_13082015_85x85_15er_pygcms.0_or.csv	102	14	cellulose,plant fibres	21777.3	1.0566	244.906	231.786	4.8225e+06	7.47487e-06		1
103	E:/Veroeffentlichungen/Paperinpreparation/PyvsFTIR/pygcms/WWTP_Oldenburg_VNF_13082015_85x85_15er_pygcms.0_or.csv	103	14	cellulose,plant fibres	21655.6	3.11493	374.533	120.238	1.98459e+06	3.07611e-06		1
104	E:/Veroeffentlichungen/Paperinpreparation/PyvsFTIR/pygcms/WWTP_Oldenburg_VNF_13082015_85x85_15er_pygcms.0_or.csv	104	14	cellulose,plant fibres	21655.6	2.35063	262.18	111.536	1.19544e+06	1.85293e-06		1
105	E:/Veroeffentlichungen/Paperinpreparation/PyvsFTIR/pygcms/WWTP_Oldenburg_VNF_13082015_85x85_15er_pygcms.0_or.csv	105	14	cellulose,plant fibres	21534	2.47601	257.498	103.997	1.02074e+06	1.58214e-06		1
106	E:/Veroeffentlichungen/Paperinpreparation/PyvsFTIR/pygcms/WWTP_Oldenburg_VNF_13082015_85x85_15er_pygcms.0_or.csv	106	14	cellulose,plant fibres	21534	2.35477	379.535	161.177	3.6137e+06	5.60124e-06		1
107	E:/Veroeffentlichungen/Paperinpreparation/PyvsFTIR/pygcms/WWTP_Oldenburg_VNF_13082015_85x85_15er_pygcms.0_or.csv	107	14	cellulose,plant fibres	21534	2.3486	353.132	150.359	2.92612e+06	4.53548e-06		1
108	E:/Veroeffentlichungen/Paperinpreparation/PyvsFTIR/pygcms/WWTP_Oldenburg_VNF_13082015_85x85_15er_pygcms.0_or.csv	108	14	cellulose,plant fibres	21412.3	3.7135	385.261	103.746	1.51983e+06	2.35574e-06		1
109	E:/Veroeffentlichungen/Paperinpreparation/PyvsFTIR/pygcms/WWTP_Oldenburg_VNF_13082015_85x85_15er_pygcms.0_or.csv	109	14	cellulose,plant fibres	21290.7	3.48551	345.47	99.1159	1.24392e+06	1.92808e-06		1
110	E:/Veroeffentlichungen/Paperinpreparation/PyvsFTIR/pygcms/WWTP_Oldenburg_VNF_13082015_85x85_15er_pygcms.0_or.csv	110	14	cellulose,plant fibres	20804	3.27583	303.475	92.6408	954608	1.47964e-06		1
111	E:/Veroeffentlichungen/Paperinpreparation/PyvsFTIR/pygcms/WWTP_Oldenburg_VNF_13082015_85x85_15er_pygcms.0_or.csv	111	14	cellulose,plant fibres	20804	1.92205	264.95	137.847	1.84526e+06	2.86015e-06		1
112	E:/Veroeffentlichungen/Paperinpreparation/PyvsFTIR/pygcms/WWTP_Oldenburg_VNF_13082015_85x85_15er_pygcms.0_or.csv	112	14	cellulose,plant fibres	20682.4	1.7543	266.78	152.072	2.26125e+06	3.50494e-06		1
113	E:/Veroeffentlichungen/Paperinpreparation/PyvsFTIR/pygcms/WWTP_Oldenburg_VNF_13082015_85x85_15er_pygcms.0_or.csv	113	14	cellulose,plant fibres	20317.4	1.58612	205.17	129.353	1.25825e+06	1.95028e-06		1
114	E:/Veroeffentlichungen/Paperinpreparation/PyvsFTIR/pygcms/WWTP_Oldenburg_VNF_13082015_85x85_15er_pygcms.0_or.csv	114	14	cellulose,plant fibres	20317.4	1.76911	243.661	137.731	1.69412e+06	2.62589e-06		1
115	E:/Veroeffentlichungen/Paperinpreparation/PyvsFTIR/pygcms/WWTP_Oldenburg_VNF_13082015_85x85_15er_pygcms.0_or.csv	115	14	cellulose,plant fibres	20195.7	3.86654	541.482	140.043	3.89228e+06	6.03303e-06		1
116	E:/Veroeffentlichungen/Paperinpreparation/PyvsFTIR/pygcms/WWTP_Oldenburg_VNF_13082015_85x85_15er_pygcms.0_or.csv	116	14	cellulose,plant fibres	20195.7	5.39887	419.72	77.7423	929760	1.44113e-06		1
117	E:/Veroeffentlichungen/Paperinpreparation/PyvsFTIR/pygcms/WWTP_Oldenburg_VNF_13082015_85x85_15er_pygcms.0_or.csv	117	14	cellulose,plant fibres	20074	1.81542	287.627	158.435	2.64625e+06	4.10169e-06		1
118	E:/Veroeffentlichungen/Paperinpreparation/PyvsFTIR/pygcms/WWTP_Oldenburg_VNF_13082015_85x85_15er_pygcms.0_or.csv	118	14	cellulose,plant fibres	19709.1	2.18402	305.871	140.049	2.19886e+06	3.40824e-06		1
119	E:/Veroeffentlichungen/Paperinpreparation/PyvsFTIR/pygcms/WWTP_Oldenburg_VNF_13082015_85x85_15er_pygcms.0_or.csv	119	14	cellulose,plant fibres	19587.4	2.76656	301.06	108.821	1.30671e+06	2.0254e-06		1
120	E:/Veroeffentlichungen/Paperinpreparation/PyvsFTIR/pygcms/WWTP_Oldenburg_VNF_13082015_85x85_15er_pygcms.0_or.csv	120	14	cellulose,plant fibres	19587.4	2.69325	360.632	133.902	2.36994e+06	3.67341e-06		1
121	E:/Veroeffentlichungen/Paperinpreparation/PyvsFTIR/pygcms/WWTP_Oldenburg_VNF_13082015_85x85_15er_pygcms.0_or.csv	121	14	cellulose,plant fibres	19465.7	5.94626	483.436	81.3008	1.17119e+06	1.81534e-06		1
122	E:/Veroeffentlichungen/Paperinpreparation/PyvsFTIR/pygcms/WWTP_Oldenburg_VNF_13082015_85x85_15er_pygcms.0_or.csv	122	14	cellulose,plant fibres	18979.1	1.60194	246.638	153.962	2.14281e+06	3.32135e-06		1
123	E:/Veroeffentlichungen/Paperinpreparation/PyvsFTIR/pygcms/WWTP_Oldenburg_VNF_13082015_85x85_15er_pygcms.0_or.csv	123	14	cellulose,plant fibres	18979.1	1.3215	243.661	184.381	3.0361e+06	4.70595e-06		1
124	E:/Veroeffentlichungen/Paperinpreparation/PyvsFTIR/pygcms/WWTP_Oldenburg_VNF_13082015_85x85_15er_pygcms.0_or.csv	124	14	cellulose,plant fibres	18735.8	2.26751	246.638	108.77	1.0695e+06	1.65772e-06		1
125	E:/Veroeffentlichungen/Paperinpreparation/PyvsFTIR/pygcms/WWTP_Oldenburg_VNF_13082015_85x85_15er_pygcms.0_or.csv	125	14	cellulose,plant fibres	18735.8	1.30949	298.014	227.58	5.65718e+06	8.76863e-06		1
126	E:/Veroeffentlichungen/Paperinpreparation/PyvsFTIR/pygcms/WWTP_Oldenburg_VNF_13082015_85x85_15er_pygcms.0_or.csv	126	14	cellulose,plant fibres	18614.1	1.35784	298.626	219.928	5.29401e+06	8.20571e-06		1
127	E:/Veroeffentlichungen/Paperinpreparation/PyvsFTIR/pygcms/WWTP_Oldenburg_VNF_13082015_85x85_15er_pygcms.0_or.csv	127	14	cellulose,plant fibres	18614.1	2.38346	342.463	143.683	2.59133e+06	4.01656e-06		1
128	E:/Veroeffentlichungen/Paperinpreparation/PyvsFTIR/pygcms/WWTP_Oldenburg_VNF_13082015_85x85_15er_pygcms.0_or.csv	128	14	cellulose,plant fibres	18492.5	3.82334	360.632	94.3238	1.17599e+06	1.82279e-06		1
129	E:/Veroeffentlichungen/Paperinpreparation/PyvsFTIR/pygcms/WWTP_Oldenburg_VNF_13082015_85x85_15er_pygcms.0_or.csv	129	14	cellulose,plant fibres	18370.8	3.89619	303.475	77.8904	674820	1.04597e-06		1
130	E:/Veroeffentlichungen/Paperinpreparation/PyvsFTIR/pygcms/WWTP_Oldenburg_VNF_13082015_85x85_15er_pygcms.0_or.csv	130	14	cellulose,plant fibres	18127.5	1.21701	238.615	196.067	3.36204e+06	5.21116e-06		1
131	E:/Veroeffentlichungen/Paperinpreparation/PyvsFTIR/pygcms/WWTP_Oldenburg_VNF_13082015_85x85_15er_pygcms.0_or.csv	131	14	cellulose,plant fibres	18127.5	2.1467	313.725	146.143	2.45587e+06	3.8066e-06		1
132	E:/Veroeffentlichungen/Paperinpreparation/PyvsFTIR/pygcms/WWTP_Oldenburg_VNF_13082015_85x85_15er_pygcms.0_or.csv	132	14	cellulose,plant fibres	18005.8	3.0159	329.057	109.107	1.43574e+06	2.22539e-06		1
133	E:/Veroeffentlichungen/Paperinpreparation/PyvsFTIR/pygcms/WWTP_Oldenburg_VNF_13082015_85x85_15er_pygcms.0_or.csv	133	14	cellulose,plant fibres	17884.2	1.9672	361.811	183.921	4.48583e+06	6.95304e-06		1
134	E:/Veroeffentlichungen/Paperinpreparation/PyvsFTIR/pygcms/WWTP_Oldenburg_VNF_13082015_85x85_15er_pygcms.0_or.csv	134	14	cellulose,plant fibres	17884.2	3.40096	309.037	90.8675	935242	1.44963e-06		1
135	E:/Veroeffentlichungen/Paperinpreparation/PyvsFTIR/pygcms/WWTP_Oldenburg_VNF_13082015_85x85_15er_pygcms.0_or.csv	135	14	cellulose,plant fibres	17762.5	2.02817	227.389	112.116	1.04761e+06	1.62379e-06		1
136	E:/Veroeffentlichungen/Paperinpreparation/PyvsFTIR/pygcms/WWTP_Oldenburg_VNF_13082015_85x85_15er_pygcms.0_or.csv	136	14	cellulose,plant fibres	17640.8	2.49838	340.504	136.29	2.31816e+06	3.59315e-06		1
137	E:/Veroeffentlichungen/Paperinpreparation/PyvsFTIR/pygcms/WWTP_Oldenburg_VNF_13082015_85x85_15er_pygcms.0_or.csv	137	14	cellulose,plant fibres	17519.2	2.16281	242.66	112.197	1.11958e+06	1.73535e-06		1
138	E:/Veroeffentlichungen/Paperinpreparation/PyvsFTIR/pygcms/WWTP_Oldenburg_VNF_13082015_85x85_15er_pygcms.0_or.csv	138	14	cellulose,plant fibres	17519.2	2.44989	320.06	130.643	2.00215e+06	3.10334e-06		1
139	E:/Veroeffentlichungen/Paperinpreparation/PyvsFTIR/pygcms/WWTP_Oldenburg_VNF_13082015_85x85_15er_pygcms.0_or.csv	139	14	cellulose,plant fibres	17519.2	3.42583	415.203	121.198	2.23536e+06	3.46481e-06		1
140	E:/Veroeffentlichungen/Paperinpreparation/PyvsFTIR/pygcms/WWTP_Oldenburg_VNF_13082015_85x85_15er_pygcms.0_or.csv	140	14	cellulose,plant fibres	17519.2	1.36198	218.383	160.342	2.05784e+06	3.18965e-06		1
141	E:/Veroeffentlichungen/Paperinpreparation/PyvsFTIR/pygcms/WWTP_Oldenburg_VNF_13082015_85x85_15er_pygcms.0_or.csv	141	14	cellulose,plant fibres	17275.8	2.06568	236.824	114.647	1.1409e+06	1.76839e-06		1
142	E:/Veroeffentlichungen/Paperinpreparation/PyvsFTIR/pygcms/WWTP_Oldenburg_VNF_13082015_85x85_15er_pygcms.0_or.csv	142	14	cellulose,plant fibres	17275.8	1.75314	251.523	143.47	1.89755e+06	2.94121e-06		1
143	E:/Veroeffentlichungen/Paperinpreparation/PyvsFTIR/pygcms/WWTP_Oldenburg_VNF_13082015_85x85_15er_pygcms.0_or.csv	143	14	cellulose,plant fibres	17154.2	2.63166	258.441	98.2045	913527	1.41597e-06		1
144	E:/Veroeffentlichungen/Paperinpreparation/PyvsFTIR/pygcms/WWTP_Oldenburg_VNF_13082015_85x85_15er_pygcms.0_or.csv	144	14	cellulose,plant fibres	17154.2	1.74927	230.313	131.663	1.46333e+06	2.26816e-06		1
145	E:/Veroeffentlichungen/Paperinpreparation/PyvsFTIR/pygcms/WWTP_Oldenburg_VNF_13082015_85x85_15er_pygcms.0_or.csv	145	14	cellulose,plant fibres	16910.9	2.76254	252.006	91.2227	768623	1.19137e-06		1
146	E:/Veroeffentlichungen/Paperinpreparation/PyvsFTIR/pygcms/WWTP_Oldenburg_VNF_13082015_85x85_15er_pygcms.0_or.csv	146	14	cellulose,plant fibres	16910.9	6.24546	366.654	58.7073	463167	7.17908e-07		1
147	E:/Veroeffentlichungen/Paperinpreparation/PyvsFTIR/pygcms/WWTP_Oldenburg_VNF_13082015_85x85_15er_pygcms.0_or.csv	147	14	cellulose,plant fibres	16789.2	1.79606	217.546	121.124	1.16978e+06	1.81316e-06		1
148	E:/Veroeffentlichungen/Paperinpreparation/PyvsFTIR/pygcms/WWTP_Oldenburg_VNF_13082015_85x85_15er_pygcms.0_or.csv	148	14	cellulose,plant fibres	16789.2	2.72009	221.7	81.5047	539794	8.36681e-07		1
149	E:/Veroeffentlichungen/Paperinpreparation/PyvsFTIR/pygcms/WWTP_Oldenburg_VNF_13082015_85x85_15er_pygcms.0_or.csv	149	14	cellulose,plant fibres	16424.2	3.05817	322.144	105.339	1.31016e+06	2.03075e-06		1
150	E:/Veroeffentlichungen/Paperinpreparation/PyvsFTIR/pygcms/WWTP_Oldenburg_VNF_13082015_85x85_15er_pygcms.0_or.csv	150	14	cellulose,plant fibres	16424.2	2.7355	311.976	114.047	1.48725e+06	2.30524e-06		1
151	E:/Veroeffentlichungen/Paperinpreparation/PyvsFTIR/pygcms/WWTP_Oldenburg_VNF_13082015_85x85_15er_pygcms.0_or.csv	151	14	cellulose,plant fibres	16302.6	1.69482	220.6	130.161	1.36982e+06	2.12323e-06		1
152	E:/Veroeffentlichungen/Paperinpreparation/PyvsFTIR/pygcms/WWTP_Oldenburg_VNF_13082015_85x85_15er_pygcms.0_or.csv	152	14	cellulose,plant fibres	16180.9	1.17246	201.279	171.671	2.17415e+06	3.36994e-06		1
153	E:/Veroeffentlichungen/Paperinpreparation/PyvsFTIR/pygcms/WWTP_Oldenburg_VNF_13082015_85x85_15er_pygcms.0_or.csv	153	14	cellulose,plant fibres	16180.9	1.54801	218.939	141.433	1.60518e+06	2.48802e-06		1
154	E:/Veroeffentlichungen/Paperinpreparation/PyvsFTIR/pygcms/WWTP_Oldenburg_VNF_13082015_85x85_15er_pygcms.0_or.csv	154	14	cellulose,plant fibres	16059.2	2.10643	213.025	101.131	798534	1.23773e-06		1
155	E:/Veroeffentlichungen/Paperinpreparation/PyvsFTIR/pygcms/WWTP_Oldenburg_VNF_13082015_85x85_15er_pygcms.0_or.csv	155	14	cellulose,plant fibres	16059.2	1.39805	233.982	167.363	2.40212e+06	3.72329e-06		1
156	E:/Veroeffentlichungen/Paperinpreparation/PyvsFTIR/pygcms/WWTP_Oldenburg_VNF_13082015_85x85_15er_pygcms.0_or.csv	156	14	cellulose,plant fibres	15937.6	3.07201	242.911	79.0722	556660	8.62824e-07		1
157	E:/Veroeffentlichungen/Paperinpreparation/PyvsFTIR/pygcms/WWTP_Oldenburg_VNF_13082015_85x85_15er_pygcms.0_or.csv	157	14	cellulose,plant fibres	15937.6	3.84518	322.898	83.9748	834565	1.29358e-06		1
158	E:/Veroeffentlichungen/Paperinpreparation/PyvsFTIR/pygcms/WWTP_Oldenburg_VNF_13082015_85x85_15er_pygcms.0_or.csv	158	14	cellulose,plant fibres	15937.6	2.15398	302.873	140.611	2.19481e+06	3.40195e-06		1
159	E:/Veroeffentlichungen/Paperinpreparation/PyvsFTIR/pygcms/WWTP_Oldenburg_VNF_13082015_85x85_15er_pygcms.0_or.csv	159	14	cellulose,plant fibres	15694.3	3.44424	261.483	75.9189	552383	8.56194e-07		1
160	E:/Veroeffentlichungen/Paperinpreparation/PyvsFTIR/pygcms/WWTP_Oldenburg_VNF_13082015_85x85_15er_pygcms.0_or.csv	160	14	cellulose,plant fibres	15450.9	1.52987	187.834	122.778	1.03779e+06	1.60857e-06		1
161	E:/Veroeffentlichungen/Paperinpreparation/PyvsFTIR/pygcms/WWTP_Oldenburg_VNF_13082015_85x85_15er_pygcms.0_or.csv	161	14	cellulose,plant fibres	15450.9	1.8857	235.794	125.044	1.35131e+06	2.09453e-06		1
162	E:/Veroeffentlichungen/Paperinpreparation/PyvsFTIR/pygcms/WWTP_Oldenburg_VNF_13082015_85x85_15er_pygcms.0_or.csv	162	14	cellulose,plant fibres	15329.3	3.53443	276.411	78.2053	619618	9.60408e-07		1
163	E:/Veroeffentlichungen/Paperinpreparation/PyvsFTIR/pygcms/WWTP_Oldenburg_VNF_13082015_85x85_15er_pygcms.0_or.csv	163	14	cellulose,plant fibres	15329.3	1.96809	244.906	124.438	1.38997e+06	2.15445e-06		1
164	E:/Veroeffentlichungen/Paperinpreparation/PyvsFTIR/pygcms/WWTP_Oldenburg_VNF_13082015_85x85_15er_pygcms.0_or.csv	164	14	cellulose,plant fibres	15207.6	1.28503	230.313	179.228	2.7116e+06	4.20298e-06		1
165	E:/Veroeffentlichungen/Paperinpreparation/PyvsFTIR/pygcms/WWTP_Oldenburg_VNF_13082015_85x85_15er_pygcms.0_or.csv	165	14	cellulose,plant fibres	15207.6	2.01674	192.946	95.6723	647300	1.00332e-06		1
166	E:/Veroeffentlichungen/Paperinpreparation/PyvsFTIR/pygcms/WWTP_Oldenburg_VNF_13082015_85x85_15er_pygcms.0_or.csv	166	14	cellulose,plant fibres	15207.6	2.86841	280.778	97.8863	986061	1.52839e-06		1
167	E:/Veroeffentlichungen/Paperinpreparation/PyvsFTIR/pygcms/WWTP_Oldenburg_VNF_13082015_85x85_15er_pygcms.0_or.csv	167	14	cellulose,plant fibres	15086	1.28892	183.576	142.426	1.36486e+06	2.11553e-06		1
168	E:/Veroeffentlichungen/Paperinpreparation/PyvsFTIR/pygcms/WWTP_Oldenburg_VNF_13082015_85x85_15er_pygcms.0_or.csv	168	14	cellulose,plant fibres	15086	1.18211	192.946	163.222	1.88404e+06	2.92026e-06		1
169	E:/Veroeffentlichungen/Paperinpreparation/PyvsFTIR/pygcms/WWTP_Oldenburg_VNF_13082015_85x85_15er_pygcms.0_or.csv	169	14	cellulose,plant fibres	15086	2.57184	271.302	105.49	1.10655e+06	1.71515e-06		1
170	E:/Veroeffentlichungen/Paperinpreparation/PyvsFTIR/pygcms/WWTP_Oldenburg_VNF_13082015_85x85_15er_pygcms.0_or.csv	170	14	cellulose,plant fibres	14964.3	2.36141	301.06	127.492	1.79356e+06	2.78002e-06		1
171	E:/Veroeffentlichungen/Paperinpreparation/PyvsFTIR/pygcms/WWTP_Oldenburg_VNF_13082015_85x85_15er_pygcms.0_or.csv	171	14	cellulose,plant fibres	14721	3.84562	597.252	155.307	5.28002e+06	8.18404e-06		1
172	E:/Veroeffentlichungen/Paperinpreparation/PyvsFTIR/pygcms/WWTP_Oldenburg_VNF_13082015_85x85_15er_pygcms.0_or.csv	172	14	cellulose,plant fibres	14599.3	5.13255	346.349	67.4809	578059	8.95992e-07		1
173	E:/Veroeffentlichungen/Paperinpreparation/PyvsFTIR/pygcms/WWTP_Oldenburg_VNF_13082015_85x85_15er_pygcms.0_or.csv	173	14	cellulose,plant fibres	14599.3	1.81359	238.105	131.289	1.50426e+06	2.33161e-06		1
174	E:/Veroeffentlichungen/Paperinpreparation/PyvsFTIR/pygcms/WWTP_Oldenburg_VNF_13082015_85x85_15er_pygcms.0_or.csv	174	14	cellulose,plant fibres	14599.3	3.23002	243.661	75.4363	508209	7.87724e-07		1
175	E:/Veroeffentlichungen/Paperinpreparation/PyvsFTIR/pygcms/WWTP_Oldenburg_VNF_13082015_85x85_15er_pygcms.0_or.csv	175	14	cellulose,plant fibres	14599.3	2.60006	291.2	111.998	1.33877e+06	2.07509e-06		1
176	E:/Veroeffentlichungen/Paperinpreparation/PyvsFTIR/pygcms/WWTP_Oldenburg_VNF_13082015_85x85_15er_pygcms.0_or.csv	176	14	cellulose,plant fibres	14477.6	1.79158	203.383	113.522	960660	1.48902e-06		1
177	E:/Veroeffentlichungen/Paperinpreparation/PyvsFTIR/pygcms/WWTP_Oldenburg_VNF_13082015_85x85_15er_pygcms.0_or.csv	177	14	cellulose,plant fibres	14356	2.29569	275.75	120.116	1.4582e+06	2.2602e-06		1
178	E:/Veroeffentlichungen/Paperinpreparation/PyvsFTIR/pygcms/WWTP_Oldenburg_VNF_13082015_85x85_15er_pygcms.0_or.csv	178	14	cellulose,plant fibres	14234.3	2.09986	218.383	103.999	865711	1.34185e-06		1
179	E:/Veroeffentlichungen/Paperinpreparation/PyvsFTIR/pygcms/WWTP_Oldenburg_VNF_13082015_85x85_15er_pygcms.0_or.csv	179	14	cellulose,plant fibres	14112.7	2.04989	233.722	114.017	1.11361e+06	1.72609e-06		1
180	E:/Veroeffentlichungen/Paperinpreparation/PyvsFTIR/pygcms/WWTP_Oldenburg_VNF_13082015_85x85_15er_pygcms.0_or.csv	180	14	cellulose,plant fibres	14112.7	3.96806	265.179	66.8284	434069	6.72806e-07		1
181	E:/Veroeffentlichungen/Paperinpreparation/PyvsFTIR/pygcms/WWTP_Oldenburg_VNF_13082015_85x85_15er_pygcms.0_or.csv	181	14	cellulose,plant fibres	13991	1.21435	188.481	155.211	1.6642e+06	2.57951e-06		1
182	E:/Veroeffentlichungen/Paperinpreparation/PyvsFTIR/pygcms/WWTP_Oldenburg_VNF_13082015_85x85_15er_pygcms.0_or.csv	182	14	cellulose,plant fibres	13991	2.43989	272.867	111.836	1.25086e+06	1.93884e-06		1
183	E:/Veroeffentlichungen/Paperinpreparation/PyvsFTIR/pygcms/WWTP_Oldenburg_VNF_13082015_85x85_15er_pygcms.0_or.csv	183	14	cellulose,plant fibres	13747.7	4.64779	360.632	77.5922	795788	1.23347e-06		1
184	E:/Veroeffentlichungen/Paperinpreparation/PyvsFTIR/pygcms/WWTP_Oldenburg_VNF_13082015_85x85_15er_pygcms.0_or.csv	184	14	cellulose,plant fibres	13626	1.54279	224.969	145.819	1.75326e+06	2.71756e-06		1
185	E:/Veroeffentlichungen/Paperinpreparation/PyvsFTIR/pygcms/WWTP_Oldenburg_VNF_13082015_85x85_15er_pygcms.0_or.csv	185	14	cellulose,plant fibres	13626	2.03593	187.51	92.1004	582968	9.036e-07		1
186	E:/Veroeffentlichungen/Paperinpreparation/PyvsFTIR/pygcms/WWTP_Oldenburg_VNF_13082015_85x85_15er_pygcms.0_or.csv	186	14	cellulose,plant fibres	13504.4	2.00957	210.728	104.862	849287	1.31639e-06		1
187	E:/Veroeffentlichungen/Paperinpreparation/PyvsFTIR/pygcms/WWTP_Oldenburg_VNF_13082015_85x85_15er_pygcms.0_or.csv	187	14	cellulose,plant fibres	13504.4	3.08238	296.787	96.2849	1.00846e+06	1.56311e-06		1
188	E:/Veroeffentlichungen/Paperinpreparation/PyvsFTIR/pygcms/WWTP_Oldenburg_VNF_13082015_85x85_15er_pygcms.0_or.csv	188	14	cellulose,plant fibres	13504.4	1.2593	165.45	131.383	1.04674e+06	1.62245e-06		1
189	E:/Veroeffentlichungen/Paperinpreparation/PyvsFTIR/pygcms/WWTP_Oldenburg_VNF_13082015_85x85_15er_pygcms.0_or.csv	189	14	cellulose,plant fibres	13504.4	1.28272	181.911	141.817	1.34096e+06	2.07849e-06		1
190	E:/Veroeffentlichungen/Paperinpreparation/PyvsFTIR/pygcms/WWTP_Oldenburg_VNF_13082015_85x85_15er_pygcms.0_or.csv	190	14	cellulose,plant fibres	13504.4	2.77444	248.848	89.6933	733754	1.13732e-06		1
191	E:/Veroeffentlichungen/Paperinpreparation/PyvsFTIR/pygcms/WWTP_Oldenburg_VNF_13082015_85x85_15er_pygcms.0_or.csv	191	14	cellulose,plant fibres	13504.4	5.78678	471.589	81.4943	1.14793e+06	1.77929e-06		1
192	E:/Veroeffentlichungen/Paperinpreparation/PyvsFTIR/pygcms/WWTP_Oldenburg_VNF_13082015_85x85_15er_pygcms.0_or.csv	192	14	cellulose,plant fibres	13504.4	2.09985	244.159	116.275	1.20988e+06	1.87531e-06		1
193	E:/Veroeffentlichungen/Paperinpreparation/PyvsFTIR/pygcms/WWTP_Oldenburg_VNF_13082015_85x85_15er_pygcms.0_or.csv	193	14	cellulose,plant fibres	13382.7	4.05501	242.911	59.9038	319486	4.95203e-07		1
194	E:/Veroeffentlichungen/Paperinpreparation/PyvsFTIR/pygcms/WWTP_Oldenburg_VNF_13082015_85x85_15er_pygcms.0_or.csv	194	14	cellulose,plant fibres	13261	4.32289	362.818	83.9295	936731	1.45193e-06		1
195	E:/Veroeffentlichungen/Paperinpreparation/PyvsFTIR/pygcms/WWTP_Oldenburg_VNF_13082015_85x85_15er_pygcms.0_or.csv	195	14	cellulose,plant fibres	13261	2.10302	311.976	148.347	2.51636e+06	3.90036e-06		1
196	E:/Veroeffentlichungen/Paperinpreparation/PyvsFTIR/pygcms/WWTP_Oldenburg_VNF_13082015_85x85_15er_pygcms.0_or.csv	196	14	cellulose,plant fibres	13261	2.02087	202.784	100.345	748377	1.15998e-06		1
197	E:/Veroeffentlichungen/Paperinpreparation/PyvsFTIR/pygcms/WWTP_Oldenburg_VNF_13082015_85x85_15er_pygcms.0_or.csv	197	14	cellulose,plant fibres	13139.4	2.23744	254.647	113.812	1.20895e+06	1.87388e-06		1
198	E:/Veroeffentlichungen/Paperinpreparation/PyvsFTIR/pygcms/WWTP_Oldenburg_VNF_13082015_85x85_15er_pygcms.0_or.csv	198	14	cellulose,plant fibres	13017.7	2.30511	188.481	81.7666	461866	7.15892e-07		1
199	E:/Veroeffentlichungen/Paperinpreparation/PyvsFTIR/pygcms/WWTP_Oldenburg_VNF_13082015_85x85_15er_pygcms.0_or.csv	199	14	cellulose,plant fibres	13017.7	3.0311	223.34	73.6829	444425	6.88858e-07		1
200	E:/Veroeffentlichungen/Paperinpreparation/PyvsFTIR/pygcms/WWTP_Oldenburg_VNF_13082015_85x85_15er_pygcms.0_or.csv	200	14	cellulose,plant fibres	13017.7	2.17562	241.907	111.19	1.09616e+06	1.69905e-06		1
201	E:/Veroeffentlichungen/Paperinpreparation/PyvsFTIR/pygcms/WWTP_Oldenburg_VNF_13082015_85x85_15er_pygcms.0_or.csv	201	14	cellulose,plant fibres	12896.1	1.19348	156.766	131.351	991329	1.53656e-06		1
202	E:/Veroeffentlichungen/Paperinpreparation/PyvsFTIR/pygcms/WWTP_Oldenburg_VNF_13082015_85x85_15er_pygcms.0_or.csv	202	14	cellulose,plant fibres	12896.1	2.13934	281.211	131.447	1.78087e+06	2.76035e-06		1
203	E:/Veroeffentlichungen/Paperinpreparation/PyvsFTIR/pygcms/WWTP_Oldenburg_VNF_13082015_85x85_15er_pygcms.0_or.csv	203	14	cellulose,plant fibres	12774.4	4.26019	320.63	75.2619	665658	1.03177e-06		1
204	E:/Veroeffentlichungen/Paperinpreparation/PyvsFTIR/pygcms/WWTP_Oldenburg_VNF_13082015_85x85_15er_pygcms.0_or.csv	204	14	cellulose,plant fibres	12774.4	1.3678	172.647	126.222	1.00815e+06	1.56263e-06		1
205	E:/Veroeffentlichungen/Paperinpreparation/PyvsFTIR/pygcms/WWTP_Oldenburg_VNF_13082015_85x85_15er_pygcms.0_or.csv	205	14	cellulose,plant fibres	12774.4	2.79118	229.519	82.2304	568828	8.81683e-07		1
206	E:/Veroeffentlichungen/Paperinpreparation/PyvsFTIR/pygcms/WWTP_Oldenburg_VNF_13082015_85x85_15er_pygcms.0_or.csv	206	14	cellulose,plant fibres	12652.7	1.78694	178.195	99.7211	649481	1.0067e-06		1
207	E:/Veroeffentlichungen/Paperinpreparation/PyvsFTIR/pygcms/WWTP_Oldenburg_VNF_13082015_85x85_15er_pygcms.0_or.csv	207	14	cellulose,plant fibres	12652.7	1.43458	174.4	121.569	944679	1.46425e-06		1
208	E:/Veroeffentlichungen/Paperinpreparation/PyvsFTIR/pygcms/WWTP_Oldenburg_VNF_13082015_85x85_15er_pygcms.0_or.csv	208	14	cellulose,plant fibres	12652.7	1.46623	180.905	123.381	1.00936e+06	1.56451e-06		1
209	E:/Veroeffentlichungen/Paperinpreparation/PyvsFTIR/pygcms/WWTP_Oldenburg_VNF_13082015_85x85_15er_pygcms.0_or.csv	209	14	cellulose,plant fibres	12652.7	2.14588	188.481	87.8338	532950	8.26073e-07		1
210	E:/Veroeffentlichungen/Paperinpreparation/PyvsFTIR/pygcms/WWTP_Oldenburg_VNF_13082015_85x85_15er_pygcms.0_or.csv	210	14	cellulose,plant fibres	12652.7	2.05214	187.834	91.5308	576774	8.93999e-07		1
211	E:/Veroeffentlichungen/Paperinpreparation/PyvsFTIR/pygcms/WWTP_Oldenburg_VNF_13082015_85x85_15er_pygcms.0_or.csv	211	14	cellulose,plant fibres	12531.1	2.36147	192.946	81.7061	472108	7.31768e-07		1
212	E:/Veroeffentlichungen/Paperinpreparation/PyvsFTIR/pygcms/WWTP_Oldenburg_VNF_13082015_85x85_15er_pygcms.0_or.csv	212	14	cellulose,plant fibres	12531.1	3.13998	202.784	64.5813	309987	4.8048e-07		1
213	E:/Veroeffentlichungen/Paperinpreparation/PyvsFTIR/pygcms/WWTP_Oldenburg_VNF_13082015_85x85_15er_pygcms.0_or.csv	213	14	cellulose,plant fibres	12531.1	1.64121	202.484	123.375	1.12964e+06	1.75094e-06		1
214	E:/Veroeffentlichungen/Paperinpreparation/PyvsFTIR/pygcms/WWTP_Oldenburg_VNF_13082015_85x85_15er_pygcms.0_or.csv	214	14	cellulose,plant fibres	12409.4	1.4484	192.631	132.995	1.24881e+06	1.93565e-06		1
215	E:/Veroeffentlichungen/Paperinpreparation/PyvsFTIR/pygcms/WWTP_Oldenburg_VNF_13082015_85x85_15er_pygcms.0_or.csv	215	14	cellulose,plant fibres	12409.4	4.88542	268.371	54.9332	296826	4.60081e-07		1
216	E:/Veroeffentlichungen/Paperinpreparation/PyvsFTIR/pygcms/WWTP_Oldenburg_VNF_13082015_85x85_15er_pygcms.0_or.csv	216	14	cellulose,plant fibres	12166.1	2.16093	213.025	98.5802	758763	1.17608e-06		1
217	E:/Veroeffentlichungen/Paperinpreparation/PyvsFTIR/pygcms/WWTP_Oldenburg_VNF_13082015_85x85_15er_pygcms.0_or.csv	217	14	cellulose,plant fibres	12166.1	2.08584	192.631	92.3515	602157	9.33344e-07		1
218	E:/Veroeffentlichungen/Paperinpreparation/PyvsFTIR/pygcms/WWTP_Oldenburg_VNF_13082015_85x85_15er_pygcms.0_or.csv	218	14	cellulose,plant fibres	12166.1	1.21525	157.926	129.953	977506	1.51513e-06		1
219	E:/Veroeffentlichungen/Paperinpreparation/PyvsFTIR/pygcms/WWTP_Oldenburg_VNF_13082015_85x85_15er_pygcms.0_or.csv	219	14	cellulose,plant fibres	12044.4	2.58501	279.039	107.945	1.1917e+06	1.84714e-06		1
220	E:/Veroeffentlichungen/Paperinpreparation/PyvsFTIR/pygcms/WWTP_Oldenburg_VNF_13082015_85x85_15er_pygcms.0_or.csv	220	14	cellulose,plant fibres	12044.4	1.5998	148.393	92.7572	467958	7.25335e-07		1
221	E:/Veroeffentlichungen/Paperinpreparation/PyvsFTIR/pygcms/WWTP_Oldenburg_VNF_13082015_85x85_15er_pygcms.0_or.csv	221	14	cellulose,plant fibres	12044.4	2.11221	202.784	96.0058	685055	1.06184e-06		1
222	E:/Veroeffentlichungen/Paperinpreparation/PyvsFTIR/pygcms/WWTP_Oldenburg_VNF_13082015_85x85_15er_pygcms.0_or.csv	222	14	cellulose,plant fibres	11922.8	1.3074	212.166	162.281	2.04789e+06	3.17423e-06		1
223	E:/Veroeffentlichungen/Paperinpreparation/PyvsFTIR/pygcms/WWTP_Oldenburg_VNF_13082015_85x85_15er_pygcms.0_or.csv	223	14	cellulose,plant fibres	11922.8	1.66391	174.4	104.813	702218	1.08844e-06		1
224	E:/Veroeffentlichungen/Paperinpreparation/PyvsFTIR/pygcms/WWTP_Oldenburg_VNF_13082015_85x85_15er_pygcms.0_or.csv	224	14	cellulose,plant fibres	11922.8	2.74266	216.705	79.0127	495860	7.68583e-07		1
225	E:/Veroeffentlichungen/Paperinpreparation/PyvsFTIR/pygcms/WWTP_Oldenburg_VNF_13082015_85x85_15er_pygcms.0_or.csv	225	14	cellulose,plant fibres	11922.8	3.38398	257.498	76.0932	546464	8.4702e-07		1
226	E:/Veroeffentlichungen/Paperinpreparation/PyvsFTIR/pygcms/WWTP_Oldenburg_VNF_13082015_85x85_15er_pygcms.0_or.csv	226	14	cellulose,plant fibres	11801.1	1.91024	291.2	152.442	2.48027e+06	3.84442e-06		1
227	E:/Veroeffentlichungen/Paperinpreparation/PyvsFTIR/pygcms/WWTP_Oldenburg_VNF_13082015_85x85_15er_pygcms.0_or.csv	227	14	cellulose,plant fibres	11801.1	2.04014	165.817	81.2772	401480	6.22294e-07		1
228	E:/Veroeffentlichungen/Paperinpreparation/PyvsFTIR/pygcms/WWTP_Oldenburg_VNF_13082015_85x85_15er_pygcms.0_or.csv	228	14	cellulose,plant fibres	11801.1	1.28744	279.257	216.909	4.81565e+06	7.46426e-06		1
229	E:/Veroeffentlichungen/Paperinpreparation/PyvsFTIR/pygcms/WWTP_Oldenburg_VNF_13082015_85x85_15er_pygcms.0_or.csv	229	14	cellulose,plant fibres	11679.4	2.17583	192.946	88.6772	556105	8.61962e-07		1
230	E:/Veroeffentlichungen/Paperinpreparation/PyvsFTIR/pygcms/WWTP_Oldenburg_VNF_13082015_85x85_15er_pygcms.0_or.csv	230	14	cellulose,plant fibres	11679.4	3.49617	227.389	65.0395	352550	5.46452e-07		1
231	E:/Veroeffentlichungen/Paperinpreparation/PyvsFTIR/pygcms/WWTP_Oldenburg_VNF_13082015_85x85_15er_pygcms.0_or.csv	231	14	cellulose,plant fibres	11679.4	2.91141	257.498	88.4444	738264	1.14431e-06		1
232	E:/Veroeffentlichungen/Paperinpreparation/PyvsFTIR/pygcms/WWTP_Oldenburg_VNF_13082015_85x85_15er_pygcms.0_or.csv	232	14	cellulose,plant fibres	11557.8	1.7097	179.555	105.021	725857	1.12508e-06		1
233	E:/Veroeffentlichungen/Paperinpreparation/PyvsFTIR/pygcms/WWTP_Oldenburg_VNF_13082015_85x85_15er_pygcms.0_or.csv	233	14	cellulose,plant fibres	11557.8	3.57	266.78	74.7283	546035	8.46354e-07		1
234	E:/Veroeffentlichungen/Paperinpreparation/PyvsFTIR/pygcms/WWTP_Oldenburg_VNF_13082015_85x85_15er_pygcms.0_or.csv	234	14	cellulose,plant fibres	11436.1	5.73789	272.867	47.5553	226175	3.50572e-07		1
235	E:/Veroeffentlichungen/Paperinpreparation/PyvsFTIR/pygcms/WWTP_Oldenburg_VNF_13082015_85x85_15er_pygcms.0_or.csv	235	14	cellulose,plant fibres	11314.5	2.11126	235.794	111.684	1.07798e+06	1.67088e-06		1
236	E:/Veroeffentlichungen/Paperinpreparation/PyvsFTIR/pygcms/WWTP_Oldenburg_VNF_13082015_85x85_15er_pygcms.0_or.csv	236	14	cellulose,plant fibres	11314.5	4.07143	346.349	85.0681	918637	1.42389e-06		1
237	E:/Veroeffentlichungen/Paperinpreparation/PyvsFTIR/pygcms/WWTP_Oldenburg_VNF_13082015_85x85_15er_pygcms.0_or.csv	237	14	cellulose,plant fibres	11314.5	1.83698	203.383	110.716	913762	1.41633e-06		1
238	E:/Veroeffentlichungen/Paperinpreparation/PyvsFTIR/pygcms/WWTP_Oldenburg_VNF_13082015_85x85_15er_pygcms.0_or.csv	238	14	cellulose,plant fibres	11192.8	3.66593	221.974	60.5506	298289	4.62348e-07		1
239	E:/Veroeffentlichungen/Paperinpreparation/PyvsFTIR/pygcms/WWTP_Oldenburg_VNF_13082015_85x85_15er_pygcms.0_or.csv	239	14	cellulose,plant fibres	11192.8	1.53489	198.846	129.551	1.22319e+06	1.89594e-06		1
240	E:/Veroeffentlichungen/Paperinpreparation/PyvsFTIR/pygcms/WWTP_Oldenburg_VNF_13082015_85x85_15er_pygcms.0_or.csv	240	14	cellulose,plant fibres	11192.8	1.70415	190.407	111.732	871230	1.35041e-06		1
241	E:/Veroeffentlichungen/Paperinpreparation/PyvsFTIR/pygcms/WWTP_Oldenburg_VNF_13082015_85x85_15er_pygcms.0_or.csv	241	14	cellulose,plant fibres	11071.1	4.46161	339.788	76.1582	722335	1.11962e-06		1
242	E:/Veroeffentlichungen/Paperinpreparation/PyvsFTIR/pygcms/WWTP_Oldenburg_VNF_13082015_85x85_15er_pygcms.0_or.csv	242	14	cellulose,plant fibres	11071.1	2.74804	236.824	86.1793	644657	9.99219e-07		1
243	E:/Veroeffentlichungen/Paperinpreparation/PyvsFTIR/pygcms/WWTP_Oldenburg_VNF_13082015_85x85_15er_pygcms.0_or.csv	243	14	cellulose,plant fibres	10949.5	3.65372	227.389	62.2351	322803	5.00344e-07		1
244	E:/Veroeffentlichungen/Paperinpreparation/PyvsFTIR/pygcms/WWTP_Oldenburg_VNF_13082015_85x85_15er_pygcms.0_or.csv	244	14	cellulose,plant fibres	10949.5	1.81532	220.6	121.522	1.19401e+06	1.85072e-06		1
245	E:/Veroeffentlichungen/Paperinpreparation/PyvsFTIR/pygcms/WWTP_Oldenburg_VNF_13082015_85x85_15er_pygcms.0_or.csv	245	14	cellulose,plant fibres	10949.5	1.84345	202.784	110.003	899367	1.39402e-06		1
246	E:/Veroeffentlichungen/Paperinpreparation/PyvsFTIR/pygcms/WWTP_Oldenburg_VNF_13082015_85x85_15er_pygcms.0_or.csv	246	14	cellulose,plant fibres	10827.8	2.20343	188.481	85.5399	505476	7.83488e-07		1
247	E:/Veroeffentlichungen/Paperinpreparation/PyvsFTIR/pygcms/WWTP_Oldenburg_VNF_13082015_85x85_15er_pygcms.0_or.csv	247	14	cellulose,plant fibres	10827.8	2.04247	197.311	96.6039	674896	1.04609e-06		1
248	E:/Veroeffentlichungen/Paperinpreparation/PyvsFTIR/pygcms/WWTP_Oldenburg_VNF_13082015_85x85_15er_pygcms.0_or.csv	248	14	cellulose,plant fibres	10827.8	1.33343	165.45	124.078	933588	1.44706e-06		1
249	E:/Veroeffentlichungen/Paperinpreparation/PyvsFTIR/pygcms/WWTP_Oldenburg_VNF_13082015_85x85_15er_pygcms.0_or.csv	249	14	cellulose,plant fibres	10706.2	4.24165	233.982	55.1629	260959	4.04487e-07		1
250	E:/Veroeffentlichungen/Paperinpreparation/PyvsFTIR/pygcms/WWTP_Oldenburg_VNF_13082015_85x85_15er_pygcms.0_or.csv	250	14	cellulose,plant fibres	10584.5	2.99682	187.834	62.6778	270457	4.19208e-07		1
251	E:/Veroeffentlichungen/Paperinpreparation/PyvsFTIR/pygcms/WWTP_Oldenburg_VNF_13082015_85x85_15er_pygcms.0_or.csv	251	14	cellulose,plant fibres	10584.5	1.97611	218.383	110.511	977530	1.51517e-06		1
252	E:/Veroeffentlichungen/Paperinpreparation/PyvsFTIR/pygcms/WWTP_Oldenburg_VNF_13082015_85x85_15er_pygcms.0_or.csv	252	14	cellulose,plant fibres	10584.5	1.42894	134.638	94.2227	438103	6.7906e-07		1
253	E:/Veroeffentlichungen/Paperinpreparation/PyvsFTIR/pygcms/WWTP_Oldenburg_VNF_13082015_85x85_15er_pygcms.0_or.csv	253	14	cellulose,plant fibres	10462.8	2.64549	195.452	73.8811	391025	6.06088e-07		1
254	E:/Veroeffentlichungen/Paperinpreparation/PyvsFTIR/pygcms/WWTP_Oldenburg_VNF_13082015_85x85_15er_pygcms.0_or.csv	254	14	cellulose,plant fibres	10341.2	3.71873	251.764	67.7017	422951	6.55574e-07		1
255	E:/Veroeffentlichungen/Paperinpreparation/PyvsFTIR/pygcms/WWTP_Oldenburg_VNF_13082015_85x85_15er_pygcms.0_or.csv	255	14	cellulose,plant fibres	10341.2	3.44002	270.404	78.6053	612369	9.49172e-07		1
256	E:/Veroeffentlichungen/Paperinpreparation/PyvsFTIR/pygcms/WWTP_Oldenburg_VNF_13082015_85x85_15er_pygcms.0_or.csv	256	14	cellulose,plant fibres	10219.5	2.77913	256.551	92.3135	801310	1.24203e-06		1
257	E:/Veroeffentlichungen/Paperinpreparation/PyvsFTIR/pygcms/WWTP_Oldenburg_VNF_13082015_85x85_15er_pygcms.0_or.csv	257	14	cellulose,plant fibres	10219.5	2.78106	321.577	115.631	1.57591e+06	2.44265e-06		1
258	E:/Veroeffentlichungen/Paperinpreparation/PyvsFTIR/pygcms/WWTP_Oldenburg_VNF_13082015_85x85_15er_pygcms.0_or.csv	258	14	cellulose,plant fibres	10097.9	3.08996	227.122	73.503	449744	6.97102e-07		1
259	E:/Veroeffentlichungen/Paperinpreparation/PyvsFTIR/pygcms/WWTP_Oldenburg_VNF_13082015_85x85_15er_pygcms.0_or.csv	259	14	cellulose,plant fibres	10097.9	1.79595	233.982	130.283	1.45563e+06	2.25623e-06		1
260	E:/Veroeffentlichungen/Paperinpreparation/PyvsFTIR/pygcms/WWTP_Oldenburg_VNF_13082015_85x85_15er_pygcms.0_or.csv	260	14	cellulose,plant fibres	10097.9	1.62772	172.294	105.85	707532	1.09668e-06		1
261	E:/Veroeffentlichungen/Paperinpreparation/PyvsFTIR/pygcms/WWTP_Oldenburg_VNF_13082015_85x85_15er_pygcms.0_or.csv	261	14	cellulose,plant fibres	9976.19	3.28478	199.762	60.8144	270784	4.19715e-07		1
262	E:/Veroeffentlichungen/Paperinpreparation/PyvsFTIR/pygcms/WWTP_Oldenburg_VNF_13082015_85x85_15er_pygcms.0_or.csv	262	14	cellulose,plant fibres	9976.19	1.48603	203.383	136.863	1.39632e+06	2.16429e-06		1
263	E:/Veroeffentlichungen/Paperinpreparation/PyvsFTIR/pygcms/WWTP_Oldenburg_VNF_13082015_85x85_15er_pygcms.0_or.csv	263	14	cellulose,plant fibres	9976.19	4.54169	359.111	79.0698	822900	1.27549e-06		1
264	E:/Veroeffentlichungen/Paperinpreparation/PyvsFTIR/pygcms/WWTP_Oldenburg_VNF_13082015_85x85_15er_pygcms.0_or.csv	264	14	cellulose,plant fibres	9854.53	1.76785	233.982	132.354	1.50228e+06	2.32854e-06		1
265	E:/Veroeffentlichungen/Paperinpreparation/PyvsFTIR/pygcms/WWTP_Oldenburg_VNF_13082015_85x85_15er_pygcms.0_or.csv	265	14	cellulose,plant fibres	9854.53	3.05953	301.06	98.4008	1.06843e+06	1.65607e-06		1
266	E:/Veroeffentlichungen/Paperinpreparation/PyvsFTIR/pygcms/WWTP_Oldenburg_VNF_13082015_85x85_15er_pygcms.0_or.csv	266	14	cellulose,plant fibres	9854.53	2.95254	214.164	72.5354	412993	6.40139e-07		1
267	E:/Veroeffentlichungen/Paperinpreparation/PyvsFTIR/pygcms/WWTP_Oldenburg_VNF_13082015_85x85_15er_pygcms.0_or.csv	267	14	cellulose,plant fibres	9854.53	4.74531	238.105	50.1769	219721	3.40568e-07		1
268	E:/Veroeffentlichungen/Paperinpreparation/PyvsFTIR/pygcms/WWTP_Oldenburg_VNF_13082015_85x85_15er_pygcms.0_or.csv	268	14	cellulose,plant fibres	9732.87	5.07291	301.06	59.3467	388636	6.02385e-07		1
269	E:/Veroeffentlichungen/Paperinpreparation/PyvsFTIR/pygcms/WWTP_Oldenburg_VNF_13082015_85x85_15er_pygcms.0_or.csv	269	14	cellulose,plant fibres	9732.87	2.66126	183.576	68.9807	320160	4.96248e-07		1
270	E:/Veroeffentlichungen/Paperinpreparation/PyvsFTIR/pygcms/WWTP_Oldenburg_VNF_13082015_85x85_15er_pygcms.0_or.csv	270	14	cellulose,plant fibres	9732.87	2.31856	256.551	110.651	1.15128e+06	1.78449e-06		1
271	E:/Veroeffentlichungen/Paperinpreparation/PyvsFTIR/pygcms/WWTP_Oldenburg_VNF_13082015_85x85_15er_pygcms.0_or.csv	271	14	cellulose,plant fibres	9732.87	1.9644	237.593	120.95	1.27392e+06	1.97457e-06		1
272	E:/Veroeffentlichungen/Paperinpreparation/PyvsFTIR/pygcms/WWTP_Oldenburg_VNF_13082015_85x85_15er_pygcms.0_or.csv	272	14	cellulose,plant fibres	9489.55	6.63888	273.98	41.269	171026	2.6509e-07		1
273	E:/Veroeffentlichungen/Paperinpreparation/PyvsFTIR/pygcms/WWTP_Oldenburg_VNF_13082015_85x85_15er_pygcms.0_or.csv	273	14	cellulose,plant fibres	9489.55	1.62158	195.141	120.34	1.03577e+06	1.60544e-06		1
274	E:/Veroeffentlichungen/Paperinpreparation/PyvsFTIR/pygcms/WWTP_Oldenburg_VNF_13082015_85x85_15er_pygcms.0_or.csv	274	14	cellulose,plant fibres	9367.89	1.61162	178.195	110.569	798466	1.23762e-06		1
275	E:/Veroeffentlichungen/Paperinpreparation/PyvsFTIR/pygcms/WWTP_Oldenburg_VNF_13082015_85x85_15er_pygcms.0_or.csv	275	14	cellulose,plant fibres	9367.89	1.66462	163.973	98.5044	583149	9.03881e-07		1
276	E:/Veroeffentlichungen/Paperinpreparation/PyvsFTIR/pygcms/WWTP_Oldenburg_VNF_13082015_85x85_15er_pygcms.0_or.csv	276	14	cellulose,plant fibres	9367.89	1.46861	162.856	110.891	733996	1.13769e-06		1
277	E:/Veroeffentlichungen/Paperinpreparation/PyvsFTIR/pygcms/WWTP_Oldenburg_VNF_13082015_85x85_15er_pygcms.0_or.csv	277	14	cellulose,plant fibres	9367.89	1.92295	168.366	87.556	473066	7.33252e-07		1
278	E:/Veroeffentlichungen/Paperinpreparation/PyvsFTIR/pygcms/WWTP_Oldenburg_VNF_13082015_85x85_15er_pygcms.0_or.csv	278	14	cellulose,plant fibres	9367.89	5.38559	232.678	43.2038	159183	2.46733e-07		1
279	E:/Veroeffentlichungen/Paperinpreparation/PyvsFTIR/pygcms/WWTP_Oldenburg_VNF_13082015_85x85_15er_pygcms.0_or.csv	279	14	cellulose,plant fibres	9246.23	1.73311	174.4	100.628	647267	1.00326e-06		1
280	E:/Veroeffentlichungen/Paperinpreparation/PyvsFTIR/pygcms/WWTP_Oldenburg_VNF_13082015_85x85_15er_pygcms.0_or.csv	280	14	cellulose,plant fibres	9124.57	1.90634	147.159	77.1942	321404	4.98176e-07		1
281	E:/Veroeffentlichungen/Paperinpreparation/PyvsFTIR/pygcms/WWTP_Oldenburg_VNF_13082015_85x85_15er_pygcms.0_or.csv	281	14	cellulose,plant fibres	9124.57	3.28893	246.638	74.9904	508356	7.87952e-07		1
282	E:/Veroeffentlichungen/Paperinpreparation/PyvsFTIR/pygcms/WWTP_Oldenburg_VNF_13082015_85x85_15er_pygcms.0_or.csv	282	14	cellulose,plant fibres	9124.57	3.51253	221.974	63.1951	324912	5.03614e-07		1
283	E:/Veroeffentlichungen/Paperinpreparation/PyvsFTIR/pygcms/WWTP_Oldenburg_VNF_13082015_85x85_15er_pygcms.0_or.csv	283	14	cellulose,plant fibres	9124.57	1.21552	147.983	121.745	803913	1.24607e-06		1
284	E:/Veroeffentlichungen/Paperinpreparation/PyvsFTIR/pygcms/WWTP_Oldenburg_VNF_13082015_85x85_15er_pygcms.0_or.csv	284	14	cellulose,plant fibres	9124.57	3.07176	177.853	57.8995	218529	3.3872e-07		1
285	E:/Veroeffentlichungen/Paperinpreparation/PyvsFTIR/pygcms/WWTP_Oldenburg_VNF_13082015_85x85_15er_pygcms.0_or.csv	285	14	cellulose,plant fibres	9002.91	2.5475	165.45	64.9461	255782	3.96462e-07		1
286	E:/Veroeffentlichungen/Paperinpreparation/PyvsFTIR/pygcms/WWTP_Oldenburg_VNF_13082015_85x85_15er_pygcms.0_or.csv	286	14	cellulose,plant fibres	9002.91	14.9618	419.285	28.0237	120686	1.87063e-07		1
287	E:/Veroeffentlichungen/Paperinpreparation/PyvsFTIR/pygcms/WWTP_Oldenburg_VNF_13082015_85x85_15er_pygcms.0_or.csv	287	14	cellulose,plant fibres	9002.91	1.61663	143.814	88.959	417135	6.46559e-07		1
288	E:/Veroeffentlichungen/Paperinpreparation/PyvsFTIR/pygcms/WWTP_Oldenburg_VNF_13082015_85x85_15er_pygcms.0_or.csv	288	14	cellulose,plant fibres	9002.91	3.80739	214.164	56.2495	248359	3.84956e-07		1
289	E:/Veroeffentlichungen/Paperinpreparation/PyvsFTIR/pygcms/WWTP_Oldenburg_VNF_13082015_85x85_15er_pygcms.0_or.csv	289	14	cellulose,plant fibres	8881.25	3.16129	171.232	54.1651	184128	2.85399e-07		1
290	E:/Veroeffentlichungen/Paperinpreparation/PyvsFTIR/pygcms/WWTP_Oldenburg_VNF_13082015_85x85_15er_pygcms.0_or.csv	290	14	cellulose,plant fibres	8881.25	1.49383	183.576	122.889	1.01611e+06	1.57496e-06		1
291	E:/Veroeffentlichungen/Paperinpreparation/PyvsFTIR/pygcms/WWTP_Oldenburg_VNF_13082015_85x85_15er_pygcms.0_or.csv	291	14	cellulose,plant fibres	8881.25	2.58209	192.946	74.7247	394876	6.12058e-07		1
292	E:/Veroeffentlichungen/Paperinpreparation/PyvsFTIR/pygcms/WWTP_Oldenburg_VNF_13082015_85x85_15er_pygcms.0_or.csv	292	14	cellulose,plant fibres	8881.25	2.47824	172.647	69.6652	307105	4.76013e-07		1
293	E:/Veroeffentlichungen/Paperinpreparation/PyvsFTIR/pygcms/WWTP_Oldenburg_VNF_13082015_85x85_15er_pygcms.0_or.csv	293	14	cellulose,plant fibres	8759.58	1.15282	110.3	95.6783	370083	5.73629e-07		1
294	E:/Veroeffentlichungen/Paperinpreparation/PyvsFTIR/pygcms/WWTP_Oldenburg_VNF_13082015_85x85_15er_pygcms.0_or.csv	294	14	cellulose,plant fibres	8759.58	3.33422	240.899	72.2504	460905	7.14403e-07		1
295	E:/Veroeffentlichungen/Paperinpreparation/PyvsFTIR/pygcms/WWTP_Oldenburg_VNF_13082015_85x85_15er_pygcms.0_or.csv	295	14	cellulose,plant fibres	8759.58	1.64744	179.555	108.99	781756	1.21172e-06		1
296	E:/Veroeffentlichungen/Paperinpreparation/PyvsFTIR/pygcms/WWTP_Oldenburg_VNF_13082015_85x85_15er_pygcms.0_or.csv	296	14	cellulose,plant fibres	8759.58	2.67612	177.853	66.4594	287920	4.46276e-07		1
297	E:/Veroeffentlichungen/Paperinpreparation/PyvsFTIR/pygcms/WWTP_Oldenburg_VNF_13082015_85x85_15er_pygcms.0_or.csv	297	14	cellulose,plant fibres	8759.58	1.74091	168.366	96.7115	577173	8.94619e-07		1
298	E:/Veroeffentlichungen/Paperinpreparation/PyvsFTIR/pygcms/WWTP_Oldenburg_VNF_13082015_85x85_15er_pygcms.0_or.csv	298	14	cellulose,plant fibres	8637.92	1.48445	125.761	84.7194	330834	5.12792e-07		1
299	E:/Veroeffentlichungen/Paperinpreparation/PyvsFTIR/pygcms/WWTP_Oldenburg_VNF_13082015_85x85_15er_pygcms.0_or.csv	299	14	cellulose,plant fibres	8637.92	3.93144	233.722	59.4493	302753	4.69268e-07		1
300	E:/Veroeffentlichungen/Paperinpreparation/PyvsFTIR/pygcms/WWTP_Oldenburg_VNF_13082015_85x85_15er_pygcms.0_or.csv	300	14	cellulose,plant fibres	8637.92	14.1439	375.02	26.5146	96632.1	1.4978e-07		1
301	E:/Veroeffentlichungen/Paperinpreparation/PyvsFTIR/pygcms/WWTP_Oldenburg_VNF_13082015_85x85_15er_pygcms.0_or.csv	301	14	cellulose,plant fibres	8637.92	1.85434	197.311	106.405	818780	1.26911e-06		1
302	E:/Veroeffentlichungen/Paperinpreparation/PyvsFTIR/pygcms/WWTP_Oldenburg_VNF_13082015_85x85_15er_pygcms.0_or.csv	302	14	cellulose,plant fibres	8637.92	1.56818	143.39	91.4369	439399	6.81068e-07		1
303	E:/Veroeffentlichungen/Paperinpreparation/PyvsFTIR/pygcms/WWTP_Oldenburg_VNF_13082015_85x85_15er_pygcms.0_or.csv	303	14	cellulose,plant fibres	8637.92	2.17268	163.973	75.4701	342309	5.30579e-07		1
304	E:/Veroeffentlichungen/Paperinpreparation/PyvsFTIR/pygcms/WWTP_Oldenburg_VNF_13082015_85x85_15er_pygcms.0_or.csv	304	14	cellulose,plant fibres	8516.26	1.88177	174.4	92.6786	549037	8.51007e-07		1
305	E:/Veroeffentlichungen/Paperinpreparation/PyvsFTIR/pygcms/WWTP_Oldenburg_VNF_13082015_85x85_15er_pygcms.0_or.csv	305	14	cellulose,plant fibres	8516.26	1.39854	113.561	81.1995	274430	4.25367e-07		1
306	E:/Veroeffentlichungen/Paperinpreparation/PyvsFTIR/pygcms/WWTP_Oldenburg_VNF_13082015_85x85_15er_pygcms.0_or.csv	306	14	cellulose,plant fibres	8516.26	1.23887	129.103	104.21	513870	7.96499e-07		1
307	E:/Veroeffentlichungen/Paperinpreparation/PyvsFTIR/pygcms/WWTP_Oldenburg_VNF_13082015_85x85_15er_pygcms.0_or.csv	307	14	cellulose,plant fibres	8516.26	9.32759	335.464	35.9647	159036	2.46506e-07		1
308	E:/Veroeffentlichungen/Paperinpreparation/PyvsFTIR/pygcms/WWTP_Oldenburg_VNF_13082015_85x85_15er_pygcms.0_or.csv	308	14	cellulose,plant fibres	8516.26	1.89551	147.159	77.6352	325087	5.03884e-07		1
309	E:/Veroeffentlichungen/Paperinpreparation/PyvsFTIR/pygcms/WWTP_Oldenburg_VNF_13082015_85x85_15er_pygcms.0_or.csv	309	14	cellulose,plant fibres	8394.6	1.29938	129.103	99.3573	467124	7.24043e-07		1
310	E:/Veroeffentlichungen/Paperinpreparation/PyvsFTIR/pygcms/WWTP_Oldenburg_VNF_13082015_85x85_15er_pygcms.0_or.csv	310	14	cellulose,plant fibres	8394.6	2.64702	206.057	77.8451	457664	7.09379e-07		1
311	E:/Veroeffentlichungen/Paperinpreparation/PyvsFTIR/pygcms/WWTP_Oldenburg_VNF_13082015_85x85_15er_pygcms.0_or.csv	311	14	cellulose,plant fibres	8394.6	2.20523	154.813	70.2027	279649	4.33456e-07		1
312	E:/Veroeffentlichungen/Paperinpreparation/PyvsFTIR/pygcms/WWTP_Oldenburg_VNF_13082015_85x85_15er_pygcms.0_or.csv	312	14	cellulose,plant fibres	8272.94	3.07536	192.946	62.7394	278365	4.31465e-07		1
313	E:/Veroeffentlichungen/Paperinpreparation/PyvsFTIR/pygcms/WWTP_Oldenburg_VNF_13082015_85x85_15er_pygcms.0_or.csv	313	14	cellulose,plant fibres	8272.94	1.73535	179.555	103.469	704559	1.09207e-06		1
314	E:/Veroeffentlichungen/Paperinpreparation/PyvsFTIR/pygcms/WWTP_Oldenburg_VNF_13082015_85x85_15er_pygcms.0_or.csv	314	14	cellulose,plant fibres	8272.94	1.87573	198.846	106.01	819048	1.26952e-06		1
315	E:/Veroeffentlichungen/Paperinpreparation/PyvsFTIR/pygcms/WWTP_Oldenburg_VNF_13082015_85x85_15er_pygcms.0_or.csv	315	14	cellulose,plant fibres	8272.94	1.20196	110.85	92.2242	345559	5.35617e-07		1
316	E:/Veroeffentlichungen/Paperinpreparation/PyvsFTIR/pygcms/WWTP_Oldenburg_VNF_13082015_85x85_15er_pygcms.0_or.csv	316	14	cellulose,plant fibres	8272.94	3.0489	192.946	63.2838	283216	4.38985e-07		1
317	E:/Veroeffentlichungen/Paperinpreparation/PyvsFTIR/pygcms/WWTP_Oldenburg_VNF_13082015_85x85_15er_pygcms.0_or.csv	317	14	cellulose,plant fibres	8272.94	1.83164	153.234	83.6594	393080	6.09273e-07		1
318	E:/Veroeffentlichungen/Paperinpreparation/PyvsFTIR/pygcms/WWTP_Oldenburg_VNF_13082015_85x85_15er_pygcms.0_or.csv	318	14	cellulose,plant fibres	8151.28	1.90883	148.393	77.7406	328705	5.09493e-07		1
319	E:/Veroeffentlichungen/Paperinpreparation/PyvsFTIR/pygcms/WWTP_Oldenburg_VNF_13082015_85x85_15er_pygcms.0_or.csv	319	14	cellulose,plant fibres	8151.28	1.68944	147.983	87.5929	416147	6.45028e-07		1
320	E:/Veroeffentlichungen/Paperinpreparation/PyvsFTIR/pygcms/WWTP_Oldenburg_VNF_13082015_85x85_15er_pygcms.0_or.csv	320	14	cellulose,plant fibres	8151.28	13.5869	373.231	27.47	103227	1.60001e-07		1
321	E:/Veroeffentlichungen/Paperinpreparation/PyvsFTIR/pygcms/WWTP_Oldenburg_VNF_13082015_85x85_15er_pygcms.0_or.csv	321	14	cellulose,plant fibres	8151.28	2.78242	174.4	62.6791	251124	3.89242e-07		1
322	E:/Veroeffentlichungen/Paperinpreparation/PyvsFTIR/pygcms/WWTP_Oldenburg_VNF_13082015_85x85_15er_pygcms.0_or.csv	322	14	cellulose,plant fibres	8151.28	2.68684	205.17	76.3611	438484	6.79651e-07		1
323	E:/Veroeffentlichungen/Paperinpreparation/PyvsFTIR/pygcms/WWTP_Oldenburg_VNF_13082015_85x85_15er_pygcms.0_or.csv	323	14	cellulose,plant fibres	8029.62	5.06461	257.498	50.8426	243964	3.78144e-07		1
324	E:/Veroeffentlichungen/Paperinpreparation/PyvsFTIR/pygcms/WWTP_Oldenburg_VNF_13082015_85x85_15er_pygcms.0_or.csv	324	14	cellulose,plant fibres	8029.62	1.95702	134.638	68.7976	233567	3.62029e-07		1
325	E:/Veroeffentlichungen/Paperinpreparation/PyvsFTIR/pygcms/WWTP_Oldenburg_VNF_13082015_85x85_15er_pygcms.0_or.csv	325	14	cellulose,plant fibres	8029.62	2.143	195.141	91.0595	593054	9.19234e-07		1
326	E:/Veroeffentlichungen/Paperinpreparation/PyvsFTIR/pygcms/WWTP_Oldenburg_VNF_13082015_85x85_15er_pygcms.0_or.csv	326	14	cellulose,plant fibres	8029.62	4.3067	195.452	45.3833	147546	2.28697e-07		1
327	E:/Veroeffentlichungen/Paperinpreparation/PyvsFTIR/pygcms/WWTP_Oldenburg_VNF_13082015_85x85_15er_pygcms.0_or.csv	327	14	cellulose,plant fibres	8029.62	1.04495	101.692	97.3169	352986	5.47129e-07		1
328	E:/Veroeffentlichungen/Paperinpreparation/PyvsFTIR/pygcms/WWTP_Oldenburg_VNF_13082015_85x85_15er_pygcms.0_or.csv	328	14	cellulose,plant fibres	8029.62	4.2013	192.631	45.8502	148424	2.30058e-07		1
329	E:/Veroeffentlichungen/Paperinpreparation/PyvsFTIR/pygcms/WWTP_Oldenburg_VNF_13082015_85x85_15er_pygcms.0_or.csv	329	14	cellulose,plant fibres	8029.62	2.79484	168.366	60.2415	223945	3.47115e-07		1
330	E:/Veroeffentlichungen/Paperinpreparation/PyvsFTIR/pygcms/WWTP_Oldenburg_VNF_13082015_85x85_15er_pygcms.0_or.csv	330	14	cellulose,plant fibres	7907.96	1.35182	128.631	95.1541	426871	6.6165e-07		1
331	E:/Veroeffentlichungen/Paperinpreparation/PyvsFTIR/pygcms/WWTP_Oldenburg_VNF_13082015_85x85_15er_pygcms.0_or.csv	331	14	cellulose,plant fibres	7907.96	10.9621	309.037	28.1914	90020	1.39531e-07		1
332	E:/Veroeffentlichungen/Paperinpreparation/PyvsFTIR/pygcms/WWTP_Oldenburg_VNF_13082015_85x85_15er_pygcms.0_or.csv	332	14	cellulose,plant fibres	7907.96	2.61652	202.784	77.5014	446427	6.91961e-07		1
333	E:/Veroeffentlichungen/Paperinpreparation/PyvsFTIR/pygcms/WWTP_Oldenburg_VNF_13082015_85x85_15er_pygcms.0_or.csv	333	14	cellulose,plant fibres	7907.96	1.88608	181.911	96.4496	620237	9.61367e-07		1
334	E:/Veroeffentlichungen/Paperinpreparation/PyvsFTIR/pygcms/WWTP_Oldenburg_VNF_13082015_85x85_15er_pygcms.0_or.csv	334	14	cellulose,plant fibres	7907.96	2.08309	156.766	75.2564	325413	5.0439e-07		1
335	E:/Veroeffentlichungen/Paperinpreparation/PyvsFTIR/pygcms/WWTP_Oldenburg_VNF_13082015_85x85_15er_pygcms.0_or.csv	335	14	cellulose,plant fibres	7907.96	3.42649	188.803	55.101	210099	3.25654e-07		1
336	E:/Veroeffentlichungen/Paperinpreparation/PyvsFTIR/pygcms/WWTP_Oldenburg_VNF_13082015_85x85_15er_pygcms.0_or.csv	336	14	cellulose,plant fibres	7907.96	1.11715	134.186	120.114	709566	1.09983e-06		1
337	E:/Veroeffentlichungen/Paperinpreparation/PyvsFTIR/pygcms/WWTP_Oldenburg_VNF_13082015_85x85_15er_pygcms.0_or.csv	337	14	cellulose,plant fibres	7907.96	5.38532	227.389	42.2239	148588	2.30311e-07		1
338	E:/Veroeffentlichungen/Paperinpreparation/PyvsFTIR/pygcms/WWTP_Oldenburg_VNF_13082015_85x85_15er_pygcms.0_or.csv	338	14	cellulose,plant fibres	7786.3	4.5518	221.974	48.7663	193481	2.99896e-07		1
339	E:/Veroeffentlichungen/Paperinpreparation/PyvsFTIR/pygcms/WWTP_Oldenburg_VNF_13082015_85x85_15er_pygcms.0_or.csv	339	14	cellulose,plant fibres	7786.3	1.46716	123.319	84.0529	319325	4.94953e-07		1
340	E:/Veroeffentlichungen/Paperinpreparation/PyvsFTIR/pygcms/WWTP_Oldenburg_VNF_13082015_85x85_15er_pygcms.0_or.csv	340	14	cellulose,plant fibres	7786.3	4.16552	202.784	48.6815	176140	2.73018e-07		1
341	E:/Veroeffentlichungen/Paperinpreparation/PyvsFTIR/pygcms/WWTP_Oldenburg_VNF_13082015_85x85_15er_pygcms.0_or.csv	341	14	cellulose,plant fibres	7786.3	3.2613	190.407	58.3839	237885	3.68721e-07		1
342	E:/Veroeffentlichungen/Paperinpreparation/PyvsFTIR/pygcms/WWTP_Oldenburg_VNF_13082015_85x85_15er_pygcms.0_or.csv	342	14	cellulose,plant fibres	7786.3	2.04409	165.817	81.1205	399933	6.19897e-07		1
343	E:/Veroeffentlichungen/Paperinpreparation/PyvsFTIR/pygcms/WWTP_Oldenburg_VNF_13082015_85x85_15er_pygcms.0_or.csv	343	14	cellulose,plant fibres	7664.64	3.39541	214.164	63.0744	312284	4.8404e-07		1
344	E:/Veroeffentlichungen/Paperinpreparation/PyvsFTIR/pygcms/WWTP_Oldenburg_VNF_13082015_85x85_15er_pygcms.0_or.csv	344	14	cellulose,plant fibres	7664.64	1.06618	101.692	95.3795	339072	5.25561e-07		1
345	E:/Veroeffentlichungen/Paperinpreparation/PyvsFTIR/pygcms/WWTP_Oldenburg_VNF_13082015_85x85_15er_pygcms.0_or.csv	345	14	cellulose,plant fibres	7664.64	1.30077	139.52	107.259	588303	9.1187e-07		1
346	E:/Veroeffentlichungen/Paperinpreparation/PyvsFTIR/pygcms/WWTP_Oldenburg_VNF_13082015_85x85_15er_pygcms.0_or.csv	346	14	cellulose,plant fibres	7664.64	7.72662	262.18	33.9321	110641	1.71494e-07		1
347	E:/Veroeffentlichungen/Paperinpreparation/PyvsFTIR/pygcms/WWTP_Oldenburg_VNF_13082015_85x85_15er_pygcms.0_or.csv	347	14	cellulose,plant fibres	7664.64	2.52625	160.599	63.5721	237889	3.68727e-07		1
348	E:/Veroeffentlichungen/Paperinpreparation/PyvsFTIR/pygcms/WWTP_Oldenburg_VNF_13082015_85x85_15er_pygcms.0_or.csv	348	14	cellulose,plant fibres	7542.98	1.55393	147.983	95.2316	491892	7.62433e-07		1
349	E:/Veroeffentlichungen/Paperinpreparation/PyvsFTIR/pygcms/WWTP_Oldenburg_VNF_13082015_85x85_15er_pygcms.0_or.csv	349	14	cellulose,plant fibres	7542.98	1.56897	155.988	99.4205	565118	8.75933e-07		1
350	E:/Veroeffentlichungen/Paperinpreparation/PyvsFTIR/pygcms/WWTP_Oldenburg_VNF_13082015_85x85_15er_pygcms.0_or.csv	350	14	cellulose,plant fibres	7542.98	2.20501	134.638	61.0601	183984	2.85176e-07		1
351	E:/Veroeffentlichungen/Paperinpreparation/PyvsFTIR/pygcms/WWTP_Oldenburg_VNF_13082015_85x85_15er_pygcms.0_or.csv	351	14	cellulose,plant fibres	7421.31	4.11216	172.647	41.9844	111540	1.72887e-07		1
352	E:/Veroeffentlichungen/Paperinpreparation/PyvsFTIR/pygcms/WWTP_Oldenburg_VNF_13082015_85x85_15er_pygcms.0_or.csv	352	14	cellulose,plant fibres	7421.31	2.03486	148.393	72.9258	289250	4.48338e-07		1
353	E:/Veroeffentlichungen/Paperinpreparation/PyvsFTIR/pygcms/WWTP_Oldenburg_VNF_13082015_85x85_15er_pygcms.0_or.csv	353	14	cellulose,plant fibres	7421.31	2.56923	147.159	57.2773	176949	2.7427e-07		1
354	E:/Veroeffentlichungen/Paperinpreparation/PyvsFTIR/pygcms/WWTP_Oldenburg_VNF_13082015_85x85_15er_pygcms.0_or.csv	354	14	cellulose,plant fibres	7421.31	1.2856	128.631	100.055	471974	7.3156e-07		1
355	E:/Veroeffentlichungen/Paperinpreparation/PyvsFTIR/pygcms/WWTP_Oldenburg_VNF_13082015_85x85_15er_pygcms.0_or.csv	355	14	cellulose,plant fibres	7421.31	2.23172	153.234	68.6616	264776	4.10402e-07		1
356	E:/Veroeffentlichungen/Paperinpreparation/PyvsFTIR/pygcms/WWTP_Oldenburg_VNF_13082015_85x85_15er_pygcms.0_or.csv	356	14	cellulose,plant fibres	7299.65	2.21452	147.983	66.8238	242198	3.75408e-07		1
357	E:/Veroeffentlichungen/Paperinpreparation/PyvsFTIR/pygcms/WWTP_Oldenburg_VNF_13082015_85x85_15er_pygcms.0_or.csv	357	14	cellulose,plant fibres	7299.65	2.09829	157.926	75.2641	327888	5.08226e-07		1
358	E:/Veroeffentlichungen/Paperinpreparation/PyvsFTIR/pygcms/WWTP_Oldenburg_VNF_13082015_85x85_15er_pygcms.0_or.csv	358	14	cellulose,plant fibres	7299.65	1.51306	123.319	81.5029	300243	4.65377e-07		1
359	E:/Veroeffentlichungen/Paperinpreparation/PyvsFTIR/pygcms/WWTP_Oldenburg_VNF_13082015_85x85_15er_pygcms.0_or.csv	359	14	cellulose,plant fibres	7299.65	2.04972	141.253	68.9133	245867	3.81094e-07		1
360	E:/Veroeffentlichungen/Paperinpreparation/PyvsFTIR/pygcms/WWTP_Oldenburg_VNF_13082015_85x85_15er_pygcms.0_or.csv	360	14	cellulose,plant fibres	7299.65	1.87461	129.103	68.8692	224431	3.47868e-07		1
361	E:/Veroeffentlichungen/Paperinpreparation/PyvsFTIR/pygcms/WWTP_Oldenburg_VNF_13082015_85x85_15er_pygcms.0_or.csv	361	14	cellulose,plant fibres	7299.65	2.68177	165.45	61.6943	230809	3.57754e-07		1
362	E:/Veroeffentlichungen/Paperinpreparation/PyvsFTIR/pygcms/WWTP_Oldenburg_VNF_13082015_85x85_15er_pygcms.0_or.csv	362	14	cellulose,plant fibres	7299.65	1.43871	143.814	99.9603	526686	8.16363e-07		1
363	E:/Veroeffentlichungen/Paperinpreparation/PyvsFTIR/pygcms/WWTP_Oldenburg_VNF_13082015_85x85_15er_pygcms.0_or.csv	363	14	cellulose,plant fibres	7299.65	1.73525	163.973	94.495	536644	8.31797e-07		1
364	E:/Veroeffentlichungen/Paperinpreparation/PyvsFTIR/pygcms/WWTP_Oldenburg_VNF_13082015_85x85_15er_pygcms.0_or.csv	364	14	cellulose,plant fibres	7177.99	1.82467	138.206	75.7425	290604	4.50436e-07		1
365	E:/Veroeffentlichungen/Paperinpreparation/PyvsFTIR/pygcms/WWTP_Oldenburg_VNF_13082015_85x85_15er_pygcms.0_or.csv	365	14	cellulose,plant fibres	7177.99	2.2255	155.988	70.0912	280876	4.35357e-07		1
366	E:/Veroeffentlichungen/Paperinpreparation/PyvsFTIR/pygcms/WWTP_Oldenburg_VNF_13082015_85x85_15er_pygcms.0_or.csv	366	14	cellulose,plant fibres	7056.33	1.8638	129.103	69.2686	227042	3.51915e-07		1
367	E:/Veroeffentlichungen/Paperinpreparation/PyvsFTIR/pygcms/WWTP_Oldenburg_VNF_13082015_85x85_15er_pygcms.0_or.csv	367	14	cellulose,plant fibres	7056.33	2.86514	196.384	68.5423	338158	5.24144e-07		1
368	E:/Veroeffentlichungen/Paperinpreparation/PyvsFTIR/pygcms/WWTP_Oldenburg_VNF_13082015_85x85_15er_pygcms.0_or.csv	368	14	cellulose,plant fibres	7056.33	1.82155	129.103	70.8753	237696	3.68429e-07		1
369	E:/Veroeffentlichungen/Paperinpreparation/PyvsFTIR/pygcms/WWTP_Oldenburg_VNF_13082015_85x85_15er_pygcms.0_or.csv	369	14	cellulose,plant fibres	6934.67	1.9017	136.434	71.7431	257382	3.98942e-07		1
370	E:/Veroeffentlichungen/Paperinpreparation/PyvsFTIR/pygcms/WWTP_Oldenburg_VNF_13082015_85x85_15er_pygcms.0_or.csv	370	14	cellulose,plant fibres	6934.67	2.00997	174.4	86.7675	481234	7.45912e-07		1
371	E:/Veroeffentlichungen/Paperinpreparation/PyvsFTIR/pygcms/WWTP_Oldenburg_VNF_13082015_85x85_15er_pygcms.0_or.csv	371	14	cellulose,plant fibres	6934.67	1.3436	108.633	80.8518	260278	4.03431e-07		1
372	E:/Veroeffentlichungen/Paperinpreparation/PyvsFTIR/pygcms/WWTP_Oldenburg_VNF_13082015_85x85_15er_pygcms.0_or.csv	372	14	cellulose,plant fibres	6934.67	1.52175	123.319	81.0379	296827	4.60082e-07		1
373	E:/Veroeffentlichungen/Paperinpreparation/PyvsFTIR/pygcms/WWTP_Oldenburg_VNF_13082015_85x85_15er_pygcms.0_or.csv	373	14	cellulose,plant fibres	6934.67	6.42482	257.498	40.0786	151599	2.34978e-07		1
374	E:/Veroeffentlichungen/Paperinpreparation/PyvsFTIR/pygcms/WWTP_Oldenburg_VNF_13082015_85x85_15er_pygcms.0_or.csv	374	14	cellulose,plant fibres	6934.67	2.83214	168.366	59.4482	218086	3.38033e-07		1
375	E:/Veroeffentlichungen/Paperinpreparation/PyvsFTIR/pygcms/WWTP_Oldenburg_VNF_13082015_85x85_15er_pygcms.0_or.csv	375	14	cellulose,plant fibres	6934.67	1.72303	129.103	74.928	265656	4.11768e-07		1
376	E:/Veroeffentlichungen/Paperinpreparation/PyvsFTIR/pygcms/WWTP_Oldenburg_VNF_13082015_85x85_15er_pygcms.0_or.csv	376	14	cellulose,plant fibres	6813.01	1.57727	129.103	81.8522	317024	4.91388e-07		1
377	E:/Veroeffentlichungen/Paperinpreparation/PyvsFTIR/pygcms/WWTP_Oldenburg_VNF_13082015_85x85_15er_pygcms.0_or.csv	377	14	cellulose,plant fibres	6813.01	4.45633	210.728	47.2873	172706	2.67695e-07		1
378	E:/Veroeffentlichungen/Paperinpreparation/PyvsFTIR/pygcms/WWTP_Oldenburg_VNF_13082015_85x85_15er_pygcms.0_or.csv	378	14	cellulose,plant fibres	6813.01	1.6945	128.631	75.911	271676	4.21097e-07		1
379	E:/Veroeffentlichungen/Paperinpreparation/PyvsFTIR/pygcms/WWTP_Oldenburg_VNF_13082015_85x85_15er_pygcms.0_or.csv	379	14	cellulose,plant fibres	6813.01	2.30733	226.317	98.0861	798046	1.23697e-06		1
380	E:/Veroeffentlichungen/Paperinpreparation/PyvsFTIR/pygcms/WWTP_Oldenburg_VNF_13082015_85x85_15er_pygcms.0_or.csv	380	14	cellulose,plant fibres	6813.01	1.94512	125.761	64.6547	192683	2.98659e-07		1
381	E:/Veroeffentlichungen/Paperinpreparation/PyvsFTIR/pygcms/WWTP_Oldenburg_VNF_13082015_85x85_15er_pygcms.0_or.csv	381	14	cellulose,plant fibres	6813.01	1.35815	133.276	98.1304	470388	7.29101e-07		1
382	E:/Veroeffentlichungen/Paperinpreparation/PyvsFTIR/pygcms/WWTP_Oldenburg_VNF_13082015_85x85_15er_pygcms.0_or.csv	382	14	cellulose,plant fibres	6813.01	2.09958	188.481	89.7708	556716	8.62909e-07		1
383	E:/Veroeffentlichungen/Paperinpreparation/PyvsFTIR/pygcms/WWTP_Oldenburg_VNF_13082015_85x85_15er_pygcms.0_or.csv	383	14	cellulose,plant fibres	6691.35	3.1327	243.661	77.7797	540275	8.37426e-07		1
384	E:/Veroeffentlichungen/Paperinpreparation/PyvsFTIR/pygcms/WWTP_Oldenburg_VNF_13082015_85x85_15er_pygcms.0_or.csv	384	14	cellulose,plant fibres	6691.35	4.9205	240.899	48.9582	211632	3.2803e-07		1
385	E:/Veroeffentlichungen/Paperinpreparation/PyvsFTIR/pygcms/WWTP_Oldenburg_VNF_13082015_85x85_15er_pygcms.0_or.csv	385	14	cellulose,plant fibres	6569.69	2.36725	172.294	72.7823	334517	5.18502e-07		1
386	E:/Veroeffentlichungen/Paperinpreparation/PyvsFTIR/pygcms/WWTP_Oldenburg_VNF_13082015_85x85_15er_pygcms.0_or.csv	386	14	cellulose,plant fibres	6569.69	1.32427	174.4	131.695	1.10861e+06	1.71835e-06		1
387	E:/Veroeffentlichungen/Paperinpreparation/PyvsFTIR/pygcms/WWTP_Oldenburg_VNF_13082015_85x85_15er_pygcms.0_or.csv	387	14	cellulose,plant fibres	6569.69	1.54842	123.319	79.6421	286690	4.44369e-07		1
388	E:/Veroeffentlichungen/Paperinpreparation/PyvsFTIR/pygcms/WWTP_Oldenburg_VNF_13082015_85x85_15er_pygcms.0_or.csv	388	14	cellulose,plant fibres	6569.69	1.96433	125.761	64.0224	188933	2.92846e-07		1
389	E:/Veroeffentlichungen/Paperinpreparation/PyvsFTIR/pygcms/WWTP_Oldenburg_VNF_13082015_85x85_15er_pygcms.0_or.csv	389	14	cellulose,plant fibres	6569.69	5.00305	216.705	43.3146	149017	2.30976e-07		1
390	E:/Veroeffentlichungen/Paperinpreparation/PyvsFTIR/pygcms/WWTP_Oldenburg_VNF_13082015_85x85_15er_pygcms.0_or.csv	390	14	cellulose,plant fibres	6569.69	2.55701	153.63	60.0819	203264	3.15059e-07		1
391	E:/Veroeffentlichungen/Paperinpreparation/PyvsFTIR/pygcms/WWTP_Oldenburg_VNF_13082015_85x85_15er_pygcms.0_or.csv	391	14	cellulose,plant fibres	6569.69	1.76054	136.434	77.4953	300309	4.65479e-07		1
392	E:/Veroeffentlichungen/Paperinpreparation/PyvsFTIR/pygcms/WWTP_Oldenburg_VNF_13082015_85x85_15er_pygcms.0_or.csv	392	14	cellulose,plant fibres	6448.03	2.72171	312.365	114.768	1.508e+06	2.33739e-06		1
393	E:/Veroeffentlichungen/Paperinpreparation/PyvsFTIR/pygcms/WWTP_Oldenburg_VNF_13082015_85x85_15er_pygcms.0_or.csv	393	14	cellulose,plant fibres	6448.03	5.09071	202.484	39.7752	117412	1.81988e-07		1
394	E:/Veroeffentlichungen/Paperinpreparation/PyvsFTIR/pygcms/WWTP_Oldenburg_VNF_13082015_85x85_15er_pygcms.0_or.csv	394	14	cellulose,plant fibres	6448.03	9.00153	241.907	26.874	64033.6	9.92521e-08		1
395	E:/Veroeffentlichungen/Paperinpreparation/PyvsFTIR/pygcms/WWTP_Oldenburg_VNF_13082015_85x85_15er_pygcms.0_or.csv	395	14	cellulose,plant fibres	6448.03	2.59194	150.024	57.8811	184218	2.85538e-07		1
396	E:/Veroeffentlichungen/Paperinpreparation/PyvsFTIR/pygcms/WWTP_Oldenburg_VNF_13082015_85x85_15er_pygcms.0_or.csv	396	14	cellulose,plant fibres	6448.03	2.02897	150.024	73.9409	300627	4.65972e-07		1
397	E:/Veroeffentlichungen/Paperinpreparation/PyvsFTIR/pygcms/WWTP_Oldenburg_VNF_13082015_85x85_15er_pygcms.0_or.csv	397	14	cellulose,plant fibres	6448.03	1.57769	132.819	84.1858	345012	5.34768e-07		1
398	E:/Veroeffentlichungen/Paperinpreparation/PyvsFTIR/pygcms/WWTP_Oldenburg_VNF_13082015_85x85_15er_pygcms.0_or.csv	398	14	cellulose,plant fibres	6448.03	1.2452	99.8809	80.2126	235540	3.65086e-07		1
399	E:/Veroeffentlichungen/Paperinpreparation/PyvsFTIR/pygcms/WWTP_Oldenburg_VNF_13082015_85x85_15er_pygcms.0_or.csv	399	14	cellulose,plant fibres	6448.03	2.422	189.767	78.3514	426984	6.61825e-07		1
400	E:/Veroeffentlichungen/Paperinpreparation/PyvsFTIR/pygcms/WWTP_Oldenburg_VNF_13082015_85x85_15er_pygcms.0_or.csv	400	14	cellulose,plant fibres	6448.03	1.4875	140.389	94.3792	458334	7.10418e-07		1
401	E:/Veroeffentlichungen/Paperinpreparation/PyvsFTIR/pygcms/WWTP_Oldenburg_VNF_13082015_85x85_15er_pygcms.0_or.csv	401	14	cellulose,plant fibres	6448.03	9.11593	262.18	28.7606	79486.5	1.23204e-07		1
402	E:/Veroeffentlichungen/Paperinpreparation/PyvsFTIR/pygcms/WWTP_Oldenburg_VNF_13082015_85x85_15er_pygcms.0_or.csv	402	14	cellulose,plant fibres	6326.37	1.34075	110.3	82.2673	273606	4.2409e-07		1
403	E:/Veroeffentlichungen/Paperinpreparation/PyvsFTIR/pygcms/WWTP_Oldenburg_VNF_13082015_85x85_15er_pygcms.0_or.csv	403	14	cellulose,plant fibres	6326.37	1.62851	119.308	73.2618	234704	3.63791e-07		1
404	E:/Veroeffentlichungen/Paperinpreparation/PyvsFTIR/pygcms/WWTP_Oldenburg_VNF_13082015_85x85_15er_pygcms.0_or.csv	404	14	cellulose,plant fibres	6326.37	2.73845	189.767	69.2974	334004	5.17706e-07		1
405	E:/Veroeffentlichungen/Paperinpreparation/PyvsFTIR/pygcms/WWTP_Oldenburg_VNF_13082015_85x85_15er_pygcms.0_or.csv	405	14	cellulose,plant fibres	6326.37	2.06436	134.638	65.2203	209909	3.25359e-07		1
406	E:/Veroeffentlichungen/Paperinpreparation/PyvsFTIR/pygcms/WWTP_Oldenburg_VNF_13082015_85x85_15er_pygcms.0_or.csv	406	14	cellulose,plant fibres	6326.37	2.47753	181.911	73.4246	359451	5.5715e-07		1
407	E:/Veroeffentlichungen/Paperinpreparation/PyvsFTIR/pygcms/WWTP_Oldenburg_VNF_13082015_85x85_15er_pygcms.0_or.csv	407	14	cellulose,plant fibres	6326.37	2.90031	148.393	51.1647	142381	2.20691e-07		1
408	E:/Veroeffentlichungen/Paperinpreparation/PyvsFTIR/pygcms/WWTP_Oldenburg_VNF_13082015_85x85_15er_pygcms.0_or.csv	408	14	cellulose,plant fibres	6326.37	3.07895	226.317	73.5046	448169	6.94662e-07		1
409	E:/Veroeffentlichungen/Paperinpreparation/PyvsFTIR/pygcms/WWTP_Oldenburg_VNF_13082015_85x85_15er_pygcms.0_or.csv	409	14	cellulose,plant fibres	6326.37	16.7905	401.498	23.9122	84143.2	1.30422e-07		1
410	E:/Veroeffentlichungen/Paperinpreparation/PyvsFTIR/pygcms/WWTP_Oldenburg_VNF_13082015_85x85_15er_pygcms.0_or.csv	410	14	cellulose,plant fibres	6326.37	1.38263	108.633	78.5699	245794	3.8098e-07		1
411	E:/Veroeffentlichungen/Paperinpreparation/PyvsFTIR/pygcms/WWTP_Oldenburg_VNF_13082015_85x85_15er_pygcms.0_or.csv	411	14	cellulose,plant fibres	6326.37	3.46276	188.803	54.5238	205721	3.18868e-07		1
412	E:/Veroeffentlichungen/Paperinpreparation/PyvsFTIR/pygcms/WWTP_Oldenburg_VNF_13082015_85x85_15er_pygcms.0_or.csv	412	14	cellulose,plant fibres	6326.37	3.85992	165.45	42.8636	111414	1.72692e-07		1
413	E:/Veroeffentlichungen/Paperinpreparation/PyvsFTIR/pygcms/WWTP_Oldenburg_VNF_13082015_85x85_15er_pygcms.0_or.csv	413	14	cellulose,plant fibres	6204.71	1.85363	134.186	72.3909	257734	3.99487e-07		1
414	E:/Veroeffentlichungen/Paperinpreparation/PyvsFTIR/pygcms/WWTP_Oldenburg_VNF_13082015_85x85_15er_pygcms.0_or.csv	414	14	cellulose,plant fibres	6204.71	2.8084	180.905	64.4158	275127	4.26446e-07		1
415	E:/Veroeffentlichungen/Paperinpreparation/PyvsFTIR/pygcms/WWTP_Oldenburg_VNF_13082015_85x85_15er_pygcms.0_or.csv	415	14	cellulose,plant fibres	6204.71	1.30455	123.319	94.53	403893	6.26035e-07		1
416	E:/Veroeffentlichungen/Paperinpreparation/PyvsFTIR/pygcms/WWTP_Oldenburg_VNF_13082015_85x85_15er_pygcms.0_or.csv	416	14	cellulose,plant fibres	6204.71	1.54839	113.561	73.3412	223883	3.47019e-07		1
417	E:/Veroeffentlichungen/Paperinpreparation/PyvsFTIR/pygcms/WWTP_Oldenburg_VNF_13082015_85x85_15er_pygcms.0_or.csv	417	14	cellulose,plant fibres	6204.71	2.20516	123.319	55.923	141354	2.19098e-07		1
418	E:/Veroeffentlichungen/Paperinpreparation/PyvsFTIR/pygcms/WWTP_Oldenburg_VNF_13082015_85x85_15er_pygcms.0_or.csv	418	14	cellulose,plant fibres	6204.71	2.76171	190.407	68.9456	331736	5.14191e-07		1
419	E:/Veroeffentlichungen/Paperinpreparation/PyvsFTIR/pygcms/WWTP_Oldenburg_VNF_13082015_85x85_15er_pygcms.0_or.csv	419	14	cellulose,plant fibres	6204.71	1.47886	125.761	85.0394	333338	5.16673e-07		1
420	E:/Veroeffentlichungen/Paperinpreparation/PyvsFTIR/pygcms/WWTP_Oldenburg_VNF_13082015_85x85_15er_pygcms.0_or.csv	420	14	cellulose,plant fibres	6083.05	3.68274	179.555	48.756	156441	2.42484e-07		1
421	E:/Veroeffentlichungen/Paperinpreparation/PyvsFTIR/pygcms/WWTP_Oldenburg_VNF_13082015_85x85_15er_pygcms.0_or.csv	421	14	cellulose,plant fibres	6083.05	2.47097	139.52	56.4636	163030	2.52697e-07		1
422	E:/Veroeffentlichungen/Paperinpreparation/PyvsFTIR/pygcms/WWTP_Oldenburg_VNF_13082015_85x85_15er_pygcms.0_or.csv	422	14	cellulose,plant fibres	6083.05	2.7761	134.638	48.499	116073	1.79913e-07		1
423	E:/Veroeffentlichungen/Paperinpreparation/PyvsFTIR/pygcms/WWTP_Oldenburg_VNF_13082015_85x85_15er_pygcms.0_or.csv	423	14	cellulose,plant fibres	5961.38	3.07815	143.39	46.5832	114044	1.76769e-07		1
424	E:/Veroeffentlichungen/Paperinpreparation/PyvsFTIR/pygcms/WWTP_Oldenburg_VNF_13082015_85x85_15er_pygcms.0_or.csv	424	14	cellulose,plant fibres	5961.38	3.39659	156.766	46.1539	122395	1.89712e-07		1
425	E:/Veroeffentlichungen/Paperinpreparation/PyvsFTIR/pygcms/WWTP_Oldenburg_VNF_13082015_85x85_15er_pygcms.0_or.csv	425	14	cellulose,plant fibres	5961.38	3.12828	195.452	62.4791	279644	4.33449e-07		1
426	E:/Veroeffentlichungen/Paperinpreparation/PyvsFTIR/pygcms/WWTP_Oldenburg_VNF_13082015_85x85_15er_pygcms.0_or.csv	426	14	cellulose,plant fibres	5961.38	1.8624	121.33	65.1472	188737	2.92542e-07		1
427	E:/Veroeffentlichungen/Paperinpreparation/PyvsFTIR/pygcms/WWTP_Oldenburg_VNF_13082015_85x85_15er_pygcms.0_or.csv	427	14	cellulose,plant fibres	5961.38	1.35041	110.3	81.6791	269708	4.18048e-07		1
428	E:/Veroeffentlichungen/Paperinpreparation/PyvsFTIR/pygcms/WWTP_Oldenburg_VNF_13082015_85x85_15er_pygcms.0_or.csv	428	14	cellulose,plant fibres	5961.38	1.64561	104.64	63.5871	155071	2.4036e-07		1
429	E:/Veroeffentlichungen/Paperinpreparation/PyvsFTIR/pygcms/WWTP_Oldenburg_VNF_13082015_85x85_15er_pygcms.0_or.csv	429	14	cellulose,plant fibres	5961.38	1.94422	115.157	59.2302	148071	2.29511e-07		1
430	E:/Veroeffentlichungen/Paperinpreparation/PyvsFTIR/pygcms/WWTP_Oldenburg_VNF_13082015_85x85_15er_pygcms.0_or.csv	430	14	cellulose,plant fibres	5961.38	1.30246	90.9557	69.834	162577	2.51995e-07		1
431	E:/Veroeffentlichungen/Paperinpreparation/PyvsFTIR/pygcms/WWTP_Oldenburg_VNF_13082015_85x85_15er_pygcms.0_or.csv	431	14	cellulose,plant fibres	5961.38	1.97778	125.761	63.5872	186373	2.88879e-07		1
432	E:/Veroeffentlichungen/Paperinpreparation/PyvsFTIR/pygcms/WWTP_Oldenburg_VNF_13082015_85x85_15er_pygcms.0_or.csv	432	14	cellulose,plant fibres	5961.38	2.27019	174.4	76.8216	377233	5.8471e-07		1
433	E:/Veroeffentlichungen/Paperinpreparation/PyvsFTIR/pygcms/WWTP_Oldenburg_VNF_13082015_85x85_15er_pygcms.0_or.csv	433	14	cellulose,plant fibres	5839.72	2.15512	134.186	62.2638	190667	2.95533e-07		1
434	E:/Veroeffentlichungen/Paperinpreparation/PyvsFTIR/pygcms/WWTP_Oldenburg_VNF_13082015_85x85_15er_pygcms.0_or.csv	434	14	cellulose,plant fibres	5839.72	2.30584	138.206	59.9372	181976	2.82063e-07		1
435	E:/Veroeffentlichungen/Paperinpreparation/PyvsFTIR/pygcms/WWTP_Oldenburg_VNF_13082015_85x85_15er_pygcms.0_or.csv	435	14	cellulose,plant fibres	5839.72	1.97668	165.817	83.8867	427674	6.62894e-07		1
436	E:/Veroeffentlichungen/Paperinpreparation/PyvsFTIR/pygcms/WWTP_Oldenburg_VNF_13082015_85x85_15er_pygcms.0_or.csv	436	14	cellulose,plant fibres	5839.72	1.36889	94.8836	69.3144	167084	2.5898e-07		1
437	E:/Veroeffentlichungen/Paperinpreparation/PyvsFTIR/pygcms/WWTP_Oldenburg_VNF_13082015_85x85_15er_pygcms.0_or.csv	437	14	cellulose,plant fibres	5839.72	1.81365	138.206	76.2032	294149	4.55931e-07		1
438	E:/Veroeffentlichungen/Paperinpreparation/PyvsFTIR/pygcms/WWTP_Oldenburg_VNF_13082015_85x85_15er_pygcms.0_or.csv	438	14	cellulose,plant fibres	5718.06	2.01788	123.319	61.1132	168809	2.61655e-07		1
439	E:/Veroeffentlichungen/Paperinpreparation/PyvsFTIR/pygcms/WWTP_Oldenburg_VNF_13082015_85x85_15er_pygcms.0_or.csv	439	14	cellulose,plant fibres	5718.06	5.89852	242.911	41.1816	150991	2.34036e-07		1
440	E:/Veroeffentlichungen/Paperinpreparation/PyvsFTIR/pygcms/WWTP_Oldenburg_VNF_13082015_85x85_15er_pygcms.0_or.csv	440	14	cellulose,plant fibres	5718.06	1.64081	110.3	67.2229	182686	2.83164e-07		1
441	E:/Veroeffentlichungen/Paperinpreparation/PyvsFTIR/pygcms/WWTP_Oldenburg_VNF_13082015_85x85_15er_pygcms.0_or.csv	441	14	cellulose,plant fibres	5718.06	5.62794	227.122	40.3561	135573	2.10138e-07		1
442	E:/Veroeffentlichungen/Paperinpreparation/PyvsFTIR/pygcms/WWTP_Oldenburg_VNF_13082015_85x85_15er_pygcms.0_or.csv	442	14	cellulose,plant fibres	5718.06	1.68352	123.319	73.2508	242522	3.75909e-07		1
443	E:/Veroeffentlichungen/Paperinpreparation/PyvsFTIR/pygcms/WWTP_Oldenburg_VNF_13082015_85x85_15er_pygcms.0_or.csv	443	14	cellulose,plant fibres	5718.06	6.41448	273.09	42.574	181423	2.81205e-07		1
444	E:/Veroeffentlichungen/Paperinpreparation/PyvsFTIR/pygcms/WWTP_Oldenburg_VNF_13082015_85x85_15er_pygcms.0_or.csv	444	14	cellulose,plant fibres	5718.06	1.97734	118.797	60.0791	157162	2.43601e-07		1
445	E:/Veroeffentlichungen/Paperinpreparation/PyvsFTIR/pygcms/WWTP_Oldenburg_VNF_13082015_85x85_15er_pygcms.0_or.csv	445	14	cellulose,plant fibres	5718.06	2.13422	128.631	60.2706	171259	2.65451e-07		1
446	E:/Veroeffentlichungen/Paperinpreparation/PyvsFTIR/pygcms/WWTP_Oldenburg_VNF_13082015_85x85_15er_pygcms.0_or.csv	446	14	cellulose,plant fibres	5718.06	1.44423	125.761	87.0782	349513	5.41745e-07		1
447	E:/Veroeffentlichungen/Paperinpreparation/PyvsFTIR/pygcms/WWTP_Oldenburg_VNF_13082015_85x85_15er_pygcms.0_or.csv	447	14	cellulose,plant fibres	5596.4	1.68992	132.819	78.5949	300708	4.66097e-07		1
448	E:/Veroeffentlichungen/Paperinpreparation/PyvsFTIR/pygcms/WWTP_Oldenburg_VNF_13082015_85x85_15er_pygcms.0_or.csv	448	14	cellulose,plant fibres	5596.4	2.36812	119.308	50.3808	110993	1.72039e-07		1
449	E:/Veroeffentlichungen/Paperinpreparation/PyvsFTIR/pygcms/WWTP_Oldenburg_VNF_13082015_85x85_15er_pygcms.0_or.csv	449	14	cellulose,plant fibres	5596.4	7.9612	250.067	31.4108	90429.7	1.40166e-07		1
450	E:/Veroeffentlichungen/Paperinpreparation/PyvsFTIR/pygcms/WWTP_Oldenburg_VNF_13082015_85x85_15er_pygcms.0_or.csv	450	14	cellulose,plant fibres	5596.4	4.24606	165.45	38.9655	92071.4	1.42711e-07		1
451	E:/Veroeffentlichungen/Paperinpreparation/PyvsFTIR/pygcms/WWTP_Oldenburg_VNF_13082015_85x85_15er_pygcms.0_or.csv	451	14	cellulose,plant fibres	5596.4	2.84437	155.988	54.8408	171947	2.66518e-07		1
452	E:/Veroeffentlichungen/Paperinpreparation/PyvsFTIR/pygcms/WWTP_Oldenburg_VNF_13082015_85x85_15er_pygcms.0_or.csv	452	14	cellulose,plant fibres	5596.4	4.06318	197.311	48.5607	170536	2.64331e-07		1
453	E:/Veroeffentlichungen/Paperinpreparation/PyvsFTIR/pygcms/WWTP_Oldenburg_VNF_13082015_85x85_15er_pygcms.0_or.csv	453	14	cellulose,plant fibres	5596.4	1.29164	101.692	78.7308	231031	3.58099e-07		1
454	E:/Veroeffentlichungen/Paperinpreparation/PyvsFTIR/pygcms/WWTP_Oldenburg_VNF_13082015_85x85_15er_pygcms.0_or.csv	454	14	cellulose,plant fibres	5596.4	4.53719	197.311	43.4874	136765	2.11986e-07		1
455	E:/Veroeffentlichungen/Paperinpreparation/PyvsFTIR/pygcms/WWTP_Oldenburg_VNF_13082015_85x85_15er_pygcms.0_or.csv	455	14	cellulose,plant fibres	5596.4	2.11668	113.561	53.6505	119804	1.85697e-07		1
456	E:/Veroeffentlichungen/Paperinpreparation/PyvsFTIR/pygcms/WWTP_Oldenburg_VNF_13082015_85x85_15er_pygcms.0_or.csv	456	14	cellulose,plant fibres	5596.4	1.37658	94.2404	68.4596	161883	2.50919e-07		1
457	E:/Veroeffentlichungen/Paperinpreparation/PyvsFTIR/pygcms/WWTP_Oldenburg_VNF_13082015_85x85_15er_pygcms.0_or.csv	457	14	cellulose,plant fibres	5596.4	2.87031	163.973	57.1271	196134	3.04008e-07		1
458	E:/Veroeffentlichungen/Paperinpreparation/PyvsFTIR/pygcms/WWTP_Oldenburg_VNF_13082015_85x85_15er_pygcms.0_or.csv	458	14	cellulose,plant fibres	5596.4	2.89073	179.555	62.1142	253909	3.93558e-07		1
459	E:/Veroeffentlichungen/Paperinpreparation/PyvsFTIR/pygcms/WWTP_Oldenburg_VNF_13082015_85x85_15er_pygcms.0_or.csv	459	14	cellulose,plant fibres	5596.4	5.30617	218.383	41.1564	135578	2.10146e-07		1
460	E:/Veroeffentlichungen/Paperinpreparation/PyvsFTIR/pygcms/WWTP_Oldenburg_VNF_13082015_85x85_15er_pygcms.0_or.csv	460	14	cellulose,plant fibres	5474.74	2.51498	163.973	65.1984	255471	3.9598e-07		1
461	E:/Veroeffentlichungen/Paperinpreparation/PyvsFTIR/pygcms/WWTP_Oldenburg_VNF_13082015_85x85_15er_pygcms.0_or.csv	461	14	cellulose,plant fibres	5474.74	7.90397	242.911	30.7327	84090.2	1.3034e-07		1
462	E:/Veroeffentlichungen/Paperinpreparation/PyvsFTIR/pygcms/WWTP_Oldenburg_VNF_13082015_85x85_15er_pygcms.0_or.csv	462	14	cellulose,plant fibres	5474.74	1.92742	138.206	71.7051	260449	4.03695e-07		1
463	E:/Veroeffentlichungen/Paperinpreparation/PyvsFTIR/pygcms/WWTP_Oldenburg_VNF_13082015_85x85_15er_pygcms.0_or.csv	463	14	cellulose,plant fibres	5474.74	1.87865	123.319	65.6426	194759	3.01877e-07		1
464	E:/Veroeffentlichungen/Paperinpreparation/PyvsFTIR/pygcms/WWTP_Oldenburg_VNF_13082015_85x85_15er_pygcms.0_or.csv	464	14	cellulose,plant fibres	5474.74	1.41727	115.157	81.2525	278650	4.31907e-07		1
465	E:/Veroeffentlichungen/Paperinpreparation/PyvsFTIR/pygcms/WWTP_Oldenburg_VNF_13082015_85x85_15er_pygcms.0_or.csv	465	14	cellulose,plant fibres	5474.74	2.48479	165.817	66.733	270650	4.19507e-07		1
466	E:/Veroeffentlichungen/Paperinpreparation/PyvsFTIR/pygcms/WWTP_Oldenburg_VNF_13082015_85x85_15er_pygcms.0_or.csv	466	14	cellulose,plant fibres	5353.08	1.53433	117.251	76.4181	250960	3.88988e-07		1
467	E:/Veroeffentlichungen/Paperinpreparation/PyvsFTIR/pygcms/WWTP_Oldenburg_VNF_13082015_85x85_15er_pygcms.0_or.csv	467	14	cellulose,plant fibres	5353.08	2.71985	165.817	60.9656	225890	3.50129e-07		1
468	E:/Veroeffentlichungen/Paperinpreparation/PyvsFTIR/pygcms/WWTP_Oldenburg_VNF_13082015_85x85_15er_pygcms.0_or.csv	468	14	cellulose,plant fibres	5353.08	1.94556	104.64	53.7839	110942	1.71961e-07		1
469	E:/Veroeffentlichungen/Paperinpreparation/PyvsFTIR/pygcms/WWTP_Oldenburg_VNF_13082015_85x85_15er_pygcms.0_or.csv	469	14	cellulose,plant fibres	5353.08	1.77423	113.561	64.0056	170515	2.64297e-07		1
470	E:/Veroeffentlichungen/Paperinpreparation/PyvsFTIR/pygcms/WWTP_Oldenburg_VNF_13082015_85x85_15er_pygcms.0_or.csv	470	14	cellulose,plant fibres	5353.08	2.13303	110.3	51.7105	108101	1.67556e-07		1
471	E:/Veroeffentlichungen/Paperinpreparation/PyvsFTIR/pygcms/WWTP_Oldenburg_VNF_13082015_85x85_15er_pygcms.0_or.csv	471	14	cellulose,plant fibres	5353.08	5.98463	213.025	35.5953	98926.5	1.53336e-07		1
472	E:/Veroeffentlichungen/Paperinpreparation/PyvsFTIR/pygcms/WWTP_Oldenburg_VNF_13082015_85x85_15er_pygcms.0_or.csv	472	14	cellulose,plant fibres	5353.08	1.75287	128.631	73.3831	253883	3.93519e-07		1
473	E:/Veroeffentlichungen/Paperinpreparation/PyvsFTIR/pygcms/WWTP_Oldenburg_VNF_13082015_85x85_15er_pygcms.0_or.csv	473	14	cellulose,plant fibres	5353.08	2.32017	132.36	57.0476	157880	2.44714e-07		1
474	E:/Veroeffentlichungen/Paperinpreparation/PyvsFTIR/pygcms/WWTP_Oldenburg_VNF_13082015_85x85_15er_pygcms.0_or.csv	474	14	cellulose,plant fibres	5353.08	4.95328	188.803	38.1168	100540	1.55837e-07		1
475	E:/Veroeffentlichungen/Paperinpreparation/PyvsFTIR/pygcms/WWTP_Oldenburg_VNF_13082015_85x85_15er_pygcms.0_or.csv	475	14	cellulose,plant fibres	5231.42	2.60677	136.434	52.3382	136979	2.12318e-07		1
476	E:/Veroeffentlichungen/Paperinpreparation/PyvsFTIR/pygcms/WWTP_Oldenburg_VNF_13082015_85x85_15er_pygcms.0_or.csv	476	14	cellulose,plant fibres	5231.42	3.66482	179.555	48.9943	157974	2.4486e-07		1
477	E:/Veroeffentlichungen/Paperinpreparation/PyvsFTIR/pygcms/WWTP_Oldenburg_VNF_13082015_85x85_15er_pygcms.0_or.csv	477	14	cellulose,plant fibres	5231.42	4.67926	168.004	35.9039	79378	1.23036e-07		1
478	E:/Veroeffentlichungen/Paperinpreparation/PyvsFTIR/pygcms/WWTP_Oldenburg_VNF_13082015_85x85_15er_pygcms.0_or.csv	478	14	cellulose,plant fibres	5231.42	3.40911	153.234	44.9484	113469	1.75877e-07		1
479	E:/Veroeffentlichungen/Paperinpreparation/PyvsFTIR/pygcms/WWTP_Oldenburg_VNF_13082015_85x85_15er_pygcms.0_or.csv	479	14	cellulose,plant fibres	5231.42	1.31257	117.251	89.329	342922	5.3153e-07		1
480	E:/Veroeffentlichungen/Paperinpreparation/PyvsFTIR/pygcms/WWTP_Oldenburg_VNF_13082015_85x85_15er_pygcms.0_or.csv	480	14	cellulose,plant fibres	5231.42	1.97911	108.633	54.8897	119961	1.85939e-07		1
481	E:/Veroeffentlichungen/Paperinpreparation/PyvsFTIR/pygcms/WWTP_Oldenburg_VNF_13082015_85x85_15er_pygcms.0_or.csv	481	14	cellulose,plant fibres	5231.42	1.62335	110.85	68.2849	189444	2.93639e-07		1
482	E:/Veroeffentlichungen/Paperinpreparation/PyvsFTIR/pygcms/WWTP_Oldenburg_VNF_13082015_85x85_15er_pygcms.0_or.csv	482	14	cellulose,plant fibres	5231.42	2.06674	156.766	75.8517	330581	5.12401e-07		1
483	E:/Veroeffentlichungen/Paperinpreparation/PyvsFTIR/pygcms/WWTP_Oldenburg_VNF_13082015_85x85_15er_pygcms.0_or.csv	483	14	cellulose,plant fibres	5231.42	2.29381	119.308	52.0129	118301	1.83366e-07		1
484	E:/Veroeffentlichungen/Paperinpreparation/PyvsFTIR/pygcms/WWTP_Oldenburg_VNF_13082015_85x85_15er_pygcms.0_or.csv	484	14	cellulose,plant fibres	5231.42	2.20165	133.276	60.5346	179001	2.77452e-07		1
485	E:/Veroeffentlichungen/Paperinpreparation/PyvsFTIR/pygcms/WWTP_Oldenburg_VNF_13082015_85x85_15er_pygcms.0_or.csv	485	14	cellulose,plant fibres	5231.42	2.44365	148.393	60.7261	200569	3.10881e-07		1
486	E:/Veroeffentlichungen/Paperinpreparation/PyvsFTIR/pygcms/WWTP_Oldenburg_VNF_13082015_85x85_15er_pygcms.0_or.csv	486	14	cellulose,plant fibres	5231.42	1.6678	123.319	73.9414	247117	3.83031e-07		1
487	E:/Veroeffentlichungen/Paperinpreparation/PyvsFTIR/pygcms/WWTP_Oldenburg_VNF_13082015_85x85_15er_pygcms.0_or.csv	487	14	cellulose,plant fibres	5231.42	3.67295	198.846	54.138	213608	3.31092e-07		1
488	E:/Veroeffentlichungen/Paperinpreparation/PyvsFTIR/pygcms/WWTP_Oldenburg_VNF_13082015_85x85_15er_pygcms.0_or.csv	488	14	cellulose,plant fibres	5109.76	1.09502	84.002	76.7128	181185	2.80837e-07		1
489	E:/Veroeffentlichungen/Paperinpreparation/PyvsFTIR/pygcms/WWTP_Oldenburg_VNF_13082015_85x85_15er_pygcms.0_or.csv	489	14	cellulose,plant fibres	5109.76	1.52571	90.9557	59.6155	118480	1.83644e-07		1
490	E:/Veroeffentlichungen/Paperinpreparation/PyvsFTIR/pygcms/WWTP_Oldenburg_VNF_13082015_85x85_15er_pygcms.0_or.csv	490	14	cellulose,plant fibres	5109.76	2.07892	133.276	64.1081	200759	3.11176e-07		1
491	E:/Veroeffentlichungen/Paperinpreparation/PyvsFTIR/pygcms/WWTP_Oldenburg_VNF_13082015_85x85_15er_pygcms.0_or.csv	491	14	cellulose,plant fibres	5109.76	2.37163	134.186	56.5795	157442	2.44035e-07		1
492	E:/Veroeffentlichungen/Paperinpreparation/PyvsFTIR/pygcms/WWTP_Oldenburg_VNF_13082015_85x85_15er_pygcms.0_or.csv	492	14	cellulose,plant fibres	5109.76	2.39423	155.988	65.1515	242681	3.76156e-07		1
493	E:/Veroeffentlichungen/Paperinpreparation/PyvsFTIR/pygcms/WWTP_Oldenburg_VNF_13082015_85x85_15er_pygcms.0_or.csv	493	14	cellulose,plant fibres	5109.76	1.90314	113.561	59.6702	148197	2.29706e-07		1
494	E:/Veroeffentlichungen/Paperinpreparation/PyvsFTIR/pygcms/WWTP_Oldenburg_VNF_13082015_85x85_15er_pygcms.0_or.csv	494	14	cellulose,plant fibres	5109.76	1.87985	125.761	66.8996	206296	3.19759e-07		1
495	E:/Veroeffentlichungen/Paperinpreparation/PyvsFTIR/pygcms/WWTP_Oldenburg_VNF_13082015_85x85_15er_pygcms.0_or.csv	495	14	cellulose,plant fibres	4988.1	1.48163	113.561	76.646	244514	3.78997e-07		1
496	E:/Veroeffentlichungen/Paperinpreparation/PyvsFTIR/pygcms/WWTP_Oldenburg_VNF_13082015_85x85_15er_pygcms.0_or.csv	496	14	cellulose,plant fibres	4988.1	2.40206	174.4	72.6043	336951	5.22274e-07		1
497	E:/Veroeffentlichungen/Paperinpreparation/PyvsFTIR/pygcms/WWTP_Oldenburg_VNF_13082015_85x85_15er_pygcms.0_or.csv	497	14	cellulose,plant fibres	4988.1	1.37341	88.9267	64.7487	136644	2.11798e-07		1
498	E:/Veroeffentlichungen/Paperinpreparation/PyvsFTIR/pygcms/WWTP_Oldenburg_VNF_13082015_85x85_15er_pygcms.0_or.csv	498	14	cellulose,plant fibres	4988.1	10.3789	260.317	25.0814	60020.9	9.30323e-08		1
499	E:/Veroeffentlichungen/Paperinpreparation/PyvsFTIR/pygcms/WWTP_Oldenburg_VNF_13082015_85x85_15er_pygcms.0_or.csv	499	14	cellulose,plant fibres	4988.1	1.34404	98.6553	73.4019	194819	3.0197e-07		1
500	E:/Veroeffentlichungen/Paperinpreparation/PyvsFTIR/pygcms/WWTP_Oldenburg_VNF_13082015_85x85_15er_pygcms.0_or.csv	500	14	cellulose,plant fibres	4988.1	1.37083	104.64	76.3334	223472	3.46381e-07		1
501	E:/Veroeffentlichungen/Paperinpreparation/PyvsFTIR/pygcms/WWTP_Oldenburg_VNF_13082015_85x85_15er_pygcms.0_or.csv	501	14	cellulose,plant fibres	4988.1	3.83507	153.234	39.9559	89662.7	1.38977e-07		1
502	E:/Veroeffentlichungen/Paperinpreparation/PyvsFTIR/pygcms/WWTP_Oldenburg_VNF_13082015_85x85_15er_pygcms.0_or.csv	502	14	cellulose,plant fibres	4988.1	2.07736	104.64	50.3714	97311	1.50832e-07		1
503	E:/Veroeffentlichungen/Paperinpreparation/PyvsFTIR/pygcms/WWTP_Oldenburg_VNF_13082015_85x85_15er_pygcms.0_or.csv	503	14	cellulose,plant fibres	4988.1	2.19851	119.308	54.2675	128779	1.99607e-07		1
504	E:/Veroeffentlichungen/Paperinpreparation/PyvsFTIR/pygcms/WWTP_Oldenburg_VNF_13082015_85x85_15er_pygcms.0_or.csv	504	14	cellulose,plant fibres	4988.1	1.42395	112.484	78.9945	257266	3.98763e-07		1
505	E:/Veroeffentlichungen/Paperinpreparation/PyvsFTIR/pygcms/WWTP_Oldenburg_VNF_13082015_85x85_15er_pygcms.0_or.csv	505	14	cellulose,plant fibres	4866.44	1.13105	80.2996	70.9956	148345	2.29935e-07		1
506	E:/Veroeffentlichungen/Paperinpreparation/PyvsFTIR/pygcms/WWTP_Oldenburg_VNF_13082015_85x85_15er_pygcms.0_or.csv	506	14	cellulose,plant fibres	4866.44	1.76643	145.077	82.1301	358674	5.55944e-07		1
507	E:/Veroeffentlichungen/Paperinpreparation/PyvsFTIR/pygcms/WWTP_Oldenburg_VNF_13082015_85x85_15er_pygcms.0_or.csv	507	14	cellulose,plant fibres	4866.44	2.15859	162.856	75.4455	339756	5.26622e-07		1
508	E:/Veroeffentlichungen/Paperinpreparation/PyvsFTIR/pygcms/WWTP_Oldenburg_VNF_13082015_85x85_15er_pygcms.0_or.csv	508	14	cellulose,plant fibres	4866.44	2.72812	128.631	47.15	104811	1.62456e-07		1
509	E:/Veroeffentlichungen/Paperinpreparation/PyvsFTIR/pygcms/WWTP_Oldenburg_VNF_13082015_85x85_15er_pygcms.0_or.csv	509	14	cellulose,plant fibres	4866.44	7.48007	275.75	36.8646	137351	2.12894e-07		1
510	E:/Veroeffentlichungen/Paperinpreparation/PyvsFTIR/pygcms/WWTP_Oldenburg_VNF_13082015_85x85_15er_pygcms.0_or.csv	510	14	cellulose,plant fibres	4866.44	1.35384	98.6553	72.8708	192010	2.97616e-07		1
511	E:/Veroeffentlichungen/Paperinpreparation/PyvsFTIR/pygcms/WWTP_Oldenburg_VNF_13082015_85x85_15er_pygcms.0_or.csv	511	14	cellulose,plant fibres	4866.44	4.71631	159.077	33.7291	66330.6	1.02812e-07		1
512	E:/Veroeffentlichungen/Paperinpreparation/PyvsFTIR/pygcms/WWTP_Oldenburg_VNF_13082015_85x85_15er_pygcms.0_or.csv	512	14	cellulose,plant fibres	4866.44	2.96383	134.638	45.4271	101835	1.57844e-07		1
513	E:/Veroeffentlichungen/Paperinpreparation/PyvsFTIR/pygcms/WWTP_Oldenburg_VNF_13082015_85x85_15er_pygcms.0_or.csv	513	14	cellulose,plant fibres	4866.44	3.59566	150.024	41.7237	95724.8	1.48373e-07		1
514	E:/Veroeffentlichungen/Paperinpreparation/PyvsFTIR/pygcms/WWTP_Oldenburg_VNF_13082015_85x85_15er_pygcms.0_or.csv	514	14	cellulose,plant fibres	4744.78	1.48218	88.9267	59.9971	117325	1.81853e-07		1
515	E:/Veroeffentlichungen/Paperinpreparation/PyvsFTIR/pygcms/WWTP_Oldenburg_VNF_13082015_85x85_15er_pygcms.0_or.csv	515	14	cellulose,plant fibres	4744.78	1.31686	94.8836	72.0527	180546	2.79847e-07		1
516	E:/Veroeffentlichungen/Paperinpreparation/PyvsFTIR/pygcms/WWTP_Oldenburg_VNF_13082015_85x85_15er_pygcms.0_or.csv	516	14	cellulose,plant fibres	4744.78	4.39625	168.366	38.2975	90509.1	1.40289e-07		1
517	E:/Veroeffentlichungen/Paperinpreparation/PyvsFTIR/pygcms/WWTP_Oldenburg_VNF_13082015_85x85_15er_pygcms.0_or.csv	517	14	cellulose,plant fibres	4744.78	3.47201	150.024	43.2097	102664	1.5913e-07		1
518	E:/Veroeffentlichungen/Paperinpreparation/PyvsFTIR/pygcms/WWTP_Oldenburg_VNF_13082015_85x85_15er_pygcms.0_or.csv	518	14	cellulose,plant fibres	4744.78	1.89282	115.157	60.8386	156222	2.42145e-07		1
519	E:/Veroeffentlichungen/Paperinpreparation/PyvsFTIR/pygcms/WWTP_Oldenburg_VNF_13082015_85x85_15er_pygcms.0_or.csv	519	14	cellulose,plant fibres	4744.78	4.20598	136.434	32.438	52616.9	8.15562e-08		1
520	E:/Veroeffentlichungen/Paperinpreparation/PyvsFTIR/pygcms/WWTP_Oldenburg_VNF_13082015_85x85_15er_pygcms.0_or.csv	520	14	cellulose,plant fibres	4744.78	2.34003	141.253	60.3636	188645	2.92399e-07		1
521	E:/Veroeffentlichungen/Paperinpreparation/PyvsFTIR/pygcms/WWTP_Oldenburg_VNF_13082015_85x85_15er_pygcms.0_or.csv	521	14	cellulose,plant fibres	4744.78	3.43611	143.39	41.7303	91520.4	1.41857e-07		1
522	E:/Veroeffentlichungen/Paperinpreparation/PyvsFTIR/pygcms/WWTP_Oldenburg_VNF_13082015_85x85_15er_pygcms.0_or.csv	522	14	cellulose,plant fibres	4744.78	3.17867	140.389	44.166	100370	1.55574e-07		1
523	E:/Veroeffentlichungen/Paperinpreparation/PyvsFTIR/pygcms/WWTP_Oldenburg_VNF_13082015_85x85_15er_pygcms.0_or.csv	523	14	cellulose,plant fibres	4623.11	1.29307	110.3	85.3008	294156	4.55942e-07		1
524	E:/Veroeffentlichungen/Paperinpreparation/PyvsFTIR/pygcms/WWTP_Oldenburg_VNF_13082015_85x85_15er_pygcms.0_or.csv	524	14	cellulose,plant fibres	4623.11	5.56995	187.834	33.7228	78292.1	1.21353e-07		1
525	E:/Veroeffentlichungen/Paperinpreparation/PyvsFTIR/pygcms/WWTP_Oldenburg_VNF_13082015_85x85_15er_pygcms.0_or.csv	525	14	cellulose,plant fibres	4623.11	1.86705	99.8809	53.4965	104768	1.62391e-07		1
526	E:/Veroeffentlichungen/Paperinpreparation/PyvsFTIR/pygcms/WWTP_Oldenburg_VNF_13082015_85x85_15er_pygcms.0_or.csv	526	14	cellulose,plant fibres	4623.11	2.73973	121.83	44.468	88297.2	1.36861e-07		1
527	E:/Veroeffentlichungen/Paperinpreparation/PyvsFTIR/pygcms/WWTP_Oldenburg_VNF_13082015_85x85_15er_pygcms.0_or.csv	527	14	cellulose,plant fibres	4623.11	1.36591	88.9267	65.1045	138150	2.14132e-07		1
528	E:/Veroeffentlichungen/Paperinpreparation/PyvsFTIR/pygcms/WWTP_Oldenburg_VNF_13082015_85x85_15er_pygcms.0_or.csv	528	14	cellulose,plant fibres	4623.11	1.50216	147.983	98.5137	526383	8.15893e-07		1
529	E:/Veroeffentlichungen/Paperinpreparation/PyvsFTIR/pygcms/WWTP_Oldenburg_VNF_13082015_85x85_15er_pygcms.0_or.csv	529	14	cellulose,plant fibres	4623.11	3.24816	128.631	39.6011	73936.1	1.14601e-07		1
530	E:/Veroeffentlichungen/Paperinpreparation/PyvsFTIR/pygcms/WWTP_Oldenburg_VNF_13082015_85x85_15er_pygcms.0_or.csv	530	14	cellulose,plant fibres	4623.11	2.75744	134.638	48.8274	117650	1.82357e-07		1
531	E:/Veroeffentlichungen/Paperinpreparation/PyvsFTIR/pygcms/WWTP_Oldenburg_VNF_13082015_85x85_15er_pygcms.0_or.csv	531	14	cellulose,plant fibres	4623.11	3.71006	153.234	41.3022	95807	1.48501e-07		1
532	E:/Veroeffentlichungen/Paperinpreparation/PyvsFTIR/pygcms/WWTP_Oldenburg_VNF_13082015_85x85_15er_pygcms.0_or.csv	532	14	cellulose,plant fibres	4623.11	1.40406	93.5927	66.6587	152424	2.36257e-07		1
533	E:/Veroeffentlichungen/Paperinpreparation/PyvsFTIR/pygcms/WWTP_Oldenburg_VNF_13082015_85x85_15er_pygcms.0_or.csv	533	14	cellulose,plant fibres	4623.11	1.45642	129.103	88.6441	371819	5.7632e-07		1
534	E:/Veroeffentlichungen/Paperinpreparation/PyvsFTIR/pygcms/WWTP_Oldenburg_VNF_13082015_85x85_15er_pygcms.0_or.csv	534	14	cellulose,plant fibres	4623.11	1.90443	129.103	67.7908	217457	3.37059e-07		1
535	E:/Veroeffentlichungen/Paperinpreparation/PyvsFTIR/pygcms/WWTP_Oldenburg_VNF_13082015_85x85_15er_pygcms.0_or.csv	535	14	cellulose,plant fibres	4623.11	1.10166	101.692	92.3078	317584	4.92255e-07		1
536	E:/Veroeffentlichungen/Paperinpreparation/PyvsFTIR/pygcms/WWTP_Oldenburg_VNF_13082015_85x85_15er_pygcms.0_or.csv	536	14	cellulose,plant fibres	4623.11	2.60246	108.633	41.7425	69376.8	1.07534e-07		1
537	E:/Veroeffentlichungen/Paperinpreparation/PyvsFTIR/pygcms/WWTP_Oldenburg_VNF_13082015_85x85_15er_pygcms.0_or.csv	537	14	cellulose,plant fibres	4623.11	6.82132	196.384	28.7897	59658.9	9.24713e-08		1
538	E:/Veroeffentlichungen/Paperinpreparation/PyvsFTIR/pygcms/WWTP_Oldenburg_VNF_13082015_85x85_15er_pygcms.0_or.csv	538	14	cellulose,plant fibres	4501.45	1.23125	98.6553	80.1259	232147	3.59828e-07		1
539	E:/Veroeffentlichungen/Paperinpreparation/PyvsFTIR/pygcms/WWTP_Oldenburg_VNF_13082015_85x85_15er_pygcms.0_or.csv	539	14	cellulose,plant fibres	4501.45	3.51234	153.234	43.6272	106897	1.6569e-07		1
540	E:/Veroeffentlichungen/Paperinpreparation/PyvsFTIR/pygcms/WWTP_Oldenburg_VNF_13082015_85x85_15er_pygcms.0_or.csv	540	14	cellulose,plant fibres	4501.45	1.46481	113.561	77.5259	250160	3.87748e-07		1
541	E:/Veroeffentlichungen/Paperinpreparation/PyvsFTIR/pygcms/WWTP_Oldenburg_VNF_13082015_85x85_15er_pygcms.0_or.csv	541	14	cellulose,plant fibres	4501.45	1.20005	80.2996	66.9136	131777	2.04254e-07		1
542	E:/Veroeffentlichungen/Paperinpreparation/PyvsFTIR/pygcms/WWTP_Oldenburg_VNF_13082015_85x85_15er_pygcms.0_or.csv	542	14	cellulose,plant fibres	4501.45	1.93712	110.85	57.2243	133043	2.06217e-07		1
543	E:/Veroeffentlichungen/Paperinpreparation/PyvsFTIR/pygcms/WWTP_Oldenburg_VNF_13082015_85x85_15er_pygcms.0_or.csv	543	14	cellulose,plant fibres	4501.45	2.48394	132.819	53.4711	139185	2.15737e-07		1
544	E:/Veroeffentlichungen/Paperinpreparation/PyvsFTIR/pygcms/WWTP_Oldenburg_VNF_13082015_85x85_15er_pygcms.0_or.csv	544	14	cellulose,plant fibres	4501.45	1.3745	93.5927	68.0924	159051	2.46528e-07		1
545	E:/Veroeffentlichungen/Paperinpreparation/PyvsFTIR/pygcms/WWTP_Oldenburg_VNF_13082015_85x85_15er_pygcms.0_or.csv	545	14	cellulose,plant fibres	4501.45	2.78572	125.761	45.1451	93943.1	1.45612e-07		1
546	E:/Veroeffentlichungen/Paperinpreparation/PyvsFTIR/pygcms/WWTP_Oldenburg_VNF_13082015_85x85_15er_pygcms.0_or.csv	546	14	cellulose,plant fibres	4501.45	5.09192	202.784	39.8247	117879	1.82712e-07		1
547	E:/Veroeffentlichungen/Paperinpreparation/PyvsFTIR/pygcms/WWTP_Oldenburg_VNF_13082015_85x85_15er_pygcms.0_or.csv	547	14	cellulose,plant fibres	4501.45	2.04644	118.797	58.0503	146727	2.27427e-07		1
548	E:/Veroeffentlichungen/Paperinpreparation/PyvsFTIR/pygcms/WWTP_Oldenburg_VNF_13082015_85x85_15er_pygcms.0_or.csv	548	14	cellulose,plant fibres	4501.45	9.41564	216.705	23.0154	42073.1	6.52133e-08		1
549	E:/Veroeffentlichungen/Paperinpreparation/PyvsFTIR/pygcms/WWTP_Oldenburg_VNF_13082015_85x85_15er_pygcms.0_or.csv	549	14	cellulose,plant fibres	4501.45	1.84743	108.633	58.8021	137671	2.13391e-07		1
550	E:/Veroeffentlichungen/Paperinpreparation/PyvsFTIR/pygcms/WWTP_Oldenburg_VNF_13082015_85x85_15er_pygcms.0_or.csv	550	14	cellulose,plant fibres	4379.79	1.36672	88.9267	65.066	137986	2.13879e-07		1
551	E:/Veroeffentlichungen/Paperinpreparation/PyvsFTIR/pygcms/WWTP_Oldenburg_VNF_13082015_85x85_15er_pygcms.0_or.csv	551	14	cellulose,plant fibres	4379.79	2.40092	104.64	43.5832	72850.4	1.12918e-07		1
552	E:/Veroeffentlichungen/Paperinpreparation/PyvsFTIR/pygcms/WWTP_Oldenburg_VNF_13082015_85x85_15er_pygcms.0_or.csv	552	14	cellulose,plant fibres	4379.79	1.99893	94.8836	47.4672	78356.6	1.21453e-07		1
553	E:/Veroeffentlichungen/Paperinpreparation/PyvsFTIR/pygcms/WWTP_Oldenburg_VNF_13082015_85x85_15er_pygcms.0_or.csv	553	14	cellulose,plant fibres	4379.79	1.62906	101.692	62.4236	145238	2.25119e-07		1
554	E:/Veroeffentlichungen/Paperinpreparation/PyvsFTIR/pygcms/WWTP_Oldenburg_VNF_13082015_85x85_15er_pygcms.0_or.csv	554	14	cellulose,plant fibres	4379.79	1.18025	80.2996	68.036	136235	2.11164e-07		1
555	E:/Veroeffentlichungen/Paperinpreparation/PyvsFTIR/pygcms/WWTP_Oldenburg_VNF_13082015_85x85_15er_pygcms.0_or.csv	555	14	cellulose,plant fibres	4379.79	3.34156	180.905	54.138	194336	3.0122e-07		1
556	E:/Veroeffentlichungen/Paperinpreparation/PyvsFTIR/pygcms/WWTP_Oldenburg_VNF_13082015_85x85_15er_pygcms.0_or.csv	556	14	cellulose,plant fibres	4379.79	2.60418	113.561	43.6072	79148.2	1.2268e-07		1
557	E:/Veroeffentlichungen/Paperinpreparation/PyvsFTIR/pygcms/WWTP_Oldenburg_VNF_13082015_85x85_15er_pygcms.0_or.csv	557	14	cellulose,plant fibres	4379.79	1.99754	98.6553	49.3883	88199.4	1.36709e-07		1
558	E:/Veroeffentlichungen/Paperinpreparation/PyvsFTIR/pygcms/WWTP_Oldenburg_VNF_13082015_85x85_15er_pygcms.0_or.csv	558	14	cellulose,plant fibres	4379.79	5.00728	157.926	31.5392	57577.2	8.92447e-08		1
559	E:/Veroeffentlichungen/Paperinpreparation/PyvsFTIR/pygcms/WWTP_Oldenburg_VNF_13082015_85x85_15er_pygcms.0_or.csv	559	14	cellulose,plant fibres	4379.79	2.16212	104.64	48.3969	89831.5	1.39239e-07		1
560	E:/Veroeffentlichungen/Paperinpreparation/PyvsFTIR/pygcms/WWTP_Oldenburg_VNF_13082015_85x85_15er_pygcms.0_or.csv	560	14	cellulose,plant fibres	4379.79	1.65506	148.393	89.6606	437235	6.77714e-07		1
561	E:/Veroeffentlichungen/Paperinpreparation/PyvsFTIR/pygcms/WWTP_Oldenburg_VNF_13082015_85x85_15er_pygcms.0_or.csv	561	14	cellulose,plant fibres	4379.79	2.64062	147.159	55.7288	167510	2.59641e-07		1
562	E:/Veroeffentlichungen/Paperinpreparation/PyvsFTIR/pygcms/WWTP_Oldenburg_VNF_13082015_85x85_15er_pygcms.0_or.csv	562	14	cellulose,plant fibres	4379.79	6.86209	203.383	29.6386	65483	1.01499e-07		1
563	E:/Veroeffentlichungen/Paperinpreparation/PyvsFTIR/pygcms/WWTP_Oldenburg_VNF_13082015_85x85_15er_pygcms.0_or.csv	563	14	cellulose,plant fibres	4379.79	2.68463	171.587	63.9145	256909	3.98209e-07		1
564	E:/Veroeffentlichungen/Paperinpreparation/PyvsFTIR/pygcms/WWTP_Oldenburg_VNF_13082015_85x85_15er_pygcms.0_or.csv	564	14	cellulose,plant fibres	4379.79	1.78843	104.64	58.5094	131294	2.03505e-07		1
565	E:/Veroeffentlichungen/Paperinpreparation/PyvsFTIR/pygcms/WWTP_Oldenburg_VNF_13082015_85x85_15er_pygcms.0_or.csv	565	14	cellulose,plant fibres	4258.13	2.11171	104.057	49.2761	92606	1.43539e-07		1
566	E:/Veroeffentlichungen/Paperinpreparation/PyvsFTIR/pygcms/WWTP_Oldenburg_VNF_13082015_85x85_15er_pygcms.0_or.csv	566	14	cellulose,plant fibres	4258.13	1.26845	86.1471	67.9152	145637	2.25737e-07		1
567	E:/Veroeffentlichungen/Paperinpreparation/PyvsFTIR/pygcms/WWTP_Oldenburg_VNF_13082015_85x85_15er_pygcms.0_or.csv	567	14	cellulose,plant fibres	4258.13	1.51069	88.9267	58.865	112939	1.75055e-07		1
568	E:/Veroeffentlichungen/Paperinpreparation/PyvsFTIR/pygcms/WWTP_Oldenburg_VNF_13082015_85x85_15er_pygcms.0_or.csv	568	14	cellulose,plant fibres	4258.13	4.3678	143.814	32.9258	57144	8.85732e-08		1
569	E:/Veroeffentlichungen/Paperinpreparation/PyvsFTIR/pygcms/WWTP_Oldenburg_VNF_13082015_85x85_15er_pygcms.0_or.csv	569	14	cellulose,plant fibres	4258.13	1.58702	88.9267	56.0339	102337	1.58622e-07		1
570	E:/Veroeffentlichungen/Paperinpreparation/PyvsFTIR/pygcms/WWTP_Oldenburg_VNF_13082015_85x85_15er_pygcms.0_or.csv	570	14	cellulose,plant fibres	4258.13	1.78944	94.8836	53.0242	97776.8	1.51554e-07		1
571	E:/Veroeffentlichungen/Paperinpreparation/PyvsFTIR/pygcms/WWTP_Oldenburg_VNF_13082015_85x85_15er_pygcms.0_or.csv	571	14	cellulose,plant fibres	4258.13	2.25619	163.973	72.6768	317439	4.9203e-07		1
572	E:/Veroeffentlichungen/Paperinpreparation/PyvsFTIR/pygcms/WWTP_Oldenburg_VNF_13082015_85x85_15er_pygcms.0_or.csv	572	14	cellulose,plant fibres	4258.13	2.38425	113.561	47.6295	94422.9	1.46356e-07		1
573	E:/Veroeffentlichungen/Paperinpreparation/PyvsFTIR/pygcms/WWTP_Oldenburg_VNF_13082015_85x85_15er_pygcms.0_or.csv	573	14	cellulose,plant fibres	4258.13	1.48935	101.692	68.2793	173764	2.69334e-07		1
574	E:/Veroeffentlichungen/Paperinpreparation/PyvsFTIR/pygcms/WWTP_Oldenburg_VNF_13082015_85x85_15er_pygcms.0_or.csv	574	14	cellulose,plant fibres	4258.13	1.25277	94.2404	75.2257	195464	3.02968e-07		1
575	E:/Veroeffentlichungen/Paperinpreparation/PyvsFTIR/pygcms/WWTP_Oldenburg_VNF_13082015_85x85_15er_pygcms.0_or.csv	575	14	cellulose,plant fibres	4258.13	3.41758	123.319	36.0838	58850.6	9.12184e-08		1
576	E:/Veroeffentlichungen/Paperinpreparation/PyvsFTIR/pygcms/WWTP_Oldenburg_VNF_13082015_85x85_15er_pygcms.0_or.csv	576	14	cellulose,plant fibres	4258.13	1.28043	98.6553	77.0484	214656	3.32717e-07		1
577	E:/Veroeffentlichungen/Paperinpreparation/PyvsFTIR/pygcms/WWTP_Oldenburg_VNF_13082015_85x85_15er_pygcms.0_or.csv	577	14	cellulose,plant fibres	4258.13	3.16311	163.973	51.8391	161504	2.50331e-07		1
578	E:/Veroeffentlichungen/Paperinpreparation/PyvsFTIR/pygcms/WWTP_Oldenburg_VNF_13082015_85x85_15er_pygcms.0_or.csv	578	14	cellulose,plant fibres	4258.13	2.32124	117.251	50.5121	109648	1.69955e-07		1
579	E:/Veroeffentlichungen/Paperinpreparation/PyvsFTIR/pygcms/WWTP_Oldenburg_VNF_13082015_85x85_15er_pygcms.0_or.csv	579	14	cellulose,plant fibres	4258.13	2.00239	94.8836	47.3853	78086.3	1.21034e-07		1
580	E:/Veroeffentlichungen/Paperinpreparation/PyvsFTIR/pygcms/WWTP_Oldenburg_VNF_13082015_85x85_15er_pygcms.0_or.csv	580	14	cellulose,plant fibres	4258.13	12.5649	262.18	20.8661	41838.6	6.48498e-08		1
581	E:/Veroeffentlichungen/Paperinpreparation/PyvsFTIR/pygcms/WWTP_Oldenburg_VNF_13082015_85x85_15er_pygcms.0_or.csv	581	14	cellulose,plant fibres	4258.13	8.2989	219.771	26.482	56489.5	8.75587e-08		1
582	E:/Veroeffentlichungen/Paperinpreparation/PyvsFTIR/pygcms/WWTP_Oldenburg_VNF_13082015_85x85_15er_pygcms.0_or.csv	582	14	cellulose,plant fibres	4258.13	1.82832	101.692	55.6204	115305	1.78723e-07		1
583	E:/Veroeffentlichungen/Paperinpreparation/PyvsFTIR/pygcms/WWTP_Oldenburg_VNF_13082015_85x85_15er_pygcms.0_or.csv	583	14	cellulose,plant fibres	4258.13	8.86652	242.911	27.3964	66823.6	1.03577e-07		1
584	E:/Veroeffentlichungen/Paperinpreparation/PyvsFTIR/pygcms/WWTP_Oldenburg_VNF_13082015_85x85_15er_pygcms.0_or.csv	584	14	cellulose,plant fibres	4136.47	3.16431	163.973	51.8194	161381	2.50141e-07		1
585	E:/Veroeffentlichungen/Paperinpreparation/PyvsFTIR/pygcms/WWTP_Oldenburg_VNF_13082015_85x85_15er_pygcms.0_or.csv	585	14	cellulose,plant fibres	4136.47	1.72053	99.8809	58.0523	123373	1.91227e-07		1
586	E:/Veroeffentlichungen/Paperinpreparation/PyvsFTIR/pygcms/WWTP_Oldenburg_VNF_13082015_85x85_15er_pygcms.0_or.csv	586	14	cellulose,plant fibres	4136.47	3.35982	147.983	44.045	105221	1.63092e-07		1
587	E:/Veroeffentlichungen/Paperinpreparation/PyvsFTIR/pygcms/WWTP_Oldenburg_VNF_13082015_85x85_15er_pygcms.0_or.csv	587	14	cellulose,plant fibres	4136.47	1.39217	90.9557	65.3339	142300	2.20565e-07		1
588	E:/Veroeffentlichungen/Paperinpreparation/PyvsFTIR/pygcms/WWTP_Oldenburg_VNF_13082015_85x85_15er_pygcms.0_or.csv	588	14	cellulose,plant fibres	4136.47	1.94299	115.157	59.2678	148260	2.29803e-07		1
589	E:/Veroeffentlichungen/Paperinpreparation/PyvsFTIR/pygcms/WWTP_Oldenburg_VNF_13082015_85x85_15er_pygcms.0_or.csv	589	14	cellulose,plant fibres	4136.47	1.92762	108.633	56.356	126456	1.96007e-07		1
590	E:/Veroeffentlichungen/Paperinpreparation/PyvsFTIR/pygcms/WWTP_Oldenburg_VNF_13082015_85x85_15er_pygcms.0_or.csv	590	14	cellulose,plant fibres	4136.47	2.50595	138.206	55.1509	154073	2.38813e-07		1
591	E:/Veroeffentlichungen/Paperinpreparation/PyvsFTIR/pygcms/WWTP_Oldenburg_VNF_13082015_85x85_15er_pygcms.0_or.csv	591	14	cellulose,plant fibres	4136.47	3.69807	136.434	36.8932	68062.9	1.05497e-07		1
592	E:/Veroeffentlichungen/Paperinpreparation/PyvsFTIR/pygcms/WWTP_Oldenburg_VNF_13082015_85x85_15er_pygcms.0_or.csv	592	14	cellulose,plant fibres	4136.47	2.67636	123.319	46.0771	95961.6	1.48741e-07		1
593	E:/Veroeffentlichungen/Paperinpreparation/PyvsFTIR/pygcms/WWTP_Oldenburg_VNF_13082015_85x85_15er_pygcms.0_or.csv	593	14	cellulose,plant fibres	4136.47	5.10544	162.856	31.8985	60735.3	9.41398e-08		1
594	E:/Veroeffentlichungen/Paperinpreparation/PyvsFTIR/pygcms/WWTP_Oldenburg_VNF_13082015_85x85_15er_pygcms.0_or.csv	594	14	cellulose,plant fibres	4136.47	3.91332	143.814	36.7498	71187.8	1.10341e-07		1
595	E:/Veroeffentlichungen/Paperinpreparation/PyvsFTIR/pygcms/WWTP_Oldenburg_VNF_13082015_85x85_15er_pygcms.0_or.csv	595	14	cellulose,plant fibres	4136.47	3.48778	128.631	36.8804	64125.9	9.93951e-08		1
596	E:/Veroeffentlichungen/Paperinpreparation/PyvsFTIR/pygcms/WWTP_Oldenburg_VNF_13082015_85x85_15er_pygcms.0_or.csv	596	14	cellulose,plant fibres	4136.47	2.49656	119.308	47.7888	99866.1	1.54792e-07		1
597	E:/Veroeffentlichungen/Paperinpreparation/PyvsFTIR/pygcms/WWTP_Oldenburg_VNF_13082015_85x85_15er_pygcms.0_or.csv	597	14	cellulose,plant fibres	4136.47	2.38955	113.561	47.5239	94004.7	1.45707e-07		1
598	E:/Veroeffentlichungen/Paperinpreparation/PyvsFTIR/pygcms/WWTP_Oldenburg_VNF_13082015_85x85_15er_pygcms.0_or.csv	598	14	cellulose,plant fibres	4136.47	2.36997	110.3	46.5407	87566.6	1.35728e-07		1
599	E:/Veroeffentlichungen/Paperinpreparation/PyvsFTIR/pygcms/WWTP_Oldenburg_VNF_13082015_85x85_15er_pygcms.0_or.csv	599	14	cellulose,plant fibres	4136.47	1.87113	94.8836	50.7092	89425.5	1.3861e-07		1
600	E:/Veroeffentlichungen/Paperinpreparation/PyvsFTIR/pygcms/WWTP_Oldenburg_VNF_13082015_85x85_15er_pygcms.0_or.csv	600	14	cellulose,plant fibres	4136.47	1.71336	101.692	59.3521	131297	2.0351e-07		1
601	E:/Veroeffentlichungen/Paperinpreparation/PyvsFTIR/pygcms/WWTP_Oldenburg_VNF_13082015_85x85_15er_pygcms.0_or.csv	601	14	cellulose,plant fibres	4136.47	2.21979	99.8809	44.9956	74117.4	1.14882e-07		1
602	E:/Veroeffentlichungen/Paperinpreparation/PyvsFTIR/pygcms/WWTP_Oldenburg_VNF_13082015_85x85_15er_pygcms.0_or.csv	602	14	cellulose,plant fibres	4136.47	1.93388	90.9557	47.0327	73743.9	1.14303e-07		1
603	E:/Veroeffentlichungen/Paperinpreparation/PyvsFTIR/pygcms/WWTP_Oldenburg_VNF_13082015_85x85_15er_pygcms.0_or.csv	603	14	cellulose,plant fibres	4136.47	2.05135	101.692	49.5731	91595.3	1.41973e-07		1
604	E:/Veroeffentlichungen/Paperinpreparation/PyvsFTIR/pygcms/WWTP_Oldenburg_VNF_13082015_85x85_15er_pygcms.0_or.csv	604	14	cellulose,plant fibres	4136.47	1.37368	79.5385	57.9019	97737	1.51492e-07		1
605	E:/Veroeffentlichungen/Paperinpreparation/PyvsFTIR/pygcms/WWTP_Oldenburg_VNF_13082015_85x85_15er_pygcms.0_or.csv	605	14	cellulose,plant fibres	4136.47	2.82182	128.631	45.5844	97965.7	1.51847e-07		1
606	E:/Veroeffentlichungen/Paperinpreparation/PyvsFTIR/pygcms/WWTP_Oldenburg_VNF_13082015_85x85_15er_pygcms.0_or.csv	606	14	cellulose,plant fibres	4136.47	1.30633	88.9267	68.0738	151039	2.3411e-07		1
607	E:/Veroeffentlichungen/Paperinpreparation/PyvsFTIR/pygcms/WWTP_Oldenburg_VNF_13082015_85x85_15er_pygcms.0_or.csv	607	14	cellulose,plant fibres	4136.47	3.45307	154.813	44.8335	114054	1.76784e-07		1
608	E:/Veroeffentlichungen/Paperinpreparation/PyvsFTIR/pygcms/WWTP_Oldenburg_VNF_13082015_85x85_15er_pygcms.0_or.csv	608	14	cellulose,plant fibres	4136.47	4.22779	141.253	33.4106	57791.3	8.95765e-08		1
609	E:/Veroeffentlichungen/Paperinpreparation/PyvsFTIR/pygcms/WWTP_Oldenburg_VNF_13082015_85x85_15er_pygcms.0_or.csv	609	14	cellulose,plant fibres	4014.81	1.09601	73.9915	67.5099	123598	1.91578e-07		1
610	E:/Veroeffentlichungen/Paperinpreparation/PyvsFTIR/pygcms/WWTP_Oldenburg_VNF_13082015_85x85_15er_pygcms.0_or.csv	610	14	cellulose,plant fibres	4014.81	1.49483	80.2996	53.7181	84928.1	1.31639e-07		1
611	E:/Veroeffentlichungen/Paperinpreparation/PyvsFTIR/pygcms/WWTP_Oldenburg_VNF_13082015_85x85_15er_pygcms.0_or.csv	611	14	cellulose,plant fibres	4014.81	4.96042	155.988	31.4465	56536.9	8.76321e-08		1
612	E:/Veroeffentlichungen/Paperinpreparation/PyvsFTIR/pygcms/WWTP_Oldenburg_VNF_13082015_85x85_15er_pygcms.0_or.csv	612	14	cellulose,plant fibres	4014.81	3.29863	141.253	42.8218	94934.3	1.47148e-07		1
613	E:/Veroeffentlichungen/Paperinpreparation/PyvsFTIR/pygcms/WWTP_Oldenburg_VNF_13082015_85x85_15er_pygcms.0_or.csv	613	14	cellulose,plant fibres	4014.81	1.23019	86.1471	70.0275	154837	2.39997e-07		1
614	E:/Veroeffentlichungen/Paperinpreparation/PyvsFTIR/pygcms/WWTP_Oldenburg_VNF_13082015_85x85_15er_pygcms.0_or.csv	614	14	cellulose,plant fibres	4014.81	2.69332	104.64	38.8516	57891.1	8.97312e-08		1
615	E:/Veroeffentlichungen/Paperinpreparation/PyvsFTIR/pygcms/WWTP_Oldenburg_VNF_13082015_85x85_15er_pygcms.0_or.csv	615	14	cellulose,plant fibres	4014.81	2.38478	109.191	45.7868	83900.9	1.30046e-07		1
616	E:/Veroeffentlichungen/Paperinpreparation/PyvsFTIR/pygcms/WWTP_Oldenburg_VNF_13082015_85x85_15er_pygcms.0_or.csv	616	14	cellulose,plant fibres	4014.81	2.04094	119.308	58.4572	149431	2.31618e-07		1
617	E:/Veroeffentlichungen/Paperinpreparation/PyvsFTIR/pygcms/WWTP_Oldenburg_VNF_13082015_85x85_15er_pygcms.0_or.csv	617	14	cellulose,plant fibres	4014.81	5.56927	147.983	26.5714	38294.5	5.93564e-08		1
618	E:/Veroeffentlichungen/Paperinpreparation/PyvsFTIR/pygcms/WWTP_Oldenburg_VNF_13082015_85x85_15er_pygcms.0_or.csv	618	14	cellulose,plant fibres	4014.81	1.21442	79.5385	65.4952	125053	1.93832e-07		1
619	E:/Veroeffentlichungen/Paperinpreparation/PyvsFTIR/pygcms/WWTP_Oldenburg_VNF_13082015_85x85_15er_pygcms.0_or.csv	619	14	cellulose,plant fibres	4014.81	1.7641	109.191	61.8964	153326	2.37655e-07		1
620	E:/Veroeffentlichungen/Paperinpreparation/PyvsFTIR/pygcms/WWTP_Oldenburg_VNF_13082015_85x85_15er_pygcms.0_or.csv	620	14	cellulose,plant fibres	4014.81	4.59836	150.024	32.6256	58529.4	9.07206e-08		1
621	E:/Veroeffentlichungen/Paperinpreparation/PyvsFTIR/pygcms/WWTP_Oldenburg_VNF_13082015_85x85_15er_pygcms.0_or.csv	621	14	cellulose,plant fibres	3893.15	1.17297	80.2996	68.4586	137933	2.13795e-07		1
622	E:/Veroeffentlichungen/Paperinpreparation/PyvsFTIR/pygcms/WWTP_Oldenburg_VNF_13082015_85x85_15er_pygcms.0_or.csv	622	14	cellulose,plant fibres	3893.15	2.28037	117.251	51.4174	113614	1.76102e-07		1
623	E:/Veroeffentlichungen/Paperinpreparation/PyvsFTIR/pygcms/WWTP_Oldenburg_VNF_13082015_85x85_15er_pygcms.0_or.csv	623	14	cellulose,plant fibres	3893.15	1.80714	98.6553	54.592	107764	1.67035e-07		1
624	E:/Veroeffentlichungen/Paperinpreparation/PyvsFTIR/pygcms/WWTP_Oldenburg_VNF_13082015_85x85_15er_pygcms.0_or.csv	624	14	cellulose,plant fibres	3893.15	1.21603	77.21	63.4936	114085	1.76832e-07		1
625	E:/Veroeffentlichungen/Paperinpreparation/PyvsFTIR/pygcms/WWTP_Oldenburg_VNF_13082015_85x85_15er_pygcms.0_or.csv	625	14	cellulose,plant fibres	3893.15	3.99072	132.819	33.2819	53923	8.35806e-08		1
626	E:/Veroeffentlichungen/Paperinpreparation/PyvsFTIR/pygcms/WWTP_Oldenburg_VNF_13082015_85x85_15er_pygcms.0_or.csv	626	14	cellulose,plant fibres	3893.15	1.69369	115.157	67.9914	195116	3.0243e-07		1
627	E:/Veroeffentlichungen/Paperinpreparation/PyvsFTIR/pygcms/WWTP_Oldenburg_VNF_13082015_85x85_15er_pygcms.0_or.csv	627	14	cellulose,plant fibres	3893.15	1.43082	79.5385	55.5894	90086.3	1.39634e-07		1
628	E:/Veroeffentlichungen/Paperinpreparation/PyvsFTIR/pygcms/WWTP_Oldenburg_VNF_13082015_85x85_15er_pygcms.0_or.csv	628	14	cellulose,plant fibres	3893.15	1.83203	98.6553	53.8502	104856	1.62526e-07		1
629	E:/Veroeffentlichungen/Paperinpreparation/PyvsFTIR/pygcms/WWTP_Oldenburg_VNF_13082015_85x85_15er_pygcms.0_or.csv	629	14	cellulose,plant fibres	3893.15	2.03224	90.9557	44.7565	66778.7	1.03507e-07		1
630	E:/Veroeffentlichungen/Paperinpreparation/PyvsFTIR/pygcms/WWTP_Oldenburg_VNF_13082015_85x85_15er_pygcms.0_or.csv	630	14	cellulose,plant fibres	3893.15	2.27972	113.561	49.8134	103280	1.60085e-07		1
631	E:/Veroeffentlichungen/Paperinpreparation/PyvsFTIR/pygcms/WWTP_Oldenburg_VNF_13082015_85x85_15er_pygcms.0_or.csv	631	14	cellulose,plant fibres	3893.15	1.40272	80.2996	57.2457	96448.5	1.49495e-07		1
632	E:/Veroeffentlichungen/Paperinpreparation/PyvsFTIR/pygcms/WWTP_Oldenburg_VNF_13082015_85x85_15er_pygcms.0_or.csv	632	14	cellulose,plant fibres	3893.15	2.08633	90.9557	43.5961	63360.9	9.82094e-08		1
633	E:/Veroeffentlichungen/Paperinpreparation/PyvsFTIR/pygcms/WWTP_Oldenburg_VNF_13082015_85x85_15er_pygcms.0_or.csv	633	14	cellulose,plant fibres	3893.15	1.53111	80.2996	52.4453	80951.2	1.25474e-07		1
634	E:/Veroeffentlichungen/Paperinpreparation/PyvsFTIR/pygcms/WWTP_Oldenburg_VNF_13082015_85x85_15er_pygcms.0_or.csv	634	14	cellulose,plant fibres	3893.15	2.34772	108.633	46.2717	85248.8	1.32136e-07		1
635	E:/Veroeffentlichungen/Paperinpreparation/PyvsFTIR/pygcms/WWTP_Oldenburg_VNF_13082015_85x85_15er_pygcms.0_or.csv	635	14	cellulose,plant fibres	3893.15	4.00401	148.393	37.0612	74705.2	1.15793e-07		1
636	E:/Veroeffentlichungen/Paperinpreparation/PyvsFTIR/pygcms/WWTP_Oldenburg_VNF_13082015_85x85_15er_pygcms.0_or.csv	636	14	cellulose,plant fibres	3893.15	5.90209	165.45	28.0324	47652.4	7.38613e-08		1
637	E:/Veroeffentlichungen/Paperinpreparation/PyvsFTIR/pygcms/WWTP_Oldenburg_VNF_13082015_85x85_15er_pygcms.0_or.csv	637	14	cellulose,plant fibres	3771.49	1.62065	88.24	54.4471	95876.5	1.48609e-07		1
638	E:/Veroeffentlichungen/Paperinpreparation/PyvsFTIR/pygcms/WWTP_Oldenburg_VNF_13082015_85x85_15er_pygcms.0_or.csv	638	14	cellulose,plant fibres	3771.49	1.62452	80.2996	49.4298	71909.9	1.1146e-07		1
639	E:/Veroeffentlichungen/Paperinpreparation/PyvsFTIR/pygcms/WWTP_Oldenburg_VNF_13082015_85x85_15er_pygcms.0_or.csv	639	14	cellulose,plant fibres	3771.49	3.19999	119.308	37.2837	60786	9.42183e-08		1
640	E:/Veroeffentlichungen/Paperinpreparation/PyvsFTIR/pygcms/WWTP_Oldenburg_VNF_13082015_85x85_15er_pygcms.0_or.csv	640	14	cellulose,plant fibres	3771.49	2.47978	104.057	41.962	67155.3	1.04091e-07		1
641	E:/Veroeffentlichungen/Paperinpreparation/PyvsFTIR/pygcms/WWTP_Oldenburg_VNF_13082015_85x85_15er_pygcms.0_or.csv	641	14	cellulose,plant fibres	3771.49	2.8282	156.766	55.4296	176535	2.73629e-07		1
642	E:/Veroeffentlichungen/Paperinpreparation/PyvsFTIR/pygcms/WWTP_Oldenburg_VNF_13082015_85x85_15er_pygcms.0_or.csv	642	14	cellulose,plant fibres	3771.49	1.12184	70.6265	62.9558	102597	1.59026e-07		1
643	E:/Veroeffentlichungen/Paperinpreparation/PyvsFTIR/pygcms/WWTP_Oldenburg_VNF_13082015_85x85_15er_pygcms.0_or.csv	643	14	cellulose,plant fibres	3771.49	4.91017	168.004	34.2155	72087.7	1.11736e-07		1
644	E:/Veroeffentlichungen/Paperinpreparation/PyvsFTIR/pygcms/WWTP_Oldenburg_VNF_13082015_85x85_15er_pygcms.0_or.csv	644	14	cellulose,plant fibres	3771.49	2.77723	121.83	43.8676	85929.2	1.3319e-07		1
645	E:/Veroeffentlichungen/Paperinpreparation/PyvsFTIR/pygcms/WWTP_Oldenburg_VNF_13082015_85x85_15er_pygcms.0_or.csv	645	14	cellulose,plant fibres	3771.49	1.45186	77.9939	53.7198	82494.7	1.27867e-07		1
646	E:/Veroeffentlichungen/Paperinpreparation/PyvsFTIR/pygcms/WWTP_Oldenburg_VNF_13082015_85x85_15er_pygcms.0_or.csv	646	14	cellulose,plant fibres	3771.49	2.40739	94.2404	39.1464	52931.7	8.20442e-08		1
647	E:/Veroeffentlichungen/Paperinpreparation/PyvsFTIR/pygcms/WWTP_Oldenburg_VNF_13082015_85x85_15er_pygcms.0_or.csv	647	14	cellulose,plant fibres	3771.49	1.27897	79.5385	62.1892	112747	1.74758e-07		1
648	E:/Veroeffentlichungen/Paperinpreparation/PyvsFTIR/pygcms/WWTP_Oldenburg_VNF_13082015_85x85_15er_pygcms.0_or.csv	648	14	cellulose,plant fibres	3771.49	1.27692	80.2996	62.8855	116389	1.80403e-07		1
649	E:/Veroeffentlichungen/Paperinpreparation/PyvsFTIR/pygcms/WWTP_Oldenburg_VNF_13082015_85x85_15er_pygcms.0_or.csv	649	14	cellulose,plant fibres	3771.49	2.708	108.633	40.1155	64074	9.93147e-08		1
650	E:/Veroeffentlichungen/Paperinpreparation/PyvsFTIR/pygcms/WWTP_Oldenburg_VNF_13082015_85x85_15er_pygcms.0_or.csv	650	14	cellulose,plant fibres	3771.49	4.73961	165.817	34.9854	74387.5	1.15301e-07		1
651	E:/Veroeffentlichungen/Paperinpreparation/PyvsFTIR/pygcms/WWTP_Oldenburg_VNF_13082015_85x85_15er_pygcms.0_or.csv	651	14	cellulose,plant fibres	3771.49	2.24161	101.692	45.3655	76706.5	1.18895e-07		1
652	E:/Veroeffentlichungen/Paperinpreparation/PyvsFTIR/pygcms/WWTP_Oldenburg_VNF_13082015_85x85_15er_pygcms.0_or.csv	652	14	cellulose,plant fibres	3771.49	2.98114	133.276	44.7064	97631.1	1.51328e-07		1
653	E:/Veroeffentlichungen/Paperinpreparation/PyvsFTIR/pygcms/WWTP_Oldenburg_VNF_13082015_85x85_15er_pygcms.0_or.csv	653	14	cellulose,plant fibres	3649.83	1.16289	73.9915	63.6273	109791	1.70176e-07		1
654	E:/Veroeffentlichungen/Paperinpreparation/PyvsFTIR/pygcms/WWTP_Oldenburg_VNF_13082015_85x85_15er_pygcms.0_or.csv	654	14	cellulose,plant fibres	3649.83	1.1154	88.9267	79.7261	207171	3.21115e-07		1
655	E:/Veroeffentlichungen/Paperinpreparation/PyvsFTIR/pygcms/WWTP_Oldenburg_VNF_13082015_85x85_15er_pygcms.0_or.csv	655	14	cellulose,plant fibres	3649.83	1.44785	73.9915	51.1044	70826.3	1.09781e-07		1
656	E:/Veroeffentlichungen/Paperinpreparation/PyvsFTIR/pygcms/WWTP_Oldenburg_VNF_13082015_85x85_15er_pygcms.0_or.csv	656	14	cellulose,plant fibres	3649.83	1.18657	73.9915	62.3577	105453	1.63452e-07		1
657	E:/Veroeffentlichungen/Paperinpreparation/PyvsFTIR/pygcms/WWTP_Oldenburg_VNF_13082015_85x85_15er_pygcms.0_or.csv	657	14	cellulose,plant fibres	3649.83	1.89348	94.2404	49.7709	85562.7	1.32622e-07		1
658	E:/Veroeffentlichungen/Paperinpreparation/PyvsFTIR/pygcms/WWTP_Oldenburg_VNF_13082015_85x85_15er_pygcms.0_or.csv	658	14	cellulose,plant fibres	3649.83	1.42241	69.7598	49.0434	61498.4	9.53225e-08		1
659	E:/Veroeffentlichungen/Paperinpreparation/PyvsFTIR/pygcms/WWTP_Oldenburg_VNF_13082015_85x85_15er_pygcms.0_or.csv	659	14	cellulose,plant fibres	3649.83	1.49614	73.9915	49.4548	66327.9	1.02808e-07		1
660	E:/Veroeffentlichungen/Paperinpreparation/PyvsFTIR/pygcms/WWTP_Oldenburg_VNF_13082015_85x85_15er_pygcms.0_or.csv	660	14	cellulose,plant fibres	3649.83	1.90248	112.484	59.1252	144123	2.23391e-07		1
661	E:/Veroeffentlichungen/Paperinpreparation/PyvsFTIR/pygcms/WWTP_Oldenburg_VNF_13082015_85x85_15er_pygcms.0_or.csv	661	14	cellulose,plant fibres	3649.83	1.3007	94.2404	72.4534	181322	2.8105e-07		1
662	E:/Veroeffentlichungen/Paperinpreparation/PyvsFTIR/pygcms/WWTP_Oldenburg_VNF_13082015_85x85_15er_pygcms.0_or.csv	662	14	cellulose,plant fibres	3649.83	3.61141	150.024	41.5417	94891.3	1.47081e-07		1
663	E:/Veroeffentlichungen/Paperinpreparation/PyvsFTIR/pygcms/WWTP_Oldenburg_VNF_13082015_85x85_15er_pygcms.0_or.csv	663	14	cellulose,plant fibres	3649.83	1.96813	101.692	51.6692	99504.9	1.54233e-07		1
664	E:/Veroeffentlichungen/Paperinpreparation/PyvsFTIR/pygcms/WWTP_Oldenburg_VNF_13082015_85x85_15er_pygcms.0_or.csv	664	14	cellulose,plant fibres	3649.83	2.66576	101.692	38.1473	54238.8	8.40701e-08		1
665	E:/Veroeffentlichungen/Paperinpreparation/PyvsFTIR/pygcms/WWTP_Oldenburg_VNF_13082015_85x85_15er_pygcms.0_or.csv	665	14	cellulose,plant fibres	3649.83	1.73071	86.1471	49.7756	78229.4	1.21256e-07		1
666	E:/Veroeffentlichungen/Paperinpreparation/PyvsFTIR/pygcms/WWTP_Oldenburg_VNF_13082015_85x85_15er_pygcms.0_or.csv	666	14	cellulose,plant fibres	3649.83	10.9395	213.025	19.473	29606.7	4.58904e-08		1
667	E:/Veroeffentlichungen/Paperinpreparation/PyvsFTIR/pygcms/WWTP_Oldenburg_VNF_13082015_85x85_15er_pygcms.0_or.csv	667	14	cellulose,plant fibres	3649.83	2.435	98.6553	40.5155	59355.4	9.20009e-08		1
668	E:/Veroeffentlichungen/Paperinpreparation/PyvsFTIR/pygcms/WWTP_Oldenburg_VNF_13082015_85x85_15er_pygcms.0_or.csv	668	14	cellulose,plant fibres	3649.83	5.21913	174.4	33.4155	71373.6	1.10629e-07		1
669	E:/Veroeffentlichungen/Paperinpreparation/PyvsFTIR/pygcms/WWTP_Oldenburg_VNF_13082015_85x85_15er_pygcms.0_or.csv	669	14	cellulose,plant fibres	3528.17	2.43557	94.2404	38.6934	51713.8	8.01564e-08		1
670	E:/Veroeffentlichungen/Paperinpreparation/PyvsFTIR/pygcms/WWTP_Oldenburg_VNF_13082015_85x85_15er_pygcms.0_or.csv	670	14	cellulose,plant fibres	3528.17	1.68392	94.2404	55.9648	108184	1.67685e-07		1
671	E:/Veroeffentlichungen/Paperinpreparation/PyvsFTIR/pygcms/WWTP_Oldenburg_VNF_13082015_85x85_15er_pygcms.0_or.csv	671	14	cellulose,plant fibres	3528.17	1.80823	88.9267	49.1789	78829.1	1.22185e-07		1
672	E:/Veroeffentlichungen/Paperinpreparation/PyvsFTIR/pygcms/WWTP_Oldenburg_VNF_13082015_85x85_15er_pygcms.0_or.csv	672	14	cellulose,plant fibres	3528.17	2.82473	123.319	43.657	86146.1	1.33526e-07		1
673	E:/Veroeffentlichungen/Paperinpreparation/PyvsFTIR/pygcms/WWTP_Oldenburg_VNF_13082015_85x85_15er_pygcms.0_or.csv	673	14	cellulose,plant fibres	3528.17	1.63676	80.2996	49.0602	70838.4	1.098e-07		1
674	E:/Veroeffentlichungen/Paperinpreparation/PyvsFTIR/pygcms/WWTP_Oldenburg_VNF_13082015_85x85_15er_pygcms.0_or.csv	674	14	cellulose,plant fibres	3528.17	5.72305	138.206	24.1489	29540.5	4.57877e-08		1
675	E:/Veroeffentlichungen/Paperinpreparation/PyvsFTIR/pygcms/WWTP_Oldenburg_VNF_13082015_85x85_15er_pygcms.0_or.csv	675	14	cellulose,plant fibres	3528.17	2.21948	117.251	52.828	119933	1.85897e-07		1
676	E:/Veroeffentlichungen/Paperinpreparation/PyvsFTIR/pygcms/WWTP_Oldenburg_VNF_13082015_85x85_15er_pygcms.0_or.csv	676	14	cellulose,plant fibres	3528.17	2.48279	101.692	40.9586	62527.6	9.69177e-08		1
677	E:/Veroeffentlichungen/Paperinpreparation/PyvsFTIR/pygcms/WWTP_Oldenburg_VNF_13082015_85x85_15er_pygcms.0_or.csv	677	14	cellulose,plant fibres	3528.17	2.99647	128.631	42.9274	86878.3	1.34661e-07		1
678	E:/Veroeffentlichungen/Paperinpreparation/PyvsFTIR/pygcms/WWTP_Oldenburg_VNF_13082015_85x85_15er_pygcms.0_or.csv	678	14	cellulose,plant fibres	3406.51	1.97725	84.002	42.4844	55570.5	8.61343e-08		1
679	E:/Veroeffentlichungen/Paperinpreparation/PyvsFTIR/pygcms/WWTP_Oldenburg_VNF_13082015_85x85_15er_pygcms.0_or.csv	679	14	cellulose,plant fibres	3406.51	1.48391	77.9939	52.5599	78970.6	1.22404e-07		1
680	E:/Veroeffentlichungen/Paperinpreparation/PyvsFTIR/pygcms/WWTP_Oldenburg_VNF_13082015_85x85_15er_pygcms.0_or.csv	680	14	cellulose,plant fibres	3406.51	3.48642	112.484	32.2636	42915.4	6.65189e-08		1
681	E:/Veroeffentlichungen/Paperinpreparation/PyvsFTIR/pygcms/WWTP_Oldenburg_VNF_13082015_85x85_15er_pygcms.0_or.csv	681	14	cellulose,plant fibres	3406.51	2.88337	101.692	35.2683	46360.8	7.18593e-08		1
682	E:/Veroeffentlichungen/Paperinpreparation/PyvsFTIR/pygcms/WWTP_Oldenburg_VNF_13082015_85x85_15er_pygcms.0_or.csv	682	14	cellulose,plant fibres	3406.51	6.30146	162.856	25.8442	39868	6.17955e-08		1
683	E:/Veroeffentlichungen/Paperinpreparation/PyvsFTIR/pygcms/WWTP_Oldenburg_VNF_13082015_85x85_15er_pygcms.0_or.csv	683	14	cellulose,plant fibres	3406.51	3.50763	165.45	47.1686	134918	2.09122e-07		1
684	E:/Veroeffentlichungen/Paperinpreparation/PyvsFTIR/pygcms/WWTP_Oldenburg_VNF_13082015_85x85_15er_pygcms.0_or.csv	684	14	cellulose,plant fibres	3406.51	1.94828	94.2404	48.3711	80817.4	1.25267e-07		1
685	E:/Veroeffentlichungen/Paperinpreparation/PyvsFTIR/pygcms/WWTP_Oldenburg_VNF_13082015_85x85_15er_pygcms.0_or.csv	685	14	cellulose,plant fibres	3406.51	4.35187	138.206	31.7577	51088.2	7.91868e-08		1
686	E:/Veroeffentlichungen/Paperinpreparation/PyvsFTIR/pygcms/WWTP_Oldenburg_VNF_13082015_85x85_15er_pygcms.0_or.csv	686	14	cellulose,plant fibres	3406.51	1.27183	88.9267	69.9205	159345	2.46985e-07		1
687	E:/Veroeffentlichungen/Paperinpreparation/PyvsFTIR/pygcms/WWTP_Oldenburg_VNF_13082015_85x85_15er_pygcms.0_or.csv	687	14	cellulose,plant fibres	3406.51	3.24389	119.308	36.7792	59152.1	9.16858e-08		1
688	E:/Veroeffentlichungen/Paperinpreparation/PyvsFTIR/pygcms/WWTP_Oldenburg_VNF_13082015_85x85_15er_pygcms.0_or.csv	688	14	cellulose,plant fibres	3406.51	4.02451	134.186	33.3421	54675.1	8.47463e-08		1
689	E:/Veroeffentlichungen/Paperinpreparation/PyvsFTIR/pygcms/WWTP_Oldenburg_VNF_13082015_85x85_15er_pygcms.0_or.csv	689	14	cellulose,plant fibres	3406.51	2.23413	109.191	48.8743	95597.5	1.48176e-07		1
690	E:/Veroeffentlichungen/Paperinpreparation/PyvsFTIR/pygcms/WWTP_Oldenburg_VNF_13082015_85x85_15er_pygcms.0_or.csv	690	14	cellulose,plant fibres	3406.51	1.87227	80.2996	42.8888	54137.5	8.39131e-08		1
691	E:/Veroeffentlichungen/Paperinpreparation/PyvsFTIR/pygcms/WWTP_Oldenburg_VNF_13082015_85x85_15er_pygcms.0_or.csv	691	14	cellulose,plant fibres	3406.51	1.6868	79.5385	47.1535	64818.8	1.00469e-07		1
692	E:/Veroeffentlichungen/Paperinpreparation/PyvsFTIR/pygcms/WWTP_Oldenburg_VNF_13082015_85x85_15er_pygcms.0_or.csv	692	14	cellulose,plant fibres	3406.51	3.30593	112.484	34.0251	47729.5	7.39808e-08		1
693	E:/Veroeffentlichungen/Paperinpreparation/PyvsFTIR/pygcms/WWTP_Oldenburg_VNF_13082015_85x85_15er_pygcms.0_or.csv	693	14	cellulose,plant fibres	3406.51	1.21987	69.7598	57.1861	83614.8	1.29603e-07		1
694	E:/Veroeffentlichungen/Paperinpreparation/PyvsFTIR/pygcms/WWTP_Oldenburg_VNF_13082015_85x85_15er_pygcms.0_or.csv	694	14	cellulose,plant fibres	3406.51	2.25623	99.27	43.9981	70434.1	1.09173e-07		1
695	E:/Veroeffentlichungen/Paperinpreparation/PyvsFTIR/pygcms/WWTP_Oldenburg_VNF_13082015_85x85_15er_pygcms.0_or.csv	695	14	cellulose,plant fibres	3284.84	2.58079	104.64	40.5456	63049.3	9.77264e-08		1
696	E:/Veroeffentlichungen/Paperinpreparation/PyvsFTIR/pygcms/WWTP_Oldenburg_VNF_13082015_85x85_15er_pygcms.0_or.csv	696	14	cellulose,plant fibres	3284.84	3.49786	168.366	48.1339	142973	2.21607e-07		1
697	E:/Veroeffentlichungen/Paperinpreparation/PyvsFTIR/pygcms/WWTP_Oldenburg_VNF_13082015_85x85_15er_pygcms.0_or.csv	697	14	cellulose,plant fibres	3284.84	2.22705	101.692	45.662	77712.7	1.20455e-07		1
698	E:/Veroeffentlichungen/Paperinpreparation/PyvsFTIR/pygcms/WWTP_Oldenburg_VNF_13082015_85x85_15er_pygcms.0_or.csv	698	14	cellulose,plant fibres	3284.84	8.7307	188.803	21.6252	32361.3	5.01601e-08		1
699	E:/Veroeffentlichungen/Paperinpreparation/PyvsFTIR/pygcms/WWTP_Oldenburg_VNF_13082015_85x85_15er_pygcms.0_or.csv	699	14	cellulose,plant fibres	3284.84	2.83268	118.797	41.9379	76579.8	1.18699e-07		1
700	E:/Veroeffentlichungen/Paperinpreparation/PyvsFTIR/pygcms/WWTP_Oldenburg_VNF_13082015_85x85_15er_pygcms.0_or.csv	700	14	cellulose,plant fibres	3284.84	5.11794	132.819	25.9516	32785.8	5.0818e-08		1
701	E:/Veroeffentlichungen/Paperinpreparation/PyvsFTIR/pygcms/WWTP_Oldenburg_VNF_13082015_85x85_15er_pygcms.0_or.csv	701	14	cellulose,plant fibres	3284.84	2.07577	93.5927	45.0881	69736.8	1.08092e-07		1
702	E:/Veroeffentlichungen/Paperinpreparation/PyvsFTIR/pygcms/WWTP_Oldenburg_VNF_13082015_85x85_15er_pygcms.0_or.csv	702	14	cellulose,plant fibres	3284.84	3.34665	134.638	40.2308	79869.9	1.23798e-07		1
703	E:/Veroeffentlichungen/Paperinpreparation/PyvsFTIR/pygcms/WWTP_Oldenburg_VNF_13082015_85x85_15er_pygcms.0_or.csv	703	14	cellulose,plant fibres	3284.84	1.30822	70.6265	53.9866	75446	1.16941e-07		1
704	E:/Veroeffentlichungen/Paperinpreparation/PyvsFTIR/pygcms/WWTP_Oldenburg_VNF_13082015_85x85_15er_pygcms.0_or.csv	704	14	cellulose,plant fibres	3284.84	2.66465	99.8809	37.4836	51435.5	7.9725e-08		1
705	E:/Veroeffentlichungen/Paperinpreparation/PyvsFTIR/pygcms/WWTP_Oldenburg_VNF_13082015_85x85_15er_pygcms.0_or.csv	705	14	cellulose,plant fibres	3284.84	2.65467	94.8836	35.7422	44427.4	6.88625e-08		1
706	E:/Veroeffentlichungen/Paperinpreparation/PyvsFTIR/pygcms/WWTP_Oldenburg_VNF_13082015_85x85_15er_pygcms.0_or.csv	706	14	cellulose,plant fibres	3284.84	1.29216	69.7598	53.9869	74521.2	1.15508e-07		1
707	E:/Veroeffentlichungen/Paperinpreparation/PyvsFTIR/pygcms/WWTP_Oldenburg_VNF_13082015_85x85_15er_pygcms.0_or.csv	707	14	cellulose,plant fibres	3284.84	1.65613	90.9557	54.9205	100553	1.55858e-07		1
708	E:/Veroeffentlichungen/Paperinpreparation/PyvsFTIR/pygcms/WWTP_Oldenburg_VNF_13082015_85x85_15er_pygcms.0_or.csv	708	14	cellulose,plant fibres	3284.84	3.37162	119.308	35.3859	54755.3	8.48707e-08		1
709	E:/Veroeffentlichungen/Paperinpreparation/PyvsFTIR/pygcms/WWTP_Oldenburg_VNF_13082015_85x85_15er_pygcms.0_or.csv	709	14	cellulose,plant fibres	3284.84	5.44205	157.926	29.0195	48744.9	7.55546e-08		1
710	E:/Veroeffentlichungen/Paperinpreparation/PyvsFTIR/pygcms/WWTP_Oldenburg_VNF_13082015_85x85_15er_pygcms.0_or.csv	710	14	cellulose,plant fibres	3163.18	1.22462	64.3154	52.5188	65019.2	1.0078e-07		1
711	E:/Veroeffentlichungen/Paperinpreparation/PyvsFTIR/pygcms/WWTP_Oldenburg_VNF_13082015_85x85_15er_pygcms.0_or.csv	711	14	cellulose,plant fibres	3163.18	1.48592	84.002	56.5321	98395.8	1.52513e-07		1
712	E:/Veroeffentlichungen/Paperinpreparation/PyvsFTIR/pygcms/WWTP_Oldenburg_VNF_13082015_85x85_15er_pygcms.0_or.csv	712	14	cellulose,plant fibres	3163.18	3.33319	101.692	30.5088	34692.2	5.3773e-08		1
713	E:/Veroeffentlichungen/Paperinpreparation/PyvsFTIR/pygcms/WWTP_Oldenburg_VNF_13082015_85x85_15er_pygcms.0_or.csv	713	14	cellulose,plant fibres	3163.18	2.80656	128.631	45.8322	99033.6	1.53502e-07		1
714	E:/Veroeffentlichungen/Paperinpreparation/PyvsFTIR/pygcms/WWTP_Oldenburg_VNF_13082015_85x85_15er_pygcms.0_or.csv	714	14	cellulose,plant fibres	3163.18	3.37219	110.85	32.8718	43901.6	6.80474e-08		1
715	E:/Veroeffentlichungen/Paperinpreparation/PyvsFTIR/pygcms/WWTP_Oldenburg_VNF_13082015_85x85_15er_pygcms.0_or.csv	715	14	cellulose,plant fibres	3163.18	1.1538	62.3951	54.0778	66878.4	1.03662e-07		1
716	E:/Veroeffentlichungen/Paperinpreparation/PyvsFTIR/pygcms/WWTP_Oldenburg_VNF_13082015_85x85_15er_pygcms.0_or.csv	716	14	cellulose,plant fibres	3163.18	3.73299	113.561	30.4209	38518.5	5.97036e-08		1
717	E:/Veroeffentlichungen/Paperinpreparation/PyvsFTIR/pygcms/WWTP_Oldenburg_VNF_13082015_85x85_15er_pygcms.0_or.csv	717	14	cellulose,plant fibres	3163.18	1.64922	86.1471	52.2349	86150.8	1.33534e-07		1
718	E:/Veroeffentlichungen/Paperinpreparation/PyvsFTIR/pygcms/WWTP_Oldenburg_VNF_13082015_85x85_15er_pygcms.0_or.csv	718	14	cellulose,plant fibres	3163.18	2.58538	110.3	42.663	73582.6	1.14053e-07		1
719	E:/Veroeffentlichungen/Paperinpreparation/PyvsFTIR/pygcms/WWTP_Oldenburg_VNF_13082015_85x85_15er_pygcms.0_or.csv	719	14	cellulose,plant fibres	3163.18	1.67358	79.5385	47.5258	65846.6	1.02062e-07		1
720	E:/Veroeffentlichungen/Paperinpreparation/PyvsFTIR/pygcms/WWTP_Oldenburg_VNF_13082015_85x85_15er_pygcms.0_or.csv	720	14	cellulose,plant fibres	3163.18	1.47523	73.9915	50.1559	68221.6	1.05743e-07		1
721	E:/Veroeffentlichungen/Paperinpreparation/PyvsFTIR/pygcms/WWTP_Oldenburg_VNF_13082015_85x85_15er_pygcms.0_or.csv	721	14	cellulose,plant fibres	3163.18	1.08731	67.0929	61.7055	93631.3	1.45128e-07		1
722	E:/Veroeffentlichungen/Paperinpreparation/PyvsFTIR/pygcms/WWTP_Oldenburg_VNF_13082015_85x85_15er_pygcms.0_or.csv	722	14	cellulose,plant fibres	3163.18	2.11456	94.8836	44.8716	70021.6	1.08533e-07		1
723	E:/Veroeffentlichungen/Paperinpreparation/PyvsFTIR/pygcms/WWTP_Oldenburg_VNF_13082015_85x85_15er_pygcms.0_or.csv	723	14	cellulose,plant fibres	3163.18	1.63243	88.24	54.0545	94498.7	1.46473e-07		1
724	E:/Veroeffentlichungen/Paperinpreparation/PyvsFTIR/pygcms/WWTP_Oldenburg_VNF_13082015_85x85_15er_pygcms.0_or.csv	724	14	cellulose,plant fibres	3163.18	2.84995	112.484	39.4688	64224	9.95472e-08		1
725	E:/Veroeffentlichungen/Paperinpreparation/PyvsFTIR/pygcms/WWTP_Oldenburg_VNF_13082015_85x85_15er_pygcms.0_or.csv	725	14	cellulose,plant fibres	3163.18	3.96636	109.191	27.5294	30330.4	4.70121e-08		1
726	E:/Veroeffentlichungen/Paperinpreparation/PyvsFTIR/pygcms/WWTP_Oldenburg_VNF_13082015_85x85_15er_pygcms.0_or.csv	726	14	cellulose,plant fibres	3163.18	1.56005	88.9267	57.0025	105905	1.64153e-07		1
727	E:/Veroeffentlichungen/Paperinpreparation/PyvsFTIR/pygcms/WWTP_Oldenburg_VNF_13082015_85x85_15er_pygcms.0_or.csv	727	14	cellulose,plant fibres	3163.18	2.79657	108.633	38.845	60079.7	9.31236e-08		1
728	E:/Veroeffentlichungen/Paperinpreparation/PyvsFTIR/pygcms/WWTP_Oldenburg_VNF_13082015_85x85_15er_pygcms.0_or.csv	728	14	cellulose,plant fibres	3163.18	1.53091	108.633	70.9595	200484	3.10749e-07		1
729	E:/Veroeffentlichungen/Paperinpreparation/PyvsFTIR/pygcms/WWTP_Oldenburg_VNF_13082015_85x85_15er_pygcms.0_or.csv	729	14	cellulose,plant fibres	3041.52	1.79792	73.9915	41.1539	45930.5	7.11923e-08		1
730	E:/Veroeffentlichungen/Paperinpreparation/PyvsFTIR/pygcms/WWTP_Oldenburg_VNF_13082015_85x85_15er_pygcms.0_or.csv	730	14	cellulose,plant fibres	3041.52	1.18734	66.18	55.7381	75357.6	1.16804e-07		1
731	E:/Veroeffentlichungen/Paperinpreparation/PyvsFTIR/pygcms/WWTP_Oldenburg_VNF_13082015_85x85_15er_pygcms.0_or.csv	731	14	cellulose,plant fibres	3041.52	1.3279	64.3154	48.4341	55298.6	8.57128e-08		1
732	E:/Veroeffentlichungen/Paperinpreparation/PyvsFTIR/pygcms/WWTP_Oldenburg_VNF_13082015_85x85_15er_pygcms.0_or.csv	732	14	cellulose,plant fibres	3041.52	1.79336	86.1471	48.0366	72858.8	1.12931e-07		1
733	E:/Veroeffentlichungen/Paperinpreparation/PyvsFTIR/pygcms/WWTP_Oldenburg_VNF_13082015_85x85_15er_pygcms.0_or.csv	733	14	cellulose,plant fibres	3041.52	1.91579	88.9267	46.4178	70226.1	1.08851e-07		1
734	E:/Veroeffentlichungen/Paperinpreparation/PyvsFTIR/pygcms/WWTP_Oldenburg_VNF_13082015_85x85_15er_pygcms.0_or.csv	734	14	cellulose,plant fibres	3041.52	1.56554	77.9939	49.8192	70949.7	1.09972e-07		1
735	E:/Veroeffentlichungen/Paperinpreparation/PyvsFTIR/pygcms/WWTP_Oldenburg_VNF_13082015_85x85_15er_pygcms.0_or.csv	735	14	cellulose,plant fibres	3041.52	2.85268	101.692	35.6477	47363.6	7.34135e-08		1
736	E:/Veroeffentlichungen/Paperinpreparation/PyvsFTIR/pygcms/WWTP_Oldenburg_VNF_13082015_85x85_15er_pygcms.0_or.csv	736	14	cellulose,plant fibres	3041.52	2.2204	80.2996	36.1645	38492.4	5.96632e-08		1
737	E:/Veroeffentlichungen/Paperinpreparation/PyvsFTIR/pygcms/WWTP_Oldenburg_VNF_13082015_85x85_15er_pygcms.0_or.csv	737	14	cellulose,plant fibres	3041.52	1.61617	98.6553	61.0427	134736	2.08841e-07		1
738	E:/Veroeffentlichungen/Paperinpreparation/PyvsFTIR/pygcms/WWTP_Oldenburg_VNF_13082015_85x85_15er_pygcms.0_or.csv	738	14	cellulose,plant fibres	3041.52	3.01803	125.761	41.6699	80036.8	1.24057e-07		1
739	E:/Veroeffentlichungen/Paperinpreparation/PyvsFTIR/pygcms/WWTP_Oldenburg_VNF_13082015_85x85_15er_pygcms.0_or.csv	739	14	cellulose,plant fibres	3041.52	1.45766	101.692	69.7637	181401	2.81172e-07		1
740	E:/Veroeffentlichungen/Paperinpreparation/PyvsFTIR/pygcms/WWTP_Oldenburg_VNF_13082015_85x85_15er_pygcms.0_or.csv	740	14	cellulose,plant fibres	3041.52	3.49488	110.3	31.5605	40268	6.24153e-08		1
741	E:/Veroeffentlichungen/Paperinpreparation/PyvsFTIR/pygcms/WWTP_Oldenburg_VNF_13082015_85x85_15er_pygcms.0_or.csv	741	14	cellulose,plant fibres	3041.52	2.11727	84.002	39.6747	48463.3	7.51181e-08		1
742	E:/Veroeffentlichungen/Paperinpreparation/PyvsFTIR/pygcms/WWTP_Oldenburg_VNF_13082015_85x85_15er_pygcms.0_or.csv	742	14	cellulose,plant fibres	3041.52	1.77105	80.2996	45.3401	60502.6	9.37791e-08		1
743	E:/Veroeffentlichungen/Paperinpreparation/PyvsFTIR/pygcms/WWTP_Oldenburg_VNF_13082015_85x85_15er_pygcms.0_or.csv	743	14	cellulose,plant fibres	3041.52	1.10061	59.3984	53.9688	63409.8	9.82852e-08		1
744	E:/Veroeffentlichungen/Paperinpreparation/PyvsFTIR/pygcms/WWTP_Oldenburg_VNF_13082015_85x85_15er_pygcms.0_or.csv	744	14	cellulose,plant fibres	3041.52	2.37545	84.002	35.3626	38501.1	5.96767e-08		1
745	E:/Veroeffentlichungen/Paperinpreparation/PyvsFTIR/pygcms/WWTP_Oldenburg_VNF_13082015_85x85_15er_pygcms.0_or.csv	745	14	cellulose,plant fibres	3041.52	2.95891	110.85	37.4632	57022.1	8.83842e-08		1
746	E:/Veroeffentlichungen/Paperinpreparation/PyvsFTIR/pygcms/WWTP_Oldenburg_VNF_13082015_85x85_15er_pygcms.0_or.csv	746	14	cellulose,plant fibres	3041.52	1.36735	67.0929	49.0679	59206.4	9.17699e-08		1
747	E:/Veroeffentlichungen/Paperinpreparation/PyvsFTIR/pygcms/WWTP_Oldenburg_VNF_13082015_85x85_15er_pygcms.0_or.csv	747	14	cellulose,plant fibres	3041.52	2.40644	84.002	34.9071	37515.8	5.81494e-08		1
748	E:/Veroeffentlichungen/Paperinpreparation/PyvsFTIR/pygcms/WWTP_Oldenburg_VNF_13082015_85x85_15er_pygcms.0_or.csv	748	14	cellulose,plant fibres	3041.52	3.35879	143.814	42.817	96634	1.49783e-07		1
749	E:/Veroeffentlichungen/Paperinpreparation/PyvsFTIR/pygcms/WWTP_Oldenburg_VNF_13082015_85x85_15er_pygcms.0_or.csv	749	14	cellulose,plant fibres	3041.52	1.5645	77.9939	49.8524	71044.2	1.10119e-07		1
750	E:/Veroeffentlichungen/Paperinpreparation/PyvsFTIR/pygcms/WWTP_Oldenburg_VNF_13082015_85x85_15er_pygcms.0_or.csv	750	14	cellulose,plant fibres	3041.52	1.91748	79.5385	41.4807	50161.1	7.77497e-08		1
751	E:/Veroeffentlichungen/Paperinpreparation/PyvsFTIR/pygcms/WWTP_Oldenburg_VNF_13082015_85x85_15er_pygcms.0_or.csv	751	14	cellulose,plant fibres	3041.52	1.27098	64.3154	50.6031	60362.3	9.35616e-08		1
752	E:/Veroeffentlichungen/Paperinpreparation/PyvsFTIR/pygcms/WWTP_Oldenburg_VNF_13082015_85x85_15er_pygcms.0_or.csv	752	14	cellulose,plant fibres	3041.52	3.72898	113.561	30.4536	38601.3	5.9832e-08		1
753	E:/Veroeffentlichungen/Paperinpreparation/PyvsFTIR/pygcms/WWTP_Oldenburg_VNF_13082015_85x85_15er_pygcms.0_or.csv	753	14	cellulose,plant fibres	3041.52	1.07002	64.3154	60.1065	85163.8	1.32004e-07		1
754	E:/Veroeffentlichungen/Paperinpreparation/PyvsFTIR/pygcms/WWTP_Oldenburg_VNF_13082015_85x85_15er_pygcms.0_or.csv	754	14	cellulose,plant fibres	2919.86	3.58879	133.276	37.1368	67368.6	1.04421e-07		1
755	E:/Veroeffentlichungen/Paperinpreparation/PyvsFTIR/pygcms/WWTP_Oldenburg_VNF_13082015_85x85_15er_pygcms.0_or.csv	755	14	cellulose,plant fibres	2919.86	1.67541	70.6265	42.1546	45999.7	7.12995e-08		1
756	E:/Veroeffentlichungen/Paperinpreparation/PyvsFTIR/pygcms/WWTP_Oldenburg_VNF_13082015_85x85_15er_pygcms.0_or.csv	756	14	cellulose,plant fibres	2919.86	2.98614	94.2404	31.5593	34402.3	5.33235e-08		1
757	E:/Veroeffentlichungen/Paperinpreparation/PyvsFTIR/pygcms/WWTP_Oldenburg_VNF_13082015_85x85_15er_pygcms.0_or.csv	757	14	cellulose,plant fibres	2919.86	6.89591	150.024	21.7555	26025.4	4.03394e-08		1
758	E:/Veroeffentlichungen/Paperinpreparation/PyvsFTIR/pygcms/WWTP_Oldenburg_VNF_13082015_85x85_15er_pygcms.0_or.csv	758	14	cellulose,plant fibres	2919.86	2.18853	84.002	38.3828	45358.5	7.03057e-08		1
759	E:/Veroeffentlichungen/Paperinpreparation/PyvsFTIR/pygcms/WWTP_Oldenburg_VNF_13082015_85x85_15er_pygcms.0_or.csv	759	14	cellulose,plant fibres	2919.86	3.69102	132.819	35.9843	63035.1	9.77045e-08		1
760	E:/Veroeffentlichungen/Paperinpreparation/PyvsFTIR/pygcms/WWTP_Oldenburg_VNF_13082015_85x85_15er_pygcms.0_or.csv	760	14	cellulose,plant fibres	2919.86	1.58088	77.21	48.84	67502.9	1.04629e-07		1
761	E:/Veroeffentlichungen/Paperinpreparation/PyvsFTIR/pygcms/WWTP_Oldenburg_VNF_13082015_85x85_15er_pygcms.0_or.csv	761	14	cellulose,plant fibres	2919.86	2.64042	90.9557	34.4474	39558.5	6.13157e-08		1
762	E:/Veroeffentlichungen/Paperinpreparation/PyvsFTIR/pygcms/WWTP_Oldenburg_VNF_13082015_85x85_15er_pygcms.0_or.csv	762	14	cellulose,plant fibres	2919.86	1.35909	69.7598	51.3283	67362.2	1.04411e-07		1
763	E:/Veroeffentlichungen/Paperinpreparation/PyvsFTIR/pygcms/WWTP_Oldenburg_VNF_13082015_85x85_15er_pygcms.0_or.csv	763	14	cellulose,plant fibres	2919.86	1.52026	77.9939	51.303	75239	1.1662e-07		1
764	E:/Veroeffentlichungen/Paperinpreparation/PyvsFTIR/pygcms/WWTP_Oldenburg_VNF_13082015_85x85_15er_pygcms.0_or.csv	764	14	cellulose,plant fibres	2919.86	2.15933	90.9557	42.1222	59149.2	9.16813e-08		1
765	E:/Veroeffentlichungen/Paperinpreparation/PyvsFTIR/pygcms/WWTP_Oldenburg_VNF_13082015_85x85_15er_pygcms.0_or.csv	765	14	cellulose,plant fibres	2919.86	2.34638	119.308	50.8476	113059	1.75242e-07		1
766	E:/Veroeffentlichungen/Paperinpreparation/PyvsFTIR/pygcms/WWTP_Oldenburg_VNF_13082015_85x85_15er_pygcms.0_or.csv	766	14	cellulose,plant fibres	2919.86	2.88169	98.6553	34.2352	42380.2	6.56894e-08		1
767	E:/Veroeffentlichungen/Paperinpreparation/PyvsFTIR/pygcms/WWTP_Oldenburg_VNF_13082015_85x85_15er_pygcms.0_or.csv	767	14	cellulose,plant fibres	2919.86	2.21795	88.9267	40.0941	52395.1	8.12124e-08		1
768	E:/Veroeffentlichungen/Paperinpreparation/PyvsFTIR/pygcms/WWTP_Oldenburg_VNF_13082015_85x85_15er_pygcms.0_or.csv	768	14	cellulose,plant fibres	2919.86	2.1056	84.002	39.8945	49001.9	7.59529e-08		1
769	E:/Veroeffentlichungen/Paperinpreparation/PyvsFTIR/pygcms/WWTP_Oldenburg_VNF_13082015_85x85_15er_pygcms.0_or.csv	769	14	cellulose,plant fibres	2919.86	2.1678	88.24	40.7048	53586.2	8.30587e-08		1
770	E:/Veroeffentlichungen/Paperinpreparation/PyvsFTIR/pygcms/WWTP_Oldenburg_VNF_13082015_85x85_15er_pygcms.0_or.csv	770	14	cellulose,plant fibres	2798.2	1.31627	70.6265	53.6565	74526.2	1.15516e-07		1
771	E:/Veroeffentlichungen/Paperinpreparation/PyvsFTIR/pygcms/WWTP_Oldenburg_VNF_13082015_85x85_15er_pygcms.0_or.csv	771	14	cellulose,plant fibres	2798.2	7.85224	180.905	23.0387	35193.7	5.45502e-08		1
772	E:/Veroeffentlichungen/Paperinpreparation/PyvsFTIR/pygcms/WWTP_Oldenburg_VNF_13082015_85x85_15er_pygcms.0_or.csv	772	14	cellulose,plant fibres	2798.2	1.43273	73.9915	51.6439	72329.6	1.12111e-07		1
773	E:/Veroeffentlichungen/Paperinpreparation/PyvsFTIR/pygcms/WWTP_Oldenburg_VNF_13082015_85x85_15er_pygcms.0_or.csv	773	14	cellulose,plant fibres	2798.2	6.41113	136.434	21.2807	22646	3.51013e-08		1
774	E:/Veroeffentlichungen/Paperinpreparation/PyvsFTIR/pygcms/WWTP_Oldenburg_VNF_13082015_85x85_15er_pygcms.0_or.csv	774	14	cellulose,plant fibres	2798.2	2.90868	117.251	40.3105	69831	1.08238e-07		1
775	E:/Veroeffentlichungen/Paperinpreparation/PyvsFTIR/pygcms/WWTP_Oldenburg_VNF_13082015_85x85_15er_pygcms.0_or.csv	775	14	cellulose,plant fibres	2798.2	1.62394	90.9557	56.0093	104580	1.62099e-07		1
776	E:/Veroeffentlichungen/Paperinpreparation/PyvsFTIR/pygcms/WWTP_Oldenburg_VNF_13082015_85x85_15er_pygcms.0_or.csv	776	14	cellulose,plant fibres	2798.2	1.61224	69.7598	43.2688	47868.7	7.41965e-08		1
777	E:/Veroeffentlichungen/Paperinpreparation/PyvsFTIR/pygcms/WWTP_Oldenburg_VNF_13082015_85x85_15er_pygcms.0_or.csv	777	14	cellulose,plant fibres	2798.2	1.24918	88.9267	71.1881	165175	2.56021e-07		1
778	E:/Veroeffentlichungen/Paperinpreparation/PyvsFTIR/pygcms/WWTP_Oldenburg_VNF_13082015_85x85_15er_pygcms.0_or.csv	778	14	cellulose,plant fibres	2798.2	6.56829	143.39	21.8306	25046.6	3.88222e-08		1
779	E:/Veroeffentlichungen/Paperinpreparation/PyvsFTIR/pygcms/WWTP_Oldenburg_VNF_13082015_85x85_15er_pygcms.0_or.csv	779	14	cellulose,plant fibres	2798.2	1.76792	69.7598	39.4588	39809.7	6.1705e-08		1
780	E:/Veroeffentlichungen/Paperinpreparation/PyvsFTIR/pygcms/WWTP_Oldenburg_VNF_13082015_85x85_15er_pygcms.0_or.csv	780	14	cellulose,plant fibres	2798.2	2.60189	104.64	40.2168	62031.1	9.61482e-08		1
781	E:/Veroeffentlichungen/Paperinpreparation/PyvsFTIR/pygcms/WWTP_Oldenburg_VNF_13082015_85x85_15er_pygcms.0_or.csv	781	14	cellulose,plant fibres	2798.2	1.93214	73.9915	38.2951	39770.8	6.16447e-08		1
782	E:/Veroeffentlichungen/Paperinpreparation/PyvsFTIR/pygcms/WWTP_Oldenburg_VNF_13082015_85x85_15er_pygcms.0_or.csv	782	14	cellulose,plant fibres	2798.2	1.04918	56.2422	53.6058	59235.6	9.18151e-08		1
783	E:/Veroeffentlichungen/Paperinpreparation/PyvsFTIR/pygcms/WWTP_Oldenburg_VNF_13082015_85x85_15er_pygcms.0_or.csv	783	14	cellulose,plant fibres	2798.2	1.4737	64.3154	43.6421	44897.7	6.95914e-08		1
784	E:/Veroeffentlichungen/Paperinpreparation/PyvsFTIR/pygcms/WWTP_Oldenburg_VNF_13082015_85x85_15er_pygcms.0_or.csv	784	14	cellulose,plant fibres	2798.2	2.83505	110.85	39.1	62113.4	9.62758e-08		1
785	E:/Veroeffentlichungen/Paperinpreparation/PyvsFTIR/pygcms/WWTP_Oldenburg_VNF_13082015_85x85_15er_pygcms.0_or.csv	785	14	cellulose,plant fibres	2798.2	1.59255	67.0929	42.1291	43645.3	6.76503e-08		1
786	E:/Veroeffentlichungen/Paperinpreparation/PyvsFTIR/pygcms/WWTP_Oldenburg_VNF_13082015_85x85_15er_pygcms.0_or.csv	786	14	cellulose,plant fibres	2676.54	2.72511	90.9557	33.3769	37138	5.7564e-08		1
787	E:/Veroeffentlichungen/Paperinpreparation/PyvsFTIR/pygcms/WWTP_Oldenburg_VNF_13082015_85x85_15er_pygcms.0_or.csv	787	14	cellulose,plant fibres	2676.54	3.92111	112.484	28.6869	33927.8	5.25881e-08		1
788	E:/Veroeffentlichungen/Paperinpreparation/PyvsFTIR/pygcms/WWTP_Oldenburg_VNF_13082015_85x85_15er_pygcms.0_or.csv	788	14	cellulose,plant fibres	2676.54	3.08932	113.561	36.7592	56241.4	8.71742e-08		1
789	E:/Veroeffentlichungen/Paperinpreparation/PyvsFTIR/pygcms/WWTP_Oldenburg_VNF_13082015_85x85_15er_pygcms.0_or.csv	789	14	cellulose,plant fibres	2676.54	2.02424	79.5385	39.2929	45009.4	6.97645e-08		1
790	E:/Veroeffentlichungen/Paperinpreparation/PyvsFTIR/pygcms/WWTP_Oldenburg_VNF_13082015_85x85_15er_pygcms.0_or.csv	790	14	cellulose,plant fibres	2676.54	1.79851	70.6265	39.2693	39918.2	6.18732e-08		1
791	E:/Veroeffentlichungen/Paperinpreparation/PyvsFTIR/pygcms/WWTP_Oldenburg_VNF_13082015_85x85_15er_pygcms.0_or.csv	791	14	cellulose,plant fibres	2676.54	3.46338	98.6553	28.4853	29339.8	4.54768e-08		1
792	E:/Veroeffentlichungen/Paperinpreparation/PyvsFTIR/pygcms/WWTP_Oldenburg_VNF_13082015_85x85_15er_pygcms.0_or.csv	792	14	cellulose,plant fibres	2676.54	2.08231	80.2996	38.5627	43766.7	6.78385e-08		1
793	E:/Veroeffentlichungen/Paperinpreparation/PyvsFTIR/pygcms/WWTP_Oldenburg_VNF_13082015_85x85_15er_pygcms.0_or.csv	793	14	cellulose,plant fibres	2676.54	2.66491	110.85	41.5961	70297.3	1.08961e-07		1
794	E:/Veroeffentlichungen/Paperinpreparation/PyvsFTIR/pygcms/WWTP_Oldenburg_VNF_13082015_85x85_15er_pygcms.0_or.csv	794	14	cellulose,plant fibres	2676.54	1.57832	64.3154	40.7492	39142.6	6.0671e-08		1
795	E:/Veroeffentlichungen/Paperinpreparation/PyvsFTIR/pygcms/WWTP_Oldenburg_VNF_13082015_85x85_15er_pygcms.0_or.csv	795	14	cellulose,plant fibres	2676.54	2.4538	110.3	44.9508	81685.8	1.26613e-07		1
796	E:/Veroeffentlichungen/Paperinpreparation/PyvsFTIR/pygcms/WWTP_Oldenburg_VNF_13082015_85x85_15er_pygcms.0_or.csv	796	14	cellulose,plant fibres	2676.54	2.9717	99.8809	33.6107	41355.5	6.41011e-08		1
797	E:/Veroeffentlichungen/Paperinpreparation/PyvsFTIR/pygcms/WWTP_Oldenburg_VNF_13082015_85x85_15er_pygcms.0_or.csv	797	14	cellulose,plant fibres	2676.54	1.98884	88.9267	44.7129	65162.1	1.01001e-07		1
798	E:/Veroeffentlichungen/Paperinpreparation/PyvsFTIR/pygcms/WWTP_Oldenburg_VNF_13082015_85x85_15er_pygcms.0_or.csv	798	14	cellulose,plant fibres	2676.54	3.67717	99.27	26.9963	26516.9	4.11013e-08		1
799	E:/Veroeffentlichungen/Paperinpreparation/PyvsFTIR/pygcms/WWTP_Oldenburg_VNF_13082015_85x85_15er_pygcms.0_or.csv	799	14	cellulose,plant fibres	2676.54	1.58388	64.3154	40.6062	38868.3	6.02458e-08		1
800	E:/Veroeffentlichungen/Paperinpreparation/PyvsFTIR/pygcms/WWTP_Oldenburg_VNF_13082015_85x85_15er_pygcms.0_or.csv	800	14	cellulose,plant fibres	2676.54	1.54694	80.2996	51.9085	79302.7	1.22919e-07		1
801	E:/Veroeffentlichungen/Paperinpreparation/PyvsFTIR/pygcms/WWTP_Oldenburg_VNF_13082015_85x85_15er_pygcms.0_or.csv	801	14	cellulose,plant fibres	2676.54	1.48642	88.9267	59.8262	116657	1.80819e-07		1
802	E:/Veroeffentlichungen/Paperinpreparation/PyvsFTIR/pygcms/WWTP_Oldenburg_VNF_13082015_85x85_15er_pygcms.0_or.csv	802	14	cellulose,plant fibres	2676.54	1.97234	77.9939	39.5438	44700.6	6.92859e-08		1
803	E:/Veroeffentlichungen/Paperinpreparation/PyvsFTIR/pygcms/WWTP_Oldenburg_VNF_13082015_85x85_15er_pygcms.0_or.csv	803	14	cellulose,plant fibres	2676.54	3.90119	101.692	26.0668	25325.5	3.92545e-08		1
804	E:/Veroeffentlichungen/Paperinpreparation/PyvsFTIR/pygcms/WWTP_Oldenburg_VNF_13082015_85x85_15er_pygcms.0_or.csv	804	14	cellulose,plant fibres	2676.54	2.66213	94.8836	35.642	44178.7	6.8477e-08		1
805	E:/Veroeffentlichungen/Paperinpreparation/PyvsFTIR/pygcms/WWTP_Oldenburg_VNF_13082015_85x85_15er_pygcms.0_or.csv	805	14	cellulose,plant fibres	2676.54	2.47709	79.5385	32.1096	30056.9	4.65881e-08		1
806	E:/Veroeffentlichungen/Paperinpreparation/PyvsFTIR/pygcms/WWTP_Oldenburg_VNF_13082015_85x85_15er_pygcms.0_or.csv	806	14	cellulose,plant fibres	2676.54	4.10922	113.561	27.6356	31787.9	4.92713e-08		1
807	E:/Veroeffentlichungen/Paperinpreparation/PyvsFTIR/pygcms/WWTP_Oldenburg_VNF_13082015_85x85_15er_pygcms.0_or.csv	807	14	cellulose,plant fibres	2676.54	3.74937	110.3	29.4183	34987	5.42299e-08		1
808	E:/Veroeffentlichungen/Paperinpreparation/PyvsFTIR/pygcms/WWTP_Oldenburg_VNF_13082015_85x85_15er_pygcms.0_or.csv	808	14	cellulose,plant fibres	2676.54	3.29025	90.9557	27.644	25475.9	3.94877e-08		1
809	E:/Veroeffentlichungen/Paperinpreparation/PyvsFTIR/pygcms/WWTP_Oldenburg_VNF_13082015_85x85_15er_pygcms.0_or.csv	809	14	cellulose,plant fibres	2676.54	1.96737	94.2404	47.9016	79256.4	1.22847e-07		1
810	E:/Veroeffentlichungen/Paperinpreparation/PyvsFTIR/pygcms/WWTP_Oldenburg_VNF_13082015_85x85_15er_pygcms.0_or.csv	810	14	cellulose,plant fibres	2676.54	2.91585	99.8809	34.2545	42955	6.65802e-08		1
811	E:/Veroeffentlichungen/Paperinpreparation/PyvsFTIR/pygcms/WWTP_Oldenburg_VNF_13082015_85x85_15er_pygcms.0_or.csv	811	14	cellulose,plant fibres	2676.54	5.32593	148.393	27.8625	42223.1	6.54459e-08		1
812	E:/Veroeffentlichungen/Paperinpreparation/PyvsFTIR/pygcms/WWTP_Oldenburg_VNF_13082015_85x85_15er_pygcms.0_or.csv	812	14	cellulose,plant fibres	2676.54	2.3223	77.9939	33.5847	32243.4	4.99773e-08		1
813	E:/Veroeffentlichungen/Paperinpreparation/PyvsFTIR/pygcms/WWTP_Oldenburg_VNF_13082015_85x85_15er_pygcms.0_or.csv	813	14	cellulose,plant fibres	2676.54	2.00014	84.002	41.998	54305.5	8.41736e-08		1
814	E:/Veroeffentlichungen/Paperinpreparation/PyvsFTIR/pygcms/WWTP_Oldenburg_VNF_13082015_85x85_15er_pygcms.0_or.csv	814	14	cellulose,plant fibres	2554.88	1.52486	67.0929	43.9994	47606.4	7.379e-08		1
815	E:/Veroeffentlichungen/Paperinpreparation/PyvsFTIR/pygcms/WWTP_Oldenburg_VNF_13082015_85x85_15er_pygcms.0_or.csv	815	14	cellulose,plant fibres	2554.88	1.6283	64.3154	39.4986	36776.9	5.70042e-08		1
816	E:/Veroeffentlichungen/Paperinpreparation/PyvsFTIR/pygcms/WWTP_Oldenburg_VNF_13082015_85x85_15er_pygcms.0_or.csv	816	14	cellulose,plant fibres	2554.88	2.31349	101.692	43.9559	72013.7	1.11621e-07		1
817	E:/Veroeffentlichungen/Paperinpreparation/PyvsFTIR/pygcms/WWTP_Oldenburg_VNF_13082015_85x85_15er_pygcms.0_or.csv	817	14	cellulose,plant fibres	2554.88	1.79368	88.9267	49.5778	80113.2	1.24175e-07		1
818	E:/Veroeffentlichungen/Paperinpreparation/PyvsFTIR/pygcms/WWTP_Oldenburg_VNF_13082015_85x85_15er_pygcms.0_or.csv	818	14	cellulose,plant fibres	2554.88	1.43636	70.6265	49.1705	62585.6	9.70076e-08		1
819	E:/Veroeffentlichungen/Paperinpreparation/PyvsFTIR/pygcms/WWTP_Oldenburg_VNF_13082015_85x85_15er_pygcms.0_or.csv	819	14	cellulose,plant fibres	2554.88	1.72118	67.0929	38.9807	37365.7	5.79169e-08		1
820	E:/Veroeffentlichungen/Paperinpreparation/PyvsFTIR/pygcms/WWTP_Oldenburg_VNF_13082015_85x85_15er_pygcms.0_or.csv	820	14	cellulose,plant fibres	2554.88	3.60516	123.319	34.2063	52885.9	8.19732e-08		1
821	E:/Veroeffentlichungen/Paperinpreparation/PyvsFTIR/pygcms/WWTP_Oldenburg_VNF_13082015_85x85_15er_pygcms.0_or.csv	821	14	cellulose,plant fibres	2554.88	4.17271	101.692	24.3706	22136.8	3.4312e-08		1
822	E:/Veroeffentlichungen/Paperinpreparation/PyvsFTIR/pygcms/WWTP_Oldenburg_VNF_13082015_85x85_15er_pygcms.0_or.csv	822	14	cellulose,plant fibres	2554.88	2.20562	79.5385	36.0618	37911.3	5.87625e-08		1
823	E:/Veroeffentlichungen/Paperinpreparation/PyvsFTIR/pygcms/WWTP_Oldenburg_VNF_13082015_85x85_15er_pygcms.0_or.csv	823	14	cellulose,plant fibres	2554.88	3.39073	90.9557	26.8248	23988.3	3.71819e-08		1
824	E:/Veroeffentlichungen/Paperinpreparation/PyvsFTIR/pygcms/WWTP_Oldenburg_VNF_13082015_85x85_15er_pygcms.0_or.csv	824	14	cellulose,plant fibres	2554.88	3.14328	134.638	42.8337	90539.3	1.40336e-07		1
825	E:/Veroeffentlichungen/Paperinpreparation/PyvsFTIR/pygcms/WWTP_Oldenburg_VNF_13082015_85x85_15er_pygcms.0_or.csv	825	14	cellulose,plant fibres	2554.88	1.58298	59.3984	37.5231	30652.7	4.75118e-08		1
826	E:/Veroeffentlichungen/Paperinpreparation/PyvsFTIR/pygcms/WWTP_Oldenburg_VNF_13082015_85x85_15er_pygcms.0_or.csv	826	14	cellulose,plant fibres	2554.88	1.28769	56.2422	43.6767	39324.1	6.09524e-08		1
827	E:/Veroeffentlichungen/Paperinpreparation/PyvsFTIR/pygcms/WWTP_Oldenburg_VNF_13082015_85x85_15er_pygcms.0_or.csv	827	14	cellulose,plant fibres	2554.88	4.01202	145.077	36.1605	69528.9	1.0777e-07		1
828	E:/Veroeffentlichungen/Paperinpreparation/PyvsFTIR/pygcms/WWTP_Oldenburg_VNF_13082015_85x85_15er_pygcms.0_or.csv	828	14	cellulose,plant fibres	2554.88	8.25805	156.766	18.9834	20706	3.20942e-08		1
829	E:/Veroeffentlichungen/Paperinpreparation/PyvsFTIR/pygcms/WWTP_Oldenburg_VNF_13082015_85x85_15er_pygcms.0_or.csv	829	14	cellulose,plant fibres	2554.88	1.93113	79.5385	41.1876	49454.6	7.66546e-08		1
830	E:/Veroeffentlichungen/Paperinpreparation/PyvsFTIR/pygcms/WWTP_Oldenburg_VNF_13082015_85x85_15er_pygcms.0_or.csv	830	14	cellulose,plant fibres	2554.88	5.44663	113.561	20.8497	18093.7	2.80452e-08		1
831	E:/Veroeffentlichungen/Paperinpreparation/PyvsFTIR/pygcms/WWTP_Oldenburg_VNF_13082015_85x85_15er_pygcms.0_or.csv	831	14	cellulose,plant fibres	2554.88	5.68541	123.319	21.6905	21265	3.29607e-08		1
832	E:/Veroeffentlichungen/Paperinpreparation/PyvsFTIR/pygcms/WWTP_Oldenburg_VNF_13082015_85x85_15er_pygcms.0_or.csv	832	14	cellulose,plant fibres	2554.88	1.20798	64.3154	53.2421	66822.5	1.03575e-07		1
833	E:/Veroeffentlichungen/Paperinpreparation/PyvsFTIR/pygcms/WWTP_Oldenburg_VNF_13082015_85x85_15er_pygcms.0_or.csv	833	14	cellulose,plant fibres	2554.88	2.17641	79.5385	36.5456	38935.5	6.035e-08		1
834	E:/Veroeffentlichungen/Paperinpreparation/PyvsFTIR/pygcms/WWTP_Oldenburg_VNF_13082015_85x85_15er_pygcms.0_or.csv	834	14	cellulose,plant fibres	2554.88	1.23341	56.2422	45.5991	42861.9	6.64359e-08		1
835	E:/Veroeffentlichungen/Paperinpreparation/PyvsFTIR/pygcms/WWTP_Oldenburg_VNF_13082015_85x85_15er_pygcms.0_or.csv	835	14	cellulose,plant fibres	2554.88	1.57403	80.2996	51.0153	76596.9	1.18725e-07		1
836	E:/Veroeffentlichungen/Paperinpreparation/PyvsFTIR/pygcms/WWTP_Oldenburg_VNF_13082015_85x85_15er_pygcms.0_or.csv	836	14	cellulose,plant fibres	2554.88	1.44363	64.3154	44.5513	46787.7	7.2521e-08		1
837	E:/Veroeffentlichungen/Paperinpreparation/PyvsFTIR/pygcms/WWTP_Oldenburg_VNF_13082015_85x85_15er_pygcms.0_or.csv	837	14	cellulose,plant fibres	2554.88	3.29475	94.8836	28.7984	28842	4.47051e-08		1
838	E:/Veroeffentlichungen/Paperinpreparation/PyvsFTIR/pygcms/WWTP_Oldenburg_VNF_13082015_85x85_15er_pygcms.0_or.csv	838	14	cellulose,plant fibres	2554.88	3.74333	117.251	31.3225	42162.4	6.53518e-08		1
839	E:/Veroeffentlichungen/Paperinpreparation/PyvsFTIR/pygcms/WWTP_Oldenburg_VNF_13082015_85x85_15er_pygcms.0_or.csv	839	14	cellulose,plant fibres	2554.88	1.49945	64.3154	42.8926	43368.6	6.72214e-08		1
840	E:/Veroeffentlichungen/Paperinpreparation/PyvsFTIR/pygcms/WWTP_Oldenburg_VNF_13082015_85x85_15er_pygcms.0_or.csv	840	14	cellulose,plant fibres	2554.88	1.08861	64.3154	59.0803	82280.5	1.27535e-07		1
841	E:/Veroeffentlichungen/Paperinpreparation/PyvsFTIR/pygcms/WWTP_Oldenburg_VNF_13082015_85x85_15er_pygcms.0_or.csv	841	14	cellulose,plant fibres	2554.88	1.61702	59.3984	36.7331	29375.6	4.55322e-08		1
842	E:/Veroeffentlichungen/Paperinpreparation/PyvsFTIR/pygcms/WWTP_Oldenburg_VNF_13082015_85x85_15er_pygcms.0_or.csv	842	14	cellulose,plant fibres	2554.88	1.31518	67.0929	51.0143	63996.5	9.91946e-08		1
843	E:/Veroeffentlichungen/Paperinpreparation/PyvsFTIR/pygcms/WWTP_Oldenburg_VNF_13082015_85x85_15er_pygcms.0_or.csv	843	14	cellulose,plant fibres	2554.88	1.43451	59.3984	41.4067	37326.1	5.78555e-08		1
844	E:/Veroeffentlichungen/Paperinpreparation/PyvsFTIR/pygcms/WWTP_Oldenburg_VNF_13082015_85x85_15er_pygcms.0_or.csv	844	14	cellulose,plant fibres	2554.88	2.00547	69.7598	34.7848	30937.3	4.79527e-08		1
845	E:/Veroeffentlichungen/Paperinpreparation/PyvsFTIR/pygcms/WWTP_Oldenburg_VNF_13082015_85x85_15er_pygcms.0_or.csv	845	14	cellulose,plant fibres	2554.88	1.65619	73.9915	44.6757	54127.8	8.38981e-08		1
846	E:/Veroeffentlichungen/Paperinpreparation/PyvsFTIR/pygcms/WWTP_Oldenburg_VNF_13082015_85x85_15er_pygcms.0_or.csv	846	14	cellulose,plant fibres	2554.88	1.57346	80.2996	51.0338	76652.3	1.18811e-07		1
847	E:/Veroeffentlichungen/Paperinpreparation/PyvsFTIR/pygcms/WWTP_Oldenburg_VNF_13082015_85x85_15er_pygcms.0_or.csv	847	14	cellulose,plant fibres	2554.88	1.66807	67.0929	40.2218	39782.9	6.16636e-08		1
848	E:/Veroeffentlichungen/Paperinpreparation/PyvsFTIR/pygcms/WWTP_Oldenburg_VNF_13082015_85x85_15er_pygcms.0_or.csv	848	14	cellulose,plant fibres	2433.22	2.71009	79.5385	29.349	25110.7	3.89216e-08		1
849	E:/Veroeffentlichungen/Paperinpreparation/PyvsFTIR/pygcms/WWTP_Oldenburg_VNF_13082015_85x85_15er_pygcms.0_or.csv	849	14	cellulose,plant fibres	2433.22	1.91665	69.7598	36.3967	33870.9	5.24999e-08		1
850	E:/Veroeffentlichungen/Paperinpreparation/PyvsFTIR/pygcms/WWTP_Oldenburg_VNF_13082015_85x85_15er_pygcms.0_or.csv	850	14	cellulose,plant fibres	2433.22	6.03742	124.79	20.6695	19540.5	3.02877e-08		1
851	E:/Veroeffentlichungen/Paperinpreparation/PyvsFTIR/pygcms/WWTP_Oldenburg_VNF_13082015_85x85_15er_pygcms.0_or.csv	851	14	cellulose,plant fibres	2433.22	1.90343	69.7598	36.6496	34343.2	5.32319e-08		1
852	E:/Veroeffentlichungen/Paperinpreparation/PyvsFTIR/pygcms/WWTP_Oldenburg_VNF_13082015_85x85_15er_pygcms.0_or.csv	852	14	cellulose,plant fibres	2433.22	2.69946	90.9557	33.6941	37847.2	5.86632e-08		1
853	E:/Veroeffentlichungen/Paperinpreparation/PyvsFTIR/pygcms/WWTP_Oldenburg_VNF_13082015_85x85_15er_pygcms.0_or.csv	853	14	cellulose,plant fibres	2433.22	7.91546	148.393	18.7473	19115.6	2.96292e-08		1
854	E:/Veroeffentlichungen/Paperinpreparation/PyvsFTIR/pygcms/WWTP_Oldenburg_VNF_13082015_85x85_15er_pygcms.0_or.csv	854	14	cellulose,plant fibres	2433.22	3.77616	112.484	29.788	36582.4	5.67027e-08		1
855	E:/Veroeffentlichungen/Paperinpreparation/PyvsFTIR/pygcms/WWTP_Oldenburg_VNF_13082015_85x85_15er_pygcms.0_or.csv	855	14	cellulose,plant fibres	2433.22	2.26664	73.9915	32.6437	28898.7	4.4793e-08		1
856	E:/Veroeffentlichungen/Paperinpreparation/PyvsFTIR/pygcms/WWTP_Oldenburg_VNF_13082015_85x85_15er_pygcms.0_or.csv	856	14	cellulose,plant fibres	2433.22	2.46953	77.9939	31.5824	28513.4	4.41957e-08		1
857	E:/Veroeffentlichungen/Paperinpreparation/PyvsFTIR/pygcms/WWTP_Oldenburg_VNF_13082015_85x85_15er_pygcms.0_or.csv	857	14	cellulose,plant fibres	2433.22	4.07647	99.8809	24.5018	21977.4	3.40649e-08		1
858	E:/Veroeffentlichungen/Paperinpreparation/PyvsFTIR/pygcms/WWTP_Oldenburg_VNF_13082015_85x85_15er_pygcms.0_or.csv	858	14	cellulose,plant fibres	2433.22	3.7173	145.077	39.0275	80991	1.25536e-07		1
859	E:/Veroeffentlichungen/Paperinpreparation/PyvsFTIR/pygcms/WWTP_Oldenburg_VNF_13082015_85x85_15er_pygcms.0_or.csv	859	14	cellulose,plant fibres	2433.22	3.61176	118.797	32.8916	47105.6	7.30136e-08		1
860	E:/Veroeffentlichungen/Paperinpreparation/PyvsFTIR/pygcms/WWTP_Oldenburg_VNF_13082015_85x85_15er_pygcms.0_or.csv	860	14	cellulose,plant fibres	2433.22	2.96759	88.9267	29.9659	29267.4	4.53645e-08		1
861	E:/Veroeffentlichungen/Paperinpreparation/PyvsFTIR/pygcms/WWTP_Oldenburg_VNF_13082015_85x85_15er_pygcms.0_or.csv	861	14	cellulose,plant fibres	2433.22	2.17689	79.5385	36.5376	38918.4	6.03235e-08		1
862	E:/Veroeffentlichungen/Paperinpreparation/PyvsFTIR/pygcms/WWTP_Oldenburg_VNF_13082015_85x85_15er_pygcms.0_or.csv	862	14	cellulose,plant fibres	2433.22	1.65007	69.7598	42.2769	45699.1	7.08336e-08		1
863	E:/Veroeffentlichungen/Paperinpreparation/PyvsFTIR/pygcms/WWTP_Oldenburg_VNF_13082015_85x85_15er_pygcms.0_or.csv	863	14	cellulose,plant fibres	2433.22	1.55014	62.3951	40.2513	37051.6	5.743e-08		1
864	E:/Veroeffentlichungen/Paperinpreparation/PyvsFTIR/pygcms/WWTP_Oldenburg_VNF_13082015_85x85_15er_pygcms.0_or.csv	864	14	cellulose,plant fibres	2433.22	1.36202	59.3984	43.6103	41404.8	6.41774e-08		1
865	E:/Veroeffentlichungen/Paperinpreparation/PyvsFTIR/pygcms/WWTP_Oldenburg_VNF_13082015_85x85_15er_pygcms.0_or.csv	865	14	cellulose,plant fibres	2433.22	2.01437	69.7598	34.6312	30664.6	4.75301e-08		1
866	E:/Veroeffentlichungen/Paperinpreparation/PyvsFTIR/pygcms/WWTP_Oldenburg_VNF_13082015_85x85_15er_pygcms.0_or.csv	866	14	cellulose,plant fibres	2433.22	1.34743	56.2422	41.7403	35914.6	5.56676e-08		1
867	E:/Veroeffentlichungen/Paperinpreparation/PyvsFTIR/pygcms/WWTP_Oldenburg_VNF_13082015_85x85_15er_pygcms.0_or.csv	867	14	cellulose,plant fibres	2433.22	1.75051	86.1471	49.2124	76469.3	1.18527e-07		1
868	E:/Veroeffentlichungen/Paperinpreparation/PyvsFTIR/pygcms/WWTP_Oldenburg_VNF_13082015_85x85_15er_pygcms.0_or.csv	868	14	cellulose,plant fibres	2433.22	1.48528	67.0929	45.1717	50177.2	7.77747e-08		1
869	E:/Veroeffentlichungen/Paperinpreparation/PyvsFTIR/pygcms/WWTP_Oldenburg_VNF_13082015_85x85_15er_pygcms.0_or.csv	869	14	cellulose,plant fibres	2433.22	3.1348	90.9557	29.0149	28065.2	4.3501e-08		1
870	E:/Veroeffentlichungen/Paperinpreparation/PyvsFTIR/pygcms/WWTP_Oldenburg_VNF_13082015_85x85_15er_pygcms.0_or.csv	870	14	cellulose,plant fibres	2433.22	3.71899	101.692	27.3439	27867.8	4.3195e-08		1
871	E:/Veroeffentlichungen/Paperinpreparation/PyvsFTIR/pygcms/WWTP_Oldenburg_VNF_13082015_85x85_15er_pygcms.0_or.csv	871	14	cellulose,plant fibres	2433.22	2.09014	73.9915	35.4002	33985.2	5.2677e-08		1
872	E:/Veroeffentlichungen/Paperinpreparation/PyvsFTIR/pygcms/WWTP_Oldenburg_VNF_13082015_85x85_15er_pygcms.0_or.csv	872	14	cellulose,plant fibres	2433.22	1.46385	56.2422	38.4207	30429.2	4.71652e-08		1
873	E:/Veroeffentlichungen/Paperinpreparation/PyvsFTIR/pygcms/WWTP_Oldenburg_VNF_13082015_85x85_15er_pygcms.0_or.csv	873	14	cellulose,plant fibres	2433.22	5.24511	132.819	25.3224	31215.2	4.83835e-08		1
874	E:/Veroeffentlichungen/Paperinpreparation/PyvsFTIR/pygcms/WWTP_Oldenburg_VNF_13082015_85x85_15er_pygcms.0_or.csv	874	14	cellulose,plant fibres	2433.22	5.7339	119.308	20.8074	18932.2	2.9345e-08		1
875	E:/Veroeffentlichungen/Paperinpreparation/PyvsFTIR/pygcms/WWTP_Oldenburg_VNF_13082015_85x85_15er_pygcms.0_or.csv	875	14	cellulose,plant fibres	2433.22	1.54772	62.3951	40.3143	37167.6	5.76098e-08		1
876	E:/Veroeffentlichungen/Paperinpreparation/PyvsFTIR/pygcms/WWTP_Oldenburg_VNF_13082015_85x85_15er_pygcms.0_or.csv	876	14	cellulose,plant fibres	2433.22	1.95276	77.9939	39.9404	45601.9	7.06829e-08		1
877	E:/Veroeffentlichungen/Paperinpreparation/PyvsFTIR/pygcms/WWTP_Oldenburg_VNF_13082015_85x85_15er_pygcms.0_or.csv	877	14	cellulose,plant fibres	2433.22	1.34916	59.3984	44.0261	42197.9	6.54068e-08		1
878	E:/Veroeffentlichungen/Paperinpreparation/PyvsFTIR/pygcms/WWTP_Oldenburg_VNF_13082015_85x85_15er_pygcms.0_or.csv	878	14	cellulose,plant fibres	2433.22	2.80032	88.9267	31.756	32868.4	5.09461e-08		1
879	E:/Veroeffentlichungen/Paperinpreparation/PyvsFTIR/pygcms/WWTP_Oldenburg_VNF_13082015_85x85_15er_pygcms.0_or.csv	879	14	cellulose,plant fibres	2433.22	2.53719	77.9939	30.7402	27012.9	4.187e-08		1
880	E:/Veroeffentlichungen/Paperinpreparation/PyvsFTIR/pygcms/WWTP_Oldenburg_VNF_13082015_85x85_15er_pygcms.0_or.csv	880	14	cellulose,plant fibres	2433.22	3.46746	112.484	32.44	43386.2	6.72486e-08		1
881	E:/Veroeffentlichungen/Paperinpreparation/PyvsFTIR/pygcms/WWTP_Oldenburg_VNF_13082015_85x85_15er_pygcms.0_or.csv	881	14	cellulose,plant fibres	2433.22	1.27413	66.18	51.9412	65440.6	1.01433e-07		1
882	E:/Veroeffentlichungen/Paperinpreparation/PyvsFTIR/pygcms/WWTP_Oldenburg_VNF_13082015_85x85_15er_pygcms.0_or.csv	882	14	cellulose,plant fibres	2433.22	1.28064	59.3984	46.3817	46834.4	7.25933e-08		1
883	E:/Veroeffentlichungen/Paperinpreparation/PyvsFTIR/pygcms/WWTP_Oldenburg_VNF_13082015_85x85_15er_pygcms.0_or.csv	883	14	cellulose,plant fibres	2433.22	2.5344	84.002	33.1447	33823.2	5.24259e-08		1
884	E:/Veroeffentlichungen/Paperinpreparation/PyvsFTIR/pygcms/WWTP_Oldenburg_VNF_13082015_85x85_15er_pygcms.0_or.csv	884	14	cellulose,plant fibres	2311.56	1.55163	70.6265	45.5177	53632.2	8.31298e-08		1
885	E:/Veroeffentlichungen/Paperinpreparation/PyvsFTIR/pygcms/WWTP_Oldenburg_VNF_13082015_85x85_15er_pygcms.0_or.csv	885	14	cellulose,plant fibres	2311.56	1.2258	66.18	53.9891	70702.5	1.09589e-07		1
886	E:/Veroeffentlichungen/Paperinpreparation/PyvsFTIR/pygcms/WWTP_Oldenburg_VNF_13082015_85x85_15er_pygcms.0_or.csv	886	14	cellulose,plant fibres	2311.56	3.37031	94.8836	28.1528	27563.3	4.27232e-08		1
887	E:/Veroeffentlichungen/Paperinpreparation/PyvsFTIR/pygcms/WWTP_Oldenburg_VNF_13082015_85x85_15er_pygcms.0_or.csv	887	14	cellulose,plant fibres	2311.56	3.07287	108.633	35.3522	49761.3	7.71301e-08		1
888	E:/Veroeffentlichungen/Paperinpreparation/PyvsFTIR/pygcms/WWTP_Oldenburg_VNF_13082015_85x85_15er_pygcms.0_or.csv	888	14	cellulose,plant fibres	2311.56	4.77201	101.692	21.31	16925.8	2.62349e-08		1
889	E:/Veroeffentlichungen/Paperinpreparation/PyvsFTIR/pygcms/WWTP_Oldenburg_VNF_13082015_85x85_15er_pygcms.0_or.csv	889	14	cellulose,plant fibres	2311.56	3.70883	90.9557	24.5241	20050	3.10775e-08		1
890	E:/Veroeffentlichungen/Paperinpreparation/PyvsFTIR/pygcms/WWTP_Oldenburg_VNF_13082015_85x85_15er_pygcms.0_or.csv	890	14	cellulose,plant fibres	2311.56	3.82665	101.692	26.5745	26321.7	4.07986e-08		1
891	E:/Veroeffentlichungen/Paperinpreparation/PyvsFTIR/pygcms/WWTP_Oldenburg_VNF_13082015_85x85_15er_pygcms.0_or.csv	891	14	cellulose,plant fibres	2311.56	1.04543	64.3154	61.5203	89217.2	1.38287e-07		1
892	E:/Veroeffentlichungen/Paperinpreparation/PyvsFTIR/pygcms/WWTP_Oldenburg_VNF_13082015_85x85_15er_pygcms.0_or.csv	892	14	cellulose,plant fibres	2311.56	1.64216	59.3984	36.1709	28483.3	4.41491e-08		1
893	E:/Veroeffentlichungen/Paperinpreparation/PyvsFTIR/pygcms/WWTP_Oldenburg_VNF_13082015_85x85_15er_pygcms.0_or.csv	893	14	cellulose,plant fibres	2311.56	1.95836	67.0929	34.2598	28863	4.47377e-08		1
894	E:/Veroeffentlichungen/Paperinpreparation/PyvsFTIR/pygcms/WWTP_Oldenburg_VNF_13082015_85x85_15er_pygcms.0_or.csv	894	14	cellulose,plant fibres	2311.56	2.15002	86.1471	40.068	50691.2	7.85713e-08		1
895	E:/Veroeffentlichungen/Paperinpreparation/PyvsFTIR/pygcms/WWTP_Oldenburg_VNF_13082015_85x85_15er_pygcms.0_or.csv	895	14	cellulose,plant fibres	2311.56	4.284	98.6553	23.0288	19176.1	2.9723e-08		1
896	E:/Veroeffentlichungen/Paperinpreparation/PyvsFTIR/pygcms/WWTP_Oldenburg_VNF_13082015_85x85_15er_pygcms.0_or.csv	896	14	cellulose,plant fibres	2311.56	3.37455	86.1471	25.5285	20577.2	3.18947e-08		1
897	E:/Veroeffentlichungen/Paperinpreparation/PyvsFTIR/pygcms/WWTP_Oldenburg_VNF_13082015_85x85_15er_pygcms.0_or.csv	897	14	cellulose,plant fibres	2311.56	4.10953	99.27	24.156	21230.8	3.29077e-08		1
898	E:/Veroeffentlichungen/Paperinpreparation/PyvsFTIR/pygcms/WWTP_Oldenburg_VNF_13082015_85x85_15er_pygcms.0_or.csv	898	14	cellulose,plant fibres	2311.56	3.81591	109.191	28.6148	32769.2	5.07922e-08		1
899	E:/Veroeffentlichungen/Paperinpreparation/PyvsFTIR/pygcms/WWTP_Oldenburg_VNF_13082015_85x85_15er_pygcms.0_or.csv	899	14	cellulose,plant fibres	2311.56	3.64996	101.692	27.861	28931.8	4.48443e-08		1
900	E:/Veroeffentlichungen/Paperinpreparation/PyvsFTIR/pygcms/WWTP_Oldenburg_VNF_13082015_85x85_15er_pygcms.0_or.csv	900	14	cellulose,plant fibres	2311.56	2.29912	69.7598	30.342	23539.1	3.64856e-08		1
901	E:/Veroeffentlichungen/Paperinpreparation/PyvsFTIR/pygcms/WWTP_Oldenburg_VNF_13082015_85x85_15er_pygcms.0_or.csv	901	14	cellulose,plant fibres	2311.56	1.85771	64.3154	34.6207	28254.2	4.37941e-08		1
902	E:/Veroeffentlichungen/Paperinpreparation/PyvsFTIR/pygcms/WWTP_Oldenburg_VNF_13082015_85x85_15er_pygcms.0_or.csv	902	14	cellulose,plant fibres	2311.56	2.33538	98.6553	42.2438	64527.1	1.00017e-07		1
903	E:/Veroeffentlichungen/Paperinpreparation/PyvsFTIR/pygcms/WWTP_Oldenburg_VNF_13082015_85x85_15er_pygcms.0_or.csv	903	14	cellulose,plant fibres	2311.56	1.92031	79.5385	41.4196	50013.2	7.75205e-08		1
904	E:/Veroeffentlichungen/Paperinpreparation/PyvsFTIR/pygcms/WWTP_Oldenburg_VNF_13082015_85x85_15er_pygcms.0_or.csv	904	14	cellulose,plant fibres	2311.56	4.57791	101.692	22.2135	18391.5	2.85068e-08		1
905	E:/Veroeffentlichungen/Paperinpreparation/PyvsFTIR/pygcms/WWTP_Oldenburg_VNF_13082015_85x85_15er_pygcms.0_or.csv	905	14	cellulose,plant fibres	2311.56	2.69258	79.5385	29.5399	25438.5	3.94296e-08		1
906	E:/Veroeffentlichungen/Paperinpreparation/PyvsFTIR/pygcms/WWTP_Oldenburg_VNF_13082015_85x85_15er_pygcms.0_or.csv	906	14	cellulose,plant fibres	2311.56	2.44722	88.9267	36.3379	43037.6	6.67082e-08		1
907	E:/Veroeffentlichungen/Paperinpreparation/PyvsFTIR/pygcms/WWTP_Oldenburg_VNF_13082015_85x85_15er_pygcms.0_or.csv	907	14	cellulose,plant fibres	2311.56	1.73847	62.3951	35.8907	29458.6	4.56608e-08		1
908	E:/Veroeffentlichungen/Paperinpreparation/PyvsFTIR/pygcms/WWTP_Oldenburg_VNF_13082015_85x85_15er_pygcms.0_or.csv	908	14	cellulose,plant fibres	2311.56	9.13628	163.973	17.9474	19358.6	3.00058e-08		1
909	E:/Veroeffentlichungen/Paperinpreparation/PyvsFTIR/pygcms/WWTP_Oldenburg_VNF_13082015_85x85_15er_pygcms.0_or.csv	909	14	cellulose,plant fibres	2311.56	1.55748	69.7598	44.7901	51294	7.95058e-08		1
910	E:/Veroeffentlichungen/Paperinpreparation/PyvsFTIR/pygcms/WWTP_Oldenburg_VNF_13082015_85x85_15er_pygcms.0_or.csv	910	14	cellulose,plant fibres	2311.56	7.48668	140.389	18.7518	18093.3	2.80446e-08		1
911	E:/Veroeffentlichungen/Paperinpreparation/PyvsFTIR/pygcms/WWTP_Oldenburg_VNF_13082015_85x85_15er_pygcms.0_or.csv	911	14	cellulose,plant fibres	2311.56	3.12883	121.83	38.9379	67701.5	1.04937e-07		1
912	E:/Veroeffentlichungen/Paperinpreparation/PyvsFTIR/pygcms/WWTP_Oldenburg_VNF_13082015_85x85_15er_pygcms.0_or.csv	912	14	cellulose,plant fibres	2311.56	2.96874	98.6553	33.2313	39931.2	6.18934e-08		1
913	E:/Veroeffentlichungen/Paperinpreparation/PyvsFTIR/pygcms/WWTP_Oldenburg_VNF_13082015_85x85_15er_pygcms.0_or.csv	913	14	cellulose,plant fibres	2311.56	3.12249	84.002	26.9022	22282.5	3.45378e-08		1
914	E:/Veroeffentlichungen/Paperinpreparation/PyvsFTIR/pygcms/WWTP_Oldenburg_VNF_13082015_85x85_15er_pygcms.0_or.csv	914	14	cellulose,plant fibres	2311.56	2.1522	77.21	35.8748	36420.9	5.64523e-08		1
915	E:/Veroeffentlichungen/Paperinpreparation/PyvsFTIR/pygcms/WWTP_Oldenburg_VNF_13082015_85x85_15er_pygcms.0_or.csv	915	14	cellulose,plant fibres	2311.56	4.15266	94.8836	22.8489	18155.9	2.81417e-08		1
916	E:/Veroeffentlichungen/Paperinpreparation/PyvsFTIR/pygcms/WWTP_Oldenburg_VNF_13082015_85x85_15er_pygcms.0_or.csv	916	14	cellulose,plant fibres	2311.56	3.52666	90.9557	25.7909	22174.8	3.43709e-08		1
917	E:/Veroeffentlichungen/Paperinpreparation/PyvsFTIR/pygcms/WWTP_Oldenburg_VNF_13082015_85x85_15er_pygcms.0_or.csv	917	14	cellulose,plant fibres	2189.9	1.62249	69.7598	42.9955	47265.9	7.32622e-08		1
918	E:/Veroeffentlichungen/Paperinpreparation/PyvsFTIR/pygcms/WWTP_Oldenburg_VNF_13082015_85x85_15er_pygcms.0_or.csv	918	14	cellulose,plant fibres	2189.9	1.58067	64.3154	40.6886	39026.3	6.04908e-08		1
919	E:/Veroeffentlichungen/Paperinpreparation/PyvsFTIR/pygcms/WWTP_Oldenburg_VNF_13082015_85x85_15er_pygcms.0_or.csv	919	14	cellulose,plant fibres	2189.9	1.64064	59.3984	36.2045	28536.2	4.42311e-08		1
920	E:/Veroeffentlichungen/Paperinpreparation/PyvsFTIR/pygcms/WWTP_Oldenburg_VNF_13082015_85x85_15er_pygcms.0_or.csv	920	14	cellulose,plant fibres	2189.9	1.65018	64.3154	38.9747	35807.8	5.55021e-08		1
921	E:/Veroeffentlichungen/Paperinpreparation/PyvsFTIR/pygcms/WWTP_Oldenburg_VNF_13082015_85x85_15er_pygcms.0_or.csv	921	14	cellulose,plant fibres	2189.9	1.69107	59.3984	35.1247	26859.4	4.1632e-08		1
922	E:/Veroeffentlichungen/Paperinpreparation/PyvsFTIR/pygcms/WWTP_Oldenburg_VNF_13082015_85x85_15er_pygcms.0_or.csv	922	14	cellulose,plant fibres	2189.9	6.66903	150.024	22.4957	27826.3	4.31307e-08		1
923	E:/Veroeffentlichungen/Paperinpreparation/PyvsFTIR/pygcms/WWTP_Oldenburg_VNF_13082015_85x85_15er_pygcms.0_or.csv	923	14	cellulose,plant fibres	2189.9	2.3083	77.9939	33.7884	32635.7	5.05853e-08		1
924	E:/Veroeffentlichungen/Paperinpreparation/PyvsFTIR/pygcms/WWTP_Oldenburg_VNF_13082015_85x85_15er_pygcms.0_or.csv	924	14	cellulose,plant fibres	2189.9	4.73707	125.761	26.5483	32487.6	5.03558e-08		1
925	E:/Veroeffentlichungen/Paperinpreparation/PyvsFTIR/pygcms/WWTP_Oldenburg_VNF_13082015_85x85_15er_pygcms.0_or.csv	925	14	cellulose,plant fibres	2189.9	3.23223	90.9557	28.1403	26398.7	4.0918e-08		1
926	E:/Veroeffentlichungen/Paperinpreparation/PyvsFTIR/pygcms/WWTP_Oldenburg_VNF_13082015_85x85_15er_pygcms.0_or.csv	926	14	cellulose,plant fibres	2189.9	4.86904	104.057	21.3711	17418.9	2.69993e-08		1
927	E:/Veroeffentlichungen/Paperinpreparation/PyvsFTIR/pygcms/WWTP_Oldenburg_VNF_13082015_85x85_15er_pygcms.0_or.csv	927	14	cellulose,plant fibres	2189.9	1.86815	80.2996	42.9835	54376.8	8.4284e-08		1
928	E:/Veroeffentlichungen/Paperinpreparation/PyvsFTIR/pygcms/WWTP_Oldenburg_VNF_13082015_85x85_15er_pygcms.0_or.csv	928	14	cellulose,plant fibres	2189.9	1.13773	49.3277	43.3563	33985.4	5.26773e-08		1
929	E:/Veroeffentlichungen/Paperinpreparation/PyvsFTIR/pygcms/WWTP_Oldenburg_VNF_13082015_85x85_15er_pygcms.0_or.csv	929	14	cellulose,plant fibres	2189.9	4.64332	104.057	22.41	19153.7	2.96882e-08		1
930	E:/Veroeffentlichungen/Paperinpreparation/PyvsFTIR/pygcms/WWTP_Oldenburg_VNF_13082015_85x85_15er_pygcms.0_or.csv	930	14	cellulose,plant fibres	2189.9	1.42513	56.2422	39.4647	32105.3	4.97632e-08		1
931	E:/Veroeffentlichungen/Paperinpreparation/PyvsFTIR/pygcms/WWTP_Oldenburg_VNF_13082015_85x85_15er_pygcms.0_or.csv	931	14	cellulose,plant fibres	2189.9	7.42021	132.819	17.8996	15597.1	2.41755e-08		1
932	E:/Veroeffentlichungen/Paperinpreparation/PyvsFTIR/pygcms/WWTP_Oldenburg_VNF_13082015_85x85_15er_pygcms.0_or.csv	932	14	cellulose,plant fibres	2189.9	2.50504	90.9557	36.309	43949.7	6.81221e-08		1
933	E:/Veroeffentlichungen/Paperinpreparation/PyvsFTIR/pygcms/WWTP_Oldenburg_VNF_13082015_85x85_15er_pygcms.0_or.csv	933	14	cellulose,plant fibres	2189.9	2.58329	86.1471	33.3478	35113.3	5.44257e-08		1
934	E:/Veroeffentlichungen/Paperinpreparation/PyvsFTIR/pygcms/WWTP_Oldenburg_VNF_13082015_85x85_15er_pygcms.0_or.csv	934	14	cellulose,plant fibres	2189.9	2.9313	77.9939	26.6073	20237.6	3.13682e-08		1
935	E:/Veroeffentlichungen/Paperinpreparation/PyvsFTIR/pygcms/WWTP_Oldenburg_VNF_13082015_85x85_15er_pygcms.0_or.csv	935	14	cellulose,plant fibres	2189.9	1.93351	67.0929	34.7	29609.6	4.58949e-08		1
936	E:/Veroeffentlichungen/Paperinpreparation/PyvsFTIR/pygcms/WWTP_Oldenburg_VNF_13082015_85x85_15er_pygcms.0_or.csv	936	14	cellulose,plant fibres	2189.9	4.47246	104.057	23.2661	20645	3.19997e-08		1
937	E:/Veroeffentlichungen/Paperinpreparation/PyvsFTIR/pygcms/WWTP_Oldenburg_VNF_13082015_85x85_15er_pygcms.0_or.csv	937	14	cellulose,plant fibres	2189.9	4.53637	101.692	22.417	18729.9	2.90313e-08		1
938	E:/Veroeffentlichungen/Paperinpreparation/PyvsFTIR/pygcms/WWTP_Oldenburg_VNF_13082015_85x85_15er_pygcms.0_or.csv	938	14	cellulose,plant fibres	2189.9	1.63983	59.3984	36.2223	28564.3	4.42747e-08		1
939	E:/Veroeffentlichungen/Paperinpreparation/PyvsFTIR/pygcms/WWTP_Oldenburg_VNF_13082015_85x85_15er_pygcms.0_or.csv	939	14	cellulose,plant fibres	2189.9	1.98324	69.7598	35.1746	31634.5	4.90334e-08		1
940	E:/Veroeffentlichungen/Paperinpreparation/PyvsFTIR/pygcms/WWTP_Oldenburg_VNF_13082015_85x85_15er_pygcms.0_or.csv	940	14	cellulose,plant fibres	2189.9	1.21099	55.15	45.5413	41923	6.49806e-08		1
941	E:/Veroeffentlichungen/Paperinpreparation/PyvsFTIR/pygcms/WWTP_Oldenburg_VNF_13082015_85x85_15er_pygcms.0_or.csv	941	14	cellulose,plant fibres	2189.9	3.0805	79.5385	25.82	19435	3.01243e-08		1
942	E:/Veroeffentlichungen/Paperinpreparation/PyvsFTIR/pygcms/WWTP_Oldenburg_VNF_13082015_85x85_15er_pygcms.0_or.csv	942	14	cellulose,plant fibres	2189.9	2.97883	84.002	28.1997	24483.6	3.79496e-08		1
943	E:/Veroeffentlichungen/Paperinpreparation/PyvsFTIR/pygcms/WWTP_Oldenburg_VNF_13082015_85x85_15er_pygcms.0_or.csv	943	14	cellulose,plant fibres	2189.9	3.19326	104.057	32.5864	40498.5	6.27727e-08		1
944	E:/Veroeffentlichungen/Paperinpreparation/PyvsFTIR/pygcms/WWTP_Oldenburg_VNF_13082015_85x85_15er_pygcms.0_or.csv	944	14	cellulose,plant fibres	2189.9	1.84679	67.0929	36.3294	32455.6	5.03062e-08		1
945	E:/Veroeffentlichungen/Paperinpreparation/PyvsFTIR/pygcms/WWTP_Oldenburg_VNF_13082015_85x85_15er_pygcms.0_or.csv	945	14	cellulose,plant fibres	2189.9	2.7233	79.5385	29.2067	24867.8	3.85452e-08		1
946	E:/Veroeffentlichungen/Paperinpreparation/PyvsFTIR/pygcms/WWTP_Oldenburg_VNF_13082015_85x85_15er_pygcms.0_or.csv	946	14	cellulose,plant fibres	2189.9	1.81333	64.3154	35.4681	29654.2	4.59641e-08		1
947	E:/Veroeffentlichungen/Paperinpreparation/PyvsFTIR/pygcms/WWTP_Oldenburg_VNF_13082015_85x85_15er_pygcms.0_or.csv	947	14	cellulose,plant fibres	2189.9	1.19592	56.2422	47.0283	45590.8	7.06657e-08		1
948	E:/Veroeffentlichungen/Paperinpreparation/PyvsFTIR/pygcms/WWTP_Oldenburg_VNF_13082015_85x85_15er_pygcms.0_or.csv	948	14	cellulose,plant fibres	2189.9	1.64239	73.9915	45.0511	55041.4	8.53142e-08		1
949	E:/Veroeffentlichungen/Paperinpreparation/PyvsFTIR/pygcms/WWTP_Oldenburg_VNF_13082015_85x85_15er_pygcms.0_or.csv	949	14	cellulose,plant fibres	2189.9	1.64949	59.3984	36.0101	28230.6	4.37575e-08		1
950	E:/Veroeffentlichungen/Paperinpreparation/PyvsFTIR/pygcms/WWTP_Oldenburg_VNF_13082015_85x85_15er_pygcms.0_or.csv	950	14	cellulose,plant fibres	2189.9	3.26332	98.6553	30.2316	33047.5	5.12237e-08		1
951	E:/Veroeffentlichungen/Paperinpreparation/PyvsFTIR/pygcms/WWTP_Oldenburg_VNF_13082015_85x85_15er_pygcms.0_or.csv	951	14	cellulose,plant fibres	2189.9	1.75263	77.21	44.0537	54920.5	8.51268e-08		1
952	E:/Veroeffentlichungen/Paperinpreparation/PyvsFTIR/pygcms/WWTP_Oldenburg_VNF_13082015_85x85_15er_pygcms.0_or.csv	952	14	cellulose,plant fibres	2189.9	4.64817	101.692	21.8778	17839.7	2.76515e-08		1
953	E:/Veroeffentlichungen/Paperinpreparation/PyvsFTIR/pygcms/WWTP_Oldenburg_VNF_13082015_85x85_15er_pygcms.0_or.csv	953	14	cellulose,plant fibres	2068.24	1.56715	59.3984	37.9022	31275.2	4.84765e-08		1
954	E:/Veroeffentlichungen/Paperinpreparation/PyvsFTIR/pygcms/WWTP_Oldenburg_VNF_13082015_85x85_15er_pygcms.0_or.csv	954	14	cellulose,plant fibres	2068.24	1.86342	59.3984	31.876	22120.8	3.42872e-08		1
955	E:/Veroeffentlichungen/Paperinpreparation/PyvsFTIR/pygcms/WWTP_Oldenburg_VNF_13082015_85x85_15er_pygcms.0_or.csv	955	14	cellulose,plant fibres	2068.24	1.32599	55.15	41.5915	34966.5	5.4198e-08		1
956	E:/Veroeffentlichungen/Paperinpreparation/PyvsFTIR/pygcms/WWTP_Oldenburg_VNF_13082015_85x85_15er_pygcms.0_or.csv	956	14	cellulose,plant fibres	2068.24	6.50142	117.251	18.0346	13977.3	2.16649e-08		1
957	E:/Veroeffentlichungen/Paperinpreparation/PyvsFTIR/pygcms/WWTP_Oldenburg_VNF_13082015_85x85_15er_pygcms.0_or.csv	957	14	cellulose,plant fibres	2068.24	1.18231	49.3277	41.7213	31470.4	4.87791e-08		1
958	E:/Veroeffentlichungen/Paperinpreparation/PyvsFTIR/pygcms/WWTP_Oldenburg_VNF_13082015_85x85_15er_pygcms.0_or.csv	958	14	cellulose,plant fibres	2068.24	5.86867	123.319	21.0132	19957.7	3.09344e-08		1
959	E:/Veroeffentlichungen/Paperinpreparation/PyvsFTIR/pygcms/WWTP_Oldenburg_VNF_13082015_85x85_15er_pygcms.0_or.csv	959	14	cellulose,plant fibres	2068.24	1.56664	55.15	35.2028	25049.4	3.88265e-08		1
960	E:/Veroeffentlichungen/Paperinpreparation/PyvsFTIR/pygcms/WWTP_Oldenburg_VNF_13082015_85x85_15er_pygcms.0_or.csv	960	14	cellulose,plant fibres	2068.24	4.04836	80.2996	19.8351	11579.2	1.79478e-08		1
961	E:/Veroeffentlichungen/Paperinpreparation/PyvsFTIR/pygcms/WWTP_Oldenburg_VNF_13082015_85x85_15er_pygcms.0_or.csv	961	14	cellulose,plant fibres	2068.24	1.02793	56.2422	54.7139	61709.8	9.56502e-08		1
962	E:/Veroeffentlichungen/Paperinpreparation/PyvsFTIR/pygcms/WWTP_Oldenburg_VNF_13082015_85x85_15er_pygcms.0_or.csv	962	14	cellulose,plant fibres	2068.24	3.03048	77.9939	25.7365	18934.5	2.93485e-08		1
963	E:/Veroeffentlichungen/Paperinpreparation/PyvsFTIR/pygcms/WWTP_Oldenburg_VNF_13082015_85x85_15er_pygcms.0_or.csv	963	14	cellulose,plant fibres	2068.24	3.92376	101.692	25.9169	25035	3.88042e-08		1
964	E:/Veroeffentlichungen/Paperinpreparation/PyvsFTIR/pygcms/WWTP_Oldenburg_VNF_13082015_85x85_15er_pygcms.0_or.csv	964	14	cellulose,plant fibres	2068.24	4.69662	104.64	22.2798	19037.8	2.95085e-08		1
965	E:/Veroeffentlichungen/Paperinpreparation/PyvsFTIR/pygcms/WWTP_Oldenburg_VNF_13082015_85x85_15er_pygcms.0_or.csv	965	14	cellulose,plant fibres	2068.24	2.33776	79.5385	34.0233	33746.4	5.23069e-08		1
966	E:/Veroeffentlichungen/Paperinpreparation/PyvsFTIR/pygcms/WWTP_Oldenburg_VNF_13082015_85x85_15er_pygcms.0_or.csv	966	14	cellulose,plant fibres	2068.24	1.17602	67.0929	57.0507	80037.9	1.24059e-07		1
967	E:/Veroeffentlichungen/Paperinpreparation/PyvsFTIR/pygcms/WWTP_Oldenburg_VNF_13082015_85x85_15er_pygcms.0_or.csv	967	14	cellulose,plant fibres	2068.24	6.8374	109.191	15.9697	10206.6	1.58202e-08		1
968	E:/Veroeffentlichungen/Paperinpreparation/PyvsFTIR/pygcms/WWTP_Oldenburg_VNF_13082015_85x85_15er_pygcms.0_or.csv	968	14	cellulose,plant fibres	2068.24	2.02396	79.5385	39.2985	45022.1	6.97843e-08		1
969	E:/Veroeffentlichungen/Paperinpreparation/PyvsFTIR/pygcms/WWTP_Oldenburg_VNF_13082015_85x85_15er_pygcms.0_or.csv	969	14	cellulose,plant fibres	2068.24	2.18326	70.6265	32.3491	27088.8	4.19876e-08		1
970	E:/Veroeffentlichungen/Paperinpreparation/PyvsFTIR/pygcms/WWTP_Oldenburg_VNF_13082015_85x85_15er_pygcms.0_or.csv	970	14	cellulose,plant fibres	2068.24	1.54257	64.3154	41.6938	40978.3	6.35163e-08		1
971	E:/Veroeffentlichungen/Paperinpreparation/PyvsFTIR/pygcms/WWTP_Oldenburg_VNF_13082015_85x85_15er_pygcms.0_or.csv	971	14	cellulose,plant fibres	2068.24	5.4847	128.631	23.4527	25931.4	4.01937e-08		1
972	E:/Veroeffentlichungen/Paperinpreparation/PyvsFTIR/pygcms/WWTP_Oldenburg_VNF_13082015_85x85_15er_pygcms.0_or.csv	972	14	cellulose,plant fibres	2068.24	2.4051	77.21	32.1026	29164.2	4.52044e-08		1
973	E:/Veroeffentlichungen/Paperinpreparation/PyvsFTIR/pygcms/WWTP_Oldenburg_VNF_13082015_85x85_15er_pygcms.0_or.csv	973	14	cellulose,plant fibres	2068.24	1.95354	62.3951	31.9395	23329.4	3.61605e-08		1
974	E:/Veroeffentlichungen/Paperinpreparation/PyvsFTIR/pygcms/WWTP_Oldenburg_VNF_13082015_85x85_15er_pygcms.0_or.csv	974	14	cellulose,plant fibres	2068.24	1.30905	56.2422	42.9641	38051.4	5.89797e-08		1
975	E:/Veroeffentlichungen/Paperinpreparation/PyvsFTIR/pygcms/WWTP_Oldenburg_VNF_13082015_85x85_15er_pygcms.0_or.csv	975	14	cellulose,plant fibres	2068.24	2.83144	77.9939	27.5457	21690.2	3.36198e-08		1
976	E:/Veroeffentlichungen/Paperinpreparation/PyvsFTIR/pygcms/WWTP_Oldenburg_VNF_13082015_85x85_15er_pygcms.0_or.csv	976	14	cellulose,plant fibres	2068.24	2.002	69.7598	34.8451	31044.5	4.8119e-08		1
977	E:/Veroeffentlichungen/Paperinpreparation/PyvsFTIR/pygcms/WWTP_Oldenburg_VNF_13082015_85x85_15er_pygcms.0_or.csv	977	14	cellulose,plant fibres	2068.24	2.86796	110.3	38.4593	59796.5	9.26846e-08		1
978	E:/Veroeffentlichungen/Paperinpreparation/PyvsFTIR/pygcms/WWTP_Oldenburg_VNF_13082015_85x85_15er_pygcms.0_or.csv	978	14	cellulose,plant fibres	2068.24	2.81836	84.002	29.8053	27351	4.2394e-08		1
979	E:/Veroeffentlichungen/Paperinpreparation/PyvsFTIR/pygcms/WWTP_Oldenburg_VNF_13082015_85x85_15er_pygcms.0_or.csv	979	14	cellulose,plant fibres	2068.24	2.12235	86.1471	40.5905	52021.8	8.06338e-08		1
980	E:/Veroeffentlichungen/Paperinpreparation/PyvsFTIR/pygcms/WWTP_Oldenburg_VNF_13082015_85x85_15er_pygcms.0_or.csv	980	14	cellulose,plant fibres	2068.24	1.18984	55.15	46.3506	43426.3	6.73108e-08		1
981	E:/Veroeffentlichungen/Paperinpreparation/PyvsFTIR/pygcms/WWTP_Oldenburg_VNF_13082015_85x85_15er_pygcms.0_or.csv	981	14	cellulose,plant fibres	2068.24	3.14613	88.9267	28.2654	26040	4.0362e-08		1
982	E:/Veroeffentlichungen/Paperinpreparation/PyvsFTIR/pygcms/WWTP_Oldenburg_VNF_13082015_85x85_15er_pygcms.0_or.csv	982	14	cellulose,plant fibres	2068.24	4.4236	99.27	22.441	18323.1	2.84008e-08		1
983	E:/Veroeffentlichungen/Paperinpreparation/PyvsFTIR/pygcms/WWTP_Oldenburg_VNF_13082015_85x85_15er_pygcms.0_or.csv	983	14	cellulose,plant fibres	2068.24	4.09315	99.27	24.2527	21401.1	3.31717e-08		1
984	E:/Veroeffentlichungen/Paperinpreparation/PyvsFTIR/pygcms/WWTP_Oldenburg_VNF_13082015_85x85_15er_pygcms.0_or.csv	984	14	cellulose,plant fibres	2068.24	2.02562	69.7598	34.4388	30324.8	4.70034e-08		1
985	E:/Veroeffentlichungen/Paperinpreparation/PyvsFTIR/pygcms/WWTP_Oldenburg_VNF_13082015_85x85_15er_pygcms.0_or.csv	985	14	cellulose,plant fibres	2068.24	2.91338	86.1471	29.5694	27607.2	4.27912e-08		1
986	E:/Veroeffentlichungen/Paperinpreparation/PyvsFTIR/pygcms/WWTP_Oldenburg_VNF_13082015_85x85_15er_pygcms.0_or.csv	986	14	cellulose,plant fibres	2068.24	1.29512	49.3277	38.0874	26227.1	4.0652e-08		1
987	E:/Veroeffentlichungen/Paperinpreparation/PyvsFTIR/pygcms/WWTP_Oldenburg_VNF_13082015_85x85_15er_pygcms.0_or.csv	987	14	cellulose,plant fibres	2068.24	3.76227	101.692	27.0293	27230.3	4.2207e-08		1
988	E:/Veroeffentlichungen/Paperinpreparation/PyvsFTIR/pygcms/WWTP_Oldenburg_VNF_13082015_85x85_15er_pygcms.0_or.csv	988	14	cellulose,plant fibres	1946.57	1.2204	55.15	45.1902	41279.1	6.39826e-08		1
989	E:/Veroeffentlichungen/Paperinpreparation/PyvsFTIR/pygcms/WWTP_Oldenburg_VNF_13082015_85x85_15er_pygcms.0_or.csv	989	14	cellulose,plant fibres	1946.57	1.98741	64.3154	32.3614	24686.9	3.82648e-08		1
990	E:/Veroeffentlichungen/Paperinpreparation/PyvsFTIR/pygcms/WWTP_Oldenburg_VNF_13082015_85x85_15er_pygcms.0_or.csv	990	14	cellulose,plant fibres	1946.57	1.70169	56.2422	33.0508	22517.7	3.49024e-08		1
991	E:/Veroeffentlichungen/Paperinpreparation/PyvsFTIR/pygcms/WWTP_Oldenburg_VNF_13082015_85x85_15er_pygcms.0_or.csv	991	14	cellulose,plant fibres	1946.57	2.54509	73.9915	29.0723	22921.2	3.55278e-08		1
992	E:/Veroeffentlichungen/Paperinpreparation/PyvsFTIR/pygcms/WWTP_Oldenburg_VNF_13082015_85x85_15er_pygcms.0_or.csv	992	14	cellulose,plant fibres	1946.57	2.95663	73.9915	25.0256	16984.3	2.63257e-08		1
993	E:/Veroeffentlichungen/Paperinpreparation/PyvsFTIR/pygcms/WWTP_Oldenburg_VNF_13082015_85x85_15er_pygcms.0_or.csv	993	14	cellulose,plant fibres	1946.57	1.36626	55.15	40.3657	32935.7	5.10503e-08		1
994	E:/Veroeffentlichungen/Paperinpreparation/PyvsFTIR/pygcms/WWTP_Oldenburg_VNF_13082015_85x85_15er_pygcms.0_or.csv	994	14	cellulose,plant fibres	1946.57	2.43952	73.9915	30.3304	24947.9	3.86692e-08		1
995	E:/Veroeffentlichungen/Paperinpreparation/PyvsFTIR/pygcms/WWTP_Oldenburg_VNF_13082015_85x85_15er_pygcms.0_or.csv	995	14	cellulose,plant fibres	1946.57	3.66426	101.692	27.7523	28706.4	4.44949e-08		1
996	E:/Veroeffentlichungen/Paperinpreparation/PyvsFTIR/pygcms/WWTP_Oldenburg_VNF_13082015_85x85_15er_pygcms.0_or.csv	996	14	cellulose,plant fibres	1946.57	2.07703	73.9915	35.6237	34415.6	5.33442e-08		1
997	E:/Veroeffentlichungen/Paperinpreparation/PyvsFTIR/pygcms/WWTP_Oldenburg_VNF_13082015_85x85_15er_pygcms.0_or.csv	997	14	cellulose,plant fibres	1946.57	2.469	70.6265	28.6053	21181.5	3.28313e-08		1
998	E:/Veroeffentlichungen/Paperinpreparation/PyvsFTIR/pygcms/WWTP_Oldenburg_VNF_13082015_85x85_15er_pygcms.0_or.csv	998	14	cellulose,plant fibres	1946.57	1.2584	49.3277	39.1988	27780	4.3059e-08		1
999	E:/Veroeffentlichungen/Paperinpreparation/PyvsFTIR/pygcms/WWTP_Oldenburg_VNF_13082015_85x85_15er_pygcms.0_or.csv	999	14	cellulose,plant fibres	1946.57	1.78613	59.3984	33.2553	24076.5	3.73186e-08		1
1000	E:/Veroeffentlichungen/Paperinpreparation/PyvsFTIR/pygcms/WWTP_Oldenburg_VNF_13082015_85x85_15er_pygcms.0_or.csv	1000	14	cellulose,plant fibres	1946.57	1.4542	55.15	37.9246	29072.7	4.50627e-08		1
1001	E:/Veroeffentlichungen/Paperinpreparation/PyvsFTIR/pygcms/WWTP_Oldenburg_VNF_13082015_85x85_15er_pygcms.0_or.csv	1001	14	cellulose,plant fibres	1946.57	2.87765	84.002	29.1912	26235.6	4.06651e-08		1
1002	E:/Veroeffentlichungen/Paperinpreparation/PyvsFTIR/pygcms/WWTP_Oldenburg_VNF_13082015_85x85_15er_pygcms.0_or.csv	1002	14	cellulose,plant fibres	1946.57	4.3904	104.057	23.701	21424	3.32071e-08		1
1003	E:/Veroeffentlichungen/Paperinpreparation/PyvsFTIR/pygcms/WWTP_Oldenburg_VNF_13082015_85x85_15er_pygcms.0_or.csv	1003	14	cellulose,plant fibres	1946.57	1.67312	56.2422	33.6151	23293.1	3.61043e-08		1
1004	E:/Veroeffentlichungen/Paperinpreparation/PyvsFTIR/pygcms/WWTP_Oldenburg_VNF_13082015_85x85_15er_pygcms.0_or.csv	1004	14	cellulose,plant fibres	1946.57	3.63111	94.2404	25.9536	23266.4	3.60629e-08		1
1005	E:/Veroeffentlichungen/Paperinpreparation/PyvsFTIR/pygcms/WWTP_Oldenburg_VNF_13082015_85x85_15er_pygcms.0_or.csv	1005	14	cellulose,plant fibres	1946.57	3.89967	101.692	26.077	25345.2	3.9285e-08		1
1006	E:/Veroeffentlichungen/Paperinpreparation/PyvsFTIR/pygcms/WWTP_Oldenburg_VNF_13082015_85x85_15er_pygcms.0_or.csv	1006	14	cellulose,plant fibres	1946.57	4.23797	98.6553	23.2789	19594.9	3.0372e-08		1
1007	E:/Veroeffentlichungen/Paperinpreparation/PyvsFTIR/pygcms/WWTP_Oldenburg_VNF_13082015_85x85_15er_pygcms.0_or.csv	1007	14	cellulose,plant fibres	1946.57	2.85368	73.9915	25.9285	18231.9	2.82595e-08		1
1008	E:/Veroeffentlichungen/Paperinpreparation/PyvsFTIR/pygcms/WWTP_Oldenburg_VNF_13082015_85x85_15er_pygcms.0_or.csv	1008	14	cellulose,plant fibres	1946.57	1.66842	67.0929	40.2135	39766.5	6.1638e-08		1
1009	E:/Veroeffentlichungen/Paperinpreparation/PyvsFTIR/pygcms/WWTP_Oldenburg_VNF_13082015_85x85_15er_pygcms.0_or.csv	1009	14	cellulose,plant fibres	1946.57	7.16165	128.631	17.961	15209.1	2.35742e-08		1
1010	E:/Veroeffentlichungen/Paperinpreparation/PyvsFTIR/pygcms/WWTP_Oldenburg_VNF_13082015_85x85_15er_pygcms.0_or.csv	1010	14	cellulose,plant fibres	1946.57	3.2397	88.9267	27.449	24557.4	3.8064e-08		1
1011	E:/Veroeffentlichungen/Paperinpreparation/PyvsFTIR/pygcms/WWTP_Oldenburg_VNF_13082015_85x85_15er_pygcms.0_or.csv	1011	14	cellulose,plant fibres	1946.57	5.21712	101.692	19.4919	14160.9	2.19493e-08		1
1012	E:/Veroeffentlichungen/Paperinpreparation/PyvsFTIR/pygcms/WWTP_Oldenburg_VNF_13082015_85x85_15er_pygcms.0_or.csv	1012	14	cellulose,plant fibres	1946.57	5.09673	101.692	19.9523	14837.8	2.29985e-08		1
1013	E:/Veroeffentlichungen/Paperinpreparation/PyvsFTIR/pygcms/WWTP_Oldenburg_VNF_13082015_85x85_15er_pygcms.0_or.csv	1013	14	cellulose,plant fibres	1946.57	2.31174	69.7598	30.1764	23282.8	3.60884e-08		1
1014	E:/Veroeffentlichungen/Paperinpreparation/PyvsFTIR/pygcms/WWTP_Oldenburg_VNF_13082015_85x85_15er_pygcms.0_or.csv	1014	14	cellulose,plant fibres	1946.57	11.1521	134.186	12.0324	7120.41	1.10366e-08		1
1015	E:/Veroeffentlichungen/Paperinpreparation/PyvsFTIR/pygcms/WWTP_Oldenburg_VNF_13082015_85x85_15er_pygcms.0_or.csv	1015	14	cellulose,plant fibres	1946.57	1.32229	70.6265	53.4123	73849.2	1.14466e-07		1
1016	E:/Veroeffentlichungen/Paperinpreparation/PyvsFTIR/pygcms/WWTP_Oldenburg_VNF_13082015_85x85_15er_pygcms.0_or.csv	1016	14	cellulose,plant fibres	1946.57	5.28025	108.633	20.5734	16852.8	2.61218e-08		1
1017	E:/Veroeffentlichungen/Paperinpreparation/PyvsFTIR/pygcms/WWTP_Oldenburg_VNF_13082015_85x85_15er_pygcms.0_or.csv	1017	14	cellulose,plant fibres	1946.57	2.82751	77.9939	27.5839	21750.5	3.37132e-08		1
1018	E:/Veroeffentlichungen/Paperinpreparation/PyvsFTIR/pygcms/WWTP_Oldenburg_VNF_13082015_85x85_15er_pygcms.0_or.csv	1018	14	cellulose,plant fibres	1946.57	1.25019	49.3277	39.4562	28146.1	4.36265e-08		1
1019	E:/Veroeffentlichungen/Paperinpreparation/PyvsFTIR/pygcms/WWTP_Oldenburg_VNF_13082015_85x85_15er_pygcms.0_or.csv	1019	14	cellulose,plant fibres	1946.57	2.17595	69.7598	32.0595	26279.3	4.0733e-08		1
1020	E:/Veroeffentlichungen/Paperinpreparation/PyvsFTIR/pygcms/WWTP_Oldenburg_VNF_13082015_85x85_15er_pygcms.0_or.csv	1020	14	cellulose,plant fibres	1946.57	1.69519	59.3984	35.0394	26729.1	4.14301e-08		1
1021	E:/Veroeffentlichungen/Paperinpreparation/PyvsFTIR/pygcms/WWTP_Oldenburg_VNF_13082015_85x85_15er_pygcms.0_or.csv	1021	14	cellulose,plant fibres	1946.57	6.58553	110.85	16.8324	11511.3	1.78425e-08		1
1022	E:/Veroeffentlichungen/Paperinpreparation/PyvsFTIR/pygcms/WWTP_Oldenburg_VNF_13082015_85x85_15er_pygcms.0_or.csv	1022	14	cellulose,plant fibres	1946.57	3.28357	73.9915	22.5339	13770.5	2.13443e-08		1
1023	E:/Veroeffentlichungen/Paperinpreparation/PyvsFTIR/pygcms/WWTP_Oldenburg_VNF_13082015_85x85_15er_pygcms.0_or.csv	1023	14	cellulose,plant fibres	1946.57	5.70701	98.6553	17.2867	10805.4	1.67484e-08		1
1024	E:/Veroeffentlichungen/Paperinpreparation/PyvsFTIR/pygcms/WWTP_Oldenburg_VNF_13082015_85x85_15er_pygcms.0_or.csv	1024	14	cellulose,plant fibres	1946.57	4.67895	98.6553	21.0849	16075.4	2.49168e-08		1
1025	E:/Veroeffentlichungen/Paperinpreparation/PyvsFTIR/pygcms/WWTP_Oldenburg_VNF_13082015_85x85_15er_pygcms.0_or.csv	1025	14	cellulose,plant fibres	1946.57	2.26657	70.6265	31.1601	25134	3.89578e-08		1
1026	E:/Veroeffentlichungen/Paperinpreparation/PyvsFTIR/pygcms/WWTP_Oldenburg_VNF_13082015_85x85_15er_pygcms.0_or.csv	1026	14	cellulose,plant fibres	1946.57	2.74035	77.9939	28.4613	23156.1	3.5892e-08		1
1027	E:/Veroeffentlichungen/Paperinpreparation/PyvsFTIR/pygcms/WWTP_Oldenburg_VNF_13082015_85x85_15er_pygcms.0_or.csv	1027	14	cellulose,plant fibres	1946.57	1.48912	49.3277	33.1253	19838.5	3.07496e-08		1
1028	E:/Veroeffentlichungen/Paperinpreparation/PyvsFTIR/pygcms/WWTP_Oldenburg_VNF_13082015_85x85_15er_pygcms.0_or.csv	1028	14	cellulose,plant fibres	1946.57	1.61807	55.15	34.0839	23482.3	3.63975e-08		1
1029	E:/Veroeffentlichungen/Paperinpreparation/PyvsFTIR/pygcms/WWTP_Oldenburg_VNF_13082015_85x85_15er_pygcms.0_or.csv	1029	14	cellulose,plant fibres	1946.57	1.62305	55.15	33.9793	23338.4	3.61746e-08		1
1030	E:/Veroeffentlichungen/Paperinpreparation/PyvsFTIR/pygcms/WWTP_Oldenburg_VNF_13082015_85x85_15er_pygcms.0_or.csv	1030	14	cellulose,plant fibres	1824.91	2.51569	77.9939	31.0029	27476.6	4.25887e-08		1
1031	E:/Veroeffentlichungen/Paperinpreparation/PyvsFTIR/pygcms/WWTP_Oldenburg_VNF_13082015_85x85_15er_pygcms.0_or.csv	1031	14	cellulose,plant fibres	1824.91	1.46134	49.3277	33.755	20599.8	3.19298e-08		1
1032	E:/Veroeffentlichungen/Paperinpreparation/PyvsFTIR/pygcms/WWTP_Oldenburg_VNF_13082015_85x85_15er_pygcms.0_or.csv	1032	14	cellulose,plant fibres	1824.91	1.24966	55.15	44.1319	39368.4	6.10211e-08		1
1033	E:/Veroeffentlichungen/Paperinpreparation/PyvsFTIR/pygcms/WWTP_Oldenburg_VNF_13082015_85x85_15er_pygcms.0_or.csv	1033	14	cellulose,plant fibres	1824.91	2.74204	73.9915	26.9841	19746.7	3.06073e-08		1
1034	E:/Veroeffentlichungen/Paperinpreparation/PyvsFTIR/pygcms/WWTP_Oldenburg_VNF_13082015_85x85_15er_pygcms.0_or.csv	1034	14	cellulose,plant fibres	1824.91	1.82781	79.5385	43.5158	55203.7	8.55657e-08		1
1035	E:/Veroeffentlichungen/Paperinpreparation/PyvsFTIR/pygcms/WWTP_Oldenburg_VNF_13082015_85x85_15er_pygcms.0_or.csv	1035	14	cellulose,plant fibres	1824.91	1.97949	69.7598	35.2413	31754.5	4.92195e-08		1
1036	E:/Veroeffentlichungen/Paperinpreparation/PyvsFTIR/pygcms/WWTP_Oldenburg_VNF_13082015_85x85_15er_pygcms.0_or.csv	1036	14	cellulose,plant fibres	1824.91	1.19198	49.3277	41.383	30962.1	4.79913e-08		1
1037	E:/Veroeffentlichungen/Paperinpreparation/PyvsFTIR/pygcms/WWTP_Oldenburg_VNF_13082015_85x85_15er_pygcms.0_or.csv	1037	14	cellulose,plant fibres	1824.91	1.38544	56.2422	40.5953	33971.2	5.26553e-08		1
1038	E:/Veroeffentlichungen/Paperinpreparation/PyvsFTIR/pygcms/WWTP_Oldenburg_VNF_13082015_85x85_15er_pygcms.0_or.csv	1038	14	cellulose,plant fibres	1824.91	4.3586	84.002	19.2727	11435.9	1.77257e-08		1
1039	E:/Veroeffentlichungen/Paperinpreparation/PyvsFTIR/pygcms/WWTP_Oldenburg_VNF_13082015_85x85_15er_pygcms.0_or.csv	1039	14	cellulose,plant fibres	1824.91	5.03227	94.2404	18.7272	12113.8	1.87763e-08		1
[truncated: 6,085 more rows]

## Sheet: Tabelle1
Polymer type	polyethylene	polyethylene oxidized	polyethylene-chlorinated	polypropylene	polystyrene	polycarbonate	polyamide	polyvinylchloride	cellulose chemical modified	nitrile rubber	polyester	acrylates/polyurethanes/varnish/lacquer	animal fur	plant fibres	sand	polysulfone	polyetheretherketon	polychloroprene	chitin	polyisoprene chlorinated	polylactide acide	polycaprolactone	ethylene-vinyl-acetate	polyimide	polyoxymethylene	polybutadiene	acrylonitrile-butadiene	rubber type 1	rubber type 2	charcoal	coal	rubber type 3
[truncated: 13 more rows]

[truncated: 1 more sheets: Mass_per_size_and_polymer]
