# Supplementary material for: Comparison of pyrolysis gas chromatography/mass spectrometry and hyperspectral FTIR imaging spectroscopy for the analysis of microplastics
Source: Anal Bioanal Chem. 2020 Oct 26;412(30):8283–98. doi: 10.1007/s00216-020-02979-w (PMC7680748; doi:10.1007/s00216-020-02979-w)
Supplement: Supplementary file 3 — (TAR 2.81 mb) [file 216_2020_2979_MOESM3_ESM.tar › TWW_Oldenburg1708NF.xlsx]

## Sheet: Input data
	fileID	c	p	Material	Assigned Area in micron²	Elongation	Diameter in micron	Minimum diameter in micron	Volume im mircon3	Weight
1	E:/Veroeffentlichungen/Paperinpreparation/PyvsFTIR/pygcms/WWTP_Oldenburg_NVF_17082015_85x85_15er_pygcms.0_or.csv	1	1	polyethylene	21412.3	2.6951	289.524	107.426	1.22462e+06	1.16339e-06
2	E:/Veroeffentlichungen/Paperinpreparation/PyvsFTIR/pygcms/WWTP_Oldenburg_NVF_17082015_85x85_15er_pygcms.0_or.csv	2	1	polyethylene	3041.52	1.1109	62.3951	56.1664	72144.1	6.85369e-08
3	E:/Veroeffentlichungen/Paperinpreparation/PyvsFTIR/pygcms/WWTP_Oldenburg_NVF_17082015_85x85_15er_pygcms.0_or.csv	3	1	polyethylene	2554.88	2.5873	88.9267	34.3705	38503.5	3.65783e-08
4	E:/Veroeffentlichungen/Paperinpreparation/PyvsFTIR/pygcms/WWTP_Oldenburg_NVF_17082015_85x85_15er_pygcms.0_or.csv	4	1	polyethylene	2068.24	2.2823	69.7598	30.5656	23887.4	2.2693e-08
5	E:/Veroeffentlichungen/Paperinpreparation/PyvsFTIR/pygcms/WWTP_Oldenburg_NVF_17082015_85x85_15er_pygcms.0_or.csv	5	1	polyethylene	2068.24	1.27608	56.2422	44.0743	40043.4	3.80412e-08
6	E:/Veroeffentlichungen/Paperinpreparation/PyvsFTIR/pygcms/WWTP_Oldenburg_NVF_17082015_85x85_15er_pygcms.0_or.csv	6	1	polyethylene	1581.59	2.40484	62.3951	25.9456	15394.8	1.46251e-08
7	E:/Veroeffentlichungen/Paperinpreparation/PyvsFTIR/pygcms/WWTP_Oldenburg_NVF_17082015_85x85_15er_pygcms.0_or.csv	7	1	polyethylene	1094.95	1.38971	34.8799	25.0988	8053.36	7.65069e-09
8	E:/Veroeffentlichungen/Paperinpreparation/PyvsFTIR/pygcms/WWTP_Oldenburg_NVF_17082015_85x85_15er_pygcms.0_or.csv	8	1	polyethylene	973.287	1.50442	34.8799	23.185	6872.04	6.52844e-09
9	E:/Veroeffentlichungen/Paperinpreparation/PyvsFTIR/pygcms/WWTP_Oldenburg_NVF_17082015_85x85_15er_pygcms.0_or.csv	9	1	polyethylene	973.287	1.35475	34.8799	25.7463	8474.29	8.05057e-09
10	E:/Veroeffentlichungen/Paperinpreparation/PyvsFTIR/pygcms/WWTP_Oldenburg_NVF_17082015_85x85_15er_pygcms.0_or.csv	10	1	polyethylene	851.626	6.82783	64.3154	9.4196	2091.59	1.98701e-09
11	E:/Veroeffentlichungen/Paperinpreparation/PyvsFTIR/pygcms/WWTP_Oldenburg_NVF_17082015_85x85_15er_pygcms.0_or.csv	11	1	polyethylene	851.626	1.44944	31.1976	21.5238	5297.33	5.03246e-09
12	E:/Veroeffentlichungen/Paperinpreparation/PyvsFTIR/pygcms/WWTP_Oldenburg_NVF_17082015_85x85_15er_pygcms.0_or.csv	12	1	polyethylene	851.626	2.64909	39.7692	15.0124	3285.07	3.12082e-09
13	E:/Veroeffentlichungen/Paperinpreparation/PyvsFTIR/pygcms/WWTP_Oldenburg_NVF_17082015_85x85_15er_pygcms.0_or.csv	13	1	polyethylene	729.965	1.73205	31.1976	18.0119	3709.68	3.5242e-09
14	E:/Veroeffentlichungen/Paperinpreparation/PyvsFTIR/pygcms/WWTP_Oldenburg_NVF_17082015_85x85_15er_pygcms.0_or.csv	14	1	polyethylene	729.965	1.97584	34.8799	17.6532	3984.01	3.78481e-09
15	E:/Veroeffentlichungen/Paperinpreparation/PyvsFTIR/pygcms/WWTP_Oldenburg_NVF_17082015_85x85_15er_pygcms.0_or.csv	15	1	polyethylene	729.965	3.33694	39.7692	11.9179	2070.33	1.96682e-09
16	E:/Veroeffentlichungen/Paperinpreparation/PyvsFTIR/pygcms/WWTP_Oldenburg_NVF_17082015_85x85_15er_pygcms.0_or.csv	16	1	polyethylene	729.965	2.63644	34.8799	13.2299	2237.62	2.12574e-09
17	E:/Veroeffentlichungen/Paperinpreparation/PyvsFTIR/pygcms/WWTP_Oldenburg_NVF_17082015_85x85_15er_pygcms.0_or.csv	17	1	polyethylene	729.965	1.35401	24.6638	18.2154	2999.42	2.84945e-09
18	E:/Veroeffentlichungen/Paperinpreparation/PyvsFTIR/pygcms/WWTP_Oldenburg_NVF_17082015_85x85_15er_pygcms.0_or.csv	18	1	polyethylene	608.304	1.73205	24.6638	14.2397	1832.98	1.74133e-09
19	E:/Veroeffentlichungen/Paperinpreparation/PyvsFTIR/pygcms/WWTP_Oldenburg_NVF_17082015_85x85_15er_pygcms.0_or.csv	19	1	polyethylene	608.304	1.73205	24.6638	14.2397	1832.98	1.74133e-09
20	E:/Veroeffentlichungen/Paperinpreparation/PyvsFTIR/pygcms/WWTP_Oldenburg_NVF_17082015_85x85_15er_pygcms.0_or.csv	20	1	polyethylene	486.644	1.63299	22.06	13.5089	1475.52	1.40174e-09
21	E:/Veroeffentlichungen/Paperinpreparation/PyvsFTIR/pygcms/WWTP_Oldenburg_NVF_17082015_85x85_15er_pygcms.0_or.csv	21	1	polyethylene	486.644	6.8541	39.7692	5.80225	490.724	4.66188e-10
22	E:/Veroeffentlichungen/Paperinpreparation/PyvsFTIR/pygcms/WWTP_Oldenburg_NVF_17082015_85x85_15er_pygcms.0_or.csv	22	1	polyethylene	486.644	6.8541	39.7692	5.80225	490.724	4.66188e-10
23	E:/Veroeffentlichungen/Paperinpreparation/PyvsFTIR/pygcms/WWTP_Oldenburg_NVF_17082015_85x85_15er_pygcms.0_or.csv	23	1	polyethylene	486.644	1.82323	24.6638	13.5275	1654.22	1.57151e-09
24	E:/Veroeffentlichungen/Paperinpreparation/PyvsFTIR/pygcms/WWTP_Oldenburg_NVF_17082015_85x85_15er_pygcms.0_or.csv	24	1	polyethylene	486.644	1.63299	22.06	13.5089	1475.52	1.40174e-09
25	E:/Veroeffentlichungen/Paperinpreparation/PyvsFTIR/pygcms/WWTP_Oldenburg_NVF_17082015_85x85_15er_pygcms.0_or.csv	25	1	polyethylene	486.644	1	15.5988	15.5988	1391.13	1.32157e-09
26	E:/Veroeffentlichungen/Paperinpreparation/PyvsFTIR/pygcms/WWTP_Oldenburg_NVF_17082015_85x85_15er_pygcms.0_or.csv	26	1	polyethylene	364.983	1.73205	15.5988	9.00596	463.711	4.40525e-10
27	E:/Veroeffentlichungen/Paperinpreparation/PyvsFTIR/pygcms/WWTP_Oldenburg_NVF_17082015_85x85_15er_pygcms.0_or.csv	27	1	polyethylene	364.983	1.73205	15.5988	9.00596	463.711	4.40525e-10
28	E:/Veroeffentlichungen/Paperinpreparation/PyvsFTIR/pygcms/WWTP_Oldenburg_NVF_17082015_85x85_15er_pygcms.0_or.csv	28	1	polyethylene	364.983	1.73205	15.5988	9.00596	463.711	4.40525e-10
29	E:/Veroeffentlichungen/Paperinpreparation/PyvsFTIR/pygcms/WWTP_Oldenburg_NVF_17082015_85x85_15er_pygcms.0_or.csv	29	1	polyethylene	364.983	3	33.09	11.03	1475.52	1.40174e-09
30	E:/Veroeffentlichungen/Paperinpreparation/PyvsFTIR/pygcms/WWTP_Oldenburg_NVF_17082015_85x85_15er_pygcms.0_or.csv	30	1	polyethylene	364.983	1.73205	15.5988	9.00596	463.711	4.40525e-10
31	E:/Veroeffentlichungen/Paperinpreparation/PyvsFTIR/pygcms/WWTP_Oldenburg_NVF_17082015_85x85_15er_pygcms.0_or.csv	31	1	polyethylene	364.983	3	33.09	11.03	1475.52	1.40174e-09
32	E:/Veroeffentlichungen/Paperinpreparation/PyvsFTIR/pygcms/WWTP_Oldenburg_NVF_17082015_85x85_15er_pygcms.0_or.csv	32	1	polyethylene	243.322	2	22.06	11.03	983.679	9.34495e-10
33	E:/Veroeffentlichungen/Paperinpreparation/PyvsFTIR/pygcms/WWTP_Oldenburg_NVF_17082015_85x85_15er_pygcms.0_or.csv	33	1	polyethylene	243.322	2	22.06	11.03	983.679	9.34495e-10
34	E:/Veroeffentlichungen/Paperinpreparation/PyvsFTIR/pygcms/WWTP_Oldenburg_NVF_17082015_85x85_15er_pygcms.0_or.csv	34	1	polyethylene	243.322	2	22.06	11.03	983.679	9.34495e-10
35	E:/Veroeffentlichungen/Paperinpreparation/PyvsFTIR/pygcms/WWTP_Oldenburg_NVF_17082015_85x85_15er_pygcms.0_or.csv	35	1	polyethylene	243.322	2	22.06	11.03	983.679	9.34495e-10
36	E:/Veroeffentlichungen/Paperinpreparation/PyvsFTIR/pygcms/WWTP_Oldenburg_NVF_17082015_85x85_15er_pygcms.0_or.csv	36	1	polyethylene	243.322	2	22.06	11.03	983.679	9.34495e-10
37	E:/Veroeffentlichungen/Paperinpreparation/PyvsFTIR/pygcms/WWTP_Oldenburg_NVF_17082015_85x85_15er_pygcms.0_or.csv	37	1	polyethylene	243.322	2	22.06	11.03	983.679	9.34495e-10
38	E:/Veroeffentlichungen/Paperinpreparation/PyvsFTIR/pygcms/WWTP_Oldenburg_NVF_17082015_85x85_15er_pygcms.0_or.csv	38	1	polyethylene	243.322	2	22.06	11.03	983.679	9.34495e-10
39	E:/Veroeffentlichungen/Paperinpreparation/PyvsFTIR/pygcms/WWTP_Oldenburg_NVF_17082015_85x85_15er_pygcms.0_or.csv	39	1	polyethylene	121.661	1	11.03	11.03	491.839	4.67247e-10
40	E:/Veroeffentlichungen/Paperinpreparation/PyvsFTIR/pygcms/WWTP_Oldenburg_NVF_17082015_85x85_15er_pygcms.0_or.csv	40	1	polyethylene	121.661	1	11.03	11.03	491.839	4.67247e-10
41	E:/Veroeffentlichungen/Paperinpreparation/PyvsFTIR/pygcms/WWTP_Oldenburg_NVF_17082015_85x85_15er_pygcms.0_or.csv	41	1	polyethylene	121.661	1	11.03	11.03	491.839	4.67247e-10
42	E:/Veroeffentlichungen/Paperinpreparation/PyvsFTIR/pygcms/WWTP_Oldenburg_NVF_17082015_85x85_15er_pygcms.0_or.csv	42	1	polyethylene	121.661	1	11.03	11.03	491.839	4.67247e-10
43	E:/Veroeffentlichungen/Paperinpreparation/PyvsFTIR/pygcms/WWTP_Oldenburg_NVF_17082015_85x85_15er_pygcms.0_or.csv	43	1	polyethylene	121.661	1	11.03	11.03	491.839	4.67247e-10
44	E:/Veroeffentlichungen/Paperinpreparation/PyvsFTIR/pygcms/WWTP_Oldenburg_NVF_17082015_85x85_15er_pygcms.0_or.csv	44	1	polyethylene	121.661	1	11.03	11.03	491.839	4.67247e-10
45	E:/Veroeffentlichungen/Paperinpreparation/PyvsFTIR/pygcms/WWTP_Oldenburg_NVF_17082015_85x85_15er_pygcms.0_or.csv	45	1	polyethylene	121.661	1	11.03	11.03	491.839	4.67247e-10
46	E:/Veroeffentlichungen/Paperinpreparation/PyvsFTIR/pygcms/WWTP_Oldenburg_NVF_17082015_85x85_15er_pygcms.0_or.csv	46	1	polyethylene	121.661	1	11.03	11.03	491.839	4.67247e-10
47	E:/Veroeffentlichungen/Paperinpreparation/PyvsFTIR/pygcms/WWTP_Oldenburg_NVF_17082015_85x85_15er_pygcms.0_or.csv	47	1	polyethylene	121.661	1	11.03	11.03	491.839	4.67247e-10
48	E:/Veroeffentlichungen/Paperinpreparation/PyvsFTIR/pygcms/WWTP_Oldenburg_NVF_17082015_85x85_15er_pygcms.0_or.csv	48	1	polyethylene	121.661	1	11.03	11.03	491.839	4.67247e-10
49	E:/Veroeffentlichungen/Paperinpreparation/PyvsFTIR/pygcms/WWTP_Oldenburg_NVF_17082015_85x85_15er_pygcms.0_or.csv	49	1	polyethylene	121.661	1	11.03	11.03	491.839	4.67247e-10
50	E:/Veroeffentlichungen/Paperinpreparation/PyvsFTIR/pygcms/WWTP_Oldenburg_NVF_17082015_85x85_15er_pygcms.0_or.csv	50	1	polyethylene	121.661	1	11.03	11.03	491.839	4.67247e-10
51	E:/Veroeffentlichungen/Paperinpreparation/PyvsFTIR/pygcms/WWTP_Oldenburg_NVF_17082015_85x85_15er_pygcms.0_or.csv	51	1	polyethylene	121.661	1	11.03	11.03	491.839	4.67247e-10
52	E:/Veroeffentlichungen/Paperinpreparation/PyvsFTIR/pygcms/WWTP_Oldenburg_NVF_17082015_85x85_15er_pygcms.0_or.csv	52	1	polyethylene	121.661	1	11.03	11.03	491.839	4.67247e-10
53	E:/Veroeffentlichungen/Paperinpreparation/PyvsFTIR/pygcms/WWTP_Oldenburg_NVF_17082015_85x85_15er_pygcms.0_or.csv	53	1	polyethylene	121.661	1	11.03	11.03	491.839	4.67247e-10
54	E:/Veroeffentlichungen/Paperinpreparation/PyvsFTIR/pygcms/WWTP_Oldenburg_NVF_17082015_85x85_15er_pygcms.0_or.csv	54	1	polyethylene	121.661	1	11.03	11.03	491.839	4.67247e-10
55	E:/Veroeffentlichungen/Paperinpreparation/PyvsFTIR/pygcms/WWTP_Oldenburg_NVF_17082015_85x85_15er_pygcms.0_or.csv	55	1	polyethylene	121.661	1	11.03	11.03	491.839	4.67247e-10
56	E:/Veroeffentlichungen/Paperinpreparation/PyvsFTIR/pygcms/WWTP_Oldenburg_NVF_17082015_85x85_15er_pygcms.0_or.csv	56	1	polyethylene	121.661	1	11.03	11.03	491.839	4.67247e-10
57	E:/Veroeffentlichungen/Paperinpreparation/PyvsFTIR/pygcms/WWTP_Oldenburg_NVF_17082015_85x85_15er_pygcms.0_or.csv	57	1	polyethylene	121.661	1	11.03	11.03	491.839	4.67247e-10
58	E:/Veroeffentlichungen/Paperinpreparation/PyvsFTIR/pygcms/WWTP_Oldenburg_NVF_17082015_85x85_15er_pygcms.0_or.csv	58	1	polyethylene	121.661	1	11.03	11.03	491.839	4.67247e-10
59	E:/Veroeffentlichungen/Paperinpreparation/PyvsFTIR/pygcms/WWTP_Oldenburg_NVF_17082015_85x85_15er_pygcms.0_or.csv	59	1	polyethylene	121.661	1	11.03	11.03	491.839	4.67247e-10
60	E:/Veroeffentlichungen/Paperinpreparation/PyvsFTIR/pygcms/WWTP_Oldenburg_NVF_17082015_85x85_15er_pygcms.0_or.csv	60	1	polyethylene	121.661	1	11.03	11.03	491.839	4.67247e-10
61	E:/Veroeffentlichungen/Paperinpreparation/PyvsFTIR/pygcms/WWTP_Oldenburg_NVF_17082015_85x85_15er_pygcms.0_or.csv	61	1	polyethylene	121.661	1	11.03	11.03	491.839	4.67247e-10
62	E:/Veroeffentlichungen/Paperinpreparation/PyvsFTIR/pygcms/WWTP_Oldenburg_NVF_17082015_85x85_15er_pygcms.0_or.csv	62	1	polyethylene	121.661	1	11.03	11.03	491.839	4.67247e-10
63	E:/Veroeffentlichungen/Paperinpreparation/PyvsFTIR/pygcms/WWTP_Oldenburg_NVF_17082015_85x85_15er_pygcms.0_or.csv	63	1	polyethylene	121.661	1	11.03	11.03	491.839	4.67247e-10
64	E:/Veroeffentlichungen/Paperinpreparation/PyvsFTIR/pygcms/WWTP_Oldenburg_NVF_17082015_85x85_15er_pygcms.0_or.csv	64	1	polyethylene	121.661	1	11.03	11.03	491.839	4.67247e-10
65	E:/Veroeffentlichungen/Paperinpreparation/PyvsFTIR/pygcms/WWTP_Oldenburg_NVF_17082015_85x85_15er_pygcms.0_or.csv	65	1	polyethylene	121.661	1	11.03	11.03	491.839	4.67247e-10
66	E:/Veroeffentlichungen/Paperinpreparation/PyvsFTIR/pygcms/WWTP_Oldenburg_NVF_17082015_85x85_15er_pygcms.0_or.csv	66	1	polyethylene	121.661	1	11.03	11.03	491.839	4.67247e-10
67	E:/Veroeffentlichungen/Paperinpreparation/PyvsFTIR/pygcms/WWTP_Oldenburg_NVF_17082015_85x85_15er_pygcms.0_or.csv	67	1	polyethylene	121.661	1	11.03	11.03	491.839	4.67247e-10
68	E:/Veroeffentlichungen/Paperinpreparation/PyvsFTIR/pygcms/WWTP_Oldenburg_NVF_17082015_85x85_15er_pygcms.0_or.csv	68	1	polyethylene	121.661	1	11.03	11.03	491.839	4.67247e-10
69	E:/Veroeffentlichungen/Paperinpreparation/PyvsFTIR/pygcms/WWTP_Oldenburg_NVF_17082015_85x85_15er_pygcms.0_or.csv	69	1	polyethylene	121.661	1	11.03	11.03	491.839	4.67247e-10
70	E:/Veroeffentlichungen/Paperinpreparation/PyvsFTIR/pygcms/WWTP_Oldenburg_NVF_17082015_85x85_15er_pygcms.0_or.csv	70	1	polyethylene	121.661	1	11.03	11.03	491.839	4.67247e-10
71	E:/Veroeffentlichungen/Paperinpreparation/PyvsFTIR/pygcms/WWTP_Oldenburg_NVF_17082015_85x85_15er_pygcms.0_or.csv	71	1	polyethylene	121.661	1	11.03	11.03	491.839	4.67247e-10
72	E:/Veroeffentlichungen/Paperinpreparation/PyvsFTIR/pygcms/WWTP_Oldenburg_NVF_17082015_85x85_15er_pygcms.0_or.csv	72	1	polyethylene	121.661	1	11.03	11.03	491.839	4.67247e-10
73	E:/Veroeffentlichungen/Paperinpreparation/PyvsFTIR/pygcms/WWTP_Oldenburg_NVF_17082015_85x85_15er_pygcms.0_or.csv	73	1	polyethylene	121.661	1	11.03	11.03	491.839	4.67247e-10
74	E:/Veroeffentlichungen/Paperinpreparation/PyvsFTIR/pygcms/WWTP_Oldenburg_NVF_17082015_85x85_15er_pygcms.0_or.csv	74	1	polyethylene	121.661	1	11.03	11.03	491.839	4.67247e-10
75	E:/Veroeffentlichungen/Paperinpreparation/PyvsFTIR/pygcms/WWTP_Oldenburg_NVF_17082015_85x85_15er_pygcms.0_or.csv	75	1	polyethylene	121.661	1	11.03	11.03	491.839	4.67247e-10
76	E:/Veroeffentlichungen/Paperinpreparation/PyvsFTIR/pygcms/WWTP_Oldenburg_NVF_17082015_85x85_15er_pygcms.0_or.csv	76	1	polyethylene	121.661	1	11.03	11.03	491.839	4.67247e-10
77	E:/Veroeffentlichungen/Paperinpreparation/PyvsFTIR/pygcms/WWTP_Oldenburg_NVF_17082015_85x85_15er_pygcms.0_or.csv	77	1	polyethylene	121.661	1	11.03	11.03	491.839	4.67247e-10
1	E:/Veroeffentlichungen/Paperinpreparation/PyvsFTIR/pygcms/WWTP_Oldenburg_NVF_17082015_85x85_15er_pygcms.0_or.csv	1	2	polyetyhlene oxidized	973.287	2.16332	45.4779	21.0223	7366.42	6.85077e-09
2	E:/Veroeffentlichungen/Paperinpreparation/PyvsFTIR/pygcms/WWTP_Oldenburg_NVF_17082015_85x85_15er_pygcms.0_or.csv	2	2	polyetyhlene oxidized	729.965	1.35401	24.6638	18.2154	2999.42	2.78946e-09
3	E:/Veroeffentlichungen/Paperinpreparation/PyvsFTIR/pygcms/WWTP_Oldenburg_NVF_17082015_85x85_15er_pygcms.0_or.csv	3	2	polyetyhlene oxidized	729.965	1.62019	34.8799	21.5284	5925.08	5.51032e-09
4	E:/Veroeffentlichungen/Paperinpreparation/PyvsFTIR/pygcms/WWTP_Oldenburg_NVF_17082015_85x85_15er_pygcms.0_or.csv	4	2	polyetyhlene oxidized	608.304	2.88675	31.1976	10.8071	1335.49	1.242e-09
5	E:/Veroeffentlichungen/Paperinpreparation/PyvsFTIR/pygcms/WWTP_Oldenburg_NVF_17082015_85x85_15er_pygcms.0_or.csv	5	2	polyetyhlene oxidized	608.304	1.73205	24.6638	14.2397	1832.98	1.70467e-09
6	E:/Veroeffentlichungen/Paperinpreparation/PyvsFTIR/pygcms/WWTP_Oldenburg_NVF_17082015_85x85_15er_pygcms.0_or.csv	6	2	polyetyhlene oxidized	486.644	4	44.12	11.03	1967.36	1.82964e-09
7	E:/Veroeffentlichungen/Paperinpreparation/PyvsFTIR/pygcms/WWTP_Oldenburg_NVF_17082015_85x85_15er_pygcms.0_or.csv	7	2	polyetyhlene oxidized	486.644	4	44.12	11.03	1967.36	1.82964e-09
8	E:/Veroeffentlichungen/Paperinpreparation/PyvsFTIR/pygcms/WWTP_Oldenburg_NVF_17082015_85x85_15er_pygcms.0_or.csv	8	2	polyetyhlene oxidized	243.322	2	22.06	11.03	983.679	9.14821e-10
9	E:/Veroeffentlichungen/Paperinpreparation/PyvsFTIR/pygcms/WWTP_Oldenburg_NVF_17082015_85x85_15er_pygcms.0_or.csv	9	2	polyetyhlene oxidized	121.661	1	11.03	11.03	491.839	4.57411e-10
10	E:/Veroeffentlichungen/Paperinpreparation/PyvsFTIR/pygcms/WWTP_Oldenburg_NVF_17082015_85x85_15er_pygcms.0_or.csv	10	2	polyetyhlene oxidized	121.661	1	11.03	11.03	491.839	4.57411e-10
11	E:/Veroeffentlichungen/Paperinpreparation/PyvsFTIR/pygcms/WWTP_Oldenburg_NVF_17082015_85x85_15er_pygcms.0_or.csv	11	2	polyetyhlene oxidized	121.661	1	11.03	11.03	491.839	4.57411e-10
12	E:/Veroeffentlichungen/Paperinpreparation/PyvsFTIR/pygcms/WWTP_Oldenburg_NVF_17082015_85x85_15er_pygcms.0_or.csv	12	2	polyetyhlene oxidized	121.661	1	11.03	11.03	491.839	4.57411e-10
13	E:/Veroeffentlichungen/Paperinpreparation/PyvsFTIR/pygcms/WWTP_Oldenburg_NVF_17082015_85x85_15er_pygcms.0_or.csv	13	2	polyetyhlene oxidized	121.661	1	11.03	11.03	491.839	4.57411e-10
14	E:/Veroeffentlichungen/Paperinpreparation/PyvsFTIR/pygcms/WWTP_Oldenburg_NVF_17082015_85x85_15er_pygcms.0_or.csv	14	2	polyetyhlene oxidized	121.661	1	11.03	11.03	491.839	4.57411e-10
15	E:/Veroeffentlichungen/Paperinpreparation/PyvsFTIR/pygcms/WWTP_Oldenburg_NVF_17082015_85x85_15er_pygcms.0_or.csv	15	2	polyetyhlene oxidized	121.661	1	11.03	11.03	491.839	4.57411e-10
16	E:/Veroeffentlichungen/Paperinpreparation/PyvsFTIR/pygcms/WWTP_Oldenburg_NVF_17082015_85x85_15er_pygcms.0_or.csv	16	2	polyetyhlene oxidized	121.661	1	11.03	11.03	491.839	4.57411e-10
17	E:/Veroeffentlichungen/Paperinpreparation/PyvsFTIR/pygcms/WWTP_Oldenburg_NVF_17082015_85x85_15er_pygcms.0_or.csv	17	2	polyetyhlene oxidized	121.661	1	11.03	11.03	491.839	4.57411e-10
18	E:/Veroeffentlichungen/Paperinpreparation/PyvsFTIR/pygcms/WWTP_Oldenburg_NVF_17082015_85x85_15er_pygcms.0_or.csv	18	2	polyetyhlene oxidized	121.661	1	11.03	11.03	491.839	4.57411e-10
19	E:/Veroeffentlichungen/Paperinpreparation/PyvsFTIR/pygcms/WWTP_Oldenburg_NVF_17082015_85x85_15er_pygcms.0_or.csv	19	2	polyetyhlene oxidized	121.661	1	11.03	11.03	491.839	4.57411e-10
20	E:/Veroeffentlichungen/Paperinpreparation/PyvsFTIR/pygcms/WWTP_Oldenburg_NVF_17082015_85x85_15er_pygcms.0_or.csv	20	2	polyetyhlene oxidized	121.661	1	11.03	11.03	491.839	4.57411e-10
1	E:/Veroeffentlichungen/Paperinpreparation/PyvsFTIR/pygcms/WWTP_Oldenburg_NVF_17082015_85x85_15er_pygcms.0_or.csv	1	3	polyethylene, chlorinated	1338.27	1.25227	39.7692	31.7577	14700.8	1.7053e-08
2	E:/Veroeffentlichungen/Paperinpreparation/PyvsFTIR/pygcms/WWTP_Oldenburg_NVF_17082015_85x85_15er_pygcms.0_or.csv	2	3	polyethylene, chlorinated	1094.95	3.16655	59.3984	18.7581	7660.35	8.88601e-09
3	E:/Veroeffentlichungen/Paperinpreparation/PyvsFTIR/pygcms/WWTP_Oldenburg_NVF_17082015_85x85_15er_pygcms.0_or.csv	3	3	polyethylene, chlorinated	973.287	1.90693	39.7692	20.8552	6339.73	7.35409e-09
4	E:/Veroeffentlichungen/Paperinpreparation/PyvsFTIR/pygcms/WWTP_Oldenburg_NVF_17082015_85x85_15er_pygcms.0_or.csv	4	3	polyethylene, chlorinated	851.626	7.31416	67.0929	9.17301	2069.17	2.40024e-09
5	E:/Veroeffentlichungen/Paperinpreparation/PyvsFTIR/pygcms/WWTP_Oldenburg_NVF_17082015_85x85_15er_pygcms.0_or.csv	5	3	polyethylene, chlorinated	608.304	4.39107	39.7692	9.05685	1195.63	1.38693e-09
6	E:/Veroeffentlichungen/Paperinpreparation/PyvsFTIR/pygcms/WWTP_Oldenburg_NVF_17082015_85x85_15er_pygcms.0_or.csv	6	3	polyethylene, chlorinated	486.644	2.61803	24.6638	9.42074	802.283	9.30648e-10
7	E:/Veroeffentlichungen/Paperinpreparation/PyvsFTIR/pygcms/WWTP_Oldenburg_NVF_17082015_85x85_15er_pygcms.0_or.csv	7	3	polyethylene, chlorinated	364.983	1.73205	15.5988	9.00596	463.711	5.37904e-10
8	E:/Veroeffentlichungen/Paperinpreparation/PyvsFTIR/pygcms/WWTP_Oldenburg_NVF_17082015_85x85_15er_pygcms.0_or.csv	8	3	polyethylene, chlorinated	243.322	2	22.06	11.03	983.679	1.14107e-09
9	E:/Veroeffentlichungen/Paperinpreparation/PyvsFTIR/pygcms/WWTP_Oldenburg_NVF_17082015_85x85_15er_pygcms.0_or.csv	9	3	polyethylene, chlorinated	243.322	2	22.06	11.03	983.679	1.14107e-09
10	E:/Veroeffentlichungen/Paperinpreparation/PyvsFTIR/pygcms/WWTP_Oldenburg_NVF_17082015_85x85_15er_pygcms.0_or.csv	10	3	polyethylene, chlorinated	243.322	2	22.06	11.03	983.679	1.14107e-09
11	E:/Veroeffentlichungen/Paperinpreparation/PyvsFTIR/pygcms/WWTP_Oldenburg_NVF_17082015_85x85_15er_pygcms.0_or.csv	11	3	polyethylene, chlorinated	243.322	2	22.06	11.03	983.679	1.14107e-09
12	E:/Veroeffentlichungen/Paperinpreparation/PyvsFTIR/pygcms/WWTP_Oldenburg_NVF_17082015_85x85_15er_pygcms.0_or.csv	12	3	polyethylene, chlorinated	121.661	1	11.03	11.03	491.839	5.70534e-10
13	E:/Veroeffentlichungen/Paperinpreparation/PyvsFTIR/pygcms/WWTP_Oldenburg_NVF_17082015_85x85_15er_pygcms.0_or.csv	13	3	polyethylene, chlorinated	121.661	1	11.03	11.03	491.839	5.70534e-10
14	E:/Veroeffentlichungen/Paperinpreparation/PyvsFTIR/pygcms/WWTP_Oldenburg_NVF_17082015_85x85_15er_pygcms.0_or.csv	14	3	polyethylene, chlorinated	121.661	1	11.03	11.03	491.839	5.70534e-10
15	E:/Veroeffentlichungen/Paperinpreparation/PyvsFTIR/pygcms/WWTP_Oldenburg_NVF_17082015_85x85_15er_pygcms.0_or.csv	15	3	polyethylene, chlorinated	121.661	1	11.03	11.03	491.839	5.70534e-10
16	E:/Veroeffentlichungen/Paperinpreparation/PyvsFTIR/pygcms/WWTP_Oldenburg_NVF_17082015_85x85_15er_pygcms.0_or.csv	16	3	polyethylene, chlorinated	121.661	1	11.03	11.03	491.839	5.70534e-10
17	E:/Veroeffentlichungen/Paperinpreparation/PyvsFTIR/pygcms/WWTP_Oldenburg_NVF_17082015_85x85_15er_pygcms.0_or.csv	17	3	polyethylene, chlorinated	121.661	1	11.03	11.03	491.839	5.70534e-10
18	E:/Veroeffentlichungen/Paperinpreparation/PyvsFTIR/pygcms/WWTP_Oldenburg_NVF_17082015_85x85_15er_pygcms.0_or.csv	18	3	polyethylene, chlorinated	121.661	1	11.03	11.03	491.839	5.70534e-10
19	E:/Veroeffentlichungen/Paperinpreparation/PyvsFTIR/pygcms/WWTP_Oldenburg_NVF_17082015_85x85_15er_pygcms.0_or.csv	19	3	polyethylene, chlorinated	121.661	1	11.03	11.03	491.839	5.70534e-10
20	E:/Veroeffentlichungen/Paperinpreparation/PyvsFTIR/pygcms/WWTP_Oldenburg_NVF_17082015_85x85_15er_pygcms.0_or.csv	20	3	polyethylene, chlorinated	121.661	1	11.03	11.03	491.839	5.70534e-10
21	E:/Veroeffentlichungen/Paperinpreparation/PyvsFTIR/pygcms/WWTP_Oldenburg_NVF_17082015_85x85_15er_pygcms.0_or.csv	21	3	polyethylene, chlorinated	121.661	1	11.03	11.03	491.839	5.70534e-10
22	E:/Veroeffentlichungen/Paperinpreparation/PyvsFTIR/pygcms/WWTP_Oldenburg_NVF_17082015_85x85_15er_pygcms.0_or.csv	22	3	polyethylene, chlorinated	121.661	1	11.03	11.03	491.839	5.70534e-10
23	E:/Veroeffentlichungen/Paperinpreparation/PyvsFTIR/pygcms/WWTP_Oldenburg_NVF_17082015_85x85_15er_pygcms.0_or.csv	23	3	polyethylene, chlorinated	121.661	1	11.03	11.03	491.839	5.70534e-10
24	E:/Veroeffentlichungen/Paperinpreparation/PyvsFTIR/pygcms/WWTP_Oldenburg_NVF_17082015_85x85_15er_pygcms.0_or.csv	24	3	polyethylene, chlorinated	121.661	1	11.03	11.03	491.839	5.70534e-10
25	E:/Veroeffentlichungen/Paperinpreparation/PyvsFTIR/pygcms/WWTP_Oldenburg_NVF_17082015_85x85_15er_pygcms.0_or.csv	25	3	polyethylene, chlorinated	121.661	1	11.03	11.03	491.839	5.70534e-10
26	E:/Veroeffentlichungen/Paperinpreparation/PyvsFTIR/pygcms/WWTP_Oldenburg_NVF_17082015_85x85_15er_pygcms.0_or.csv	26	3	polyethylene, chlorinated	121.661	1	11.03	11.03	491.839	5.70534e-10
27	E:/Veroeffentlichungen/Paperinpreparation/PyvsFTIR/pygcms/WWTP_Oldenburg_NVF_17082015_85x85_15er_pygcms.0_or.csv	27	3	polyethylene, chlorinated	121.661	1	11.03	11.03	491.839	5.70534e-10
28	E:/Veroeffentlichungen/Paperinpreparation/PyvsFTIR/pygcms/WWTP_Oldenburg_NVF_17082015_85x85_15er_pygcms.0_or.csv	28	3	polyethylene, chlorinated	121.661	1	11.03	11.03	491.839	5.70534e-10
29	E:/Veroeffentlichungen/Paperinpreparation/PyvsFTIR/pygcms/WWTP_Oldenburg_NVF_17082015_85x85_15er_pygcms.0_or.csv	29	3	polyethylene, chlorinated	121.661	1	11.03	11.03	491.839	5.70534e-10
30	E:/Veroeffentlichungen/Paperinpreparation/PyvsFTIR/pygcms/WWTP_Oldenburg_NVF_17082015_85x85_15er_pygcms.0_or.csv	30	3	polyethylene, chlorinated	121.661	1	11.03	11.03	491.839	5.70534e-10
31	E:/Veroeffentlichungen/Paperinpreparation/PyvsFTIR/pygcms/WWTP_Oldenburg_NVF_17082015_85x85_15er_pygcms.0_or.csv	31	3	polyethylene, chlorinated	121.661	1	11.03	11.03	491.839	5.70534e-10
32	E:/Veroeffentlichungen/Paperinpreparation/PyvsFTIR/pygcms/WWTP_Oldenburg_NVF_17082015_85x85_15er_pygcms.0_or.csv	32	3	polyethylene, chlorinated	121.661	1	11.03	11.03	491.839	5.70534e-10
33	E:/Veroeffentlichungen/Paperinpreparation/PyvsFTIR/pygcms/WWTP_Oldenburg_NVF_17082015_85x85_15er_pygcms.0_or.csv	33	3	polyethylene, chlorinated	121.661	1	11.03	11.03	491.839	5.70534e-10
1	E:/Veroeffentlichungen/Paperinpreparation/PyvsFTIR/pygcms/WWTP_Oldenburg_NVF_17082015_85x85_15er_pygcms.0_or.csv	1	4	polypropylene	89785.7	1.15799	436.348	376.814	2.27083e+07	2.15729e-05
2	E:/Veroeffentlichungen/Paperinpreparation/PyvsFTIR/pygcms/WWTP_Oldenburg_NVF_17082015_85x85_15er_pygcms.0_or.csv	2	4	polypropylene	86987.5	2.61334	577.365	220.93	1.0329e+07	9.81251e-06
3	E:/Veroeffentlichungen/Paperinpreparation/PyvsFTIR/pygcms/WWTP_Oldenburg_NVF_17082015_85x85_15er_pygcms.0_or.csv	3	4	polypropylene	20439	3.35449	288.683	86.0585	783620	7.44439e-07
4	E:/Veroeffentlichungen/Paperinpreparation/PyvsFTIR/pygcms/WWTP_Oldenburg_NVF_17082015_85x85_15er_pygcms.0_or.csv	4	4	polypropylene	15815.9	4.73846	318.154	67.1429	525695	4.9941e-07
5	E:/Veroeffentlichungen/Paperinpreparation/PyvsFTIR/pygcms/WWTP_Oldenburg_NVF_17082015_85x85_15er_pygcms.0_or.csv	5	4	polypropylene	13382.7	3.88728	326.644	84.029	845338	8.03071e-07
6	E:/Veroeffentlichungen/Paperinpreparation/PyvsFTIR/pygcms/WWTP_Oldenburg_NVF_17082015_85x85_15er_pygcms.0_or.csv	6	4	polypropylene	11557.8	2.31467	183.576	79.3098	423220	4.02059e-07
7	E:/Veroeffentlichungen/Paperinpreparation/PyvsFTIR/pygcms/WWTP_Oldenburg_NVF_17082015_85x85_15er_pygcms.0_or.csv	7	4	polypropylene	9489.55	1.20476	139.52	115.807	685811	6.5152e-07
8	E:/Veroeffentlichungen/Paperinpreparation/PyvsFTIR/pygcms/WWTP_Oldenburg_NVF_17082015_85x85_15er_pygcms.0_or.csv	8	4	polypropylene	6083.05	2.1899	134.186	61.2748	184658	1.75425e-07
9	E:/Veroeffentlichungen/Paperinpreparation/PyvsFTIR/pygcms/WWTP_Oldenburg_NVF_17082015_85x85_15er_pygcms.0_or.csv	9	4	polypropylene	5353.08	1.53355	104.64	68.2338	178563	1.69635e-07
10	E:/Veroeffentlichungen/Paperinpreparation/PyvsFTIR/pygcms/WWTP_Oldenburg_NVF_17082015_85x85_15er_pygcms.0_or.csv	10	4	polypropylene	4866.44	1.57154	94.8836	60.3762	126771	1.20432e-07
11	E:/Veroeffentlichungen/Paperinpreparation/PyvsFTIR/pygcms/WWTP_Oldenburg_NVF_17082015_85x85_15er_pygcms.0_or.csv	11	4	polypropylene	4501.45	2.43318	121.83	50.0704	111947	1.0635e-07
12	E:/Veroeffentlichungen/Paperinpreparation/PyvsFTIR/pygcms/WWTP_Oldenburg_NVF_17082015_85x85_15er_pygcms.0_or.csv	12	4	polypropylene	4014.81	1.56335	93.5927	59.8666	122944	1.16797e-07
13	E:/Veroeffentlichungen/Paperinpreparation/PyvsFTIR/pygcms/WWTP_Oldenburg_NVF_17082015_85x85_15er_pygcms.0_or.csv	13	4	polypropylene	3284.84	1.79079	80.2996	44.8403	59176.3	5.62175e-08
14	E:/Veroeffentlichungen/Paperinpreparation/PyvsFTIR/pygcms/WWTP_Oldenburg_NVF_17082015_85x85_15er_pygcms.0_or.csv	14	4	polypropylene	3163.18	1.54819	70.6265	45.6187	53870.4	5.11769e-08
15	E:/Veroeffentlichungen/Paperinpreparation/PyvsFTIR/pygcms/WWTP_Oldenburg_NVF_17082015_85x85_15er_pygcms.0_or.csv	15	4	polypropylene	3163.18	2.22734	94.2404	42.3106	61834.8	5.8743e-08
16	E:/Veroeffentlichungen/Paperinpreparation/PyvsFTIR/pygcms/WWTP_Oldenburg_NVF_17082015_85x85_15er_pygcms.0_or.csv	16	4	polypropylene	2919.86	4.25918	118.797	27.8919	33873.3	3.21797e-08
17	E:/Veroeffentlichungen/Paperinpreparation/PyvsFTIR/pygcms/WWTP_Oldenburg_NVF_17082015_85x85_15er_pygcms.0_or.csv	17	4	polypropylene	2798.2	1.14279	56.2422	49.2147	49928.4	4.7432e-08
18	E:/Veroeffentlichungen/Paperinpreparation/PyvsFTIR/pygcms/WWTP_Oldenburg_NVF_17082015_85x85_15er_pygcms.0_or.csv	18	4	polypropylene	2798.2	1.81326	88.9267	49.0423	78391.8	7.44722e-08
19	E:/Veroeffentlichungen/Paperinpreparation/PyvsFTIR/pygcms/WWTP_Oldenburg_NVF_17082015_85x85_15er_pygcms.0_or.csv	19	4	polypropylene	2676.54	1.15778	62.3951	53.8922	66419.9	6.30989e-08
20	E:/Veroeffentlichungen/Paperinpreparation/PyvsFTIR/pygcms/WWTP_Oldenburg_NVF_17082015_85x85_15er_pygcms.0_or.csv	20	4	polypropylene	2554.88	2.44686	86.1471	35.2072	39138.1	3.71812e-08
21	E:/Veroeffentlichungen/Paperinpreparation/PyvsFTIR/pygcms/WWTP_Oldenburg_NVF_17082015_85x85_15er_pygcms.0_or.csv	21	4	polypropylene	2554.88	2.77857	84.002	30.2321	28139.9	2.67329e-08
22	E:/Veroeffentlichungen/Paperinpreparation/PyvsFTIR/pygcms/WWTP_Oldenburg_NVF_17082015_85x85_15er_pygcms.0_or.csv	22	4	polypropylene	2311.56	8.04667	140.389	17.4468	15662.6	1.48795e-08
23	E:/Veroeffentlichungen/Paperinpreparation/PyvsFTIR/pygcms/WWTP_Oldenburg_NVF_17082015_85x85_15er_pygcms.0_or.csv	23	4	polypropylene	2068.24	1.46351	56.2422	38.4296	30443.2	2.8921e-08
24	E:/Veroeffentlichungen/Paperinpreparation/PyvsFTIR/pygcms/WWTP_Oldenburg_NVF_17082015_85x85_15er_pygcms.0_or.csv	24	4	polypropylene	1946.57	3.33099	80.2996	24.1068	17103.7	1.62485e-08
25	E:/Veroeffentlichungen/Paperinpreparation/PyvsFTIR/pygcms/WWTP_Oldenburg_NVF_17082015_85x85_15er_pygcms.0_or.csv	25	4	polypropylene	1946.57	2.43053	77.9939	32.0893	29435.9	2.79641e-08
26	E:/Veroeffentlichungen/Paperinpreparation/PyvsFTIR/pygcms/WWTP_Oldenburg_NVF_17082015_85x85_15er_pygcms.0_or.csv	26	4	polypropylene	1946.57	1.37682	56.2422	40.8494	34397.7	3.26778e-08
27	E:/Veroeffentlichungen/Paperinpreparation/PyvsFTIR/pygcms/WWTP_Oldenburg_NVF_17082015_85x85_15er_pygcms.0_or.csv	27	4	polypropylene	1824.91	3.35093	88.9267	26.5379	22954.2	2.18065e-08
28	E:/Veroeffentlichungen/Paperinpreparation/PyvsFTIR/pygcms/WWTP_Oldenburg_NVF_17082015_85x85_15er_pygcms.0_or.csv	28	4	polypropylene	1824.91	2.70368	69.7598	25.8018	17021.7	1.61706e-08
29	E:/Veroeffentlichungen/Paperinpreparation/PyvsFTIR/pygcms/WWTP_Oldenburg_NVF_17082015_85x85_15er_pygcms.0_or.csv	29	4	polypropylene	1581.59	2.61413	59.3984	22.7221	11240	1.0678e-08
30	E:/Veroeffentlichungen/Paperinpreparation/PyvsFTIR/pygcms/WWTP_Oldenburg_NVF_17082015_85x85_15er_pygcms.0_or.csv	30	4	polypropylene	1581.59	1.42044	45.4779	32.0168	17086.5	1.62321e-08
31	E:/Veroeffentlichungen/Paperinpreparation/PyvsFTIR/pygcms/WWTP_Oldenburg_NVF_17082015_85x85_15er_pygcms.0_or.csv	31	4	polypropylene	1581.59	2.03829	55.15	27.057	14797.9	1.4058e-08
32	E:/Veroeffentlichungen/Paperinpreparation/PyvsFTIR/pygcms/WWTP_Oldenburg_NVF_17082015_85x85_15er_pygcms.0_or.csv	32	4	polypropylene	1581.59	2.21035	56.2422	25.4449	13346.3	1.2679e-08
33	E:/Veroeffentlichungen/Paperinpreparation/PyvsFTIR/pygcms/WWTP_Oldenburg_NVF_17082015_85x85_15er_pygcms.0_or.csv	33	4	polypropylene	1581.59	1.88065	55.15	29.325	17382.7	1.65136e-08
34	E:/Veroeffentlichungen/Paperinpreparation/PyvsFTIR/pygcms/WWTP_Oldenburg_NVF_17082015_85x85_15er_pygcms.0_or.csv	34	4	polypropylene	1459.93	1.67666	49.3277	29.4203	15648.8	1.48663e-08
35	E:/Veroeffentlichungen/Paperinpreparation/PyvsFTIR/pygcms/WWTP_Oldenburg_NVF_17082015_85x85_15er_pygcms.0_or.csv	35	4	polypropylene	1459.93	1.45895	49.3277	33.8103	20667.4	1.9634e-08
36	E:/Veroeffentlichungen/Paperinpreparation/PyvsFTIR/pygcms/WWTP_Oldenburg_NVF_17082015_85x85_15er_pygcms.0_or.csv	36	4	polypropylene	1338.27	2.53161	55.15	21.7846	9592.7	9.11306e-09
37	E:/Veroeffentlichungen/Paperinpreparation/PyvsFTIR/pygcms/WWTP_Oldenburg_NVF_17082015_85x85_15er_pygcms.0_or.csv	37	4	polypropylene	1338.27	1.50246	39.7692	26.4694	10212.5	9.70189e-09
38	E:/Veroeffentlichungen/Paperinpreparation/PyvsFTIR/pygcms/WWTP_Oldenburg_NVF_17082015_85x85_15er_pygcms.0_or.csv	38	4	polypropylene	1338.27	4.88063	70.6265	14.4708	5420.6	5.14957e-09
39	E:/Veroeffentlichungen/Paperinpreparation/PyvsFTIR/pygcms/WWTP_Oldenburg_NVF_17082015_85x85_15er_pygcms.0_or.csv	39	4	polypropylene	1338.27	2.32692	56.2422	24.1702	12042.6	1.14404e-08
40	E:/Veroeffentlichungen/Paperinpreparation/PyvsFTIR/pygcms/WWTP_Oldenburg_NVF_17082015_85x85_15er_pygcms.0_or.csv	40	4	polypropylene	1338.27	2.17992	49.3277	22.6282	9257.35	8.79448e-09
41	E:/Veroeffentlichungen/Paperinpreparation/PyvsFTIR/pygcms/WWTP_Oldenburg_NVF_17082015_85x85_15er_pygcms.0_or.csv	41	4	polypropylene	1216.61	1.03078	34.8799	33.8385	14638.4	1.39065e-08
42	E:/Veroeffentlichungen/Paperinpreparation/PyvsFTIR/pygcms/WWTP_Oldenburg_NVF_17082015_85x85_15er_pygcms.0_or.csv	42	4	polypropylene	1216.61	1.46904	44.12	30.0331	14585.9	1.38566e-08
43	E:/Veroeffentlichungen/Paperinpreparation/PyvsFTIR/pygcms/WWTP_Oldenburg_NVF_17082015_85x85_15er_pygcms.0_or.csv	43	4	polypropylene	1094.95	2.10749	46.7963	22.2048	8456.69	8.03386e-09
44	E:/Veroeffentlichungen/Paperinpreparation/PyvsFTIR/pygcms/WWTP_Oldenburg_NVF_17082015_85x85_15er_pygcms.0_or.csv	44	4	polypropylene	1094.95	2.08167	39.7692	19.1045	5320.06	5.05405e-09
45	E:/Veroeffentlichungen/Paperinpreparation/PyvsFTIR/pygcms/WWTP_Oldenburg_NVF_17082015_85x85_15er_pygcms.0_or.csv	45	4	polypropylene	973.287	1.26491	31.1976	24.6638	6955.66	6.60787e-09
46	E:/Veroeffentlichungen/Paperinpreparation/PyvsFTIR/pygcms/WWTP_Oldenburg_NVF_17082015_85x85_15er_pygcms.0_or.csv	46	4	polypropylene	973.287	2.14203	39.7692	18.5661	5024.42	4.7732e-09
47	E:/Veroeffentlichungen/Paperinpreparation/PyvsFTIR/pygcms/WWTP_Oldenburg_NVF_17082015_85x85_15er_pygcms.0_or.csv	47	4	polypropylene	973.287	2.24875	44.12	19.6198	6224.76	5.91352e-09
48	E:/Veroeffentlichungen/Paperinpreparation/PyvsFTIR/pygcms/WWTP_Oldenburg_NVF_17082015_85x85_15er_pygcms.0_or.csv	48	4	polypropylene	973.287	1.26491	31.1976	24.6638	6955.66	6.60787e-09
49	E:/Veroeffentlichungen/Paperinpreparation/PyvsFTIR/pygcms/WWTP_Oldenburg_NVF_17082015_85x85_15er_pygcms.0_or.csv	49	4	polypropylene	973.287	2.24875	44.12	19.6198	6224.76	5.91352e-09
50	E:/Veroeffentlichungen/Paperinpreparation/PyvsFTIR/pygcms/WWTP_Oldenburg_NVF_17082015_85x85_15er_pygcms.0_or.csv	50	4	polypropylene	973.287	3.4199	49.3277	14.4237	3761.32	3.57325e-09
51	E:/Veroeffentlichungen/Paperinpreparation/PyvsFTIR/pygcms/WWTP_Oldenburg_NVF_17082015_85x85_15er_pygcms.0_or.csv	51	4	polypropylene	851.626	1.3817	34.8799	25.2442	8146.98	7.73963e-09
52	E:/Veroeffentlichungen/Paperinpreparation/PyvsFTIR/pygcms/WWTP_Oldenburg_NVF_17082015_85x85_15er_pygcms.0_or.csv	52	4	polypropylene	851.626	2.71817	39.7692	14.6309	3120.21	2.9642e-09
53	E:/Veroeffentlichungen/Paperinpreparation/PyvsFTIR/pygcms/WWTP_Oldenburg_NVF_17082015_85x85_15er_pygcms.0_or.csv	53	4	polypropylene	851.626	2.09695	39.7692	18.9652	5242.77	4.98063e-09
54	E:/Veroeffentlichungen/Paperinpreparation/PyvsFTIR/pygcms/WWTP_Oldenburg_NVF_17082015_85x85_15er_pygcms.0_or.csv	54	4	polypropylene	851.626	1.80739	34.8799	19.2985	4761.22	4.52316e-09
55	E:/Veroeffentlichungen/Paperinpreparation/PyvsFTIR/pygcms/WWTP_Oldenburg_NVF_17082015_85x85_15er_pygcms.0_or.csv	55	4	polypropylene	729.965	2.63644	34.8799	13.2299	2237.62	2.12574e-09
56	E:/Veroeffentlichungen/Paperinpreparation/PyvsFTIR/pygcms/WWTP_Oldenburg_NVF_17082015_85x85_15er_pygcms.0_or.csv	56	4	polypropylene	729.965	2.63644	34.8799	13.2299	2237.62	2.12574e-09
57	E:/Veroeffentlichungen/Paperinpreparation/PyvsFTIR/pygcms/WWTP_Oldenburg_NVF_17082015_85x85_15er_pygcms.0_or.csv	57	4	polypropylene	729.965	2.03101	33.09	16.2924	3219.31	3.05835e-09
58	E:/Veroeffentlichungen/Paperinpreparation/PyvsFTIR/pygcms/WWTP_Oldenburg_NVF_17082015_85x85_15er_pygcms.0_or.csv	58	4	polypropylene	729.965	2.03101	33.09	16.2924	3219.31	3.05835e-09
59	E:/Veroeffentlichungen/Paperinpreparation/PyvsFTIR/pygcms/WWTP_Oldenburg_NVF_17082015_85x85_15er_pygcms.0_or.csv	59	4	polypropylene	729.965	2.5791	39.7692	15.4198	3465.79	3.2925e-09
60	E:/Veroeffentlichungen/Paperinpreparation/PyvsFTIR/pygcms/WWTP_Oldenburg_NVF_17082015_85x85_15er_pygcms.0_or.csv	60	4	polypropylene	729.965	1.63299	24.6638	15.1034	2062.1	1.95899e-09
61	E:/Veroeffentlichungen/Paperinpreparation/PyvsFTIR/pygcms/WWTP_Oldenburg_NVF_17082015_85x85_15er_pygcms.0_or.csv	61	4	polypropylene	729.965	2.29129	34.8799	15.2228	2962.54	2.81441e-09
62	E:/Veroeffentlichungen/Paperinpreparation/PyvsFTIR/pygcms/WWTP_Oldenburg_NVF_17082015_85x85_15er_pygcms.0_or.csv	62	4	polypropylene	729.965	2.03101	33.09	16.2924	3219.31	3.05835e-09
63	E:/Veroeffentlichungen/Paperinpreparation/PyvsFTIR/pygcms/WWTP_Oldenburg_NVF_17082015_85x85_15er_pygcms.0_or.csv	63	4	polypropylene	608.304	1.73205	24.6638	14.2397	1832.98	1.74133e-09
64	E:/Veroeffentlichungen/Paperinpreparation/PyvsFTIR/pygcms/WWTP_Oldenburg_NVF_17082015_85x85_15er_pygcms.0_or.csv	64	4	polypropylene	608.304	2.88675	31.1976	10.8071	1335.49	1.26871e-09
65	E:/Veroeffentlichungen/Paperinpreparation/PyvsFTIR/pygcms/WWTP_Oldenburg_NVF_17082015_85x85_15er_pygcms.0_or.csv	65	4	polypropylene	608.304	1.7896	34.8799	19.4904	4856.39	4.61357e-09
66	E:/Veroeffentlichungen/Paperinpreparation/PyvsFTIR/pygcms/WWTP_Oldenburg_NVF_17082015_85x85_15er_pygcms.0_or.csv	66	4	polypropylene	608.304	2.88675	31.1976	10.8071	1335.49	1.26871e-09
67	E:/Veroeffentlichungen/Paperinpreparation/PyvsFTIR/pygcms/WWTP_Oldenburg_NVF_17082015_85x85_15er_pygcms.0_or.csv	67	4	polypropylene	486.644	2.61803	24.6638	9.42074	802.283	7.62169e-10
68	E:/Veroeffentlichungen/Paperinpreparation/PyvsFTIR/pygcms/WWTP_Oldenburg_NVF_17082015_85x85_15er_pygcms.0_or.csv	68	4	polypropylene	486.644	2.61803	24.6638	9.42074	802.283	7.62169e-10
69	E:/Veroeffentlichungen/Paperinpreparation/PyvsFTIR/pygcms/WWTP_Oldenburg_NVF_17082015_85x85_15er_pygcms.0_or.csv	69	4	polypropylene	486.644	2.61803	24.6638	9.42074	802.283	7.62169e-10
70	E:/Veroeffentlichungen/Paperinpreparation/PyvsFTIR/pygcms/WWTP_Oldenburg_NVF_17082015_85x85_15er_pygcms.0_or.csv	70	4	polypropylene	486.644	2.44949	24.6638	10.069	916.488	8.70664e-10
71	E:/Veroeffentlichungen/Paperinpreparation/PyvsFTIR/pygcms/WWTP_Oldenburg_NVF_17082015_85x85_15er_pygcms.0_or.csv	71	4	polypropylene	486.644	2.61803	24.6638	9.42074	802.283	7.62169e-10
72	E:/Veroeffentlichungen/Paperinpreparation/PyvsFTIR/pygcms/WWTP_Oldenburg_NVF_17082015_85x85_15er_pygcms.0_or.csv	72	4	polypropylene	486.644	2.44949	24.6638	10.069	916.488	8.70664e-10
73	E:/Veroeffentlichungen/Paperinpreparation/PyvsFTIR/pygcms/WWTP_Oldenburg_NVF_17082015_85x85_15er_pygcms.0_or.csv	73	4	polypropylene	486.644	1.63299	22.06	13.5089	1475.52	1.40174e-09
74	E:/Veroeffentlichungen/Paperinpreparation/PyvsFTIR/pygcms/WWTP_Oldenburg_NVF_17082015_85x85_15er_pygcms.0_or.csv	74	4	polypropylene	486.644	2.44949	24.6638	10.069	916.488	8.70664e-10
75	E:/Veroeffentlichungen/Paperinpreparation/PyvsFTIR/pygcms/WWTP_Oldenburg_NVF_17082015_85x85_15er_pygcms.0_or.csv	75	4	polypropylene	486.644	2.61803	24.6638	9.42074	802.283	7.62169e-10
76	E:/Veroeffentlichungen/Paperinpreparation/PyvsFTIR/pygcms/WWTP_Oldenburg_NVF_17082015_85x85_15er_pygcms.0_or.csv	76	4	polypropylene	364.983	4.39107	24.6638	5.61682	285.192	2.70933e-10
77	E:/Veroeffentlichungen/Paperinpreparation/PyvsFTIR/pygcms/WWTP_Oldenburg_NVF_17082015_85x85_15er_pygcms.0_or.csv	77	4	polypropylene	364.983	4.39107	24.6638	5.61682	285.192	2.70933e-10
78	E:/Veroeffentlichungen/Paperinpreparation/PyvsFTIR/pygcms/WWTP_Oldenburg_NVF_17082015_85x85_15er_pygcms.0_or.csv	78	4	polypropylene	364.983	1.73205	15.5988	9.00596	463.711	4.40525e-10
79	E:/Veroeffentlichungen/Paperinpreparation/PyvsFTIR/pygcms/WWTP_Oldenburg_NVF_17082015_85x85_15er_pygcms.0_or.csv	79	4	polypropylene	364.983	1.73205	15.5988	9.00596	463.711	4.40525e-10
80	E:/Veroeffentlichungen/Paperinpreparation/PyvsFTIR/pygcms/WWTP_Oldenburg_NVF_17082015_85x85_15er_pygcms.0_or.csv	80	4	polypropylene	364.983	1.73205	15.5988	9.00596	463.711	4.40525e-10
81	E:/Veroeffentlichungen/Paperinpreparation/PyvsFTIR/pygcms/WWTP_Oldenburg_NVF_17082015_85x85_15er_pygcms.0_or.csv	81	4	polypropylene	364.983	3	33.09	11.03	1475.52	1.40174e-09
82	E:/Veroeffentlichungen/Paperinpreparation/PyvsFTIR/pygcms/WWTP_Oldenburg_NVF_17082015_85x85_15er_pygcms.0_or.csv	82	4	polypropylene	364.983	4.39107	24.6638	5.61682	285.192	2.70933e-10
83	E:/Veroeffentlichungen/Paperinpreparation/PyvsFTIR/pygcms/WWTP_Oldenburg_NVF_17082015_85x85_15er_pygcms.0_or.csv	83	4	polypropylene	364.983	1.73205	15.5988	9.00596	463.711	4.40525e-10
84	E:/Veroeffentlichungen/Paperinpreparation/PyvsFTIR/pygcms/WWTP_Oldenburg_NVF_17082015_85x85_15er_pygcms.0_or.csv	84	4	polypropylene	364.983	1.73205	15.5988	9.00596	463.711	4.40525e-10
85	E:/Veroeffentlichungen/Paperinpreparation/PyvsFTIR/pygcms/WWTP_Oldenburg_NVF_17082015_85x85_15er_pygcms.0_or.csv	85	4	polypropylene	364.983	4.39107	24.6638	5.61682	285.192	2.70933e-10
86	E:/Veroeffentlichungen/Paperinpreparation/PyvsFTIR/pygcms/WWTP_Oldenburg_NVF_17082015_85x85_15er_pygcms.0_or.csv	86	4	polypropylene	364.983	3	33.09	11.03	1475.52	1.40174e-09
87	E:/Veroeffentlichungen/Paperinpreparation/PyvsFTIR/pygcms/WWTP_Oldenburg_NVF_17082015_85x85_15er_pygcms.0_or.csv	87	4	polypropylene	364.983	1.73205	15.5988	9.00596	463.711	4.40525e-10
88	E:/Veroeffentlichungen/Paperinpreparation/PyvsFTIR/pygcms/WWTP_Oldenburg_NVF_17082015_85x85_15er_pygcms.0_or.csv	88	4	polypropylene	364.983	3	33.09	11.03	1475.52	1.40174e-09
89	E:/Veroeffentlichungen/Paperinpreparation/PyvsFTIR/pygcms/WWTP_Oldenburg_NVF_17082015_85x85_15er_pygcms.0_or.csv	89	4	polypropylene	243.322	2	22.06	11.03	983.679	9.34495e-10
90	E:/Veroeffentlichungen/Paperinpreparation/PyvsFTIR/pygcms/WWTP_Oldenburg_NVF_17082015_85x85_15er_pygcms.0_or.csv	90	4	polypropylene	243.322	2	22.06	11.03	983.679	9.34495e-10
91	E:/Veroeffentlichungen/Paperinpreparation/PyvsFTIR/pygcms/WWTP_Oldenburg_NVF_17082015_85x85_15er_pygcms.0_or.csv	91	4	polypropylene	243.322	2	22.06	11.03	983.679	9.34495e-10
92	E:/Veroeffentlichungen/Paperinpreparation/PyvsFTIR/pygcms/WWTP_Oldenburg_NVF_17082015_85x85_15er_pygcms.0_or.csv	92	4	polypropylene	243.322	2	22.06	11.03	983.679	9.34495e-10
93	E:/Veroeffentlichungen/Paperinpreparation/PyvsFTIR/pygcms/WWTP_Oldenburg_NVF_17082015_85x85_15er_pygcms.0_or.csv	93	4	polypropylene	243.322	2	22.06	11.03	983.679	9.34495e-10
94	E:/Veroeffentlichungen/Paperinpreparation/PyvsFTIR/pygcms/WWTP_Oldenburg_NVF_17082015_85x85_15er_pygcms.0_or.csv	94	4	polypropylene	243.322	2	22.06	11.03	983.679	9.34495e-10
95	E:/Veroeffentlichungen/Paperinpreparation/PyvsFTIR/pygcms/WWTP_Oldenburg_NVF_17082015_85x85_15er_pygcms.0_or.csv	95	4	polypropylene	243.322	2	22.06	11.03	983.679	9.34495e-10
96	E:/Veroeffentlichungen/Paperinpreparation/PyvsFTIR/pygcms/WWTP_Oldenburg_NVF_17082015_85x85_15er_pygcms.0_or.csv	96	4	polypropylene	243.322	2	22.06	11.03	983.679	9.34495e-10
97	E:/Veroeffentlichungen/Paperinpreparation/PyvsFTIR/pygcms/WWTP_Oldenburg_NVF_17082015_85x85_15er_pygcms.0_or.csv	97	4	polypropylene	243.322	2	22.06	11.03	983.679	9.34495e-10
98	E:/Veroeffentlichungen/Paperinpreparation/PyvsFTIR/pygcms/WWTP_Oldenburg_NVF_17082015_85x85_15er_pygcms.0_or.csv	98	4	polypropylene	243.322	2	22.06	11.03	983.679	9.34495e-10
99	E:/Veroeffentlichungen/Paperinpreparation/PyvsFTIR/pygcms/WWTP_Oldenburg_NVF_17082015_85x85_15er_pygcms.0_or.csv	99	4	polypropylene	243.322	2	22.06	11.03	983.679	9.34495e-10
100	E:/Veroeffentlichungen/Paperinpreparation/PyvsFTIR/pygcms/WWTP_Oldenburg_NVF_17082015_85x85_15er_pygcms.0_or.csv	100	4	polypropylene	243.322	2	22.06	11.03	983.679	9.34495e-10
101	E:/Veroeffentlichungen/Paperinpreparation/PyvsFTIR/pygcms/WWTP_Oldenburg_NVF_17082015_85x85_15er_pygcms.0_or.csv	101	4	polypropylene	243.322	2	22.06	11.03	983.679	9.34495e-10
102	E:/Veroeffentlichungen/Paperinpreparation/PyvsFTIR/pygcms/WWTP_Oldenburg_NVF_17082015_85x85_15er_pygcms.0_or.csv	102	4	polypropylene	243.322	2	22.06	11.03	983.679	9.34495e-10
103	E:/Veroeffentlichungen/Paperinpreparation/PyvsFTIR/pygcms/WWTP_Oldenburg_NVF_17082015_85x85_15er_pygcms.0_or.csv	103	4	polypropylene	243.322	2	22.06	11.03	983.679	9.34495e-10
104	E:/Veroeffentlichungen/Paperinpreparation/PyvsFTIR/pygcms/WWTP_Oldenburg_NVF_17082015_85x85_15er_pygcms.0_or.csv	104	4	polypropylene	243.322	2	22.06	11.03	983.679	9.34495e-10
105	E:/Veroeffentlichungen/Paperinpreparation/PyvsFTIR/pygcms/WWTP_Oldenburg_NVF_17082015_85x85_15er_pygcms.0_or.csv	105	4	polypropylene	121.661	1	11.03	11.03	491.839	4.67247e-10
106	E:/Veroeffentlichungen/Paperinpreparation/PyvsFTIR/pygcms/WWTP_Oldenburg_NVF_17082015_85x85_15er_pygcms.0_or.csv	106	4	polypropylene	121.661	1	11.03	11.03	491.839	4.67247e-10
107	E:/Veroeffentlichungen/Paperinpreparation/PyvsFTIR/pygcms/WWTP_Oldenburg_NVF_17082015_85x85_15er_pygcms.0_or.csv	107	4	polypropylene	121.661	1	11.03	11.03	491.839	4.67247e-10
108	E:/Veroeffentlichungen/Paperinpreparation/PyvsFTIR/pygcms/WWTP_Oldenburg_NVF_17082015_85x85_15er_pygcms.0_or.csv	108	4	polypropylene	121.661	1	11.03	11.03	491.839	4.67247e-10
109	E:/Veroeffentlichungen/Paperinpreparation/PyvsFTIR/pygcms/WWTP_Oldenburg_NVF_17082015_85x85_15er_pygcms.0_or.csv	109	4	polypropylene	121.661	1	11.03	11.03	491.839	4.67247e-10
110	E:/Veroeffentlichungen/Paperinpreparation/PyvsFTIR/pygcms/WWTP_Oldenburg_NVF_17082015_85x85_15er_pygcms.0_or.csv	110	4	polypropylene	121.661	1	11.03	11.03	491.839	4.67247e-10
111	E:/Veroeffentlichungen/Paperinpreparation/PyvsFTIR/pygcms/WWTP_Oldenburg_NVF_17082015_85x85_15er_pygcms.0_or.csv	111	4	polypropylene	121.661	1	11.03	11.03	491.839	4.67247e-10
112	E:/Veroeffentlichungen/Paperinpreparation/PyvsFTIR/pygcms/WWTP_Oldenburg_NVF_17082015_85x85_15er_pygcms.0_or.csv	112	4	polypropylene	121.661	1	11.03	11.03	491.839	4.67247e-10
113	E:/Veroeffentlichungen/Paperinpreparation/PyvsFTIR/pygcms/WWTP_Oldenburg_NVF_17082015_85x85_15er_pygcms.0_or.csv	113	4	polypropylene	121.661	1	11.03	11.03	491.839	4.67247e-10
114	E:/Veroeffentlichungen/Paperinpreparation/PyvsFTIR/pygcms/WWTP_Oldenburg_NVF_17082015_85x85_15er_pygcms.0_or.csv	114	4	polypropylene	121.661	1	11.03	11.03	491.839	4.67247e-10
115	E:/Veroeffentlichungen/Paperinpreparation/PyvsFTIR/pygcms/WWTP_Oldenburg_NVF_17082015_85x85_15er_pygcms.0_or.csv	115	4	polypropylene	121.661	1	11.03	11.03	491.839	4.67247e-10
116	E:/Veroeffentlichungen/Paperinpreparation/PyvsFTIR/pygcms/WWTP_Oldenburg_NVF_17082015_85x85_15er_pygcms.0_or.csv	116	4	polypropylene	121.661	1	11.03	11.03	491.839	4.67247e-10
117	E:/Veroeffentlichungen/Paperinpreparation/PyvsFTIR/pygcms/WWTP_Oldenburg_NVF_17082015_85x85_15er_pygcms.0_or.csv	117	4	polypropylene	121.661	1	11.03	11.03	491.839	4.67247e-10
118	E:/Veroeffentlichungen/Paperinpreparation/PyvsFTIR/pygcms/WWTP_Oldenburg_NVF_17082015_85x85_15er_pygcms.0_or.csv	118	4	polypropylene	121.661	1	11.03	11.03	491.839	4.67247e-10
119	E:/Veroeffentlichungen/Paperinpreparation/PyvsFTIR/pygcms/WWTP_Oldenburg_NVF_17082015_85x85_15er_pygcms.0_or.csv	119	4	polypropylene	121.661	1	11.03	11.03	491.839	4.67247e-10
120	E:/Veroeffentlichungen/Paperinpreparation/PyvsFTIR/pygcms/WWTP_Oldenburg_NVF_17082015_85x85_15er_pygcms.0_or.csv	120	4	polypropylene	121.661	1	11.03	11.03	491.839	4.67247e-10
121	E:/Veroeffentlichungen/Paperinpreparation/PyvsFTIR/pygcms/WWTP_Oldenburg_NVF_17082015_85x85_15er_pygcms.0_or.csv	121	4	polypropylene	121.661	1	11.03	11.03	491.839	4.67247e-10
122	E:/Veroeffentlichungen/Paperinpreparation/PyvsFTIR/pygcms/WWTP_Oldenburg_NVF_17082015_85x85_15er_pygcms.0_or.csv	122	4	polypropylene	121.661	1	11.03	11.03	491.839	4.67247e-10
123	E:/Veroeffentlichungen/Paperinpreparation/PyvsFTIR/pygcms/WWTP_Oldenburg_NVF_17082015_85x85_15er_pygcms.0_or.csv	123	4	polypropylene	121.661	1	11.03	11.03	491.839	4.67247e-10
124	E:/Veroeffentlichungen/Paperinpreparation/PyvsFTIR/pygcms/WWTP_Oldenburg_NVF_17082015_85x85_15er_pygcms.0_or.csv	124	4	polypropylene	121.661	1	11.03	11.03	491.839	4.67247e-10
125	E:/Veroeffentlichungen/Paperinpreparation/PyvsFTIR/pygcms/WWTP_Oldenburg_NVF_17082015_85x85_15er_pygcms.0_or.csv	125	4	polypropylene	121.661	1	11.03	11.03	491.839	4.67247e-10
126	E:/Veroeffentlichungen/Paperinpreparation/PyvsFTIR/pygcms/WWTP_Oldenburg_NVF_17082015_85x85_15er_pygcms.0_or.csv	126	4	polypropylene	121.661	1	11.03	11.03	491.839	4.67247e-10
127	E:/Veroeffentlichungen/Paperinpreparation/PyvsFTIR/pygcms/WWTP_Oldenburg_NVF_17082015_85x85_15er_pygcms.0_or.csv	127	4	polypropylene	121.661	1	11.03	11.03	491.839	4.67247e-10
128	E:/Veroeffentlichungen/Paperinpreparation/PyvsFTIR/pygcms/WWTP_Oldenburg_NVF_17082015_85x85_15er_pygcms.0_or.csv	128	4	polypropylene	121.661	1	11.03	11.03	491.839	4.67247e-10
129	E:/Veroeffentlichungen/Paperinpreparation/PyvsFTIR/pygcms/WWTP_Oldenburg_NVF_17082015_85x85_15er_pygcms.0_or.csv	129	4	polypropylene	121.661	1	11.03	11.03	491.839	4.67247e-10
130	E:/Veroeffentlichungen/Paperinpreparation/PyvsFTIR/pygcms/WWTP_Oldenburg_NVF_17082015_85x85_15er_pygcms.0_or.csv	130	4	polypropylene	121.661	1	11.03	11.03	491.839	4.67247e-10
131	E:/Veroeffentlichungen/Paperinpreparation/PyvsFTIR/pygcms/WWTP_Oldenburg_NVF_17082015_85x85_15er_pygcms.0_or.csv	131	4	polypropylene	121.661	1	11.03	11.03	491.839	4.67247e-10
132	E:/Veroeffentlichungen/Paperinpreparation/PyvsFTIR/pygcms/WWTP_Oldenburg_NVF_17082015_85x85_15er_pygcms.0_or.csv	132	4	polypropylene	121.661	1	11.03	11.03	491.839	4.67247e-10
133	E:/Veroeffentlichungen/Paperinpreparation/PyvsFTIR/pygcms/WWTP_Oldenburg_NVF_17082015_85x85_15er_pygcms.0_or.csv	133	4	polypropylene	121.661	1	11.03	11.03	491.839	4.67247e-10
134	E:/Veroeffentlichungen/Paperinpreparation/PyvsFTIR/pygcms/WWTP_Oldenburg_NVF_17082015_85x85_15er_pygcms.0_or.csv	134	4	polypropylene	121.661	1	11.03	11.03	491.839	4.67247e-10
135	E:/Veroeffentlichungen/Paperinpreparation/PyvsFTIR/pygcms/WWTP_Oldenburg_NVF_17082015_85x85_15er_pygcms.0_or.csv	135	4	polypropylene	121.661	1	11.03	11.03	491.839	4.67247e-10
1	E:/Veroeffentlichungen/Paperinpreparation/PyvsFTIR/pygcms/WWTP_Oldenburg_NVF_17082015_85x85_15er_pygcms.0_or.csv	1	5	polystyrene	729.965	1.35401	24.6638	18.2154	2999.42	3.0894e-09
2	E:/Veroeffentlichungen/Paperinpreparation/PyvsFTIR/pygcms/WWTP_Oldenburg_NVF_17082015_85x85_15er_pygcms.0_or.csv	2	5	polystyrene	243.322	2	22.06	11.03	983.679	1.01319e-09
3	E:/Veroeffentlichungen/Paperinpreparation/PyvsFTIR/pygcms/WWTP_Oldenburg_NVF_17082015_85x85_15er_pygcms.0_or.csv	3	5	polystyrene	121.661	1	11.03	11.03	491.839	5.06594e-10
1	E:/Veroeffentlichungen/Paperinpreparation/PyvsFTIR/pygcms/WWTP_Oldenburg_NVF_17082015_85x85_15er_pygcms.0_or.csv	1	6	polycarbonate	973.287	2.14203	39.7692	18.5661	5024.42	6.0293e-09
2	E:/Veroeffentlichungen/Paperinpreparation/PyvsFTIR/pygcms/WWTP_Oldenburg_NVF_17082015_85x85_15er_pygcms.0_or.csv	2	6	polycarbonate	608.304	2.61803	31.1976	11.9164	1623.71	1.94845e-09
3	E:/Veroeffentlichungen/Paperinpreparation/PyvsFTIR/pygcms/WWTP_Oldenburg_NVF_17082015_85x85_15er_pygcms.0_or.csv	3	6	polycarbonate	121.661	1	11.03	11.03	491.839	5.90207e-10
4	E:/Veroeffentlichungen/Paperinpreparation/PyvsFTIR/pygcms/WWTP_Oldenburg_NVF_17082015_85x85_15er_pygcms.0_or.csv	4	6	polycarbonate	121.661	1	11.03	11.03	491.839	5.90207e-10
5	E:/Veroeffentlichungen/Paperinpreparation/PyvsFTIR/pygcms/WWTP_Oldenburg_NVF_17082015_85x85_15er_pygcms.0_or.csv	5	6	polycarbonate	121.661	1	11.03	11.03	491.839	5.90207e-10
1	E:/Veroeffentlichungen/Paperinpreparation/PyvsFTIR/pygcms/WWTP_Oldenburg_NVF_17082015_85x85_15er_pygcms.0_or.csv	1	7	polyamide	2919.86	2.35797	84.002	35.6247	39074	4.28749e-08
2	E:/Veroeffentlichungen/Paperinpreparation/PyvsFTIR/pygcms/WWTP_Oldenburg_NVF_17082015_85x85_15er_pygcms.0_or.csv	2	7	polyamide	1946.57	2.58417	70.6265	27.3304	19335.6	2.12164e-08
3	E:/Veroeffentlichungen/Paperinpreparation/PyvsFTIR/pygcms/WWTP_Oldenburg_NVF_17082015_85x85_15er_pygcms.0_or.csv	3	7	polyamide	1459.93	3.03807	67.0929	22.084	11993	1.31596e-08
4	E:/Veroeffentlichungen/Paperinpreparation/PyvsFTIR/pygcms/WWTP_Oldenburg_NVF_17082015_85x85_15er_pygcms.0_or.csv	4	7	polyamide	1459.93	2.1773	55.15	25.3296	12968.7	1.42302e-08
5	E:/Veroeffentlichungen/Paperinpreparation/PyvsFTIR/pygcms/WWTP_Oldenburg_NVF_17082015_85x85_15er_pygcms.0_or.csv	5	7	polyamide	729.965	2.63644	34.8799	13.2299	2237.62	2.45528e-09
6	E:/Veroeffentlichungen/Paperinpreparation/PyvsFTIR/pygcms/WWTP_Oldenburg_NVF_17082015_85x85_15er_pygcms.0_or.csv	6	7	polyamide	608.304	1.26491	24.6638	19.4985	3436.83	3.77114e-09
7	E:/Veroeffentlichungen/Paperinpreparation/PyvsFTIR/pygcms/WWTP_Oldenburg_NVF_17082015_85x85_15er_pygcms.0_or.csv	7	7	polyamide	486.644	2.61803	24.6638	9.42074	802.283	8.80323e-10
8	E:/Veroeffentlichungen/Paperinpreparation/PyvsFTIR/pygcms/WWTP_Oldenburg_NVF_17082015_85x85_15er_pygcms.0_or.csv	8	7	polyamide	243.322	2	22.06	11.03	983.679	1.07936e-09
9	E:/Veroeffentlichungen/Paperinpreparation/PyvsFTIR/pygcms/WWTP_Oldenburg_NVF_17082015_85x85_15er_pygcms.0_or.csv	9	7	polyamide	243.322	2	22.06	11.03	983.679	1.07936e-09
10	E:/Veroeffentlichungen/Paperinpreparation/PyvsFTIR/pygcms/WWTP_Oldenburg_NVF_17082015_85x85_15er_pygcms.0_or.csv	10	7	polyamide	243.322	2	22.06	11.03	983.679	1.07936e-09
11	E:/Veroeffentlichungen/Paperinpreparation/PyvsFTIR/pygcms/WWTP_Oldenburg_NVF_17082015_85x85_15er_pygcms.0_or.csv	11	7	polyamide	243.322	2	22.06	11.03	983.679	1.07936e-09
12	E:/Veroeffentlichungen/Paperinpreparation/PyvsFTIR/pygcms/WWTP_Oldenburg_NVF_17082015_85x85_15er_pygcms.0_or.csv	12	7	polyamide	121.661	1	11.03	11.03	491.839	5.39682e-10
13	E:/Veroeffentlichungen/Paperinpreparation/PyvsFTIR/pygcms/WWTP_Oldenburg_NVF_17082015_85x85_15er_pygcms.0_or.csv	13	7	polyamide	121.661	1	11.03	11.03	491.839	5.39682e-10
14	E:/Veroeffentlichungen/Paperinpreparation/PyvsFTIR/pygcms/WWTP_Oldenburg_NVF_17082015_85x85_15er_pygcms.0_or.csv	14	7	polyamide	121.661	1	11.03	11.03	491.839	5.39682e-10
15	E:/Veroeffentlichungen/Paperinpreparation/PyvsFTIR/pygcms/WWTP_Oldenburg_NVF_17082015_85x85_15er_pygcms.0_or.csv	15	7	polyamide	121.661	1	11.03	11.03	491.839	5.39682e-10
16	E:/Veroeffentlichungen/Paperinpreparation/PyvsFTIR/pygcms/WWTP_Oldenburg_NVF_17082015_85x85_15er_pygcms.0_or.csv	16	7	polyamide	121.661	1	11.03	11.03	491.839	5.39682e-10
17	E:/Veroeffentlichungen/Paperinpreparation/PyvsFTIR/pygcms/WWTP_Oldenburg_NVF_17082015_85x85_15er_pygcms.0_or.csv	17	7	polyamide	121.661	1	11.03	11.03	491.839	5.39682e-10
18	E:/Veroeffentlichungen/Paperinpreparation/PyvsFTIR/pygcms/WWTP_Oldenburg_NVF_17082015_85x85_15er_pygcms.0_or.csv	18	7	polyamide	121.661	1	11.03	11.03	491.839	5.39682e-10
19	E:/Veroeffentlichungen/Paperinpreparation/PyvsFTIR/pygcms/WWTP_Oldenburg_NVF_17082015_85x85_15er_pygcms.0_or.csv	19	7	polyamide	121.661	1	11.03	11.03	491.839	5.39682e-10
20	E:/Veroeffentlichungen/Paperinpreparation/PyvsFTIR/pygcms/WWTP_Oldenburg_NVF_17082015_85x85_15er_pygcms.0_or.csv	20	7	polyamide	121.661	1	11.03	11.03	491.839	5.39682e-10
21	E:/Veroeffentlichungen/Paperinpreparation/PyvsFTIR/pygcms/WWTP_Oldenburg_NVF_17082015_85x85_15er_pygcms.0_or.csv	21	7	polyamide	121.661	1	11.03	11.03	491.839	5.39682e-10
22	E:/Veroeffentlichungen/Paperinpreparation/PyvsFTIR/pygcms/WWTP_Oldenburg_NVF_17082015_85x85_15er_pygcms.0_or.csv	22	7	polyamide	121.661	1	11.03	11.03	491.839	5.39682e-10
23	E:/Veroeffentlichungen/Paperinpreparation/PyvsFTIR/pygcms/WWTP_Oldenburg_NVF_17082015_85x85_15er_pygcms.0_or.csv	23	7	polyamide	121.661	1	11.03	11.03	491.839	5.39682e-10
24	E:/Veroeffentlichungen/Paperinpreparation/PyvsFTIR/pygcms/WWTP_Oldenburg_NVF_17082015_85x85_15er_pygcms.0_or.csv	24	7	polyamide	121.661	1	11.03	11.03	491.839	5.39682e-10
1	E:/Veroeffentlichungen/Paperinpreparation/PyvsFTIR/pygcms/WWTP_Oldenburg_NVF_17082015_85x85_15er_pygcms.0_or.csv	1	8	polyvinylchloride	13504.4	2.06978	205.17	99.1264	738905	1.06402e-06
2	E:/Veroeffentlichungen/Paperinpreparation/PyvsFTIR/pygcms/WWTP_Oldenburg_NVF_17082015_85x85_15er_pygcms.0_or.csv	2	8	polyvinylchloride	3649.83	1.44296	79.5385	55.1219	88577.3	1.27551e-07
3	E:/Veroeffentlichungen/Paperinpreparation/PyvsFTIR/pygcms/WWTP_Oldenburg_NVF_17082015_85x85_15er_pygcms.0_or.csv	3	8	polyvinylchloride	486.644	2.44949	24.6638	10.069	916.488	1.31974e-09
4	E:/Veroeffentlichungen/Paperinpreparation/PyvsFTIR/pygcms/WWTP_Oldenburg_NVF_17082015_85x85_15er_pygcms.0_or.csv	4	8	polyvinylchloride	486.644	1.63299	22.06	13.5089	1475.52	2.12475e-09
5	E:/Veroeffentlichungen/Paperinpreparation/PyvsFTIR/pygcms/WWTP_Oldenburg_NVF_17082015_85x85_15er_pygcms.0_or.csv	5	8	polyvinylchloride	486.644	6.8541	39.7692	5.80225	490.724	7.06642e-10
6	E:/Veroeffentlichungen/Paperinpreparation/PyvsFTIR/pygcms/WWTP_Oldenburg_NVF_17082015_85x85_15er_pygcms.0_or.csv	6	8	polyvinylchloride	486.644	6.8541	39.7692	5.80225	490.724	7.06642e-10
7	E:/Veroeffentlichungen/Paperinpreparation/PyvsFTIR/pygcms/WWTP_Oldenburg_NVF_17082015_85x85_15er_pygcms.0_or.csv	7	8	polyvinylchloride	364.983	3	33.09	11.03	1475.52	2.12475e-09
8	E:/Veroeffentlichungen/Paperinpreparation/PyvsFTIR/pygcms/WWTP_Oldenburg_NVF_17082015_85x85_15er_pygcms.0_or.csv	8	8	polyvinylchloride	364.983	1.73205	15.5988	9.00596	463.711	6.67743e-10
9	E:/Veroeffentlichungen/Paperinpreparation/PyvsFTIR/pygcms/WWTP_Oldenburg_NVF_17082015_85x85_15er_pygcms.0_or.csv	9	8	polyvinylchloride	243.322	2	22.06	11.03	983.679	1.4165e-09
10	E:/Veroeffentlichungen/Paperinpreparation/PyvsFTIR/pygcms/WWTP_Oldenburg_NVF_17082015_85x85_15er_pygcms.0_or.csv	10	8	polyvinylchloride	243.322	2	22.06	11.03	983.679	1.4165e-09
11	E:/Veroeffentlichungen/Paperinpreparation/PyvsFTIR/pygcms/WWTP_Oldenburg_NVF_17082015_85x85_15er_pygcms.0_or.csv	11	8	polyvinylchloride	121.661	1	11.03	11.03	491.839	7.08249e-10
12	E:/Veroeffentlichungen/Paperinpreparation/PyvsFTIR/pygcms/WWTP_Oldenburg_NVF_17082015_85x85_15er_pygcms.0_or.csv	12	8	polyvinylchloride	121.661	1	11.03	11.03	491.839	7.08249e-10
13	E:/Veroeffentlichungen/Paperinpreparation/PyvsFTIR/pygcms/WWTP_Oldenburg_NVF_17082015_85x85_15er_pygcms.0_or.csv	13	8	polyvinylchloride	121.661	1	11.03	11.03	491.839	7.08249e-10
14	E:/Veroeffentlichungen/Paperinpreparation/PyvsFTIR/pygcms/WWTP_Oldenburg_NVF_17082015_85x85_15er_pygcms.0_or.csv	14	8	polyvinylchloride	121.661	1	11.03	11.03	491.839	7.08249e-10
15	E:/Veroeffentlichungen/Paperinpreparation/PyvsFTIR/pygcms/WWTP_Oldenburg_NVF_17082015_85x85_15er_pygcms.0_or.csv	15	8	polyvinylchloride	121.661	1	11.03	11.03	491.839	7.08249e-10
16	E:/Veroeffentlichungen/Paperinpreparation/PyvsFTIR/pygcms/WWTP_Oldenburg_NVF_17082015_85x85_15er_pygcms.0_or.csv	16	8	polyvinylchloride	121.661	1	11.03	11.03	491.839	7.08249e-10
17	E:/Veroeffentlichungen/Paperinpreparation/PyvsFTIR/pygcms/WWTP_Oldenburg_NVF_17082015_85x85_15er_pygcms.0_or.csv	17	8	polyvinylchloride	121.661	1	11.03	11.03	491.839	7.08249e-10
18	E:/Veroeffentlichungen/Paperinpreparation/PyvsFTIR/pygcms/WWTP_Oldenburg_NVF_17082015_85x85_15er_pygcms.0_or.csv	18	8	polyvinylchloride	121.661	1	11.03	11.03	491.839	7.08249e-10
19	E:/Veroeffentlichungen/Paperinpreparation/PyvsFTIR/pygcms/WWTP_Oldenburg_NVF_17082015_85x85_15er_pygcms.0_or.csv	19	8	polyvinylchloride	121.661	1	11.03	11.03	491.839	7.08249e-10
1	E:/Veroeffentlichungen/Paperinpreparation/PyvsFTIR/pygcms/WWTP_Oldenburg_NVF_17082015_85x85_15er_pygcms.0_or.csv	1	9	Cellulose artfical modified	6083.05	1.69835	104.64	61.6126	145590	1.89267e-07
2	E:/Veroeffentlichungen/Paperinpreparation/PyvsFTIR/pygcms/WWTP_Oldenburg_NVF_17082015_85x85_15er_pygcms.0_or.csv	2	9	Cellulose artfical modified	2676.54	1.44909	70.6265	48.7385	61490.6	7.99378e-08
3	E:/Veroeffentlichungen/Paperinpreparation/PyvsFTIR/pygcms/WWTP_Oldenburg_NVF_17082015_85x85_15er_pygcms.0_or.csv	3	9	Cellulose artfical modified	2189.9	5.95155	118.797	19.9606	17348	2.25524e-08
4	E:/Veroeffentlichungen/Paperinpreparation/PyvsFTIR/pygcms/WWTP_Oldenburg_NVF_17082015_85x85_15er_pygcms.0_or.csv	4	9	Cellulose artfical modified	1824.91	1.93765	64.3154	33.1925	25971.1	3.37625e-08
5	E:/Veroeffentlichungen/Paperinpreparation/PyvsFTIR/pygcms/WWTP_Oldenburg_NVF_17082015_85x85_15er_pygcms.0_or.csv	5	9	Cellulose artfical modified	1824.91	2.20192	59.3984	26.9758	15842.3	2.0595e-08
6	E:/Veroeffentlichungen/Paperinpreparation/PyvsFTIR/pygcms/WWTP_Oldenburg_NVF_17082015_85x85_15er_pygcms.0_or.csv	6	9	Cellulose artfical modified	1581.59	1.33273	49.3277	37.0124	24767.5	3.21977e-08
7	E:/Veroeffentlichungen/Paperinpreparation/PyvsFTIR/pygcms/WWTP_Oldenburg_NVF_17082015_85x85_15er_pygcms.0_or.csv	7	9	Cellulose artfical modified	608.304	3.40101	34.8799	10.2557	1344.64	1.74804e-09
8	E:/Veroeffentlichungen/Paperinpreparation/PyvsFTIR/pygcms/WWTP_Oldenburg_NVF_17082015_85x85_15er_pygcms.0_or.csv	8	9	Cellulose artfical modified	486.644	2.61803	24.6638	9.42074	802.283	1.04297e-09
9	E:/Veroeffentlichungen/Paperinpreparation/PyvsFTIR/pygcms/WWTP_Oldenburg_NVF_17082015_85x85_15er_pygcms.0_or.csv	9	9	Cellulose artfical modified	486.644	2.61803	24.6638	9.42074	802.283	1.04297e-09
10	E:/Veroeffentlichungen/Paperinpreparation/PyvsFTIR/pygcms/WWTP_Oldenburg_NVF_17082015_85x85_15er_pygcms.0_or.csv	10	9	Cellulose artfical modified	364.983	1.73205	15.5988	9.00596	463.711	6.02824e-10
11	E:/Veroeffentlichungen/Paperinpreparation/PyvsFTIR/pygcms/WWTP_Oldenburg_NVF_17082015_85x85_15er_pygcms.0_or.csv	11	9	Cellulose artfical modified	364.983	3	33.09	11.03	1475.52	1.91817e-09
12	E:/Veroeffentlichungen/Paperinpreparation/PyvsFTIR/pygcms/WWTP_Oldenburg_NVF_17082015_85x85_15er_pygcms.0_or.csv	12	9	Cellulose artfical modified	243.322	2	22.06	11.03	983.679	1.27878e-09
13	E:/Veroeffentlichungen/Paperinpreparation/PyvsFTIR/pygcms/WWTP_Oldenburg_NVF_17082015_85x85_15er_pygcms.0_or.csv	13	9	Cellulose artfical modified	243.322	2	22.06	11.03	983.679	1.27878e-09
14	E:/Veroeffentlichungen/Paperinpreparation/PyvsFTIR/pygcms/WWTP_Oldenburg_NVF_17082015_85x85_15er_pygcms.0_or.csv	14	9	Cellulose artfical modified	243.322	2	22.06	11.03	983.679	1.27878e-09
15	E:/Veroeffentlichungen/Paperinpreparation/PyvsFTIR/pygcms/WWTP_Oldenburg_NVF_17082015_85x85_15er_pygcms.0_or.csv	15	9	Cellulose artfical modified	121.661	1	11.03	11.03	491.839	6.39391e-10
16	E:/Veroeffentlichungen/Paperinpreparation/PyvsFTIR/pygcms/WWTP_Oldenburg_NVF_17082015_85x85_15er_pygcms.0_or.csv	16	9	Cellulose artfical modified	121.661	1	11.03	11.03	491.839	6.39391e-10
17	E:/Veroeffentlichungen/Paperinpreparation/PyvsFTIR/pygcms/WWTP_Oldenburg_NVF_17082015_85x85_15er_pygcms.0_or.csv	17	9	Cellulose artfical modified	121.661	1	11.03	11.03	491.839	6.39391e-10
18	E:/Veroeffentlichungen/Paperinpreparation/PyvsFTIR/pygcms/WWTP_Oldenburg_NVF_17082015_85x85_15er_pygcms.0_or.csv	18	9	Cellulose artfical modified	121.661	1	11.03	11.03	491.839	6.39391e-10
19	E:/Veroeffentlichungen/Paperinpreparation/PyvsFTIR/pygcms/WWTP_Oldenburg_NVF_17082015_85x85_15er_pygcms.0_or.csv	19	9	Cellulose artfical modified	121.661	1	11.03	11.03	491.839	6.39391e-10
20	E:/Veroeffentlichungen/Paperinpreparation/PyvsFTIR/pygcms/WWTP_Oldenburg_NVF_17082015_85x85_15er_pygcms.0_or.csv	20	9	Cellulose artfical modified	121.661	1	11.03	11.03	491.839	6.39391e-10
21	E:/Veroeffentlichungen/Paperinpreparation/PyvsFTIR/pygcms/WWTP_Oldenburg_NVF_17082015_85x85_15er_pygcms.0_or.csv	21	9	Cellulose artfical modified	121.661	1	11.03	11.03	491.839	6.39391e-10
1	E:/Veroeffentlichungen/Paperinpreparation/PyvsFTIR/pygcms/WWTP_Oldenburg_NVF_17082015_85x85_15er_pygcms.0_or.csv	1	10	nitrile rubber	121.661	1	11.03	11.03	491.839	4.91839e-10
2	E:/Veroeffentlichungen/Paperinpreparation/PyvsFTIR/pygcms/WWTP_Oldenburg_NVF_17082015_85x85_15er_pygcms.0_or.csv	2	10	nitrile rubber	121.661	1	11.03	11.03	491.839	4.91839e-10
1	E:/Veroeffentlichungen/Paperinpreparation/PyvsFTIR/pygcms/WWTP_Oldenburg_NVF_17082015_85x85_15er_pygcms.0_or.csv	1	11	polyester	10097.9	1.8154	174.4	96.0666	589912	8.14079e-07
2	E:/Veroeffentlichungen/Paperinpreparation/PyvsFTIR/pygcms/WWTP_Oldenburg_NVF_17082015_85x85_15er_pygcms.0_or.csv	2	11	polyester	5839.72	6.76479	238.615	35.2731	108814	1.50163e-07
3	E:/Veroeffentlichungen/Paperinpreparation/PyvsFTIR/pygcms/WWTP_Oldenburg_NVF_17082015_85x85_15er_pygcms.0_or.csv	3	11	polyester	5231.42	7.23609	324.402	44.8311	238968	3.29776e-07
4	E:/Veroeffentlichungen/Paperinpreparation/PyvsFTIR/pygcms/WWTP_Oldenburg_NVF_17082015_85x85_15er_pygcms.0_or.csv	4	11	polyester	4623.11	8.57766	198.846	23.1819	39166.1	5.40493e-08
5	E:/Veroeffentlichungen/Paperinpreparation/PyvsFTIR/pygcms/WWTP_Oldenburg_NVF_17082015_85x85_15er_pygcms.0_or.csv	5	11	polyester	3528.17	7.54173	162.856	21.594	27833.4	3.84101e-08
6	E:/Veroeffentlichungen/Paperinpreparation/PyvsFTIR/pygcms/WWTP_Oldenburg_NVF_17082015_85x85_15er_pygcms.0_or.csv	6	11	polyester	3041.52	3.68016	121.83	33.1046	48936.2	6.75319e-08
7	E:/Veroeffentlichungen/Paperinpreparation/PyvsFTIR/pygcms/WWTP_Oldenburg_NVF_17082015_85x85_15er_pygcms.0_or.csv	7	11	polyester	2189.9	10.6991	188.481	17.6165	21438.9	2.95856e-08
8	E:/Veroeffentlichungen/Paperinpreparation/PyvsFTIR/pygcms/WWTP_Oldenburg_NVF_17082015_85x85_15er_pygcms.0_or.csv	8	11	polyester	2068.24	10.6159	145.077	13.6661	9930.76	1.37044e-08
9	E:/Veroeffentlichungen/Paperinpreparation/PyvsFTIR/pygcms/WWTP_Oldenburg_NVF_17082015_85x85_15er_pygcms.0_or.csv	9	11	polyester	1946.57	2.61165	70.6265	27.0429	18930.8	2.61246e-08
10	E:/Veroeffentlichungen/Paperinpreparation/PyvsFTIR/pygcms/WWTP_Oldenburg_NVF_17082015_85x85_15er_pygcms.0_or.csv	10	11	polyester	1459.93	1.59814	56.2422	35.1923	25530.2	3.52317e-08
11	E:/Veroeffentlichungen/Paperinpreparation/PyvsFTIR/pygcms/WWTP_Oldenburg_NVF_17082015_85x85_15er_pygcms.0_or.csv	11	11	polyester	1459.93	4.19414	73.9915	17.6416	8440.27	1.16476e-08
12	E:/Veroeffentlichungen/Paperinpreparation/PyvsFTIR/pygcms/WWTP_Oldenburg_NVF_17082015_85x85_15er_pygcms.0_or.csv	12	11	polyester	1216.61	3.42291	56.2422	16.4311	5565.35	7.68018e-09
13	E:/Veroeffentlichungen/Paperinpreparation/PyvsFTIR/pygcms/WWTP_Oldenburg_NVF_17082015_85x85_15er_pygcms.0_or.csv	13	11	polyester	1216.61	1.69543	45.4779	26.8238	11993.3	1.65507e-08
14	E:/Veroeffentlichungen/Paperinpreparation/PyvsFTIR/pygcms/WWTP_Oldenburg_NVF_17082015_85x85_15er_pygcms.0_or.csv	14	11	polyester	1216.61	5.0073	73.9915	14.7767	5921.55	8.17174e-09
15	E:/Veroeffentlichungen/Paperinpreparation/PyvsFTIR/pygcms/WWTP_Oldenburg_NVF_17082015_85x85_15er_pygcms.0_or.csv	15	11	polyester	973.287	2.98543	45.4779	15.2333	3867.96	5.33779e-09
16	E:/Veroeffentlichungen/Paperinpreparation/PyvsFTIR/pygcms/WWTP_Oldenburg_NVF_17082015_85x85_15er_pygcms.0_or.csv	16	11	polyester	851.626	4.10914	49.3277	12.0044	2605.36	3.59539e-09
17	E:/Veroeffentlichungen/Paperinpreparation/PyvsFTIR/pygcms/WWTP_Oldenburg_NVF_17082015_85x85_15er_pygcms.0_or.csv	17	11	polyester	851.626	4.39107	49.3277	11.2336	2281.54	3.14852e-09
18	E:/Veroeffentlichungen/Paperinpreparation/PyvsFTIR/pygcms/WWTP_Oldenburg_NVF_17082015_85x85_15er_pygcms.0_or.csv	18	11	polyester	729.965	1.63299	24.6638	15.1034	2062.1	2.8457e-09
19	E:/Veroeffentlichungen/Paperinpreparation/PyvsFTIR/pygcms/WWTP_Oldenburg_NVF_17082015_85x85_15er_pygcms.0_or.csv	19	11	polyester	729.965	2.03101	33.09	16.2924	3219.31	4.44265e-09
20	E:/Veroeffentlichungen/Paperinpreparation/PyvsFTIR/pygcms/WWTP_Oldenburg_NVF_17082015_85x85_15er_pygcms.0_or.csv	20	11	polyester	608.304	3.51555	34.8799	9.92161	1258.45	1.73666e-09
21	E:/Veroeffentlichungen/Paperinpreparation/PyvsFTIR/pygcms/WWTP_Oldenburg_NVF_17082015_85x85_15er_pygcms.0_or.csv	21	11	polyester	608.304	3.51555	34.8799	9.92161	1258.45	1.73666e-09
22	E:/Veroeffentlichungen/Paperinpreparation/PyvsFTIR/pygcms/WWTP_Oldenburg_NVF_17082015_85x85_15er_pygcms.0_or.csv	22	11	polyester	608.304	2.61803	33.09	12.6393	1937.48	2.67372e-09
23	E:/Veroeffentlichungen/Paperinpreparation/PyvsFTIR/pygcms/WWTP_Oldenburg_NVF_17082015_85x85_15er_pygcms.0_or.csv	23	11	polyester	608.304	3.40101	34.8799	10.2557	1344.64	1.85561e-09
24	E:/Veroeffentlichungen/Paperinpreparation/PyvsFTIR/pygcms/WWTP_Oldenburg_NVF_17082015_85x85_15er_pygcms.0_or.csv	24	11	polyester	486.644	6.8541	39.7692	5.80225	490.724	6.77199e-10
25	E:/Veroeffentlichungen/Paperinpreparation/PyvsFTIR/pygcms/WWTP_Oldenburg_NVF_17082015_85x85_15er_pygcms.0_or.csv	25	11	polyester	486.644	2.44949	24.6638	10.069	916.488	1.26475e-09
26	E:/Veroeffentlichungen/Paperinpreparation/PyvsFTIR/pygcms/WWTP_Oldenburg_NVF_17082015_85x85_15er_pygcms.0_or.csv	26	11	polyester	364.983	1.73205	15.5988	9.00596	463.711	6.39921e-10
27	E:/Veroeffentlichungen/Paperinpreparation/PyvsFTIR/pygcms/WWTP_Oldenburg_NVF_17082015_85x85_15er_pygcms.0_or.csv	27	11	polyester	364.983	3	33.09	11.03	1475.52	2.03621e-09
28	E:/Veroeffentlichungen/Paperinpreparation/PyvsFTIR/pygcms/WWTP_Oldenburg_NVF_17082015_85x85_15er_pygcms.0_or.csv	28	11	polyester	364.983	3	33.09	11.03	1475.52	2.03621e-09
29	E:/Veroeffentlichungen/Paperinpreparation/PyvsFTIR/pygcms/WWTP_Oldenburg_NVF_17082015_85x85_15er_pygcms.0_or.csv	29	11	polyester	364.983	1.73205	15.5988	9.00596	463.711	6.39921e-10
30	E:/Veroeffentlichungen/Paperinpreparation/PyvsFTIR/pygcms/WWTP_Oldenburg_NVF_17082015_85x85_15er_pygcms.0_or.csv	30	11	polyester	243.322	2	22.06	11.03	983.679	1.35748e-09
31	E:/Veroeffentlichungen/Paperinpreparation/PyvsFTIR/pygcms/WWTP_Oldenburg_NVF_17082015_85x85_15er_pygcms.0_or.csv	31	11	polyester	243.322	2	22.06	11.03	983.679	1.35748e-09
32	E:/Veroeffentlichungen/Paperinpreparation/PyvsFTIR/pygcms/WWTP_Oldenburg_NVF_17082015_85x85_15er_pygcms.0_or.csv	32	11	polyester	243.322	2	22.06	11.03	983.679	1.35748e-09
33	E:/Veroeffentlichungen/Paperinpreparation/PyvsFTIR/pygcms/WWTP_Oldenburg_NVF_17082015_85x85_15er_pygcms.0_or.csv	33	11	polyester	243.322	2	22.06	11.03	983.679	1.35748e-09
34	E:/Veroeffentlichungen/Paperinpreparation/PyvsFTIR/pygcms/WWTP_Oldenburg_NVF_17082015_85x85_15er_pygcms.0_or.csv	34	11	polyester	243.322	2	22.06	11.03	983.679	1.35748e-09
35	E:/Veroeffentlichungen/Paperinpreparation/PyvsFTIR/pygcms/WWTP_Oldenburg_NVF_17082015_85x85_15er_pygcms.0_or.csv	35	11	polyester	243.322	2	22.06	11.03	983.679	1.35748e-09
36	E:/Veroeffentlichungen/Paperinpreparation/PyvsFTIR/pygcms/WWTP_Oldenburg_NVF_17082015_85x85_15er_pygcms.0_or.csv	36	11	polyester	121.661	1	11.03	11.03	491.839	6.78738e-10
37	E:/Veroeffentlichungen/Paperinpreparation/PyvsFTIR/pygcms/WWTP_Oldenburg_NVF_17082015_85x85_15er_pygcms.0_or.csv	37	11	polyester	121.661	1	11.03	11.03	491.839	6.78738e-10
38	E:/Veroeffentlichungen/Paperinpreparation/PyvsFTIR/pygcms/WWTP_Oldenburg_NVF_17082015_85x85_15er_pygcms.0_or.csv	38	11	polyester	121.661	1	11.03	11.03	491.839	6.78738e-10
39	E:/Veroeffentlichungen/Paperinpreparation/PyvsFTIR/pygcms/WWTP_Oldenburg_NVF_17082015_85x85_15er_pygcms.0_or.csv	39	11	polyester	121.661	1	11.03	11.03	491.839	6.78738e-10
40	E:/Veroeffentlichungen/Paperinpreparation/PyvsFTIR/pygcms/WWTP_Oldenburg_NVF_17082015_85x85_15er_pygcms.0_or.csv	40	11	polyester	121.661	1	11.03	11.03	491.839	6.78738e-10
41	E:/Veroeffentlichungen/Paperinpreparation/PyvsFTIR/pygcms/WWTP_Oldenburg_NVF_17082015_85x85_15er_pygcms.0_or.csv	41	11	polyester	121.661	1	11.03	11.03	491.839	6.78738e-10
42	E:/Veroeffentlichungen/Paperinpreparation/PyvsFTIR/pygcms/WWTP_Oldenburg_NVF_17082015_85x85_15er_pygcms.0_or.csv	42	11	polyester	121.661	1	11.03	11.03	491.839	6.78738e-10
43	E:/Veroeffentlichungen/Paperinpreparation/PyvsFTIR/pygcms/WWTP_Oldenburg_NVF_17082015_85x85_15er_pygcms.0_or.csv	43	11	polyester	121.661	1	11.03	11.03	491.839	6.78738e-10
44	E:/Veroeffentlichungen/Paperinpreparation/PyvsFTIR/pygcms/WWTP_Oldenburg_NVF_17082015_85x85_15er_pygcms.0_or.csv	44	11	polyester	121.661	1	11.03	11.03	491.839	6.78738e-10
45	E:/Veroeffentlichungen/Paperinpreparation/PyvsFTIR/pygcms/WWTP_Oldenburg_NVF_17082015_85x85_15er_pygcms.0_or.csv	45	11	polyester	121.661	1	11.03	11.03	491.839	6.78738e-10
46	E:/Veroeffentlichungen/Paperinpreparation/PyvsFTIR/pygcms/WWTP_Oldenburg_NVF_17082015_85x85_15er_pygcms.0_or.csv	46	11	polyester	121.661	1	11.03	11.03	491.839	6.78738e-10
47	E:/Veroeffentlichungen/Paperinpreparation/PyvsFTIR/pygcms/WWTP_Oldenburg_NVF_17082015_85x85_15er_pygcms.0_or.csv	47	11	polyester	121.661	1	11.03	11.03	491.839	6.78738e-10
48	E:/Veroeffentlichungen/Paperinpreparation/PyvsFTIR/pygcms/WWTP_Oldenburg_NVF_17082015_85x85_15er_pygcms.0_or.csv	48	11	polyester	121.661	1	11.03	11.03	491.839	6.78738e-10
49	E:/Veroeffentlichungen/Paperinpreparation/PyvsFTIR/pygcms/WWTP_Oldenburg_NVF_17082015_85x85_15er_pygcms.0_or.csv	49	11	polyester	121.661	1	11.03	11.03	491.839	6.78738e-10
50	E:/Veroeffentlichungen/Paperinpreparation/PyvsFTIR/pygcms/WWTP_Oldenburg_NVF_17082015_85x85_15er_pygcms.0_or.csv	50	11	polyester	121.661	1	11.03	11.03	491.839	6.78738e-10
51	E:/Veroeffentlichungen/Paperinpreparation/PyvsFTIR/pygcms/WWTP_Oldenburg_NVF_17082015_85x85_15er_pygcms.0_or.csv	51	11	polyester	121.661	1	11.03	11.03	491.839	6.78738e-10
52	E:/Veroeffentlichungen/Paperinpreparation/PyvsFTIR/pygcms/WWTP_Oldenburg_NVF_17082015_85x85_15er_pygcms.0_or.csv	52	11	polyester	121.661	1	11.03	11.03	491.839	6.78738e-10
53	E:/Veroeffentlichungen/Paperinpreparation/PyvsFTIR/pygcms/WWTP_Oldenburg_NVF_17082015_85x85_15er_pygcms.0_or.csv	53	11	polyester	121.661	1	11.03	11.03	491.839	6.78738e-10
54	E:/Veroeffentlichungen/Paperinpreparation/PyvsFTIR/pygcms/WWTP_Oldenburg_NVF_17082015_85x85_15er_pygcms.0_or.csv	54	11	polyester	121.661	1	11.03	11.03	491.839	6.78738e-10
55	E:/Veroeffentlichungen/Paperinpreparation/PyvsFTIR/pygcms/WWTP_Oldenburg_NVF_17082015_85x85_15er_pygcms.0_or.csv	55	11	polyester	121.661	1	11.03	11.03	491.839	6.78738e-10
56	E:/Veroeffentlichungen/Paperinpreparation/PyvsFTIR/pygcms/WWTP_Oldenburg_NVF_17082015_85x85_15er_pygcms.0_or.csv	56	11	polyester	121.661	1	11.03	11.03	491.839	6.78738e-10
57	E:/Veroeffentlichungen/Paperinpreparation/PyvsFTIR/pygcms/WWTP_Oldenburg_NVF_17082015_85x85_15er_pygcms.0_or.csv	57	11	polyester	121.661	1	11.03	11.03	491.839	6.78738e-10
58	E:/Veroeffentlichungen/Paperinpreparation/PyvsFTIR/pygcms/WWTP_Oldenburg_NVF_17082015_85x85_15er_pygcms.0_or.csv	58	11	polyester	121.661	1	11.03	11.03	491.839	6.78738e-10
59	E:/Veroeffentlichungen/Paperinpreparation/PyvsFTIR/pygcms/WWTP_Oldenburg_NVF_17082015_85x85_15er_pygcms.0_or.csv	59	11	polyester	121.661	1	11.03	11.03	491.839	6.78738e-10
60	E:/Veroeffentlichungen/Paperinpreparation/PyvsFTIR/pygcms/WWTP_Oldenburg_NVF_17082015_85x85_15er_pygcms.0_or.csv	60	11	polyester	121.661	1	11.03	11.03	491.839	6.78738e-10
61	E:/Veroeffentlichungen/Paperinpreparation/PyvsFTIR/pygcms/WWTP_Oldenburg_NVF_17082015_85x85_15er_pygcms.0_or.csv	61	11	polyester	121.661	1	11.03	11.03	491.839	6.78738e-10
62	E:/Veroeffentlichungen/Paperinpreparation/PyvsFTIR/pygcms/WWTP_Oldenburg_NVF_17082015_85x85_15er_pygcms.0_or.csv	62	11	polyester	121.661	1	11.03	11.03	491.839	6.78738e-10
1	E:/Veroeffentlichungen/Paperinpreparation/PyvsFTIR/pygcms/WWTP_Oldenburg_NVF_17082015_85x85_15er_pygcms.0_or.csv	1	12	acrylates,polyurethanes,varnish	27373.7	1.90233	324.402	170.529	3.45762e+06	4.28745e-06
2	E:/Veroeffentlichungen/Paperinpreparation/PyvsFTIR/pygcms/WWTP_Oldenburg_NVF_17082015_85x85_15er_pygcms.0_or.csv	2	12	acrylates,polyurethanes,varnish	19344.1	5.08919	375.182	73.7214	747353	9.26718e-07
3	E:/Veroeffentlichungen/Paperinpreparation/PyvsFTIR/pygcms/WWTP_Oldenburg_NVF_17082015_85x85_15er_pygcms.0_or.csv	3	12	acrylates,polyurethanes,varnish	17032.5	1.23979	190.407	153.58	1.64607e+06	2.04113e-06
4	E:/Veroeffentlichungen/Paperinpreparation/PyvsFTIR/pygcms/WWTP_Oldenburg_NVF_17082015_85x85_15er_pygcms.0_or.csv	4	12	acrylates,polyurethanes,varnish	16180.9	1.77385	229.519	129.391	1.40839e+06	1.7464e-06
5	E:/Veroeffentlichungen/Paperinpreparation/PyvsFTIR/pygcms/WWTP_Oldenburg_NVF_17082015_85x85_15er_pygcms.0_or.csv	5	12	acrylates,polyurethanes,varnish	10219.5	3.2143	243.661	75.8053	513193	6.36359e-07
6	E:/Veroeffentlichungen/Paperinpreparation/PyvsFTIR/pygcms/WWTP_Oldenburg_NVF_17082015_85x85_15er_pygcms.0_or.csv	6	12	acrylates,polyurethanes,varnish	9611.21	2.77471	198.846	71.6639	374295	4.64126e-07
7	E:/Veroeffentlichungen/Paperinpreparation/PyvsFTIR/pygcms/WWTP_Oldenburg_NVF_17082015_85x85_15er_pygcms.0_or.csv	7	12	acrylates,polyurethanes,varnish	8516.26	11.4661	332.55	29.003	102528	1.27134e-07
8	E:/Veroeffentlichungen/Paperinpreparation/PyvsFTIR/pygcms/WWTP_Oldenburg_NVF_17082015_85x85_15er_pygcms.0_or.csv	8	12	acrylates,polyurethanes,varnish	7907.96	1.71768	165.817	96.5353	566368	7.02297e-07
9	E:/Veroeffentlichungen/Paperinpreparation/PyvsFTIR/pygcms/WWTP_Oldenburg_NVF_17082015_85x85_15er_pygcms.0_or.csv	9	12	acrylates,polyurethanes,varnish	7907.96	1.49389	138.206	92.5135	433543	5.37594e-07
10	E:/Veroeffentlichungen/Paperinpreparation/PyvsFTIR/pygcms/WWTP_Oldenburg_NVF_17082015_85x85_15er_pygcms.0_or.csv	10	12	acrylates,polyurethanes,varnish	7542.98	1.63009	134.186	82.318	333268	4.13252e-07
11	E:/Veroeffentlichungen/Paperinpreparation/PyvsFTIR/pygcms/WWTP_Oldenburg_NVF_17082015_85x85_15er_pygcms.0_or.csv	11	12	acrylates,polyurethanes,varnish	6934.67	3.85232	214.164	55.5935	242600	3.00824e-07
12	E:/Veroeffentlichungen/Paperinpreparation/PyvsFTIR/pygcms/WWTP_Oldenburg_NVF_17082015_85x85_15er_pygcms.0_or.csv	12	12	acrylates,polyurethanes,varnish	6204.71	2.15476	129.103	59.9152	169866	2.10634e-07
13	E:/Veroeffentlichungen/Paperinpreparation/PyvsFTIR/pygcms/WWTP_Oldenburg_NVF_17082015_85x85_15er_pygcms.0_or.csv	13	12	acrylates,polyurethanes,varnish	5231.42	1.84826	110.85	59.9754	146143	1.81218e-07
14	E:/Veroeffentlichungen/Paperinpreparation/PyvsFTIR/pygcms/WWTP_Oldenburg_NVF_17082015_85x85_15er_pygcms.0_or.csv	14	12	acrylates,polyurethanes,varnish	4623.11	2.94998	147.983	50.1641	136488	1.69245e-07
15	E:/Veroeffentlichungen/Paperinpreparation/PyvsFTIR/pygcms/WWTP_Oldenburg_NVF_17082015_85x85_15er_pygcms.0_or.csv	15	12	acrylates,polyurethanes,varnish	4623.11	1.47944	93.5927	63.2622	137286	1.70235e-07
16	E:/Veroeffentlichungen/Paperinpreparation/PyvsFTIR/pygcms/WWTP_Oldenburg_NVF_17082015_85x85_15er_pygcms.0_or.csv	16	12	acrylates,polyurethanes,varnish	4501.45	1.22537	80.2996	65.5309	126387	1.5672e-07
17	E:/Veroeffentlichungen/Paperinpreparation/PyvsFTIR/pygcms/WWTP_Oldenburg_NVF_17082015_85x85_15er_pygcms.0_or.csv	17	12	acrylates,polyurethanes,varnish	4136.47	1.63652	109.191	66.7217	178164	2.20923e-07
18	E:/Veroeffentlichungen/Paperinpreparation/PyvsFTIR/pygcms/WWTP_Oldenburg_NVF_17082015_85x85_15er_pygcms.0_or.csv	18	12	acrylates,polyurethanes,varnish	4136.47	1.88775	94.2404	49.9219	86082.8	1.06743e-07
19	E:/Veroeffentlichungen/Paperinpreparation/PyvsFTIR/pygcms/WWTP_Oldenburg_NVF_17082015_85x85_15er_pygcms.0_or.csv	19	12	acrylates,polyurethanes,varnish	3893.15	1.44238	84.002	58.2384	104425	1.29487e-07
20	E:/Veroeffentlichungen/Paperinpreparation/PyvsFTIR/pygcms/WWTP_Oldenburg_NVF_17082015_85x85_15er_pygcms.0_or.csv	20	12	acrylates,polyurethanes,varnish	3649.83	3.76746	134.638	35.7372	63023.9	7.81496e-08
21	E:/Veroeffentlichungen/Paperinpreparation/PyvsFTIR/pygcms/WWTP_Oldenburg_NVF_17082015_85x85_15er_pygcms.0_or.csv	21	12	acrylates,polyurethanes,varnish	3649.83	6.42019	177.853	27.7022	50025.1	6.20311e-08
22	E:/Veroeffentlichungen/Paperinpreparation/PyvsFTIR/pygcms/WWTP_Oldenburg_NVF_17082015_85x85_15er_pygcms.0_or.csv	22	12	acrylates,polyurethanes,varnish	3163.18	2.79214	104.057	37.2677	52970.3	6.56832e-08
23	E:/Veroeffentlichungen/Paperinpreparation/PyvsFTIR/pygcms/WWTP_Oldenburg_NVF_17082015_85x85_15er_pygcms.0_or.csv	23	12	acrylates,polyurethanes,varnish	2919.86	1.08826	77.9939	71.6686	146830	1.82069e-07
24	E:/Veroeffentlichungen/Paperinpreparation/PyvsFTIR/pygcms/WWTP_Oldenburg_NVF_17082015_85x85_15er_pygcms.0_or.csv	24	12	acrylates,polyurethanes,varnish	2676.54	3.088	101.692	32.9312	40420.2	5.0121e-08
25	E:/Veroeffentlichungen/Paperinpreparation/PyvsFTIR/pygcms/WWTP_Oldenburg_NVF_17082015_85x85_15er_pygcms.0_or.csv	25	12	acrylates,polyurethanes,varnish	2676.54	2.25037	88.9267	39.5165	50896.2	6.31113e-08
26	E:/Veroeffentlichungen/Paperinpreparation/PyvsFTIR/pygcms/WWTP_Oldenburg_NVF_17082015_85x85_15er_pygcms.0_or.csv	26	12	acrylates,polyurethanes,varnish	2433.22	2.16343	67.0929	31.0123	23650.5	2.93266e-08
27	E:/Veroeffentlichungen/Paperinpreparation/PyvsFTIR/pygcms/WWTP_Oldenburg_NVF_17082015_85x85_15er_pygcms.0_or.csv	27	12	acrylates,polyurethanes,varnish	2433.22	1.24466	55.15	44.3092	39685.3	4.92098e-08
28	E:/Veroeffentlichungen/Paperinpreparation/PyvsFTIR/pygcms/WWTP_Oldenburg_NVF_17082015_85x85_15er_pygcms.0_or.csv	28	12	acrylates,polyurethanes,varnish	2311.56	1.9529	70.6265	36.1649	33856.3	4.19818e-08
29	E:/Veroeffentlichungen/Paperinpreparation/PyvsFTIR/pygcms/WWTP_Oldenburg_NVF_17082015_85x85_15er_pygcms.0_or.csv	29	12	acrylates,polyurethanes,varnish	2311.56	1.90919	69.7598	36.539	34136.1	4.23288e-08
30	E:/Veroeffentlichungen/Paperinpreparation/PyvsFTIR/pygcms/WWTP_Oldenburg_NVF_17082015_85x85_15er_pygcms.0_or.csv	30	12	acrylates,polyurethanes,varnish	2189.9	2.50597	104.057	41.5236	65759.2	8.15414e-08
31	E:/Veroeffentlichungen/Paperinpreparation/PyvsFTIR/pygcms/WWTP_Oldenburg_NVF_17082015_85x85_15er_pygcms.0_or.csv	31	12	acrylates,polyurethanes,varnish	2189.9	1.98123	70.6265	35.6477	32894.8	4.07896e-08
32	E:/Veroeffentlichungen/Paperinpreparation/PyvsFTIR/pygcms/WWTP_Oldenburg_NVF_17082015_85x85_15er_pygcms.0_or.csv	32	12	acrylates,polyurethanes,varnish	2068.24	2.66046	77.9939	29.316	24567.8	3.04641e-08
33	E:/Veroeffentlichungen/Paperinpreparation/PyvsFTIR/pygcms/WWTP_Oldenburg_NVF_17082015_85x85_15er_pygcms.0_or.csv	33	12	acrylates,polyurethanes,varnish	2068.24	2.59752	77.21	29.7245	25003.3	3.10041e-08
34	E:/Veroeffentlichungen/Paperinpreparation/PyvsFTIR/pygcms/WWTP_Oldenburg_NVF_17082015_85x85_15er_pygcms.0_or.csv	34	12	acrylates,polyurethanes,varnish	1946.57	1.30519	55.15	42.2544	36089.9	4.47515e-08
35	E:/Veroeffentlichungen/Paperinpreparation/PyvsFTIR/pygcms/WWTP_Oldenburg_NVF_17082015_85x85_15er_pygcms.0_or.csv	35	12	acrylates,polyurethanes,varnish	1824.91	1.42657	49.3277	34.5778	21616.3	2.68042e-08
36	E:/Veroeffentlichungen/Paperinpreparation/PyvsFTIR/pygcms/WWTP_Oldenburg_NVF_17082015_85x85_15er_pygcms.0_or.csv	36	12	acrylates,polyurethanes,varnish	1703.25	2.94763	77.9939	26.4599	20014	2.48173e-08
37	E:/Veroeffentlichungen/Paperinpreparation/PyvsFTIR/pygcms/WWTP_Oldenburg_NVF_17082015_85x85_15er_pygcms.0_or.csv	37	12	acrylates,polyurethanes,varnish	1703.25	2.5003	77.21	30.8803	26985.6	3.34621e-08
38	E:/Veroeffentlichungen/Paperinpreparation/PyvsFTIR/pygcms/WWTP_Oldenburg_NVF_17082015_85x85_15er_pygcms.0_or.csv	38	12	acrylates,polyurethanes,varnish	1703.25	2.34419	59.3984	25.3386	13977.7	1.73324e-08
39	E:/Veroeffentlichungen/Paperinpreparation/PyvsFTIR/pygcms/WWTP_Oldenburg_NVF_17082015_85x85_15er_pygcms.0_or.csv	39	12	acrylates,polyurethanes,varnish	1703.25	1.76246	59.3984	33.702	24727.7	3.06624e-08
40	E:/Veroeffentlichungen/Paperinpreparation/PyvsFTIR/pygcms/WWTP_Oldenburg_NVF_17082015_85x85_15er_pygcms.0_or.csv	40	12	acrylates,polyurethanes,varnish	1581.59	3.90903	79.5385	20.3474	12069.5	1.49662e-08
41	E:/Veroeffentlichungen/Paperinpreparation/PyvsFTIR/pygcms/WWTP_Oldenburg_NVF_17082015_85x85_15er_pygcms.0_or.csv	41	12	acrylates,polyurethanes,varnish	1581.59	1.33391	45.4779	34.0937	19375.2	2.40252e-08
42	E:/Veroeffentlichungen/Paperinpreparation/PyvsFTIR/pygcms/WWTP_Oldenburg_NVF_17082015_85x85_15er_pygcms.0_or.csv	42	12	acrylates,polyurethanes,varnish	1581.59	12.2633	134.638	10.979	5948.28	7.37586e-09
43	E:/Veroeffentlichungen/Paperinpreparation/PyvsFTIR/pygcms/WWTP_Oldenburg_NVF_17082015_85x85_15er_pygcms.0_or.csv	43	12	acrylates,polyurethanes,varnish	1459.93	2.49981	55.15	22.0617	9838.32	1.21995e-08
44	E:/Veroeffentlichungen/Paperinpreparation/PyvsFTIR/pygcms/WWTP_Oldenburg_NVF_17082015_85x85_15er_pygcms.0_or.csv	44	12	acrylates,polyurethanes,varnish	1459.93	2.24003	56.2422	25.1078	12995	1.61138e-08
45	E:/Veroeffentlichungen/Paperinpreparation/PyvsFTIR/pygcms/WWTP_Oldenburg_NVF_17082015_85x85_15er_pygcms.0_or.csv	45	12	acrylates,polyurethanes,varnish	1459.93	1.77942	59.3984	33.3807	24258.4	3.00805e-08
46	E:/Veroeffentlichungen/Paperinpreparation/PyvsFTIR/pygcms/WWTP_Oldenburg_NVF_17082015_85x85_15er_pygcms.0_or.csv	46	12	acrylates,polyurethanes,varnish	1459.93	3.84134	79.5385	20.7059	12498.7	1.54983e-08
47	E:/Veroeffentlichungen/Paperinpreparation/PyvsFTIR/pygcms/WWTP_Oldenburg_NVF_17082015_85x85_15er_pygcms.0_or.csv	47	12	acrylates,polyurethanes,varnish	1338.27	4.71702	88.9267	18.8523	11584	1.43641e-08
48	E:/Veroeffentlichungen/Paperinpreparation/PyvsFTIR/pygcms/WWTP_Oldenburg_NVF_17082015_85x85_15er_pygcms.0_or.csv	48	12	acrylates,polyurethanes,varnish	1338.27	1.10853	39.7692	35.8756	18760.4	2.32629e-08
49	E:/Veroeffentlichungen/Paperinpreparation/PyvsFTIR/pygcms/WWTP_Oldenburg_NVF_17082015_85x85_15er_pygcms.0_or.csv	49	12	acrylates,polyurethanes,varnish	1338.27	1.29731	44.12	34.009	18703.3	2.31921e-08
50	E:/Veroeffentlichungen/Paperinpreparation/PyvsFTIR/pygcms/WWTP_Oldenburg_NVF_17082015_85x85_15er_pygcms.0_or.csv	50	12	acrylates,polyurethanes,varnish	1216.61	2.43545	49.3277	20.254	7416.7	9.1967e-09
51	E:/Veroeffentlichungen/Paperinpreparation/PyvsFTIR/pygcms/WWTP_Oldenburg_NVF_17082015_85x85_15er_pygcms.0_or.csv	51	12	acrylates,polyurethanes,varnish	1216.61	3.04315	73.9915	24.3141	16032.3	1.988e-08
52	E:/Veroeffentlichungen/Paperinpreparation/PyvsFTIR/pygcms/WWTP_Oldenburg_NVF_17082015_85x85_15er_pygcms.0_or.csv	52	12	acrylates,polyurethanes,varnish	1216.61	2.57871	49.3277	19.1288	6615.48	8.2032e-09
53	E:/Veroeffentlichungen/Paperinpreparation/PyvsFTIR/pygcms/WWTP_Oldenburg_NVF_17082015_85x85_15er_pygcms.0_or.csv	53	12	acrylates,polyurethanes,varnish	1216.61	1.3527	45.4779	33.6201	18840.6	2.33624e-08
54	E:/Veroeffentlichungen/Paperinpreparation/PyvsFTIR/pygcms/WWTP_Oldenburg_NVF_17082015_85x85_15er_pygcms.0_or.csv	54	12	acrylates,polyurethanes,varnish	1094.95	1.62727	39.7692	24.4393	8706.04	1.07955e-08
55	E:/Veroeffentlichungen/Paperinpreparation/PyvsFTIR/pygcms/WWTP_Oldenburg_NVF_17082015_85x85_15er_pygcms.0_or.csv	55	12	acrylates,polyurethanes,varnish	1094.95	1.61848	34.8799	21.5511	5937.6	7.36262e-09
56	E:/Veroeffentlichungen/Paperinpreparation/PyvsFTIR/pygcms/WWTP_Oldenburg_NVF_17082015_85x85_15er_pygcms.0_or.csv	56	12	acrylates,polyurethanes,varnish	1094.95	2.2901	49.3277	21.5395	8388	1.04011e-08
57	E:/Veroeffentlichungen/Paperinpreparation/PyvsFTIR/pygcms/WWTP_Oldenburg_NVF_17082015_85x85_15er_pygcms.0_or.csv	57	12	acrylates,polyurethanes,varnish	1094.95	1.21356	34.8799	28.7418	10560.9	1.30955e-08
58	E:/Veroeffentlichungen/Paperinpreparation/PyvsFTIR/pygcms/WWTP_Oldenburg_NVF_17082015_85x85_15er_pygcms.0_or.csv	58	12	acrylates,polyurethanes,varnish	1094.95	1.62071	39.7692	24.5381	8776.62	1.0883e-08
59	E:/Veroeffentlichungen/Paperinpreparation/PyvsFTIR/pygcms/WWTP_Oldenburg_NVF_17082015_85x85_15er_pygcms.0_or.csv	59	12	acrylates,polyurethanes,varnish	1094.95	3.5688	56.2422	15.7594	5119.65	6.34836e-09
60	E:/Veroeffentlichungen/Paperinpreparation/PyvsFTIR/pygcms/WWTP_Oldenburg_NVF_17082015_85x85_15er_pygcms.0_or.csv	60	12	acrylates,polyurethanes,varnish	973.287	3.86033	55.15	14.2863	4125.57	5.11571e-09
61	E:/Veroeffentlichungen/Paperinpreparation/PyvsFTIR/pygcms/WWTP_Oldenburg_NVF_17082015_85x85_15er_pygcms.0_or.csv	61	12	acrylates,polyurethanes,varnish	973.287	1.50442	34.8799	23.185	6872.04	8.52133e-09
62	E:/Veroeffentlichungen/Paperinpreparation/PyvsFTIR/pygcms/WWTP_Oldenburg_NVF_17082015_85x85_15er_pygcms.0_or.csv	62	12	acrylates,polyurethanes,varnish	973.287	1.50442	34.8799	23.185	6872.04	8.52133e-09
63	E:/Veroeffentlichungen/Paperinpreparation/PyvsFTIR/pygcms/WWTP_Oldenburg_NVF_17082015_85x85_15er_pygcms.0_or.csv	63	12	acrylates,polyurethanes,varnish	973.287	2.1912	39.7692	18.1496	4801.49	5.95384e-09
64	E:/Veroeffentlichungen/Paperinpreparation/PyvsFTIR/pygcms/WWTP_Oldenburg_NVF_17082015_85x85_15er_pygcms.0_or.csv	64	12	acrylates,polyurethanes,varnish	973.287	2.27828	45.4779	19.9615	6641.74	8.23576e-09
65	E:/Veroeffentlichungen/Paperinpreparation/PyvsFTIR/pygcms/WWTP_Oldenburg_NVF_17082015_85x85_15er_pygcms.0_or.csv	65	12	acrylates,polyurethanes,varnish	973.287	1.50442	34.8799	23.185	6872.04	8.52133e-09
66	E:/Veroeffentlichungen/Paperinpreparation/PyvsFTIR/pygcms/WWTP_Oldenburg_NVF_17082015_85x85_15er_pygcms.0_or.csv	66	12	acrylates,polyurethanes,varnish	973.287	2.56883	46.7963	18.2169	5691.93	7.05799e-09
67	E:/Veroeffentlichungen/Paperinpreparation/PyvsFTIR/pygcms/WWTP_Oldenburg_NVF_17082015_85x85_15er_pygcms.0_or.csv	67	12	acrylates,polyurethanes,varnish	973.287	1.71501	34.8799	20.338	5287.98	6.5571e-09
68	E:/Veroeffentlichungen/Paperinpreparation/PyvsFTIR/pygcms/WWTP_Oldenburg_NVF_17082015_85x85_15er_pygcms.0_or.csv	68	12	acrylates,polyurethanes,varnish	851.626	5.19271	56.2422	10.831	2418.21	2.99858e-09
69	E:/Veroeffentlichungen/Paperinpreparation/PyvsFTIR/pygcms/WWTP_Oldenburg_NVF_17082015_85x85_15er_pygcms.0_or.csv	69	12	acrylates,polyurethanes,varnish	851.626	2.81719	44.12	15.661	3966.15	4.91803e-09
70	E:/Veroeffentlichungen/Paperinpreparation/PyvsFTIR/pygcms/WWTP_Oldenburg_NVF_17082015_85x85_15er_pygcms.0_or.csv	70	12	acrylates,polyurethanes,varnish	851.626	5.88318	59.3984	10.0963	2219.2	2.75181e-09
71	E:/Veroeffentlichungen/Paperinpreparation/PyvsFTIR/pygcms/WWTP_Oldenburg_NVF_17082015_85x85_15er_pygcms.0_or.csv	71	12	acrylates,polyurethanes,varnish	851.626	1.6196	34.8799	21.5361	5929.37	7.35241e-09
72	E:/Veroeffentlichungen/Paperinpreparation/PyvsFTIR/pygcms/WWTP_Oldenburg_NVF_17082015_85x85_15er_pygcms.0_or.csv	72	12	acrylates,polyurethanes,varnish	851.626	3.63475	45.4779	12.512	2609.45	3.23571e-09
73	E:/Veroeffentlichungen/Paperinpreparation/PyvsFTIR/pygcms/WWTP_Oldenburg_NVF_17082015_85x85_15er_pygcms.0_or.csv	73	12	acrylates,polyurethanes,varnish	729.965	2.9938	39.7692	13.2839	2572.13	3.18944e-09
74	E:/Veroeffentlichungen/Paperinpreparation/PyvsFTIR/pygcms/WWTP_Oldenburg_NVF_17082015_85x85_15er_pygcms.0_or.csv	74	12	acrylates,polyurethanes,varnish	729.965	2.29129	34.8799	15.2228	2962.54	3.67355e-09
75	E:/Veroeffentlichungen/Paperinpreparation/PyvsFTIR/pygcms/WWTP_Oldenburg_NVF_17082015_85x85_15er_pygcms.0_or.csv	75	12	acrylates,polyurethanes,varnish	729.965	3.60063	39.7692	11.0451	1778.2	2.20497e-09
76	E:/Veroeffentlichungen/Paperinpreparation/PyvsFTIR/pygcms/WWTP_Oldenburg_NVF_17082015_85x85_15er_pygcms.0_or.csv	76	12	acrylates,polyurethanes,varnish	729.965	1.73205	31.1976	18.0119	3709.68	4.60001e-09
77	E:/Veroeffentlichungen/Paperinpreparation/PyvsFTIR/pygcms/WWTP_Oldenburg_NVF_17082015_85x85_15er_pygcms.0_or.csv	77	12	acrylates,polyurethanes,varnish	729.965	1.14564	24.6638	21.5284	4189.66	5.19518e-09
78	E:/Veroeffentlichungen/Paperinpreparation/PyvsFTIR/pygcms/WWTP_Oldenburg_NVF_17082015_85x85_15er_pygcms.0_or.csv	78	12	acrylates,polyurethanes,varnish	729.965	1.82323	33.09	18.1491	3994.88	4.95365e-09
79	E:/Veroeffentlichungen/Paperinpreparation/PyvsFTIR/pygcms/WWTP_Oldenburg_NVF_17082015_85x85_15er_pygcms.0_or.csv	79	12	acrylates,polyurethanes,varnish	729.965	2.03101	33.09	16.2924	3219.31	3.99195e-09
80	E:/Veroeffentlichungen/Paperinpreparation/PyvsFTIR/pygcms/WWTP_Oldenburg_NVF_17082015_85x85_15er_pygcms.0_or.csv	80	12	acrylates,polyurethanes,varnish	729.965	1.73205	31.1976	18.0119	3709.68	4.60001e-09
81	E:/Veroeffentlichungen/Paperinpreparation/PyvsFTIR/pygcms/WWTP_Oldenburg_NVF_17082015_85x85_15er_pygcms.0_or.csv	81	12	acrylates,polyurethanes,varnish	608.304	3.51555	34.8799	9.92161	1258.45	1.56048e-09
82	E:/Veroeffentlichungen/Paperinpreparation/PyvsFTIR/pygcms/WWTP_Oldenburg_NVF_17082015_85x85_15er_pygcms.0_or.csv	82	12	acrylates,polyurethanes,varnish	608.304	1	22.06	22.06	3934.71	4.87905e-09
83	E:/Veroeffentlichungen/Paperinpreparation/PyvsFTIR/pygcms/WWTP_Oldenburg_NVF_17082015_85x85_15er_pygcms.0_or.csv	83	12	acrylates,polyurethanes,varnish	608.304	5.82843	46.7963	8.02898	1105.68	1.37104e-09
84	E:/Veroeffentlichungen/Paperinpreparation/PyvsFTIR/pygcms/WWTP_Oldenburg_NVF_17082015_85x85_15er_pygcms.0_or.csv	84	12	acrylates,polyurethanes,varnish	608.304	2.88675	31.1976	10.8071	1335.49	1.656e-09
85	E:/Veroeffentlichungen/Paperinpreparation/PyvsFTIR/pygcms/WWTP_Oldenburg_NVF_17082015_85x85_15er_pygcms.0_or.csv	85	12	acrylates,polyurethanes,varnish	486.644	4	44.12	11.03	1967.36	2.43952e-09
86	E:/Veroeffentlichungen/Paperinpreparation/PyvsFTIR/pygcms/WWTP_Oldenburg_NVF_17082015_85x85_15er_pygcms.0_or.csv	86	12	acrylates,polyurethanes,varnish	486.644	2.44949	24.6638	10.069	916.488	1.13645e-09
87	E:/Veroeffentlichungen/Paperinpreparation/PyvsFTIR/pygcms/WWTP_Oldenburg_NVF_17082015_85x85_15er_pygcms.0_or.csv	87	12	acrylates,polyurethanes,varnish	486.644	2.61803	24.6638	9.42074	802.283	9.94831e-10
88	E:/Veroeffentlichungen/Paperinpreparation/PyvsFTIR/pygcms/WWTP_Oldenburg_NVF_17082015_85x85_15er_pygcms.0_or.csv	88	12	acrylates,polyurethanes,varnish	486.644	3.60063	31.1976	8.66447	858.423	1.06444e-09
89	E:/Veroeffentlichungen/Paperinpreparation/PyvsFTIR/pygcms/WWTP_Oldenburg_NVF_17082015_85x85_15er_pygcms.0_or.csv	89	12	acrylates,polyurethanes,varnish	486.644	1.63299	22.06	13.5089	1475.52	1.82964e-09
90	E:/Veroeffentlichungen/Paperinpreparation/PyvsFTIR/pygcms/WWTP_Oldenburg_NVF_17082015_85x85_15er_pygcms.0_or.csv	90	12	acrylates,polyurethanes,varnish	486.644	2.44949	24.6638	10.069	916.488	1.13645e-09
91	E:/Veroeffentlichungen/Paperinpreparation/PyvsFTIR/pygcms/WWTP_Oldenburg_NVF_17082015_85x85_15er_pygcms.0_or.csv	91	12	acrylates,polyurethanes,varnish	486.644	6.8541	39.7692	5.80225	490.724	6.08497e-10
92	E:/Veroeffentlichungen/Paperinpreparation/PyvsFTIR/pygcms/WWTP_Oldenburg_NVF_17082015_85x85_15er_pygcms.0_or.csv	92	12	acrylates,polyurethanes,varnish	486.644	5.82843	34.8799	5.98445	457.847	5.6773e-10
93	E:/Veroeffentlichungen/Paperinpreparation/PyvsFTIR/pygcms/WWTP_Oldenburg_NVF_17082015_85x85_15er_pygcms.0_or.csv	93	12	acrylates,polyurethanes,varnish	486.644	3.60063	31.1976	8.66447	858.423	1.06444e-09
94	E:/Veroeffentlichungen/Paperinpreparation/PyvsFTIR/pygcms/WWTP_Oldenburg_NVF_17082015_85x85_15er_pygcms.0_or.csv	94	12	acrylates,polyurethanes,varnish	486.644	1	15.5988	15.5988	1391.13	1.725e-09
95	E:/Veroeffentlichungen/Paperinpreparation/PyvsFTIR/pygcms/WWTP_Oldenburg_NVF_17082015_85x85_15er_pygcms.0_or.csv	95	12	acrylates,polyurethanes,varnish	486.644	2.44949	24.6638	10.069	916.488	1.13645e-09
96	E:/Veroeffentlichungen/Paperinpreparation/PyvsFTIR/pygcms/WWTP_Oldenburg_NVF_17082015_85x85_15er_pygcms.0_or.csv	96	12	acrylates,polyurethanes,varnish	486.644	2.61803	24.6638	9.42074	802.283	9.94831e-10
97	E:/Veroeffentlichungen/Paperinpreparation/PyvsFTIR/pygcms/WWTP_Oldenburg_NVF_17082015_85x85_15er_pygcms.0_or.csv	97	12	acrylates,polyurethanes,varnish	486.644	2.44949	24.6638	10.069	916.488	1.13645e-09
98	E:/Veroeffentlichungen/Paperinpreparation/PyvsFTIR/pygcms/WWTP_Oldenburg_NVF_17082015_85x85_15er_pygcms.0_or.csv	98	12	acrylates,polyurethanes,varnish	486.644	1.73205	24.6638	14.2397	1832.98	2.27289e-09
99	E:/Veroeffentlichungen/Paperinpreparation/PyvsFTIR/pygcms/WWTP_Oldenburg_NVF_17082015_85x85_15er_pygcms.0_or.csv	99	12	acrylates,polyurethanes,varnish	486.644	1.73205	24.6638	14.2397	1832.98	2.27289e-09
100	E:/Veroeffentlichungen/Paperinpreparation/PyvsFTIR/pygcms/WWTP_Oldenburg_NVF_17082015_85x85_15er_pygcms.0_or.csv	100	12	acrylates,polyurethanes,varnish	486.644	2.61803	24.6638	9.42074	802.283	9.94831e-10
101	E:/Veroeffentlichungen/Paperinpreparation/PyvsFTIR/pygcms/WWTP_Oldenburg_NVF_17082015_85x85_15er_pygcms.0_or.csv	101	12	acrylates,polyurethanes,varnish	486.644	2.61803	24.6638	9.42074	802.283	9.94831e-10
102	E:/Veroeffentlichungen/Paperinpreparation/PyvsFTIR/pygcms/WWTP_Oldenburg_NVF_17082015_85x85_15er_pygcms.0_or.csv	102	12	acrylates,polyurethanes,varnish	486.644	2.61803	24.6638	9.42074	802.283	9.94831e-10
103	E:/Veroeffentlichungen/Paperinpreparation/PyvsFTIR/pygcms/WWTP_Oldenburg_NVF_17082015_85x85_15er_pygcms.0_or.csv	103	12	acrylates,polyurethanes,varnish	486.644	2.61803	24.6638	9.42074	802.283	9.94831e-10
104	E:/Veroeffentlichungen/Paperinpreparation/PyvsFTIR/pygcms/WWTP_Oldenburg_NVF_17082015_85x85_15er_pygcms.0_or.csv	104	12	acrylates,polyurethanes,varnish	486.644	4	44.12	11.03	1967.36	2.43952e-09
105	E:/Veroeffentlichungen/Paperinpreparation/PyvsFTIR/pygcms/WWTP_Oldenburg_NVF_17082015_85x85_15er_pygcms.0_or.csv	105	12	acrylates,polyurethanes,varnish	486.644	1	15.5988	15.5988	1391.13	1.725e-09
106	E:/Veroeffentlichungen/Paperinpreparation/PyvsFTIR/pygcms/WWTP_Oldenburg_NVF_17082015_85x85_15er_pygcms.0_or.csv	106	12	acrylates,polyurethanes,varnish	486.644	2.44949	24.6638	10.069	916.488	1.13645e-09
107	E:/Veroeffentlichungen/Paperinpreparation/PyvsFTIR/pygcms/WWTP_Oldenburg_NVF_17082015_85x85_15er_pygcms.0_or.csv	107	12	acrylates,polyurethanes,varnish	486.644	2.61803	24.6638	9.42074	802.283	9.94831e-10
108	E:/Veroeffentlichungen/Paperinpreparation/PyvsFTIR/pygcms/WWTP_Oldenburg_NVF_17082015_85x85_15er_pygcms.0_or.csv	108	12	acrylates,polyurethanes,varnish	364.983	1.73205	15.5988	9.00596	463.711	5.75001e-10
109	E:/Veroeffentlichungen/Paperinpreparation/PyvsFTIR/pygcms/WWTP_Oldenburg_NVF_17082015_85x85_15er_pygcms.0_or.csv	109	12	acrylates,polyurethanes,varnish	364.983	4.39107	24.6638	5.61682	285.192	3.53639e-10
110	E:/Veroeffentlichungen/Paperinpreparation/PyvsFTIR/pygcms/WWTP_Oldenburg_NVF_17082015_85x85_15er_pygcms.0_or.csv	110	12	acrylates,polyurethanes,varnish	364.983	1.73205	15.5988	9.00596	463.711	5.75001e-10
111	E:/Veroeffentlichungen/Paperinpreparation/PyvsFTIR/pygcms/WWTP_Oldenburg_NVF_17082015_85x85_15er_pygcms.0_or.csv	111	12	acrylates,polyurethanes,varnish	364.983	4.39107	24.6638	5.61682	285.192	3.53639e-10
112	E:/Veroeffentlichungen/Paperinpreparation/PyvsFTIR/pygcms/WWTP_Oldenburg_NVF_17082015_85x85_15er_pygcms.0_or.csv	112	12	acrylates,polyurethanes,varnish	364.983	3	33.09	11.03	1475.52	1.82964e-09
113	E:/Veroeffentlichungen/Paperinpreparation/PyvsFTIR/pygcms/WWTP_Oldenburg_NVF_17082015_85x85_15er_pygcms.0_or.csv	113	12	acrylates,polyurethanes,varnish	364.983	1.73205	15.5988	9.00596	463.711	5.75001e-10
114	E:/Veroeffentlichungen/Paperinpreparation/PyvsFTIR/pygcms/WWTP_Oldenburg_NVF_17082015_85x85_15er_pygcms.0_or.csv	114	12	acrylates,polyurethanes,varnish	364.983	3	33.09	11.03	1475.52	1.82964e-09
115	E:/Veroeffentlichungen/Paperinpreparation/PyvsFTIR/pygcms/WWTP_Oldenburg_NVF_17082015_85x85_15er_pygcms.0_or.csv	115	12	acrylates,polyurethanes,varnish	364.983	1.73205	15.5988	9.00596	463.711	5.75001e-10
116	E:/Veroeffentlichungen/Paperinpreparation/PyvsFTIR/pygcms/WWTP_Oldenburg_NVF_17082015_85x85_15er_pygcms.0_or.csv	116	12	acrylates,polyurethanes,varnish	364.983	3	33.09	11.03	1475.52	1.82964e-09
117	E:/Veroeffentlichungen/Paperinpreparation/PyvsFTIR/pygcms/WWTP_Oldenburg_NVF_17082015_85x85_15er_pygcms.0_or.csv	117	12	acrylates,polyurethanes,varnish	364.983	4.39107	24.6638	5.61682	285.192	3.53639e-10
118	E:/Veroeffentlichungen/Paperinpreparation/PyvsFTIR/pygcms/WWTP_Oldenburg_NVF_17082015_85x85_15er_pygcms.0_or.csv	118	12	acrylates,polyurethanes,varnish	364.983	3	33.09	11.03	1475.52	1.82964e-09
119	E:/Veroeffentlichungen/Paperinpreparation/PyvsFTIR/pygcms/WWTP_Oldenburg_NVF_17082015_85x85_15er_pygcms.0_or.csv	119	12	acrylates,polyurethanes,varnish	364.983	4.39107	24.6638	5.61682	285.192	3.53639e-10
120	E:/Veroeffentlichungen/Paperinpreparation/PyvsFTIR/pygcms/WWTP_Oldenburg_NVF_17082015_85x85_15er_pygcms.0_or.csv	120	12	acrylates,polyurethanes,varnish	364.983	3	33.09	11.03	1475.52	1.82964e-09
121	E:/Veroeffentlichungen/Paperinpreparation/PyvsFTIR/pygcms/WWTP_Oldenburg_NVF_17082015_85x85_15er_pygcms.0_or.csv	121	12	acrylates,polyurethanes,varnish	364.983	1.73205	15.5988	9.00596	463.711	5.75001e-10
122	E:/Veroeffentlichungen/Paperinpreparation/PyvsFTIR/pygcms/WWTP_Oldenburg_NVF_17082015_85x85_15er_pygcms.0_or.csv	122	12	acrylates,polyurethanes,varnish	364.983	3	33.09	11.03	1475.52	1.82964e-09
123	E:/Veroeffentlichungen/Paperinpreparation/PyvsFTIR/pygcms/WWTP_Oldenburg_NVF_17082015_85x85_15er_pygcms.0_or.csv	123	12	acrylates,polyurethanes,varnish	243.322	2	22.06	11.03	983.679	1.21976e-09
124	E:/Veroeffentlichungen/Paperinpreparation/PyvsFTIR/pygcms/WWTP_Oldenburg_NVF_17082015_85x85_15er_pygcms.0_or.csv	124	12	acrylates,polyurethanes,varnish	243.322	2	22.06	11.03	983.679	1.21976e-09
125	E:/Veroeffentlichungen/Paperinpreparation/PyvsFTIR/pygcms/WWTP_Oldenburg_NVF_17082015_85x85_15er_pygcms.0_or.csv	125	12	acrylates,polyurethanes,varnish	243.322	2	22.06	11.03	983.679	1.21976e-09
126	E:/Veroeffentlichungen/Paperinpreparation/PyvsFTIR/pygcms/WWTP_Oldenburg_NVF_17082015_85x85_15er_pygcms.0_or.csv	126	12	acrylates,polyurethanes,varnish	243.322	2	22.06	11.03	983.679	1.21976e-09
127	E:/Veroeffentlichungen/Paperinpreparation/PyvsFTIR/pygcms/WWTP_Oldenburg_NVF_17082015_85x85_15er_pygcms.0_or.csv	127	12	acrylates,polyurethanes,varnish	243.322	2	22.06	11.03	983.679	1.21976e-09
128	E:/Veroeffentlichungen/Paperinpreparation/PyvsFTIR/pygcms/WWTP_Oldenburg_NVF_17082015_85x85_15er_pygcms.0_or.csv	128	12	acrylates,polyurethanes,varnish	243.322	2	22.06	11.03	983.679	1.21976e-09
129	E:/Veroeffentlichungen/Paperinpreparation/PyvsFTIR/pygcms/WWTP_Oldenburg_NVF_17082015_85x85_15er_pygcms.0_or.csv	129	12	acrylates,polyurethanes,varnish	243.322	2	22.06	11.03	983.679	1.21976e-09
130	E:/Veroeffentlichungen/Paperinpreparation/PyvsFTIR/pygcms/WWTP_Oldenburg_NVF_17082015_85x85_15er_pygcms.0_or.csv	130	12	acrylates,polyurethanes,varnish	243.322	2	22.06	11.03	983.679	1.21976e-09
131	E:/Veroeffentlichungen/Paperinpreparation/PyvsFTIR/pygcms/WWTP_Oldenburg_NVF_17082015_85x85_15er_pygcms.0_or.csv	131	12	acrylates,polyurethanes,varnish	243.322	2	22.06	11.03	983.679	1.21976e-09
132	E:/Veroeffentlichungen/Paperinpreparation/PyvsFTIR/pygcms/WWTP_Oldenburg_NVF_17082015_85x85_15er_pygcms.0_or.csv	132	12	acrylates,polyurethanes,varnish	243.322	2	22.06	11.03	983.679	1.21976e-09
133	E:/Veroeffentlichungen/Paperinpreparation/PyvsFTIR/pygcms/WWTP_Oldenburg_NVF_17082015_85x85_15er_pygcms.0_or.csv	133	12	acrylates,polyurethanes,varnish	243.322	2	22.06	11.03	983.679	1.21976e-09
134	E:/Veroeffentlichungen/Paperinpreparation/PyvsFTIR/pygcms/WWTP_Oldenburg_NVF_17082015_85x85_15er_pygcms.0_or.csv	134	12	acrylates,polyurethanes,varnish	243.322	2	22.06	11.03	983.679	1.21976e-09
135	E:/Veroeffentlichungen/Paperinpreparation/PyvsFTIR/pygcms/WWTP_Oldenburg_NVF_17082015_85x85_15er_pygcms.0_or.csv	135	12	acrylates,polyurethanes,varnish	243.322	2	22.06	11.03	983.679	1.21976e-09
136	E:/Veroeffentlichungen/Paperinpreparation/PyvsFTIR/pygcms/WWTP_Oldenburg_NVF_17082015_85x85_15er_pygcms.0_or.csv	136	12	acrylates,polyurethanes,varnish	243.322	2	22.06	11.03	983.679	1.21976e-09
137	E:/Veroeffentlichungen/Paperinpreparation/PyvsFTIR/pygcms/WWTP_Oldenburg_NVF_17082015_85x85_15er_pygcms.0_or.csv	137	12	acrylates,polyurethanes,varnish	243.322	2	22.06	11.03	983.679	1.21976e-09
138	E:/Veroeffentlichungen/Paperinpreparation/PyvsFTIR/pygcms/WWTP_Oldenburg_NVF_17082015_85x85_15er_pygcms.0_or.csv	138	12	acrylates,polyurethanes,varnish	243.322	2	22.06	11.03	983.679	1.21976e-09
139	E:/Veroeffentlichungen/Paperinpreparation/PyvsFTIR/pygcms/WWTP_Oldenburg_NVF_17082015_85x85_15er_pygcms.0_or.csv	139	12	acrylates,polyurethanes,varnish	243.322	2	22.06	11.03	983.679	1.21976e-09
140	E:/Veroeffentlichungen/Paperinpreparation/PyvsFTIR/pygcms/WWTP_Oldenburg_NVF_17082015_85x85_15er_pygcms.0_or.csv	140	12	acrylates,polyurethanes,varnish	243.322	2	22.06	11.03	983.679	1.21976e-09
141	E:/Veroeffentlichungen/Paperinpreparation/PyvsFTIR/pygcms/WWTP_Oldenburg_NVF_17082015_85x85_15er_pygcms.0_or.csv	141	12	acrylates,polyurethanes,varnish	243.322	2	22.06	11.03	983.679	1.21976e-09
142	E:/Veroeffentlichungen/Paperinpreparation/PyvsFTIR/pygcms/WWTP_Oldenburg_NVF_17082015_85x85_15er_pygcms.0_or.csv	142	12	acrylates,polyurethanes,varnish	243.322	2	22.06	11.03	983.679	1.21976e-09
143	E:/Veroeffentlichungen/Paperinpreparation/PyvsFTIR/pygcms/WWTP_Oldenburg_NVF_17082015_85x85_15er_pygcms.0_or.csv	143	12	acrylates,polyurethanes,varnish	243.322	2	22.06	11.03	983.679	1.21976e-09
144	E:/Veroeffentlichungen/Paperinpreparation/PyvsFTIR/pygcms/WWTP_Oldenburg_NVF_17082015_85x85_15er_pygcms.0_or.csv	144	12	acrylates,polyurethanes,varnish	243.322	2	22.06	11.03	983.679	1.21976e-09
145	E:/Veroeffentlichungen/Paperinpreparation/PyvsFTIR/pygcms/WWTP_Oldenburg_NVF_17082015_85x85_15er_pygcms.0_or.csv	145	12	acrylates,polyurethanes,varnish	243.322	2	22.06	11.03	983.679	1.21976e-09
146	E:/Veroeffentlichungen/Paperinpreparation/PyvsFTIR/pygcms/WWTP_Oldenburg_NVF_17082015_85x85_15er_pygcms.0_or.csv	146	12	acrylates,polyurethanes,varnish	243.322	2	22.06	11.03	983.679	1.21976e-09
147	E:/Veroeffentlichungen/Paperinpreparation/PyvsFTIR/pygcms/WWTP_Oldenburg_NVF_17082015_85x85_15er_pygcms.0_or.csv	147	12	acrylates,polyurethanes,varnish	243.322	2	22.06	11.03	983.679	1.21976e-09
148	E:/Veroeffentlichungen/Paperinpreparation/PyvsFTIR/pygcms/WWTP_Oldenburg_NVF_17082015_85x85_15er_pygcms.0_or.csv	148	12	acrylates,polyurethanes,varnish	243.322	2	22.06	11.03	983.679	1.21976e-09
149	E:/Veroeffentlichungen/Paperinpreparation/PyvsFTIR/pygcms/WWTP_Oldenburg_NVF_17082015_85x85_15er_pygcms.0_or.csv	149	12	acrylates,polyurethanes,varnish	243.322	2	22.06	11.03	983.679	1.21976e-09
150	E:/Veroeffentlichungen/Paperinpreparation/PyvsFTIR/pygcms/WWTP_Oldenburg_NVF_17082015_85x85_15er_pygcms.0_or.csv	150	12	acrylates,polyurethanes,varnish	243.322	2	22.06	11.03	983.679	1.21976e-09
151	E:/Veroeffentlichungen/Paperinpreparation/PyvsFTIR/pygcms/WWTP_Oldenburg_NVF_17082015_85x85_15er_pygcms.0_or.csv	151	12	acrylates,polyurethanes,varnish	243.322	2	22.06	11.03	983.679	1.21976e-09
152	E:/Veroeffentlichungen/Paperinpreparation/PyvsFTIR/pygcms/WWTP_Oldenburg_NVF_17082015_85x85_15er_pygcms.0_or.csv	152	12	acrylates,polyurethanes,varnish	243.322	2	22.06	11.03	983.679	1.21976e-09
153	E:/Veroeffentlichungen/Paperinpreparation/PyvsFTIR/pygcms/WWTP_Oldenburg_NVF_17082015_85x85_15er_pygcms.0_or.csv	153	12	acrylates,polyurethanes,varnish	121.661	1	11.03	11.03	491.839	6.09881e-10
154	E:/Veroeffentlichungen/Paperinpreparation/PyvsFTIR/pygcms/WWTP_Oldenburg_NVF_17082015_85x85_15er_pygcms.0_or.csv	154	12	acrylates,polyurethanes,varnish	121.661	1	11.03	11.03	491.839	6.09881e-10
155	E:/Veroeffentlichungen/Paperinpreparation/PyvsFTIR/pygcms/WWTP_Oldenburg_NVF_17082015_85x85_15er_pygcms.0_or.csv	155	12	acrylates,polyurethanes,varnish	121.661	1	11.03	11.03	491.839	6.09881e-10
156	E:/Veroeffentlichungen/Paperinpreparation/PyvsFTIR/pygcms/WWTP_Oldenburg_NVF_17082015_85x85_15er_pygcms.0_or.csv	156	12	acrylates,polyurethanes,varnish	121.661	1	11.03	11.03	491.839	6.09881e-10
157	E:/Veroeffentlichungen/Paperinpreparation/PyvsFTIR/pygcms/WWTP_Oldenburg_NVF_17082015_85x85_15er_pygcms.0_or.csv	157	12	acrylates,polyurethanes,varnish	121.661	1	11.03	11.03	491.839	6.09881e-10
158	E:/Veroeffentlichungen/Paperinpreparation/PyvsFTIR/pygcms/WWTP_Oldenburg_NVF_17082015_85x85_15er_pygcms.0_or.csv	158	12	acrylates,polyurethanes,varnish	121.661	1	11.03	11.03	491.839	6.09881e-10
159	E:/Veroeffentlichungen/Paperinpreparation/PyvsFTIR/pygcms/WWTP_Oldenburg_NVF_17082015_85x85_15er_pygcms.0_or.csv	159	12	acrylates,polyurethanes,varnish	121.661	1	11.03	11.03	491.839	6.09881e-10
160	E:/Veroeffentlichungen/Paperinpreparation/PyvsFTIR/pygcms/WWTP_Oldenburg_NVF_17082015_85x85_15er_pygcms.0_or.csv	160	12	acrylates,polyurethanes,varnish	121.661	1	11.03	11.03	491.839	6.09881e-10
161	E:/Veroeffentlichungen/Paperinpreparation/PyvsFTIR/pygcms/WWTP_Oldenburg_NVF_17082015_85x85_15er_pygcms.0_or.csv	161	12	acrylates,polyurethanes,varnish	121.661	1	11.03	11.03	491.839	6.09881e-10
162	E:/Veroeffentlichungen/Paperinpreparation/PyvsFTIR/pygcms/WWTP_Oldenburg_NVF_17082015_85x85_15er_pygcms.0_or.csv	162	12	acrylates,polyurethanes,varnish	121.661	1	11.03	11.03	491.839	6.09881e-10
163	E:/Veroeffentlichungen/Paperinpreparation/PyvsFTIR/pygcms/WWTP_Oldenburg_NVF_17082015_85x85_15er_pygcms.0_or.csv	163	12	acrylates,polyurethanes,varnish	121.661	1	11.03	11.03	491.839	6.09881e-10
164	E:/Veroeffentlichungen/Paperinpreparation/PyvsFTIR/pygcms/WWTP_Oldenburg_NVF_17082015_85x85_15er_pygcms.0_or.csv	164	12	acrylates,polyurethanes,varnish	121.661	1	11.03	11.03	491.839	6.09881e-10
165	E:/Veroeffentlichungen/Paperinpreparation/PyvsFTIR/pygcms/WWTP_Oldenburg_NVF_17082015_85x85_15er_pygcms.0_or.csv	165	12	acrylates,polyurethanes,varnish	121.661	1	11.03	11.03	491.839	6.09881e-10
166	E:/Veroeffentlichungen/Paperinpreparation/PyvsFTIR/pygcms/WWTP_Oldenburg_NVF_17082015_85x85_15er_pygcms.0_or.csv	166	12	acrylates,polyurethanes,varnish	121.661	1	11.03	11.03	491.839	6.09881e-10
167	E:/Veroeffentlichungen/Paperinpreparation/PyvsFTIR/pygcms/WWTP_Oldenburg_NVF_17082015_85x85_15er_pygcms.0_or.csv	167	12	acrylates,polyurethanes,varnish	121.661	1	11.03	11.03	491.839	6.09881e-10
168	E:/Veroeffentlichungen/Paperinpreparation/PyvsFTIR/pygcms/WWTP_Oldenburg_NVF_17082015_85x85_15er_pygcms.0_or.csv	168	12	acrylates,polyurethanes,varnish	121.661	1	11.03	11.03	491.839	6.09881e-10
169	E:/Veroeffentlichungen/Paperinpreparation/PyvsFTIR/pygcms/WWTP_Oldenburg_NVF_17082015_85x85_15er_pygcms.0_or.csv	169	12	acrylates,polyurethanes,varnish	121.661	1	11.03	11.03	491.839	6.09881e-10
170	E:/Veroeffentlichungen/Paperinpreparation/PyvsFTIR/pygcms/WWTP_Oldenburg_NVF_17082015_85x85_15er_pygcms.0_or.csv	170	12	acrylates,polyurethanes,varnish	121.661	1	11.03	11.03	491.839	6.09881e-10
171	E:/Veroeffentlichungen/Paperinpreparation/PyvsFTIR/pygcms/WWTP_Oldenburg_NVF_17082015_85x85_15er_pygcms.0_or.csv	171	12	acrylates,polyurethanes,varnish	121.661	1	11.03	11.03	491.839	6.09881e-10
172	E:/Veroeffentlichungen/Paperinpreparation/PyvsFTIR/pygcms/WWTP_Oldenburg_NVF_17082015_85x85_15er_pygcms.0_or.csv	172	12	acrylates,polyurethanes,varnish	121.661	1	11.03	11.03	491.839	6.09881e-10
173	E:/Veroeffentlichungen/Paperinpreparation/PyvsFTIR/pygcms/WWTP_Oldenburg_NVF_17082015_85x85_15er_pygcms.0_or.csv	173	12	acrylates,polyurethanes,varnish	121.661	1	11.03	11.03	491.839	6.09881e-10
174	E:/Veroeffentlichungen/Paperinpreparation/PyvsFTIR/pygcms/WWTP_Oldenburg_NVF_17082015_85x85_15er_pygcms.0_or.csv	174	12	acrylates,polyurethanes,varnish	121.661	1	11.03	11.03	491.839	6.09881e-10
175	E:/Veroeffentlichungen/Paperinpreparation/PyvsFTIR/pygcms/WWTP_Oldenburg_NVF_17082015_85x85_15er_pygcms.0_or.csv	175	12	acrylates,polyurethanes,varnish	121.661	1	11.03	11.03	491.839	6.09881e-10
176	E:/Veroeffentlichungen/Paperinpreparation/PyvsFTIR/pygcms/WWTP_Oldenburg_NVF_17082015_85x85_15er_pygcms.0_or.csv	176	12	acrylates,polyurethanes,varnish	121.661	1	11.03	11.03	491.839	6.09881e-10
177	E:/Veroeffentlichungen/Paperinpreparation/PyvsFTIR/pygcms/WWTP_Oldenburg_NVF_17082015_85x85_15er_pygcms.0_or.csv	177	12	acrylates,polyurethanes,varnish	121.661	1	11.03	11.03	491.839	6.09881e-10
178	E:/Veroeffentlichungen/Paperinpreparation/PyvsFTIR/pygcms/WWTP_Oldenburg_NVF_17082015_85x85_15er_pygcms.0_or.csv	178	12	acrylates,polyurethanes,varnish	121.661	1	11.03	11.03	491.839	6.09881e-10
179	E:/Veroeffentlichungen/Paperinpreparation/PyvsFTIR/pygcms/WWTP_Oldenburg_NVF_17082015_85x85_15er_pygcms.0_or.csv	179	12	acrylates,polyurethanes,varnish	121.661	1	11.03	11.03	491.839	6.09881e-10
180	E:/Veroeffentlichungen/Paperinpreparation/PyvsFTIR/pygcms/WWTP_Oldenburg_NVF_17082015_85x85_15er_pygcms.0_or.csv	180	12	acrylates,polyurethanes,varnish	121.661	1	11.03	11.03	491.839	6.09881e-10
181	E:/Veroeffentlichungen/Paperinpreparation/PyvsFTIR/pygcms/WWTP_Oldenburg_NVF_17082015_85x85_15er_pygcms.0_or.csv	181	12	acrylates,polyurethanes,varnish	121.661	1	11.03	11.03	491.839	6.09881e-10
182	E:/Veroeffentlichungen/Paperinpreparation/PyvsFTIR/pygcms/WWTP_Oldenburg_NVF_17082015_85x85_15er_pygcms.0_or.csv	182	12	acrylates,polyurethanes,varnish	121.661	1	11.03	11.03	491.839	6.09881e-10
183	E:/Veroeffentlichungen/Paperinpreparation/PyvsFTIR/pygcms/WWTP_Oldenburg_NVF_17082015_85x85_15er_pygcms.0_or.csv	183	12	acrylates,polyurethanes,varnish	121.661	1	11.03	11.03	491.839	6.09881e-10
184	E:/Veroeffentlichungen/Paperinpreparation/PyvsFTIR/pygcms/WWTP_Oldenburg_NVF_17082015_85x85_15er_pygcms.0_or.csv	184	12	acrylates,polyurethanes,varnish	121.661	1	11.03	11.03	491.839	6.09881e-10
185	E:/Veroeffentlichungen/Paperinpreparation/PyvsFTIR/pygcms/WWTP_Oldenburg_NVF_17082015_85x85_15er_pygcms.0_or.csv	185	12	acrylates,polyurethanes,varnish	121.661	1	11.03	11.03	491.839	6.09881e-10
186	E:/Veroeffentlichungen/Paperinpreparation/PyvsFTIR/pygcms/WWTP_Oldenburg_NVF_17082015_85x85_15er_pygcms.0_or.csv	186	12	acrylates,polyurethanes,varnish	121.661	1	11.03	11.03	491.839	6.09881e-10
187	E:/Veroeffentlichungen/Paperinpreparation/PyvsFTIR/pygcms/WWTP_Oldenburg_NVF_17082015_85x85_15er_pygcms.0_or.csv	187	12	acrylates,polyurethanes,varnish	121.661	1	11.03	11.03	491.839	6.09881e-10
188	E:/Veroeffentlichungen/Paperinpreparation/PyvsFTIR/pygcms/WWTP_Oldenburg_NVF_17082015_85x85_15er_pygcms.0_or.csv	188	12	acrylates,polyurethanes,varnish	121.661	1	11.03	11.03	491.839	6.09881e-10
189	E:/Veroeffentlichungen/Paperinpreparation/PyvsFTIR/pygcms/WWTP_Oldenburg_NVF_17082015_85x85_15er_pygcms.0_or.csv	189	12	acrylates,polyurethanes,varnish	121.661	1	11.03	11.03	491.839	6.09881e-10
190	E:/Veroeffentlichungen/Paperinpreparation/PyvsFTIR/pygcms/WWTP_Oldenburg_NVF_17082015_85x85_15er_pygcms.0_or.csv	190	12	acrylates,polyurethanes,varnish	121.661	1	11.03	11.03	491.839	6.09881e-10
191	E:/Veroeffentlichungen/Paperinpreparation/PyvsFTIR/pygcms/WWTP_Oldenburg_NVF_17082015_85x85_15er_pygcms.0_or.csv	191	12	acrylates,polyurethanes,varnish	121.661	1	11.03	11.03	491.839	6.09881e-10
192	E:/Veroeffentlichungen/Paperinpreparation/PyvsFTIR/pygcms/WWTP_Oldenburg_NVF_17082015_85x85_15er_pygcms.0_or.csv	192	12	acrylates,polyurethanes,varnish	121.661	1	11.03	11.03	491.839	6.09881e-10
193	E:/Veroeffentlichungen/Paperinpreparation/PyvsFTIR/pygcms/WWTP_Oldenburg_NVF_17082015_85x85_15er_pygcms.0_or.csv	193	12	acrylates,polyurethanes,varnish	121.661	1	11.03	11.03	491.839	6.09881e-10
194	E:/Veroeffentlichungen/Paperinpreparation/PyvsFTIR/pygcms/WWTP_Oldenburg_NVF_17082015_85x85_15er_pygcms.0_or.csv	194	12	acrylates,polyurethanes,varnish	121.661	1	11.03	11.03	491.839	6.09881e-10
195	E:/Veroeffentlichungen/Paperinpreparation/PyvsFTIR/pygcms/WWTP_Oldenburg_NVF_17082015_85x85_15er_pygcms.0_or.csv	195	12	acrylates,polyurethanes,varnish	121.661	1	11.03	11.03	491.839	6.09881e-10
196	E:/Veroeffentlichungen/Paperinpreparation/PyvsFTIR/pygcms/WWTP_Oldenburg_NVF_17082015_85x85_15er_pygcms.0_or.csv	196	12	acrylates,polyurethanes,varnish	121.661	1	11.03	11.03	491.839	6.09881e-10
197	E:/Veroeffentlichungen/Paperinpreparation/PyvsFTIR/pygcms/WWTP_Oldenburg_NVF_17082015_85x85_15er_pygcms.0_or.csv	197	12	acrylates,polyurethanes,varnish	121.661	1	11.03	11.03	491.839	6.09881e-10
198	E:/Veroeffentlichungen/Paperinpreparation/PyvsFTIR/pygcms/WWTP_Oldenburg_NVF_17082015_85x85_15er_pygcms.0_or.csv	198	12	acrylates,polyurethanes,varnish	121.661	1	11.03	11.03	491.839	6.09881e-10
199	E:/Veroeffentlichungen/Paperinpreparation/PyvsFTIR/pygcms/WWTP_Oldenburg_NVF_17082015_85x85_15er_pygcms.0_or.csv	199	12	acrylates,polyurethanes,varnish	121.661	1	11.03	11.03	491.839	6.09881e-10
200	E:/Veroeffentlichungen/Paperinpreparation/PyvsFTIR/pygcms/WWTP_Oldenburg_NVF_17082015_85x85_15er_pygcms.0_or.csv	200	12	acrylates,polyurethanes,varnish	121.661	1	11.03	11.03	491.839	6.09881e-10
201	E:/Veroeffentlichungen/Paperinpreparation/PyvsFTIR/pygcms/WWTP_Oldenburg_NVF_17082015_85x85_15er_pygcms.0_or.csv	201	12	acrylates,polyurethanes,varnish	121.661	1	11.03	11.03	491.839	6.09881e-10
202	E:/Veroeffentlichungen/Paperinpreparation/PyvsFTIR/pygcms/WWTP_Oldenburg_NVF_17082015_85x85_15er_pygcms.0_or.csv	202	12	acrylates,polyurethanes,varnish	121.661	1	11.03	11.03	491.839	6.09881e-10
203	E:/Veroeffentlichungen/Paperinpreparation/PyvsFTIR/pygcms/WWTP_Oldenburg_NVF_17082015_85x85_15er_pygcms.0_or.csv	203	12	acrylates,polyurethanes,varnish	121.661	1	11.03	11.03	491.839	6.09881e-10
204	E:/Veroeffentlichungen/Paperinpreparation/PyvsFTIR/pygcms/WWTP_Oldenburg_NVF_17082015_85x85_15er_pygcms.0_or.csv	204	12	acrylates,polyurethanes,varnish	121.661	1	11.03	11.03	491.839	6.09881e-10
205	E:/Veroeffentlichungen/Paperinpreparation/PyvsFTIR/pygcms/WWTP_Oldenburg_NVF_17082015_85x85_15er_pygcms.0_or.csv	205	12	acrylates,polyurethanes,varnish	121.661	1	11.03	11.03	491.839	6.09881e-10
206	E:/Veroeffentlichungen/Paperinpreparation/PyvsFTIR/pygcms/WWTP_Oldenburg_NVF_17082015_85x85_15er_pygcms.0_or.csv	206	12	acrylates,polyurethanes,varnish	121.661	1	11.03	11.03	491.839	6.09881e-10
207	E:/Veroeffentlichungen/Paperinpreparation/PyvsFTIR/pygcms/WWTP_Oldenburg_NVF_17082015_85x85_15er_pygcms.0_or.csv	207	12	acrylates,polyurethanes,varnish	121.661	1	11.03	11.03	491.839	6.09881e-10
208	E:/Veroeffentlichungen/Paperinpreparation/PyvsFTIR/pygcms/WWTP_Oldenburg_NVF_17082015_85x85_15er_pygcms.0_or.csv	208	12	acrylates,polyurethanes,varnish	121.661	1	11.03	11.03	491.839	6.09881e-10
209	E:/Veroeffentlichungen/Paperinpreparation/PyvsFTIR/pygcms/WWTP_Oldenburg_NVF_17082015_85x85_15er_pygcms.0_or.csv	209	12	acrylates,polyurethanes,varnish	121.661	1	11.03	11.03	491.839	6.09881e-10
210	E:/Veroeffentlichungen/Paperinpreparation/PyvsFTIR/pygcms/WWTP_Oldenburg_NVF_17082015_85x85_15er_pygcms.0_or.csv	210	12	acrylates,polyurethanes,varnish	121.661	1	11.03	11.03	491.839	6.09881e-10
211	E:/Veroeffentlichungen/Paperinpreparation/PyvsFTIR/pygcms/WWTP_Oldenburg_NVF_17082015_85x85_15er_pygcms.0_or.csv	211	12	acrylates,polyurethanes,varnish	121.661	1	11.03	11.03	491.839	6.09881e-10
212	E:/Veroeffentlichungen/Paperinpreparation/PyvsFTIR/pygcms/WWTP_Oldenburg_NVF_17082015_85x85_15er_pygcms.0_or.csv	212	12	acrylates,polyurethanes,varnish	121.661	1	11.03	11.03	491.839	6.09881e-10
213	E:/Veroeffentlichungen/Paperinpreparation/PyvsFTIR/pygcms/WWTP_Oldenburg_NVF_17082015_85x85_15er_pygcms.0_or.csv	213	12	acrylates,polyurethanes,varnish	121.661	1	11.03	11.03	491.839	6.09881e-10
214	E:/Veroeffentlichungen/Paperinpreparation/PyvsFTIR/pygcms/WWTP_Oldenburg_NVF_17082015_85x85_15er_pygcms.0_or.csv	214	12	acrylates,polyurethanes,varnish	121.661	1	11.03	11.03	491.839	6.09881e-10
215	E:/Veroeffentlichungen/Paperinpreparation/PyvsFTIR/pygcms/WWTP_Oldenburg_NVF_17082015_85x85_15er_pygcms.0_or.csv	215	12	acrylates,polyurethanes,varnish	121.661	1	11.03	11.03	491.839	6.09881e-10
216	E:/Veroeffentlichungen/Paperinpreparation/PyvsFTIR/pygcms/WWTP_Oldenburg_NVF_17082015_85x85_15er_pygcms.0_or.csv	216	12	acrylates,polyurethanes,varnish	121.661	1	11.03	11.03	491.839	6.09881e-10
217	E:/Veroeffentlichungen/Paperinpreparation/PyvsFTIR/pygcms/WWTP_Oldenburg_NVF_17082015_85x85_15er_pygcms.0_or.csv	217	12	acrylates,polyurethanes,varnish	121.661	1	11.03	11.03	491.839	6.09881e-10
218	E:/Veroeffentlichungen/Paperinpreparation/PyvsFTIR/pygcms/WWTP_Oldenburg_NVF_17082015_85x85_15er_pygcms.0_or.csv	218	12	acrylates,polyurethanes,varnish	121.661	1	11.03	11.03	491.839	6.09881e-10
219	E:/Veroeffentlichungen/Paperinpreparation/PyvsFTIR/pygcms/WWTP_Oldenburg_NVF_17082015_85x85_15er_pygcms.0_or.csv	219	12	acrylates,polyurethanes,varnish	121.661	1	11.03	11.03	491.839	6.09881e-10
220	E:/Veroeffentlichungen/Paperinpreparation/PyvsFTIR/pygcms/WWTP_Oldenburg_NVF_17082015_85x85_15er_pygcms.0_or.csv	220	12	acrylates,polyurethanes,varnish	121.661	1	11.03	11.03	491.839	6.09881e-10
221	E:/Veroeffentlichungen/Paperinpreparation/PyvsFTIR/pygcms/WWTP_Oldenburg_NVF_17082015_85x85_15er_pygcms.0_or.csv	221	12	acrylates,polyurethanes,varnish	121.661	1	11.03	11.03	491.839	6.09881e-10
222	E:/Veroeffentlichungen/Paperinpreparation/PyvsFTIR/pygcms/WWTP_Oldenburg_NVF_17082015_85x85_15er_pygcms.0_or.csv	222	12	acrylates,polyurethanes,varnish	121.661	1	11.03	11.03	491.839	6.09881e-10
223	E:/Veroeffentlichungen/Paperinpreparation/PyvsFTIR/pygcms/WWTP_Oldenburg_NVF_17082015_85x85_15er_pygcms.0_or.csv	223	12	acrylates,polyurethanes,varnish	121.661	1	11.03	11.03	491.839	6.09881e-10
224	E:/Veroeffentlichungen/Paperinpreparation/PyvsFTIR/pygcms/WWTP_Oldenburg_NVF_17082015_85x85_15er_pygcms.0_or.csv	224	12	acrylates,polyurethanes,varnish	121.661	1	11.03	11.03	491.839	6.09881e-10
225	E:/Veroeffentlichungen/Paperinpreparation/PyvsFTIR/pygcms/WWTP_Oldenburg_NVF_17082015_85x85_15er_pygcms.0_or.csv	225	12	acrylates,polyurethanes,varnish	121.661	1	11.03	11.03	491.839	6.09881e-10
226	E:/Veroeffentlichungen/Paperinpreparation/PyvsFTIR/pygcms/WWTP_Oldenburg_NVF_17082015_85x85_15er_pygcms.0_or.csv	226	12	acrylates,polyurethanes,varnish	121.661	1	11.03	11.03	491.839	6.09881e-10
227	E:/Veroeffentlichungen/Paperinpreparation/PyvsFTIR/pygcms/WWTP_Oldenburg_NVF_17082015_85x85_15er_pygcms.0_or.csv	227	12	acrylates,polyurethanes,varnish	121.661	1	11.03	11.03	491.839	6.09881e-10
228	E:/Veroeffentlichungen/Paperinpreparation/PyvsFTIR/pygcms/WWTP_Oldenburg_NVF_17082015_85x85_15er_pygcms.0_or.csv	228	12	acrylates,polyurethanes,varnish	121.661	1	11.03	11.03	491.839	6.09881e-10
229	E:/Veroeffentlichungen/Paperinpreparation/PyvsFTIR/pygcms/WWTP_Oldenburg_NVF_17082015_85x85_15er_pygcms.0_or.csv	229	12	acrylates,polyurethanes,varnish	121.661	1	11.03	11.03	491.839	6.09881e-10
230	E:/Veroeffentlichungen/Paperinpreparation/PyvsFTIR/pygcms/WWTP_Oldenburg_NVF_17082015_85x85_15er_pygcms.0_or.csv	230	12	acrylates,polyurethanes,varnish	121.661	1	11.03	11.03	491.839	6.09881e-10
231	E:/Veroeffentlichungen/Paperinpreparation/PyvsFTIR/pygcms/WWTP_Oldenburg_NVF_17082015_85x85_15er_pygcms.0_or.csv	231	12	acrylates,polyurethanes,varnish	121.661	1	11.03	11.03	491.839	6.09881e-10
232	E:/Veroeffentlichungen/Paperinpreparation/PyvsFTIR/pygcms/WWTP_Oldenburg_NVF_17082015_85x85_15er_pygcms.0_or.csv	232	12	acrylates,polyurethanes,varnish	121.661	1	11.03	11.03	491.839	6.09881e-10
233	E:/Veroeffentlichungen/Paperinpreparation/PyvsFTIR/pygcms/WWTP_Oldenburg_NVF_17082015_85x85_15er_pygcms.0_or.csv	233	12	acrylates,polyurethanes,varnish	121.661	1	11.03	11.03	491.839	6.09881e-10
234	E:/Veroeffentlichungen/Paperinpreparation/PyvsFTIR/pygcms/WWTP_Oldenburg_NVF_17082015_85x85_15er_pygcms.0_or.csv	234	12	acrylates,polyurethanes,varnish	121.661	1	11.03	11.03	491.839	6.09881e-10
235	E:/Veroeffentlichungen/Paperinpreparation/PyvsFTIR/pygcms/WWTP_Oldenburg_NVF_17082015_85x85_15er_pygcms.0_or.csv	235	12	acrylates,polyurethanes,varnish	121.661	1	11.03	11.03	491.839	6.09881e-10
236	E:/Veroeffentlichungen/Paperinpreparation/PyvsFTIR/pygcms/WWTP_Oldenburg_NVF_17082015_85x85_15er_pygcms.0_or.csv	236	12	acrylates,polyurethanes,varnish	121.661	1	11.03	11.03	491.839	6.09881e-10
237	E:/Veroeffentlichungen/Paperinpreparation/PyvsFTIR/pygcms/WWTP_Oldenburg_NVF_17082015_85x85_15er_pygcms.0_or.csv	237	12	acrylates,polyurethanes,varnish	121.661	1	11.03	11.03	491.839	6.09881e-10
1	E:/Veroeffentlichungen/Paperinpreparation/PyvsFTIR/pygcms/WWTP_Oldenburg_NVF_17082015_85x85_15er_pygcms.0_or.csv	1	13	animal furs,natural polyamides	1581.59	2.82829	112.484	39.7712	65211.6	7.49934e-08
2	E:/Veroeffentlichungen/Paperinpreparation/PyvsFTIR/pygcms/WWTP_Oldenburg_NVF_17082015_85x85_15er_pygcms.0_or.csv	2	13	animal furs,natural polyamides	973.287	2.52982	44.12	17.44	4918.39	5.65615e-09
3	E:/Veroeffentlichungen/Paperinpreparation/PyvsFTIR/pygcms/WWTP_Oldenburg_NVF_17082015_85x85_15er_pygcms.0_or.csv	3	13	animal furs,natural polyamides	973.287	4.42222	64.3154	14.5437	4986.1	5.73402e-09
4	E:/Veroeffentlichungen/Paperinpreparation/PyvsFTIR/pygcms/WWTP_Oldenburg_NVF_17082015_85x85_15er_pygcms.0_or.csv	4	13	animal furs,natural polyamides	973.287	3.86033	55.15	14.2863	4125.57	4.74441e-09
5	E:/Veroeffentlichungen/Paperinpreparation/PyvsFTIR/pygcms/WWTP_Oldenburg_NVF_17082015_85x85_15er_pygcms.0_or.csv	5	13	animal furs,natural polyamides	973.287	1.50442	34.8799	23.185	6872.04	7.90285e-09
6	E:/Veroeffentlichungen/Paperinpreparation/PyvsFTIR/pygcms/WWTP_Oldenburg_NVF_17082015_85x85_15er_pygcms.0_or.csv	6	13	animal furs,natural polyamides	851.626	2.63356	46.7963	17.7693	5415.6	6.22794e-09
7	E:/Veroeffentlichungen/Paperinpreparation/PyvsFTIR/pygcms/WWTP_Oldenburg_NVF_17082015_85x85_15er_pygcms.0_or.csv	7	13	animal furs,natural polyamides	729.965	1.14564	24.6638	21.5284	4189.66	4.81811e-09
8	E:/Veroeffentlichungen/Paperinpreparation/PyvsFTIR/pygcms/WWTP_Oldenburg_NVF_17082015_85x85_15er_pygcms.0_or.csv	8	13	animal furs,natural polyamides	608.304	5	55.15	11.03	2459.2	2.82808e-09
9	E:/Veroeffentlichungen/Paperinpreparation/PyvsFTIR/pygcms/WWTP_Oldenburg_NVF_17082015_85x85_15er_pygcms.0_or.csv	9	13	animal furs,natural polyamides	608.304	3.40101	34.8799	10.2557	1344.64	1.54634e-09
10	E:/Veroeffentlichungen/Paperinpreparation/PyvsFTIR/pygcms/WWTP_Oldenburg_NVF_17082015_85x85_15er_pygcms.0_or.csv	10	13	animal furs,natural polyamides	608.304	2.43545	34.8799	14.3218	2622.2	3.01553e-09
11	E:/Veroeffentlichungen/Paperinpreparation/PyvsFTIR/pygcms/WWTP_Oldenburg_NVF_17082015_85x85_15er_pygcms.0_or.csv	11	13	animal furs,natural polyamides	608.304	3.40101	34.8799	10.2557	1344.64	1.54634e-09
12	E:/Veroeffentlichungen/Paperinpreparation/PyvsFTIR/pygcms/WWTP_Oldenburg_NVF_17082015_85x85_15er_pygcms.0_or.csv	12	13	animal furs,natural polyamides	486.644	2.61803	24.6638	9.42074	802.283	9.22626e-10
13	E:/Veroeffentlichungen/Paperinpreparation/PyvsFTIR/pygcms/WWTP_Oldenburg_NVF_17082015_85x85_15er_pygcms.0_or.csv	13	13	animal furs,natural polyamides	486.644	1.73205	24.6638	14.2397	1832.98	2.10792e-09
14	E:/Veroeffentlichungen/Paperinpreparation/PyvsFTIR/pygcms/WWTP_Oldenburg_NVF_17082015_85x85_15er_pygcms.0_or.csv	14	13	animal furs,natural polyamides	486.644	2.44949	24.6638	10.069	916.488	1.05396e-09
15	E:/Veroeffentlichungen/Paperinpreparation/PyvsFTIR/pygcms/WWTP_Oldenburg_NVF_17082015_85x85_15er_pygcms.0_or.csv	15	13	animal furs,natural polyamides	486.644	4.4712	34.8799	7.80102	777.991	8.9469e-10
16	E:/Veroeffentlichungen/Paperinpreparation/PyvsFTIR/pygcms/WWTP_Oldenburg_NVF_17082015_85x85_15er_pygcms.0_or.csv	16	13	animal furs,natural polyamides	486.644	2.44949	24.6638	10.069	916.488	1.05396e-09
17	E:/Veroeffentlichungen/Paperinpreparation/PyvsFTIR/pygcms/WWTP_Oldenburg_NVF_17082015_85x85_15er_pygcms.0_or.csv	17	13	animal furs,natural polyamides	486.644	6.8541	39.7692	5.80225	490.724	5.64332e-10
18	E:/Veroeffentlichungen/Paperinpreparation/PyvsFTIR/pygcms/WWTP_Oldenburg_NVF_17082015_85x85_15er_pygcms.0_or.csv	18	13	animal furs,natural polyamides	486.644	6.8541	39.7692	5.80225	490.724	5.64332e-10
19	E:/Veroeffentlichungen/Paperinpreparation/PyvsFTIR/pygcms/WWTP_Oldenburg_NVF_17082015_85x85_15er_pygcms.0_or.csv	19	13	animal furs,natural polyamides	486.644	2.61803	24.6638	9.42074	802.283	9.22626e-10
20	E:/Veroeffentlichungen/Paperinpreparation/PyvsFTIR/pygcms/WWTP_Oldenburg_NVF_17082015_85x85_15er_pygcms.0_or.csv	20	13	animal furs,natural polyamides	486.644	2.44949	24.6638	10.069	916.488	1.05396e-09
21	E:/Veroeffentlichungen/Paperinpreparation/PyvsFTIR/pygcms/WWTP_Oldenburg_NVF_17082015_85x85_15er_pygcms.0_or.csv	21	13	animal furs,natural polyamides	486.644	5.82843	34.8799	5.98445	457.847	5.26524e-10
22	E:/Veroeffentlichungen/Paperinpreparation/PyvsFTIR/pygcms/WWTP_Oldenburg_NVF_17082015_85x85_15er_pygcms.0_or.csv	22	13	animal furs,natural polyamides	486.644	2.61803	24.6638	9.42074	802.283	9.22626e-10
23	E:/Veroeffentlichungen/Paperinpreparation/PyvsFTIR/pygcms/WWTP_Oldenburg_NVF_17082015_85x85_15er_pygcms.0_or.csv	23	13	animal furs,natural polyamides	486.644	2.61803	24.6638	9.42074	802.283	9.22626e-10
24	E:/Veroeffentlichungen/Paperinpreparation/PyvsFTIR/pygcms/WWTP_Oldenburg_NVF_17082015_85x85_15er_pygcms.0_or.csv	24	13	animal furs,natural polyamides	486.644	4.4712	34.8799	7.80102	777.991	8.9469e-10
25	E:/Veroeffentlichungen/Paperinpreparation/PyvsFTIR/pygcms/WWTP_Oldenburg_NVF_17082015_85x85_15er_pygcms.0_or.csv	25	13	animal furs,natural polyamides	486.644	2.61803	24.6638	9.42074	802.283	9.22626e-10
26	E:/Veroeffentlichungen/Paperinpreparation/PyvsFTIR/pygcms/WWTP_Oldenburg_NVF_17082015_85x85_15er_pygcms.0_or.csv	26	13	animal furs,natural polyamides	486.644	2.61803	24.6638	9.42074	802.283	9.22626e-10
27	E:/Veroeffentlichungen/Paperinpreparation/PyvsFTIR/pygcms/WWTP_Oldenburg_NVF_17082015_85x85_15er_pygcms.0_or.csv	27	13	animal furs,natural polyamides	486.644	2.44949	24.6638	10.069	916.488	1.05396e-09
28	E:/Veroeffentlichungen/Paperinpreparation/PyvsFTIR/pygcms/WWTP_Oldenburg_NVF_17082015_85x85_15er_pygcms.0_or.csv	28	13	animal furs,natural polyamides	364.983	1.73205	15.5988	9.00596	463.711	5.33267e-10
29	E:/Veroeffentlichungen/Paperinpreparation/PyvsFTIR/pygcms/WWTP_Oldenburg_NVF_17082015_85x85_15er_pygcms.0_or.csv	29	13	animal furs,natural polyamides	364.983	4.39107	24.6638	5.61682	285.192	3.27971e-10
30	E:/Veroeffentlichungen/Paperinpreparation/PyvsFTIR/pygcms/WWTP_Oldenburg_NVF_17082015_85x85_15er_pygcms.0_or.csv	30	13	animal furs,natural polyamides	364.983	3	33.09	11.03	1475.52	1.69685e-09
31	E:/Veroeffentlichungen/Paperinpreparation/PyvsFTIR/pygcms/WWTP_Oldenburg_NVF_17082015_85x85_15er_pygcms.0_or.csv	31	13	animal furs,natural polyamides	364.983	3	33.09	11.03	1475.52	1.69685e-09
32	E:/Veroeffentlichungen/Paperinpreparation/PyvsFTIR/pygcms/WWTP_Oldenburg_NVF_17082015_85x85_15er_pygcms.0_or.csv	32	13	animal furs,natural polyamides	364.983	3	33.09	11.03	1475.52	1.69685e-09
33	E:/Veroeffentlichungen/Paperinpreparation/PyvsFTIR/pygcms/WWTP_Oldenburg_NVF_17082015_85x85_15er_pygcms.0_or.csv	33	13	animal furs,natural polyamides	364.983	4.39107	24.6638	5.61682	285.192	3.27971e-10
34	E:/Veroeffentlichungen/Paperinpreparation/PyvsFTIR/pygcms/WWTP_Oldenburg_NVF_17082015_85x85_15er_pygcms.0_or.csv	34	13	animal furs,natural polyamides	364.983	3	33.09	11.03	1475.52	1.69685e-09
35	E:/Veroeffentlichungen/Paperinpreparation/PyvsFTIR/pygcms/WWTP_Oldenburg_NVF_17082015_85x85_15er_pygcms.0_or.csv	35	13	animal furs,natural polyamides	364.983	3	33.09	11.03	1475.52	1.69685e-09
36	E:/Veroeffentlichungen/Paperinpreparation/PyvsFTIR/pygcms/WWTP_Oldenburg_NVF_17082015_85x85_15er_pygcms.0_or.csv	36	13	animal furs,natural polyamides	364.983	4.39107	24.6638	5.61682	285.192	3.27971e-10
37	E:/Veroeffentlichungen/Paperinpreparation/PyvsFTIR/pygcms/WWTP_Oldenburg_NVF_17082015_85x85_15er_pygcms.0_or.csv	37	13	animal furs,natural polyamides	364.983	1.73205	15.5988	9.00596	463.711	5.33267e-10
38	E:/Veroeffentlichungen/Paperinpreparation/PyvsFTIR/pygcms/WWTP_Oldenburg_NVF_17082015_85x85_15er_pygcms.0_or.csv	38	13	animal furs,natural polyamides	243.322	2	22.06	11.03	983.679	1.13123e-09
39	E:/Veroeffentlichungen/Paperinpreparation/PyvsFTIR/pygcms/WWTP_Oldenburg_NVF_17082015_85x85_15er_pygcms.0_or.csv	39	13	animal furs,natural polyamides	243.322	2	22.06	11.03	983.679	1.13123e-09
40	E:/Veroeffentlichungen/Paperinpreparation/PyvsFTIR/pygcms/WWTP_Oldenburg_NVF_17082015_85x85_15er_pygcms.0_or.csv	40	13	animal furs,natural polyamides	243.322	2	22.06	11.03	983.679	1.13123e-09
41	E:/Veroeffentlichungen/Paperinpreparation/PyvsFTIR/pygcms/WWTP_Oldenburg_NVF_17082015_85x85_15er_pygcms.0_or.csv	41	13	animal furs,natural polyamides	243.322	2	22.06	11.03	983.679	1.13123e-09
42	E:/Veroeffentlichungen/Paperinpreparation/PyvsFTIR/pygcms/WWTP_Oldenburg_NVF_17082015_85x85_15er_pygcms.0_or.csv	42	13	animal furs,natural polyamides	243.322	2	22.06	11.03	983.679	1.13123e-09
43	E:/Veroeffentlichungen/Paperinpreparation/PyvsFTIR/pygcms/WWTP_Oldenburg_NVF_17082015_85x85_15er_pygcms.0_or.csv	43	13	animal furs,natural polyamides	243.322	2	22.06	11.03	983.679	1.13123e-09
44	E:/Veroeffentlichungen/Paperinpreparation/PyvsFTIR/pygcms/WWTP_Oldenburg_NVF_17082015_85x85_15er_pygcms.0_or.csv	44	13	animal furs,natural polyamides	243.322	2	22.06	11.03	983.679	1.13123e-09
45	E:/Veroeffentlichungen/Paperinpreparation/PyvsFTIR/pygcms/WWTP_Oldenburg_NVF_17082015_85x85_15er_pygcms.0_or.csv	45	13	animal furs,natural polyamides	243.322	2	22.06	11.03	983.679	1.13123e-09
46	E:/Veroeffentlichungen/Paperinpreparation/PyvsFTIR/pygcms/WWTP_Oldenburg_NVF_17082015_85x85_15er_pygcms.0_or.csv	46	13	animal furs,natural polyamides	243.322	2	22.06	11.03	983.679	1.13123e-09
47	E:/Veroeffentlichungen/Paperinpreparation/PyvsFTIR/pygcms/WWTP_Oldenburg_NVF_17082015_85x85_15er_pygcms.0_or.csv	47	13	animal furs,natural polyamides	243.322	2	22.06	11.03	983.679	1.13123e-09
48	E:/Veroeffentlichungen/Paperinpreparation/PyvsFTIR/pygcms/WWTP_Oldenburg_NVF_17082015_85x85_15er_pygcms.0_or.csv	48	13	animal furs,natural polyamides	243.322	2	22.06	11.03	983.679	1.13123e-09
49	E:/Veroeffentlichungen/Paperinpreparation/PyvsFTIR/pygcms/WWTP_Oldenburg_NVF_17082015_85x85_15er_pygcms.0_or.csv	49	13	animal furs,natural polyamides	243.322	2	22.06	11.03	983.679	1.13123e-09
50	E:/Veroeffentlichungen/Paperinpreparation/PyvsFTIR/pygcms/WWTP_Oldenburg_NVF_17082015_85x85_15er_pygcms.0_or.csv	50	13	animal furs,natural polyamides	243.322	2	22.06	11.03	983.679	1.13123e-09
51	E:/Veroeffentlichungen/Paperinpreparation/PyvsFTIR/pygcms/WWTP_Oldenburg_NVF_17082015_85x85_15er_pygcms.0_or.csv	51	13	animal furs,natural polyamides	243.322	2	22.06	11.03	983.679	1.13123e-09
52	E:/Veroeffentlichungen/Paperinpreparation/PyvsFTIR/pygcms/WWTP_Oldenburg_NVF_17082015_85x85_15er_pygcms.0_or.csv	52	13	animal furs,natural polyamides	243.322	2	22.06	11.03	983.679	1.13123e-09
53	E:/Veroeffentlichungen/Paperinpreparation/PyvsFTIR/pygcms/WWTP_Oldenburg_NVF_17082015_85x85_15er_pygcms.0_or.csv	53	13	animal furs,natural polyamides	243.322	2	22.06	11.03	983.679	1.13123e-09
54	E:/Veroeffentlichungen/Paperinpreparation/PyvsFTIR/pygcms/WWTP_Oldenburg_NVF_17082015_85x85_15er_pygcms.0_or.csv	54	13	animal furs,natural polyamides	243.322	2	22.06	11.03	983.679	1.13123e-09
55	E:/Veroeffentlichungen/Paperinpreparation/PyvsFTIR/pygcms/WWTP_Oldenburg_NVF_17082015_85x85_15er_pygcms.0_or.csv	55	13	animal furs,natural polyamides	121.661	1	11.03	11.03	491.839	5.65615e-10
56	E:/Veroeffentlichungen/Paperinpreparation/PyvsFTIR/pygcms/WWTP_Oldenburg_NVF_17082015_85x85_15er_pygcms.0_or.csv	56	13	animal furs,natural polyamides	121.661	1	11.03	11.03	491.839	5.65615e-10
57	E:/Veroeffentlichungen/Paperinpreparation/PyvsFTIR/pygcms/WWTP_Oldenburg_NVF_17082015_85x85_15er_pygcms.0_or.csv	57	13	animal furs,natural polyamides	121.661	1	11.03	11.03	491.839	5.65615e-10
58	E:/Veroeffentlichungen/Paperinpreparation/PyvsFTIR/pygcms/WWTP_Oldenburg_NVF_17082015_85x85_15er_pygcms.0_or.csv	58	13	animal furs,natural polyamides	121.661	1	11.03	11.03	491.839	5.65615e-10
59	E:/Veroeffentlichungen/Paperinpreparation/PyvsFTIR/pygcms/WWTP_Oldenburg_NVF_17082015_85x85_15er_pygcms.0_or.csv	59	13	animal furs,natural polyamides	121.661	1	11.03	11.03	491.839	5.65615e-10
60	E:/Veroeffentlichungen/Paperinpreparation/PyvsFTIR/pygcms/WWTP_Oldenburg_NVF_17082015_85x85_15er_pygcms.0_or.csv	60	13	animal furs,natural polyamides	121.661	1	11.03	11.03	491.839	5.65615e-10
61	E:/Veroeffentlichungen/Paperinpreparation/PyvsFTIR/pygcms/WWTP_Oldenburg_NVF_17082015_85x85_15er_pygcms.0_or.csv	61	13	animal furs,natural polyamides	121.661	1	11.03	11.03	491.839	5.65615e-10
62	E:/Veroeffentlichungen/Paperinpreparation/PyvsFTIR/pygcms/WWTP_Oldenburg_NVF_17082015_85x85_15er_pygcms.0_or.csv	62	13	animal furs,natural polyamides	121.661	1	11.03	11.03	491.839	5.65615e-10
63	E:/Veroeffentlichungen/Paperinpreparation/PyvsFTIR/pygcms/WWTP_Oldenburg_NVF_17082015_85x85_15er_pygcms.0_or.csv	63	13	animal furs,natural polyamides	121.661	1	11.03	11.03	491.839	5.65615e-10
64	E:/Veroeffentlichungen/Paperinpreparation/PyvsFTIR/pygcms/WWTP_Oldenburg_NVF_17082015_85x85_15er_pygcms.0_or.csv	64	13	animal furs,natural polyamides	121.661	1	11.03	11.03	491.839	5.65615e-10
65	E:/Veroeffentlichungen/Paperinpreparation/PyvsFTIR/pygcms/WWTP_Oldenburg_NVF_17082015_85x85_15er_pygcms.0_or.csv	65	13	animal furs,natural polyamides	121.661	1	11.03	11.03	491.839	5.65615e-10
66	E:/Veroeffentlichungen/Paperinpreparation/PyvsFTIR/pygcms/WWTP_Oldenburg_NVF_17082015_85x85_15er_pygcms.0_or.csv	66	13	animal furs,natural polyamides	121.661	1	11.03	11.03	491.839	5.65615e-10
67	E:/Veroeffentlichungen/Paperinpreparation/PyvsFTIR/pygcms/WWTP_Oldenburg_NVF_17082015_85x85_15er_pygcms.0_or.csv	67	13	animal furs,natural polyamides	121.661	1	11.03	11.03	491.839	5.65615e-10
68	E:/Veroeffentlichungen/Paperinpreparation/PyvsFTIR/pygcms/WWTP_Oldenburg_NVF_17082015_85x85_15er_pygcms.0_or.csv	68	13	animal furs,natural polyamides	121.661	1	11.03	11.03	491.839	5.65615e-10
69	E:/Veroeffentlichungen/Paperinpreparation/PyvsFTIR/pygcms/WWTP_Oldenburg_NVF_17082015_85x85_15er_pygcms.0_or.csv	69	13	animal furs,natural polyamides	121.661	1	11.03	11.03	491.839	5.65615e-10
70	E:/Veroeffentlichungen/Paperinpreparation/PyvsFTIR/pygcms/WWTP_Oldenburg_NVF_17082015_85x85_15er_pygcms.0_or.csv	70	13	animal furs,natural polyamides	121.661	1	11.03	11.03	491.839	5.65615e-10
71	E:/Veroeffentlichungen/Paperinpreparation/PyvsFTIR/pygcms/WWTP_Oldenburg_NVF_17082015_85x85_15er_pygcms.0_or.csv	71	13	animal furs,natural polyamides	121.661	1	11.03	11.03	491.839	5.65615e-10
72	E:/Veroeffentlichungen/Paperinpreparation/PyvsFTIR/pygcms/WWTP_Oldenburg_NVF_17082015_85x85_15er_pygcms.0_or.csv	72	13	animal furs,natural polyamides	121.661	1	11.03	11.03	491.839	5.65615e-10
73	E:/Veroeffentlichungen/Paperinpreparation/PyvsFTIR/pygcms/WWTP_Oldenburg_NVF_17082015_85x85_15er_pygcms.0_or.csv	73	13	animal furs,natural polyamides	121.661	1	11.03	11.03	491.839	5.65615e-10
74	E:/Veroeffentlichungen/Paperinpreparation/PyvsFTIR/pygcms/WWTP_Oldenburg_NVF_17082015_85x85_15er_pygcms.0_or.csv	74	13	animal furs,natural polyamides	121.661	1	11.03	11.03	491.839	5.65615e-10
75	E:/Veroeffentlichungen/Paperinpreparation/PyvsFTIR/pygcms/WWTP_Oldenburg_NVF_17082015_85x85_15er_pygcms.0_or.csv	75	13	animal furs,natural polyamides	121.661	1	11.03	11.03	491.839	5.65615e-10
76	E:/Veroeffentlichungen/Paperinpreparation/PyvsFTIR/pygcms/WWTP_Oldenburg_NVF_17082015_85x85_15er_pygcms.0_or.csv	76	13	animal furs,natural polyamides	121.661	1	11.03	11.03	491.839	5.65615e-10
77	E:/Veroeffentlichungen/Paperinpreparation/PyvsFTIR/pygcms/WWTP_Oldenburg_NVF_17082015_85x85_15er_pygcms.0_or.csv	77	13	animal furs,natural polyamides	121.661	1	11.03	11.03	491.839	5.65615e-10
78	E:/Veroeffentlichungen/Paperinpreparation/PyvsFTIR/pygcms/WWTP_Oldenburg_NVF_17082015_85x85_15er_pygcms.0_or.csv	78	13	animal furs,natural polyamides	121.661	1	11.03	11.03	491.839	5.65615e-10
79	E:/Veroeffentlichungen/Paperinpreparation/PyvsFTIR/pygcms/WWTP_Oldenburg_NVF_17082015_85x85_15er_pygcms.0_or.csv	79	13	animal furs,natural polyamides	121.661	1	11.03	11.03	491.839	5.65615e-10
80	E:/Veroeffentlichungen/Paperinpreparation/PyvsFTIR/pygcms/WWTP_Oldenburg_NVF_17082015_85x85_15er_pygcms.0_or.csv	80	13	animal furs,natural polyamides	121.661	1	11.03	11.03	491.839	5.65615e-10
81	E:/Veroeffentlichungen/Paperinpreparation/PyvsFTIR/pygcms/WWTP_Oldenburg_NVF_17082015_85x85_15er_pygcms.0_or.csv	81	13	animal furs,natural polyamides	121.661	1	11.03	11.03	491.839	5.65615e-10
82	E:/Veroeffentlichungen/Paperinpreparation/PyvsFTIR/pygcms/WWTP_Oldenburg_NVF_17082015_85x85_15er_pygcms.0_or.csv	82	13	animal furs,natural polyamides	121.661	1	11.03	11.03	491.839	5.65615e-10
83	E:/Veroeffentlichungen/Paperinpreparation/PyvsFTIR/pygcms/WWTP_Oldenburg_NVF_17082015_85x85_15er_pygcms.0_or.csv	83	13	animal furs,natural polyamides	121.661	1	11.03	11.03	491.839	5.65615e-10
84	E:/Veroeffentlichungen/Paperinpreparation/PyvsFTIR/pygcms/WWTP_Oldenburg_NVF_17082015_85x85_15er_pygcms.0_or.csv	84	13	animal furs,natural polyamides	121.661	1	11.03	11.03	491.839	5.65615e-10
85	E:/Veroeffentlichungen/Paperinpreparation/PyvsFTIR/pygcms/WWTP_Oldenburg_NVF_17082015_85x85_15er_pygcms.0_or.csv	85	13	animal furs,natural polyamides	121.661	1	11.03	11.03	491.839	5.65615e-10
86	E:/Veroeffentlichungen/Paperinpreparation/PyvsFTIR/pygcms/WWTP_Oldenburg_NVF_17082015_85x85_15er_pygcms.0_or.csv	86	13	animal furs,natural polyamides	121.661	1	11.03	11.03	491.839	5.65615e-10
87	E:/Veroeffentlichungen/Paperinpreparation/PyvsFTIR/pygcms/WWTP_Oldenburg_NVF_17082015_85x85_15er_pygcms.0_or.csv	87	13	animal furs,natural polyamides	121.661	1	11.03	11.03	491.839	5.65615e-10
88	E:/Veroeffentlichungen/Paperinpreparation/PyvsFTIR/pygcms/WWTP_Oldenburg_NVF_17082015_85x85_15er_pygcms.0_or.csv	88	13	animal furs,natural polyamides	121.661	1	11.03	11.03	491.839	5.65615e-10
89	E:/Veroeffentlichungen/Paperinpreparation/PyvsFTIR/pygcms/WWTP_Oldenburg_NVF_17082015_85x85_15er_pygcms.0_or.csv	89	13	animal furs,natural polyamides	121.661	1	11.03	11.03	491.839	5.65615e-10
90	E:/Veroeffentlichungen/Paperinpreparation/PyvsFTIR/pygcms/WWTP_Oldenburg_NVF_17082015_85x85_15er_pygcms.0_or.csv	90	13	animal furs,natural polyamides	121.661	1	11.03	11.03	491.839	5.65615e-10
91	E:/Veroeffentlichungen/Paperinpreparation/PyvsFTIR/pygcms/WWTP_Oldenburg_NVF_17082015_85x85_15er_pygcms.0_or.csv	91	13	animal furs,natural polyamides	121.661	1	11.03	11.03	491.839	5.65615e-10
92	E:/Veroeffentlichungen/Paperinpreparation/PyvsFTIR/pygcms/WWTP_Oldenburg_NVF_17082015_85x85_15er_pygcms.0_or.csv	92	13	animal furs,natural polyamides	121.661	1	11.03	11.03	491.839	5.65615e-10
93	E:/Veroeffentlichungen/Paperinpreparation/PyvsFTIR/pygcms/WWTP_Oldenburg_NVF_17082015_85x85_15er_pygcms.0_or.csv	93	13	animal furs,natural polyamides	121.661	1	11.03	11.03	491.839	5.65615e-10
94	E:/Veroeffentlichungen/Paperinpreparation/PyvsFTIR/pygcms/WWTP_Oldenburg_NVF_17082015_85x85_15er_pygcms.0_or.csv	94	13	animal furs,natural polyamides	121.661	1	11.03	11.03	491.839	5.65615e-10
95	E:/Veroeffentlichungen/Paperinpreparation/PyvsFTIR/pygcms/WWTP_Oldenburg_NVF_17082015_85x85_15er_pygcms.0_or.csv	95	13	animal furs,natural polyamides	121.661	1	11.03	11.03	491.839	5.65615e-10
96	E:/Veroeffentlichungen/Paperinpreparation/PyvsFTIR/pygcms/WWTP_Oldenburg_NVF_17082015_85x85_15er_pygcms.0_or.csv	96	13	animal furs,natural polyamides	121.661	1	11.03	11.03	491.839	5.65615e-10
97	E:/Veroeffentlichungen/Paperinpreparation/PyvsFTIR/pygcms/WWTP_Oldenburg_NVF_17082015_85x85_15er_pygcms.0_or.csv	97	13	animal furs,natural polyamides	121.661	1	11.03	11.03	491.839	5.65615e-10
98	E:/Veroeffentlichungen/Paperinpreparation/PyvsFTIR/pygcms/WWTP_Oldenburg_NVF_17082015_85x85_15er_pygcms.0_or.csv	98	13	animal furs,natural polyamides	121.661	1	11.03	11.03	491.839	5.65615e-10
99	E:/Veroeffentlichungen/Paperinpreparation/PyvsFTIR/pygcms/WWTP_Oldenburg_NVF_17082015_85x85_15er_pygcms.0_or.csv	99	13	animal furs,natural polyamides	121.661	1	11.03	11.03	491.839	5.65615e-10
100	E:/Veroeffentlichungen/Paperinpreparation/PyvsFTIR/pygcms/WWTP_Oldenburg_NVF_17082015_85x85_15er_pygcms.0_or.csv	100	13	animal furs,natural polyamides	121.661	1	11.03	11.03	491.839	5.65615e-10
101	E:/Veroeffentlichungen/Paperinpreparation/PyvsFTIR/pygcms/WWTP_Oldenburg_NVF_17082015_85x85_15er_pygcms.0_or.csv	101	13	animal furs,natural polyamides	121.661	1	11.03	11.03	491.839	5.65615e-10
102	E:/Veroeffentlichungen/Paperinpreparation/PyvsFTIR/pygcms/WWTP_Oldenburg_NVF_17082015_85x85_15er_pygcms.0_or.csv	102	13	animal furs,natural polyamides	121.661	1	11.03	11.03	491.839	5.65615e-10
103	E:/Veroeffentlichungen/Paperinpreparation/PyvsFTIR/pygcms/WWTP_Oldenburg_NVF_17082015_85x85_15er_pygcms.0_or.csv	103	13	animal furs,natural polyamides	121.661	1	11.03	11.03	491.839	5.65615e-10
104	E:/Veroeffentlichungen/Paperinpreparation/PyvsFTIR/pygcms/WWTP_Oldenburg_NVF_17082015_85x85_15er_pygcms.0_or.csv	104	13	animal furs,natural polyamides	121.661	1	11.03	11.03	491.839	5.65615e-10
105	E:/Veroeffentlichungen/Paperinpreparation/PyvsFTIR/pygcms/WWTP_Oldenburg_NVF_17082015_85x85_15er_pygcms.0_or.csv	105	13	animal furs,natural polyamides	121.661	1	11.03	11.03	491.839	5.65615e-10
106	E:/Veroeffentlichungen/Paperinpreparation/PyvsFTIR/pygcms/WWTP_Oldenburg_NVF_17082015_85x85_15er_pygcms.0_or.csv	106	13	animal furs,natural polyamides	121.661	1	11.03	11.03	491.839	5.65615e-10
107	E:/Veroeffentlichungen/Paperinpreparation/PyvsFTIR/pygcms/WWTP_Oldenburg_NVF_17082015_85x85_15er_pygcms.0_or.csv	107	13	animal furs,natural polyamides	121.661	1	11.03	11.03	491.839	5.65615e-10
108	E:/Veroeffentlichungen/Paperinpreparation/PyvsFTIR/pygcms/WWTP_Oldenburg_NVF_17082015_85x85_15er_pygcms.0_or.csv	108	13	animal furs,natural polyamides	121.661	1	11.03	11.03	491.839	5.65615e-10
109	E:/Veroeffentlichungen/Paperinpreparation/PyvsFTIR/pygcms/WWTP_Oldenburg_NVF_17082015_85x85_15er_pygcms.0_or.csv	109	13	animal furs,natural polyamides	121.661	1	11.03	11.03	491.839	5.65615e-10
110	E:/Veroeffentlichungen/Paperinpreparation/PyvsFTIR/pygcms/WWTP_Oldenburg_NVF_17082015_85x85_15er_pygcms.0_or.csv	110	13	animal furs,natural polyamides	121.661	1	11.03	11.03	491.839	5.65615e-10
111	E:/Veroeffentlichungen/Paperinpreparation/PyvsFTIR/pygcms/WWTP_Oldenburg_NVF_17082015_85x85_15er_pygcms.0_or.csv	111	13	animal furs,natural polyamides	121.661	1	11.03	11.03	491.839	5.65615e-10
112	E:/Veroeffentlichungen/Paperinpreparation/PyvsFTIR/pygcms/WWTP_Oldenburg_NVF_17082015_85x85_15er_pygcms.0_or.csv	112	13	animal furs,natural polyamides	121.661	1	11.03	11.03	491.839	5.65615e-10
113	E:/Veroeffentlichungen/Paperinpreparation/PyvsFTIR/pygcms/WWTP_Oldenburg_NVF_17082015_85x85_15er_pygcms.0_or.csv	113	13	animal furs,natural polyamides	121.661	1	11.03	11.03	491.839	5.65615e-10
114	E:/Veroeffentlichungen/Paperinpreparation/PyvsFTIR/pygcms/WWTP_Oldenburg_NVF_17082015_85x85_15er_pygcms.0_or.csv	114	13	animal furs,natural polyamides	121.661	1	11.03	11.03	491.839	5.65615e-10
115	E:/Veroeffentlichungen/Paperinpreparation/PyvsFTIR/pygcms/WWTP_Oldenburg_NVF_17082015_85x85_15er_pygcms.0_or.csv	115	13	animal furs,natural polyamides	121.661	1	11.03	11.03	491.839	5.65615e-10
116	E:/Veroeffentlichungen/Paperinpreparation/PyvsFTIR/pygcms/WWTP_Oldenburg_NVF_17082015_85x85_15er_pygcms.0_or.csv	116	13	animal furs,natural polyamides	121.661	1	11.03	11.03	491.839	5.65615e-10
117	E:/Veroeffentlichungen/Paperinpreparation/PyvsFTIR/pygcms/WWTP_Oldenburg_NVF_17082015_85x85_15er_pygcms.0_or.csv	117	13	animal furs,natural polyamides	121.661	1	11.03	11.03	491.839	5.65615e-10
118	E:/Veroeffentlichungen/Paperinpreparation/PyvsFTIR/pygcms/WWTP_Oldenburg_NVF_17082015_85x85_15er_pygcms.0_or.csv	118	13	animal furs,natural polyamides	121.661	1	11.03	11.03	491.839	5.65615e-10
119	E:/Veroeffentlichungen/Paperinpreparation/PyvsFTIR/pygcms/WWTP_Oldenburg_NVF_17082015_85x85_15er_pygcms.0_or.csv	119	13	animal furs,natural polyamides	121.661	1	11.03	11.03	491.839	5.65615e-10
120	E:/Veroeffentlichungen/Paperinpreparation/PyvsFTIR/pygcms/WWTP_Oldenburg_NVF_17082015_85x85_15er_pygcms.0_or.csv	120	13	animal furs,natural polyamides	121.661	1	11.03	11.03	491.839	5.65615e-10
121	E:/Veroeffentlichungen/Paperinpreparation/PyvsFTIR/pygcms/WWTP_Oldenburg_NVF_17082015_85x85_15er_pygcms.0_or.csv	121	13	animal furs,natural polyamides	121.661	1	11.03	11.03	491.839	5.65615e-10
122	E:/Veroeffentlichungen/Paperinpreparation/PyvsFTIR/pygcms/WWTP_Oldenburg_NVF_17082015_85x85_15er_pygcms.0_or.csv	122	13	animal furs,natural polyamides	121.661	1	11.03	11.03	491.839	5.65615e-10
123	E:/Veroeffentlichungen/Paperinpreparation/PyvsFTIR/pygcms/WWTP_Oldenburg_NVF_17082015_85x85_15er_pygcms.0_or.csv	123	13	animal furs,natural polyamides	121.661	1	11.03	11.03	491.839	5.65615e-10
124	E:/Veroeffentlichungen/Paperinpreparation/PyvsFTIR/pygcms/WWTP_Oldenburg_NVF_17082015_85x85_15er_pygcms.0_or.csv	124	13	animal furs,natural polyamides	121.661	1	11.03	11.03	491.839	5.65615e-10
125	E:/Veroeffentlichungen/Paperinpreparation/PyvsFTIR/pygcms/WWTP_Oldenburg_NVF_17082015_85x85_15er_pygcms.0_or.csv	125	13	animal furs,natural polyamides	121.661	1	11.03	11.03	491.839	5.65615e-10
126	E:/Veroeffentlichungen/Paperinpreparation/PyvsFTIR/pygcms/WWTP_Oldenburg_NVF_17082015_85x85_15er_pygcms.0_or.csv	126	13	animal furs,natural polyamides	121.661	1	11.03	11.03	491.839	5.65615e-10
127	E:/Veroeffentlichungen/Paperinpreparation/PyvsFTIR/pygcms/WWTP_Oldenburg_NVF_17082015_85x85_15er_pygcms.0_or.csv	127	13	animal furs,natural polyamides	121.661	1	11.03	11.03	491.839	5.65615e-10
128	E:/Veroeffentlichungen/Paperinpreparation/PyvsFTIR/pygcms/WWTP_Oldenburg_NVF_17082015_85x85_15er_pygcms.0_or.csv	128	13	animal furs,natural polyamides	121.661	1	11.03	11.03	491.839	5.65615e-10
129	E:/Veroeffentlichungen/Paperinpreparation/PyvsFTIR/pygcms/WWTP_Oldenburg_NVF_17082015_85x85_15er_pygcms.0_or.csv	129	13	animal furs,natural polyamides	121.661	1	11.03	11.03	491.839	5.65615e-10
130	E:/Veroeffentlichungen/Paperinpreparation/PyvsFTIR/pygcms/WWTP_Oldenburg_NVF_17082015_85x85_15er_pygcms.0_or.csv	130	13	animal furs,natural polyamides	121.661	1	11.03	11.03	491.839	5.65615e-10
131	E:/Veroeffentlichungen/Paperinpreparation/PyvsFTIR/pygcms/WWTP_Oldenburg_NVF_17082015_85x85_15er_pygcms.0_or.csv	131	13	animal furs,natural polyamides	121.661	1	11.03	11.03	491.839	5.65615e-10
132	E:/Veroeffentlichungen/Paperinpreparation/PyvsFTIR/pygcms/WWTP_Oldenburg_NVF_17082015_85x85_15er_pygcms.0_or.csv	132	13	animal furs,natural polyamides	121.661	1	11.03	11.03	491.839	5.65615e-10
133	E:/Veroeffentlichungen/Paperinpreparation/PyvsFTIR/pygcms/WWTP_Oldenburg_NVF_17082015_85x85_15er_pygcms.0_or.csv	133	13	animal furs,natural polyamides	121.661	1	11.03	11.03	491.839	5.65615e-10
134	E:/Veroeffentlichungen/Paperinpreparation/PyvsFTIR/pygcms/WWTP_Oldenburg_NVF_17082015_85x85_15er_pygcms.0_or.csv	134	13	animal furs,natural polyamides	121.661	1	11.03	11.03	491.839	5.65615e-10
135	E:/Veroeffentlichungen/Paperinpreparation/PyvsFTIR/pygcms/WWTP_Oldenburg_NVF_17082015_85x85_15er_pygcms.0_or.csv	135	13	animal furs,natural polyamides	121.661	1	11.03	11.03	491.839	5.65615e-10
136	E:/Veroeffentlichungen/Paperinpreparation/PyvsFTIR/pygcms/WWTP_Oldenburg_NVF_17082015_85x85_15er_pygcms.0_or.csv	136	13	animal furs,natural polyamides	121.661	1	11.03	11.03	491.839	5.65615e-10
137	E:/Veroeffentlichungen/Paperinpreparation/PyvsFTIR/pygcms/WWTP_Oldenburg_NVF_17082015_85x85_15er_pygcms.0_or.csv	137	13	animal furs,natural polyamides	121.661	1	11.03	11.03	491.839	5.65615e-10
138	E:/Veroeffentlichungen/Paperinpreparation/PyvsFTIR/pygcms/WWTP_Oldenburg_NVF_17082015_85x85_15er_pygcms.0_or.csv	138	13	animal furs,natural polyamides	121.661	1	11.03	11.03	491.839	5.65615e-10
139	E:/Veroeffentlichungen/Paperinpreparation/PyvsFTIR/pygcms/WWTP_Oldenburg_NVF_17082015_85x85_15er_pygcms.0_or.csv	139	13	animal furs,natural polyamides	121.661	1	11.03	11.03	491.839	5.65615e-10
140	E:/Veroeffentlichungen/Paperinpreparation/PyvsFTIR/pygcms/WWTP_Oldenburg_NVF_17082015_85x85_15er_pygcms.0_or.csv	140	13	animal furs,natural polyamides	121.661	1	11.03	11.03	491.839	5.65615e-10
141	E:/Veroeffentlichungen/Paperinpreparation/PyvsFTIR/pygcms/WWTP_Oldenburg_NVF_17082015_85x85_15er_pygcms.0_or.csv	141	13	animal furs,natural polyamides	121.661	1	11.03	11.03	491.839	5.65615e-10
142	E:/Veroeffentlichungen/Paperinpreparation/PyvsFTIR/pygcms/WWTP_Oldenburg_NVF_17082015_85x85_15er_pygcms.0_or.csv	142	13	animal furs,natural polyamides	121.661	1	11.03	11.03	491.839	5.65615e-10
143	E:/Veroeffentlichungen/Paperinpreparation/PyvsFTIR/pygcms/WWTP_Oldenburg_NVF_17082015_85x85_15er_pygcms.0_or.csv	143	13	animal furs,natural polyamides	121.661	1	11.03	11.03	491.839	5.65615e-10
144	E:/Veroeffentlichungen/Paperinpreparation/PyvsFTIR/pygcms/WWTP_Oldenburg_NVF_17082015_85x85_15er_pygcms.0_or.csv	144	13	animal furs,natural polyamides	121.661	1	11.03	11.03	491.839	5.65615e-10
145	E:/Veroeffentlichungen/Paperinpreparation/PyvsFTIR/pygcms/WWTP_Oldenburg_NVF_17082015_85x85_15er_pygcms.0_or.csv	145	13	animal furs,natural polyamides	121.661	1	11.03	11.03	491.839	5.65615e-10
146	E:/Veroeffentlichungen/Paperinpreparation/PyvsFTIR/pygcms/WWTP_Oldenburg_NVF_17082015_85x85_15er_pygcms.0_or.csv	146	13	animal furs,natural polyamides	121.661	1	11.03	11.03	491.839	5.65615e-10
147	E:/Veroeffentlichungen/Paperinpreparation/PyvsFTIR/pygcms/WWTP_Oldenburg_NVF_17082015_85x85_15er_pygcms.0_or.csv	147	13	animal furs,natural polyamides	121.661	1	11.03	11.03	491.839	5.65615e-10
148	E:/Veroeffentlichungen/Paperinpreparation/PyvsFTIR/pygcms/WWTP_Oldenburg_NVF_17082015_85x85_15er_pygcms.0_or.csv	148	13	animal furs,natural polyamides	121.661	1	11.03	11.03	491.839	5.65615e-10
149	E:/Veroeffentlichungen/Paperinpreparation/PyvsFTIR/pygcms/WWTP_Oldenburg_NVF_17082015_85x85_15er_pygcms.0_or.csv	149	13	animal furs,natural polyamides	121.661	1	11.03	11.03	491.839	5.65615e-10
150	E:/Veroeffentlichungen/Paperinpreparation/PyvsFTIR/pygcms/WWTP_Oldenburg_NVF_17082015_85x85_15er_pygcms.0_or.csv	150	13	animal furs,natural polyamides	121.661	1	11.03	11.03	491.839	5.65615e-10
151	E:/Veroeffentlichungen/Paperinpreparation/PyvsFTIR/pygcms/WWTP_Oldenburg_NVF_17082015_85x85_15er_pygcms.0_or.csv	151	13	animal furs,natural polyamides	121.661	1	11.03	11.03	491.839	5.65615e-10
152	E:/Veroeffentlichungen/Paperinpreparation/PyvsFTIR/pygcms/WWTP_Oldenburg_NVF_17082015_85x85_15er_pygcms.0_or.csv	152	13	animal furs,natural polyamides	121.661	1	11.03	11.03	491.839	5.65615e-10
153	E:/Veroeffentlichungen/Paperinpreparation/PyvsFTIR/pygcms/WWTP_Oldenburg_NVF_17082015_85x85_15er_pygcms.0_or.csv	153	13	animal furs,natural polyamides	121.661	1	11.03	11.03	491.839	5.65615e-10
154	E:/Veroeffentlichungen/Paperinpreparation/PyvsFTIR/pygcms/WWTP_Oldenburg_NVF_17082015_85x85_15er_pygcms.0_or.csv	154	13	animal furs,natural polyamides	121.661	1	11.03	11.03	491.839	5.65615e-10
155	E:/Veroeffentlichungen/Paperinpreparation/PyvsFTIR/pygcms/WWTP_Oldenburg_NVF_17082015_85x85_15er_pygcms.0_or.csv	155	13	animal furs,natural polyamides	121.661	1	11.03	11.03	491.839	5.65615e-10
156	E:/Veroeffentlichungen/Paperinpreparation/PyvsFTIR/pygcms/WWTP_Oldenburg_NVF_17082015_85x85_15er_pygcms.0_or.csv	156	13	animal furs,natural polyamides	121.661	1	11.03	11.03	491.839	5.65615e-10
157	E:/Veroeffentlichungen/Paperinpreparation/PyvsFTIR/pygcms/WWTP_Oldenburg_NVF_17082015_85x85_15er_pygcms.0_or.csv	157	13	animal furs,natural polyamides	121.661	1	11.03	11.03	491.839	5.65615e-10
158	E:/Veroeffentlichungen/Paperinpreparation/PyvsFTIR/pygcms/WWTP_Oldenburg_NVF_17082015_85x85_15er_pygcms.0_or.csv	158	13	animal furs,natural polyamides	121.661	1	11.03	11.03	491.839	5.65615e-10
159	E:/Veroeffentlichungen/Paperinpreparation/PyvsFTIR/pygcms/WWTP_Oldenburg_NVF_17082015_85x85_15er_pygcms.0_or.csv	159	13	animal furs,natural polyamides	121.661	1	11.03	11.03	491.839	5.65615e-10
160	E:/Veroeffentlichungen/Paperinpreparation/PyvsFTIR/pygcms/WWTP_Oldenburg_NVF_17082015_85x85_15er_pygcms.0_or.csv	160	13	animal furs,natural polyamides	121.661	1	11.03	11.03	491.839	5.65615e-10
161	E:/Veroeffentlichungen/Paperinpreparation/PyvsFTIR/pygcms/WWTP_Oldenburg_NVF_17082015_85x85_15er_pygcms.0_or.csv	161	13	animal furs,natural polyamides	121.661	1	11.03	11.03	491.839	5.65615e-10
162	E:/Veroeffentlichungen/Paperinpreparation/PyvsFTIR/pygcms/WWTP_Oldenburg_NVF_17082015_85x85_15er_pygcms.0_or.csv	162	13	animal furs,natural polyamides	121.661	1	11.03	11.03	491.839	5.65615e-10
163	E:/Veroeffentlichungen/Paperinpreparation/PyvsFTIR/pygcms/WWTP_Oldenburg_NVF_17082015_85x85_15er_pygcms.0_or.csv	163	13	animal furs,natural polyamides	121.661	1	11.03	11.03	491.839	5.65615e-10
164	E:/Veroeffentlichungen/Paperinpreparation/PyvsFTIR/pygcms/WWTP_Oldenburg_NVF_17082015_85x85_15er_pygcms.0_or.csv	164	13	animal furs,natural polyamides	121.661	1	11.03	11.03	491.839	5.65615e-10
165	E:/Veroeffentlichungen/Paperinpreparation/PyvsFTIR/pygcms/WWTP_Oldenburg_NVF_17082015_85x85_15er_pygcms.0_or.csv	165	13	animal furs,natural polyamides	121.661	1	11.03	11.03	491.839	5.65615e-10
166	E:/Veroeffentlichungen/Paperinpreparation/PyvsFTIR/pygcms/WWTP_Oldenburg_NVF_17082015_85x85_15er_pygcms.0_or.csv	166	13	animal furs,natural polyamides	121.661	1	11.03	11.03	491.839	5.65615e-10
167	E:/Veroeffentlichungen/Paperinpreparation/PyvsFTIR/pygcms/WWTP_Oldenburg_NVF_17082015_85x85_15er_pygcms.0_or.csv	167	13	animal furs,natural polyamides	121.661	1	11.03	11.03	491.839	5.65615e-10
1	E:/Veroeffentlichungen/Paperinpreparation/PyvsFTIR/pygcms/WWTP_Oldenburg_NVF_17082015_85x85_15er_pygcms.0_or.csv	1	14	cellulose,plant fibres	196969	3.62628	1185.92	327.034	4.64877e+07	7.2056e-05
2	E:/Veroeffentlichungen/Paperinpreparation/PyvsFTIR/pygcms/WWTP_Oldenburg_NVF_17082015_85x85_15er_pygcms.0_or.csv	2	14	cellulose,plant fibres	153049	2.70183	823.196	304.681	2.80085e+07	4.34131e-05
3	E:/Veroeffentlichungen/Paperinpreparation/PyvsFTIR/pygcms/WWTP_Oldenburg_NVF_17082015_85x85_15er_pygcms.0_or.csv	3	14	cellulose,plant fibres	123486	1.64347	878.046	534.265	9.18603e+07	0.000142383
4	E:/Veroeffentlichungen/Paperinpreparation/PyvsFTIR/pygcms/WWTP_Oldenburg_NVF_17082015_85x85_15er_pygcms.0_or.csv	4	14	cellulose,plant fibres	104628	1.68754	1006.09	596.186	1.31068e+08	0.000203156
5	E:/Veroeffentlichungen/Paperinpreparation/PyvsFTIR/pygcms/WWTP_Oldenburg_NVF_17082015_85x85_15er_pygcms.0_or.csv	5	14	cellulose,plant fibres	86987.5	2.88645	801.555	277.696	2.26552e+07	3.51156e-05
6	E:/Veroeffentlichungen/Paperinpreparation/PyvsFTIR/pygcms/WWTP_Oldenburg_NVF_17082015_85x85_15er_pygcms.0_or.csv	6	14	cellulose,plant fibres	81756.1	1.17688	498.795	423.829	3.28398e+07	5.09017e-05
7	E:/Veroeffentlichungen/Paperinpreparation/PyvsFTIR/pygcms/WWTP_Oldenburg_NVF_17082015_85x85_15er_pygcms.0_or.csv	7	14	cellulose,plant fibres	77254.7	2.42444	714.911	294.877	2.2784e+07	3.53152e-05
8	E:/Veroeffentlichungen/Paperinpreparation/PyvsFTIR/pygcms/WWTP_Oldenburg_NVF_17082015_85x85_15er_pygcms.0_or.csv	8	14	cellulose,plant fibres	75064.8	2.05445	677.964	329.997	2.70598e+07	4.19426e-05
9	E:/Veroeffentlichungen/Paperinpreparation/PyvsFTIR/pygcms/WWTP_Oldenburg_NVF_17082015_85x85_15er_pygcms.0_or.csv	9	14	cellulose,plant fibres	74699.8	1.13836	433.691	380.978	2.30716e+07	3.5761e-05
10	E:/Veroeffentlichungen/Paperinpreparation/PyvsFTIR/pygcms/WWTP_Oldenburg_NVF_17082015_85x85_15er_pygcms.0_or.csv	10	14	cellulose,plant fibres	72023.3	1.29327	513.695	397.208	2.97055e+07	4.60436e-05
11	E:/Veroeffentlichungen/Paperinpreparation/PyvsFTIR/pygcms/WWTP_Oldenburg_NVF_17082015_85x85_15er_pygcms.0_or.csv	11	14	cellulose,plant fibres	64723.6	1.6538	478.885	289.566	1.47171e+07	2.28115e-05
12	E:/Veroeffentlichungen/Paperinpreparation/PyvsFTIR/pygcms/WWTP_Oldenburg_NVF_17082015_85x85_15er_pygcms.0_or.csv	12	14	cellulose,plant fibres	62898.7	1.53198	418.559	273.215	1.14515e+07	1.77498e-05
13	E:/Veroeffentlichungen/Paperinpreparation/PyvsFTIR/pygcms/WWTP_Oldenburg_NVF_17082015_85x85_15er_pygcms.0_or.csv	13	14	cellulose,plant fibres	62533.7	1.06522	452.364	424.669	2.9901e+07	4.63465e-05
14	E:/Veroeffentlichungen/Paperinpreparation/PyvsFTIR/pygcms/WWTP_Oldenburg_NVF_17082015_85x85_15er_pygcms.0_or.csv	14	14	cellulose,plant fibres	61195.4	1.49888	481.798	321.439	1.82456e+07	2.82807e-05
15	E:/Veroeffentlichungen/Paperinpreparation/PyvsFTIR/pygcms/WWTP_Oldenburg_NVF_17082015_85x85_15er_pygcms.0_or.csv	15	14	cellulose,plant fibres	60830.4	2.63713	575.783	218.337	1.00603e+07	1.55935e-05
16	E:/Veroeffentlichungen/Paperinpreparation/PyvsFTIR/pygcms/WWTP_Oldenburg_NVF_17082015_85x85_15er_pygcms.0_or.csv	16	14	cellulose,plant fibres	58397.2	16.5142	1176.08	71.2161	2.1862e+06	3.38861e-06
17	E:/Veroeffentlichungen/Paperinpreparation/PyvsFTIR/pygcms/WWTP_Oldenburg_NVF_17082015_85x85_15er_pygcms.0_or.csv	17	14	cellulose,plant fibres	57302.3	4.31796	747.603	173.138	8.21395e+06	1.27316e-05
18	E:/Veroeffentlichungen/Paperinpreparation/PyvsFTIR/pygcms/WWTP_Oldenburg_NVF_17082015_85x85_15er_pygcms.0_or.csv	18	14	cellulose,plant fibres	53895.8	20.2603	1294.23	63.8801	1.9357e+06	3.00034e-06
19	E:/Veroeffentlichungen/Paperinpreparation/PyvsFTIR/pygcms/WWTP_Oldenburg_NVF_17082015_85x85_15er_pygcms.0_or.csv	19	14	cellulose,plant fibres	45501.2	3.43671	501.713	145.987	3.91903e+06	6.07449e-06
20	E:/Veroeffentlichungen/Paperinpreparation/PyvsFTIR/pygcms/WWTP_Oldenburg_NVF_17082015_85x85_15er_pygcms.0_or.csv	20	14	cellulose,plant fibres	44284.6	4.55809	631.413	138.526	4.44092e+06	6.88343e-06
21	E:/Veroeffentlichungen/Paperinpreparation/PyvsFTIR/pygcms/WWTP_Oldenburg_NVF_17082015_85x85_15er_pygcms.0_or.csv	21	14	cellulose,plant fibres	44162.9	13.8046	880.537	63.7859	1.31309e+06	2.03529e-06
22	E:/Veroeffentlichungen/Paperinpreparation/PyvsFTIR/pygcms/WWTP_Oldenburg_NVF_17082015_85x85_15er_pygcms.0_or.csv	22	14	cellulose,plant fibres	41851.3	4.79874	618.664	128.922	3.76884e+06	5.8417e-06
23	E:/Veroeffentlichungen/Paperinpreparation/PyvsFTIR/pygcms/WWTP_Oldenburg_NVF_17082015_85x85_15er_pygcms.0_or.csv	23	14	cellulose,plant fibres	41243	2.08779	397.233	190.265	5.2706e+06	8.16942e-06
24	E:/Veroeffentlichungen/Paperinpreparation/PyvsFTIR/pygcms/WWTP_Oldenburg_NVF_17082015_85x85_15er_pygcms.0_or.csv	24	14	cellulose,plant fibres	40026.4	2.29687	367.317	159.921	3.44308e+06	5.33677e-06
25	E:/Veroeffentlichungen/Paperinpreparation/PyvsFTIR/pygcms/WWTP_Oldenburg_NVF_17082015_85x85_15er_pygcms.0_or.csv	25	14	cellulose,plant fibres	39418.1	1.11282	320.63	288.125	9.75576e+06	1.51214e-05
26	E:/Veroeffentlichungen/Paperinpreparation/PyvsFTIR/pygcms/WWTP_Oldenburg_NVF_17082015_85x85_15er_pygcms.0_or.csv	26	14	cellulose,plant fibres	33821.7	1.35394	265.638	196.197	3.74774e+06	5.809e-06
27	E:/Veroeffentlichungen/Paperinpreparation/PyvsFTIR/pygcms/WWTP_Oldenburg_NVF_17082015_85x85_15er_pygcms.0_or.csv	27	14	cellulose,plant fibres	33578.4	15.683	800.34	51.0324	763947	1.18412e-06
28	E:/Veroeffentlichungen/Paperinpreparation/PyvsFTIR/pygcms/WWTP_Oldenburg_NVF_17082015_85x85_15er_pygcms.0_or.csv	28	14	cellulose,plant fibres	32726.8	3.16083	394.159	124.701	2.2465e+06	3.48207e-06
29	E:/Veroeffentlichungen/Paperinpreparation/PyvsFTIR/pygcms/WWTP_Oldenburg_NVF_17082015_85x85_15er_pygcms.0_or.csv	29	14	cellulose,plant fibres	32605.1	2.36441	414.47	175.295	4.66797e+06	7.23535e-06
30	E:/Veroeffentlichungen/Paperinpreparation/PyvsFTIR/pygcms/WWTP_Oldenburg_NVF_17082015_85x85_15er_pygcms.0_or.csv	30	14	cellulose,plant fibres	30171.9	1.79275	318.154	177.467	3.67254e+06	5.69244e-06
31	E:/Veroeffentlichungen/Paperinpreparation/PyvsFTIR/pygcms/WWTP_Oldenburg_NVF_17082015_85x85_15er_pygcms.0_or.csv	31	14	cellulose,plant fibres	29320.3	1.79565	446.272	248.53	1.01031e+07	1.56598e-05
32	E:/Veroeffentlichungen/Paperinpreparation/PyvsFTIR/pygcms/WWTP_Oldenburg_NVF_17082015_85x85_15er_pygcms.0_or.csv	32	14	cellulose,plant fibres	28955.3	1.99893	366.654	183.426	4.5214e+06	7.00817e-06
33	E:/Veroeffentlichungen/Paperinpreparation/PyvsFTIR/pygcms/WWTP_Oldenburg_NVF_17082015_85x85_15er_pygcms.0_or.csv	33	14	cellulose,plant fibres	28103.7	3.60579	374.533	103.87	1.48104e+06	2.2956e-06
34	E:/Veroeffentlichungen/Paperinpreparation/PyvsFTIR/pygcms/WWTP_Oldenburg_NVF_17082015_85x85_15er_pygcms.0_or.csv	34	14	cellulose,plant fibres	28103.7	1.36636	230.313	168.56	2.39841e+06	3.71753e-06
35	E:/Veroeffentlichungen/Paperinpreparation/PyvsFTIR/pygcms/WWTP_Oldenburg_NVF_17082015_85x85_15er_pygcms.0_or.csv	35	14	cellulose,plant fibres	27982	2.7339	508.458	185.983	6.44609e+06	9.99144e-06
36	E:/Veroeffentlichungen/Paperinpreparation/PyvsFTIR/pygcms/WWTP_Oldenburg_NVF_17082015_85x85_15er_pygcms.0_or.csv	36	14	cellulose,plant fibres	27860.3	1.34796	261.483	193.985	3.60642e+06	5.58996e-06
37	E:/Veroeffentlichungen/Paperinpreparation/PyvsFTIR/pygcms/WWTP_Oldenburg_NVF_17082015_85x85_15er_pygcms.0_or.csv	37	14	cellulose,plant fibres	27860.3	1.45035	322.144	222.115	5.82511e+06	9.02892e-06
38	E:/Veroeffentlichungen/Paperinpreparation/PyvsFTIR/pygcms/WWTP_Oldenburg_NVF_17082015_85x85_15er_pygcms.0_or.csv	38	14	cellulose,plant fibres	27617	7.6764	646.362	84.2012	1.67961e+06	2.6034e-06
39	E:/Veroeffentlichungen/Paperinpreparation/PyvsFTIR/pygcms/WWTP_Oldenburg_NVF_17082015_85x85_15er_pygcms.0_or.csv	39	14	cellulose,plant fibres	25913.8	1.83644	337.633	183.852	4.18293e+06	6.48354e-06
40	E:/Veroeffentlichungen/Paperinpreparation/PyvsFTIR/pygcms/WWTP_Oldenburg_NVF_17082015_85x85_15er_pygcms.0_or.csv	40	14	cellulose,plant fibres	25548.8	2.11134	327.945	155.326	2.89992e+06	4.49488e-06
41	E:/Veroeffentlichungen/Paperinpreparation/PyvsFTIR/pygcms/WWTP_Oldenburg_NVF_17082015_85x85_15er_pygcms.0_or.csv	41	14	cellulose,plant fibres	25548.8	1.64991	262.18	158.906	2.42647e+06	3.76102e-06
42	E:/Veroeffentlichungen/Paperinpreparation/PyvsFTIR/pygcms/WWTP_Oldenburg_NVF_17082015_85x85_15er_pygcms.0_or.csv	42	14	cellulose,plant fibres	25305.5	4.7499	393.695	82.885	991308	1.53653e-06
43	E:/Veroeffentlichungen/Paperinpreparation/PyvsFTIR/pygcms/WWTP_Oldenburg_NVF_17082015_85x85_15er_pygcms.0_or.csv	43	14	cellulose,plant fibres	25183.8	2.07131	296.992	143.383	2.23789e+06	3.46873e-06
44	E:/Veroeffentlichungen/Paperinpreparation/PyvsFTIR/pygcms/WWTP_Oldenburg_NVF_17082015_85x85_15er_pygcms.0_or.csv	44	14	cellulose,plant fibres	25062.1	3.59207	422.753	117.69	2.14618e+06	3.32658e-06
45	E:/Veroeffentlichungen/Paperinpreparation/PyvsFTIR/pygcms/WWTP_Oldenburg_NVF_17082015_85x85_15er_pygcms.0_or.csv	45	14	cellulose,plant fibres	24697.2	2.51388	320.63	127.544	1.9117e+06	2.96313e-06
46	E:/Veroeffentlichungen/Paperinpreparation/PyvsFTIR/pygcms/WWTP_Oldenburg_NVF_17082015_85x85_15er_pygcms.0_or.csv	46	14	cellulose,plant fibres	24453.8	1.29565	247.868	191.309	3.32496e+06	5.15369e-06
47	E:/Veroeffentlichungen/Paperinpreparation/PyvsFTIR/pygcms/WWTP_Oldenburg_NVF_17082015_85x85_15er_pygcms.0_or.csv	47	14	cellulose,plant fibres	24332.2	4.2819	377.284	88.1113	1.07356e+06	1.66402e-06
48	E:/Veroeffentlichungen/Paperinpreparation/PyvsFTIR/pygcms/WWTP_Oldenburg_NVF_17082015_85x85_15er_pygcms.0_or.csv	48	14	cellulose,plant fibres	24088.9	1.48752	276.631	185.968	3.50649e+06	5.43506e-06
49	E:/Veroeffentlichungen/Paperinpreparation/PyvsFTIR/pygcms/WWTP_Oldenburg_NVF_17082015_85x85_15er_pygcms.0_or.csv	49	14	cellulose,plant fibres	23358.9	2.07032	271.302	131.044	1.70759e+06	2.64676e-06
50	E:/Veroeffentlichungen/Paperinpreparation/PyvsFTIR/pygcms/WWTP_Oldenburg_NVF_17082015_85x85_15er_pygcms.0_or.csv	50	14	cellulose,plant fibres	23358.9	2.10345	296.992	141.193	2.17003e+06	3.36354e-06
51	E:/Veroeffentlichungen/Paperinpreparation/PyvsFTIR/pygcms/WWTP_Oldenburg_NVF_17082015_85x85_15er_pygcms.0_or.csv	51	14	cellulose,plant fibres	23237.2	1.39142	300.048	215.643	5.11396e+06	7.92663e-06
52	E:/Veroeffentlichungen/Paperinpreparation/PyvsFTIR/pygcms/WWTP_Oldenburg_NVF_17082015_85x85_15er_pygcms.0_or.csv	52	14	cellulose,plant fibres	22750.6	4.90393	507.859	103.562	1.99636e+06	3.09435e-06
53	E:/Veroeffentlichungen/Paperinpreparation/PyvsFTIR/pygcms/WWTP_Oldenburg_NVF_17082015_85x85_15er_pygcms.0_or.csv	53	14	cellulose,plant fibres	22263.9	1.37219	266.78	194.419	3.69594e+06	5.72871e-06
54	E:/Veroeffentlichungen/Paperinpreparation/PyvsFTIR/pygcms/WWTP_Oldenburg_NVF_17082015_85x85_15er_pygcms.0_or.csv	54	14	cellulose,plant fibres	21899	2.54611	312.365	122.683	1.72318e+06	2.67093e-06
55	E:/Veroeffentlichungen/Paperinpreparation/PyvsFTIR/pygcms/WWTP_Oldenburg_NVF_17082015_85x85_15er_pygcms.0_or.csv	55	14	cellulose,plant fibres	21899	2.23513	322.898	144.465	2.46995e+06	3.82843e-06
56	E:/Veroeffentlichungen/Paperinpreparation/PyvsFTIR/pygcms/WWTP_Oldenburg_NVF_17082015_85x85_15er_pygcms.0_or.csv	56	14	cellulose,plant fibres	21777.3	8.50875	478.504	56.2367	554653	8.59712e-07
57	E:/Veroeffentlichungen/Paperinpreparation/PyvsFTIR/pygcms/WWTP_Oldenburg_NVF_17082015_85x85_15er_pygcms.0_or.csv	57	14	cellulose,plant fibres	21534	1.64872	216.705	131.439	1.37218e+06	2.12688e-06
58	E:/Veroeffentlichungen/Paperinpreparation/PyvsFTIR/pygcms/WWTP_Oldenburg_NVF_17082015_85x85_15er_pygcms.0_or.csv	58	14	cellulose,plant fibres	21290.7	2.71276	317.58	117.069	1.59526e+06	2.47266e-06
59	E:/Veroeffentlichungen/Paperinpreparation/PyvsFTIR/pygcms/WWTP_Oldenburg_NVF_17082015_85x85_15er_pygcms.0_or.csv	59	14	cellulose,plant fibres	21047.3	2.79789	330.532	118.136	1.69074e+06	2.62064e-06
60	E:/Veroeffentlichungen/Paperinpreparation/PyvsFTIR/pygcms/WWTP_Oldenburg_NVF_17082015_85x85_15er_pygcms.0_or.csv	60	14	cellulose,plant fibres	20925.7	4.21542	380.815	90.3385	1.13908e+06	1.76558e-06
61	E:/Veroeffentlichungen/Paperinpreparation/PyvsFTIR/pygcms/WWTP_Oldenburg_NVF_17082015_85x85_15er_pygcms.0_or.csv	61	14	cellulose,plant fibres	20925.7	2.01642	356.049	176.575	4.06876e+06	6.30658e-06
62	E:/Veroeffentlichungen/Paperinpreparation/PyvsFTIR/pygcms/WWTP_Oldenburg_NVF_17082015_85x85_15er_pygcms.0_or.csv	62	14	cellulose,plant fibres	20804	1.56077	227.389	145.69	1.769e+06	2.74195e-06
63	E:/Veroeffentlichungen/Paperinpreparation/PyvsFTIR/pygcms/WWTP_Oldenburg_NVF_17082015_85x85_15er_pygcms.0_or.csv	63	14	cellulose,plant fibres	20682.4	2.82463	320.63	113.512	1.51421e+06	2.34702e-06
64	E:/Veroeffentlichungen/Paperinpreparation/PyvsFTIR/pygcms/WWTP_Oldenburg_NVF_17082015_85x85_15er_pygcms.0_or.csv	64	14	cellulose,plant fibres	19465.7	7.33818	417.541	56.8998	495469	7.67976e-07
65	E:/Veroeffentlichungen/Paperinpreparation/PyvsFTIR/pygcms/WWTP_Oldenburg_NVF_17082015_85x85_15er_pygcms.0_or.csv	65	14	cellulose,plant fibres	18979.1	3.35126	329.057	98.1888	1.16276e+06	1.80228e-06
66	E:/Veroeffentlichungen/Paperinpreparation/PyvsFTIR/pygcms/WWTP_Oldenburg_NVF_17082015_85x85_15er_pygcms.0_or.csv	66	14	cellulose,plant fibres	18979.1	2.78366	302.873	108.804	1.31416e+06	2.03694e-06
67	E:/Veroeffentlichungen/Paperinpreparation/PyvsFTIR/pygcms/WWTP_Oldenburg_NVF_17082015_85x85_15er_pygcms.0_or.csv	67	14	cellulose,plant fibres	18735.8	1.78925	244.159	136.459	1.66638e+06	2.58289e-06
68	E:/Veroeffentlichungen/Paperinpreparation/PyvsFTIR/pygcms/WWTP_Oldenburg_NVF_17082015_85x85_15er_pygcms.0_or.csv	68	14	cellulose,plant fibres	18370.8	1.1523	212.166	184.124	2.63629e+06	4.08625e-06
69	E:/Veroeffentlichungen/Paperinpreparation/PyvsFTIR/pygcms/WWTP_Oldenburg_NVF_17082015_85x85_15er_pygcms.0_or.csv	69	14	cellulose,plant fibres	18127.5	1.76048	201.279	114.332	964338	1.49472e-06
70	E:/Veroeffentlichungen/Paperinpreparation/PyvsFTIR/pygcms/WWTP_Oldenburg_NVF_17082015_85x85_15er_pygcms.0_or.csv	70	14	cellulose,plant fibres	17884.2	5.07494	408.706	80.5341	971554	1.50591e-06
71	E:/Veroeffentlichungen/Paperinpreparation/PyvsFTIR/pygcms/WWTP_Oldenburg_NVF_17082015_85x85_15er_pygcms.0_or.csv	71	14	cellulose,plant fibres	17884.2	4.4714	319.87	71.5369	599972	9.29957e-07
72	E:/Veroeffentlichungen/Paperinpreparation/PyvsFTIR/pygcms/WWTP_Oldenburg_NVF_17082015_85x85_15er_pygcms.0_or.csv	72	14	cellulose,plant fibres	17519.2	1.88473	248.848	132.034	1.59002e+06	2.46453e-06
73	E:/Veroeffentlichungen/Paperinpreparation/PyvsFTIR/pygcms/WWTP_Oldenburg_NVF_17082015_85x85_15er_pygcms.0_or.csv	73	14	cellulose,plant fibres	17519.2	4.88169	457.047	93.6247	1.46838e+06	2.27599e-06
74	E:/Veroeffentlichungen/Paperinpreparation/PyvsFTIR/pygcms/WWTP_Oldenburg_NVF_17082015_85x85_15er_pygcms.0_or.csv	74	14	cellulose,plant fibres	17397.5	2.33339	281.211	120.516	1.49699e+06	2.32033e-06
75	E:/Veroeffentlichungen/Paperinpreparation/PyvsFTIR/pygcms/WWTP_Oldenburg_NVF_17082015_85x85_15er_pygcms.0_or.csv	75	14	cellulose,plant fibres	16789.2	4.09925	380.974	92.9376	1.20608e+06	1.86942e-06
76	E:/Veroeffentlichungen/Paperinpreparation/PyvsFTIR/pygcms/WWTP_Oldenburg_NVF_17082015_85x85_15er_pygcms.0_or.csv	76	14	cellulose,plant fibres	16667.5	3.29727	332.55	100.856	1.23982e+06	1.92172e-06
77	E:/Veroeffentlichungen/Paperinpreparation/PyvsFTIR/pygcms/WWTP_Oldenburg_NVF_17082015_85x85_15er_pygcms.0_or.csv	77	14	cellulose,plant fibres	16059.2	1.26239	214.164	169.65	2.25918e+06	3.50173e-06
78	E:/Veroeffentlichungen/Paperinpreparation/PyvsFTIR/pygcms/WWTP_Oldenburg_NVF_17082015_85x85_15er_pygcms.0_or.csv	78	14	cellulose,plant fibres	15572.6	8.52927	457.579	53.6481	482693	7.48174e-07
79	E:/Veroeffentlichungen/Paperinpreparation/PyvsFTIR/pygcms/WWTP_Oldenburg_NVF_17082015_85x85_15er_pygcms.0_or.csv	79	14	cellulose,plant fibres	15450.9	3.59062	309.627	86.2322	843868	1.308e-06
80	E:/Veroeffentlichungen/Paperinpreparation/PyvsFTIR/pygcms/WWTP_Oldenburg_NVF_17082015_85x85_15er_pygcms.0_or.csv	80	14	cellulose,plant fibres	15086	2.65909	288.683	108.565	1.24708e+06	1.93297e-06
81	E:/Veroeffentlichungen/Paperinpreparation/PyvsFTIR/pygcms/WWTP_Oldenburg_NVF_17082015_85x85_15er_pygcms.0_or.csv	81	14	cellulose,plant fibres	14842.6	2.12298	296.992	139.894	2.13029e+06	3.30195e-06
82	E:/Veroeffentlichungen/Paperinpreparation/PyvsFTIR/pygcms/WWTP_Oldenburg_NVF_17082015_85x85_15er_pygcms.0_or.csv	82	14	cellulose,plant fibres	14842.6	2.5471	282.506	110.913	1.27376e+06	1.97433e-06
83	E:/Veroeffentlichungen/Paperinpreparation/PyvsFTIR/pygcms/WWTP_Oldenburg_NVF_17082015_85x85_15er_pygcms.0_or.csv	83	14	cellulose,plant fibres	14721	1.52089	238.105	156.556	2.13898e+06	3.31542e-06
84	E:/Veroeffentlichungen/Paperinpreparation/PyvsFTIR/pygcms/WWTP_Oldenburg_NVF_17082015_85x85_15er_pygcms.0_or.csv	84	14	cellulose,plant fibres	14599.3	2.24317	243.661	108.623	1.05373e+06	1.63328e-06
85	E:/Veroeffentlichungen/Paperinpreparation/PyvsFTIR/pygcms/WWTP_Oldenburg_NVF_17082015_85x85_15er_pygcms.0_or.csv	85	14	cellulose,plant fibres	14477.6	3.9313	287.627	73.1634	564306	8.74674e-07
86	E:/Veroeffentlichungen/Paperinpreparation/PyvsFTIR/pygcms/WWTP_Oldenburg_NVF_17082015_85x85_15er_pygcms.0_or.csv	86	14	cellulose,plant fibres	14356	2.26976	252.006	111.028	1.1386e+06	1.76483e-06
87	E:/Veroeffentlichungen/Paperinpreparation/PyvsFTIR/pygcms/WWTP_Oldenburg_NVF_17082015_85x85_15er_pygcms.0_or.csv	87	14	cellulose,plant fibres	14356	1.07149	221.7	206.909	3.47874e+06	5.39204e-06
88	E:/Veroeffentlichungen/Paperinpreparation/PyvsFTIR/pygcms/WWTP_Oldenburg_NVF_17082015_85x85_15er_pygcms.0_or.csv	88	14	cellulose,plant fibres	14356	1.31509	171.587	130.475	1.07062e+06	1.65947e-06
89	E:/Veroeffentlichungen/Paperinpreparation/PyvsFTIR/pygcms/WWTP_Oldenburg_NVF_17082015_85x85_15er_pygcms.0_or.csv	89	14	cellulose,plant fibres	14234.3	2.36742	346.173	146.224	2.71286e+06	4.20493e-06
90	E:/Veroeffentlichungen/Paperinpreparation/PyvsFTIR/pygcms/WWTP_Oldenburg_NVF_17082015_85x85_15er_pygcms.0_or.csv	90	14	cellulose,plant fibres	14112.7	2.86389	324.402	113.273	1.52557e+06	2.36464e-06
91	E:/Veroeffentlichungen/Paperinpreparation/PyvsFTIR/pygcms/WWTP_Oldenburg_NVF_17082015_85x85_15er_pygcms.0_or.csv	91	14	cellulose,plant fibres	13869.3	3.44234	332.55	96.6059	1.13753e+06	1.76317e-06
92	E:/Veroeffentlichungen/Paperinpreparation/PyvsFTIR/pygcms/WWTP_Oldenburg_NVF_17082015_85x85_15er_pygcms.0_or.csv	92	14	cellulose,plant fibres	13869.3	2.56735	270.404	105.324	1.09943e+06	1.70411e-06
93	E:/Veroeffentlichungen/Paperinpreparation/PyvsFTIR/pygcms/WWTP_Oldenburg_NVF_17082015_85x85_15er_pygcms.0_or.csv	93	14	cellulose,plant fibres	13261	2.08133	189.767	91.1759	578200	8.9621e-07
94	E:/Veroeffentlichungen/Paperinpreparation/PyvsFTIR/pygcms/WWTP_Oldenburg_NVF_17082015_85x85_15er_pygcms.0_or.csv	94	14	cellulose,plant fibres	13261	3.03467	247.868	81.6788	606090	9.39439e-07
95	E:/Veroeffentlichungen/Paperinpreparation/PyvsFTIR/pygcms/WWTP_Oldenburg_NVF_17082015_85x85_15er_pygcms.0_or.csv	95	14	cellulose,plant fibres	13139.4	1.77702	178.195	100.277	656746	1.01796e-06
96	E:/Veroeffentlichungen/Paperinpreparation/PyvsFTIR/pygcms/WWTP_Oldenburg_NVF_17082015_85x85_15er_pygcms.0_or.csv	96	14	cellulose,plant fibres	12896.1	14.7403	452.768	30.7162	156570	2.42683e-07
97	E:/Veroeffentlichungen/Paperinpreparation/PyvsFTIR/pygcms/WWTP_Oldenburg_NVF_17082015_85x85_15er_pygcms.0_or.csv	97	14	cellulose,plant fibres	12896.1	1.48673	235.794	158.599	2.17385e+06	3.36947e-06
98	E:/Veroeffentlichungen/Paperinpreparation/PyvsFTIR/pygcms/WWTP_Oldenburg_NVF_17082015_85x85_15er_pygcms.0_or.csv	98	14	cellulose,plant fibres	12896.1	3.47295	327.389	94.2681	1.06632e+06	1.6528e-06
99	E:/Veroeffentlichungen/Paperinpreparation/PyvsFTIR/pygcms/WWTP_Oldenburg_NVF_17082015_85x85_15er_pygcms.0_or.csv	99	14	cellulose,plant fibres	12896.1	1.67525	203.383	121.405	1.09871e+06	1.703e-06
100	E:/Veroeffentlichungen/Paperinpreparation/PyvsFTIR/pygcms/WWTP_Oldenburg_NVF_17082015_85x85_15er_pygcms.0_or.csv	100	14	cellulose,plant fibres	12774.4	1.37019	163.973	119.672	860697	1.33408e-06
101	E:/Veroeffentlichungen/Paperinpreparation/PyvsFTIR/pygcms/WWTP_Oldenburg_NVF_17082015_85x85_15er_pygcms.0_or.csv	101	14	cellulose,plant fibres	12774.4	1.08958	159.077	145.999	1.24281e+06	1.92635e-06
102	E:/Veroeffentlichungen/Paperinpreparation/PyvsFTIR/pygcms/WWTP_Oldenburg_NVF_17082015_85x85_15er_pygcms.0_or.csv	102	14	cellulose,plant fibres	12652.7	1.39571	147.983	106.027	609739	9.45095e-07
103	E:/Veroeffentlichungen/Paperinpreparation/PyvsFTIR/pygcms/WWTP_Oldenburg_NVF_17082015_85x85_15er_pygcms.0_or.csv	103	14	cellulose,plant fibres	12652.7	3.38993	265.638	78.3608	597839	9.26651e-07
104	E:/Veroeffentlichungen/Paperinpreparation/PyvsFTIR/pygcms/WWTP_Oldenburg_NVF_17082015_85x85_15er_pygcms.0_or.csv	104	14	cellulose,plant fibres	12531.1	2.15911	201.279	93.2231	641123	9.93741e-07
105	E:/Veroeffentlichungen/Paperinpreparation/PyvsFTIR/pygcms/WWTP_Oldenburg_NVF_17082015_85x85_15er_pygcms.0_or.csv	105	14	cellulose,plant fibres	12287.8	5.03795	352.443	69.9575	632198	9.79908e-07
106	E:/Veroeffentlichungen/Paperinpreparation/PyvsFTIR/pygcms/WWTP_Oldenburg_NVF_17082015_85x85_15er_pygcms.0_or.csv	106	14	cellulose,plant fibres	12287.8	1.11617	143.814	128.846	875055	1.35634e-06
107	E:/Veroeffentlichungen/Paperinpreparation/PyvsFTIR/pygcms/WWTP_Oldenburg_NVF_17082015_85x85_15er_pygcms.0_or.csv	107	14	cellulose,plant fibres	12166.1	9.67954	425.621	43.9712	301617	4.67506e-07
108	E:/Veroeffentlichungen/Paperinpreparation/PyvsFTIR/pygcms/WWTP_Oldenburg_NVF_17082015_85x85_15er_pygcms.0_or.csv	108	14	cellulose,plant fibres	12166.1	1.25113	163.973	131.06	1.03231e+06	1.60007e-06
109	E:/Veroeffentlichungen/Paperinpreparation/PyvsFTIR/pygcms/WWTP_Oldenburg_NVF_17082015_85x85_15er_pygcms.0_or.csv	109	14	cellulose,plant fibres	12044.4	2.02931	176.824	87.1353	492070	7.62709e-07
110	E:/Veroeffentlichungen/Paperinpreparation/PyvsFTIR/pygcms/WWTP_Oldenburg_NVF_17082015_85x85_15er_pygcms.0_or.csv	110	14	cellulose,plant fibres	12044.4	2.41042	249.58	103.542	980713	1.52011e-06
111	E:/Veroeffentlichungen/Paperinpreparation/PyvsFTIR/pygcms/WWTP_Oldenburg_NVF_17082015_85x85_15er_pygcms.0_or.csv	111	14	cellulose,plant fibres	12044.4	1.21783	143.39	117.742	728579	1.1293e-06
112	E:/Veroeffentlichungen/Paperinpreparation/PyvsFTIR/pygcms/WWTP_Oldenburg_NVF_17082015_85x85_15er_pygcms.0_or.csv	112	14	cellulose,plant fibres	11922.8	2.63131	217.266	82.5693	542907	8.41506e-07
113	E:/Veroeffentlichungen/Paperinpreparation/PyvsFTIR/pygcms/WWTP_Oldenburg_NVF_17082015_85x85_15er_pygcms.0_or.csv	113	14	cellulose,plant fibres	11922.8	1.24613	153.63	123.286	855856	1.32658e-06
114	E:/Veroeffentlichungen/Paperinpreparation/PyvsFTIR/pygcms/WWTP_Oldenburg_NVF_17082015_85x85_15er_pygcms.0_or.csv	114	14	cellulose,plant fibres	11679.4	7.07359	397.692	56.2221	460742	7.1415e-07
115	E:/Veroeffentlichungen/Paperinpreparation/PyvsFTIR/pygcms/WWTP_Oldenburg_NVF_17082015_85x85_15er_pygcms.0_or.csv	115	14	cellulose,plant fibres	11679.4	4.89328	309.037	63.1554	451781	7.0026e-07
116	E:/Veroeffentlichungen/Paperinpreparation/PyvsFTIR/pygcms/WWTP_Oldenburg_NVF_17082015_85x85_15er_pygcms.0_or.csv	116	14	cellulose,plant fibres	11679.4	1.88075	168.004	89.3284	491355	7.616e-07
117	E:/Veroeffentlichungen/Paperinpreparation/PyvsFTIR/pygcms/WWTP_Oldenburg_NVF_17082015_85x85_15er_pygcms.0_or.csv	117	14	cellulose,plant fibres	11679.4	2.39781	196.384	81.9014	482819	7.48369e-07
118	E:/Veroeffentlichungen/Paperinpreparation/PyvsFTIR/pygcms/WWTP_Oldenburg_NVF_17082015_85x85_15er_pygcms.0_or.csv	118	14	cellulose,plant fibres	11436.1	1.30601	181.911	139.288	1.29355e+06	2.00499e-06
119	E:/Veroeffentlichungen/Paperinpreparation/PyvsFTIR/pygcms/WWTP_Oldenburg_NVF_17082015_85x85_15er_pygcms.0_or.csv	119	14	cellulose,plant fibres	11314.5	3.79477	262.18	69.0898	458695	7.10978e-07
120	E:/Veroeffentlichungen/Paperinpreparation/PyvsFTIR/pygcms/WWTP_Oldenburg_NVF_17082015_85x85_15er_pygcms.0_or.csv	120	14	cellulose,plant fibres	11192.8	2.50729	192.631	76.8284	416740	6.45947e-07
121	E:/Veroeffentlichungen/Paperinpreparation/PyvsFTIR/pygcms/WWTP_Oldenburg_NVF_17082015_85x85_15er_pygcms.0_or.csv	121	14	cellulose,plant fibres	11071.1	2.26176	251.523	111.206	1.14008e+06	1.76712e-06
122	E:/Veroeffentlichungen/Paperinpreparation/PyvsFTIR/pygcms/WWTP_Oldenburg_NVF_17082015_85x85_15er_pygcms.0_or.csv	122	14	cellulose,plant fibres	11071.1	3.10042	309.037	99.6757	1.12534e+06	1.74428e-06
123	E:/Veroeffentlichungen/Paperinpreparation/PyvsFTIR/pygcms/WWTP_Oldenburg_NVF_17082015_85x85_15er_pygcms.0_or.csv	123	14	cellulose,plant fibres	10827.8	3.6115	354.508	98.1608	1.25198e+06	1.94058e-06
124	E:/Veroeffentlichungen/Paperinpreparation/PyvsFTIR/pygcms/WWTP_Oldenburg_NVF_17082015_85x85_15er_pygcms.0_or.csv	124	14	cellulose,plant fibres	10706.2	1.94807	192.946	99.0448	693739	1.0753e-06
125	E:/Veroeffentlichungen/Paperinpreparation/PyvsFTIR/pygcms/WWTP_Oldenburg_NVF_17082015_85x85_15er_pygcms.0_or.csv	125	14	cellulose,plant fibres	10706.2	2.67961	198.846	74.2071	401332	6.22065e-07
126	E:/Veroeffentlichungen/Paperinpreparation/PyvsFTIR/pygcms/WWTP_Oldenburg_NVF_17082015_85x85_15er_pygcms.0_or.csv	126	14	cellulose,plant fibres	10584.5	2.19966	220.876	100.413	816257	1.2652e-06
127	E:/Veroeffentlichungen/Paperinpreparation/PyvsFTIR/pygcms/WWTP_Oldenburg_NVF_17082015_85x85_15er_pygcms.0_or.csv	127	14	cellulose,plant fibres	10584.5	1.39928	184.896	132.136	1.18323e+06	1.83401e-06
128	E:/Veroeffentlichungen/Paperinpreparation/PyvsFTIR/pygcms/WWTP_Oldenburg_NVF_17082015_85x85_15er_pygcms.0_or.csv	128	14	cellulose,plant fibres	10584.5	2.32613	221.974	95.4267	740866	1.14834e-06
129	E:/Veroeffentlichungen/Paperinpreparation/PyvsFTIR/pygcms/WWTP_Oldenburg_NVF_17082015_85x85_15er_pygcms.0_or.csv	129	14	cellulose,plant fibres	10584.5	6.9774	364.157	52.1909	363560	5.63518e-07
130	E:/Veroeffentlichungen/Paperinpreparation/PyvsFTIR/pygcms/WWTP_Oldenburg_NVF_17082015_85x85_15er_pygcms.0_or.csv	130	14	cellulose,plant fibres	10584.5	2.79809	301.262	107.667	1.27999e+06	1.98398e-06
131	E:/Veroeffentlichungen/Paperinpreparation/PyvsFTIR/pygcms/WWTP_Oldenburg_NVF_17082015_85x85_15er_pygcms.0_or.csv	131	14	cellulose,plant fibres	10584.5	2.77301	214.164	77.2314	468200	7.25709e-07
132	E:/Veroeffentlichungen/Paperinpreparation/PyvsFTIR/pygcms/WWTP_Oldenburg_NVF_17082015_85x85_15er_pygcms.0_or.csv	132	14	cellulose,plant fibres	10462.8	2.81678	329.057	116.82	1.64589e+06	2.55114e-06
133	E:/Veroeffentlichungen/Paperinpreparation/PyvsFTIR/pygcms/WWTP_Oldenburg_NVF_17082015_85x85_15er_pygcms.0_or.csv	133	14	cellulose,plant fibres	10462.8	2.37614	183.576	77.2581	401606	6.2249e-07
134	E:/Veroeffentlichungen/Paperinpreparation/PyvsFTIR/pygcms/WWTP_Oldenburg_NVF_17082015_85x85_15er_pygcms.0_or.csv	134	14	cellulose,plant fibres	10341.2	6.09382	270.404	44.3735	195144	3.02474e-07
135	E:/Veroeffentlichungen/Paperinpreparation/PyvsFTIR/pygcms/WWTP_Oldenburg_NVF_17082015_85x85_15er_pygcms.0_or.csv	135	14	cellulose,plant fibres	10341.2	1.96058	187.51	95.6403	628641	9.74393e-07
136	E:/Veroeffentlichungen/Paperinpreparation/PyvsFTIR/pygcms/WWTP_Oldenburg_NVF_17082015_85x85_15er_pygcms.0_or.csv	136	14	cellulose,plant fibres	10219.5	3.92115	210.728	53.7413	223067	3.45754e-07
137	E:/Veroeffentlichungen/Paperinpreparation/PyvsFTIR/pygcms/WWTP_Oldenburg_NVF_17082015_85x85_15er_pygcms.0_or.csv	137	14	cellulose,plant fibres	10097.9	1.96282	221.974	113.09	1.04051e+06	1.61279e-06
138	E:/Veroeffentlichungen/Paperinpreparation/PyvsFTIR/pygcms/WWTP_Oldenburg_NVF_17082015_85x85_15er_pygcms.0_or.csv	138	14	cellulose,plant fibres	10097.9	3.10971	234.501	75.4093	488755	7.5757e-07
139	E:/Veroeffentlichungen/Paperinpreparation/PyvsFTIR/pygcms/WWTP_Oldenburg_NVF_17082015_85x85_15er_pygcms.0_or.csv	139	14	cellulose,plant fibres	10097.9	2.40337	163.973	68.2262	279750	4.33613e-07
140	E:/Veroeffentlichungen/Paperinpreparation/PyvsFTIR/pygcms/WWTP_Oldenburg_NVF_17082015_85x85_15er_pygcms.0_or.csv	140	14	cellulose,plant fibres	9976.19	2.72016	246.638	90.6706	743173	1.15192e-06
141	E:/Veroeffentlichungen/Paperinpreparation/PyvsFTIR/pygcms/WWTP_Oldenburg_NVF_17082015_85x85_15er_pygcms.0_or.csv	141	14	cellulose,plant fibres	9976.19	2.79964	214.164	76.4969	459336	7.11971e-07
142	E:/Veroeffentlichungen/Paperinpreparation/PyvsFTIR/pygcms/WWTP_Oldenburg_NVF_17082015_85x85_15er_pygcms.0_or.csv	142	14	cellulose,plant fibres	9976.19	1.95499	213.025	108.965	927042	1.43692e-06
143	E:/Veroeffentlichungen/Paperinpreparation/PyvsFTIR/pygcms/WWTP_Oldenburg_NVF_17082015_85x85_15er_pygcms.0_or.csv	143	14	cellulose,plant fibres	9976.19	2.65326	197.311	74.3655	399936	6.199e-07
144	E:/Veroeffentlichungen/Paperinpreparation/PyvsFTIR/pygcms/WWTP_Oldenburg_NVF_17082015_85x85_15er_pygcms.0_or.csv	144	14	cellulose,plant fibres	9854.53	2.73432	210.728	77.0676	458736	7.1104e-07
145	E:/Veroeffentlichungen/Paperinpreparation/PyvsFTIR/pygcms/WWTP_Oldenburg_NVF_17082015_85x85_15er_pygcms.0_or.csv	145	14	cellulose,plant fibres	9854.53	1.68579	156.766	92.9926	496872	7.70151e-07
146	E:/Veroeffentlichungen/Paperinpreparation/PyvsFTIR/pygcms/WWTP_Oldenburg_NVF_17082015_85x85_15er_pygcms.0_or.csv	146	14	cellulose,plant fibres	9854.53	6.99814	299.643	42.8175	201346	3.12086e-07
147	E:/Veroeffentlichungen/Paperinpreparation/PyvsFTIR/pygcms/WWTP_Oldenburg_NVF_17082015_85x85_15er_pygcms.0_or.csv	147	14	cellulose,plant fibres	9854.53	2.96264	257.498	86.915	712951	1.10507e-06
148	E:/Veroeffentlichungen/Paperinpreparation/PyvsFTIR/pygcms/WWTP_Oldenburg_NVF_17082015_85x85_15er_pygcms.0_or.csv	148	14	cellulose,plant fibres	9854.53	3.31819	220.6	66.4819	357363	5.53913e-07
149	E:/Veroeffentlichungen/Paperinpreparation/PyvsFTIR/pygcms/WWTP_Oldenburg_NVF_17082015_85x85_15er_pygcms.0_or.csv	149	14	cellulose,plant fibres	9732.87	2.5567	188.803	73.8464	377368	5.8492e-07
150	E:/Veroeffentlichungen/Paperinpreparation/PyvsFTIR/pygcms/WWTP_Oldenburg_NVF_17082015_85x85_15er_pygcms.0_or.csv	150	14	cellulose,plant fibres	9732.87	1.4405	168.366	116.88	843006	1.30666e-06
151	E:/Veroeffentlichungen/Paperinpreparation/PyvsFTIR/pygcms/WWTP_Oldenburg_NVF_17082015_85x85_15er_pygcms.0_or.csv	151	14	cellulose,plant fibres	9611.21	2.69348	188.803	70.0964	340014	5.27022e-07
152	E:/Veroeffentlichungen/Paperinpreparation/PyvsFTIR/pygcms/WWTP_Oldenburg_NVF_17082015_85x85_15er_pygcms.0_or.csv	152	14	cellulose,plant fibres	9611.21	3.53369	236.052	66.8004	386068	5.98405e-07
153	E:/Veroeffentlichungen/Paperinpreparation/PyvsFTIR/pygcms/WWTP_Oldenburg_NVF_17082015_85x85_15er_pygcms.0_or.csv	153	14	cellulose,plant fibres	9611.21	1.88573	181.911	96.4676	620468	9.61725e-07
154	E:/Veroeffentlichungen/Paperinpreparation/PyvsFTIR/pygcms/WWTP_Oldenburg_NVF_17082015_85x85_15er_pygcms.0_or.csv	154	14	cellulose,plant fibres	9489.55	3.79899	203.383	53.5362	213652	3.3116e-07
155	E:/Veroeffentlichungen/Paperinpreparation/PyvsFTIR/pygcms/WWTP_Oldenburg_NVF_17082015_85x85_15er_pygcms.0_or.csv	155	14	cellulose,plant fibres	9489.55	1.1453	132.819	115.969	654694	1.01478e-06
156	E:/Veroeffentlichungen/Paperinpreparation/PyvsFTIR/pygcms/WWTP_Oldenburg_NVF_17082015_85x85_15er_pygcms.0_or.csv	156	14	cellulose,plant fibres	9489.55	2.18495	205.17	93.9012	663060	1.02774e-06
157	E:/Veroeffentlichungen/Paperinpreparation/PyvsFTIR/pygcms/WWTP_Oldenburg_NVF_17082015_85x85_15er_pygcms.0_or.csv	157	14	cellulose,plant fibres	9489.55	5.64833	244.906	43.359	168754	2.61568e-07
158	E:/Veroeffentlichungen/Paperinpreparation/PyvsFTIR/pygcms/WWTP_Oldenburg_NVF_17082015_85x85_15er_pygcms.0_or.csv	158	14	cellulose,plant fibres	9489.55	3.44827	254.647	73.8479	508993	7.8894e-07
159	E:/Veroeffentlichungen/Paperinpreparation/PyvsFTIR/pygcms/WWTP_Oldenburg_NVF_17082015_85x85_15er_pygcms.0_or.csv	159	14	cellulose,plant fibres	9367.89	4.3907	247.868	56.4531	289530	4.48771e-07
160	E:/Veroeffentlichungen/Paperinpreparation/PyvsFTIR/pygcms/WWTP_Oldenburg_NVF_17082015_85x85_15er_pygcms.0_or.csv	160	14	cellulose,plant fibres	9367.89	2.44947	195.141	79.6666	453938	7.03604e-07
161	E:/Veroeffentlichungen/Paperinpreparation/PyvsFTIR/pygcms/WWTP_Oldenburg_NVF_17082015_85x85_15er_pygcms.0_or.csv	161	14	cellulose,plant fibres	9246.23	1.91284	155.988	81.5475	380197	5.89306e-07
162	E:/Veroeffentlichungen/Paperinpreparation/PyvsFTIR/pygcms/WWTP_Oldenburg_NVF_17082015_85x85_15er_pygcms.0_or.csv	162	14	cellulose,plant fibres	9246.23	2.82136	195.141	69.1654	342154	5.30339e-07
163	E:/Veroeffentlichungen/Paperinpreparation/PyvsFTIR/pygcms/WWTP_Oldenburg_NVF_17082015_85x85_15er_pygcms.0_or.csv	163	14	cellulose,plant fibres	9124.57	1.43481	157.926	110.067	701235	1.08691e-06
164	E:/Veroeffentlichungen/Paperinpreparation/PyvsFTIR/pygcms/WWTP_Oldenburg_NVF_17082015_85x85_15er_pygcms.0_or.csv	164	14	cellulose,plant fibres	9124.57	1.41081	171.587	121.623	930274	1.44192e-06
165	E:/Veroeffentlichungen/Paperinpreparation/PyvsFTIR/pygcms/WWTP_Oldenburg_NVF_17082015_85x85_15er_pygcms.0_or.csv	165	14	cellulose,plant fibres	9002.91	1.70825	134.186	78.5515	303467	4.70374e-07
166	E:/Veroeffentlichungen/Paperinpreparation/PyvsFTIR/pygcms/WWTP_Oldenburg_NVF_17082015_85x85_15er_pygcms.0_or.csv	166	14	cellulose,plant fibres	9002.91	2.70456	223.34	82.5792	558221	8.65242e-07
167	E:/Veroeffentlichungen/Paperinpreparation/PyvsFTIR/pygcms/WWTP_Oldenburg_NVF_17082015_85x85_15er_pygcms.0_or.csv	167	14	cellulose,plant fibres	9002.91	2.69873	231.892	85.9265	627534	9.72677e-07
168	E:/Veroeffentlichungen/Paperinpreparation/PyvsFTIR/pygcms/WWTP_Oldenburg_NVF_17082015_85x85_15er_pygcms.0_or.csv	168	14	cellulose,plant fibres	8881.25	1.39876	147.983	105.796	607079	9.40972e-07
169	E:/Veroeffentlichungen/Paperinpreparation/PyvsFTIR/pygcms/WWTP_Oldenburg_NVF_17082015_85x85_15er_pygcms.0_or.csv	169	14	cellulose,plant fibres	8881.25	4.82471	241.907	50.1391	222894	3.45486e-07
170	E:/Veroeffentlichungen/Paperinpreparation/PyvsFTIR/pygcms/WWTP_Oldenburg_NVF_17082015_85x85_15er_pygcms.0_or.csv	170	14	cellulose,plant fibres	8637.92	1.6956	133.276	78.6013	301792	4.67778e-07
171	E:/Veroeffentlichungen/Paperinpreparation/PyvsFTIR/pygcms/WWTP_Oldenburg_NVF_17082015_85x85_15er_pygcms.0_or.csv	171	14	cellulose,plant fibres	8637.92	1.60198	132.819	82.9091	334626	5.18671e-07
172	E:/Veroeffentlichungen/Paperinpreparation/PyvsFTIR/pygcms/WWTP_Oldenburg_NVF_17082015_85x85_15er_pygcms.0_or.csv	172	14	cellulose,plant fibres	8637.92	3.32483	174.4	52.4537	175871	2.726e-07
173	E:/Veroeffentlichungen/Paperinpreparation/PyvsFTIR/pygcms/WWTP_Oldenburg_NVF_17082015_85x85_15er_pygcms.0_or.csv	173	14	cellulose,plant fibres	8637.92	2.1357	154.813	72.4882	298154	4.62138e-07
174	E:/Veroeffentlichungen/Paperinpreparation/PyvsFTIR/pygcms/WWTP_Oldenburg_NVF_17082015_85x85_15er_pygcms.0_or.csv	174	14	cellulose,plant fibres	8516.26	2.00555	202.784	101.111	759852	1.17777e-06
175	E:/Veroeffentlichungen/Paperinpreparation/PyvsFTIR/pygcms/WWTP_Oldenburg_NVF_17082015_85x85_15er_pygcms.0_or.csv	175	14	cellulose,plant fibres	8516.26	1.57738	203.383	128.937	1.23927e+06	1.92088e-06
176	E:/Veroeffentlichungen/Paperinpreparation/PyvsFTIR/pygcms/WWTP_Oldenburg_NVF_17082015_85x85_15er_pygcms.0_or.csv	176	14	cellulose,plant fibres	8516.26	2.2684	157.926	69.6198	280553	4.34857e-07
177	E:/Veroeffentlichungen/Paperinpreparation/PyvsFTIR/pygcms/WWTP_Oldenburg_NVF_17082015_85x85_15er_pygcms.0_or.csv	177	14	cellulose,plant fibres	8516.26	4.20543	203.383	48.362	174349	2.70242e-07
178	E:/Veroeffentlichungen/Paperinpreparation/PyvsFTIR/pygcms/WWTP_Oldenburg_NVF_17082015_85x85_15er_pygcms.0_or.csv	178	14	cellulose,plant fibres	8516.26	2.45409	157.926	64.352	239703	3.71539e-07
179	E:/Veroeffentlichungen/Paperinpreparation/PyvsFTIR/pygcms/WWTP_Oldenburg_NVF_17082015_85x85_15er_pygcms.0_or.csv	179	14	cellulose,plant fibres	8394.6	1.34266	162.856	121.294	878166	1.36116e-06
180	E:/Veroeffentlichungen/Paperinpreparation/PyvsFTIR/pygcms/WWTP_Oldenburg_NVF_17082015_85x85_15er_pygcms.0_or.csv	180	14	cellulose,plant fibres	8394.6	1.37939	123.319	89.4012	361255	5.59945e-07
181	E:/Veroeffentlichungen/Paperinpreparation/PyvsFTIR/pygcms/WWTP_Oldenburg_NVF_17082015_85x85_15er_pygcms.0_or.csv	181	14	cellulose,plant fibres	8272.94	6.50824	291.2	44.7433	213671	3.3119e-07
182	E:/Veroeffentlichungen/Paperinpreparation/PyvsFTIR/pygcms/WWTP_Oldenburg_NVF_17082015_85x85_15er_pygcms.0_or.csv	182	14	cellulose,plant fibres	8272.94	7.56241	281.211	37.1854	142519	2.20905e-07
183	E:/Veroeffentlichungen/Paperinpreparation/PyvsFTIR/pygcms/WWTP_Oldenburg_NVF_17082015_85x85_15er_pygcms.0_or.csv	183	14	cellulose,plant fibres	8272.94	2.15701	277.728	128.756	1.68754e+06	2.61568e-06
184	E:/Veroeffentlichungen/Paperinpreparation/PyvsFTIR/pygcms/WWTP_Oldenburg_NVF_17082015_85x85_15er_pygcms.0_or.csv	184	14	cellulose,plant fibres	8272.94	11.5922	335.464	28.9389	102969	1.59602e-07
185	E:/Veroeffentlichungen/Paperinpreparation/PyvsFTIR/pygcms/WWTP_Oldenburg_NVF_17082015_85x85_15er_pygcms.0_or.csv	185	14	cellulose,plant fibres	8151.28	1.52654	172.294	112.866	804435	1.24687e-06
186	E:/Veroeffentlichungen/Paperinpreparation/PyvsFTIR/pygcms/WWTP_Oldenburg_NVF_17082015_85x85_15er_pygcms.0_or.csv	186	14	cellulose,plant fibres	8151.28	4.37752	220.6	50.3938	205332	3.18265e-07
187	E:/Veroeffentlichungen/Paperinpreparation/PyvsFTIR/pygcms/WWTP_Oldenburg_NVF_17082015_85x85_15er_pygcms.0_or.csv	187	14	cellulose,plant fibres	8151.28	1.15009	136.434	118.628	703711	1.09075e-06
188	E:/Veroeffentlichungen/Paperinpreparation/PyvsFTIR/pygcms/WWTP_Oldenburg_NVF_17082015_85x85_15er_pygcms.0_or.csv	188	14	cellulose,plant fibres	8151.28	3.22817	207.235	64.1958	313021	4.85182e-07
189	E:/Veroeffentlichungen/Paperinpreparation/PyvsFTIR/pygcms/WWTP_Oldenburg_NVF_17082015_85x85_15er_pygcms.0_or.csv	189	14	cellulose,plant fibres	8029.62	3.53162	206.057	58.3465	257107	3.98516e-07
190	E:/Veroeffentlichungen/Paperinpreparation/PyvsFTIR/pygcms/WWTP_Oldenburg_NVF_17082015_85x85_15er_pygcms.0_or.csv	190	14	cellulose,plant fibres	8029.62	1.66267	195.452	117.553	989932	1.53439e-06
191	E:/Veroeffentlichungen/Paperinpreparation/PyvsFTIR/pygcms/WWTP_Oldenburg_NVF_17082015_85x85_15er_pygcms.0_or.csv	191	14	cellulose,plant fibres	7907.96	1.43864	165.817	115.26	807387	1.25145e-06
192	E:/Veroeffentlichungen/Paperinpreparation/PyvsFTIR/pygcms/WWTP_Oldenburg_NVF_17082015_85x85_15er_pygcms.0_or.csv	192	14	cellulose,plant fibres	7907.96	3.45112	178.195	51.6339	174126	2.69895e-07
193	E:/Veroeffentlichungen/Paperinpreparation/PyvsFTIR/pygcms/WWTP_Oldenburg_NVF_17082015_85x85_15er_pygcms.0_or.csv	193	14	cellulose,plant fibres	7907.96	1.51788	179.555	118.294	920912	1.42741e-06
194	E:/Veroeffentlichungen/Paperinpreparation/PyvsFTIR/pygcms/WWTP_Oldenburg_NVF_17082015_85x85_15er_pygcms.0_or.csv	194	14	cellulose,plant fibres	7907.96	3.5633	220.6	61.9089	309891	4.80331e-07
195	E:/Veroeffentlichungen/Paperinpreparation/PyvsFTIR/pygcms/WWTP_Oldenburg_NVF_17082015_85x85_15er_pygcms.0_or.csv	195	14	cellulose,plant fibres	7907.96	1.50503	163.973	108.95	713382	1.10574e-06
196	E:/Veroeffentlichungen/Paperinpreparation/PyvsFTIR/pygcms/WWTP_Oldenburg_NVF_17082015_85x85_15er_pygcms.0_or.csv	196	14	cellulose,plant fibres	7907.96	1.65287	187.185	113.249	879906	1.36385e-06
197	E:/Veroeffentlichungen/Paperinpreparation/PyvsFTIR/pygcms/WWTP_Oldenburg_NVF_17082015_85x85_15er_pygcms.0_or.csv	197	14	cellulose,plant fibres	7907.96	2.6515	163.973	61.8416	229842	3.56255e-07
198	E:/Veroeffentlichungen/Paperinpreparation/PyvsFTIR/pygcms/WWTP_Oldenburg_NVF_17082015_85x85_15er_pygcms.0_or.csv	198	14	cellulose,plant fibres	7786.3	1.39855	163.973	117.245	826145	1.28053e-06
199	E:/Veroeffentlichungen/Paperinpreparation/PyvsFTIR/pygcms/WWTP_Oldenburg_NVF_17082015_85x85_15er_pygcms.0_or.csv	199	14	cellulose,plant fibres	7664.64	3.02353	195.452	64.6437	299357	4.64003e-07
200	E:/Veroeffentlichungen/Paperinpreparation/PyvsFTIR/pygcms/WWTP_Oldenburg_NVF_17082015_85x85_15er_pygcms.0_or.csv	200	14	cellulose,plant fibres	7664.64	1.94485	133.276	68.5276	229392	3.55558e-07
201	E:/Veroeffentlichungen/Paperinpreparation/PyvsFTIR/pygcms/WWTP_Oldenburg_NVF_17082015_85x85_15er_pygcms.0_or.csv	201	14	cellulose,plant fibres	7664.64	1.60024	154.42	96.498	527032	8.169e-07
202	E:/Veroeffentlichungen/Paperinpreparation/PyvsFTIR/pygcms/WWTP_Oldenburg_NVF_17082015_85x85_15er_pygcms.0_or.csv	202	14	cellulose,plant fibres	7664.64	4.0554	183.576	45.267	137872	2.13701e-07
203	E:/Veroeffentlichungen/Paperinpreparation/PyvsFTIR/pygcms/WWTP_Oldenburg_NVF_17082015_85x85_15er_pygcms.0_or.csv	203	14	cellulose,plant fibres	7421.31	2.71142	176.824	65.2146	275631	4.27228e-07
204	E:/Veroeffentlichungen/Paperinpreparation/PyvsFTIR/pygcms/WWTP_Oldenburg_NVF_17082015_85x85_15er_pygcms.0_or.csv	204	14	cellulose,plant fibres	7299.65	3.27252	214.164	65.4432	336180	5.21079e-07
205	E:/Veroeffentlichungen/Paperinpreparation/PyvsFTIR/pygcms/WWTP_Oldenburg_NVF_17082015_85x85_15er_pygcms.0_or.csv	205	14	cellulose,plant fibres	7177.99	3.45982	179.555	51.8974	177250	2.74737e-07
206	E:/Veroeffentlichungen/Paperinpreparation/PyvsFTIR/pygcms/WWTP_Oldenburg_NVF_17082015_85x85_15er_pygcms.0_or.csv	206	14	cellulose,plant fibres	7177.99	5.27951	244.906	46.388	193155	2.9939e-07
207	E:/Veroeffentlichungen/Paperinpreparation/PyvsFTIR/pygcms/WWTP_Oldenburg_NVF_17082015_85x85_15er_pygcms.0_or.csv	207	14	cellulose,plant fibres	7177.99	3.00301	209.28	69.6898	372531	5.77423e-07
208	E:/Veroeffentlichungen/Paperinpreparation/PyvsFTIR/pygcms/WWTP_Oldenburg_NVF_17082015_85x85_15er_pygcms.0_or.csv	208	14	cellulose,plant fibres	7056.33	1.91	168.004	87.96	476416	7.38445e-07
209	E:/Veroeffentlichungen/Paperinpreparation/PyvsFTIR/pygcms/WWTP_Oldenburg_NVF_17082015_85x85_15er_pygcms.0_or.csv	209	14	cellulose,plant fibres	7056.33	4.21278	266.78	63.3263	392120	6.07786e-07
210	E:/Veroeffentlichungen/Paperinpreparation/PyvsFTIR/pygcms/WWTP_Oldenburg_NVF_17082015_85x85_15er_pygcms.0_or.csv	210	14	cellulose,plant fibres	7056.33	2.03815	153.63	75.3771	319927	4.95887e-07
211	E:/Veroeffentlichungen/Paperinpreparation/PyvsFTIR/pygcms/WWTP_Oldenburg_NVF_17082015_85x85_15er_pygcms.0_or.csv	211	14	cellulose,plant fibres	6934.67	2.76485	150.024	54.2612	161896	2.50939e-07
212	E:/Veroeffentlichungen/Paperinpreparation/PyvsFTIR/pygcms/WWTP_Oldenburg_NVF_17082015_85x85_15er_pygcms.0_or.csv	212	14	cellulose,plant fibres	6934.67	1.38927	117.251	84.397	306101	4.74457e-07
213	E:/Veroeffentlichungen/Paperinpreparation/PyvsFTIR/pygcms/WWTP_Oldenburg_NVF_17082015_85x85_15er_pygcms.0_or.csv	213	14	cellulose,plant fibres	6934.67	4.39682	188.803	42.9409	127599	1.97779e-07
214	E:/Veroeffentlichungen/Paperinpreparation/PyvsFTIR/pygcms/WWTP_Oldenburg_NVF_17082015_85x85_15er_pygcms.0_or.csv	214	14	cellulose,plant fibres	6813.01	5.66361	209.28	36.9516	104735	1.62339e-07
215	E:/Veroeffentlichungen/Paperinpreparation/PyvsFTIR/pygcms/WWTP_Oldenburg_NVF_17082015_85x85_15er_pygcms.0_or.csv	215	14	cellulose,plant fibres	6813.01	3.52337	179.555	50.9613	170914	2.64916e-07
216	E:/Veroeffentlichungen/Paperinpreparation/PyvsFTIR/pygcms/WWTP_Oldenburg_NVF_17082015_85x85_15er_pygcms.0_or.csv	216	14	cellulose,plant fibres	6813.01	2.31191	143.814	62.2055	203964	3.16144e-07
217	E:/Veroeffentlichungen/Paperinpreparation/PyvsFTIR/pygcms/WWTP_Oldenburg_NVF_17082015_85x85_15er_pygcms.0_or.csv	217	14	cellulose,plant fibres	6813.01	2.39872	208.114	86.7602	574167	8.89959e-07
218	E:/Veroeffentlichungen/Paperinpreparation/PyvsFTIR/pygcms/WWTP_Oldenburg_NVF_17082015_85x85_15er_pygcms.0_or.csv	218	14	cellulose,plant fibres	6813.01	3.79171	286.355	75.5215	598609	9.27844e-07
219	E:/Veroeffentlichungen/Paperinpreparation/PyvsFTIR/pygcms/WWTP_Oldenburg_NVF_17082015_85x85_15er_pygcms.0_or.csv	219	14	cellulose,plant fibres	6813.01	1.95582	138.206	70.6639	252940	3.92056e-07
220	E:/Veroeffentlichungen/Paperinpreparation/PyvsFTIR/pygcms/WWTP_Oldenburg_NVF_17082015_85x85_15er_pygcms.0_or.csv	220	14	cellulose,plant fibres	6813.01	2.97388	143.39	48.2165	122182	1.89382e-07
221	E:/Veroeffentlichungen/Paperinpreparation/PyvsFTIR/pygcms/WWTP_Oldenburg_NVF_17082015_85x85_15er_pygcms.0_or.csv	221	14	cellulose,plant fibres	6569.69	1.97538	195.141	98.7865	697974	1.08186e-06
222	E:/Veroeffentlichungen/Paperinpreparation/PyvsFTIR/pygcms/WWTP_Oldenburg_NVF_17082015_85x85_15er_pygcms.0_or.csv	222	14	cellulose,plant fibres	6569.69	2.75857	176.48	63.9752	264737	4.10343e-07
223	E:/Veroeffentlichungen/Paperinpreparation/PyvsFTIR/pygcms/WWTP_Oldenburg_NVF_17082015_85x85_15er_pygcms.0_or.csv	223	14	cellulose,plant fibres	6569.69	3.01139	153.63	51.0163	146552	2.27155e-07
224	E:/Veroeffentlichungen/Paperinpreparation/PyvsFTIR/pygcms/WWTP_Oldenburg_NVF_17082015_85x85_15er_pygcms.0_or.csv	224	14	cellulose,plant fibres	6569.69	3.69325	176.824	47.8777	148561	2.3027e-07
225	E:/Veroeffentlichungen/Paperinpreparation/PyvsFTIR/pygcms/WWTP_Oldenburg_NVF_17082015_85x85_15er_pygcms.0_or.csv	225	14	cellulose,plant fibres	6569.69	1.35049	108.633	80.4395	257630	3.99327e-07
226	E:/Veroeffentlichungen/Paperinpreparation/PyvsFTIR/pygcms/WWTP_Oldenburg_NVF_17082015_85x85_15er_pygcms.0_or.csv	226	14	cellulose,plant fibres	6569.69	1.2175	123.319	101.289	463712	7.18754e-07
227	E:/Veroeffentlichungen/Paperinpreparation/PyvsFTIR/pygcms/WWTP_Oldenburg_NVF_17082015_85x85_15er_pygcms.0_or.csv	227	14	cellulose,plant fibres	6569.69	1.32557	121.83	91.9082	377190	5.84645e-07
228	E:/Veroeffentlichungen/Paperinpreparation/PyvsFTIR/pygcms/WWTP_Oldenburg_NVF_17082015_85x85_15er_pygcms.0_or.csv	228	14	cellulose,plant fibres	6448.03	1.70059	177.853	104.584	712995	1.10514e-06
229	E:/Veroeffentlichungen/Paperinpreparation/PyvsFTIR/pygcms/WWTP_Oldenburg_NVF_17082015_85x85_15er_pygcms.0_or.csv	229	14	cellulose,plant fibres	6448.03	2.01522	139.52	69.2331	245109	3.79919e-07
230	E:/Veroeffentlichungen/Paperinpreparation/PyvsFTIR/pygcms/WWTP_Oldenburg_NVF_17082015_85x85_15er_pygcms.0_or.csv	230	14	cellulose,plant fibres	6448.03	3.17098	165.817	52.2922	166188	2.57591e-07
231	E:/Veroeffentlichungen/Paperinpreparation/PyvsFTIR/pygcms/WWTP_Oldenburg_NVF_17082015_85x85_15er_pygcms.0_or.csv	231	14	cellulose,plant fibres	6448.03	1.5454	168.366	108.946	732442	1.13529e-06
232	E:/Veroeffentlichungen/Paperinpreparation/PyvsFTIR/pygcms/WWTP_Oldenburg_NVF_17082015_85x85_15er_pygcms.0_or.csv	232	14	cellulose,plant fibres	6448.03	3.41666	184.896	54.1161	198462	3.07617e-07
233	E:/Veroeffentlichungen/Paperinpreparation/PyvsFTIR/pygcms/WWTP_Oldenburg_NVF_17082015_85x85_15er_pygcms.0_or.csv	233	14	cellulose,plant fibres	6448.03	1.59204	136.434	85.6971	367240	5.69222e-07
234	E:/Veroeffentlichungen/Paperinpreparation/PyvsFTIR/pygcms/WWTP_Oldenburg_NVF_17082015_85x85_15er_pygcms.0_or.csv	234	14	cellulose,plant fibres	6326.37	3.48168	187.51	53.8561	199338	3.08975e-07
235	E:/Veroeffentlichungen/Paperinpreparation/PyvsFTIR/pygcms/WWTP_Oldenburg_NVF_17082015_85x85_15er_pygcms.0_or.csv	235	14	cellulose,plant fibres	6326.37	3.79114	231.63	61.0977	316914	4.91216e-07
236	E:/Veroeffentlichungen/Paperinpreparation/PyvsFTIR/pygcms/WWTP_Oldenburg_NVF_17082015_85x85_15er_pygcms.0_or.csv	236	14	cellulose,plant fibres	6326.37	2.4925	154.813	62.1118	218904	3.39301e-07
237	E:/Veroeffentlichungen/Paperinpreparation/PyvsFTIR/pygcms/WWTP_Oldenburg_NVF_17082015_85x85_15er_pygcms.0_or.csv	237	14	cellulose,plant fibres	6326.37	1.96216	119.308	60.8043	161671	2.50591e-07
238	E:/Veroeffentlichungen/Paperinpreparation/PyvsFTIR/pygcms/WWTP_Oldenburg_NVF_17082015_85x85_15er_pygcms.0_or.csv	238	14	cellulose,plant fibres	6204.71	3.11691	156.766	50.2952	145346	2.25286e-07
239	E:/Veroeffentlichungen/Paperinpreparation/PyvsFTIR/pygcms/WWTP_Oldenburg_NVF_17082015_85x85_15er_pygcms.0_or.csv	239	14	cellulose,plant fibres	6204.71	11.015	306.467	27.8226	86951.3	1.34775e-07
240	E:/Veroeffentlichungen/Paperinpreparation/PyvsFTIR/pygcms/WWTP_Oldenburg_NVF_17082015_85x85_15er_pygcms.0_or.csv	240	14	cellulose,plant fibres	6204.71	2.32171	163.973	70.6259	299776	4.64652e-07
241	E:/Veroeffentlichungen/Paperinpreparation/PyvsFTIR/pygcms/WWTP_Oldenburg_NVF_17082015_85x85_15er_pygcms.0_or.csv	241	14	cellulose,plant fibres	6204.71	2.07439	128.631	62.009	181280	2.80984e-07
242	E:/Veroeffentlichungen/Paperinpreparation/PyvsFTIR/pygcms/WWTP_Oldenburg_NVF_17082015_85x85_15er_pygcms.0_or.csv	242	14	cellulose,plant fibres	6204.71	1.21341	98.6553	81.304	239024	3.70486e-07
243	E:/Veroeffentlichungen/Paperinpreparation/PyvsFTIR/pygcms/WWTP_Oldenburg_NVF_17082015_85x85_15er_pygcms.0_or.csv	243	14	cellulose,plant fibres	6204.71	2.42656	157.926	65.082	245172	3.80016e-07
244	E:/Veroeffentlichungen/Paperinpreparation/PyvsFTIR/pygcms/WWTP_Oldenburg_NVF_17082015_85x85_15er_pygcms.0_or.csv	244	14	cellulose,plant fibres	6204.71	2.82715	301.06	106.489	1.25129e+06	1.9395e-06
245	E:/Veroeffentlichungen/Paperinpreparation/PyvsFTIR/pygcms/WWTP_Oldenburg_NVF_17082015_85x85_15er_pygcms.0_or.csv	245	14	cellulose,plant fibres	6204.71	4.09169	177.853	43.467	123162	1.90901e-07
246	E:/Veroeffentlichungen/Paperinpreparation/PyvsFTIR/pygcms/WWTP_Oldenburg_NVF_17082015_85x85_15er_pygcms.0_or.csv	246	14	cellulose,plant fibres	6204.71	2.67967	166.914	62.2891	237363	3.67913e-07
247	E:/Veroeffentlichungen/Paperinpreparation/PyvsFTIR/pygcms/WWTP_Oldenburg_NVF_17082015_85x85_15er_pygcms.0_or.csv	247	14	cellulose,plant fibres	6204.71	3.34663	168.366	50.309	156186	2.42088e-07
248	E:/Veroeffentlichungen/Paperinpreparation/PyvsFTIR/pygcms/WWTP_Oldenburg_NVF_17082015_85x85_15er_pygcms.0_or.csv	248	14	cellulose,plant fibres	6204.71	7.12622	211.879	29.7324	68650.6	1.06408e-07
249	E:/Veroeffentlichungen/Paperinpreparation/PyvsFTIR/pygcms/WWTP_Oldenburg_NVF_17082015_85x85_15er_pygcms.0_or.csv	249	14	cellulose,plant fibres	6083.05	1.95163	140.389	71.9342	266257	4.12698e-07
250	E:/Veroeffentlichungen/Paperinpreparation/PyvsFTIR/pygcms/WWTP_Oldenburg_NVF_17082015_85x85_15er_pygcms.0_or.csv	250	14	cellulose,plant fibres	6083.05	1.84962	153.63	83.0603	388473	6.02133e-07
251	E:/Veroeffentlichungen/Paperinpreparation/PyvsFTIR/pygcms/WWTP_Oldenburg_NVF_17082015_85x85_15er_pygcms.0_or.csv	251	14	cellulose,plant fibres	6083.05	1.43848	110.3	76.6779	237691	3.68421e-07
252	E:/Veroeffentlichungen/Paperinpreparation/PyvsFTIR/pygcms/WWTP_Oldenburg_NVF_17082015_85x85_15er_pygcms.0_or.csv	252	14	cellulose,plant fibres	6083.05	2.92403	156.766	53.613	165154	2.55988e-07
253	E:/Veroeffentlichungen/Paperinpreparation/PyvsFTIR/pygcms/WWTP_Oldenburg_NVF_17082015_85x85_15er_pygcms.0_or.csv	253	14	cellulose,plant fibres	5961.38	2.86905	150.024	52.2905	150350	2.33042e-07
254	E:/Veroeffentlichungen/Paperinpreparation/PyvsFTIR/pygcms/WWTP_Oldenburg_NVF_17082015_85x85_15er_pygcms.0_or.csv	254	14	cellulose,plant fibres	5961.38	5.90899	203.383	34.4193	88311.1	1.36882e-07
255	E:/Veroeffentlichungen/Paperinpreparation/PyvsFTIR/pygcms/WWTP_Oldenburg_NVF_17082015_85x85_15er_pygcms.0_or.csv	255	14	cellulose,plant fibres	5961.38	3.21209	172.294	53.6393	181691	2.81621e-07
256	E:/Veroeffentlichungen/Paperinpreparation/PyvsFTIR/pygcms/WWTP_Oldenburg_NVF_17082015_85x85_15er_pygcms.0_or.csv	256	14	cellulose,plant fibres	5961.38	6.14282	213.025	34.6786	93896.7	1.4554e-07
257	E:/Veroeffentlichungen/Paperinpreparation/PyvsFTIR/pygcms/WWTP_Oldenburg_NVF_17082015_85x85_15er_pygcms.0_or.csv	257	14	cellulose,plant fibres	5839.72	1.47782	110.85	75.0093	228593	3.54319e-07
258	E:/Veroeffentlichungen/Paperinpreparation/PyvsFTIR/pygcms/WWTP_Oldenburg_NVF_17082015_85x85_15er_pygcms.0_or.csv	258	14	cellulose,plant fibres	5839.72	3.35522	163.973	48.8709	143539	2.22485e-07
259	E:/Veroeffentlichungen/Paperinpreparation/PyvsFTIR/pygcms/WWTP_Oldenburg_NVF_17082015_85x85_15er_pygcms.0_or.csv	259	14	cellulose,plant fibres	5839.72	1.79118	159.077	88.8111	459874	7.12804e-07
260	E:/Veroeffentlichungen/Paperinpreparation/PyvsFTIR/pygcms/WWTP_Oldenburg_NVF_17082015_85x85_15er_pygcms.0_or.csv	260	14	cellulose,plant fibres	5839.72	2.02004	134.186	66.4273	217018	3.36378e-07
261	E:/Veroeffentlichungen/Paperinpreparation/PyvsFTIR/pygcms/WWTP_Oldenburg_NVF_17082015_85x85_15er_pygcms.0_or.csv	261	14	cellulose,plant fibres	5839.72	2.843	172.647	60.727	233356	3.61702e-07
262	E:/Veroeffentlichungen/Paperinpreparation/PyvsFTIR/pygcms/WWTP_Oldenburg_NVF_17082015_85x85_15er_pygcms.0_or.csv	262	14	cellulose,plant fibres	5839.72	1.68764	138.206	81.8927	339713	5.26555e-07
263	E:/Veroeffentlichungen/Paperinpreparation/PyvsFTIR/pygcms/WWTP_Oldenburg_NVF_17082015_85x85_15er_pygcms.0_or.csv	263	14	cellulose,plant fibres	5839.72	2.96729	179.555	60.5115	240975	3.73511e-07
264	E:/Veroeffentlichungen/Paperinpreparation/PyvsFTIR/pygcms/WWTP_Oldenburg_NVF_17082015_85x85_15er_pygcms.0_or.csv	264	14	cellulose,plant fibres	5839.72	2.0072	159.077	79.253	366215	5.67633e-07
265	E:/Veroeffentlichungen/Paperinpreparation/PyvsFTIR/pygcms/WWTP_Oldenburg_NVF_17082015_85x85_15er_pygcms.0_or.csv	265	14	cellulose,plant fibres	5718.06	11.6123	273.09	23.5173	55357.8	8.58045e-08
266	E:/Veroeffentlichungen/Paperinpreparation/PyvsFTIR/pygcms/WWTP_Oldenburg_NVF_17082015_85x85_15er_pygcms.0_or.csv	266	14	cellulose,plant fibres	5718.06	6.7279	203.383	30.2298	68121.2	1.05588e-07
267	E:/Veroeffentlichungen/Paperinpreparation/PyvsFTIR/pygcms/WWTP_Oldenburg_NVF_17082015_85x85_15er_pygcms.0_or.csv	267	14	cellulose,plant fibres	5718.06	2.57426	123.319	47.9047	103725	1.60774e-07
268	E:/Veroeffentlichungen/Paperinpreparation/PyvsFTIR/pygcms/WWTP_Oldenburg_NVF_17082015_85x85_15er_pygcms.0_or.csv	268	14	cellulose,plant fibres	5718.06	1.90629	119.308	62.5864	171287	2.65495e-07
269	E:/Veroeffentlichungen/Paperinpreparation/PyvsFTIR/pygcms/WWTP_Oldenburg_NVF_17082015_85x85_15er_pygcms.0_or.csv	269	14	cellulose,plant fibres	5718.06	1.64238	138.206	84.1493	358694	5.55975e-07
270	E:/Veroeffentlichungen/Paperinpreparation/PyvsFTIR/pygcms/WWTP_Oldenburg_NVF_17082015_85x85_15er_pygcms.0_or.csv	270	14	cellulose,plant fibres	5596.4	3.03906	184.896	60.84	250844	3.88808e-07
271	E:/Veroeffentlichungen/Paperinpreparation/PyvsFTIR/pygcms/WWTP_Oldenburg_NVF_17082015_85x85_15er_pygcms.0_or.csv	271	14	cellulose,plant fibres	5596.4	1.87643	141.253	75.2775	293376	4.54732e-07
272	E:/Veroeffentlichungen/Paperinpreparation/PyvsFTIR/pygcms/WWTP_Oldenburg_NVF_17082015_85x85_15er_pygcms.0_or.csv	272	14	cellulose,plant fibres	5596.4	2.69059	150.024	55.7589	170957	2.64983e-07
273	E:/Veroeffentlichungen/Paperinpreparation/PyvsFTIR/pygcms/WWTP_Oldenburg_NVF_17082015_85x85_15er_pygcms.0_or.csv	273	14	cellulose,plant fibres	5596.4	2.32161	125.761	54.1698	135257	2.09648e-07
274	E:/Veroeffentlichungen/Paperinpreparation/PyvsFTIR/pygcms/WWTP_Oldenburg_NVF_17082015_85x85_15er_pygcms.0_or.csv	274	14	cellulose,plant fibres	5596.4	3.6266	147.983	40.8049	90309.3	1.39979e-07
275	E:/Veroeffentlichungen/Paperinpreparation/PyvsFTIR/pygcms/WWTP_Oldenburg_NVF_17082015_85x85_15er_pygcms.0_or.csv	275	14	cellulose,plant fibres	5596.4	1.9413	119.308	61.4577	165165	2.56006e-07
276	E:/Veroeffentlichungen/Paperinpreparation/PyvsFTIR/pygcms/WWTP_Oldenburg_NVF_17082015_85x85_15er_pygcms.0_or.csv	276	14	cellulose,plant fibres	5596.4	2.56611	125.761	49.0086	110710	1.71601e-07
277	E:/Veroeffentlichungen/Paperinpreparation/PyvsFTIR/pygcms/WWTP_Oldenburg_NVF_17082015_85x85_15er_pygcms.0_or.csv	277	14	cellulose,plant fibres	5474.74	3.24	143.814	44.3869	103850	1.60968e-07
278	E:/Veroeffentlichungen/Paperinpreparation/PyvsFTIR/pygcms/WWTP_Oldenburg_NVF_17082015_85x85_15er_pygcms.0_or.csv	278	14	cellulose,plant fibres	5474.74	1.71598	117.251	68.3284	200638	3.10989e-07
279	E:/Veroeffentlichungen/Paperinpreparation/PyvsFTIR/pygcms/WWTP_Oldenburg_NVF_17082015_85x85_15er_pygcms.0_or.csv	279	14	cellulose,plant fibres	5353.08	6.1606	230.313	37.3849	117980	1.82868e-07
280	E:/Veroeffentlichungen/Paperinpreparation/PyvsFTIR/pygcms/WWTP_Oldenburg_NVF_17082015_85x85_15er_pygcms.0_or.csv	280	14	cellulose,plant fibres	5353.08	3.67333	154.813	42.1453	100787	1.56219e-07
281	E:/Veroeffentlichungen/Paperinpreparation/PyvsFTIR/pygcms/WWTP_Oldenburg_NVF_17082015_85x85_15er_pygcms.0_or.csv	281	14	cellulose,plant fibres	5353.08	1.55036	113.561	73.2478	223313	3.46135e-07
282	E:/Veroeffentlichungen/Paperinpreparation/PyvsFTIR/pygcms/WWTP_Oldenburg_NVF_17082015_85x85_15er_pygcms.0_or.csv	282	14	cellulose,plant fibres	5353.08	5.34969	214.164	40.0329	125799	1.94989e-07
283	E:/Veroeffentlichungen/Paperinpreparation/PyvsFTIR/pygcms/WWTP_Oldenburg_NVF_17082015_85x85_15er_pygcms.0_or.csv	283	14	cellulose,plant fibres	5353.08	2.46555	147.983	60.0203	195391	3.02856e-07
284	E:/Veroeffentlichungen/Paperinpreparation/PyvsFTIR/pygcms/WWTP_Oldenburg_NVF_17082015_85x85_15er_pygcms.0_or.csv	284	14	cellulose,plant fibres	5353.08	1.55327	101.692	65.4694	159756	2.47622e-07
285	E:/Veroeffentlichungen/Paperinpreparation/PyvsFTIR/pygcms/WWTP_Oldenburg_NVF_17082015_85x85_15er_pygcms.0_or.csv	285	14	cellulose,plant fibres	5231.42	1.36036	88.9267	65.3698	139278	2.15881e-07
286	E:/Veroeffentlichungen/Paperinpreparation/PyvsFTIR/pygcms/WWTP_Oldenburg_NVF_17082015_85x85_15er_pygcms.0_or.csv	286	14	cellulose,plant fibres	5231.42	2.54937	138.206	54.2116	148870	2.30748e-07
287	E:/Veroeffentlichungen/Paperinpreparation/PyvsFTIR/pygcms/WWTP_Oldenburg_NVF_17082015_85x85_15er_pygcms.0_or.csv	287	14	cellulose,plant fibres	5109.76	20.181	355.707	17.6258	40503	6.27797e-08
288	E:/Veroeffentlichungen/Paperinpreparation/PyvsFTIR/pygcms/WWTP_Oldenburg_NVF_17082015_85x85_15er_pygcms.0_or.csv	288	14	cellulose,plant fibres	5109.76	2.16906	133.276	61.4441	184420	2.85852e-07
289	E:/Veroeffentlichungen/Paperinpreparation/PyvsFTIR/pygcms/WWTP_Oldenburg_NVF_17082015_85x85_15er_pygcms.0_or.csv	289	14	cellulose,plant fibres	5109.76	1.13709	84.002	73.8746	168026	2.6044e-07
290	E:/Veroeffentlichungen/Paperinpreparation/PyvsFTIR/pygcms/WWTP_Oldenburg_NVF_17082015_85x85_15er_pygcms.0_or.csv	290	14	cellulose,plant fibres	5109.76	5.90552	198.846	33.6712	82628.9	1.28075e-07
291	E:/Veroeffentlichungen/Paperinpreparation/PyvsFTIR/pygcms/WWTP_Oldenburg_NVF_17082015_85x85_15er_pygcms.0_or.csv	291	14	cellulose,plant fibres	5109.76	9.26567	210.728	22.7429	39949.3	6.19213e-08
292	E:/Veroeffentlichungen/Paperinpreparation/PyvsFTIR/pygcms/WWTP_Oldenburg_NVF_17082015_85x85_15er_pygcms.0_or.csv	292	14	cellulose,plant fibres	5109.76	1.36881	110.85	80.9828	266452	4.13e-07
293	E:/Veroeffentlichungen/Paperinpreparation/PyvsFTIR/pygcms/WWTP_Oldenburg_NVF_17082015_85x85_15er_pygcms.0_or.csv	293	14	cellulose,plant fibres	4988.1	3.00566	143.39	47.7067	119612	1.85398e-07
294	E:/Veroeffentlichungen/Paperinpreparation/PyvsFTIR/pygcms/WWTP_Oldenburg_NVF_17082015_85x85_15er_pygcms.0_or.csv	294	14	cellulose,plant fibres	4988.1	2.48645	112.484	45.239	84375.2	1.30782e-07
295	E:/Veroeffentlichungen/Paperinpreparation/PyvsFTIR/pygcms/WWTP_Oldenburg_NVF_17082015_85x85_15er_pygcms.0_or.csv	295	14	cellulose,plant fibres	4988.1	3.86504	168.004	43.4676	116345	1.80335e-07
296	E:/Veroeffentlichungen/Paperinpreparation/PyvsFTIR/pygcms/WWTP_Oldenburg_NVF_17082015_85x85_15er_pygcms.0_or.csv	296	14	cellulose,plant fibres	4988.1	7.69812	235.794	30.6301	81082.7	1.25678e-07
297	E:/Veroeffentlichungen/Paperinpreparation/PyvsFTIR/pygcms/WWTP_Oldenburg_NVF_17082015_85x85_15er_pygcms.0_or.csv	297	14	cellulose,plant fibres	4988.1	1.34508	157.926	117.409	797912	1.23676e-06
298	E:/Veroeffentlichungen/Paperinpreparation/PyvsFTIR/pygcms/WWTP_Oldenburg_NVF_17082015_85x85_15er_pygcms.0_or.csv	298	14	cellulose,plant fibres	4988.1	2.53809	112.484	44.3186	80976.8	1.25514e-07
299	E:/Veroeffentlichungen/Paperinpreparation/PyvsFTIR/pygcms/WWTP_Oldenburg_NVF_17082015_85x85_15er_pygcms.0_or.csv	299	14	cellulose,plant fibres	4866.44	1.35228	86.1471	63.7052	128141	1.98618e-07
300	E:/Veroeffentlichungen/Paperinpreparation/PyvsFTIR/pygcms/WWTP_Oldenburg_NVF_17082015_85x85_15er_pygcms.0_or.csv	300	14	cellulose,plant fibres	4866.44	2.26857	132.819	58.5472	166866	2.58643e-07
301	E:/Veroeffentlichungen/Paperinpreparation/PyvsFTIR/pygcms/WWTP_Oldenburg_NVF_17082015_85x85_15er_pygcms.0_or.csv	301	14	cellulose,plant fibres	4866.44	1.71815	109.191	63.5516	161636	2.50536e-07
302	E:/Veroeffentlichungen/Paperinpreparation/PyvsFTIR/pygcms/WWTP_Oldenburg_NVF_17082015_85x85_15er_pygcms.0_or.csv	302	14	cellulose,plant fibres	4866.44	1.56324	94.2404	60.2851	125532	1.94574e-07
303	E:/Veroeffentlichungen/Paperinpreparation/PyvsFTIR/pygcms/WWTP_Oldenburg_NVF_17082015_85x85_15er_pygcms.0_or.csv	303	14	cellulose,plant fibres	4866.44	19.1244	311.976	16.3129	30428.6	4.71643e-08
304	E:/Veroeffentlichungen/Paperinpreparation/PyvsFTIR/pygcms/WWTP_Oldenburg_NVF_17082015_85x85_15er_pygcms.0_or.csv	304	14	cellulose,plant fibres	4866.44	7.32174	237.593	32.4504	91700.4	1.42136e-07
305	E:/Veroeffentlichungen/Paperinpreparation/PyvsFTIR/pygcms/WWTP_Oldenburg_NVF_17082015_85x85_15er_pygcms.0_or.csv	305	14	cellulose,plant fibres	4866.44	2.75981	119.308	43.2304	81723	1.26671e-07
306	E:/Veroeffentlichungen/Paperinpreparation/PyvsFTIR/pygcms/WWTP_Oldenburg_NVF_17082015_85x85_15er_pygcms.0_or.csv	306	14	cellulose,plant fibres	4744.78	9.0199	210.728	23.3625	42155.9	6.53417e-08
307	E:/Veroeffentlichungen/Paperinpreparation/PyvsFTIR/pygcms/WWTP_Oldenburg_NVF_17082015_85x85_15er_pygcms.0_or.csv	307	14	cellulose,plant fibres	4744.78	2.16667	124.79	57.5953	151723	2.35171e-07
308	E:/Veroeffentlichungen/Paperinpreparation/PyvsFTIR/pygcms/WWTP_Oldenburg_NVF_17082015_85x85_15er_pygcms.0_or.csv	308	14	cellulose,plant fibres	4744.78	1.84552	98.6553	53.4566	103329	1.60159e-07
309	E:/Veroeffentlichungen/Paperinpreparation/PyvsFTIR/pygcms/WWTP_Oldenburg_NVF_17082015_85x85_15er_pygcms.0_or.csv	309	14	cellulose,plant fibres	4744.78	6.73455	214.164	31.8007	79381.2	1.23041e-07
310	E:/Veroeffentlichungen/Paperinpreparation/PyvsFTIR/pygcms/WWTP_Oldenburg_NVF_17082015_85x85_15er_pygcms.0_or.csv	310	14	cellulose,plant fibres	4744.78	4.69584	202.784	43.1838	138603	2.14835e-07
311	E:/Veroeffentlichungen/Paperinpreparation/PyvsFTIR/pygcms/WWTP_Oldenburg_NVF_17082015_85x85_15er_pygcms.0_or.csv	311	14	cellulose,plant fibres	4744.78	4.18827	189.767	45.3092	142788	2.21321e-07
312	E:/Veroeffentlichungen/Paperinpreparation/PyvsFTIR/pygcms/WWTP_Oldenburg_NVF_17082015_85x85_15er_pygcms.0_or.csv	312	14	cellulose,plant fibres	4744.78	3.03379	123.319	40.6485	74682.1	1.15757e-07
313	E:/Veroeffentlichungen/Paperinpreparation/PyvsFTIR/pygcms/WWTP_Oldenburg_NVF_17082015_85x85_15er_pygcms.0_or.csv	313	14	cellulose,plant fibres	4744.78	4.9905	163.973	32.857	64881.9	1.00567e-07
314	E:/Veroeffentlichungen/Paperinpreparation/PyvsFTIR/pygcms/WWTP_Oldenburg_NVF_17082015_85x85_15er_pygcms.0_or.csv	314	14	cellulose,plant fibres	4744.78	2.24511	124.79	55.5831	141307	2.19025e-07
315	E:/Veroeffentlichungen/Paperinpreparation/PyvsFTIR/pygcms/WWTP_Oldenburg_NVF_17082015_85x85_15er_pygcms.0_or.csv	315	14	cellulose,plant fibres	4744.78	2.37545	125.761	52.9422	129196	2.00253e-07
316	E:/Veroeffentlichungen/Paperinpreparation/PyvsFTIR/pygcms/WWTP_Oldenburg_NVF_17082015_85x85_15er_pygcms.0_or.csv	316	14	cellulose,plant fibres	4744.78	2.8203	125.761	44.5914	91653	1.42062e-07
317	E:/Veroeffentlichungen/Paperinpreparation/PyvsFTIR/pygcms/WWTP_Oldenburg_NVF_17082015_85x85_15er_pygcms.0_or.csv	317	14	cellulose,plant fibres	4744.78	3.09458	189.767	61.3225	261552	4.05405e-07
318	E:/Veroeffentlichungen/Paperinpreparation/PyvsFTIR/pygcms/WWTP_Oldenburg_NVF_17082015_85x85_15er_pygcms.0_or.csv	318	14	cellulose,plant fibres	4744.78	2.55731	118.797	46.4537	93959.9	1.45638e-07
319	E:/Veroeffentlichungen/Paperinpreparation/PyvsFTIR/pygcms/WWTP_Oldenburg_NVF_17082015_85x85_15er_pygcms.0_or.csv	319	14	cellulose,plant fibres	4744.78	1.66731	121.83	73.07	238413	3.69541e-07
320	E:/Veroeffentlichungen/Paperinpreparation/PyvsFTIR/pygcms/WWTP_Oldenburg_NVF_17082015_85x85_15er_pygcms.0_or.csv	320	14	cellulose,plant fibres	4744.78	1.72388	113.561	65.8749	180620	2.79961e-07
321	E:/Veroeffentlichungen/Paperinpreparation/PyvsFTIR/pygcms/WWTP_Oldenburg_NVF_17082015_85x85_15er_pygcms.0_or.csv	321	14	cellulose,plant fibres	4744.78	2.96542	162.856	54.9183	180026	2.7904e-07
322	E:/Veroeffentlichungen/Paperinpreparation/PyvsFTIR/pygcms/WWTP_Oldenburg_NVF_17082015_85x85_15er_pygcms.0_or.csv	322	14	cellulose,plant fibres	4744.78	1.5231	88.9267	58.3853	111106	1.72214e-07
323	E:/Veroeffentlichungen/Paperinpreparation/PyvsFTIR/pygcms/WWTP_Oldenburg_NVF_17082015_85x85_15er_pygcms.0_or.csv	323	14	cellulose,plant fibres	4744.78	2.04241	139.52	68.3112	238625	3.69869e-07
324	E:/Veroeffentlichungen/Paperinpreparation/PyvsFTIR/pygcms/WWTP_Oldenburg_NVF_17082015_85x85_15er_pygcms.0_or.csv	324	14	cellulose,plant fibres	4623.11	1.1561	84.002	72.6599	162546	2.51946e-07
325	E:/Veroeffentlichungen/Paperinpreparation/PyvsFTIR/pygcms/WWTP_Oldenburg_NVF_17082015_85x85_15er_pygcms.0_or.csv	325	14	cellulose,plant fibres	4623.11	3.44594	134.638	39.0716	75333.2	1.16767e-07
326	E:/Veroeffentlichungen/Paperinpreparation/PyvsFTIR/pygcms/WWTP_Oldenburg_NVF_17082015_85x85_15er_pygcms.0_or.csv	326	14	cellulose,plant fibres	4623.11	2.18988	104.057	47.5171	86112.5	1.33474e-07
327	E:/Veroeffentlichungen/Paperinpreparation/PyvsFTIR/pygcms/WWTP_Oldenburg_NVF_17082015_85x85_15er_pygcms.0_or.csv	327	14	cellulose,plant fibres	4623.11	1.93661	101.692	52.51	102770	1.59293e-07
328	E:/Veroeffentlichungen/Paperinpreparation/PyvsFTIR/pygcms/WWTP_Oldenburg_NVF_17082015_85x85_15er_pygcms.0_or.csv	328	14	cellulose,plant fibres	4623.11	6.70282	205.17	30.6095	70456.8	1.09208e-07
329	E:/Veroeffentlichungen/Paperinpreparation/PyvsFTIR/pygcms/WWTP_Oldenburg_NVF_17082015_85x85_15er_pygcms.0_or.csv	329	14	cellulose,plant fibres	4623.11	2.54892	117.251	46.0001	90934.6	1.40949e-07
330	E:/Veroeffentlichungen/Paperinpreparation/PyvsFTIR/pygcms/WWTP_Oldenburg_NVF_17082015_85x85_15er_pygcms.0_or.csv	330	14	cellulose,plant fibres	4623.11	2.58132	123.319	47.7737	103158	1.59895e-07
331	E:/Veroeffentlichungen/Paperinpreparation/PyvsFTIR/pygcms/WWTP_Oldenburg_NVF_17082015_85x85_15er_pygcms.0_or.csv	331	14	cellulose,plant fibres	4623.11	4.34093	147.983	34.0901	63032.7	9.77007e-08
332	E:/Veroeffentlichungen/Paperinpreparation/PyvsFTIR/pygcms/WWTP_Oldenburg_NVF_17082015_85x85_15er_pygcms.0_or.csv	332	14	cellulose,plant fibres	4501.45	3.65508	187.51	51.3012	180874	2.80355e-07
333	E:/Veroeffentlichungen/Paperinpreparation/PyvsFTIR/pygcms/WWTP_Oldenburg_NVF_17082015_85x85_15er_pygcms.0_or.csv	333	14	cellulose,plant fibres	4501.45	2.64583	125.761	47.5319	104139	1.61416e-07
334	E:/Veroeffentlichungen/Paperinpreparation/PyvsFTIR/pygcms/WWTP_Oldenburg_NVF_17082015_85x85_15er_pygcms.0_or.csv	334	14	cellulose,plant fibres	4501.45	1.8317	115.157	62.8688	166823	2.58575e-07
335	E:/Veroeffentlichungen/Paperinpreparation/PyvsFTIR/pygcms/WWTP_Oldenburg_NVF_17082015_85x85_15er_pygcms.0_or.csv	335	14	cellulose,plant fibres	4501.45	1.46906	86.1471	58.641	108578	1.68295e-07
336	E:/Veroeffentlichungen/Paperinpreparation/PyvsFTIR/pygcms/WWTP_Oldenburg_NVF_17082015_85x85_15er_pygcms.0_or.csv	336	14	cellulose,plant fibres	4501.45	6.193	203.383	32.8408	80397	1.24615e-07
337	E:/Veroeffentlichungen/Paperinpreparation/PyvsFTIR/pygcms/WWTP_Oldenburg_NVF_17082015_85x85_15er_pygcms.0_or.csv	337	14	cellulose,plant fibres	4501.45	5.27959	201.279	38.1239	107223	1.66196e-07
338	E:/Veroeffentlichungen/Paperinpreparation/PyvsFTIR/pygcms/WWTP_Oldenburg_NVF_17082015_85x85_15er_pygcms.0_or.csv	338	14	cellulose,plant fibres	4501.45	2.14407	112.484	52.463	113474	1.75884e-07
339	E:/Veroeffentlichungen/Paperinpreparation/PyvsFTIR/pygcms/WWTP_Oldenburg_NVF_17082015_85x85_15er_pygcms.0_or.csv	339	14	cellulose,plant fibres	4501.45	2.16728	104.057	48.0125	87917.7	1.36272e-07
340	E:/Veroeffentlichungen/Paperinpreparation/PyvsFTIR/pygcms/WWTP_Oldenburg_NVF_17082015_85x85_15er_pygcms.0_or.csv	340	14	cellulose,plant fibres	4501.45	1.63969	101.692	62.0187	143360	2.22207e-07
341	E:/Veroeffentlichungen/Paperinpreparation/PyvsFTIR/pygcms/WWTP_Oldenburg_NVF_17082015_85x85_15er_pygcms.0_or.csv	341	14	cellulose,plant fibres	4501.45	3.29075	129.103	39.2321	72830.8	1.12888e-07
342	E:/Veroeffentlichungen/Paperinpreparation/PyvsFTIR/pygcms/WWTP_Oldenburg_NVF_17082015_85x85_15er_pygcms.0_or.csv	342	14	cellulose,plant fibres	4501.45	4.18967	168.004	40.0996	99013.9	1.53471e-07
343	E:/Veroeffentlichungen/Paperinpreparation/PyvsFTIR/pygcms/WWTP_Oldenburg_NVF_17082015_85x85_15er_pygcms.0_or.csv	343	14	cellulose,plant fibres	4379.79	1.65225	90.9557	55.0495	101026	1.5659e-07
344	E:/Veroeffentlichungen/Paperinpreparation/PyvsFTIR/pygcms/WWTP_Oldenburg_NVF_17082015_85x85_15er_pygcms.0_or.csv	344	14	cellulose,plant fibres	4379.79	1.66267	86.1471	51.8126	84763.2	1.31383e-07
345	E:/Veroeffentlichungen/Paperinpreparation/PyvsFTIR/pygcms/WWTP_Oldenburg_NVF_17082015_85x85_15er_pygcms.0_or.csv	345	14	cellulose,plant fibres	4379.79	10.7652	209.86	19.4942	29230.7	4.53076e-08
346	E:/Veroeffentlichungen/Paperinpreparation/PyvsFTIR/pygcms/WWTP_Oldenburg_NVF_17082015_85x85_15er_pygcms.0_or.csv	346	14	cellulose,plant fibres	4379.79	2.95307	125.761	42.5867	83597.3	1.29576e-07
347	E:/Veroeffentlichungen/Paperinpreparation/PyvsFTIR/pygcms/WWTP_Oldenburg_NVF_17082015_85x85_15er_pygcms.0_or.csv	347	14	cellulose,plant fibres	4379.79	5.93161	165.45	27.8929	47179.4	7.3128e-08
348	E:/Veroeffentlichungen/Paperinpreparation/PyvsFTIR/pygcms/WWTP_Oldenburg_NVF_17082015_85x85_15er_pygcms.0_or.csv	348	14	cellulose,plant fibres	4379.79	1.11321	73.9915	66.4669	119809	1.85704e-07
349	E:/Veroeffentlichungen/Paperinpreparation/PyvsFTIR/pygcms/WWTP_Oldenburg_NVF_17082015_85x85_15er_pygcms.0_or.csv	349	14	cellulose,plant fibres	4379.79	11.0985	243.661	21.9544	43045.3	6.67202e-08
350	E:/Veroeffentlichungen/Paperinpreparation/PyvsFTIR/pygcms/WWTP_Oldenburg_NVF_17082015_85x85_15er_pygcms.0_or.csv	350	14	cellulose,plant fibres	4379.79	1.90164	125.761	66.133	201595	3.12472e-07
351	E:/Veroeffentlichungen/Paperinpreparation/PyvsFTIR/pygcms/WWTP_Oldenburg_NVF_17082015_85x85_15er_pygcms.0_or.csv	351	14	cellulose,plant fibres	4379.79	2.57195	109.191	42.4547	72133.3	1.11807e-07
352	E:/Veroeffentlichungen/Paperinpreparation/PyvsFTIR/pygcms/WWTP_Oldenburg_NVF_17082015_85x85_15er_pygcms.0_or.csv	352	14	cellulose,plant fibres	4379.79	1.79345	108.633	60.5721	146084	2.2643e-07
353	E:/Veroeffentlichungen/Paperinpreparation/PyvsFTIR/pygcms/WWTP_Oldenburg_NVF_17082015_85x85_15er_pygcms.0_or.csv	353	14	cellulose,plant fibres	4379.79	3.33902	143.814	43.0706	97781.8	1.51562e-07
354	E:/Veroeffentlichungen/Paperinpreparation/PyvsFTIR/pygcms/WWTP_Oldenburg_NVF_17082015_85x85_15er_pygcms.0_or.csv	354	14	cellulose,plant fibres	4379.79	2.96383	128.631	43.4002	88802.4	1.37644e-07
355	E:/Veroeffentlichungen/Paperinpreparation/PyvsFTIR/pygcms/WWTP_Oldenburg_NVF_17082015_85x85_15er_pygcms.0_or.csv	355	14	cellulose,plant fibres	4258.13	2.89326	128.631	44.4588	93187.4	1.44441e-07
356	E:/Veroeffentlichungen/Paperinpreparation/PyvsFTIR/pygcms/WWTP_Oldenburg_NVF_17082015_85x85_15er_pygcms.0_or.csv	356	14	cellulose,plant fibres	4258.13	2.48512	134.638	54.1777	144846	2.24511e-07
357	E:/Veroeffentlichungen/Paperinpreparation/PyvsFTIR/pygcms/WWTP_Oldenburg_NVF_17082015_85x85_15er_pygcms.0_or.csv	357	14	cellulose,plant fibres	4258.13	2.84136	110.85	39.013	61837.5	9.58481e-08
358	E:/Veroeffentlichungen/Paperinpreparation/PyvsFTIR/pygcms/WWTP_Oldenburg_NVF_17082015_85x85_15er_pygcms.0_or.csv	358	14	cellulose,plant fibres	4258.13	1.7305	93.5927	54.0841	100341	1.55529e-07
359	E:/Veroeffentlichungen/Paperinpreparation/PyvsFTIR/pygcms/WWTP_Oldenburg_NVF_17082015_85x85_15er_pygcms.0_or.csv	359	14	cellulose,plant fibres	4258.13	2.65199	134.186	50.598	125913	1.95165e-07
360	E:/Veroeffentlichungen/Paperinpreparation/PyvsFTIR/pygcms/WWTP_Oldenburg_NVF_17082015_85x85_15er_pygcms.0_or.csv	360	14	cellulose,plant fibres	4258.13	1.46113	125.761	86.0713	341477	5.29289e-07
361	E:/Veroeffentlichungen/Paperinpreparation/PyvsFTIR/pygcms/WWTP_Oldenburg_NVF_17082015_85x85_15er_pygcms.0_or.csv	361	14	cellulose,plant fibres	4258.13	1.75627	98.6553	56.1732	114097	1.76851e-07
362	E:/Veroeffentlichungen/Paperinpreparation/PyvsFTIR/pygcms/WWTP_Oldenburg_NVF_17082015_85x85_15er_pygcms.0_or.csv	362	14	cellulose,plant fibres	4258.13	2.10206	112.484	53.5114	118054	1.82984e-07
363	E:/Veroeffentlichungen/Paperinpreparation/PyvsFTIR/pygcms/WWTP_Oldenburg_NVF_17082015_85x85_15er_pygcms.0_or.csv	363	14	cellulose,plant fibres	4258.13	1.95268	98.6553	50.5231	92299.1	1.43064e-07
364	E:/Veroeffentlichungen/Paperinpreparation/PyvsFTIR/pygcms/WWTP_Oldenburg_NVF_17082015_85x85_15er_pygcms.0_or.csv	364	14	cellulose,plant fibres	4258.13	3.58451	165.45	46.1569	129192	2.00248e-07
365	E:/Veroeffentlichungen/Paperinpreparation/PyvsFTIR/pygcms/WWTP_Oldenburg_NVF_17082015_85x85_15er_pygcms.0_or.csv	365	14	cellulose,plant fibres	4258.13	1.70851	94.2404	55.1592	105092	1.62893e-07
366	E:/Veroeffentlichungen/Paperinpreparation/PyvsFTIR/pygcms/WWTP_Oldenburg_NVF_17082015_85x85_15er_pygcms.0_or.csv	366	14	cellulose,plant fibres	4136.47	1.28884	88.24	68.4648	151599	2.34979e-07
367	E:/Veroeffentlichungen/Paperinpreparation/PyvsFTIR/pygcms/WWTP_Oldenburg_NVF_17082015_85x85_15er_pygcms.0_or.csv	367	14	cellulose,plant fibres	4136.47	2.09483	101.692	48.5442	87832.6	1.3614e-07
368	E:/Veroeffentlichungen/Paperinpreparation/PyvsFTIR/pygcms/WWTP_Oldenburg_NVF_17082015_85x85_15er_pygcms.0_or.csv	368	14	cellulose,plant fibres	4014.81	4.43311	171.587	38.7057	94216.9	1.46036e-07
369	E:/Veroeffentlichungen/Paperinpreparation/PyvsFTIR/pygcms/WWTP_Oldenburg_NVF_17082015_85x85_15er_pygcms.0_or.csv	369	14	cellulose,plant fibres	4014.81	2.49758	139.52	55.8621	159575	2.47342e-07
370	E:/Veroeffentlichungen/Paperinpreparation/PyvsFTIR/pygcms/WWTP_Oldenburg_NVF_17082015_85x85_15er_pygcms.0_or.csv	370	14	cellulose,plant fibres	4014.81	2.73019	129.103	47.2871	105808	1.64002e-07
371	E:/Veroeffentlichungen/Paperinpreparation/PyvsFTIR/pygcms/WWTP_Oldenburg_NVF_17082015_85x85_15er_pygcms.0_or.csv	371	14	cellulose,plant fibres	4014.81	2.06436	112.484	54.4888	122406	1.8973e-07
372	E:/Veroeffentlichungen/Paperinpreparation/PyvsFTIR/pygcms/WWTP_Oldenburg_NVF_17082015_85x85_15er_pygcms.0_or.csv	372	14	cellulose,plant fibres	4014.81	3.3579	136.434	40.6306	82551.5	1.27955e-07
373	E:/Veroeffentlichungen/Paperinpreparation/PyvsFTIR/pygcms/WWTP_Oldenburg_NVF_17082015_85x85_15er_pygcms.0_or.csv	373	14	cellulose,plant fibres	4014.81	1.87212	90.9557	48.5842	78689.6	1.21969e-07
374	E:/Veroeffentlichungen/Paperinpreparation/PyvsFTIR/pygcms/WWTP_Oldenburg_NVF_17082015_85x85_15er_pygcms.0_or.csv	374	14	cellulose,plant fibres	4014.81	3.64423	157.926	43.3358	108703	1.6849e-07
375	E:/Veroeffentlichungen/Paperinpreparation/PyvsFTIR/pygcms/WWTP_Oldenburg_NVF_17082015_85x85_15er_pygcms.0_or.csv	375	14	cellulose,plant fibres	4014.81	3.43813	115.157	33.494	47349.9	7.33924e-08
376	E:/Veroeffentlichungen/Paperinpreparation/PyvsFTIR/pygcms/WWTP_Oldenburg_NVF_17082015_85x85_15er_pygcms.0_or.csv	376	14	cellulose,plant fibres	4014.81	14.5384	236.824	16.2895	23032.4	3.57002e-08
377	E:/Veroeffentlichungen/Paperinpreparation/PyvsFTIR/pygcms/WWTP_Oldenburg_NVF_17082015_85x85_15er_pygcms.0_or.csv	377	14	cellulose,plant fibres	4014.81	2.09239	104.057	49.731	94323.9	1.46202e-07
378	E:/Veroeffentlichungen/Paperinpreparation/PyvsFTIR/pygcms/WWTP_Oldenburg_NVF_17082015_85x85_15er_pygcms.0_or.csv	378	14	cellulose,plant fibres	4014.81	2.07665	123.319	59.3836	159389	2.47054e-07
379	E:/Veroeffentlichungen/Paperinpreparation/PyvsFTIR/pygcms/WWTP_Oldenburg_NVF_17082015_85x85_15er_pygcms.0_or.csv	379	14	cellulose,plant fibres	3893.15	1.31217	119.308	90.9242	361513	5.60345e-07
380	E:/Veroeffentlichungen/Paperinpreparation/PyvsFTIR/pygcms/WWTP_Oldenburg_NVF_17082015_85x85_15er_pygcms.0_or.csv	380	14	cellulose,plant fibres	3893.15	2.68527	113.561	42.2903	74439.9	1.15382e-07
381	E:/Veroeffentlichungen/Paperinpreparation/PyvsFTIR/pygcms/WWTP_Oldenburg_NVF_17082015_85x85_15er_pygcms.0_or.csv	381	14	cellulose,plant fibres	3893.15	3.77286	163.973	43.4611	113519	1.75955e-07
382	E:/Veroeffentlichungen/Paperinpreparation/PyvsFTIR/pygcms/WWTP_Oldenburg_NVF_17082015_85x85_15er_pygcms.0_or.csv	382	14	cellulose,plant fibres	3893.15	7.19484	172.647	23.9959	36436	5.64757e-08
383	E:/Veroeffentlichungen/Paperinpreparation/PyvsFTIR/pygcms/WWTP_Oldenburg_NVF_17082015_85x85_15er_pygcms.0_or.csv	383	14	cellulose,plant fibres	3893.15	2.41228	138.206	57.2926	166272	2.57722e-07
384	E:/Veroeffentlichungen/Paperinpreparation/PyvsFTIR/pygcms/WWTP_Oldenburg_NVF_17082015_85x85_15er_pygcms.0_or.csv	384	14	cellulose,plant fibres	3893.15	1.37421	80.2996	58.4334	100492	1.55763e-07
385	E:/Veroeffentlichungen/Paperinpreparation/PyvsFTIR/pygcms/WWTP_Oldenburg_NVF_17082015_85x85_15er_pygcms.0_or.csv	385	14	cellulose,plant fibres	3893.15	1.30798	80.2996	61.392	110926	1.71935e-07
386	E:/Veroeffentlichungen/Paperinpreparation/PyvsFTIR/pygcms/WWTP_Oldenburg_NVF_17082015_85x85_15er_pygcms.0_or.csv	386	14	cellulose,plant fibres	3893.15	1.32542	79.5385	60.0101	104984	1.62725e-07
387	E:/Veroeffentlichungen/Paperinpreparation/PyvsFTIR/pygcms/WWTP_Oldenburg_NVF_17082015_85x85_15er_pygcms.0_or.csv	387	14	cellulose,plant fibres	3893.15	1.77015	94.2404	53.2387	97901.3	1.51747e-07
388	E:/Veroeffentlichungen/Paperinpreparation/PyvsFTIR/pygcms/WWTP_Oldenburg_NVF_17082015_85x85_15er_pygcms.0_or.csv	388	14	cellulose,plant fibres	3771.49	1.60847	94.2404	58.5902	118572	1.83787e-07
389	E:/Veroeffentlichungen/Paperinpreparation/PyvsFTIR/pygcms/WWTP_Oldenburg_NVF_17082015_85x85_15er_pygcms.0_or.csv	389	14	cellulose,plant fibres	3771.49	2.04333	90.9557	44.5134	66055.3	1.02386e-07
390	E:/Veroeffentlichungen/Paperinpreparation/PyvsFTIR/pygcms/WWTP_Oldenburg_NVF_17082015_85x85_15er_pygcms.0_or.csv	390	14	cellulose,plant fibres	3771.49	3.04039	128.631	42.3074	84386.6	1.30799e-07
391	E:/Veroeffentlichungen/Paperinpreparation/PyvsFTIR/pygcms/WWTP_Oldenburg_NVF_17082015_85x85_15er_pygcms.0_or.csv	391	14	cellulose,plant fibres	3771.49	4.80923	138.206	28.7376	41833.2	6.48415e-08
392	E:/Veroeffentlichungen/Paperinpreparation/PyvsFTIR/pygcms/WWTP_Oldenburg_NVF_17082015_85x85_15er_pygcms.0_or.csv	392	14	cellulose,plant fibres	3771.49	1.84095	101.692	55.2385	113727	1.76278e-07
393	E:/Veroeffentlichungen/Paperinpreparation/PyvsFTIR/pygcms/WWTP_Oldenburg_NVF_17082015_85x85_15er_pygcms.0_or.csv	393	14	cellulose,plant fibres	3771.49	4.40341	184.896	41.9894	119483	1.85198e-07
394	E:/Veroeffentlichungen/Paperinpreparation/PyvsFTIR/pygcms/WWTP_Oldenburg_NVF_17082015_85x85_15er_pygcms.0_or.csv	394	14	cellulose,plant fibres	3771.49	8.39273	174.4	20.7798	27601.1	4.27817e-08
395	E:/Veroeffentlichungen/Paperinpreparation/PyvsFTIR/pygcms/WWTP_Oldenburg_NVF_17082015_85x85_15er_pygcms.0_or.csv	395	14	cellulose,plant fibres	3771.49	6.79435	258.206	38.003	136678	2.11851e-07
396	E:/Veroeffentlichungen/Paperinpreparation/PyvsFTIR/pygcms/WWTP_Oldenburg_NVF_17082015_85x85_15er_pygcms.0_or.csv	396	14	cellulose,plant fibres	3771.49	2.91115	143.39	49.2555	127504	1.97632e-07
397	E:/Veroeffentlichungen/Paperinpreparation/PyvsFTIR/pygcms/WWTP_Oldenburg_NVF_17082015_85x85_15er_pygcms.0_or.csv	397	14	cellulose,plant fibres	3771.49	3.11173	119.308	38.3412	64283.1	9.96388e-08
398	E:/Veroeffentlichungen/Paperinpreparation/PyvsFTIR/pygcms/WWTP_Oldenburg_NVF_17082015_85x85_15er_pygcms.0_or.csv	398	14	cellulose,plant fibres	3649.83	1.4445	123.319	85.3715	329422	5.10605e-07
399	E:/Veroeffentlichungen/Paperinpreparation/PyvsFTIR/pygcms/WWTP_Oldenburg_NVF_17082015_85x85_15er_pygcms.0_or.csv	399	14	cellulose,plant fibres	3649.83	8.31933	197.311	23.7171	40679.1	6.30526e-08
400	E:/Veroeffentlichungen/Paperinpreparation/PyvsFTIR/pygcms/WWTP_Oldenburg_NVF_17082015_85x85_15er_pygcms.0_or.csv	400	14	cellulose,plant fibres	3649.83	1.32407	77.21	58.3128	96227.3	1.49152e-07
401	E:/Veroeffentlichungen/Paperinpreparation/PyvsFTIR/pygcms/WWTP_Oldenburg_NVF_17082015_85x85_15er_pygcms.0_or.csv	401	14	cellulose,plant fibres	3649.83	4.43653	136.434	30.7523	47290.5	7.33002e-08
402	E:/Veroeffentlichungen/Paperinpreparation/PyvsFTIR/pygcms/WWTP_Oldenburg_NVF_17082015_85x85_15er_pygcms.0_or.csv	402	14	cellulose,plant fibres	3649.83	1.20443	73.9915	61.4326	102347	1.58638e-07
403	E:/Veroeffentlichungen/Paperinpreparation/PyvsFTIR/pygcms/WWTP_Oldenburg_NVF_17082015_85x85_15er_pygcms.0_or.csv	403	14	cellulose,plant fibres	3649.83	4.06733	153.234	37.6742	79714.9	1.23558e-07
404	E:/Veroeffentlichungen/Paperinpreparation/PyvsFTIR/pygcms/WWTP_Oldenburg_NVF_17082015_85x85_15er_pygcms.0_or.csv	404	14	cellulose,plant fibres	3649.83	2.18182	88.9267	40.758	54144.5	8.3924e-08
405	E:/Veroeffentlichungen/Paperinpreparation/PyvsFTIR/pygcms/WWTP_Oldenburg_NVF_17082015_85x85_15er_pygcms.0_or.csv	405	14	cellulose,plant fibres	3649.83	8.99236	188.481	20.9601	30349.4	4.70416e-08
406	E:/Veroeffentlichungen/Paperinpreparation/PyvsFTIR/pygcms/WWTP_Oldenburg_NVF_17082015_85x85_15er_pygcms.0_or.csv	406	14	cellulose,plant fibres	3649.83	3.11677	112.484	36.0901	53698.8	8.32332e-08
407	E:/Veroeffentlichungen/Paperinpreparation/PyvsFTIR/pygcms/WWTP_Oldenburg_NVF_17082015_85x85_15er_pygcms.0_or.csv	407	14	cellulose,plant fibres	3649.83	2.79907	123.319	44.0572	87732.4	1.35985e-07
408	E:/Veroeffentlichungen/Paperinpreparation/PyvsFTIR/pygcms/WWTP_Oldenburg_NVF_17082015_85x85_15er_pygcms.0_or.csv	408	14	cellulose,plant fibres	3649.83	1.64279	79.5385	48.4166	68338	1.05924e-07
409	E:/Veroeffentlichungen/Paperinpreparation/PyvsFTIR/pygcms/WWTP_Oldenburg_NVF_17082015_85x85_15er_pygcms.0_or.csv	409	14	cellulose,plant fibres	3649.83	2.54185	110.85	43.6101	77269.2	1.19767e-07
410	E:/Veroeffentlichungen/Paperinpreparation/PyvsFTIR/pygcms/WWTP_Oldenburg_NVF_17082015_85x85_15er_pygcms.0_or.csv	410	14	cellulose,plant fibres	3649.83	2.10259	101.692	48.3649	87185.2	1.35137e-07
411	E:/Veroeffentlichungen/Paperinpreparation/PyvsFTIR/pygcms/WWTP_Oldenburg_NVF_17082015_85x85_15er_pygcms.0_or.csv	411	14	cellulose,plant fibres	3649.83	3.65375	147.983	40.5017	88972.4	1.37907e-07
412	E:/Veroeffentlichungen/Paperinpreparation/PyvsFTIR/pygcms/WWTP_Oldenburg_NVF_17082015_85x85_15er_pygcms.0_or.csv	412	14	cellulose,plant fibres	3649.83	1.59536	94.8836	59.4746	123013	1.9067e-07
413	E:/Veroeffentlichungen/Paperinpreparation/PyvsFTIR/pygcms/WWTP_Oldenburg_NVF_17082015_85x85_15er_pygcms.0_or.csv	413	14	cellulose,plant fibres	3649.83	2.05819	90.9557	44.1921	65105.3	1.00913e-07
414	E:/Veroeffentlichungen/Paperinpreparation/PyvsFTIR/pygcms/WWTP_Oldenburg_NVF_17082015_85x85_15er_pygcms.0_or.csv	414	14	cellulose,plant fibres	3528.17	1.08402	67.0929	61.8925	94199.5	1.46009e-07
415	E:/Veroeffentlichungen/Paperinpreparation/PyvsFTIR/pygcms/WWTP_Oldenburg_NVF_17082015_85x85_15er_pygcms.0_or.csv	415	14	cellulose,plant fibres	3528.17	3.99254	159.077	39.8436	92559.4	1.43467e-07
416	E:/Veroeffentlichungen/Paperinpreparation/PyvsFTIR/pygcms/WWTP_Oldenburg_NVF_17082015_85x85_15er_pygcms.0_or.csv	416	14	cellulose,plant fibres	3528.17	3.01208	112.484	37.3444	57496.3	8.91193e-08
417	E:/Veroeffentlichungen/Paperinpreparation/PyvsFTIR/pygcms/WWTP_Oldenburg_NVF_17082015_85x85_15er_pygcms.0_or.csv	417	14	cellulose,plant fibres	3528.17	3.85902	174.4	45.1928	130551	2.02354e-07
418	E:/Veroeffentlichungen/Paperinpreparation/PyvsFTIR/pygcms/WWTP_Oldenburg_NVF_17082015_85x85_15er_pygcms.0_or.csv	418	14	cellulose,plant fibres	3528.17	3.48585	145.077	41.6188	92103.1	1.4276e-07
419	E:/Veroeffentlichungen/Paperinpreparation/PyvsFTIR/pygcms/WWTP_Oldenburg_NVF_17082015_85x85_15er_pygcms.0_or.csv	419	14	cellulose,plant fibres	3528.17	2.19383	104.057	47.4315	85802.7	1.32994e-07
420	E:/Veroeffentlichungen/Paperinpreparation/PyvsFTIR/pygcms/WWTP_Oldenburg_NVF_17082015_85x85_15er_pygcms.0_or.csv	420	14	cellulose,plant fibres	3528.17	1.85937	99.8809	53.7177	105636	1.63736e-07
421	E:/Veroeffentlichungen/Paperinpreparation/PyvsFTIR/pygcms/WWTP_Oldenburg_NVF_17082015_85x85_15er_pygcms.0_or.csv	421	14	cellulose,plant fibres	3528.17	1.44957	88.9267	61.3469	122663	1.90128e-07
422	E:/Veroeffentlichungen/Paperinpreparation/PyvsFTIR/pygcms/WWTP_Oldenburg_NVF_17082015_85x85_15er_pygcms.0_or.csv	422	14	cellulose,plant fibres	3528.17	1.16883	77.9939	66.7283	127285	1.97292e-07
423	E:/Veroeffentlichungen/Paperinpreparation/PyvsFTIR/pygcms/WWTP_Oldenburg_NVF_17082015_85x85_15er_pygcms.0_or.csv	423	14	cellulose,plant fibres	3528.17	1.67048	86.1471	51.5703	83972.3	1.30157e-07
424	E:/Veroeffentlichungen/Paperinpreparation/PyvsFTIR/pygcms/WWTP_Oldenburg_NVF_17082015_85x85_15er_pygcms.0_or.csv	424	14	cellulose,plant fibres	3528.17	5.6053	159.077	28.3797	46959.2	7.27868e-08
425	E:/Veroeffentlichungen/Paperinpreparation/PyvsFTIR/pygcms/WWTP_Oldenburg_NVF_17082015_85x85_15er_pygcms.0_or.csv	425	14	cellulose,plant fibres	3528.17	4.91978	138.206	28.0918	39974.3	6.19602e-08
426	E:/Veroeffentlichungen/Paperinpreparation/PyvsFTIR/pygcms/WWTP_Oldenburg_NVF_17082015_85x85_15er_pygcms.0_or.csv	426	14	cellulose,plant fibres	3528.17	3.98346	163.973	41.1634	101834	1.57842e-07
427	E:/Veroeffentlichungen/Paperinpreparation/PyvsFTIR/pygcms/WWTP_Oldenburg_NVF_17082015_85x85_15er_pygcms.0_or.csv	427	14	cellulose,plant fibres	3528.17	4.37746	154.813	35.366	70970.6	1.10004e-07
428	E:/Veroeffentlichungen/Paperinpreparation/PyvsFTIR/pygcms/WWTP_Oldenburg_NVF_17082015_85x85_15er_pygcms.0_or.csv	428	14	cellulose,plant fibres	3528.17	7.41108	217.266	29.3164	68439.7	1.06082e-07
429	E:/Veroeffentlichungen/Paperinpreparation/PyvsFTIR/pygcms/WWTP_Oldenburg_NVF_17082015_85x85_15er_pygcms.0_or.csv	429	14	cellulose,plant fibres	3528.17	2.5217	94.2404	37.3718	48241.5	7.47744e-08
430	E:/Veroeffentlichungen/Paperinpreparation/PyvsFTIR/pygcms/WWTP_Oldenburg_NVF_17082015_85x85_15er_pygcms.0_or.csv	430	14	cellulose,plant fibres	3528.17	1.65961	94.2404	56.7848	111378	1.72635e-07
431	E:/Veroeffentlichungen/Paperinpreparation/PyvsFTIR/pygcms/WWTP_Oldenburg_NVF_17082015_85x85_15er_pygcms.0_or.csv	431	14	cellulose,plant fibres	3406.51	1.45824	94.2404	64.6261	144261	2.23605e-07
432	E:/Veroeffentlichungen/Paperinpreparation/PyvsFTIR/pygcms/WWTP_Oldenburg_NVF_17082015_85x85_15er_pygcms.0_or.csv	432	14	cellulose,plant fibres	3406.51	1.236	77.9939	63.1017	113825	1.76429e-07
433	E:/Veroeffentlichungen/Paperinpreparation/PyvsFTIR/pygcms/WWTP_Oldenburg_NVF_17082015_85x85_15er_pygcms.0_or.csv	433	14	cellulose,plant fibres	3406.51	1.61594	94.8836	58.7171	119900	1.85844e-07
434	E:/Veroeffentlichungen/Paperinpreparation/PyvsFTIR/pygcms/WWTP_Oldenburg_NVF_17082015_85x85_15er_pygcms.0_or.csv	434	14	cellulose,plant fibres	3406.51	3.33138	110.3	33.1094	44317.4	6.86919e-08
435	E:/Veroeffentlichungen/Paperinpreparation/PyvsFTIR/pygcms/WWTP_Oldenburg_NVF_17082015_85x85_15er_pygcms.0_or.csv	435	14	cellulose,plant fibres	3406.51	3.26455	155.988	47.7823	130533	2.02327e-07
436	E:/Veroeffentlichungen/Paperinpreparation/PyvsFTIR/pygcms/WWTP_Oldenburg_NVF_17082015_85x85_15er_pygcms.0_or.csv	436	14	cellulose,plant fibres	3406.51	3.91985	115.157	29.3778	36427	5.64618e-08
437	E:/Veroeffentlichungen/Paperinpreparation/PyvsFTIR/pygcms/WWTP_Oldenburg_NVF_17082015_85x85_15er_pygcms.0_or.csv	437	14	cellulose,plant fibres	3406.51	1.50744	73.9915	49.0843	65337.7	1.01273e-07
438	E:/Veroeffentlichungen/Paperinpreparation/PyvsFTIR/pygcms/WWTP_Oldenburg_NVF_17082015_85x85_15er_pygcms.0_or.csv	438	14	cellulose,plant fibres	3406.51	2.8994	104.057	35.8891	49123.9	7.6142e-08
439	E:/Veroeffentlichungen/Paperinpreparation/PyvsFTIR/pygcms/WWTP_Oldenburg_NVF_17082015_85x85_15er_pygcms.0_or.csv	439	14	cellulose,plant fibres	3406.51	1.23161	64.3154	52.2204	64282.5	9.96378e-08
440	E:/Veroeffentlichungen/Paperinpreparation/PyvsFTIR/pygcms/WWTP_Oldenburg_NVF_17082015_85x85_15er_pygcms.0_or.csv	440	14	cellulose,plant fibres	3406.51	7.75988	159.077	20.4999	24502.4	3.79787e-08
441	E:/Veroeffentlichungen/Paperinpreparation/PyvsFTIR/pygcms/WWTP_Oldenburg_NVF_17082015_85x85_15er_pygcms.0_or.csv	441	14	cellulose,plant fibres	3284.84	3.00265	101.692	33.8673	42750.7	6.62636e-08
442	E:/Veroeffentlichungen/Paperinpreparation/PyvsFTIR/pygcms/WWTP_Oldenburg_NVF_17082015_85x85_15er_pygcms.0_or.csv	442	14	cellulose,plant fibres	3284.84	2.26127	94.8836	41.9603	61230.2	9.49068e-08
443	E:/Veroeffentlichungen/Paperinpreparation/PyvsFTIR/pygcms/WWTP_Oldenburg_NVF_17082015_85x85_15er_pygcms.0_or.csv	443	14	cellulose,plant fibres	3284.84	6.6865	174.4	26.0823	43484.6	6.74011e-08
444	E:/Veroeffentlichungen/Paperinpreparation/PyvsFTIR/pygcms/WWTP_Oldenburg_NVF_17082015_85x85_15er_pygcms.0_or.csv	444	14	cellulose,plant fibres	3284.84	3.23055	112.484	34.8189	49982.6	7.74731e-08
445	E:/Veroeffentlichungen/Paperinpreparation/PyvsFTIR/pygcms/WWTP_Oldenburg_NVF_17082015_85x85_15er_pygcms.0_or.csv	445	14	cellulose,plant fibres	3284.84	2.11174	88.9267	42.1106	57798	8.95868e-08
446	E:/Veroeffentlichungen/Paperinpreparation/PyvsFTIR/pygcms/WWTP_Oldenburg_NVF_17082015_85x85_15er_pygcms.0_or.csv	446	14	cellulose,plant fibres	3284.84	1.09373	67.0929	61.3431	92534.8	1.43429e-07
447	E:/Veroeffentlichungen/Paperinpreparation/PyvsFTIR/pygcms/WWTP_Oldenburg_NVF_17082015_85x85_15er_pygcms.0_or.csv	447	14	cellulose,plant fibres	3284.84	1.72348	80.2996	46.5917	63889.1	9.90282e-08
448	E:/Veroeffentlichungen/Paperinpreparation/PyvsFTIR/pygcms/WWTP_Oldenburg_NVF_17082015_85x85_15er_pygcms.0_or.csv	448	14	cellulose,plant fibres	3284.84	1.33092	69.7598	52.4148	70244.2	1.08878e-07
449	E:/Veroeffentlichungen/Paperinpreparation/PyvsFTIR/pygcms/WWTP_Oldenburg_NVF_17082015_85x85_15er_pygcms.0_or.csv	449	14	cellulose,plant fibres	3284.84	1.40785	80.2996	57.037	95746.5	1.48407e-07
450	E:/Veroeffentlichungen/Paperinpreparation/PyvsFTIR/pygcms/WWTP_Oldenburg_NVF_17082015_85x85_15er_pygcms.0_or.csv	450	14	cellulose,plant fibres	3284.84	3.33941	128.631	38.519	69950.6	1.08423e-07
451	E:/Veroeffentlichungen/Paperinpreparation/PyvsFTIR/pygcms/WWTP_Oldenburg_NVF_17082015_85x85_15er_pygcms.0_or.csv	451	14	cellulose,plant fibres	3284.84	3.32339	104.64	31.4859	38021.1	5.89327e-08
452	E:/Veroeffentlichungen/Paperinpreparation/PyvsFTIR/pygcms/WWTP_Oldenburg_NVF_17082015_85x85_15er_pygcms.0_or.csv	452	14	cellulose,plant fibres	3163.18	1.80514	84.002	46.5348	66671.8	1.03341e-07
453	E:/Veroeffentlichungen/Paperinpreparation/PyvsFTIR/pygcms/WWTP_Oldenburg_NVF_17082015_85x85_15er_pygcms.0_or.csv	453	14	cellulose,plant fibres	3163.18	3.26121	118.797	36.4272	57776.7	8.95539e-08
454	E:/Veroeffentlichungen/Paperinpreparation/PyvsFTIR/pygcms/WWTP_Oldenburg_NVF_17082015_85x85_15er_pygcms.0_or.csv	454	14	cellulose,plant fibres	3163.18	1.77396	88.9267	50.1289	81904	1.26951e-07
455	E:/Veroeffentlichungen/Paperinpreparation/PyvsFTIR/pygcms/WWTP_Oldenburg_NVF_17082015_85x85_15er_pygcms.0_or.csv	455	14	cellulose,plant fibres	3163.18	2.77123	104.64	37.7593	54681.7	8.47567e-08
456	E:/Veroeffentlichungen/Paperinpreparation/PyvsFTIR/pygcms/WWTP_Oldenburg_NVF_17082015_85x85_15er_pygcms.0_or.csv	456	14	cellulose,plant fibres	3163.18	2.9548	104.64	35.4134	48098.3	7.45523e-08
457	E:/Veroeffentlichungen/Paperinpreparation/PyvsFTIR/pygcms/WWTP_Oldenburg_NVF_17082015_85x85_15er_pygcms.0_or.csv	457	14	cellulose,plant fibres	3163.18	2.29252	88.9267	38.79	49041.9	7.6015e-08
458	E:/Veroeffentlichungen/Paperinpreparation/PyvsFTIR/pygcms/WWTP_Oldenburg_NVF_17082015_85x85_15er_pygcms.0_or.csv	458	14	cellulose,plant fibres	3163.18	4.25037	134.638	31.6768	49516.4	7.67504e-08
459	E:/Veroeffentlichungen/Paperinpreparation/PyvsFTIR/pygcms/WWTP_Oldenburg_NVF_17082015_85x85_15er_pygcms.0_or.csv	459	14	cellulose,plant fibres	3163.18	4.59829	123.319	26.8185	32508.5	5.03881e-08
460	E:/Veroeffentlichungen/Paperinpreparation/PyvsFTIR/pygcms/WWTP_Oldenburg_NVF_17082015_85x85_15er_pygcms.0_or.csv	460	14	cellulose,plant fibres	3163.18	1.81951	86.1471	47.3463	70779.8	1.09709e-07
461	E:/Veroeffentlichungen/Paperinpreparation/PyvsFTIR/pygcms/WWTP_Oldenburg_NVF_17082015_85x85_15er_pygcms.0_or.csv	461	14	cellulose,plant fibres	3163.18	1.41961	69.7598	49.1402	61741.3	9.56991e-08
462	E:/Veroeffentlichungen/Paperinpreparation/PyvsFTIR/pygcms/WWTP_Oldenburg_NVF_17082015_85x85_15er_pygcms.0_or.csv	462	14	cellulose,plant fibres	3163.18	7.24843	147.159	20.3021	22231.3	3.44585e-08
463	E:/Veroeffentlichungen/Paperinpreparation/PyvsFTIR/pygcms/WWTP_Oldenburg_NVF_17082015_85x85_15er_pygcms.0_or.csv	463	14	cellulose,plant fibres	3163.18	7.64611	172.647	22.5797	32262	5.00061e-08
464	E:/Veroeffentlichungen/Paperinpreparation/PyvsFTIR/pygcms/WWTP_Oldenburg_NVF_17082015_85x85_15er_pygcms.0_or.csv	464	14	cellulose,plant fibres	3163.18	2.15778	88.9267	41.2122	55358	8.58049e-08
465	E:/Veroeffentlichungen/Paperinpreparation/PyvsFTIR/pygcms/WWTP_Oldenburg_NVF_17082015_85x85_15er_pygcms.0_or.csv	465	14	cellulose,plant fibres	3163.18	1.39686	70.6265	50.5608	66174.7	1.02571e-07
466	E:/Veroeffentlichungen/Paperinpreparation/PyvsFTIR/pygcms/WWTP_Oldenburg_NVF_17082015_85x85_15er_pygcms.0_or.csv	466	14	cellulose,plant fibres	3163.18	1.50962	69.7598	46.2103	54598.4	8.46275e-08
467	E:/Veroeffentlichungen/Paperinpreparation/PyvsFTIR/pygcms/WWTP_Oldenburg_NVF_17082015_85x85_15er_pygcms.0_or.csv	467	14	cellulose,plant fibres	3163.18	1.21701	69.7598	57.3205	84008.2	1.30213e-07
468	E:/Veroeffentlichungen/Paperinpreparation/PyvsFTIR/pygcms/WWTP_Oldenburg_NVF_17082015_85x85_15er_pygcms.0_or.csv	468	14	cellulose,plant fibres	3041.52	1.31975	70.6265	53.5151	74133.9	1.14907e-07
469	E:/Veroeffentlichungen/Paperinpreparation/PyvsFTIR/pygcms/WWTP_Oldenburg_NVF_17082015_85x85_15er_pygcms.0_or.csv	469	14	cellulose,plant fibres	3041.52	1.55577	70.6265	45.3966	53347	8.26879e-08
470	E:/Veroeffentlichungen/Paperinpreparation/PyvsFTIR/pygcms/WWTP_Oldenburg_NVF_17082015_85x85_15er_pygcms.0_or.csv	470	14	cellulose,plant fibres	3041.52	1.71418	101.692	59.3238	131172	2.03316e-07
471	E:/Veroeffentlichungen/Paperinpreparation/PyvsFTIR/pygcms/WWTP_Oldenburg_NVF_17082015_85x85_15er_pygcms.0_or.csv	471	14	cellulose,plant fibres	3041.52	3.3639	132.36	39.3472	75107.2	1.16416e-07
472	E:/Veroeffentlichungen/Paperinpreparation/PyvsFTIR/pygcms/WWTP_Oldenburg_NVF_17082015_85x85_15er_pygcms.0_or.csv	472	14	cellulose,plant fibres	3041.52	1.67785	69.7598	41.5769	44198.4	6.85075e-08
473	E:/Veroeffentlichungen/Paperinpreparation/PyvsFTIR/pygcms/WWTP_Oldenburg_NVF_17082015_85x85_15er_pygcms.0_or.csv	473	14	cellulose,plant fibres	3041.52	6.76434	195.141	28.8484	59523.6	9.22615e-08
474	E:/Veroeffentlichungen/Paperinpreparation/PyvsFTIR/pygcms/WWTP_Oldenburg_NVF_17082015_85x85_15er_pygcms.0_or.csv	474	14	cellulose,plant fibres	3041.52	5.68566	132.819	23.3603	26565.3	4.11762e-08
475	E:/Veroeffentlichungen/Paperinpreparation/PyvsFTIR/pygcms/WWTP_Oldenburg_NVF_17082015_85x85_15er_pygcms.0_or.csv	475	14	cellulose,plant fibres	3041.52	3.5571	108.633	30.5397	37135.4	5.75598e-08
476	E:/Veroeffentlichungen/Paperinpreparation/PyvsFTIR/pygcms/WWTP_Oldenburg_NVF_17082015_85x85_15er_pygcms.0_or.csv	476	14	cellulose,plant fibres	3041.52	4.10154	113.561	27.6874	31907.2	4.94561e-08
477	E:/Veroeffentlichungen/Paperinpreparation/PyvsFTIR/pygcms/WWTP_Oldenburg_NVF_17082015_85x85_15er_pygcms.0_or.csv	477	14	cellulose,plant fibres	3041.52	1.69685	77.9939	45.9639	60393.6	9.36101e-08
478	E:/Veroeffentlichungen/Paperinpreparation/PyvsFTIR/pygcms/WWTP_Oldenburg_NVF_17082015_85x85_15er_pygcms.0_or.csv	478	14	cellulose,plant fibres	3041.52	1.75208	84.002	47.9441	70771.1	1.09695e-07
479	E:/Veroeffentlichungen/Paperinpreparation/PyvsFTIR/pygcms/WWTP_Oldenburg_NVF_17082015_85x85_15er_pygcms.0_or.csv	479	14	cellulose,plant fibres	3041.52	1.6244	77.9939	48.0139	65900.9	1.02146e-07
480	E:/Veroeffentlichungen/Paperinpreparation/PyvsFTIR/pygcms/WWTP_Oldenburg_NVF_17082015_85x85_15er_pygcms.0_or.csv	480	14	cellulose,plant fibres	3041.52	3.69484	123.319	33.3761	50349.8	7.80422e-08
481	E:/Veroeffentlichungen/Paperinpreparation/PyvsFTIR/pygcms/WWTP_Oldenburg_NVF_17082015_85x85_15er_pygcms.0_or.csv	481	14	cellulose,plant fibres	3041.52	1.05551	66.18	62.6993	95356.3	1.47802e-07
482	E:/Veroeffentlichungen/Paperinpreparation/PyvsFTIR/pygcms/WWTP_Oldenburg_NVF_17082015_85x85_15er_pygcms.0_or.csv	482	14	cellulose,plant fibres	3041.52	3.13034	104.057	33.2414	42143.1	6.53218e-08
483	E:/Veroeffentlichungen/Paperinpreparation/PyvsFTIR/pygcms/WWTP_Oldenburg_NVF_17082015_85x85_15er_pygcms.0_or.csv	483	14	cellulose,plant fibres	3041.52	9.44435	178.195	18.8679	23250.9	3.60389e-08
484	E:/Veroeffentlichungen/Paperinpreparation/PyvsFTIR/pygcms/WWTP_Oldenburg_NVF_17082015_85x85_15er_pygcms.0_or.csv	484	14	cellulose,plant fibres	2919.86	2.11178	99.8809	47.2971	81893.2	1.26934e-07
485	E:/Veroeffentlichungen/Paperinpreparation/PyvsFTIR/pygcms/WWTP_Oldenburg_NVF_17082015_85x85_15er_pygcms.0_or.csv	485	14	cellulose,plant fibres	2919.86	6.69736	132.819	19.8315	19145.5	2.96756e-08
486	E:/Veroeffentlichungen/Paperinpreparation/PyvsFTIR/pygcms/WWTP_Oldenburg_NVF_17082015_85x85_15er_pygcms.0_or.csv	486	14	cellulose,plant fibres	2919.86	1.69857	86.1471	50.7174	81217.8	1.25888e-07
487	E:/Veroeffentlichungen/Paperinpreparation/PyvsFTIR/pygcms/WWTP_Oldenburg_NVF_17082015_85x85_15er_pygcms.0_or.csv	487	14	cellulose,plant fibres	2919.86	2.45286	117.251	47.8016	98196.6	1.52205e-07
488	E:/Veroeffentlichungen/Paperinpreparation/PyvsFTIR/pygcms/WWTP_Oldenburg_NVF_17082015_85x85_15er_pygcms.0_or.csv	488	14	cellulose,plant fibres	2919.86	2.45723	101.692	41.3846	63835	9.89442e-08
489	E:/Veroeffentlichungen/Paperinpreparation/PyvsFTIR/pygcms/WWTP_Oldenburg_NVF_17082015_85x85_15er_pygcms.0_or.csv	489	14	cellulose,plant fibres	2919.86	4.50331	121.83	27.0535	32681.3	5.0656e-08
490	E:/Veroeffentlichungen/Paperinpreparation/PyvsFTIR/pygcms/WWTP_Oldenburg_NVF_17082015_85x85_15er_pygcms.0_or.csv	490	14	cellulose,plant fibres	2919.86	3.20822	101.692	31.6972	37447.5	5.80436e-08
491	E:/Veroeffentlichungen/Paperinpreparation/PyvsFTIR/pygcms/WWTP_Oldenburg_NVF_17082015_85x85_15er_pygcms.0_or.csv	491	14	cellulose,plant fibres	2919.86	1.90406	101.692	53.4079	106314	1.64787e-07
492	E:/Veroeffentlichungen/Paperinpreparation/PyvsFTIR/pygcms/WWTP_Oldenburg_NVF_17082015_85x85_15er_pygcms.0_or.csv	492	14	cellulose,plant fibres	2919.86	8.14415	157.926	19.3913	21765.2	3.37361e-08
493	E:/Veroeffentlichungen/Paperinpreparation/PyvsFTIR/pygcms/WWTP_Oldenburg_NVF_17082015_85x85_15er_pygcms.0_or.csv	493	14	cellulose,plant fibres	2919.86	5.22457	117.251	22.4421	21644.1	3.35484e-08
494	E:/Veroeffentlichungen/Paperinpreparation/PyvsFTIR/pygcms/WWTP_Oldenburg_NVF_17082015_85x85_15er_pygcms.0_or.csv	494	14	cellulose,plant fibres	2919.86	1.71015	70.6265	41.2983	44149.8	6.84322e-08
495	E:/Veroeffentlichungen/Paperinpreparation/PyvsFTIR/pygcms/WWTP_Oldenburg_NVF_17082015_85x85_15er_pygcms.0_or.csv	495	14	cellulose,plant fibres	2919.86	6.66379	139.52	20.937	22416.1	3.4745e-08
496	E:/Veroeffentlichungen/Paperinpreparation/PyvsFTIR/pygcms/WWTP_Oldenburg_NVF_17082015_85x85_15er_pygcms.0_or.csv	496	14	cellulose,plant fibres	2919.86	2.86193	110.85	38.7327	60951.9	9.44755e-08
497	E:/Veroeffentlichungen/Paperinpreparation/PyvsFTIR/pygcms/WWTP_Oldenburg_NVF_17082015_85x85_15er_pygcms.0_or.csv	497	14	cellulose,plant fibres	2919.86	1.60963	67.0929	41.6822	42724.2	6.62225e-08
498	E:/Veroeffentlichungen/Paperinpreparation/PyvsFTIR/pygcms/WWTP_Oldenburg_NVF_17082015_85x85_15er_pygcms.0_or.csv	498	14	cellulose,plant fibres	2919.86	4.05782	108.633	26.7712	28536.1	4.42309e-08
499	E:/Veroeffentlichungen/Paperinpreparation/PyvsFTIR/pygcms/WWTP_Oldenburg_NVF_17082015_85x85_15er_pygcms.0_or.csv	499	14	cellulose,plant fibres	2919.86	2.25998	88.9267	39.3485	50464.3	7.82197e-08
500	E:/Veroeffentlichungen/Paperinpreparation/PyvsFTIR/pygcms/WWTP_Oldenburg_NVF_17082015_85x85_15er_pygcms.0_or.csv	500	14	cellulose,plant fibres	2919.86	3.90302	108.633	27.833	30844.6	4.78091e-08
501	E:/Veroeffentlichungen/Paperinpreparation/PyvsFTIR/pygcms/WWTP_Oldenburg_NVF_17082015_85x85_15er_pygcms.0_or.csv	501	14	cellulose,plant fibres	2919.86	2.14399	84.002	39.1803	47262.9	7.32576e-08
502	E:/Veroeffentlichungen/Paperinpreparation/PyvsFTIR/pygcms/WWTP_Oldenburg_NVF_17082015_85x85_15er_pygcms.0_or.csv	502	14	cellulose,plant fibres	2919.86	1.36776	64.3154	47.0226	52122.4	8.07897e-08
503	E:/Veroeffentlichungen/Paperinpreparation/PyvsFTIR/pygcms/WWTP_Oldenburg_NVF_17082015_85x85_15er_pygcms.0_or.csv	503	14	cellulose,plant fibres	2919.86	1.62383	69.7598	42.96	47187.9	7.31413e-08
504	E:/Veroeffentlichungen/Paperinpreparation/PyvsFTIR/pygcms/WWTP_Oldenburg_NVF_17082015_85x85_15er_pygcms.0_or.csv	504	14	cellulose,plant fibres	2919.86	13.8203	199.762	14.4542	15296.6	2.37098e-08
505	E:/Veroeffentlichungen/Paperinpreparation/PyvsFTIR/pygcms/WWTP_Oldenburg_NVF_17082015_85x85_15er_pygcms.0_or.csv	505	14	cellulose,plant fibres	2919.86	1.92687	86.1471	44.7083	63112.1	9.78238e-08
506	E:/Veroeffentlichungen/Paperinpreparation/PyvsFTIR/pygcms/WWTP_Oldenburg_NVF_17082015_85x85_15er_pygcms.0_or.csv	506	14	cellulose,plant fibres	2919.86	2.34795	104.057	44.3181	74908.3	1.16108e-07
507	E:/Veroeffentlichungen/Paperinpreparation/PyvsFTIR/pygcms/WWTP_Oldenburg_NVF_17082015_85x85_15er_pygcms.0_or.csv	507	14	cellulose,plant fibres	2919.86	2.51005	88.9267	35.4282	40909.8	6.34102e-08
508	E:/Veroeffentlichungen/Paperinpreparation/PyvsFTIR/pygcms/WWTP_Oldenburg_NVF_17082015_85x85_15er_pygcms.0_or.csv	508	14	cellulose,plant fibres	2919.86	1.49949	80.2996	53.5514	84401.8	1.30823e-07
509	E:/Veroeffentlichungen/Paperinpreparation/PyvsFTIR/pygcms/WWTP_Oldenburg_NVF_17082015_85x85_15er_pygcms.0_or.csv	509	14	cellulose,plant fibres	2919.86	2.34197	108.633	46.3853	85667.9	1.32785e-07
510	E:/Veroeffentlichungen/Paperinpreparation/PyvsFTIR/pygcms/WWTP_Oldenburg_NVF_17082015_85x85_15er_pygcms.0_or.csv	510	14	cellulose,plant fibres	2919.86	3.38115	108.633	32.1289	41100.9	6.37063e-08
511	E:/Veroeffentlichungen/Paperinpreparation/PyvsFTIR/pygcms/WWTP_Oldenburg_NVF_17082015_85x85_15er_pygcms.0_or.csv	511	14	cellulose,plant fibres	2919.86	2.24697	124.79	55.5372	141073	2.18663e-07
512	E:/Veroeffentlichungen/Paperinpreparation/PyvsFTIR/pygcms/WWTP_Oldenburg_NVF_17082015_85x85_15er_pygcms.0_or.csv	512	14	cellulose,plant fibres	2919.86	2.4335	88.9267	36.5428	43524.3	6.74626e-08
513	E:/Veroeffentlichungen/Paperinpreparation/PyvsFTIR/pygcms/WWTP_Oldenburg_NVF_17082015_85x85_15er_pygcms.0_or.csv	513	14	cellulose,plant fibres	2919.86	1.597	69.7598	43.6818	48786.9	7.56197e-08
514	E:/Veroeffentlichungen/Paperinpreparation/PyvsFTIR/pygcms/WWTP_Oldenburg_NVF_17082015_85x85_15er_pygcms.0_or.csv	514	14	cellulose,plant fibres	2798.2	6.29984	160.599	25.4926	38253.2	5.92925e-08
515	E:/Veroeffentlichungen/Paperinpreparation/PyvsFTIR/pygcms/WWTP_Oldenburg_NVF_17082015_85x85_15er_pygcms.0_or.csv	515	14	cellulose,plant fibres	2798.2	2.73793	110.85	40.4869	66598.1	1.03227e-07
516	E:/Veroeffentlichungen/Paperinpreparation/PyvsFTIR/pygcms/WWTP_Oldenburg_NVF_17082015_85x85_15er_pygcms.0_or.csv	516	14	cellulose,plant fibres	2798.2	4.01537	117.251	29.2004	36642.8	5.67964e-08
517	E:/Veroeffentlichungen/Paperinpreparation/PyvsFTIR/pygcms/WWTP_Oldenburg_NVF_17082015_85x85_15er_pygcms.0_or.csv	517	14	cellulose,plant fibres	2798.2	1.98111	79.5385	40.1484	46990.6	7.28355e-08
518	E:/Veroeffentlichungen/Paperinpreparation/PyvsFTIR/pygcms/WWTP_Oldenburg_NVF_17082015_85x85_15er_pygcms.0_or.csv	518	14	cellulose,plant fibres	2798.2	2.16067	90.9557	42.0961	59075.9	9.15677e-08
519	E:/Veroeffentlichungen/Paperinpreparation/PyvsFTIR/pygcms/WWTP_Oldenburg_NVF_17082015_85x85_15er_pygcms.0_or.csv	519	14	cellulose,plant fibres	2798.2	1.80882	80.2996	44.3933	58002.4	8.99037e-08
520	E:/Veroeffentlichungen/Paperinpreparation/PyvsFTIR/pygcms/WWTP_Oldenburg_NVF_17082015_85x85_15er_pygcms.0_or.csv	520	14	cellulose,plant fibres	2798.2	2.25534	101.692	45.0893	75775.6	1.17452e-07
521	E:/Veroeffentlichungen/Paperinpreparation/PyvsFTIR/pygcms/WWTP_Oldenburg_NVF_17082015_85x85_15er_pygcms.0_or.csv	521	14	cellulose,plant fibres	2798.2	2.2033	90.9557	41.2815	56811.7	8.80582e-08
522	E:/Veroeffentlichungen/Paperinpreparation/PyvsFTIR/pygcms/WWTP_Oldenburg_NVF_17082015_85x85_15er_pygcms.0_or.csv	522	14	cellulose,plant fibres	2798.2	3.94574	101.692	25.7725	24756.8	3.83731e-08
523	E:/Veroeffentlichungen/Paperinpreparation/PyvsFTIR/pygcms/WWTP_Oldenburg_NVF_17082015_85x85_15er_pygcms.0_or.csv	523	14	cellulose,plant fibres	2798.2	1.67367	70.6265	42.1986	46095.7	7.14483e-08
524	E:/Veroeffentlichungen/Paperinpreparation/PyvsFTIR/pygcms/WWTP_Oldenburg_NVF_17082015_85x85_15er_pygcms.0_or.csv	524	14	cellulose,plant fibres	2798.2	1.13823	56.2422	49.4122	50330	7.80115e-08
525	E:/Veroeffentlichungen/Paperinpreparation/PyvsFTIR/pygcms/WWTP_Oldenburg_NVF_17082015_85x85_15er_pygcms.0_or.csv	525	14	cellulose,plant fibres	2798.2	5.09016	117.251	23.0347	22802.2	3.53434e-08
526	E:/Veroeffentlichungen/Paperinpreparation/PyvsFTIR/pygcms/WWTP_Oldenburg_NVF_17082015_85x85_15er_pygcms.0_or.csv	526	14	cellulose,plant fibres	2798.2	6.31688	163.973	25.9579	40495.5	6.2768e-08
527	E:/Veroeffentlichungen/Paperinpreparation/PyvsFTIR/pygcms/WWTP_Oldenburg_NVF_17082015_85x85_15er_pygcms.0_or.csv	527	14	cellulose,plant fibres	2798.2	2.51792	88.9267	35.3176	40654.7	6.30148e-08
528	E:/Veroeffentlichungen/Paperinpreparation/PyvsFTIR/pygcms/WWTP_Oldenburg_NVF_17082015_85x85_15er_pygcms.0_or.csv	528	14	cellulose,plant fibres	2676.54	1.07097	55.15	51.4952	53601.3	8.3082e-08
529	E:/Veroeffentlichungen/Paperinpreparation/PyvsFTIR/pygcms/WWTP_Oldenburg_NVF_17082015_85x85_15er_pygcms.0_or.csv	529	14	cellulose,plant fibres	2676.54	6.20819	141.253	22.7527	26801.4	4.15422e-08
530	E:/Veroeffentlichungen/Paperinpreparation/PyvsFTIR/pygcms/WWTP_Oldenburg_NVF_17082015_85x85_15er_pygcms.0_or.csv	530	14	cellulose,plant fibres	2676.54	1.57703	64.3154	40.7826	39206.8	6.07706e-08
531	E:/Veroeffentlichungen/Paperinpreparation/PyvsFTIR/pygcms/WWTP_Oldenburg_NVF_17082015_85x85_15er_pygcms.0_or.csv	531	14	cellulose,plant fibres	2676.54	1.36989	62.3951	45.5476	47443.7	7.35377e-08
532	E:/Veroeffentlichungen/Paperinpreparation/PyvsFTIR/pygcms/WWTP_Oldenburg_NVF_17082015_85x85_15er_pygcms.0_or.csv	532	14	cellulose,plant fibres	2676.54	2.48601	80.2996	32.3006	30706.5	4.75951e-08
533	E:/Veroeffentlichungen/Paperinpreparation/PyvsFTIR/pygcms/WWTP_Oldenburg_NVF_17082015_85x85_15er_pygcms.0_or.csv	533	14	cellulose,plant fibres	2676.54	3.17917	98.6553	31.0318	34820.2	5.39713e-08
534	E:/Veroeffentlichungen/Paperinpreparation/PyvsFTIR/pygcms/WWTP_Oldenburg_NVF_17082015_85x85_15er_pygcms.0_or.csv	534	14	cellulose,plant fibres	2676.54	2.05629	73.9915	35.983	35113.4	5.44258e-08
535	E:/Veroeffentlichungen/Paperinpreparation/PyvsFTIR/pygcms/WWTP_Oldenburg_NVF_17082015_85x85_15er_pygcms.0_or.csv	535	14	cellulose,plant fibres	2676.54	7.66093	143.814	18.7723	18575.2	2.87916e-08
536	E:/Veroeffentlichungen/Paperinpreparation/PyvsFTIR/pygcms/WWTP_Oldenburg_NVF_17082015_85x85_15er_pygcms.0_or.csv	536	14	cellulose,plant fibres	2676.54	1.62566	64.3154	39.5625	36896.1	5.71889e-08
537	E:/Veroeffentlichungen/Paperinpreparation/PyvsFTIR/pygcms/WWTP_Oldenburg_NVF_17082015_85x85_15er_pygcms.0_or.csv	537	14	cellulose,plant fibres	2676.54	6.25145	128.631	20.5762	19960.5	3.09387e-08
538	E:/Veroeffentlichungen/Paperinpreparation/PyvsFTIR/pygcms/WWTP_Oldenburg_NVF_17082015_85x85_15er_pygcms.0_or.csv	538	14	cellulose,plant fibres	2676.54	2.34291	84.002	35.8536	39577.9	6.13457e-08
539	E:/Veroeffentlichungen/Paperinpreparation/PyvsFTIR/pygcms/WWTP_Oldenburg_NVF_17082015_85x85_15er_pygcms.0_or.csv	539	14	cellulose,plant fibres	2676.54	2.38521	88.9267	37.2826	45304.5	7.02219e-08
540	E:/Veroeffentlichungen/Paperinpreparation/PyvsFTIR/pygcms/WWTP_Oldenburg_NVF_17082015_85x85_15er_pygcms.0_or.csv	540	14	cellulose,plant fibres	2676.54	4.39191	109.191	24.862	24737.5	3.83432e-08
541	E:/Veroeffentlichungen/Paperinpreparation/PyvsFTIR/pygcms/WWTP_Oldenburg_NVF_17082015_85x85_15er_pygcms.0_or.csv	541	14	cellulose,plant fibres	2676.54	4.12544	113.561	27.5269	31538.5	4.88846e-08
542	E:/Veroeffentlichungen/Paperinpreparation/PyvsFTIR/pygcms/WWTP_Oldenburg_NVF_17082015_85x85_15er_pygcms.0_or.csv	542	14	cellulose,plant fibres	2676.54	6.39403	172.647	27.0013	46134.2	7.15081e-08
543	E:/Veroeffentlichungen/Paperinpreparation/PyvsFTIR/pygcms/WWTP_Oldenburg_NVF_17082015_85x85_15er_pygcms.0_or.csv	543	14	cellulose,plant fibres	2676.54	2.3611	88.9267	37.6632	46234.2	7.1663e-08
544	E:/Veroeffentlichungen/Paperinpreparation/PyvsFTIR/pygcms/WWTP_Oldenburg_NVF_17082015_85x85_15er_pygcms.0_or.csv	544	14	cellulose,plant fibres	2676.54	5.21664	113.561	21.7689	19724.2	3.05725e-08
545	E:/Veroeffentlichungen/Paperinpreparation/PyvsFTIR/pygcms/WWTP_Oldenburg_NVF_17082015_85x85_15er_pygcms.0_or.csv	545	14	cellulose,plant fibres	2554.88	2.69399	84.002	31.1812	29934.6	4.63986e-08
546	E:/Veroeffentlichungen/Paperinpreparation/PyvsFTIR/pygcms/WWTP_Oldenburg_NVF_17082015_85x85_15er_pygcms.0_or.csv	546	14	cellulose,plant fibres	2554.88	2.77555	112.484	40.5269	67713.7	1.04956e-07
547	E:/Veroeffentlichungen/Paperinpreparation/PyvsFTIR/pygcms/WWTP_Oldenburg_NVF_17082015_85x85_15er_pygcms.0_or.csv	547	14	cellulose,plant fibres	2554.88	6.17909	136.434	22.0799	24378.8	3.77871e-08
548	E:/Veroeffentlichungen/Paperinpreparation/PyvsFTIR/pygcms/WWTP_Oldenburg_NVF_17082015_85x85_15er_pygcms.0_or.csv	548	14	cellulose,plant fibres	2554.88	3.11279	187.834	60.3427	250680	3.88555e-07
549	E:/Veroeffentlichungen/Paperinpreparation/PyvsFTIR/pygcms/WWTP_Oldenburg_NVF_17082015_85x85_15er_pygcms.0_or.csv	549	14	cellulose,plant fibres	2554.88	8.23294	147.159	17.8744	17232.3	2.67101e-08
550	E:/Veroeffentlichungen/Paperinpreparation/PyvsFTIR/pygcms/WWTP_Oldenburg_NVF_17082015_85x85_15er_pygcms.0_or.csv	550	14	cellulose,plant fibres	2554.88	2.16475	73.9915	34.1802	31683	4.91087e-08
551	E:/Veroeffentlichungen/Paperinpreparation/PyvsFTIR/pygcms/WWTP_Oldenburg_NVF_17082015_85x85_15er_pygcms.0_or.csv	551	14	cellulose,plant fibres	2554.88	1.68829	77.21	45.7326	59186.4	9.17389e-08
552	E:/Veroeffentlichungen/Paperinpreparation/PyvsFTIR/pygcms/WWTP_Oldenburg_NVF_17082015_85x85_15er_pygcms.0_or.csv	552	14	cellulose,plant fibres	2554.88	2.32056	77.9939	33.61	32291.9	5.00524e-08
553	E:/Veroeffentlichungen/Paperinpreparation/PyvsFTIR/pygcms/WWTP_Oldenburg_NVF_17082015_85x85_15er_pygcms.0_or.csv	553	14	cellulose,plant fibres	2554.88	2.23519	84.002	37.5815	43484.5	6.7401e-08
554	E:/Veroeffentlichungen/Paperinpreparation/PyvsFTIR/pygcms/WWTP_Oldenburg_NVF_17082015_85x85_15er_pygcms.0_or.csv	554	14	cellulose,plant fibres	2554.88	3.85876	101.692	26.3535	25885.5	4.01226e-08
555	E:/Veroeffentlichungen/Paperinpreparation/PyvsFTIR/pygcms/WWTP_Oldenburg_NVF_17082015_85x85_15er_pygcms.0_or.csv	555	14	cellulose,plant fibres	2554.88	2.07267	77.21	37.2514	39269.6	6.08678e-08
556	E:/Veroeffentlichungen/Paperinpreparation/PyvsFTIR/pygcms/WWTP_Oldenburg_NVF_17082015_85x85_15er_pygcms.0_or.csv	556	14	cellulose,plant fibres	2554.88	3.27985	93.5927	28.5357	27932.8	4.32958e-08
557	E:/Veroeffentlichungen/Paperinpreparation/PyvsFTIR/pygcms/WWTP_Oldenburg_NVF_17082015_85x85_15er_pygcms.0_or.csv	557	14	cellulose,plant fibres	2554.88	1.65815	67.0929	40.4625	40260.4	6.24036e-08
558	E:/Veroeffentlichungen/Paperinpreparation/PyvsFTIR/pygcms/WWTP_Oldenburg_NVF_17082015_85x85_15er_pygcms.0_or.csv	558	14	cellulose,plant fibres	2554.88	1.52807	70.6265	46.2195	55298.6	8.57128e-08
559	E:/Veroeffentlichungen/Paperinpreparation/PyvsFTIR/pygcms/WWTP_Oldenburg_NVF_17082015_85x85_15er_pygcms.0_or.csv	559	14	cellulose,plant fibres	2554.88	1.37459	59.3984	43.2117	40651.3	6.30094e-08
560	E:/Veroeffentlichungen/Paperinpreparation/PyvsFTIR/pygcms/WWTP_Oldenburg_NVF_17082015_85x85_15er_pygcms.0_or.csv	560	14	cellulose,plant fibres	2554.88	5.14627	121.33	23.5763	24718.2	3.83132e-08
561	E:/Veroeffentlichungen/Paperinpreparation/PyvsFTIR/pygcms/WWTP_Oldenburg_NVF_17082015_85x85_15er_pygcms.0_or.csv	561	14	cellulose,plant fibres	2554.88	3.49496	104.64	29.9401	34379.6	5.32884e-08
562	E:/Veroeffentlichungen/Paperinpreparation/PyvsFTIR/pygcms/WWTP_Oldenburg_NVF_17082015_85x85_15er_pygcms.0_or.csv	562	14	cellulose,plant fibres	2554.88	1.08074	59.3984	54.9607	65762	1.01931e-07
563	E:/Veroeffentlichungen/Paperinpreparation/PyvsFTIR/pygcms/WWTP_Oldenburg_NVF_17082015_85x85_15er_pygcms.0_or.csv	563	14	cellulose,plant fibres	2554.88	2.11002	73.9915	35.0667	33347.8	5.16891e-08
564	E:/Veroeffentlichungen/Paperinpreparation/PyvsFTIR/pygcms/WWTP_Oldenburg_NVF_17082015_85x85_15er_pygcms.0_or.csv	564	14	cellulose,plant fibres	2554.88	2.08968	88.9267	42.5552	59024.8	9.14885e-08
565	E:/Veroeffentlichungen/Paperinpreparation/PyvsFTIR/pygcms/WWTP_Oldenburg_NVF_17082015_85x85_15er_pygcms.0_or.csv	565	14	cellulose,plant fibres	2554.88	6.73452	125.761	18.6741	16074.1	2.49148e-08
566	E:/Veroeffentlichungen/Paperinpreparation/PyvsFTIR/pygcms/WWTP_Oldenburg_NVF_17082015_85x85_15er_pygcms.0_or.csv	566	14	cellulose,plant fibres	2554.88	7.32112	143.814	19.6437	20339.6	3.15263e-08
567	E:/Veroeffentlichungen/Paperinpreparation/PyvsFTIR/pygcms/WWTP_Oldenburg_NVF_17082015_85x85_15er_pygcms.0_or.csv	567	14	cellulose,plant fibres	2433.22	1.80636	64.3154	35.605	29883.7	4.63198e-08
568	E:/Veroeffentlichungen/Paperinpreparation/PyvsFTIR/pygcms/WWTP_Oldenburg_NVF_17082015_85x85_15er_pygcms.0_or.csv	568	14	cellulose,plant fibres	2433.22	4.39591	98.6553	22.4425	18212.1	2.82288e-08
569	E:/Veroeffentlichungen/Paperinpreparation/PyvsFTIR/pygcms/WWTP_Oldenburg_NVF_17082015_85x85_15er_pygcms.0_or.csv	569	14	cellulose,plant fibres	2433.22	5.79099	148.393	25.6249	35713.7	5.53563e-08
570	E:/Veroeffentlichungen/Paperinpreparation/PyvsFTIR/pygcms/WWTP_Oldenburg_NVF_17082015_85x85_15er_pygcms.0_or.csv	570	14	cellulose,plant fibres	2433.22	1.97037	69.7598	35.4044	32049.1	4.96761e-08
571	E:/Veroeffentlichungen/Paperinpreparation/PyvsFTIR/pygcms/WWTP_Oldenburg_NVF_17082015_85x85_15er_pygcms.0_or.csv	571	14	cellulose,plant fibres	2433.22	1.46556	67.0929	45.7797	51536.9	7.98823e-08
572	E:/Veroeffentlichungen/Paperinpreparation/PyvsFTIR/pygcms/WWTP_Oldenburg_NVF_17082015_85x85_15er_pygcms.0_or.csv	572	14	cellulose,plant fibres	2433.22	2.13795	77.21	36.114	36908.2	5.72077e-08
573	E:/Veroeffentlichungen/Paperinpreparation/PyvsFTIR/pygcms/WWTP_Oldenburg_NVF_17082015_85x85_15er_pygcms.0_or.csv	573	14	cellulose,plant fibres	2433.22	1.52347	69.7598	45.79	53609.8	8.30951e-08
574	E:/Veroeffentlichungen/Paperinpreparation/PyvsFTIR/pygcms/WWTP_Oldenburg_NVF_17082015_85x85_15er_pygcms.0_or.csv	574	14	cellulose,plant fibres	2433.22	1.87091	77.9939	41.6877	49679.1	7.70026e-08
575	E:/Veroeffentlichungen/Paperinpreparation/PyvsFTIR/pygcms/WWTP_Oldenburg_NVF_17082015_85x85_15er_pygcms.0_or.csv	575	14	cellulose,plant fibres	2433.22	1.81054	67.0929	37.0569	33768.4	5.2341e-08
576	E:/Veroeffentlichungen/Paperinpreparation/PyvsFTIR/pygcms/WWTP_Oldenburg_NVF_17082015_85x85_15er_pygcms.0_or.csv	576	14	cellulose,plant fibres	2433.22	1.7127	64.3154	37.552	33241.3	5.1524e-08
577	E:/Veroeffentlichungen/Paperinpreparation/PyvsFTIR/pygcms/WWTP_Oldenburg_NVF_17082015_85x85_15er_pygcms.0_or.csv	577	14	cellulose,plant fibres	2433.22	1.89737	77.9939	41.1064	48303.2	7.48699e-08
578	E:/Veroeffentlichungen/Paperinpreparation/PyvsFTIR/pygcms/WWTP_Oldenburg_NVF_17082015_85x85_15er_pygcms.0_or.csv	578	14	cellulose,plant fibres	2433.22	1.38679	62.3951	44.9925	46294.3	7.17562e-08
579	E:/Veroeffentlichungen/Paperinpreparation/PyvsFTIR/pygcms/WWTP_Oldenburg_NVF_17082015_85x85_15er_pygcms.0_or.csv	579	14	cellulose,plant fibres	2433.22	3.09466	84.002	27.1441	22685	3.51617e-08
580	E:/Veroeffentlichungen/Paperinpreparation/PyvsFTIR/pygcms/WWTP_Oldenburg_NVF_17082015_85x85_15er_pygcms.0_or.csv	580	14	cellulose,plant fibres	2433.22	3.45641	94.2404	27.2654	25677.7	3.98004e-08
581	E:/Veroeffentlichungen/Paperinpreparation/PyvsFTIR/pygcms/WWTP_Oldenburg_NVF_17082015_85x85_15er_pygcms.0_or.csv	581	14	cellulose,plant fibres	2433.22	1.20162	64.3154	53.5239	67531.6	1.04674e-07
582	E:/Veroeffentlichungen/Paperinpreparation/PyvsFTIR/pygcms/WWTP_Oldenburg_NVF_17082015_85x85_15er_pygcms.0_or.csv	582	14	cellulose,plant fibres	2433.22	1.19776	55.15	46.0442	42854.1	6.64238e-08
583	E:/Veroeffentlichungen/Paperinpreparation/PyvsFTIR/pygcms/WWTP_Oldenburg_NVF_17082015_85x85_15er_pygcms.0_or.csv	583	14	cellulose,plant fibres	2433.22	4.47154	101.692	22.742	19276.9	2.98793e-08
584	E:/Veroeffentlichungen/Paperinpreparation/PyvsFTIR/pygcms/WWTP_Oldenburg_NVF_17082015_85x85_15er_pygcms.0_or.csv	584	14	cellulose,plant fibres	2433.22	1.69299	69.7598	41.2052	43411.5	6.72879e-08
585	E:/Veroeffentlichungen/Paperinpreparation/PyvsFTIR/pygcms/WWTP_Oldenburg_NVF_17082015_85x85_15er_pygcms.0_or.csv	585	14	cellulose,plant fibres	2433.22	1.51646	73.9915	48.7922	64562.3	1.00072e-07
586	E:/Veroeffentlichungen/Paperinpreparation/PyvsFTIR/pygcms/WWTP_Oldenburg_NVF_17082015_85x85_15er_pygcms.0_or.csv	586	14	cellulose,plant fibres	2433.22	2.35237	88.9267	37.803	46578.1	7.2196e-08
587	E:/Veroeffentlichungen/Paperinpreparation/PyvsFTIR/pygcms/WWTP_Oldenburg_NVF_17082015_85x85_15er_pygcms.0_or.csv	587	14	cellulose,plant fibres	2433.22	1.96136	94.2404	48.0485	79743.2	1.23602e-07
588	E:/Veroeffentlichungen/Paperinpreparation/PyvsFTIR/pygcms/WWTP_Oldenburg_NVF_17082015_85x85_15er_pygcms.0_or.csv	588	14	cellulose,plant fibres	2433.22	1.68866	64.3154	38.0865	34194.4	5.30013e-08
589	E:/Veroeffentlichungen/Paperinpreparation/PyvsFTIR/pygcms/WWTP_Oldenburg_NVF_17082015_85x85_15er_pygcms.0_or.csv	589	14	cellulose,plant fibres	2433.22	2.55691	101.692	39.7712	58954.9	9.13801e-08
590	E:/Veroeffentlichungen/Paperinpreparation/PyvsFTIR/pygcms/WWTP_Oldenburg_NVF_17082015_85x85_15er_pygcms.0_or.csv	590	14	cellulose,plant fibres	2433.22	1.44043	59.3984	41.2365	37019.9	5.73809e-08
591	E:/Veroeffentlichungen/Paperinpreparation/PyvsFTIR/pygcms/WWTP_Oldenburg_NVF_17082015_85x85_15er_pygcms.0_or.csv	591	14	cellulose,plant fibres	2433.22	4.43927	113.561	25.5809	27236.9	4.22173e-08
592	E:/Veroeffentlichungen/Paperinpreparation/PyvsFTIR/pygcms/WWTP_Oldenburg_NVF_17082015_85x85_15er_pygcms.0_or.csv	592	14	cellulose,plant fibres	2433.22	1.37372	64.3154	46.8185	51670.9	8.00899e-08
593	E:/Veroeffentlichungen/Paperinpreparation/PyvsFTIR/pygcms/WWTP_Oldenburg_NVF_17082015_85x85_15er_pygcms.0_or.csv	593	14	cellulose,plant fibres	2433.22	1.95023	80.2996	41.1744	49895.8	7.73385e-08
594	E:/Veroeffentlichungen/Paperinpreparation/PyvsFTIR/pygcms/WWTP_Oldenburg_NVF_17082015_85x85_15er_pygcms.0_or.csv	594	14	cellulose,plant fibres	2433.22	4.82915	110.3	22.8405	21090.3	3.26899e-08
595	E:/Veroeffentlichungen/Paperinpreparation/PyvsFTIR/pygcms/WWTP_Oldenburg_NVF_17082015_85x85_15er_pygcms.0_or.csv	595	14	cellulose,plant fibres	2433.22	5.35346	133.276	24.8953	30274.9	4.69261e-08
596	E:/Veroeffentlichungen/Paperinpreparation/PyvsFTIR/pygcms/WWTP_Oldenburg_NVF_17082015_85x85_15er_pygcms.0_or.csv	596	14	cellulose,plant fibres	2311.56	1.3524	59.3984	43.9206	41995.9	6.50936e-08
597	E:/Veroeffentlichungen/Paperinpreparation/PyvsFTIR/pygcms/WWTP_Oldenburg_NVF_17082015_85x85_15er_pygcms.0_or.csv	597	14	cellulose,plant fibres	2311.56	2.56701	93.5927	36.4597	45600	7.06801e-08
598	E:/Veroeffentlichungen/Paperinpreparation/PyvsFTIR/pygcms/WWTP_Oldenburg_NVF_17082015_85x85_15er_pygcms.0_or.csv	598	14	cellulose,plant fibres	2311.56	2.0377	70.6265	34.6599	31096.9	4.82003e-08
599	E:/Veroeffentlichungen/Paperinpreparation/PyvsFTIR/pygcms/WWTP_Oldenburg_NVF_17082015_85x85_15er_pygcms.0_or.csv	599	14	cellulose,plant fibres	2311.56	1.28515	59.3984	46.2191	46506.5	7.20851e-08
600	E:/Veroeffentlichungen/Paperinpreparation/PyvsFTIR/pygcms/WWTP_Oldenburg_NVF_17082015_85x85_15er_pygcms.0_or.csv	600	14	cellulose,plant fibres	2311.56	3.38635	88.9267	26.2604	22476.6	3.48387e-08
601	E:/Veroeffentlichungen/Paperinpreparation/PyvsFTIR/pygcms/WWTP_Oldenburg_NVF_17082015_85x85_15er_pygcms.0_or.csv	601	14	cellulose,plant fibres	2311.56	1.58221	84.002	53.0914	86783.1	1.34514e-07
602	E:/Veroeffentlichungen/Paperinpreparation/PyvsFTIR/pygcms/WWTP_Oldenburg_NVF_17082015_85x85_15er_pygcms.0_or.csv	602	14	cellulose,plant fibres	2311.56	1.24589	59.3984	47.6756	49483.9	7.67e-08
603	E:/Veroeffentlichungen/Paperinpreparation/PyvsFTIR/pygcms/WWTP_Oldenburg_NVF_17082015_85x85_15er_pygcms.0_or.csv	603	14	cellulose,plant fibres	2311.56	2.62414	94.8836	36.1579	45466.9	7.04737e-08
604	E:/Veroeffentlichungen/Paperinpreparation/PyvsFTIR/pygcms/WWTP_Oldenburg_NVF_17082015_85x85_15er_pygcms.0_or.csv	604	14	cellulose,plant fibres	2311.56	1.73676	94.2404	54.2622	101702	1.57638e-07
605	E:/Veroeffentlichungen/Paperinpreparation/PyvsFTIR/pygcms/WWTP_Oldenburg_NVF_17082015_85x85_15er_pygcms.0_or.csv	605	14	cellulose,plant fibres	2311.56	1.33028	56.2422	42.2785	36846.6	5.71122e-08
606	E:/Veroeffentlichungen/Paperinpreparation/PyvsFTIR/pygcms/WWTP_Oldenburg_NVF_17082015_85x85_15er_pygcms.0_or.csv	606	14	cellulose,plant fibres	2311.56	1.32899	70.6265	53.1429	73106.2	1.13315e-07
607	E:/Veroeffentlichungen/Paperinpreparation/PyvsFTIR/pygcms/WWTP_Oldenburg_NVF_17082015_85x85_15er_pygcms.0_or.csv	607	14	cellulose,plant fibres	2311.56	4.7181	110.3	23.3781	22094.8	3.42469e-08
608	E:/Veroeffentlichungen/Paperinpreparation/PyvsFTIR/pygcms/WWTP_Oldenburg_NVF_17082015_85x85_15er_pygcms.0_or.csv	608	14	cellulose,plant fibres	2311.56	1.57217	59.3984	37.7812	31075.9	4.81676e-08
609	E:/Veroeffentlichungen/Paperinpreparation/PyvsFTIR/pygcms/WWTP_Oldenburg_NVF_17082015_85x85_15er_pygcms.0_or.csv	609	14	cellulose,plant fibres	2311.56	6.29321	121.83	19.359	16734.7	2.59388e-08
610	E:/Veroeffentlichungen/Paperinpreparation/PyvsFTIR/pygcms/WWTP_Oldenburg_NVF_17082015_85x85_15er_pygcms.0_or.csv	610	14	cellulose,plant fibres	2311.56	1.34974	59.3984	44.0073	42161.9	6.53509e-08
611	E:/Veroeffentlichungen/Paperinpreparation/PyvsFTIR/pygcms/WWTP_Oldenburg_NVF_17082015_85x85_15er_pygcms.0_or.csv	611	14	cellulose,plant fibres	2311.56	2.48335	80.2996	32.3352	30772.5	4.76973e-08
612	E:/Veroeffentlichungen/Paperinpreparation/PyvsFTIR/pygcms/WWTP_Oldenburg_NVF_17082015_85x85_15er_pygcms.0_or.csv	612	14	cellulose,plant fibres	2311.56	3.98633	115.157	28.8879	35222.2	5.45944e-08
613	E:/Veroeffentlichungen/Paperinpreparation/PyvsFTIR/pygcms/WWTP_Oldenburg_NVF_17082015_85x85_15er_pygcms.0_or.csv	613	14	cellulose,plant fibres	2311.56	4.93403	110.3	22.355	20203.2	3.1315e-08
614	E:/Veroeffentlichungen/Paperinpreparation/PyvsFTIR/pygcms/WWTP_Oldenburg_NVF_17082015_85x85_15er_pygcms.0_or.csv	614	14	cellulose,plant fibres	2311.56	1.45058	64.3154	44.3378	46340.4	7.18276e-08
615	E:/Veroeffentlichungen/Paperinpreparation/PyvsFTIR/pygcms/WWTP_Oldenburg_NVF_17082015_85x85_15er_pygcms.0_or.csv	615	14	cellulose,plant fibres	2311.56	2.53092	84.002	33.1903	33916.3	5.25703e-08
616	E:/Veroeffentlichungen/Paperinpreparation/PyvsFTIR/pygcms/WWTP_Oldenburg_NVF_17082015_85x85_15er_pygcms.0_or.csv	616	14	cellulose,plant fibres	2311.56	3.64382	88.9267	24.4048	19412.4	3.00892e-08
617	E:/Veroeffentlichungen/Paperinpreparation/PyvsFTIR/pygcms/WWTP_Oldenburg_NVF_17082015_85x85_15er_pygcms.0_or.csv	617	14	cellulose,plant fibres	2311.56	1.17768	59.3984	50.4366	55381.2	8.58408e-08
618	E:/Veroeffentlichungen/Paperinpreparation/PyvsFTIR/pygcms/WWTP_Oldenburg_NVF_17082015_85x85_15er_pygcms.0_or.csv	618	14	cellulose,plant fibres	2311.56	2.55368	94.2404	36.9037	47040.7	7.2913e-08
619	E:/Veroeffentlichungen/Paperinpreparation/PyvsFTIR/pygcms/WWTP_Oldenburg_NVF_17082015_85x85_15er_pygcms.0_or.csv	619	14	cellulose,plant fibres	2311.56	5.11817	110.85	21.6581	19057.9	2.95398e-08
620	E:/Veroeffentlichungen/Paperinpreparation/PyvsFTIR/pygcms/WWTP_Oldenburg_NVF_17082015_85x85_15er_pygcms.0_or.csv	620	14	cellulose,plant fibres	2311.56	1.65955	66.18	39.8783	38574.2	5.979e-08
621	E:/Veroeffentlichungen/Paperinpreparation/PyvsFTIR/pygcms/WWTP_Oldenburg_NVF_17082015_85x85_15er_pygcms.0_or.csv	621	14	cellulose,plant fibres	2189.9	1.34308	56.2422	41.8754	36147.4	5.60284e-08
622	E:/Veroeffentlichungen/Paperinpreparation/PyvsFTIR/pygcms/WWTP_Oldenburg_NVF_17082015_85x85_15er_pygcms.0_or.csv	622	14	cellulose,plant fibres	2189.9	2.39714	109.191	45.5507	83037.6	1.28708e-07
623	E:/Veroeffentlichungen/Paperinpreparation/PyvsFTIR/pygcms/WWTP_Oldenburg_NVF_17082015_85x85_15er_pygcms.0_or.csv	623	14	cellulose,plant fibres	2189.9	5.25232	99.8809	19.0165	13238.6	2.05198e-08
624	E:/Veroeffentlichungen/Paperinpreparation/PyvsFTIR/pygcms/WWTP_Oldenburg_NVF_17082015_85x85_15er_pygcms.0_or.csv	624	14	cellulose,plant fibres	2189.9	3.68006	84.002	22.8263	16041.9	2.48649e-08
625	E:/Veroeffentlichungen/Paperinpreparation/PyvsFTIR/pygcms/WWTP_Oldenburg_NVF_17082015_85x85_15er_pygcms.0_or.csv	625	14	cellulose,plant fibres	2189.9	5.44889	119.308	21.8958	20964.6	3.24951e-08
626	E:/Veroeffentlichungen/Paperinpreparation/PyvsFTIR/pygcms/WWTP_Oldenburg_NVF_17082015_85x85_15er_pygcms.0_or.csv	626	14	cellulose,plant fibres	2189.9	13.8713	184.896	13.3294	12040.6	1.86629e-08
627	E:/Veroeffentlichungen/Paperinpreparation/PyvsFTIR/pygcms/WWTP_Oldenburg_NVF_17082015_85x85_15er_pygcms.0_or.csv	627	14	cellulose,plant fibres	2189.9	2.28919	70.6265	30.8522	24639.7	3.81915e-08
628	E:/Veroeffentlichungen/Paperinpreparation/PyvsFTIR/pygcms/WWTP_Oldenburg_NVF_17082015_85x85_15er_pygcms.0_or.csv	628	14	cellulose,plant fibres	2189.9	3.31188	77.9939	23.5497	15853.7	2.45732e-08
629	E:/Veroeffentlichungen/Paperinpreparation/PyvsFTIR/pygcms/WWTP_Oldenburg_NVF_17082015_85x85_15er_pygcms.0_or.csv	629	14	cellulose,plant fibres	2189.9	2.5434	80.2996	31.5717	29336.4	4.54714e-08
630	E:/Veroeffentlichungen/Paperinpreparation/PyvsFTIR/pygcms/WWTP_Oldenburg_NVF_17082015_85x85_15er_pygcms.0_or.csv	630	14	cellulose,plant fibres	2189.9	1.43978	59.3984	41.2552	37053.5	5.74329e-08
631	E:/Veroeffentlichungen/Paperinpreparation/PyvsFTIR/pygcms/WWTP_Oldenburg_NVF_17082015_85x85_15er_pygcms.0_or.csv	631	14	cellulose,plant fibres	2189.9	4.99044	108.633	21.7682	18867	2.92438e-08
632	E:/Veroeffentlichungen/Paperinpreparation/PyvsFTIR/pygcms/WWTP_Oldenburg_NVF_17082015_85x85_15er_pygcms.0_or.csv	632	14	cellulose,plant fibres	2189.9	3.58563	86.1471	24.0256	18225.8	2.825e-08
633	E:/Veroeffentlichungen/Paperinpreparation/PyvsFTIR/pygcms/WWTP_Oldenburg_NVF_17082015_85x85_15er_pygcms.0_or.csv	633	14	cellulose,plant fibres	2189.9	1.48704	56.2422	37.8214	29487.3	4.57053e-08
634	E:/Veroeffentlichungen/Paperinpreparation/PyvsFTIR/pygcms/WWTP_Oldenburg_NVF_17082015_85x85_15er_pygcms.0_or.csv	634	14	cellulose,plant fibres	2189.9	5.11444	104.057	20.3457	15787.4	2.44705e-08
635	E:/Veroeffentlichungen/Paperinpreparation/PyvsFTIR/pygcms/WWTP_Oldenburg_NVF_17082015_85x85_15er_pygcms.0_or.csv	635	14	cellulose,plant fibres	2189.9	4.64857	118.797	25.5555	28436.2	4.40761e-08
636	E:/Veroeffentlichungen/Paperinpreparation/PyvsFTIR/pygcms/WWTP_Oldenburg_NVF_17082015_85x85_15er_pygcms.0_or.csv	636	14	cellulose,plant fibres	2189.9	2.31224	77.9939	33.7309	32524.7	5.04133e-08
637	E:/Veroeffentlichungen/Paperinpreparation/PyvsFTIR/pygcms/WWTP_Oldenburg_NVF_17082015_85x85_15er_pygcms.0_or.csv	637	14	cellulose,plant fibres	2189.9	1.50929	59.3984	39.3552	33719.1	5.22647e-08
638	E:/Veroeffentlichungen/Paperinpreparation/PyvsFTIR/pygcms/WWTP_Oldenburg_NVF_17082015_85x85_15er_pygcms.0_or.csv	638	14	cellulose,plant fibres	2189.9	1.57441	62.3951	39.6308	35918.1	5.56731e-08
639	E:/Veroeffentlichungen/Paperinpreparation/PyvsFTIR/pygcms/WWTP_Oldenburg_NVF_17082015_85x85_15er_pygcms.0_or.csv	639	14	cellulose,plant fibres	2189.9	3.26617	80.2996	24.5852	17789.3	2.75734e-08
640	E:/Veroeffentlichungen/Paperinpreparation/PyvsFTIR/pygcms/WWTP_Oldenburg_NVF_17082015_85x85_15er_pygcms.0_or.csv	640	14	cellulose,plant fibres	2189.9	1.89563	69.7598	36.8003	34626.1	5.36705e-08
641	E:/Veroeffentlichungen/Paperinpreparation/PyvsFTIR/pygcms/WWTP_Oldenburg_NVF_17082015_85x85_15er_pygcms.0_or.csv	641	14	cellulose,plant fibres	2189.9	2.62777	79.5385	30.2684	26708.7	4.13985e-08
642	E:/Veroeffentlichungen/Paperinpreparation/PyvsFTIR/pygcms/WWTP_Oldenburg_NVF_17082015_85x85_15er_pygcms.0_or.csv	642	14	cellulose,plant fibres	2068.24	2.07122	59.3984	28.678	17904.7	2.77523e-08
643	E:/Veroeffentlichungen/Paperinpreparation/PyvsFTIR/pygcms/WWTP_Oldenburg_NVF_17082015_85x85_15er_pygcms.0_or.csv	643	14	cellulose,plant fibres	2068.24	13.4227	159.077	11.8514	8189.18	1.26932e-08
644	E:/Veroeffentlichungen/Paperinpreparation/PyvsFTIR/pygcms/WWTP_Oldenburg_NVF_17082015_85x85_15er_pygcms.0_or.csv	644	14	cellulose,plant fibres	2068.24	2.18111	77.9939	35.7587	36552.8	5.66569e-08
645	E:/Veroeffentlichungen/Paperinpreparation/PyvsFTIR/pygcms/WWTP_Oldenburg_NVF_17082015_85x85_15er_pygcms.0_or.csv	645	14	cellulose,plant fibres	2068.24	1.18231	49.3277	41.7213	31470.4	4.87791e-08
646	E:/Veroeffentlichungen/Paperinpreparation/PyvsFTIR/pygcms/WWTP_Oldenburg_NVF_17082015_85x85_15er_pygcms.0_or.csv	646	14	cellulose,plant fibres	2068.24	1.66968	66.18	39.6363	38107.4	5.90665e-08
647	E:/Veroeffentlichungen/Paperinpreparation/PyvsFTIR/pygcms/WWTP_Oldenburg_NVF_17082015_85x85_15er_pygcms.0_or.csv	647	14	cellulose,plant fibres	2068.24	1.51336	55.15	36.4421	26844.1	4.16083e-08
648	E:/Veroeffentlichungen/Paperinpreparation/PyvsFTIR/pygcms/WWTP_Oldenburg_NVF_17082015_85x85_15er_pygcms.0_or.csv	648	14	cellulose,plant fibres	2068.24	4.01155	99.27	24.7461	22280.6	3.45349e-08
649	E:/Veroeffentlichungen/Paperinpreparation/PyvsFTIR/pygcms/WWTP_Oldenburg_NVF_17082015_85x85_15er_pygcms.0_or.csv	649	14	cellulose,plant fibres	2068.24	1.97963	64.3154	32.4887	24881.5	3.85662e-08
650	E:/Veroeffentlichungen/Paperinpreparation/PyvsFTIR/pygcms/WWTP_Oldenburg_NVF_17082015_85x85_15er_pygcms.0_or.csv	650	14	cellulose,plant fibres	2068.24	1.526	56.2422	36.8559	28001	4.34016e-08
651	E:/Veroeffentlichungen/Paperinpreparation/PyvsFTIR/pygcms/WWTP_Oldenburg_NVF_17082015_85x85_15er_pygcms.0_or.csv	651	14	cellulose,plant fibres	2068.24	1.70154	59.3984	34.9085	26529.8	4.11212e-08
652	E:/Veroeffentlichungen/Paperinpreparation/PyvsFTIR/pygcms/WWTP_Oldenburg_NVF_17082015_85x85_15er_pygcms.0_or.csv	652	14	cellulose,plant fibres	2068.24	2.51117	79.5385	31.6739	29246.7	4.53324e-08
653	E:/Veroeffentlichungen/Paperinpreparation/PyvsFTIR/pygcms/WWTP_Oldenburg_NVF_17082015_85x85_15er_pygcms.0_or.csv	653	14	cellulose,plant fibres	2068.24	8.21215	129.103	15.721	11694.7	1.81268e-08
654	E:/Veroeffentlichungen/Paperinpreparation/PyvsFTIR/pygcms/WWTP_Oldenburg_NVF_17082015_85x85_15er_pygcms.0_or.csv	654	14	cellulose,plant fibres	2068.24	2.96113	73.9915	24.9876	16932.7	2.62457e-08
655	E:/Veroeffentlichungen/Paperinpreparation/PyvsFTIR/pygcms/WWTP_Oldenburg_NVF_17082015_85x85_15er_pygcms.0_or.csv	655	14	cellulose,plant fibres	2068.24	3.60657	90.9557	25.2195	21203.1	3.28648e-08
656	E:/Veroeffentlichungen/Paperinpreparation/PyvsFTIR/pygcms/WWTP_Oldenburg_NVF_17082015_85x85_15er_pygcms.0_or.csv	656	14	cellulose,plant fibres	2068.24	1.46196	59.3984	40.6292	35937.5	5.57031e-08
657	E:/Veroeffentlichungen/Paperinpreparation/PyvsFTIR/pygcms/WWTP_Oldenburg_NVF_17082015_85x85_15er_pygcms.0_or.csv	657	14	cellulose,plant fibres	2068.24	1.40992	64.3154	45.6162	49051.3	7.60294e-08
658	E:/Veroeffentlichungen/Paperinpreparation/PyvsFTIR/pygcms/WWTP_Oldenburg_NVF_17082015_85x85_15er_pygcms.0_or.csv	658	14	cellulose,plant fibres	2068.24	3.09997	86.1471	27.7897	24384	3.77951e-08
659	E:/Veroeffentlichungen/Paperinpreparation/PyvsFTIR/pygcms/WWTP_Oldenburg_NVF_17082015_85x85_15er_pygcms.0_or.csv	659	14	cellulose,plant fibres	2068.24	1.26134	55.15	43.7234	38643	5.98967e-08
660	E:/Veroeffentlichungen/Paperinpreparation/PyvsFTIR/pygcms/WWTP_Oldenburg_NVF_17082015_85x85_15er_pygcms.0_or.csv	660	14	cellulose,plant fibres	2068.24	1.38253	55.15	39.8907	32165.2	4.98561e-08
661	E:/Veroeffentlichungen/Paperinpreparation/PyvsFTIR/pygcms/WWTP_Oldenburg_NVF_17082015_85x85_15er_pygcms.0_or.csv	661	14	cellulose,plant fibres	2068.24	1.50942	62.3951	41.3371	39077.5	6.05701e-08
662	E:/Veroeffentlichungen/Paperinpreparation/PyvsFTIR/pygcms/WWTP_Oldenburg_NVF_17082015_85x85_15er_pygcms.0_or.csv	662	14	cellulose,plant fibres	2068.24	1.49241	59.3984	39.8002	34486	5.34533e-08
663	E:/Veroeffentlichungen/Paperinpreparation/PyvsFTIR/pygcms/WWTP_Oldenburg_NVF_17082015_85x85_15er_pygcms.0_or.csv	663	14	cellulose,plant fibres	2068.24	4.15419	99.27	23.8964	20776.8	3.2204e-08
664	E:/Veroeffentlichungen/Paperinpreparation/PyvsFTIR/pygcms/WWTP_Oldenburg_NVF_17082015_85x85_15er_pygcms.0_or.csv	664	14	cellulose,plant fibres	2068.24	2.55746	77.9939	30.4966	26586.5	4.12091e-08
665	E:/Veroeffentlichungen/Paperinpreparation/PyvsFTIR/pygcms/WWTP_Oldenburg_NVF_17082015_85x85_15er_pygcms.0_or.csv	665	14	cellulose,plant fibres	2068.24	7.62568	117.251	15.3757	10159.8	1.57476e-08
666	E:/Veroeffentlichungen/Paperinpreparation/PyvsFTIR/pygcms/WWTP_Oldenburg_NVF_17082015_85x85_15er_pygcms.0_or.csv	666	14	cellulose,plant fibres	2068.24	1.24392	59.3984	47.7509	49640.2	7.69424e-08
667	E:/Veroeffentlichungen/Paperinpreparation/PyvsFTIR/pygcms/WWTP_Oldenburg_NVF_17082015_85x85_15er_pygcms.0_or.csv	667	14	cellulose,plant fibres	2068.24	3.37967	80.2996	23.7596	16614.5	2.57525e-08
668	E:/Veroeffentlichungen/Paperinpreparation/PyvsFTIR/pygcms/WWTP_Oldenburg_NVF_17082015_85x85_15er_pygcms.0_or.csv	668	14	cellulose,plant fibres	2068.24	1.83604	67.0929	36.5422	32837	5.08973e-08
669	E:/Veroeffentlichungen/Paperinpreparation/PyvsFTIR/pygcms/WWTP_Oldenburg_NVF_17082015_85x85_15er_pygcms.0_or.csv	669	14	cellulose,plant fibres	2068.24	1.31041	55.15	42.0861	35803	5.54947e-08
670	E:/Veroeffentlichungen/Paperinpreparation/PyvsFTIR/pygcms/WWTP_Oldenburg_NVF_17082015_85x85_15er_pygcms.0_or.csv	670	14	cellulose,plant fibres	2068.24	4.7956	98.6553	20.572	15302.8	2.37194e-08
671	E:/Veroeffentlichungen/Paperinpreparation/PyvsFTIR/pygcms/WWTP_Oldenburg_NVF_17082015_85x85_15er_pygcms.0_or.csv	671	14	cellulose,plant fibres	2068.24	5.37327	112.484	20.934	18067.4	2.80044e-08
672	E:/Veroeffentlichungen/Paperinpreparation/PyvsFTIR/pygcms/WWTP_Oldenburg_NVF_17082015_85x85_15er_pygcms.0_or.csv	672	14	cellulose,plant fibres	2068.24	5.13361	118.797	23.141	23316.5	3.61406e-08
673	E:/Veroeffentlichungen/Paperinpreparation/PyvsFTIR/pygcms/WWTP_Oldenburg_NVF_17082015_85x85_15er_pygcms.0_or.csv	673	14	cellulose,plant fibres	2068.24	5.77568	110.3	19.0973	14744	2.28533e-08
674	E:/Veroeffentlichungen/Paperinpreparation/PyvsFTIR/pygcms/WWTP_Oldenburg_NVF_17082015_85x85_15er_pygcms.0_or.csv	674	14	cellulose,plant fibres	2068.24	9.92129	134.186	13.525	8996.61	1.39448e-08
675	E:/Veroeffentlichungen/Paperinpreparation/PyvsFTIR/pygcms/WWTP_Oldenburg_NVF_17082015_85x85_15er_pygcms.0_or.csv	675	14	cellulose,plant fibres	2068.24	1.28227	49.3277	38.4691	26755.4	4.14708e-08
676	E:/Veroeffentlichungen/Paperinpreparation/PyvsFTIR/pygcms/WWTP_Oldenburg_NVF_17082015_85x85_15er_pygcms.0_or.csv	676	14	cellulose,plant fibres	2068.24	5.63008	99.8809	17.7406	11521.7	1.78586e-08
677	E:/Veroeffentlichungen/Paperinpreparation/PyvsFTIR/pygcms/WWTP_Oldenburg_NVF_17082015_85x85_15er_pygcms.0_or.csv	677	14	cellulose,plant fibres	2068.24	2.21526	79.5385	35.9048	37582	5.82521e-08
678	E:/Veroeffentlichungen/Paperinpreparation/PyvsFTIR/pygcms/WWTP_Oldenburg_NVF_17082015_85x85_15er_pygcms.0_or.csv	678	14	cellulose,plant fibres	2068.24	3.36363	80.2996	23.8729	16773.4	2.59987e-08
679	E:/Veroeffentlichungen/Paperinpreparation/PyvsFTIR/pygcms/WWTP_Oldenburg_NVF_17082015_85x85_15er_pygcms.0_or.csv	679	14	cellulose,plant fibres	1946.57	3.85258	94.8836	24.6286	21094.4	3.26964e-08
680	E:/Veroeffentlichungen/Paperinpreparation/PyvsFTIR/pygcms/WWTP_Oldenburg_NVF_17082015_85x85_15er_pygcms.0_or.csv	680	14	cellulose,plant fibres	1946.57	1.08704	49.3277	45.3779	37228.5	5.77041e-08
681	E:/Veroeffentlichungen/Paperinpreparation/PyvsFTIR/pygcms/WWTP_Oldenburg_NVF_17082015_85x85_15er_pygcms.0_or.csv	681	14	cellulose,plant fibres	1946.57	2.17344	62.3951	28.708	18847.5	2.92136e-08
682	E:/Veroeffentlichungen/Paperinpreparation/PyvsFTIR/pygcms/WWTP_Oldenburg_NVF_17082015_85x85_15er_pygcms.0_or.csv	682	14	cellulose,plant fibres	1946.57	3.83598	79.5385	20.7348	12533.6	1.94271e-08
683	E:/Veroeffentlichungen/Paperinpreparation/PyvsFTIR/pygcms/WWTP_Oldenburg_NVF_17082015_85x85_15er_pygcms.0_or.csv	683	14	cellulose,plant fibres	1946.57	4.8006	104.64	21.7972	18222	2.82441e-08
684	E:/Veroeffentlichungen/Paperinpreparation/PyvsFTIR/pygcms/WWTP_Oldenburg_NVF_17082015_85x85_15er_pygcms.0_or.csv	684	14	cellulose,plant fibres	1946.57	2.80774	79.5385	28.3283	23394.6	3.62616e-08
685	E:/Veroeffentlichungen/Paperinpreparation/PyvsFTIR/pygcms/WWTP_Oldenburg_NVF_17082015_85x85_15er_pygcms.0_or.csv	685	14	cellulose,plant fibres	1946.57	2.61483	70.6265	27.0099	18884.7	2.92714e-08
686	E:/Veroeffentlichungen/Paperinpreparation/PyvsFTIR/pygcms/WWTP_Oldenburg_NVF_17082015_85x85_15er_pygcms.0_or.csv	686	14	cellulose,plant fibres	1946.57	3.27198	88.9267	27.1783	24075.3	3.73168e-08
687	E:/Veroeffentlichungen/Paperinpreparation/PyvsFTIR/pygcms/WWTP_Oldenburg_NVF_17082015_85x85_15er_pygcms.0_or.csv	687	14	cellulose,plant fibres	1946.57	3.35483	77.9939	23.2482	15450.3	2.39479e-08
688	E:/Veroeffentlichungen/Paperinpreparation/PyvsFTIR/pygcms/WWTP_Oldenburg_NVF_17082015_85x85_15er_pygcms.0_or.csv	688	14	cellulose,plant fibres	1946.57	2.86954	73.9915	25.7851	18030.9	2.79479e-08
689	E:/Veroeffentlichungen/Paperinpreparation/PyvsFTIR/pygcms/WWTP_Oldenburg_NVF_17082015_85x85_15er_pygcms.0_or.csv	689	14	cellulose,plant fibres	1946.57	2.03881	66.18	32.4601	25557.8	3.96146e-08
690	E:/Veroeffentlichungen/Paperinpreparation/PyvsFTIR/pygcms/WWTP_Oldenburg_NVF_17082015_85x85_15er_pygcms.0_or.csv	690	14	cellulose,plant fibres	1946.57	1.82121	56.2422	30.8817	19659	3.04715e-08
691	E:/Veroeffentlichungen/Paperinpreparation/PyvsFTIR/pygcms/WWTP_Oldenburg_NVF_17082015_85x85_15er_pygcms.0_or.csv	691	14	cellulose,plant fibres	1946.57	1.64286	59.3984	36.1554	28458.9	4.41113e-08
692	E:/Veroeffentlichungen/Paperinpreparation/PyvsFTIR/pygcms/WWTP_Oldenburg_NVF_17082015_85x85_15er_pygcms.0_or.csv	692	14	cellulose,plant fibres	1946.57	1.31712	62.3951	47.3722	51320.9	7.95474e-08
693	E:/Veroeffentlichungen/Paperinpreparation/PyvsFTIR/pygcms/WWTP_Oldenburg_NVF_17082015_85x85_15er_pygcms.0_or.csv	693	14	cellulose,plant fibres	1946.57	1.64477	64.3154	39.103	36043.9	5.58681e-08
694	E:/Veroeffentlichungen/Paperinpreparation/PyvsFTIR/pygcms/WWTP_Oldenburg_NVF_17082015_85x85_15er_pygcms.0_or.csv	694	14	cellulose,plant fibres	1946.57	1.4771	49.3277	33.395	20162.7	3.12523e-08
695	E:/Veroeffentlichungen/Paperinpreparation/PyvsFTIR/pygcms/WWTP_Oldenburg_NVF_17082015_85x85_15er_pygcms.0_or.csv	695	14	cellulose,plant fibres	1946.57	10.9168	147.983	13.5555	9966.48	1.5448e-08
696	E:/Veroeffentlichungen/Paperinpreparation/PyvsFTIR/pygcms/WWTP_Oldenburg_NVF_17082015_85x85_15er_pygcms.0_or.csv	696	14	cellulose,plant fibres	1946.57	1.95627	70.6265	36.1026	33739.7	5.22966e-08
697	E:/Veroeffentlichungen/Paperinpreparation/PyvsFTIR/pygcms/WWTP_Oldenburg_NVF_17082015_85x85_15er_pygcms.0_or.csv	697	14	cellulose,plant fibres	1946.57	3.03756	69.7598	22.9657	13485.4	2.09023e-08
698	E:/Veroeffentlichungen/Paperinpreparation/PyvsFTIR/pygcms/WWTP_Oldenburg_NVF_17082015_85x85_15er_pygcms.0_or.csv	698	14	cellulose,plant fibres	1946.57	2.30842	67.0929	29.0644	20772.9	3.2198e-08
699	E:/Veroeffentlichungen/Paperinpreparation/PyvsFTIR/pygcms/WWTP_Oldenburg_NVF_17082015_85x85_15er_pygcms.0_or.csv	699	14	cellulose,plant fibres	1946.57	1.31881	49.3277	37.403	25293	3.92042e-08
700	E:/Veroeffentlichungen/Paperinpreparation/PyvsFTIR/pygcms/WWTP_Oldenburg_NVF_17082015_85x85_15er_pygcms.0_or.csv	700	14	cellulose,plant fibres	1946.57	2.23398	73.9915	33.1209	29749.8	4.61121e-08
701	E:/Veroeffentlichungen/Paperinpreparation/PyvsFTIR/pygcms/WWTP_Oldenburg_NVF_17082015_85x85_15er_pygcms.0_or.csv	701	14	cellulose,plant fibres	1946.57	1.71354	56.2422	32.8222	22207.3	3.44213e-08
702	E:/Veroeffentlichungen/Paperinpreparation/PyvsFTIR/pygcms/WWTP_Oldenburg_NVF_17082015_85x85_15er_pygcms.0_or.csv	702	14	cellulose,plant fibres	1946.57	2.23069	67.0929	30.0772	22245.8	3.4481e-08
703	E:/Veroeffentlichungen/Paperinpreparation/PyvsFTIR/pygcms/WWTP_Oldenburg_NVF_17082015_85x85_15er_pygcms.0_or.csv	703	14	cellulose,plant fibres	1946.57	1.28163	49.3277	38.4883	26782.1	4.15122e-08
704	E:/Veroeffentlichungen/Paperinpreparation/PyvsFTIR/pygcms/WWTP_Oldenburg_NVF_17082015_85x85_15er_pygcms.0_or.csv	704	14	cellulose,plant fibres	1946.57	1.4771	49.3277	33.395	20162.7	3.12523e-08
705	E:/Veroeffentlichungen/Paperinpreparation/PyvsFTIR/pygcms/WWTP_Oldenburg_NVF_17082015_85x85_15er_pygcms.0_or.csv	705	14	cellulose,plant fibres	1946.57	3.47665	79.5385	22.8779	15258.3	2.36504e-08
706	E:/Veroeffentlichungen/Paperinpreparation/PyvsFTIR/pygcms/WWTP_Oldenburg_NVF_17082015_85x85_15er_pygcms.0_or.csv	706	14	cellulose,plant fibres	1946.57	2.64601	69.7598	26.3641	17771.7	2.75462e-08
707	E:/Veroeffentlichungen/Paperinpreparation/PyvsFTIR/pygcms/WWTP_Oldenburg_NVF_17082015_85x85_15er_pygcms.0_or.csv	707	14	cellulose,plant fibres	1946.57	6.23602	104.64	16.7799	10798.7	1.6738e-08
708	E:/Veroeffentlichungen/Paperinpreparation/PyvsFTIR/pygcms/WWTP_Oldenburg_NVF_17082015_85x85_15er_pygcms.0_or.csv	708	14	cellulose,plant fibres	1946.57	2.09961	70.6265	33.6379	29290.2	4.53997e-08
709	E:/Veroeffentlichungen/Paperinpreparation/PyvsFTIR/pygcms/WWTP_Oldenburg_NVF_17082015_85x85_15er_pygcms.0_or.csv	709	14	cellulose,plant fibres	1946.57	2.49282	77.9939	31.2874	27983.1	4.33739e-08
710	E:/Veroeffentlichungen/Paperinpreparation/PyvsFTIR/pygcms/WWTP_Oldenburg_NVF_17082015_85x85_15er_pygcms.0_or.csv	710	14	cellulose,plant fibres	1824.91	4.13145	101.692	24.614	22581.2	3.50009e-08
711	E:/Veroeffentlichungen/Paperinpreparation/PyvsFTIR/pygcms/WWTP_Oldenburg_NVF_17082015_85x85_15er_pygcms.0_or.csv	711	14	cellulose,plant fibres	1824.91	10.0717	125.761	12.4866	7186.74	1.11394e-08
712	E:/Veroeffentlichungen/Paperinpreparation/PyvsFTIR/pygcms/WWTP_Oldenburg_NVF_17082015_85x85_15er_pygcms.0_or.csv	712	14	cellulose,plant fibres	1824.91	1.87917	70.6265	37.5838	36565.1	5.66759e-08
713	E:/Veroeffentlichungen/Paperinpreparation/PyvsFTIR/pygcms/WWTP_Oldenburg_NVF_17082015_85x85_15er_pygcms.0_or.csv	713	14	cellulose,plant fibres	1824.91	2.14727	70.6265	32.8913	28004.5	4.34069e-08
714	E:/Veroeffentlichungen/Paperinpreparation/PyvsFTIR/pygcms/WWTP_Oldenburg_NVF_17082015_85x85_15er_pygcms.0_or.csv	714	14	cellulose,plant fibres	1824.91	2.44079	88.9267	36.4335	43264.5	6.706e-08
715	E:/Veroeffentlichungen/Paperinpreparation/PyvsFTIR/pygcms/WWTP_Oldenburg_NVF_17082015_85x85_15er_pygcms.0_or.csv	715	14	cellulose,plant fibres	1824.91	1.83067	59.3984	32.4462	22919.2	3.55248e-08
716	E:/Veroeffentlichungen/Paperinpreparation/PyvsFTIR/pygcms/WWTP_Oldenburg_NVF_17082015_85x85_15er_pygcms.0_or.csv	716	14	cellulose,plant fibres	1824.91	1.28175	55.15	43.027	37421.8	5.80039e-08
717	E:/Veroeffentlichungen/Paperinpreparation/PyvsFTIR/pygcms/WWTP_Oldenburg_NVF_17082015_85x85_15er_pygcms.0_or.csv	717	14	cellulose,plant fibres	1824.91	3.41403	77.9939	22.8451	14919.1	2.31246e-08
718	E:/Veroeffentlichungen/Paperinpreparation/PyvsFTIR/pygcms/WWTP_Oldenburg_NVF_17082015_85x85_15er_pygcms.0_or.csv	718	14	cellulose,plant fibres	1824.91	3.09838	77.9939	25.1725	18113.8	2.80764e-08
719	E:/Veroeffentlichungen/Paperinpreparation/PyvsFTIR/pygcms/WWTP_Oldenburg_NVF_17082015_85x85_15er_pygcms.0_or.csv	719	14	cellulose,plant fibres	1824.91	2.3586	67.0929	28.4461	19898.4	3.08426e-08
720	E:/Veroeffentlichungen/Paperinpreparation/PyvsFTIR/pygcms/WWTP_Oldenburg_NVF_17082015_85x85_15er_pygcms.0_or.csv	720	14	cellulose,plant fibres	1824.91	2.10749	59.3984	28.1844	17293.7	2.68053e-08
721	E:/Veroeffentlichungen/Paperinpreparation/PyvsFTIR/pygcms/WWTP_Oldenburg_NVF_17082015_85x85_15er_pygcms.0_or.csv	721	14	cellulose,plant fibres	1824.91	2.58147	69.7598	27.0233	18671.5	2.89409e-08
722	E:/Veroeffentlichungen/Paperinpreparation/PyvsFTIR/pygcms/WWTP_Oldenburg_NVF_17082015_85x85_15er_pygcms.0_or.csv	722	14	cellulose,plant fibres	1824.91	2.57423	93.5927	36.3575	45344.7	7.02843e-08
723	E:/Veroeffentlichungen/Paperinpreparation/PyvsFTIR/pygcms/WWTP_Oldenburg_NVF_17082015_85x85_15er_pygcms.0_or.csv	723	14	cellulose,plant fibres	1824.91	2.27049	77.9939	34.351	33731.6	5.2284e-08
724	E:/Veroeffentlichungen/Paperinpreparation/PyvsFTIR/pygcms/WWTP_Oldenburg_NVF_17082015_85x85_15er_pygcms.0_or.csv	724	14	cellulose,plant fibres	1824.91	3.25031	88.9267	27.3594	24397.4	3.7816e-08
725	E:/Veroeffentlichungen/Paperinpreparation/PyvsFTIR/pygcms/WWTP_Oldenburg_NVF_17082015_85x85_15er_pygcms.0_or.csv	725	14	cellulose,plant fibres	1824.91	1.42657	49.3277	34.5778	21616.3	3.35053e-08
726	E:/Veroeffentlichungen/Paperinpreparation/PyvsFTIR/pygcms/WWTP_Oldenburg_NVF_17082015_85x85_15er_pygcms.0_or.csv	726	14	cellulose,plant fibres	1824.91	1.66578	55.15	33.1076	22156.3	3.43423e-08
727	E:/Veroeffentlichungen/Paperinpreparation/PyvsFTIR/pygcms/WWTP_Oldenburg_NVF_17082015_85x85_15er_pygcms.0_or.csv	727	14	cellulose,plant fibres	1824.91	4.87558	88.9267	18.2392	10842.8	1.68063e-08
728	E:/Veroeffentlichungen/Paperinpreparation/PyvsFTIR/pygcms/WWTP_Oldenburg_NVF_17082015_85x85_15er_pygcms.0_or.csv	728	14	cellulose,plant fibres	1824.91	1.7634	56.2422	31.8942	20969.2	3.25022e-08
729	E:/Veroeffentlichungen/Paperinpreparation/PyvsFTIR/pygcms/WWTP_Oldenburg_NVF_17082015_85x85_15er_pygcms.0_or.csv	729	14	cellulose,plant fibres	1824.91	1.57096	56.2422	35.8011	26421.1	4.09527e-08
730	E:/Veroeffentlichungen/Paperinpreparation/PyvsFTIR/pygcms/WWTP_Oldenburg_NVF_17082015_85x85_15er_pygcms.0_or.csv	730	14	cellulose,plant fibres	1824.91	4.16833	84.002	20.1524	12503.7	1.93808e-08
731	E:/Veroeffentlichungen/Paperinpreparation/PyvsFTIR/pygcms/WWTP_Oldenburg_NVF_17082015_85x85_15er_pygcms.0_or.csv	731	14	cellulose,plant fibres	1824.91	4.79473	94.2404	19.655	13343.8	2.06829e-08
732	E:/Veroeffentlichungen/Paperinpreparation/PyvsFTIR/pygcms/WWTP_Oldenburg_NVF_17082015_85x85_15er_pygcms.0_or.csv	732	14	cellulose,plant fibres	1824.91	5.38576	101.692	18.8816	13288	2.05963e-08
733	E:/Veroeffentlichungen/Paperinpreparation/PyvsFTIR/pygcms/WWTP_Oldenburg_NVF_17082015_85x85_15er_pygcms.0_or.csv	733	14	cellulose,plant fibres	1824.91	5.833	99.8809	17.1234	10733.9	1.66376e-08
734	E:/Veroeffentlichungen/Paperinpreparation/PyvsFTIR/pygcms/WWTP_Oldenburg_NVF_17082015_85x85_15er_pygcms.0_or.csv	734	14	cellulose,plant fibres	1824.91	2.64603	88.9267	33.6075	36813.1	5.70603e-08
735	E:/Veroeffentlichungen/Paperinpreparation/PyvsFTIR/pygcms/WWTP_Oldenburg_NVF_17082015_85x85_15er_pygcms.0_or.csv	735	14	cellulose,plant fibres	1824.91	2.65148	101.692	38.3527	54824.3	8.49777e-08
736	E:/Veroeffentlichungen/Paperinpreparation/PyvsFTIR/pygcms/WWTP_Oldenburg_NVF_17082015_85x85_15er_pygcms.0_or.csv	736	14	cellulose,plant fibres	1824.91	10.6279	129.103	12.1476	6982.49	1.08229e-08
737	E:/Veroeffentlichungen/Paperinpreparation/PyvsFTIR/pygcms/WWTP_Oldenburg_NVF_17082015_85x85_15er_pygcms.0_or.csv	737	14	cellulose,plant fibres	1824.91	6.72231	108.633	16.16	10397.8	1.61167e-08
738	E:/Veroeffentlichungen/Paperinpreparation/PyvsFTIR/pygcms/WWTP_Oldenburg_NVF_17082015_85x85_15er_pygcms.0_or.csv	738	14	cellulose,plant fibres	1824.91	2.45549	70.6265	28.7627	21415.2	3.31936e-08
739	E:/Veroeffentlichungen/Paperinpreparation/PyvsFTIR/pygcms/WWTP_Oldenburg_NVF_17082015_85x85_15er_pygcms.0_or.csv	739	14	cellulose,plant fibres	1824.91	8.89687	124.79	14.0263	8998.36	1.39475e-08
740	E:/Veroeffentlichungen/Paperinpreparation/PyvsFTIR/pygcms/WWTP_Oldenburg_NVF_17082015_85x85_15er_pygcms.0_or.csv	740	14	cellulose,plant fibres	1824.91	4.87558	88.9267	18.2392	10842.8	1.68063e-08
741	E:/Veroeffentlichungen/Paperinpreparation/PyvsFTIR/pygcms/WWTP_Oldenburg_NVF_17082015_85x85_15er_pygcms.0_or.csv	741	14	cellulose,plant fibres	1824.91	7.35247	112.484	15.2989	9649.55	1.49568e-08
742	E:/Veroeffentlichungen/Paperinpreparation/PyvsFTIR/pygcms/WWTP_Oldenburg_NVF_17082015_85x85_15er_pygcms.0_or.csv	742	14	cellulose,plant fibres	1824.91	2.4979	80.2996	32.1468	30414.9	4.7143e-08
743	E:/Veroeffentlichungen/Paperinpreparation/PyvsFTIR/pygcms/WWTP_Oldenburg_NVF_17082015_85x85_15er_pygcms.0_or.csv	743	14	cellulose,plant fibres	1824.91	4.21976	88.9267	21.0739	14475	2.24362e-08
744	E:/Veroeffentlichungen/Paperinpreparation/PyvsFTIR/pygcms/WWTP_Oldenburg_NVF_17082015_85x85_15er_pygcms.0_or.csv	744	14	cellulose,plant fibres	1703.25	1.29059	45.4779	35.2382	20697.8	3.20815e-08
745	E:/Veroeffentlichungen/Paperinpreparation/PyvsFTIR/pygcms/WWTP_Oldenburg_NVF_17082015_85x85_15er_pygcms.0_or.csv	745	14	cellulose,plant fibres	1703.25	2.27705	64.3154	28.2451	18806.1	2.91494e-08
746	E:/Veroeffentlichungen/Paperinpreparation/PyvsFTIR/pygcms/WWTP_Oldenburg_NVF_17082015_85x85_15er_pygcms.0_or.csv	746	14	cellulose,plant fibres	1703.25	5.33892	94.8836	17.7721	10984.1	1.70253e-08
747	E:/Veroeffentlichungen/Paperinpreparation/PyvsFTIR/pygcms/WWTP_Oldenburg_NVF_17082015_85x85_15er_pygcms.0_or.csv	747	14	cellulose,plant fibres	1703.25	2.06202	67.0929	32.5374	26033.9	4.03526e-08
748	E:/Veroeffentlichungen/Paperinpreparation/PyvsFTIR/pygcms/WWTP_Oldenburg_NVF_17082015_85x85_15er_pygcms.0_or.csv	748	14	cellulose,plant fibres	1703.25	1.94688	55.15	28.3274	16220.1	2.51412e-08
749	E:/Veroeffentlichungen/Paperinpreparation/PyvsFTIR/pygcms/WWTP_Oldenburg_NVF_17082015_85x85_15er_pygcms.0_or.csv	749	14	cellulose,plant fibres	1703.25	2.45611	77.9939	31.755	28825.8	4.468e-08
750	E:/Veroeffentlichungen/Paperinpreparation/PyvsFTIR/pygcms/WWTP_Oldenburg_NVF_17082015_85x85_15er_pygcms.0_or.csv	750	14	cellulose,plant fibres	1703.25	3.96822	84.002	21.1687	13796.6	2.13848e-08
751	E:/Veroeffentlichungen/Paperinpreparation/PyvsFTIR/pygcms/WWTP_Oldenburg_NVF_17082015_85x85_15er_pygcms.0_or.csv	751	14	cellulose,plant fibres	1703.25	1.40886	56.2422	39.9203	32850.8	5.09187e-08
752	E:/Veroeffentlichungen/Paperinpreparation/PyvsFTIR/pygcms/WWTP_Oldenburg_NVF_17082015_85x85_15er_pygcms.0_or.csv	752	14	cellulose,plant fibres	1703.25	3.29217	112.484	34.1672	48129.2	7.46003e-08
753	E:/Veroeffentlichungen/Paperinpreparation/PyvsFTIR/pygcms/WWTP_Oldenburg_NVF_17082015_85x85_15er_pygcms.0_or.csv	753	14	cellulose,plant fibres	1703.25	2.1576	56.2422	26.0671	14006.9	2.17107e-08
754	E:/Veroeffentlichungen/Paperinpreparation/PyvsFTIR/pygcms/WWTP_Oldenburg_NVF_17082015_85x85_15er_pygcms.0_or.csv	754	14	cellulose,plant fibres	1703.25	1.3484	46.7963	34.7051	20658.3	3.20204e-08
755	E:/Veroeffentlichungen/Paperinpreparation/PyvsFTIR/pygcms/WWTP_Oldenburg_NVF_17082015_85x85_15er_pygcms.0_or.csv	755	14	cellulose,plant fibres	1703.25	3.07995	69.7598	22.6497	13116.8	2.0331e-08
756	E:/Veroeffentlichungen/Paperinpreparation/PyvsFTIR/pygcms/WWTP_Oldenburg_NVF_17082015_85x85_15er_pygcms.0_or.csv	756	14	cellulose,plant fibres	1703.25	1.46662	49.3277	33.6336	20451.9	3.17005e-08
757	E:/Veroeffentlichungen/Paperinpreparation/PyvsFTIR/pygcms/WWTP_Oldenburg_NVF_17082015_85x85_15er_pygcms.0_or.csv	757	14	cellulose,plant fibres	1703.25	2.81893	77.9939	27.6679	21883.1	3.39188e-08
758	E:/Veroeffentlichungen/Paperinpreparation/PyvsFTIR/pygcms/WWTP_Oldenburg_NVF_17082015_85x85_15er_pygcms.0_or.csv	758	14	cellulose,plant fibres	1703.25	1.86906	59.3984	31.7798	21987.4	3.40805e-08
759	E:/Veroeffentlichungen/Paperinpreparation/PyvsFTIR/pygcms/WWTP_Oldenburg_NVF_17082015_85x85_15er_pygcms.0_or.csv	759	14	cellulose,plant fibres	1703.25	1.51512	49.3277	32.5568	19163.4	2.97032e-08
760	E:/Veroeffentlichungen/Paperinpreparation/PyvsFTIR/pygcms/WWTP_Oldenburg_NVF_17082015_85x85_15er_pygcms.0_or.csv	760	14	cellulose,plant fibres	1703.25	2.03045	59.3984	29.2538	18631	2.88781e-08
761	E:/Veroeffentlichungen/Paperinpreparation/PyvsFTIR/pygcms/WWTP_Oldenburg_NVF_17082015_85x85_15er_pygcms.0_or.csv	761	14	cellulose,plant fibres	1703.25	1.35401	45.4779	33.5876	18804.2	2.91465e-08
762	E:/Veroeffentlichungen/Paperinpreparation/PyvsFTIR/pygcms/WWTP_Oldenburg_NVF_17082015_85x85_15er_pygcms.0_or.csv	762	14	cellulose,plant fibres	1703.25	1.50332	49.3277	32.8124	19465.4	3.01713e-08
763	E:/Veroeffentlichungen/Paperinpreparation/PyvsFTIR/pygcms/WWTP_Oldenburg_NVF_17082015_85x85_15er_pygcms.0_or.csv	763	14	cellulose,plant fibres	1703.25	1.31683	55.15	41.8809	35454.7	5.49548e-08
764	E:/Veroeffentlichungen/Paperinpreparation/PyvsFTIR/pygcms/WWTP_Oldenburg_NVF_17082015_85x85_15er_pygcms.0_or.csv	764	14	cellulose,plant fibres	1703.25	3.89505	77.9939	20.0238	11461.8	1.77658e-08
765	E:/Veroeffentlichungen/Paperinpreparation/PyvsFTIR/pygcms/WWTP_Oldenburg_NVF_17082015_85x85_15er_pygcms.0_or.csv	765	14	cellulose,plant fibres	1703.25	1.96678	59.3984	30.2009	19856.8	3.07781e-08
766	E:/Veroeffentlichungen/Paperinpreparation/PyvsFTIR/pygcms/WWTP_Oldenburg_NVF_17082015_85x85_15er_pygcms.0_or.csv	766	14	cellulose,plant fibres	1703.25	2.89088	69.7598	24.131	14888.6	2.30773e-08
767	E:/Veroeffentlichungen/Paperinpreparation/PyvsFTIR/pygcms/WWTP_Oldenburg_NVF_17082015_85x85_15er_pygcms.0_or.csv	767	14	cellulose,plant fibres	1703.25	2.86551	70.6265	24.6471	15725.2	2.4374e-08
768	E:/Veroeffentlichungen/Paperinpreparation/PyvsFTIR/pygcms/WWTP_Oldenburg_NVF_17082015_85x85_15er_pygcms.0_or.csv	768	14	cellulose,plant fibres	1703.25	1.38766	46.7963	33.7232	19505.9	3.02342e-08
769	E:/Veroeffentlichungen/Paperinpreparation/PyvsFTIR/pygcms/WWTP_Oldenburg_NVF_17082015_85x85_15er_pygcms.0_or.csv	769	14	cellulose,plant fibres	1703.25	1.76775	59.3984	33.6011	24579.8	3.80987e-08
770	E:/Veroeffentlichungen/Paperinpreparation/PyvsFTIR/pygcms/WWTP_Oldenburg_NVF_17082015_85x85_15er_pygcms.0_or.csv	770	14	cellulose,plant fibres	1703.25	2.05896	56.2422	27.3158	15381.1	2.38407e-08
771	E:/Veroeffentlichungen/Paperinpreparation/PyvsFTIR/pygcms/WWTP_Oldenburg_NVF_17082015_85x85_15er_pygcms.0_or.csv	771	14	cellulose,plant fibres	1703.25	2.27705	64.3154	28.2451	18806.1	2.91494e-08
772	E:/Veroeffentlichungen/Paperinpreparation/PyvsFTIR/pygcms/WWTP_Oldenburg_NVF_17082015_85x85_15er_pygcms.0_or.csv	772	14	cellulose,plant fibres	1703.25	7.80979	129.103	16.5309	12930.8	2.00427e-08
773	E:/Veroeffentlichungen/Paperinpreparation/PyvsFTIR/pygcms/WWTP_Oldenburg_NVF_17082015_85x85_15er_pygcms.0_or.csv	773	14	cellulose,plant fibres	1703.25	1.28155	49.3277	38.4907	26785.4	4.15174e-08
774	E:/Veroeffentlichungen/Paperinpreparation/PyvsFTIR/pygcms/WWTP_Oldenburg_NVF_17082015_85x85_15er_pygcms.0_or.csv	774	14	cellulose,plant fibres	1703.25	1.86858	56.2422	30.0989	18675	2.89463e-08
775	E:/Veroeffentlichungen/Paperinpreparation/PyvsFTIR/pygcms/WWTP_Oldenburg_NVF_17082015_85x85_15er_pygcms.0_or.csv	775	14	cellulose,plant fibres	1703.25	1.8346	59.3984	32.3767	22821.1	3.53727e-08
776	E:/Veroeffentlichungen/Paperinpreparation/PyvsFTIR/pygcms/WWTP_Oldenburg_NVF_17082015_85x85_15er_pygcms.0_or.csv	776	14	cellulose,plant fibres	1703.25	4.67741	94.8836	20.2855	14310.7	2.21816e-08
777	E:/Veroeffentlichungen/Paperinpreparation/PyvsFTIR/pygcms/WWTP_Oldenburg_NVF_17082015_85x85_15er_pygcms.0_or.csv	777	14	cellulose,plant fibres	1703.25	3.0814	77.9939	25.3112	18314	2.83867e-08
778	E:/Veroeffentlichungen/Paperinpreparation/PyvsFTIR/pygcms/WWTP_Oldenburg_NVF_17082015_85x85_15er_pygcms.0_or.csv	778	14	cellulose,plant fibres	1703.25	4.66488	90.9557	19.498	12673.7	1.96443e-08
779	E:/Veroeffentlichungen/Paperinpreparation/PyvsFTIR/pygcms/WWTP_Oldenburg_NVF_17082015_85x85_15er_pygcms.0_or.csv	779	14	cellulose,plant fibres	1703.25	6.74591	104.64	15.5116	9227.95	1.43033e-08
780	E:/Veroeffentlichungen/Paperinpreparation/PyvsFTIR/pygcms/WWTP_Oldenburg_NVF_17082015_85x85_15er_pygcms.0_or.csv	780	14	cellulose,plant fibres	1703.25	1.53254	49.3277	32.1868	18730.2	2.90319e-08
781	E:/Veroeffentlichungen/Paperinpreparation/PyvsFTIR/pygcms/WWTP_Oldenburg_NVF_17082015_85x85_15er_pygcms.0_or.csv	781	14	cellulose,plant fibres	1703.25	3.23348	67.0929	20.7494	10587.3	1.64103e-08
782	E:/Veroeffentlichungen/Paperinpreparation/PyvsFTIR/pygcms/WWTP_Oldenburg_NVF_17082015_85x85_15er_pygcms.0_or.csv	782	14	cellulose,plant fibres	1703.25	1.87373	55.15	29.4333	17511.4	2.71427e-08
783	E:/Veroeffentlichungen/Paperinpreparation/PyvsFTIR/pygcms/WWTP_Oldenburg_NVF_17082015_85x85_15er_pygcms.0_or.csv	783	14	cellulose,plant fibres	1703.25	1.51512	49.3277	32.5568	19163.4	2.97032e-08
784	E:/Veroeffentlichungen/Paperinpreparation/PyvsFTIR/pygcms/WWTP_Oldenburg_NVF_17082015_85x85_15er_pygcms.0_or.csv	784	14	cellulose,plant fibres	1581.59	1.93188	56.2422	29.1126	17471.2	2.70803e-08
785	E:/Veroeffentlichungen/Paperinpreparation/PyvsFTIR/pygcms/WWTP_Oldenburg_NVF_17082015_85x85_15er_pygcms.0_or.csv	785	14	cellulose,plant fibres	1581.59	1.3606	49.3277	36.2542	23763.2	3.68329e-08
786	E:/Veroeffentlichungen/Paperinpreparation/PyvsFTIR/pygcms/WWTP_Oldenburg_NVF_17082015_85x85_15er_pygcms.0_or.csv	786	14	cellulose,plant fibres	1581.59	2.0235	55.15	27.2548	15015.1	2.32734e-08
787	E:/Veroeffentlichungen/Paperinpreparation/PyvsFTIR/pygcms/WWTP_Oldenburg_NVF_17082015_85x85_15er_pygcms.0_or.csv	787	14	cellulose,plant fibres	1581.59	2.88116	64.3154	22.3228	11746.5	1.8207e-08
788	E:/Veroeffentlichungen/Paperinpreparation/PyvsFTIR/pygcms/WWTP_Oldenburg_NVF_17082015_85x85_15er_pygcms.0_or.csv	788	14	cellulose,plant fibres	1581.59	1.97345	56.2422	28.4994	16742.9	2.59514e-08
789	E:/Veroeffentlichungen/Paperinpreparation/PyvsFTIR/pygcms/WWTP_Oldenburg_NVF_17082015_85x85_15er_pygcms.0_or.csv	789	14	cellulose,plant fibres	1581.59	1.17372	39.7692	33.883	16734.3	2.59382e-08
790	E:/Veroeffentlichungen/Paperinpreparation/PyvsFTIR/pygcms/WWTP_Oldenburg_NVF_17082015_85x85_15er_pygcms.0_or.csv	790	14	cellulose,plant fibres	1581.59	2.02702	59.3984	29.3033	18694.1	2.89758e-08
791	E:/Veroeffentlichungen/Paperinpreparation/PyvsFTIR/pygcms/WWTP_Oldenburg_NVF_17082015_85x85_15er_pygcms.0_or.csv	791	14	cellulose,plant fibres	1581.59	2.19227	56.2422	25.6548	13567.4	2.10294e-08
792	E:/Veroeffentlichungen/Paperinpreparation/PyvsFTIR/pygcms/WWTP_Oldenburg_NVF_17082015_85x85_15er_pygcms.0_or.csv	792	14	cellulose,plant fibres	1581.59	2.77796	64.3154	23.152	12635.4	1.95848e-08
793	E:/Veroeffentlichungen/Paperinpreparation/PyvsFTIR/pygcms/WWTP_Oldenburg_NVF_17082015_85x85_15er_pygcms.0_or.csv	793	14	cellulose,plant fibres	1581.59	3.90655	88.9267	22.7635	16889.1	2.61782e-08
794	E:/Veroeffentlichungen/Paperinpreparation/PyvsFTIR/pygcms/WWTP_Oldenburg_NVF_17082015_85x85_15er_pygcms.0_or.csv	794	14	cellulose,plant fibres	1581.59	8.91706	112.484	12.6145	6560.4	1.01686e-08
795	E:/Veroeffentlichungen/Paperinpreparation/PyvsFTIR/pygcms/WWTP_Oldenburg_NVF_17082015_85x85_15er_pygcms.0_or.csv	795	14	cellulose,plant fibres	1581.59	1.98104	55.15	27.8389	15665.6	2.42816e-08
796	E:/Veroeffentlichungen/Paperinpreparation/PyvsFTIR/pygcms/WWTP_Oldenburg_NVF_17082015_85x85_15er_pygcms.0_or.csv	796	14	cellulose,plant fibres	1581.59	2.30091	67.0929	29.1592	20908.6	3.24083e-08
797	E:/Veroeffentlichungen/Paperinpreparation/PyvsFTIR/pygcms/WWTP_Oldenburg_NVF_17082015_85x85_15er_pygcms.0_or.csv	797	14	cellulose,plant fibres	1581.59	3.82438	67.0929	17.5434	7568.38	1.1731e-08
798	E:/Veroeffentlichungen/Paperinpreparation/PyvsFTIR/pygcms/WWTP_Oldenburg_NVF_17082015_85x85_15er_pygcms.0_or.csv	798	14	cellulose,plant fibres	1581.59	3.47535	84.002	24.1708	17987.4	2.78805e-08
799	E:/Veroeffentlichungen/Paperinpreparation/PyvsFTIR/pygcms/WWTP_Oldenburg_NVF_17082015_85x85_15er_pygcms.0_or.csv	799	14	cellulose,plant fibres	1581.59	1.47194	55.15	37.4676	28376.2	4.39831e-08
800	E:/Veroeffentlichungen/Paperinpreparation/PyvsFTIR/pygcms/WWTP_Oldenburg_NVF_17082015_85x85_15er_pygcms.0_or.csv	800	14	cellulose,plant fibres	1581.59	1.49653	46.7963	31.2699	16771	2.59951e-08
801	E:/Veroeffentlichungen/Paperinpreparation/PyvsFTIR/pygcms/WWTP_Oldenburg_NVF_17082015_85x85_15er_pygcms.0_or.csv	801	14	cellulose,plant fibres	1581.59	7.83091	113.561	14.5016	8753.01	1.35672e-08
802	E:/Veroeffentlichungen/Paperinpreparation/PyvsFTIR/pygcms/WWTP_Oldenburg_NVF_17082015_85x85_15er_pygcms.0_or.csv	802	14	cellulose,plant fibres	1581.59	2.88886	69.7598	24.1478	14909.4	2.31095e-08
803	E:/Veroeffentlichungen/Paperinpreparation/PyvsFTIR/pygcms/WWTP_Oldenburg_NVF_17082015_85x85_15er_pygcms.0_or.csv	803	14	cellulose,plant fibres	1581.59	1.42044	45.4779	32.0168	17086.5	2.6484e-08
804	E:/Veroeffentlichungen/Paperinpreparation/PyvsFTIR/pygcms/WWTP_Oldenburg_NVF_17082015_85x85_15er_pygcms.0_or.csv	804	14	cellulose,plant fibres	1581.59	5.55537	88.9267	16.0073	8351.54	1.29449e-08
805	E:/Veroeffentlichungen/Paperinpreparation/PyvsFTIR/pygcms/WWTP_Oldenburg_NVF_17082015_85x85_15er_pygcms.0_or.csv	805	14	cellulose,plant fibres	1581.59	1.71642	59.3984	34.606	26072	4.04116e-08
806	E:/Veroeffentlichungen/Paperinpreparation/PyvsFTIR/pygcms/WWTP_Oldenburg_NVF_17082015_85x85_15er_pygcms.0_or.csv	806	14	cellulose,plant fibres	1581.59	2.09075	64.3154	30.7618	22306.7	3.45754e-08
807	E:/Veroeffentlichungen/Paperinpreparation/PyvsFTIR/pygcms/WWTP_Oldenburg_NVF_17082015_85x85_15er_pygcms.0_or.csv	807	14	cellulose,plant fibres	1581.59	5.00447	101.692	20.3202	15389.9	2.38544e-08
808	E:/Veroeffentlichungen/Paperinpreparation/PyvsFTIR/pygcms/WWTP_Oldenburg_NVF_17082015_85x85_15er_pygcms.0_or.csv	808	14	cellulose,plant fibres	1581.59	3.06626	67.0929	21.881	11773.6	1.8249e-08
809	E:/Veroeffentlichungen/Paperinpreparation/PyvsFTIR/pygcms/WWTP_Oldenburg_NVF_17082015_85x85_15er_pygcms.0_or.csv	809	14	cellulose,plant fibres	1581.59	1.7367	56.2422	32.3845	21618.8	3.35092e-08
810	E:/Veroeffentlichungen/Paperinpreparation/PyvsFTIR/pygcms/WWTP_Oldenburg_NVF_17082015_85x85_15er_pygcms.0_or.csv	810	14	cellulose,plant fibres	1581.59	3.20393	77.9939	24.3432	16940	2.6257e-08
811	E:/Veroeffentlichungen/Paperinpreparation/PyvsFTIR/pygcms/WWTP_Oldenburg_NVF_17082015_85x85_15er_pygcms.0_or.csv	811	14	cellulose,plant fibres	1581.59	5.73942	113.561	19.7861	16294.7	2.52568e-08
812	E:/Veroeffentlichungen/Paperinpreparation/PyvsFTIR/pygcms/WWTP_Oldenburg_NVF_17082015_85x85_15er_pygcms.0_or.csv	812	14	cellulose,plant fibres	1581.59	3.17518	80.2996	25.2898	18823.5	2.91765e-08
813	E:/Veroeffentlichungen/Paperinpreparation/PyvsFTIR/pygcms/WWTP_Oldenburg_NVF_17082015_85x85_15er_pygcms.0_or.csv	813	14	cellulose,plant fibres	1581.59	2.17222	56.2422	25.8915	13818.9	2.14193e-08
814	E:/Veroeffentlichungen/Paperinpreparation/PyvsFTIR/pygcms/WWTP_Oldenburg_NVF_17082015_85x85_15er_pygcms.0_or.csv	814	14	cellulose,plant fibres	1581.59	2.39077	56.2422	23.5247	11407.9	1.76823e-08
815	E:/Veroeffentlichungen/Paperinpreparation/PyvsFTIR/pygcms/WWTP_Oldenburg_NVF_17082015_85x85_15er_pygcms.0_or.csv	815	14	cellulose,plant fibres	1581.59	1.51872	49.3277	32.4797	19072.7	2.95626e-08
816	E:/Veroeffentlichungen/Paperinpreparation/PyvsFTIR/pygcms/WWTP_Oldenburg_NVF_17082015_85x85_15er_pygcms.0_or.csv	816	14	cellulose,plant fibres	1581.59	1.88982	49.3277	26.1017	12317.6	1.90923e-08
817	E:/Veroeffentlichungen/Paperinpreparation/PyvsFTIR/pygcms/WWTP_Oldenburg_NVF_17082015_85x85_15er_pygcms.0_or.csv	817	14	cellulose,plant fibres	1581.59	2.42035	67.0929	27.7203	18896	2.92888e-08
818	E:/Veroeffentlichungen/Paperinpreparation/PyvsFTIR/pygcms/WWTP_Oldenburg_NVF_17082015_85x85_15er_pygcms.0_or.csv	818	14	cellulose,plant fibres	1581.59	1.96934	56.2422	28.559	16812.9	2.60601e-08
819	E:/Veroeffentlichungen/Paperinpreparation/PyvsFTIR/pygcms/WWTP_Oldenburg_NVF_17082015_85x85_15er_pygcms.0_or.csv	819	14	cellulose,plant fibres	1581.59	2.10803	67.0929	31.8274	24910	3.86105e-08
820	E:/Veroeffentlichungen/Paperinpreparation/PyvsFTIR/pygcms/WWTP_Oldenburg_NVF_17082015_85x85_15er_pygcms.0_or.csv	820	14	cellulose,plant fibres	1581.59	3.82438	67.0929	17.5434	7568.38	1.1731e-08
821	E:/Veroeffentlichungen/Paperinpreparation/PyvsFTIR/pygcms/WWTP_Oldenburg_NVF_17082015_85x85_15er_pygcms.0_or.csv	821	14	cellulose,plant fibres	1581.59	3.32855	86.1471	25.8812	21149.9	3.27823e-08
822	E:/Veroeffentlichungen/Paperinpreparation/PyvsFTIR/pygcms/WWTP_Oldenburg_NVF_17082015_85x85_15er_pygcms.0_or.csv	822	14	cellulose,plant fibres	1581.59	4.79502	84.002	17.5186	9448.95	1.46459e-08
823	E:/Veroeffentlichungen/Paperinpreparation/PyvsFTIR/pygcms/WWTP_Oldenburg_NVF_17082015_85x85_15er_pygcms.0_or.csv	823	14	cellulose,plant fibres	1581.59	3.51268	77.9939	22.2035	14092.9	2.18441e-08
824	E:/Veroeffentlichungen/Paperinpreparation/PyvsFTIR/pygcms/WWTP_Oldenburg_NVF_17082015_85x85_15er_pygcms.0_or.csv	824	14	cellulose,plant fibres	1581.59	5.96906	88.9267	14.8979	7234.04	1.12128e-08
825	E:/Veroeffentlichungen/Paperinpreparation/PyvsFTIR/pygcms/WWTP_Oldenburg_NVF_17082015_85x85_15er_pygcms.0_or.csv	825	14	cellulose,plant fibres	1581.59	2.595	70.6265	27.2164	19174.6	2.97206e-08
826	E:/Veroeffentlichungen/Paperinpreparation/PyvsFTIR/pygcms/WWTP_Oldenburg_NVF_17082015_85x85_15er_pygcms.0_or.csv	826	14	cellulose,plant fibres	1581.59	3.54173	77.9939	22.0214	13862.7	2.14871e-08
827	E:/Veroeffentlichungen/Paperinpreparation/PyvsFTIR/pygcms/WWTP_Oldenburg_NVF_17082015_85x85_15er_pygcms.0_or.csv	827	14	cellulose,plant fibres	1581.59	4.71901	101.692	21.5493	17308.1	2.68276e-08
828	E:/Veroeffentlichungen/Paperinpreparation/PyvsFTIR/pygcms/WWTP_Oldenburg_NVF_17082015_85x85_15er_pygcms.0_or.csv	828	14	cellulose,plant fibres	1581.59	1.74281	55.15	31.6443	20241.1	3.13737e-08
829	E:/Veroeffentlichungen/Paperinpreparation/PyvsFTIR/pygcms/WWTP_Oldenburg_NVF_17082015_85x85_15er_pygcms.0_or.csv	829	14	cellulose,plant fibres	1581.59	2.54886	66.18	25.9645	16352.5	2.53463e-08
830	E:/Veroeffentlichungen/Paperinpreparation/PyvsFTIR/pygcms/WWTP_Oldenburg_NVF_17082015_85x85_15er_pygcms.0_or.csv	830	14	cellulose,plant fibres	1581.59	1.69115	45.4779	26.8916	12054	1.86837e-08
831	E:/Veroeffentlichungen/Paperinpreparation/PyvsFTIR/pygcms/WWTP_Oldenburg_NVF_17082015_85x85_15er_pygcms.0_or.csv	831	14	cellulose,plant fibres	1459.93	3.18218	69.7598	21.9221	12287.5	1.90457e-08
832	E:/Veroeffentlichungen/Paperinpreparation/PyvsFTIR/pygcms/WWTP_Oldenburg_NVF_17082015_85x85_15er_pygcms.0_or.csv	832	14	cellulose,plant fibres	1459.93	1.19264	39.7692	33.3456	16207.7	2.51219e-08
833	E:/Veroeffentlichungen/Paperinpreparation/PyvsFTIR/pygcms/WWTP_Oldenburg_NVF_17082015_85x85_15er_pygcms.0_or.csv	833	14	cellulose,plant fibres	1459.93	1.76051	49.3277	28.0189	14193.5	2.19999e-08
834	E:/Veroeffentlichungen/Paperinpreparation/PyvsFTIR/pygcms/WWTP_Oldenburg_NVF_17082015_85x85_15er_pygcms.0_or.csv	834	14	cellulose,plant fibres	1459.93	2.28516	59.3984	25.9931	14709.1	2.27991e-08
835	E:/Veroeffentlichungen/Paperinpreparation/PyvsFTIR/pygcms/WWTP_Oldenburg_NVF_17082015_85x85_15er_pygcms.0_or.csv	835	14	cellulose,plant fibres	1459.93	5.19677	77.9939	15.0081	6438.89	9.98029e-09
836	E:/Veroeffentlichungen/Paperinpreparation/PyvsFTIR/pygcms/WWTP_Oldenburg_NVF_17082015_85x85_15er_pygcms.0_or.csv	836	14	cellulose,plant fibres	1459.93	1.39002	55.15	39.6756	31819.2	4.93197e-08
837	E:/Veroeffentlichungen/Paperinpreparation/PyvsFTIR/pygcms/WWTP_Oldenburg_NVF_17082015_85x85_15er_pygcms.0_or.csv	837	14	cellulose,plant fibres	1459.93	10.7274	117.251	10.93	5133.95	7.95763e-09
838	E:/Veroeffentlichungen/Paperinpreparation/PyvsFTIR/pygcms/WWTP_Oldenburg_NVF_17082015_85x85_15er_pygcms.0_or.csv	838	14	cellulose,plant fibres	1459.93	1.70672	49.3277	28.902	15102.3	2.34085e-08
839	E:/Veroeffentlichungen/Paperinpreparation/PyvsFTIR/pygcms/WWTP_Oldenburg_NVF_17082015_85x85_15er_pygcms.0_or.csv	839	14	cellulose,plant fibres	1459.93	3.86142	69.7598	18.0659	8344.87	1.29345e-08
840	E:/Veroeffentlichungen/Paperinpreparation/PyvsFTIR/pygcms/WWTP_Oldenburg_NVF_17082015_85x85_15er_pygcms.0_or.csv	840	14	cellulose,plant fibres	1459.93	3.9618	69.7598	17.6081	7927.34	1.22874e-08
841	E:/Veroeffentlichungen/Paperinpreparation/PyvsFTIR/pygcms/WWTP_Oldenburg_NVF_17082015_85x85_15er_pygcms.0_or.csv	841	14	cellulose,plant fibres	1459.93	3.38423	77.9939	23.0463	15183	2.35337e-08
842	E:/Veroeffentlichungen/Paperinpreparation/PyvsFTIR/pygcms/WWTP_Oldenburg_NVF_17082015_85x85_15er_pygcms.0_or.csv	842	14	cellulose,plant fibres	1459.93	3.19486	101.692	31.8297	37761.4	5.85301e-08
843	E:/Veroeffentlichungen/Paperinpreparation/PyvsFTIR/pygcms/WWTP_Oldenburg_NVF_17082015_85x85_15er_pygcms.0_or.csv	843	14	cellulose,plant fibres	1459.93	1.09545	39.7692	36.3042	19211.3	2.97775e-08
844	E:/Veroeffentlichungen/Paperinpreparation/PyvsFTIR/pygcms/WWTP_Oldenburg_NVF_17082015_85x85_15er_pygcms.0_or.csv	844	14	cellulose,plant fibres	1459.93	2.45734	69.7598	28.3883	20605.4	3.19384e-08
845	E:/Veroeffentlichungen/Paperinpreparation/PyvsFTIR/pygcms/WWTP_Oldenburg_NVF_17082015_85x85_15er_pygcms.0_or.csv	845	14	cellulose,plant fibres	1459.93	6.33374	94.2404	14.8791	7646.92	1.18527e-08
846	E:/Veroeffentlichungen/Paperinpreparation/PyvsFTIR/pygcms/WWTP_Oldenburg_NVF_17082015_85x85_15er_pygcms.0_or.csv	846	14	cellulose,plant fibres	1459.93	3.00394	64.3154	21.4104	10805.9	1.67491e-08
847	E:/Veroeffentlichungen/Paperinpreparation/PyvsFTIR/pygcms/WWTP_Oldenburg_NVF_17082015_85x85_15er_pygcms.0_or.csv	847	14	cellulose,plant fibres	1459.93	1.34905	49.3277	36.5647	24171.9	3.74665e-08
848	E:/Veroeffentlichungen/Paperinpreparation/PyvsFTIR/pygcms/WWTP_Oldenburg_NVF_17082015_85x85_15er_pygcms.0_or.csv	848	14	cellulose,plant fibres	1459.93	3.07273	64.3154	20.931	10327.4	1.60075e-08
849	E:/Veroeffentlichungen/Paperinpreparation/PyvsFTIR/pygcms/WWTP_Oldenburg_NVF_17082015_85x85_15er_pygcms.0_or.csv	849	14	cellulose,plant fibres	1459.93	2.08671	56.2422	26.9526	14974.8	2.32109e-08
850	E:/Veroeffentlichungen/Paperinpreparation/PyvsFTIR/pygcms/WWTP_Oldenburg_NVF_17082015_85x85_15er_pygcms.0_or.csv	850	14	cellulose,plant fibres	1459.93	2.54662	77.9939	30.6264	26813.2	4.15605e-08
851	E:/Veroeffentlichungen/Paperinpreparation/PyvsFTIR/pygcms/WWTP_Oldenburg_NVF_17082015_85x85_15er_pygcms.0_or.csv	851	14	cellulose,plant fibres	1459.93	2.82723	79.5385	28.133	23073.1	3.57633e-08
852	E:/Veroeffentlichungen/Paperinpreparation/PyvsFTIR/pygcms/WWTP_Oldenburg_NVF_17082015_85x85_15er_pygcms.0_or.csv	852	14	cellulose,plant fibres	1459.93	3.14238	67.0929	21.3509	11210	1.73756e-08
853	E:/Veroeffentlichungen/Paperinpreparation/PyvsFTIR/pygcms/WWTP_Oldenburg_NVF_17082015_85x85_15er_pygcms.0_or.csv	853	14	cellulose,plant fibres	1459.93	1.88695	56.2422	29.8059	18313.2	2.83854e-08
854	E:/Veroeffentlichungen/Paperinpreparation/PyvsFTIR/pygcms/WWTP_Oldenburg_NVF_17082015_85x85_15er_pygcms.0_or.csv	854	14	cellulose,plant fibres	1459.93	3.78594	64.3154	16.988	6802.9	1.05445e-08
855	E:/Veroeffentlichungen/Paperinpreparation/PyvsFTIR/pygcms/WWTP_Oldenburg_NVF_17082015_85x85_15er_pygcms.0_or.csv	855	14	cellulose,plant fibres	1459.93	5.01323	80.2996	16.0175	7550.95	1.1704e-08
856	E:/Veroeffentlichungen/Paperinpreparation/PyvsFTIR/pygcms/WWTP_Oldenburg_NVF_17082015_85x85_15er_pygcms.0_or.csv	856	14	cellulose,plant fibres	1459.93	1.1691	45.4779	38.9	25222.9	3.90955e-08
857	E:/Veroeffentlichungen/Paperinpreparation/PyvsFTIR/pygcms/WWTP_Oldenburg_NVF_17082015_85x85_15er_pygcms.0_or.csv	857	14	cellulose,plant fibres	1459.93	5.01	88.9267	17.7498	10268.8	1.59166e-08
858	E:/Veroeffentlichungen/Paperinpreparation/PyvsFTIR/pygcms/WWTP_Oldenburg_NVF_17082015_85x85_15er_pygcms.0_or.csv	858	14	cellulose,plant fibres	1459.93	3.69093	77.9939	21.1313	12764.6	1.97852e-08
859	E:/Veroeffentlichungen/Paperinpreparation/PyvsFTIR/pygcms/WWTP_Oldenburg_NVF_17082015_85x85_15er_pygcms.0_or.csv	859	14	cellulose,plant fibres	1459.93	2.01465	55.15	27.3745	15147.2	2.34782e-08
860	E:/Veroeffentlichungen/Paperinpreparation/PyvsFTIR/pygcms/WWTP_Oldenburg_NVF_17082015_85x85_15er_pygcms.0_or.csv	860	14	cellulose,plant fibres	1459.93	2.15338	56.2422	26.1181	14061.8	2.17959e-08
861	E:/Veroeffentlichungen/Paperinpreparation/PyvsFTIR/pygcms/WWTP_Oldenburg_NVF_17082015_85x85_15er_pygcms.0_or.csv	861	14	cellulose,plant fibres	1459.93	4.52849	90.9557	20.0852	13448.7	2.08455e-08
862	E:/Veroeffentlichungen/Paperinpreparation/PyvsFTIR/pygcms/WWTP_Oldenburg_NVF_17082015_85x85_15er_pygcms.0_or.csv	862	14	cellulose,plant fibres	1459.93	2.26974	55.15	24.298	11933.9	1.84976e-08
863	E:/Veroeffentlichungen/Paperinpreparation/PyvsFTIR/pygcms/WWTP_Oldenburg_NVF_17082015_85x85_15er_pygcms.0_or.csv	863	14	cellulose,plant fibres	1459.93	3.14475	70.6265	22.4585	13056.5	2.02376e-08
864	E:/Veroeffentlichungen/Paperinpreparation/PyvsFTIR/pygcms/WWTP_Oldenburg_NVF_17082015_85x85_15er_pygcms.0_or.csv	864	14	cellulose,plant fibres	1459.93	2.1762	56.2422	25.8442	13768.4	2.13411e-08
865	E:/Veroeffentlichungen/Paperinpreparation/PyvsFTIR/pygcms/WWTP_Oldenburg_NVF_17082015_85x85_15er_pygcms.0_or.csv	865	14	cellulose,plant fibres	1459.93	4.3557	79.5385	18.2608	9721.03	1.50676e-08
866	E:/Veroeffentlichungen/Paperinpreparation/PyvsFTIR/pygcms/WWTP_Oldenburg_NVF_17082015_85x85_15er_pygcms.0_or.csv	866	14	cellulose,plant fibres	1459.93	2.99801	88.9267	29.662	28676.7	4.44488e-08
867	E:/Veroeffentlichungen/Paperinpreparation/PyvsFTIR/pygcms/WWTP_Oldenburg_NVF_17082015_85x85_15er_pygcms.0_or.csv	867	14	cellulose,plant fibres	1459.93	2.13201	49.3277	23.1367	9678.12	1.50011e-08
868	E:/Veroeffentlichungen/Paperinpreparation/PyvsFTIR/pygcms/WWTP_Oldenburg_NVF_17082015_85x85_15er_pygcms.0_or.csv	868	14	cellulose,plant fibres	1459.93	2.49981	55.15	22.0617	9838.32	1.52494e-08
869	E:/Veroeffentlichungen/Paperinpreparation/PyvsFTIR/pygcms/WWTP_Oldenburg_NVF_17082015_85x85_15er_pygcms.0_or.csv	869	14	cellulose,plant fibres	1459.93	1.64853	45.4779	27.5869	12685.4	1.96623e-08
870	E:/Veroeffentlichungen/Paperinpreparation/PyvsFTIR/pygcms/WWTP_Oldenburg_NVF_17082015_85x85_15er_pygcms.0_or.csv	870	14	cellulose,plant fibres	1459.93	3.01292	64.3154	21.3465	10741.5	1.66494e-08
871	E:/Veroeffentlichungen/Paperinpreparation/PyvsFTIR/pygcms/WWTP_Oldenburg_NVF_17082015_85x85_15er_pygcms.0_or.csv	871	14	cellulose,plant fibres	1459.93	1.30556	44.12	33.7939	18467.6	2.86247e-08
872	E:/Veroeffentlichungen/Paperinpreparation/PyvsFTIR/pygcms/WWTP_Oldenburg_NVF_17082015_85x85_15er_pygcms.0_or.csv	872	14	cellulose,plant fibres	1459.93	2.26838	69.7598	30.7532	24181.5	3.74813e-08
873	E:/Veroeffentlichungen/Paperinpreparation/PyvsFTIR/pygcms/WWTP_Oldenburg_NVF_17082015_85x85_15er_pygcms.0_or.csv	873	14	cellulose,plant fibres	1459.93	5.11961	86.1471	16.8269	8940.13	1.38572e-08
874	E:/Veroeffentlichungen/Paperinpreparation/PyvsFTIR/pygcms/WWTP_Oldenburg_NVF_17082015_85x85_15er_pygcms.0_or.csv	874	14	cellulose,plant fibres	1459.93	2.15259	55.15	25.6203	13268.1	2.05656e-08
875	E:/Veroeffentlichungen/Paperinpreparation/PyvsFTIR/pygcms/WWTP_Oldenburg_NVF_17082015_85x85_15er_pygcms.0_or.csv	875	14	cellulose,plant fibres	1338.27	4.22319	69.7598	16.5183	6976.42	1.08134e-08
876	E:/Veroeffentlichungen/Paperinpreparation/PyvsFTIR/pygcms/WWTP_Oldenburg_NVF_17082015_85x85_15er_pygcms.0_or.csv	876	14	cellulose,plant fibres	1338.27	2.02579	49.3277	24.3498	10719.6	1.66154e-08
877	E:/Veroeffentlichungen/Paperinpreparation/PyvsFTIR/pygcms/WWTP_Oldenburg_NVF_17082015_85x85_15er_pygcms.0_or.csv	877	14	cellulose,plant fibres	1338.27	4.6059	67.0929	14.5667	5217.92	8.08778e-09
878	E:/Veroeffentlichungen/Paperinpreparation/PyvsFTIR/pygcms/WWTP_Oldenburg_NVF_17082015_85x85_15er_pygcms.0_or.csv	878	14	cellulose,plant fibres	1338.27	9.76503	99.8809	10.2284	3829.98	5.93647e-09
879	E:/Veroeffentlichungen/Paperinpreparation/PyvsFTIR/pygcms/WWTP_Oldenburg_NVF_17082015_85x85_15er_pygcms.0_or.csv	879	14	cellulose,plant fibres	1338.27	3.40851	64.3154	18.8691	8392.93	1.3009e-08
880	E:/Veroeffentlichungen/Paperinpreparation/PyvsFTIR/pygcms/WWTP_Oldenburg_NVF_17082015_85x85_15er_pygcms.0_or.csv	880	14	cellulose,plant fibres	1338.27	3.24092	62.3951	19.2523	8476.4	1.31384e-08
881	E:/Veroeffentlichungen/Paperinpreparation/PyvsFTIR/pygcms/WWTP_Oldenburg_NVF_17082015_85x85_15er_pygcms.0_or.csv	881	14	cellulose,plant fibres	1338.27	1.29706	39.7692	30.6612	13703.2	2.12399e-08
882	E:/Veroeffentlichungen/Paperinpreparation/PyvsFTIR/pygcms/WWTP_Oldenburg_NVF_17082015_85x85_15er_pygcms.0_or.csv	882	14	cellulose,plant fibres	1338.27	1.3817	39.7692	28.7829	12075.7	1.87173e-08
883	E:/Veroeffentlichungen/Paperinpreparation/PyvsFTIR/pygcms/WWTP_Oldenburg_NVF_17082015_85x85_15er_pygcms.0_or.csv	883	14	cellulose,plant fibres	1338.27	5.30165	88.9267	16.7734	9170.02	1.42135e-08
884	E:/Veroeffentlichungen/Paperinpreparation/PyvsFTIR/pygcms/WWTP_Oldenburg_NVF_17082015_85x85_15er_pygcms.0_or.csv	884	14	cellulose,plant fibres	1338.27	4.76091	73.9915	15.5415	6550.31	1.0153e-08
885	E:/Veroeffentlichungen/Paperinpreparation/PyvsFTIR/pygcms/WWTP_Oldenburg_NVF_17082015_85x85_15er_pygcms.0_or.csv	885	14	cellulose,plant fibres	1338.27	1.4169	39.7692	28.0678	11483.2	1.77989e-08
886	E:/Veroeffentlichungen/Paperinpreparation/PyvsFTIR/pygcms/WWTP_Oldenburg_NVF_17082015_85x85_15er_pygcms.0_or.csv	886	14	cellulose,plant fibres	1338.27	1.4169	39.7692	28.0678	11483.2	1.77989e-08
887	E:/Veroeffentlichungen/Paperinpreparation/PyvsFTIR/pygcms/WWTP_Oldenburg_NVF_17082015_85x85_15er_pygcms.0_or.csv	887	14	cellulose,plant fibres	1338.27	1.59158	45.4779	28.5741	13609.5	2.10947e-08
888	E:/Veroeffentlichungen/Paperinpreparation/PyvsFTIR/pygcms/WWTP_Oldenburg_NVF_17082015_85x85_15er_pygcms.0_or.csv	888	14	cellulose,plant fibres	1338.27	3.36234	73.9915	22.006	13132.8	2.03559e-08
889	E:/Veroeffentlichungen/Paperinpreparation/PyvsFTIR/pygcms/WWTP_Oldenburg_NVF_17082015_85x85_15er_pygcms.0_or.csv	889	14	cellulose,plant fibres	1338.27	5.42999	77.9939	14.3635	5897.67	9.14139e-09
890	E:/Veroeffentlichungen/Paperinpreparation/PyvsFTIR/pygcms/WWTP_Oldenburg_NVF_17082015_85x85_15er_pygcms.0_or.csv	890	14	cellulose,plant fibres	1338.27	2.41043	56.2422	23.3329	11222.7	1.73951e-08
891	E:/Veroeffentlichungen/Paperinpreparation/PyvsFTIR/pygcms/WWTP_Oldenburg_NVF_17082015_85x85_15er_pygcms.0_or.csv	891	14	cellulose,plant fibres	1338.27	2.18571	67.0929	30.6962	23170.8	3.59148e-08
892	E:/Veroeffentlichungen/Paperinpreparation/PyvsFTIR/pygcms/WWTP_Oldenburg_NVF_17082015_85x85_15er_pygcms.0_or.csv	892	14	cellulose,plant fibres	1338.27	1.94378	49.3277	25.3771	11643.2	1.8047e-08
893	E:/Veroeffentlichungen/Paperinpreparation/PyvsFTIR/pygcms/WWTP_Oldenburg_NVF_17082015_85x85_15er_pygcms.0_or.csv	893	14	cellulose,plant fibres	1338.27	3.96131	77.21	19.4911	10750.8	1.66637e-08
894	E:/Veroeffentlichungen/Paperinpreparation/PyvsFTIR/pygcms/WWTP_Oldenburg_NVF_17082015_85x85_15er_pygcms.0_or.csv	894	14	cellulose,plant fibres	1338.27	1.53412	49.3277	32.1538	18691.8	2.89723e-08
895	E:/Veroeffentlichungen/Paperinpreparation/PyvsFTIR/pygcms/WWTP_Oldenburg_NVF_17082015_85x85_15er_pygcms.0_or.csv	895	14	cellulose,plant fibres	1338.27	4.59621	69.7598	15.1777	5889.97	9.12945e-09
896	E:/Veroeffentlichungen/Paperinpreparation/PyvsFTIR/pygcms/WWTP_Oldenburg_NVF_17082015_85x85_15er_pygcms.0_or.csv	896	14	cellulose,plant fibres	1338.27	2.26846	49.3277	21.745	8548.85	1.32507e-08
897	E:/Veroeffentlichungen/Paperinpreparation/PyvsFTIR/pygcms/WWTP_Oldenburg_NVF_17082015_85x85_15er_pygcms.0_or.csv	897	14	cellulose,plant fibres	1338.27	1.75812	56.2422	31.9899	21095.2	3.26976e-08
898	E:/Veroeffentlichungen/Paperinpreparation/PyvsFTIR/pygcms/WWTP_Oldenburg_NVF_17082015_85x85_15er_pygcms.0_or.csv	898	14	cellulose,plant fibres	1338.27	3.56927	90.9557	25.483	21648.5	3.35551e-08
899	E:/Veroeffentlichungen/Paperinpreparation/PyvsFTIR/pygcms/WWTP_Oldenburg_NVF_17082015_85x85_15er_pygcms.0_or.csv	899	14	cellulose,plant fibres	1338.27	5.42999	77.9939	14.3635	5897.67	9.14139e-09
900	E:/Veroeffentlichungen/Paperinpreparation/PyvsFTIR/pygcms/WWTP_Oldenburg_NVF_17082015_85x85_15er_pygcms.0_or.csv	900	14	cellulose,plant fibres	1338.27	1.3817	39.7692	28.7829	12075.7	1.87173e-08
901	E:/Veroeffentlichungen/Paperinpreparation/PyvsFTIR/pygcms/WWTP_Oldenburg_NVF_17082015_85x85_15er_pygcms.0_or.csv	901	14	cellulose,plant fibres	1338.27	1.81127	45.4779	25.1083	10508.2	1.62878e-08
902	E:/Veroeffentlichungen/Paperinpreparation/PyvsFTIR/pygcms/WWTP_Oldenburg_NVF_17082015_85x85_15er_pygcms.0_or.csv	902	14	cellulose,plant fibres	1338.27	2.26846	49.3277	21.745	8548.85	1.32507e-08
903	E:/Veroeffentlichungen/Paperinpreparation/PyvsFTIR/pygcms/WWTP_Oldenburg_NVF_17082015_85x85_15er_pygcms.0_or.csv	903	14	cellulose,plant fibres	1338.27	4.73617	77.21	16.3022	7520.78	1.16572e-08
904	E:/Veroeffentlichungen/Paperinpreparation/PyvsFTIR/pygcms/WWTP_Oldenburg_NVF_17082015_85x85_15er_pygcms.0_or.csv	904	14	cellulose,plant fibres	1338.27	1.62406	46.7963	28.8145	14240.6	2.2073e-08
905	E:/Veroeffentlichungen/Paperinpreparation/PyvsFTIR/pygcms/WWTP_Oldenburg_NVF_17082015_85x85_15er_pygcms.0_or.csv	905	14	cellulose,plant fibres	1338.27	1.53412	49.3277	32.1538	18691.8	2.89723e-08
906	E:/Veroeffentlichungen/Paperinpreparation/PyvsFTIR/pygcms/WWTP_Oldenburg_NVF_17082015_85x85_15er_pygcms.0_or.csv	906	14	cellulose,plant fibres	1338.27	1.62984	49.3277	30.2654	16560.8	2.56692e-08
907	E:/Veroeffentlichungen/Paperinpreparation/PyvsFTIR/pygcms/WWTP_Oldenburg_NVF_17082015_85x85_15er_pygcms.0_or.csv	907	14	cellulose,plant fibres	1338.27	3.77577	70.6265	18.7052	9057.09	1.40385e-08
908	E:/Veroeffentlichungen/Paperinpreparation/PyvsFTIR/pygcms/WWTP_Oldenburg_NVF_17082015_85x85_15er_pygcms.0_or.csv	908	14	cellulose,plant fibres	1338.27	7.73503	90.9557	11.7589	4609.6	7.14487e-09
909	E:/Veroeffentlichungen/Paperinpreparation/PyvsFTIR/pygcms/WWTP_Oldenburg_NVF_17082015_85x85_15er_pygcms.0_or.csv	909	14	cellulose,plant fibres	1338.27	2.53161	55.15	21.7846	9592.7	1.48687e-08
910	E:/Veroeffentlichungen/Paperinpreparation/PyvsFTIR/pygcms/WWTP_Oldenburg_NVF_17082015_85x85_15er_pygcms.0_or.csv	910	14	cellulose,plant fibres	1338.27	7.15214	88.9267	12.4336	5038.74	7.81004e-09
911	E:/Veroeffentlichungen/Paperinpreparation/PyvsFTIR/pygcms/WWTP_Oldenburg_NVF_17082015_85x85_15er_pygcms.0_or.csv	911	14	cellulose,plant fibres	1338.27	3.10065	59.3984	19.1568	7989.42	1.23836e-08
912	E:/Veroeffentlichungen/Paperinpreparation/PyvsFTIR/pygcms/WWTP_Oldenburg_NVF_17082015_85x85_15er_pygcms.0_or.csv	912	14	cellulose,plant fibres	1338.27	4.85622	73.9915	15.2364	6295.73	9.75838e-09
913	E:/Veroeffentlichungen/Paperinpreparation/PyvsFTIR/pygcms/WWTP_Oldenburg_NVF_17082015_85x85_15er_pygcms.0_or.csv	913	14	cellulose,plant fibres	1338.27	2.90942	59.3984	20.4159	9074.17	1.4065e-08
914	E:/Veroeffentlichungen/Paperinpreparation/PyvsFTIR/pygcms/WWTP_Oldenburg_NVF_17082015_85x85_15er_pygcms.0_or.csv	914	14	cellulose,plant fibres	1338.27	3.26257	56.2422	17.2386	6125.82	9.49502e-09
915	E:/Veroeffentlichungen/Paperinpreparation/PyvsFTIR/pygcms/WWTP_Oldenburg_NVF_17082015_85x85_15er_pygcms.0_or.csv	915	14	cellulose,plant fibres	1338.27	2.11058	55.15	26.1303	13801.6	2.13925e-08
916	E:/Veroeffentlichungen/Paperinpreparation/PyvsFTIR/pygcms/WWTP_Oldenburg_NVF_17082015_85x85_15er_pygcms.0_or.csv	916	14	cellulose,plant fibres	1338.27	2.62788	77.9939	29.6793	25180.6	3.90299e-08
917	E:/Veroeffentlichungen/Paperinpreparation/PyvsFTIR/pygcms/WWTP_Oldenburg_NVF_17082015_85x85_15er_pygcms.0_or.csv	917	14	cellulose,plant fibres	1338.27	2.29073	56.2422	24.5521	12426.1	1.92605e-08
918	E:/Veroeffentlichungen/Paperinpreparation/PyvsFTIR/pygcms/WWTP_Oldenburg_NVF_17082015_85x85_15er_pygcms.0_or.csv	918	14	cellulose,plant fibres	1216.61	1.33931	39.7692	29.6937	12852.1	1.99207e-08
919	E:/Veroeffentlichungen/Paperinpreparation/PyvsFTIR/pygcms/WWTP_Oldenburg_NVF_17082015_85x85_15er_pygcms.0_or.csv	919	14	cellulose,plant fibres	1216.61	2.45745	55.15	22.442	10180.4	1.57796e-08
920	E:/Veroeffentlichungen/Paperinpreparation/PyvsFTIR/pygcms/WWTP_Oldenburg_NVF_17082015_85x85_15er_pygcms.0_or.csv	920	14	cellulose,plant fibres	1216.61	2.06155	45.4779	22.06	8111.62	1.2573e-08
921	E:/Veroeffentlichungen/Paperinpreparation/PyvsFTIR/pygcms/WWTP_Oldenburg_NVF_17082015_85x85_15er_pygcms.0_or.csv	921	14	cellulose,plant fibres	1216.61	1.1504	39.7692	34.57	17419.8	2.70006e-08
922	E:/Veroeffentlichungen/Paperinpreparation/PyvsFTIR/pygcms/WWTP_Oldenburg_NVF_17082015_85x85_15er_pygcms.0_or.csv	922	14	cellulose,plant fibres	1216.61	1.35401	34.8799	25.7605	8483.63	1.31496e-08
923	E:/Veroeffentlichungen/Paperinpreparation/PyvsFTIR/pygcms/WWTP_Oldenburg_NVF_17082015_85x85_15er_pygcms.0_or.csv	923	14	cellulose,plant fibres	1216.61	10.9023	104.057	9.5445	3474.35	5.38525e-09
924	E:/Veroeffentlichungen/Paperinpreparation/PyvsFTIR/pygcms/WWTP_Oldenburg_NVF_17082015_85x85_15er_pygcms.0_or.csv	924	14	cellulose,plant fibres	1216.61	2.72348	64.3154	23.6151	13146	2.03762e-08
925	E:/Veroeffentlichungen/Paperinpreparation/PyvsFTIR/pygcms/WWTP_Oldenburg_NVF_17082015_85x85_15er_pygcms.0_or.csv	925	14	cellulose,plant fibres	1216.61	10.8344	110.3	10.1806	4190.02	6.49453e-09
926	E:/Veroeffentlichungen/Paperinpreparation/PyvsFTIR/pygcms/WWTP_Oldenburg_NVF_17082015_85x85_15er_pygcms.0_or.csv	926	14	cellulose,plant fibres	1216.61	2.2844	55.15	24.142	11781.2	1.82608e-08
927	E:/Veroeffentlichungen/Paperinpreparation/PyvsFTIR/pygcms/WWTP_Oldenburg_NVF_17082015_85x85_15er_pygcms.0_or.csv	927	14	cellulose,plant fibres	1216.61	2.34483	56.2422	23.9856	11859.3	1.83819e-08
928	E:/Veroeffentlichungen/Paperinpreparation/PyvsFTIR/pygcms/WWTP_Oldenburg_NVF_17082015_85x85_15er_pygcms.0_or.csv	928	14	cellulose,plant fibres	1216.61	2.271	56.2422	24.7654	12643	1.95966e-08
929	E:/Veroeffentlichungen/Paperinpreparation/PyvsFTIR/pygcms/WWTP_Oldenburg_NVF_17082015_85x85_15er_pygcms.0_or.csv	929	14	cellulose,plant fibres	1216.61	1.03078	34.8799	33.8385	14638.4	2.26896e-08
930	E:/Veroeffentlichungen/Paperinpreparation/PyvsFTIR/pygcms/WWTP_Oldenburg_NVF_17082015_85x85_15er_pygcms.0_or.csv	930	14	cellulose,plant fibres	1216.61	1.36931	34.8799	25.4727	8295.11	1.28574e-08
931	E:/Veroeffentlichungen/Paperinpreparation/PyvsFTIR/pygcms/WWTP_Oldenburg_NVF_17082015_85x85_15er_pygcms.0_or.csv	931	14	cellulose,plant fibres	1216.61	2.11904	64.3154	30.3513	21715.3	3.36587e-08
932	E:/Veroeffentlichungen/Paperinpreparation/PyvsFTIR/pygcms/WWTP_Oldenburg_NVF_17082015_85x85_15er_pygcms.0_or.csv	932	14	cellulose,plant fibres	1216.61	1.77806	45.4779	25.5773	10904.5	1.6902e-08
933	E:/Veroeffentlichungen/Paperinpreparation/PyvsFTIR/pygcms/WWTP_Oldenburg_NVF_17082015_85x85_15er_pygcms.0_or.csv	933	14	cellulose,plant fibres	1216.61	1.65716	44.12	26.6239	11462.4	1.77667e-08
934	E:/Veroeffentlichungen/Paperinpreparation/PyvsFTIR/pygcms/WWTP_Oldenburg_NVF_17082015_85x85_15er_pygcms.0_or.csv	934	14	cellulose,plant fibres	1216.61	2.80466	59.3984	21.1784	9764.71	1.51353e-08
935	E:/Veroeffentlichungen/Paperinpreparation/PyvsFTIR/pygcms/WWTP_Oldenburg_NVF_17082015_85x85_15er_pygcms.0_or.csv	935	14	cellulose,plant fibres	1216.61	1.63705	39.7692	24.2933	8602.34	1.33336e-08
936	E:/Veroeffentlichungen/Paperinpreparation/PyvsFTIR/pygcms/WWTP_Oldenburg_NVF_17082015_85x85_15er_pygcms.0_or.csv	936	14	cellulose,plant fibres	1216.61	9.86817	94.8836	9.61512	3215.12	4.98344e-09
937	E:/Veroeffentlichungen/Paperinpreparation/PyvsFTIR/pygcms/WWTP_Oldenburg_NVF_17082015_85x85_15er_pygcms.0_or.csv	937	14	cellulose,plant fibres	1216.61	2.21567	45.4779	20.5255	7022.4	1.08847e-08
938	E:/Veroeffentlichungen/Paperinpreparation/PyvsFTIR/pygcms/WWTP_Oldenburg_NVF_17082015_85x85_15er_pygcms.0_or.csv	938	14	cellulose,plant fibres	1216.61	1.79123	45.4779	25.3892	10744.7	1.66544e-08
939	E:/Veroeffentlichungen/Paperinpreparation/PyvsFTIR/pygcms/WWTP_Oldenburg_NVF_17082015_85x85_15er_pygcms.0_or.csv	939	14	cellulose,plant fibres	1216.61	1.96631	45.4779	23.1286	8916.5	1.38206e-08
940	E:/Veroeffentlichungen/Paperinpreparation/PyvsFTIR/pygcms/WWTP_Oldenburg_NVF_17082015_85x85_15er_pygcms.0_or.csv	940	14	cellulose,plant fibres	1216.61	6.12642	94.8836	15.4876	8341.75	1.29297e-08
941	E:/Veroeffentlichungen/Paperinpreparation/PyvsFTIR/pygcms/WWTP_Oldenburg_NVF_17082015_85x85_15er_pygcms.0_or.csv	941	14	cellulose,plant fibres	1216.61	4.9794	73.9915	14.8595	5988.09	9.28154e-09
942	E:/Veroeffentlichungen/Paperinpreparation/PyvsFTIR/pygcms/WWTP_Oldenburg_NVF_17082015_85x85_15er_pygcms.0_or.csv	942	14	cellulose,plant fibres	1216.61	1.18244	49.3277	41.7169	31463.8	4.87689e-08
943	E:/Veroeffentlichungen/Paperinpreparation/PyvsFTIR/pygcms/WWTP_Oldenburg_NVF_17082015_85x85_15er_pygcms.0_or.csv	943	14	cellulose,plant fibres	1216.61	3.26216	59.3984	18.2083	7217.89	1.11877e-08
944	E:/Veroeffentlichungen/Paperinpreparation/PyvsFTIR/pygcms/WWTP_Oldenburg_NVF_17082015_85x85_15er_pygcms.0_or.csv	944	14	cellulose,plant fibres	1216.61	5.0185	69.7598	13.9006	4940.45	7.65769e-09
945	E:/Veroeffentlichungen/Paperinpreparation/PyvsFTIR/pygcms/WWTP_Oldenburg_NVF_17082015_85x85_15er_pygcms.0_or.csv	945	14	cellulose,plant fibres	1216.61	1.58828	45.4779	28.6335	13666.1	2.11825e-08
946	E:/Veroeffentlichungen/Paperinpreparation/PyvsFTIR/pygcms/WWTP_Oldenburg_NVF_17082015_85x85_15er_pygcms.0_or.csv	946	14	cellulose,plant fibres	1216.61	3.6112	59.3984	16.4484	5890.02	9.12953e-09
947	E:/Veroeffentlichungen/Paperinpreparation/PyvsFTIR/pygcms/WWTP_Oldenburg_NVF_17082015_85x85_15er_pygcms.0_or.csv	947	14	cellulose,plant fibres	1216.61	1.26491	34.8799	27.575	9720.83	1.50673e-08
948	E:/Veroeffentlichungen/Paperinpreparation/PyvsFTIR/pygcms/WWTP_Oldenburg_NVF_17082015_85x85_15er_pygcms.0_or.csv	948	14	cellulose,plant fibres	1216.61	1.63705	39.7692	24.2933	8602.34	1.33336e-08
949	E:/Veroeffentlichungen/Paperinpreparation/PyvsFTIR/pygcms/WWTP_Oldenburg_NVF_17082015_85x85_15er_pygcms.0_or.csv	949	14	cellulose,plant fibres	1216.61	2.63644	56.2422	21.3326	9380.95	1.45405e-08
950	E:/Veroeffentlichungen/Paperinpreparation/PyvsFTIR/pygcms/WWTP_Oldenburg_NVF_17082015_85x85_15er_pygcms.0_or.csv	950	14	cellulose,plant fibres	1216.61	2.75253	62.3951	22.6683	11751.3	1.82145e-08
951	E:/Veroeffentlichungen/Paperinpreparation/PyvsFTIR/pygcms/WWTP_Oldenburg_NVF_17082015_85x85_15er_pygcms.0_or.csv	951	14	cellulose,plant fibres	1216.61	2.26393	49.3277	21.7885	8583.04	1.33037e-08
952	E:/Veroeffentlichungen/Paperinpreparation/PyvsFTIR/pygcms/WWTP_Oldenburg_NVF_17082015_85x85_15er_pygcms.0_or.csv	952	14	cellulose,plant fibres	1216.61	3.21026	55.15	17.1793	5965.59	9.24666e-09
953	E:/Veroeffentlichungen/Paperinpreparation/PyvsFTIR/pygcms/WWTP_Oldenburg_NVF_17082015_85x85_15er_pygcms.0_or.csv	953	14	cellulose,plant fibres	1216.61	2.14743	55.15	25.6819	13332	2.06646e-08
954	E:/Veroeffentlichungen/Paperinpreparation/PyvsFTIR/pygcms/WWTP_Oldenburg_NVF_17082015_85x85_15er_pygcms.0_or.csv	954	14	cellulose,plant fibres	1216.61	2.00254	45.4779	22.7101	8596.79	1.3325e-08
955	E:/Veroeffentlichungen/Paperinpreparation/PyvsFTIR/pygcms/WWTP_Oldenburg_NVF_17082015_85x85_15er_pygcms.0_or.csv	955	14	cellulose,plant fibres	1216.61	3.92342	62.3951	15.9032	5783.86	8.96498e-09
956	E:/Veroeffentlichungen/Paperinpreparation/PyvsFTIR/pygcms/WWTP_Oldenburg_NVF_17082015_85x85_15er_pygcms.0_or.csv	956	14	cellulose,plant fibres	1216.61	9.03289	94.8836	10.5042	3837.23	5.9477e-09
957	E:/Veroeffentlichungen/Paperinpreparation/PyvsFTIR/pygcms/WWTP_Oldenburg_NVF_17082015_85x85_15er_pygcms.0_or.csv	957	14	cellulose,plant fibres	1216.61	5.04305	70.6265	14.0047	5077.06	7.86945e-09
958	E:/Veroeffentlichungen/Paperinpreparation/PyvsFTIR/pygcms/WWTP_Oldenburg_NVF_17082015_85x85_15er_pygcms.0_or.csv	958	14	cellulose,plant fibres	1216.61	1.49745	44.12	29.4635	14037.8	2.17586e-08
959	E:/Veroeffentlichungen/Paperinpreparation/PyvsFTIR/pygcms/WWTP_Oldenburg_NVF_17082015_85x85_15er_pygcms.0_or.csv	959	14	cellulose,plant fibres	1216.61	1.63705	39.7692	24.2933	8602.34	1.33336e-08
960	E:/Veroeffentlichungen/Paperinpreparation/PyvsFTIR/pygcms/WWTP_Oldenburg_NVF_17082015_85x85_15er_pygcms.0_or.csv	960	14	cellulose,plant fibres	1216.61	4.14411	69.7598	16.8335	7245.21	1.12301e-08
961	E:/Veroeffentlichungen/Paperinpreparation/PyvsFTIR/pygcms/WWTP_Oldenburg_NVF_17082015_85x85_15er_pygcms.0_or.csv	961	14	cellulose,plant fibres	1216.61	1.70827	45.4779	26.6221	11813.6	1.83111e-08
962	E:/Veroeffentlichungen/Paperinpreparation/PyvsFTIR/pygcms/WWTP_Oldenburg_NVF_17082015_85x85_15er_pygcms.0_or.csv	962	14	cellulose,plant fibres	1216.61	5.83915	70.6265	12.0953	3787.04	5.86991e-09
963	E:/Veroeffentlichungen/Paperinpreparation/PyvsFTIR/pygcms/WWTP_Oldenburg_NVF_17082015_85x85_15er_pygcms.0_or.csv	963	14	cellulose,plant fibres	1216.61	4.36722	67.0929	15.3628	5803.86	8.99598e-09
964	E:/Veroeffentlichungen/Paperinpreparation/PyvsFTIR/pygcms/WWTP_Oldenburg_NVF_17082015_85x85_15er_pygcms.0_or.csv	964	14	cellulose,plant fibres	1216.61	5.49629	86.1471	15.6737	7756.72	1.20229e-08
965	E:/Veroeffentlichungen/Paperinpreparation/PyvsFTIR/pygcms/WWTP_Oldenburg_NVF_17082015_85x85_15er_pygcms.0_or.csv	965	14	cellulose,plant fibres	1216.61	2.43545	49.3277	20.254	7416.7	1.14959e-08
966	E:/Veroeffentlichungen/Paperinpreparation/PyvsFTIR/pygcms/WWTP_Oldenburg_NVF_17082015_85x85_15er_pygcms.0_or.csv	966	14	cellulose,plant fibres	1216.61	2.82843	45.4779	16.0788	4309.3	6.67941e-09
967	E:/Veroeffentlichungen/Paperinpreparation/PyvsFTIR/pygcms/WWTP_Oldenburg_NVF_17082015_85x85_15er_pygcms.0_or.csv	967	14	cellulose,plant fibres	1216.61	2.0207	45.4779	22.506	8442.94	1.30866e-08
968	E:/Veroeffentlichungen/Paperinpreparation/PyvsFTIR/pygcms/WWTP_Oldenburg_NVF_17082015_85x85_15er_pygcms.0_or.csv	968	14	cellulose,plant fibres	1216.61	1.66842	39.7692	23.8365	8281.89	1.28369e-08
969	E:/Veroeffentlichungen/Paperinpreparation/PyvsFTIR/pygcms/WWTP_Oldenburg_NVF_17082015_85x85_15er_pygcms.0_or.csv	969	14	cellulose,plant fibres	1216.61	1.36931	34.8799	25.4727	8295.11	1.28574e-08
970	E:/Veroeffentlichungen/Paperinpreparation/PyvsFTIR/pygcms/WWTP_Oldenburg_NVF_17082015_85x85_15er_pygcms.0_or.csv	970	14	cellulose,plant fibres	1216.61	3.25839	59.3984	18.2293	7234.57	1.12136e-08
971	E:/Veroeffentlichungen/Paperinpreparation/PyvsFTIR/pygcms/WWTP_Oldenburg_NVF_17082015_85x85_15er_pygcms.0_or.csv	971	14	cellulose,plant fibres	1216.61	1.27	34.8799	27.4645	9643.06	1.49467e-08
972	E:/Veroeffentlichungen/Paperinpreparation/PyvsFTIR/pygcms/WWTP_Oldenburg_NVF_17082015_85x85_15er_pygcms.0_or.csv	972	14	cellulose,plant fibres	1216.61	1.48391	44.12	29.7323	14295.1	2.21574e-08
973	E:/Veroeffentlichungen/Paperinpreparation/PyvsFTIR/pygcms/WWTP_Oldenburg_NVF_17082015_85x85_15er_pygcms.0_or.csv	973	14	cellulose,plant fibres	1216.61	3.59537	59.3984	16.5208	5942.01	9.21012e-09
974	E:/Veroeffentlichungen/Paperinpreparation/PyvsFTIR/pygcms/WWTP_Oldenburg_NVF_17082015_85x85_15er_pygcms.0_or.csv	974	14	cellulose,plant fibres	1216.61	4.97385	80.2996	16.1444	7671	1.189e-08
975	E:/Veroeffentlichungen/Paperinpreparation/PyvsFTIR/pygcms/WWTP_Oldenburg_NVF_17082015_85x85_15er_pygcms.0_or.csv	975	14	cellulose,plant fibres	1216.61	8.42328	90.9557	10.7981	3887.09	6.02498e-09
976	E:/Veroeffentlichungen/Paperinpreparation/PyvsFTIR/pygcms/WWTP_Oldenburg_NVF_17082015_85x85_15er_pygcms.0_or.csv	976	14	cellulose,plant fibres	1216.61	4.42769	77.21	17.438	8605.26	1.33381e-08
977	E:/Veroeffentlichungen/Paperinpreparation/PyvsFTIR/pygcms/WWTP_Oldenburg_NVF_17082015_85x85_15er_pygcms.0_or.csv	977	14	cellulose,plant fibres	1216.61	1.83707	45.4779	24.7557	10215.2	1.58336e-08
978	E:/Veroeffentlichungen/Paperinpreparation/PyvsFTIR/pygcms/WWTP_Oldenburg_NVF_17082015_85x85_15er_pygcms.0_or.csv	978	14	cellulose,plant fibres	1216.61	3.45218	64.3154	18.6304	8181.93	1.2682e-08
979	E:/Veroeffentlichungen/Paperinpreparation/PyvsFTIR/pygcms/WWTP_Oldenburg_NVF_17082015_85x85_15er_pygcms.0_or.csv	979	14	cellulose,plant fibres	1216.61	2.49453	55.15	22.1084	9879.98	1.5314e-08
980	E:/Veroeffentlichungen/Paperinpreparation/PyvsFTIR/pygcms/WWTP_Oldenburg_NVF_17082015_85x85_15er_pygcms.0_or.csv	980	14	cellulose,plant fibres	1216.61	1.63299	39.7692	24.3536	8645.09	1.33999e-08
981	E:/Veroeffentlichungen/Paperinpreparation/PyvsFTIR/pygcms/WWTP_Oldenburg_NVF_17082015_85x85_15er_pygcms.0_or.csv	981	14	cellulose,plant fibres	1216.61	2.15058	45.4779	21.1468	7453.92	1.15536e-08
982	E:/Veroeffentlichungen/Paperinpreparation/PyvsFTIR/pygcms/WWTP_Oldenburg_NVF_17082015_85x85_15er_pygcms.0_or.csv	982	14	cellulose,plant fibres	1216.61	2.20567	49.3277	22.364	9042.47	1.40158e-08
983	E:/Veroeffentlichungen/Paperinpreparation/PyvsFTIR/pygcms/WWTP_Oldenburg_NVF_17082015_85x85_15er_pygcms.0_or.csv	983	14	cellulose,plant fibres	1216.61	1.09981	34.8799	31.7145	12858.5	1.99306e-08
984	E:/Veroeffentlichungen/Paperinpreparation/PyvsFTIR/pygcms/WWTP_Oldenburg_NVF_17082015_85x85_15er_pygcms.0_or.csv	984	14	cellulose,plant fibres	1216.61	1.32288	39.7692	30.0627	13173.5	2.04189e-08
985	E:/Veroeffentlichungen/Paperinpreparation/PyvsFTIR/pygcms/WWTP_Oldenburg_NVF_17082015_85x85_15er_pygcms.0_or.csv	985	14	cellulose,plant fibres	1216.61	1.1504	39.7692	34.57	17419.8	2.70006e-08
986	E:/Veroeffentlichungen/Paperinpreparation/PyvsFTIR/pygcms/WWTP_Oldenburg_NVF_17082015_85x85_15er_pygcms.0_or.csv	986	14	cellulose,plant fibres	1094.95	2.3007	49.3277	21.4403	8310.93	1.28819e-08
987	E:/Veroeffentlichungen/Paperinpreparation/PyvsFTIR/pygcms/WWTP_Oldenburg_NVF_17082015_85x85_15er_pygcms.0_or.csv	987	14	cellulose,plant fibres	1094.95	1	31.1976	31.1976	11129.1	1.725e-08
988	E:/Veroeffentlichungen/Paperinpreparation/PyvsFTIR/pygcms/WWTP_Oldenburg_NVF_17082015_85x85_15er_pygcms.0_or.csv	988	14	cellulose,plant fibres	1094.95	3.01425	49.3277	16.3648	4841.83	7.50484e-09
989	E:/Veroeffentlichungen/Paperinpreparation/PyvsFTIR/pygcms/WWTP_Oldenburg_NVF_17082015_85x85_15er_pygcms.0_or.csv	989	14	cellulose,plant fibres	1094.95	2.77718	49.3277	17.7618	5703.75	8.84081e-09
990	E:/Veroeffentlichungen/Paperinpreparation/PyvsFTIR/pygcms/WWTP_Oldenburg_NVF_17082015_85x85_15er_pygcms.0_or.csv	990	14	cellulose,plant fibres	1094.95	4.19894	59.3984	14.146	4356.53	6.75262e-09
991	E:/Veroeffentlichungen/Paperinpreparation/PyvsFTIR/pygcms/WWTP_Oldenburg_NVF_17082015_85x85_15er_pygcms.0_or.csv	991	14	cellulose,plant fibres	1094.95	2.7721	55.15	19.8947	8000.49	1.24008e-08
992	E:/Veroeffentlichungen/Paperinpreparation/PyvsFTIR/pygcms/WWTP_Oldenburg_NVF_17082015_85x85_15er_pygcms.0_or.csv	992	14	cellulose,plant fibres	1094.95	2.71023	45.4779	16.7801	4693.37	7.27472e-09
993	E:/Veroeffentlichungen/Paperinpreparation/PyvsFTIR/pygcms/WWTP_Oldenburg_NVF_17082015_85x85_15er_pygcms.0_or.csv	993	14	cellulose,plant fibres	1094.95	5.3568	69.7598	13.0227	4336.13	6.721e-09
994	E:/Veroeffentlichungen/Paperinpreparation/PyvsFTIR/pygcms/WWTP_Oldenburg_NVF_17082015_85x85_15er_pygcms.0_or.csv	994	14	cellulose,plant fibres	1094.95	3.69418	62.3951	16.8901	6523.96	1.01121e-08
995	E:/Veroeffentlichungen/Paperinpreparation/PyvsFTIR/pygcms/WWTP_Oldenburg_NVF_17082015_85x85_15er_pygcms.0_or.csv	995	14	cellulose,plant fibres	1094.95	1.95329	49.3277	25.2536	11530.1	1.78717e-08
996	E:/Veroeffentlichungen/Paperinpreparation/PyvsFTIR/pygcms/WWTP_Oldenburg_NVF_17082015_85x85_15er_pygcms.0_or.csv	996	14	cellulose,plant fibres	1094.95	2.28288	45.4779	19.9213	6615.03	1.02533e-08
997	E:/Veroeffentlichungen/Paperinpreparation/PyvsFTIR/pygcms/WWTP_Oldenburg_NVF_17082015_85x85_15er_pygcms.0_or.csv	997	14	cellulose,plant fibres	1094.95	3.07983	56.2422	18.2615	6874.34	1.06552e-08
998	E:/Veroeffentlichungen/Paperinpreparation/PyvsFTIR/pygcms/WWTP_Oldenburg_NVF_17082015_85x85_15er_pygcms.0_or.csv	998	14	cellulose,plant fibres	1094.95	1.73205	55.15	31.8409	20493.3	3.17646e-08
999	E:/Veroeffentlichungen/Paperinpreparation/PyvsFTIR/pygcms/WWTP_Oldenburg_NVF_17082015_85x85_15er_pygcms.0_or.csv	999	14	cellulose,plant fibres	1094.95	9.8639	88.9267	9.01537	2649.08	4.10608e-09
1000	E:/Veroeffentlichungen/Paperinpreparation/PyvsFTIR/pygcms/WWTP_Oldenburg_NVF_17082015_85x85_15er_pygcms.0_or.csv	1000	14	cellulose,plant fibres	1094.95	8.32216	84.002	10.0938	3136.85	4.86211e-09
1001	E:/Veroeffentlichungen/Paperinpreparation/PyvsFTIR/pygcms/WWTP_Oldenburg_NVF_17082015_85x85_15er_pygcms.0_or.csv	1001	14	cellulose,plant fibres	1094.95	2.71023	45.4779	16.7801	4693.37	7.27472e-09
1002	E:/Veroeffentlichungen/Paperinpreparation/PyvsFTIR/pygcms/WWTP_Oldenburg_NVF_17082015_85x85_15er_pygcms.0_or.csv	1002	14	cellulose,plant fibres	1094.95	2.2014	45.4779	20.6586	7113.76	1.10263e-08
1003	E:/Veroeffentlichungen/Paperinpreparation/PyvsFTIR/pygcms/WWTP_Oldenburg_NVF_17082015_85x85_15er_pygcms.0_or.csv	1003	14	cellulose,plant fibres	1094.95	2.14716	49.3277	22.9735	9542.04	1.47902e-08
1004	E:/Veroeffentlichungen/Paperinpreparation/PyvsFTIR/pygcms/WWTP_Oldenburg_NVF_17082015_85x85_15er_pygcms.0_or.csv	1004	14	cellulose,plant fibres	1094.95	2.11211	45.4779	21.5319	7727.91	1.19783e-08
1005	E:/Veroeffentlichungen/Paperinpreparation/PyvsFTIR/pygcms/WWTP_Oldenburg_NVF_17082015_85x85_15er_pygcms.0_or.csv	1005	14	cellulose,plant fibres	1094.95	1.96396	39.7692	20.2495	5976.85	9.26412e-09
1006	E:/Veroeffentlichungen/Paperinpreparation/PyvsFTIR/pygcms/WWTP_Oldenburg_NVF_17082015_85x85_15er_pygcms.0_or.csv	1006	14	cellulose,plant fibres	1094.95	3.33413	55.15	16.5411	5530.56	8.57237e-09
1007	E:/Veroeffentlichungen/Paperinpreparation/PyvsFTIR/pygcms/WWTP_Oldenburg_NVF_17082015_85x85_15er_pygcms.0_or.csv	1007	14	cellulose,plant fibres	1094.95	7.56583	77.9939	10.3087	3037.84	4.70865e-09
1008	E:/Veroeffentlichungen/Paperinpreparation/PyvsFTIR/pygcms/WWTP_Oldenburg_NVF_17082015_85x85_15er_pygcms.0_or.csv	1008	14	cellulose,plant fibres	1094.95	1.88401	49.3277	26.1823	12393.8	1.92104e-08
1009	E:/Veroeffentlichungen/Paperinpreparation/PyvsFTIR/pygcms/WWTP_Oldenburg_NVF_17082015_85x85_15er_pygcms.0_or.csv	1009	14	cellulose,plant fibres	1094.95	2.76352	49.3277	17.8495	5760.25	8.92839e-09
1010	E:/Veroeffentlichungen/Paperinpreparation/PyvsFTIR/pygcms/WWTP_Oldenburg_NVF_17082015_85x85_15er_pygcms.0_or.csv	1010	14	cellulose,plant fibres	1094.95	2.02341	49.3277	24.3784	10744.8	1.66545e-08
1011	E:/Veroeffentlichungen/Paperinpreparation/PyvsFTIR/pygcms/WWTP_Oldenburg_NVF_17082015_85x85_15er_pygcms.0_or.csv	1011	14	cellulose,plant fibres	1094.95	2.46682	49.3277	19.9965	7229.28	1.12054e-08
1012	E:/Veroeffentlichungen/Paperinpreparation/PyvsFTIR/pygcms/WWTP_Oldenburg_NVF_17082015_85x85_15er_pygcms.0_or.csv	1012	14	cellulose,plant fibres	1094.95	1.8098	45.4779	25.1287	10525.4	1.63143e-08
1013	E:/Veroeffentlichungen/Paperinpreparation/PyvsFTIR/pygcms/WWTP_Oldenburg_NVF_17082015_85x85_15er_pygcms.0_or.csv	1013	14	cellulose,plant fibres	1094.95	3.68436	59.3984	16.1218	5658.44	8.77059e-09
1014	E:/Veroeffentlichungen/Paperinpreparation/PyvsFTIR/pygcms/WWTP_Oldenburg_NVF_17082015_85x85_15er_pygcms.0_or.csv	1014	14	cellulose,plant fibres	1094.95	2.28288	46.7963	20.4989	7207.22	1.11712e-08
1015	E:/Veroeffentlichungen/Paperinpreparation/PyvsFTIR/pygcms/WWTP_Oldenburg_NVF_17082015_85x85_15er_pygcms.0_or.csv	1015	14	cellulose,plant fibres	1094.95	1.20821	34.8799	28.8692	10654.7	1.65148e-08
1016	E:/Veroeffentlichungen/Paperinpreparation/PyvsFTIR/pygcms/WWTP_Oldenburg_NVF_17082015_85x85_15er_pygcms.0_or.csv	1016	14	cellulose,plant fibres	1094.95	3.01802	59.3984	19.6812	8432.89	1.3071e-08
1017	E:/Veroeffentlichungen/Paperinpreparation/PyvsFTIR/pygcms/WWTP_Oldenburg_NVF_17082015_85x85_15er_pygcms.0_or.csv	1017	14	cellulose,plant fibres	1094.95	2.98711	69.7598	23.3536	13944.7	2.16143e-08
1018	E:/Veroeffentlichungen/Paperinpreparation/PyvsFTIR/pygcms/WWTP_Oldenburg_NVF_17082015_85x85_15er_pygcms.0_or.csv	1018	14	cellulose,plant fibres	1094.95	1.57795	49.3277	31.2607	17667.9	2.73852e-08
1019	E:/Veroeffentlichungen/Paperinpreparation/PyvsFTIR/pygcms/WWTP_Oldenburg_NVF_17082015_85x85_15er_pygcms.0_or.csv	1019	14	cellulose,plant fibres	1094.95	2.71023	45.4779	16.7801	4693.37	7.27472e-09
1020	E:/Veroeffentlichungen/Paperinpreparation/PyvsFTIR/pygcms/WWTP_Oldenburg_NVF_17082015_85x85_15er_pygcms.0_or.csv	1020	14	cellulose,plant fibres	1094.95	1	31.1976	31.1976	11129.1	1.725e-08
1021	E:/Veroeffentlichungen/Paperinpreparation/PyvsFTIR/pygcms/WWTP_Oldenburg_NVF_17082015_85x85_15er_pygcms.0_or.csv	1021	14	cellulose,plant fibres	1094.95	3.5688	56.2422	15.7594	5119.65	7.93545e-09
1022	E:/Veroeffentlichungen/Paperinpreparation/PyvsFTIR/pygcms/WWTP_Oldenburg_NVF_17082015_85x85_15er_pygcms.0_or.csv	1022	14	cellulose,plant fibres	1094.95	1.62071	39.7692	24.5381	8776.62	1.36038e-08
1023	E:/Veroeffentlichungen/Paperinpreparation/PyvsFTIR/pygcms/WWTP_Oldenburg_NVF_17082015_85x85_15er_pygcms.0_or.csv	1023	14	cellulose,plant fibres	1094.95	5.64433	73.9915	13.109	4660.33	7.22351e-09
1024	E:/Veroeffentlichungen/Paperinpreparation/PyvsFTIR/pygcms/WWTP_Oldenburg_NVF_17082015_85x85_15er_pygcms.0_or.csv	1024	14	cellulose,plant fibres	1094.95	2.5973	46.7963	18.0173	5567.87	8.6302e-09
1025	E:/Veroeffentlichungen/Paperinpreparation/PyvsFTIR/pygcms/WWTP_Oldenburg_NVF_17082015_85x85_15er_pygcms.0_or.csv	1025	14	cellulose,plant fibres	1094.95	2.28288	46.7963	20.4989	7207.22	1.11712e-08
1026	E:/Veroeffentlichungen/Paperinpreparation/PyvsFTIR/pygcms/WWTP_Oldenburg_NVF_17082015_85x85_15er_pygcms.0_or.csv	1026	14	cellulose,plant fibres	1094.95	5.46443	69.7598	12.7662	4166.99	6.45884e-09
1027	E:/Veroeffentlichungen/Paperinpreparation/PyvsFTIR/pygcms/WWTP_Oldenburg_NVF_17082015_85x85_15er_pygcms.0_or.csv	1027	14	cellulose,plant fibres	1094.95	3.03033	56.2422	18.5598	7100.75	1.10062e-08
1028	E:/Veroeffentlichungen/Paperinpreparation/PyvsFTIR/pygcms/WWTP_Oldenburg_NVF_17082015_85x85_15er_pygcms.0_or.csv	1028	14	cellulose,plant fibres	1094.95	7.32251	79.5385	10.8622	3439.6	5.33138e-09
1029	E:/Veroeffentlichungen/Paperinpreparation/PyvsFTIR/pygcms/WWTP_Oldenburg_NVF_17082015_85x85_15er_pygcms.0_or.csv	1029	14	cellulose,plant fibres	1094.95	1.30979	39.7692	30.3631	13438.1	2.0829e-08
1030	E:/Veroeffentlichungen/Paperinpreparation/PyvsFTIR/pygcms/WWTP_Oldenburg_NVF_17082015_85x85_15er_pygcms.0_or.csv	1030	14	cellulose,plant fibres	1094.95	1.39003	34.8799	25.0929	8049.59	1.24769e-08
1031	E:/Veroeffentlichungen/Paperinpreparation/PyvsFTIR/pygcms/WWTP_Oldenburg_NVF_17082015_85x85_15er_pygcms.0_or.csv	1031	14	cellulose,plant fibres	1094.95	1.96396	39.7692	20.2495	5976.85	9.26412e-09
1032	E:/Veroeffentlichungen/Paperinpreparation/PyvsFTIR/pygcms/WWTP_Oldenburg_NVF_17082015_85x85_15er_pygcms.0_or.csv	1032	14	cellulose,plant fibres	1094.95	1.62071	39.7692	24.5381	8776.62	1.36038e-08
1033	E:/Veroeffentlichungen/Paperinpreparation/PyvsFTIR/pygcms/WWTP_Oldenburg_NVF_17082015_85x85_15er_pygcms.0_or.csv	1033	14	cellulose,plant fibres	1094.95	2.74391	56.2422	20.4971	8660.54	1.34238e-08
1034	E:/Veroeffentlichungen/Paperinpreparation/PyvsFTIR/pygcms/WWTP_Oldenburg_NVF_17082015_85x85_15er_pygcms.0_or.csv	1034	14	cellulose,plant fibres	1094.95	8.32216	84.002	10.0938	3136.85	4.86211e-09
1035	E:/Veroeffentlichungen/Paperinpreparation/PyvsFTIR/pygcms/WWTP_Oldenburg_NVF_17082015_85x85_15er_pygcms.0_or.csv	1035	14	cellulose,plant fibres	1094.95	2.72931	55.15	20.2066	8253.29	1.27926e-08
1036	E:/Veroeffentlichungen/Paperinpreparation/PyvsFTIR/pygcms/WWTP_Oldenburg_NVF_17082015_85x85_15er_pygcms.0_or.csv	1036	14	cellulose,plant fibres	1094.95	1.96396	39.7692	20.2495	5976.85	9.26412e-09
1037	E:/Veroeffentlichungen/Paperinpreparation/PyvsFTIR/pygcms/WWTP_Oldenburg_NVF_17082015_85x85_15er_pygcms.0_or.csv	1037	14	cellulose,plant fibres	1094.95	2.28288	45.4779	19.9213	6615.03	1.02533e-08
1038	E:/Veroeffentlichungen/Paperinpreparation/PyvsFTIR/pygcms/WWTP_Oldenburg_NVF_17082015_85x85_15er_pygcms.0_or.csv	1038	14	cellulose,plant fibres	1094.95	1.62071	39.7692	24.5381	8776.62	1.36038e-08
1039	E:/Veroeffentlichungen/Paperinpreparation/PyvsFTIR/pygcms/WWTP_Oldenburg_NVF_17082015_85x85_15er_pygcms.0_or.csv	1039	14	cellulose,plant fibres	1094.95	8.09602	84.002	10.3757	3314.53	5.13752e-09
1040	E:/Veroeffentlichungen/Paperinpreparation/PyvsFTIR/pygcms/WWTP_Oldenburg_NVF_17082015_85x85_15er_pygcms.0_or.csv	1040	14	cellulose,plant fibres	1094.95	1.96396	39.7692	20.2495	5976.85	9.26412e-09
1041	E:/Veroeffentlichungen/Paperinpreparation/PyvsFTIR/pygcms/WWTP_Oldenburg_NVF_17082015_85x85_15er_pygcms.0_or.csv	1041	14	cellulose,plant fibres	1094.95	2.28288	46.7963	20.4989	7207.22	1.11712e-08
1042	E:/Veroeffentlichungen/Paperinpreparation/PyvsFTIR/pygcms/WWTP_Oldenburg_NVF_17082015_85x85_15er_pygcms.0_or.csv	1042	14	cellulose,plant fibres	1094.95	1.61848	34.8799	21.5511	5937.6	9.20328e-09
1043	E:/Veroeffentlichungen/Paperinpreparation/PyvsFTIR/pygcms/WWTP_Oldenburg_NVF_17082015_85x85_15er_pygcms.0_or.csv	1043	14	cellulose,plant fibres	1094.95	3.62023	67.0929	18.5328	8446.07	1.30914e-08
1044	E:/Veroeffentlichungen/Paperinpreparation/PyvsFTIR/pygcms/WWTP_Oldenburg_NVF_17082015_85x85_15er_pygcms.0_or.csv	1044	14	cellulose,plant fibres	1094.95	3.21143	55.15	17.173	5961.23	9.2399e-09
1045	E:/Veroeffentlichungen/Paperinpreparation/PyvsFTIR/pygcms/WWTP_Oldenburg_NVF_17082015_85x85_15er_pygcms.0_or.csv	1045	14	cellulose,plant fibres	1094.95	7.44891	80.2996	10.78	3420.2	5.30131e-09
1046	E:/Veroeffentlichungen/Paperinpreparation/PyvsFTIR/pygcms/WWTP_Oldenburg_NVF_17082015_85x85_15er_pygcms.0_or.csv	1046	14	cellulose,plant fibres	1094.95	2.58593	49.3277	19.0754	6578.59	1.01968e-08
1047	E:/Veroeffentlichungen/Paperinpreparation/PyvsFTIR/pygcms/WWTP_Oldenburg_NVF_17082015_85x85_15er_pygcms.0_or.csv	1047	14	cellulose,plant fibres	1094.95	2.41482	56.2422	23.2904	11181.8	1.73318e-08
1048	E:/Veroeffentlichungen/Paperinpreparation/PyvsFTIR/pygcms/WWTP_Oldenburg_NVF_17082015_85x85_15er_pygcms.0_or.csv	1048	14	cellulose,plant fibres	1094.95	2.71023	45.4779	16.7801	4693.37	7.27472e-09
1049	E:/Veroeffentlichungen/Paperinpreparation/PyvsFTIR/pygcms/WWTP_Oldenburg_NVF_17082015_85x85_15er_pygcms.0_or.csv	1049	14	cellulose,plant fibres	1094.95	5.72867	69.7598	12.1773	3791.45	5.87675e-09
1050	E:/Veroeffentlichungen/Paperinpreparation/PyvsFTIR/pygcms/WWTP_Oldenburg_NVF_17082015_85x85_15er_pygcms.0_or.csv	1050	14	cellulose,plant fibres	1094.95	2.32379	46.7963	20.1379	6955.66	1.07813e-08
1051	E:/Veroeffentlichungen/Paperinpreparation/PyvsFTIR/pygcms/WWTP_Oldenburg_NVF_17082015_85x85_15er_pygcms.0_or.csv	1051	14	cellulose,plant fibres	1094.95	1.62071	39.7692	24.5381	8776.62	1.36038e-08
1052	E:/Veroeffentlichungen/Paperinpreparation/PyvsFTIR/pygcms/WWTP_Oldenburg_NVF_17082015_85x85_15er_pygcms.0_or.csv	1052	14	cellulose,plant fibres	973.287	1.35475	34.8799	25.7463	8474.29	1.31351e-08
1053	E:/Veroeffentlichungen/Paperinpreparation/PyvsFTIR/pygcms/WWTP_Oldenburg_NVF_17082015_85x85_15er_pygcms.0_or.csv	1053	14	cellulose,plant fibres	973.287	2.23607	34.8799	15.5988	3110.66	4.82153e-09
1054	E:/Veroeffentlichungen/Paperinpreparation/PyvsFTIR/pygcms/WWTP_Oldenburg_NVF_17082015_85x85_15er_pygcms.0_or.csv	1054	14	cellulose,plant fibres	973.287	2.76031	46.7963	16.9533	4929.64	7.64095e-09
1055	E:/Veroeffentlichungen/Paperinpreparation/PyvsFTIR/pygcms/WWTP_Oldenburg_NVF_17082015_85x85_15er_pygcms.0_or.csv	1055	14	cellulose,plant fibres	973.287	6.3841	66.18	10.3664	2606.62	4.04026e-09
1056	E:/Veroeffentlichungen/Paperinpreparation/PyvsFTIR/pygcms/WWTP_Oldenburg_NVF_17082015_85x85_15er_pygcms.0_or.csv	1056	14	cellulose,plant fibres	973.287	3.76419	62.3951	16.576	6283.56	9.73952e-09
1057	E:/Veroeffentlichungen/Paperinpreparation/PyvsFTIR/pygcms/WWTP_Oldenburg_NVF_17082015_85x85_15er_pygcms.0_or.csv	1057	14	cellulose,plant fibres	973.287	1.26491	31.1976	24.6638	6955.66	1.07813e-08
1058	E:/Veroeffentlichungen/Paperinpreparation/PyvsFTIR/pygcms/WWTP_Oldenburg_NVF_17082015_85x85_15er_pygcms.0_or.csv	1058	14	cellulose,plant fibres	973.287	2.98543	45.4779	15.2333	3867.96	5.99534e-09
1059	E:/Veroeffentlichungen/Paperinpreparation/PyvsFTIR/pygcms/WWTP_Oldenburg_NVF_17082015_85x85_15er_pygcms.0_or.csv	1059	14	cellulose,plant fibres	973.287	4.18747	56.2422	13.4311	3718.61	5.76384e-09
1060	E:/Veroeffentlichungen/Paperinpreparation/PyvsFTIR/pygcms/WWTP_Oldenburg_NVF_17082015_85x85_15er_pygcms.0_or.csv	1060	14	cellulose,plant fibres	973.287	6.18928	67.0929	10.8402	2889.65	4.47896e-09
1061	E:/Veroeffentlichungen/Paperinpreparation/PyvsFTIR/pygcms/WWTP_Oldenburg_NVF_17082015_85x85_15er_pygcms.0_or.csv	1061	14	cellulose,plant fibres	973.287	2.30333	45.4779	19.7444	6498.05	1.0072e-08
1062	E:/Veroeffentlichungen/Paperinpreparation/PyvsFTIR/pygcms/WWTP_Oldenburg_NVF_17082015_85x85_15er_pygcms.0_or.csv	1062	14	cellulose,plant fibres	973.287	1.35475	34.8799	25.7463	8474.29	1.31351e-08
1063	E:/Veroeffentlichungen/Paperinpreparation/PyvsFTIR/pygcms/WWTP_Oldenburg_NVF_17082015_85x85_15er_pygcms.0_or.csv	1063	14	cellulose,plant fibres	973.287	5.84221	64.3154	11.0087	2856.85	4.42812e-09
1064	E:/Veroeffentlichungen/Paperinpreparation/PyvsFTIR/pygcms/WWTP_Oldenburg_NVF_17082015_85x85_15er_pygcms.0_or.csv	1064	14	cellulose,plant fibres	973.287	1.42664	34.8799	24.4489	7641.73	1.18447e-08
1065	E:/Veroeffentlichungen/Paperinpreparation/PyvsFTIR/pygcms/WWTP_Oldenburg_NVF_17082015_85x85_15er_pygcms.0_or.csv	1065	14	cellulose,plant fibres	973.287	2.1912	39.7692	18.1496	4801.49	7.4423e-09
1066	E:/Veroeffentlichungen/Paperinpreparation/PyvsFTIR/pygcms/WWTP_Oldenburg_NVF_17082015_85x85_15er_pygcms.0_or.csv	1066	14	cellulose,plant fibres	973.287	5.90909	69.7598	11.8055	3563.46	5.52336e-09
1067	E:/Veroeffentlichungen/Paperinpreparation/PyvsFTIR/pygcms/WWTP_Oldenburg_NVF_17082015_85x85_15er_pygcms.0_or.csv	1067	14	cellulose,plant fibres	973.287	1.26491	31.1976	24.6638	6955.66	1.07813e-08
1068	E:/Veroeffentlichungen/Paperinpreparation/PyvsFTIR/pygcms/WWTP_Oldenburg_NVF_17082015_85x85_15er_pygcms.0_or.csv	1068	14	cellulose,plant fibres	973.287	3.24986	49.3277	15.1784	4165.24	6.45612e-09
1069	E:/Veroeffentlichungen/Paperinpreparation/PyvsFTIR/pygcms/WWTP_Oldenburg_NVF_17082015_85x85_15er_pygcms.0_or.csv	1069	14	cellulose,plant fibres	973.287	2.00315	44.12	22.0253	7844.67	1.21592e-08
1070	E:/Veroeffentlichungen/Paperinpreparation/PyvsFTIR/pygcms/WWTP_Oldenburg_NVF_17082015_85x85_15er_pygcms.0_or.csv	1070	14	cellulose,plant fibres	973.287	1.35475	34.8799	25.7463	8474.29	1.31351e-08
1071	E:/Veroeffentlichungen/Paperinpreparation/PyvsFTIR/pygcms/WWTP_Oldenburg_NVF_17082015_85x85_15er_pygcms.0_or.csv	1071	14	cellulose,plant fibres	973.287	2.14203	39.7692	18.5661	5024.42	7.78785e-09
1072	E:/Veroeffentlichungen/Paperinpreparation/PyvsFTIR/pygcms/WWTP_Oldenburg_NVF_17082015_85x85_15er_pygcms.0_or.csv	1072	14	cellulose,plant fibres	973.287	2.76941	45.4779	16.4215	4494.93	6.96714e-09
1073	E:/Veroeffentlichungen/Paperinpreparation/PyvsFTIR/pygcms/WWTP_Oldenburg_NVF_17082015_85x85_15er_pygcms.0_or.csv	1073	14	cellulose,plant fibres	973.287	2.14203	39.7692	18.5661	5024.42	7.78785e-09
1074	E:/Veroeffentlichungen/Paperinpreparation/PyvsFTIR/pygcms/WWTP_Oldenburg_NVF_17082015_85x85_15er_pygcms.0_or.csv	1074	14	cellulose,plant fibres	973.287	3.17256	56.2422	17.7277	6478.35	1.00414e-08
1075	E:/Veroeffentlichungen/Paperinpreparation/PyvsFTIR/pygcms/WWTP_Oldenburg_NVF_17082015_85x85_15er_pygcms.0_or.csv	1075	14	cellulose,plant fibres	973.287	5.59234	64.3154	11.5006	3117.84	4.83266e-09
1076	E:/Veroeffentlichungen/Paperinpreparation/PyvsFTIR/pygcms/WWTP_Oldenburg_NVF_17082015_85x85_15er_pygcms.0_or.csv	1076	14	cellulose,plant fibres	973.287	1.64039	39.7692	24.2438	8567.32	1.32793e-08
1077	E:/Veroeffentlichungen/Paperinpreparation/PyvsFTIR/pygcms/WWTP_Oldenburg_NVF_17082015_85x85_15er_pygcms.0_or.csv	1077	14	cellulose,plant fibres	973.287	3.43358	59.3984	17.2993	6515.17	1.00985e-08
1078	E:/Veroeffentlichungen/Paperinpreparation/PyvsFTIR/pygcms/WWTP_Oldenburg_NVF_17082015_85x85_15er_pygcms.0_or.csv	1078	14	cellulose,plant fibres	973.287	1.04447	33.09	31.6813	12173	1.88682e-08
1079	E:/Veroeffentlichungen/Paperinpreparation/PyvsFTIR/pygcms/WWTP_Oldenburg_NVF_17082015_85x85_15er_pygcms.0_or.csv	1079	14	cellulose,plant fibres	973.287	1.95915	46.7963	23.886	9785.81	1.5168e-08
1080	E:/Veroeffentlichungen/Paperinpreparation/PyvsFTIR/pygcms/WWTP_Oldenburg_NVF_17082015_85x85_15er_pygcms.0_or.csv	1080	14	cellulose,plant fibres	973.287	8.80977	80.2996	9.11483	2445.16	3.79e-09
1081	E:/Veroeffentlichungen/Paperinpreparation/PyvsFTIR/pygcms/WWTP_Oldenburg_NVF_17082015_85x85_15er_pygcms.0_or.csv	1081	14	cellulose,plant fibres	973.287	1.48294	34.8799	23.5208	7072.53	1.09624e-08
1082	E:/Veroeffentlichungen/Paperinpreparation/PyvsFTIR/pygcms/WWTP_Oldenburg_NVF_17082015_85x85_15er_pygcms.0_or.csv	1082	14	cellulose,plant fibres	973.287	1.71501	34.8799	20.338	5287.98	8.19637e-09
1083	E:/Veroeffentlichungen/Paperinpreparation/PyvsFTIR/pygcms/WWTP_Oldenburg_NVF_17082015_85x85_15er_pygcms.0_or.csv	1083	14	cellulose,plant fibres	973.287	2.27828	45.4779	19.9615	6641.74	1.02947e-08
1084	E:/Veroeffentlichungen/Paperinpreparation/PyvsFTIR/pygcms/WWTP_Oldenburg_NVF_17082015_85x85_15er_pygcms.0_or.csv	1084	14	cellulose,plant fibres	973.287	2.14203	39.7692	18.5661	5024.42	7.78785e-09
1085	E:/Veroeffentlichungen/Paperinpreparation/PyvsFTIR/pygcms/WWTP_Oldenburg_NVF_17082015_85x85_15er_pygcms.0_or.csv	1085	14	cellulose,plant fibres	973.287	4.81425	70.6265	14.6703	5571.12	8.63523e-09
1086	E:/Veroeffentlichungen/Paperinpreparation/PyvsFTIR/pygcms/WWTP_Oldenburg_NVF_17082015_85x85_15er_pygcms.0_or.csv	1086	14	cellulose,plant fibres	973.287	1.29493	34.8799	26.9358	9275.37	1.43768e-08
1087	E:/Veroeffentlichungen/Paperinpreparation/PyvsFTIR/pygcms/WWTP_Oldenburg_NVF_17082015_85x85_15er_pygcms.0_or.csv	1087	14	cellulose,plant fibres	973.287	3.97414	59.3984	14.9462	4863.32	7.53815e-09
1088	E:/Veroeffentlichungen/Paperinpreparation/PyvsFTIR/pygcms/WWTP_Oldenburg_NVF_17082015_85x85_15er_pygcms.0_or.csv	1088	14	cellulose,plant fibres	973.287	6.32456	67.0929	10.6083	2767.36	4.28941e-09
1089	E:/Veroeffentlichungen/Paperinpreparation/PyvsFTIR/pygcms/WWTP_Oldenburg_NVF_17082015_85x85_15er_pygcms.0_or.csv	1089	14	cellulose,plant fibres	973.287	1.50442	34.8799	23.185	6872.04	1.06517e-08
1090	E:/Veroeffentlichungen/Paperinpreparation/PyvsFTIR/pygcms/WWTP_Oldenburg_NVF_17082015_85x85_15er_pygcms.0_or.csv	1090	14	cellulose,plant fibres	973.287	6.78915	73.9915	10.8985	3221.15	4.99279e-09
1091	E:/Veroeffentlichungen/Paperinpreparation/PyvsFTIR/pygcms/WWTP_Oldenburg_NVF_17082015_85x85_15er_pygcms.0_or.csv	1091	14	cellulose,plant fibres	973.287	2.23607	34.8799	15.5988	3110.66	4.82153e-09
1092	E:/Veroeffentlichungen/Paperinpreparation/PyvsFTIR/pygcms/WWTP_Oldenburg_NVF_17082015_85x85_15er_pygcms.0_or.csv	1092	14	cellulose,plant fibres	973.287	5.11159	59.3984	11.6203	2939.73	4.55658e-09
1093	E:/Veroeffentlichungen/Paperinpreparation/PyvsFTIR/pygcms/WWTP_Oldenburg_NVF_17082015_85x85_15er_pygcms.0_or.csv	1093	14	cellulose,plant fibres	973.287	8	88.24	11.03	3934.71	6.09881e-09
1094	E:/Veroeffentlichungen/Paperinpreparation/PyvsFTIR/pygcms/WWTP_Oldenburg_NVF_17082015_85x85_15er_pygcms.0_or.csv	1094	14	cellulose,plant fibres	973.287	2.14203	39.7692	18.5661	5024.42	7.78785e-09
1095	E:/Veroeffentlichungen/Paperinpreparation/PyvsFTIR/pygcms/WWTP_Oldenburg_NVF_17082015_85x85_15er_pygcms.0_or.csv	1095	14	cellulose,plant fibres	973.287	1.73205	34.8799	20.1379	5184.44	8.03588e-09
1096	E:/Veroeffentlichungen/Paperinpreparation/PyvsFTIR/pygcms/WWTP_Oldenburg_NVF_17082015_85x85_15er_pygcms.0_or.csv	1096	14	cellulose,plant fibres	973.287	5.40559	62.3951	11.5427	3046.93	4.72274e-09
1097	E:/Veroeffentlichungen/Paperinpreparation/PyvsFTIR/pygcms/WWTP_Oldenburg_NVF_17082015_85x85_15er_pygcms.0_or.csv	1097	14	cellulose,plant fibres	973.287	1.26491	31.1976	24.6638	6955.66	1.07813e-08
1098	E:/Veroeffentlichungen/Paperinpreparation/PyvsFTIR/pygcms/WWTP_Oldenburg_NVF_17082015_85x85_15er_pygcms.0_or.csv	1098	14	cellulose,plant fibres	973.287	2.72817	56.2422	20.6154	8760.73	1.35791e-08
1099	E:/Veroeffentlichungen/Paperinpreparation/PyvsFTIR/pygcms/WWTP_Oldenburg_NVF_17082015_85x85_15er_pygcms.0_or.csv	1099	14	cellulose,plant fibres	973.287	1.26491	31.1976	24.6638	6955.66	1.07813e-08
1100	E:/Veroeffentlichungen/Paperinpreparation/PyvsFTIR/pygcms/WWTP_Oldenburg_NVF_17082015_85x85_15er_pygcms.0_or.csv	1100	14	cellulose,plant fibres	973.287	1.42664	34.8799	24.4489	7641.73	1.18447e-08
1101	E:/Veroeffentlichungen/Paperinpreparation/PyvsFTIR/pygcms/WWTP_Oldenburg_NVF_17082015_85x85_15er_pygcms.0_or.csv	1101	14	cellulose,plant fibres	973.287	2.46958	49.3277	19.9741	7213.08	1.11803e-08
1102	E:/Veroeffentlichungen/Paperinpreparation/PyvsFTIR/pygcms/WWTP_Oldenburg_NVF_17082015_85x85_15er_pygcms.0_or.csv	1102	14	cellulose,plant fibres	973.287	1.85164	44.12	23.8275	9181	1.42305e-08
1103	E:/Veroeffentlichungen/Paperinpreparation/PyvsFTIR/pygcms/WWTP_Oldenburg_NVF_17082015_85x85_15er_pygcms.0_or.csv	1103	14	cellulose,plant fibres	973.287	3.11055	46.7963	15.0444	3882.03	6.01715e-09
1104	E:/Veroeffentlichungen/Paperinpreparation/PyvsFTIR/pygcms/WWTP_Oldenburg_NVF_17082015_85x85_15er_pygcms.0_or.csv	1104	14	cellulose,plant fibres	973.287	2.23607	34.8799	15.5988	3110.66	4.82153e-09
1105	E:/Veroeffentlichungen/Paperinpreparation/PyvsFTIR/pygcms/WWTP_Oldenburg_NVF_17082015_85x85_15er_pygcms.0_or.csv	1105	14	cellulose,plant fibres	973.287	2.72817	56.2422	20.6154	8760.73	1.35791e-08
1106	E:/Veroeffentlichungen/Paperinpreparation/PyvsFTIR/pygcms/WWTP_Oldenburg_NVF_17082015_85x85_15er_pygcms.0_or.csv	1106	14	cellulose,plant fibres	973.287	2.76941	45.4779	16.4215	4494.93	6.96714e-09
1107	E:/Veroeffentlichungen/Paperinpreparation/PyvsFTIR/pygcms/WWTP_Oldenburg_NVF_17082015_85x85_15er_pygcms.0_or.csv	1107	14	cellulose,plant fibres	973.287	1.41421	34.8799	24.6638	7776.66	1.20538e-08
1108	E:/Veroeffentlichungen/Paperinpreparation/PyvsFTIR/pygcms/WWTP_Oldenburg_NVF_17082015_85x85_15er_pygcms.0_or.csv	1108	14	cellulose,plant fibres	973.287	9.14026	77.9939	8.53301	2081.43	3.22621e-09
1109	E:/Veroeffentlichungen/Paperinpreparation/PyvsFTIR/pygcms/WWTP_Oldenburg_NVF_17082015_85x85_15er_pygcms.0_or.csv	1109	14	cellulose,plant fibres	973.287	2.67212	49.3277	18.4601	6161.05	9.54963e-09
1110	E:/Veroeffentlichungen/Paperinpreparation/PyvsFTIR/pygcms/WWTP_Oldenburg_NVF_17082015_85x85_15er_pygcms.0_or.csv	1110	14	cellulose,plant fibres	973.287	1.26491	31.1976	24.6638	6955.66	1.07813e-08
1111	E:/Veroeffentlichungen/Paperinpreparation/PyvsFTIR/pygcms/WWTP_Oldenburg_NVF_17082015_85x85_15er_pygcms.0_or.csv	1111	14	cellulose,plant fibres	973.287	6.18928	67.0929	10.8402	2889.65	4.47896e-09
1112	E:/Veroeffentlichungen/Paperinpreparation/PyvsFTIR/pygcms/WWTP_Oldenburg_NVF_17082015_85x85_15er_pygcms.0_or.csv	1112	14	cellulose,plant fibres	973.287	1.85164	44.12	23.8275	9181	1.42305e-08
1113	E:/Veroeffentlichungen/Paperinpreparation/PyvsFTIR/pygcms/WWTP_Oldenburg_NVF_17082015_85x85_15er_pygcms.0_or.csv	1113	14	cellulose,plant fibres	973.287	1.26491	31.1976	24.6638	6955.66	1.07813e-08
1114	E:/Veroeffentlichungen/Paperinpreparation/PyvsFTIR/pygcms/WWTP_Oldenburg_NVF_17082015_85x85_15er_pygcms.0_or.csv	1114	14	cellulose,plant fibres	973.287	1.64885	34.8799	21.154	5720.83	8.86729e-09
1115	E:/Veroeffentlichungen/Paperinpreparation/PyvsFTIR/pygcms/WWTP_Oldenburg_NVF_17082015_85x85_15er_pygcms.0_or.csv	1115	14	cellulose,plant fibres	973.287	2.24875	44.12	19.6198	6224.76	9.64837e-09
1116	E:/Veroeffentlichungen/Paperinpreparation/PyvsFTIR/pygcms/WWTP_Oldenburg_NVF_17082015_85x85_15er_pygcms.0_or.csv	1116	14	cellulose,plant fibres	973.287	1.71501	34.8799	20.338	5287.98	8.19637e-09
1117	E:/Veroeffentlichungen/Paperinpreparation/PyvsFTIR/pygcms/WWTP_Oldenburg_NVF_17082015_85x85_15er_pygcms.0_or.csv	1117	14	cellulose,plant fibres	973.287	3.50738	56.2422	16.0354	5300.52	8.21581e-09
1118	E:/Veroeffentlichungen/Paperinpreparation/PyvsFTIR/pygcms/WWTP_Oldenburg_NVF_17082015_85x85_15er_pygcms.0_or.csv	1118	14	cellulose,plant fibres	973.287	1.48294	34.8799	23.5208	7072.53	1.09624e-08
1119	E:/Veroeffentlichungen/Paperinpreparation/PyvsFTIR/pygcms/WWTP_Oldenburg_NVF_17082015_85x85_15er_pygcms.0_or.csv	1119	14	cellulose,plant fibres	973.287	1.85164	44.12	23.8275	9181	1.42305e-08
1120	E:/Veroeffentlichungen/Paperinpreparation/PyvsFTIR/pygcms/WWTP_Oldenburg_NVF_17082015_85x85_15er_pygcms.0_or.csv	1120	14	cellulose,plant fibres	973.287	2.76941	45.4779	16.4215	4494.93	6.96714e-09
1121	E:/Veroeffentlichungen/Paperinpreparation/PyvsFTIR/pygcms/WWTP_Oldenburg_NVF_17082015_85x85_15er_pygcms.0_or.csv	1121	14	cellulose,plant fibres	973.287	6.28939	69.7598	11.0917	3145.54	4.87559e-09
1122	E:/Veroeffentlichungen/Paperinpreparation/PyvsFTIR/pygcms/WWTP_Oldenburg_NVF_17082015_85x85_15er_pygcms.0_or.csv	1122	14	cellulose,plant fibres	973.287	3.33392	49.3277	14.7957	3957.83	6.13463e-09
1123	E:/Veroeffentlichungen/Paperinpreparation/PyvsFTIR/pygcms/WWTP_Oldenburg_NVF_17082015_85x85_15er_pygcms.0_or.csv	1123	14	cellulose,plant fibres	973.287	3.39608	56.2422	16.5609	5653.63	8.76313e-09
1124	E:/Veroeffentlichungen/Paperinpreparation/PyvsFTIR/pygcms/WWTP_Oldenburg_NVF_17082015_85x85_15er_pygcms.0_or.csv	1124	14	cellulose,plant fibres	973.287	2.98543	45.4779	15.2333	3867.96	5.99534e-09
1125	E:/Veroeffentlichungen/Paperinpreparation/PyvsFTIR/pygcms/WWTP_Oldenburg_NVF_17082015_85x85_15er_pygcms.0_or.csv	1125	14	cellulose,plant fibres	973.287	1.35475	34.8799	25.7463	8474.29	1.31351e-08
1126	E:/Veroeffentlichungen/Paperinpreparation/PyvsFTIR/pygcms/WWTP_Oldenburg_NVF_17082015_85x85_15er_pygcms.0_or.csv	1126	14	cellulose,plant fibres	973.287	1.64885	34.8799	21.154	5720.83	8.86729e-09
1127	E:/Veroeffentlichungen/Paperinpreparation/PyvsFTIR/pygcms/WWTP_Oldenburg_NVF_17082015_85x85_15er_pygcms.0_or.csv	1127	14	cellulose,plant fibres	973.287	3.2255	55.15	17.0981	5909.32	9.15945e-09
1128	E:/Veroeffentlichungen/Paperinpreparation/PyvsFTIR/pygcms/WWTP_Oldenburg_NVF_17082015_85x85_15er_pygcms.0_or.csv	1128	14	cellulose,plant fibres	973.287	5.74374	64.3154	11.1975	2955.65	4.58125e-09
1129	E:/Veroeffentlichungen/Paperinpreparation/PyvsFTIR/pygcms/WWTP_Oldenburg_NVF_17082015_85x85_15er_pygcms.0_or.csv	1129	14	cellulose,plant fibres	973.287	2.14203	39.7692	18.5661	5024.42	7.78785e-09
1130	E:/Veroeffentlichungen/Paperinpreparation/PyvsFTIR/pygcms/WWTP_Oldenburg_NVF_17082015_85x85_15er_pygcms.0_or.csv	1130	14	cellulose,plant fibres	973.287	1.42664	34.8799	24.4489	7641.73	1.18447e-08
1131	E:/Veroeffentlichungen/Paperinpreparation/PyvsFTIR/pygcms/WWTP_Oldenburg_NVF_17082015_85x85_15er_pygcms.0_or.csv	1131	14	cellulose,plant fibres	973.287	1.26491	31.1976	24.6638	6955.66	1.07813e-08
1132	E:/Veroeffentlichungen/Paperinpreparation/PyvsFTIR/pygcms/WWTP_Oldenburg_NVF_17082015_85x85_15er_pygcms.0_or.csv	1132	14	cellulose,plant fibres	973.287	4.13406	67.0929	16.2293	6476.99	1.00393e-08
1133	E:/Veroeffentlichungen/Paperinpreparation/PyvsFTIR/pygcms/WWTP_Oldenburg_NVF_17082015_85x85_15er_pygcms.0_or.csv	1133	14	cellulose,plant fibres	973.287	3.16197	59.3984	18.7852	7682.52	1.19079e-08
1134	E:/Veroeffentlichungen/Paperinpreparation/PyvsFTIR/pygcms/WWTP_Oldenburg_NVF_17082015_85x85_15er_pygcms.0_or.csv	1134	14	cellulose,plant fibres	973.287	1.93765	39.7692	20.5245	6140.28	9.51743e-09
1135	E:/Veroeffentlichungen/Paperinpreparation/PyvsFTIR/pygcms/WWTP_Oldenburg_NVF_17082015_85x85_15er_pygcms.0_or.csv	1135	14	cellulose,plant fibres	973.287	1.71501	34.8799	20.338	5287.98	8.19637e-09
1136	E:/Veroeffentlichungen/Paperinpreparation/PyvsFTIR/pygcms/WWTP_Oldenburg_NVF_17082015_85x85_15er_pygcms.0_or.csv	1136	14	cellulose,plant fibres	973.287	10.5865	86.1471	8.13743	2090.8	3.24073e-09
1137	E:/Veroeffentlichungen/Paperinpreparation/PyvsFTIR/pygcms/WWTP_Oldenburg_NVF_17082015_85x85_15er_pygcms.0_or.csv	1137	14	cellulose,plant fibres	973.287	9.14026	77.9939	8.53301	2081.43	3.22621e-09
1138	E:/Veroeffentlichungen/Paperinpreparation/PyvsFTIR/pygcms/WWTP_Oldenburg_NVF_17082015_85x85_15er_pygcms.0_or.csv	1138	14	cellulose,plant fibres	973.287	6.8154	69.7598	10.2356	2678.74	4.15205e-09
1139	E:/Veroeffentlichungen/Paperinpreparation/PyvsFTIR/pygcms/WWTP_Oldenburg_NVF_17082015_85x85_15er_pygcms.0_or.csv	1139	14	cellulose,plant fibres	973.287	1.60907	39.7692	24.7157	8904.11	1.38014e-08
1140	E:/Veroeffentlichungen/Paperinpreparation/PyvsFTIR/pygcms/WWTP_Oldenburg_NVF_17082015_85x85_15er_pygcms.0_or.csv	1140	14	cellulose,plant fibres	973.287	2.23607	34.8799	15.5988	3110.66	4.82153e-09
1141	E:/Veroeffentlichungen/Paperinpreparation/PyvsFTIR/pygcms/WWTP_Oldenburg_NVF_17082015_85x85_15er_pygcms.0_or.csv	1141	14	cellulose,plant fibres	973.287	1.71501	34.8799	20.338	5287.98	8.19637e-09
1142	E:/Veroeffentlichungen/Paperinpreparation/PyvsFTIR/pygcms/WWTP_Oldenburg_NVF_17082015_85x85_15er_pygcms.0_or.csv	1142	14	cellulose,plant fibres	973.287	1.6417	39.7692	24.2245	8553.67	1.32582e-08
1143	E:/Veroeffentlichungen/Paperinpreparation/PyvsFTIR/pygcms/WWTP_Oldenburg_NVF_17082015_85x85_15er_pygcms.0_or.csv	1143	14	cellulose,plant fibres	973.287	1.71501	34.8799	20.338	5287.98	8.19637e-09
1144	E:/Veroeffentlichungen/Paperinpreparation/PyvsFTIR/pygcms/WWTP_Oldenburg_NVF_17082015_85x85_15er_pygcms.0_or.csv	1144	14	cellulose,plant fibres	973.287	1.93765	39.7692	20.5245	6140.28	9.51743e-09
1145	E:/Veroeffentlichungen/Paperinpreparation/PyvsFTIR/pygcms/WWTP_Oldenburg_NVF_17082015_85x85_15er_pygcms.0_or.csv	1145	14	cellulose,plant fibres	973.287	3.28075	55.15	16.8102	5711.97	8.85356e-09
1146	E:/Veroeffentlichungen/Paperinpreparation/PyvsFTIR/pygcms/WWTP_Oldenburg_NVF_17082015_85x85_15er_pygcms.0_or.csv	1146	14	cellulose,plant fibres	851.626	2.18076	34.8799	15.9944	3270.45	5.0692e-09
1147	E:/Veroeffentlichungen/Paperinpreparation/PyvsFTIR/pygcms/WWTP_Oldenburg_NVF_17082015_85x85_15er_pygcms.0_or.csv	1147	14	cellulose,plant fibres	851.626	2.64909	39.7692	15.0124	3285.07	5.09186e-09
1148	E:/Veroeffentlichungen/Paperinpreparation/PyvsFTIR/pygcms/WWTP_Oldenburg_NVF_17082015_85x85_15er_pygcms.0_or.csv	1148	14	cellulose,plant fibres	851.626	3.67192	55.15	15.0194	4559.82	7.06772e-09
1149	E:/Veroeffentlichungen/Paperinpreparation/PyvsFTIR/pygcms/WWTP_Oldenburg_NVF_17082015_85x85_15er_pygcms.0_or.csv	1149	14	cellulose,plant fibres	851.626	1.6196	34.8799	21.5361	5929.37	9.19052e-09
1150	E:/Veroeffentlichungen/Paperinpreparation/PyvsFTIR/pygcms/WWTP_Oldenburg_NVF_17082015_85x85_15er_pygcms.0_or.csv	1150	14	cellulose,plant fibres	851.626	2.71817	39.7692	14.6309	3120.21	4.83633e-09
1151	E:/Veroeffentlichungen/Paperinpreparation/PyvsFTIR/pygcms/WWTP_Oldenburg_NVF_17082015_85x85_15er_pygcms.0_or.csv	1151	14	cellulose,plant fibres	851.626	2.41	44.12	18.307	5419.6	8.40038e-09
1152	E:/Veroeffentlichungen/Paperinpreparation/PyvsFTIR/pygcms/WWTP_Oldenburg_NVF_17082015_85x85_15er_pygcms.0_or.csv	1152	14	cellulose,plant fibres	851.626	3.63475	45.4779	12.512	2609.45	4.04464e-09
1153	E:/Veroeffentlichungen/Paperinpreparation/PyvsFTIR/pygcms/WWTP_Oldenburg_NVF_17082015_85x85_15er_pygcms.0_or.csv	1153	14	cellulose,plant fibres	851.626	5.46697	64.3154	11.7644	3262.49	5.05685e-09
1154	E:/Veroeffentlichungen/Paperinpreparation/PyvsFTIR/pygcms/WWTP_Oldenburg_NVF_17082015_85x85_15er_pygcms.0_or.csv	1154	14	cellulose,plant fibres	851.626	1.08012	24.6638	22.8343	4713.37	7.30572e-09
1155	E:/Veroeffentlichungen/Paperinpreparation/PyvsFTIR/pygcms/WWTP_Oldenburg_NVF_17082015_85x85_15er_pygcms.0_or.csv	1155	14	cellulose,plant fibres	851.626	3.79382	49.3277	13.0021	3056.42	4.73746e-09
1156	E:/Veroeffentlichungen/Paperinpreparation/PyvsFTIR/pygcms/WWTP_Oldenburg_NVF_17082015_85x85_15er_pygcms.0_or.csv	1156	14	cellulose,plant fibres	851.626	2.18076	34.8799	15.9944	3270.45	5.0692e-09
1157	E:/Veroeffentlichungen/Paperinpreparation/PyvsFTIR/pygcms/WWTP_Oldenburg_NVF_17082015_85x85_15er_pygcms.0_or.csv	1157	14	cellulose,plant fibres	851.626	2.81719	44.12	15.661	3966.15	6.14754e-09
1158	E:/Veroeffentlichungen/Paperinpreparation/PyvsFTIR/pygcms/WWTP_Oldenburg_NVF_17082015_85x85_15er_pygcms.0_or.csv	1158	14	cellulose,plant fibres	851.626	1.73205	31.1976	18.0119	3709.68	5.75001e-09
1159	E:/Veroeffentlichungen/Paperinpreparation/PyvsFTIR/pygcms/WWTP_Oldenburg_NVF_17082015_85x85_15er_pygcms.0_or.csv	1159	14	cellulose,plant fibres	851.626	1.08012	24.6638	22.8343	4713.37	7.30572e-09
1160	E:/Veroeffentlichungen/Paperinpreparation/PyvsFTIR/pygcms/WWTP_Oldenburg_NVF_17082015_85x85_15er_pygcms.0_or.csv	1160	14	cellulose,plant fibres	851.626	1.08012	24.6638	22.8343	4713.37	7.30572e-09
1161	E:/Veroeffentlichungen/Paperinpreparation/PyvsFTIR/pygcms/WWTP_Oldenburg_NVF_17082015_85x85_15er_pygcms.0_or.csv	1161	14	cellulose,plant fibres	851.626	1.87083	34.8799	18.6441	4443.81	6.8879e-09
1162	E:/Veroeffentlichungen/Paperinpreparation/PyvsFTIR/pygcms/WWTP_Oldenburg_NVF_17082015_85x85_15er_pygcms.0_or.csv	1162	14	cellulose,plant fibres	851.626	1.44944	31.1976	21.5238	5297.33	8.21086e-09
1163	E:/Veroeffentlichungen/Paperinpreparation/PyvsFTIR/pygcms/WWTP_Oldenburg_NVF_17082015_85x85_15er_pygcms.0_or.csv	1163	14	cellulose,plant fibres	851.626	3.00836	46.7963	15.5554	4150.24	6.43287e-09
1164	E:/Veroeffentlichungen/Paperinpreparation/PyvsFTIR/pygcms/WWTP_Oldenburg_NVF_17082015_85x85_15er_pygcms.0_or.csv	1164	14	cellulose,plant fibres	851.626	2.53771	39.7692	15.6713	3579.77	5.54864e-09
1165	E:/Veroeffentlichungen/Paperinpreparation/PyvsFTIR/pygcms/WWTP_Oldenburg_NVF_17082015_85x85_15er_pygcms.0_or.csv	1165	14	cellulose,plant fibres	851.626	2.53771	39.7692	15.6713	3579.77	5.54864e-09
1166	E:/Veroeffentlichungen/Paperinpreparation/PyvsFTIR/pygcms/WWTP_Oldenburg_NVF_17082015_85x85_15er_pygcms.0_or.csv	1166	14	cellulose,plant fibres	851.626	8.5815	79.5385	9.2686	2504.39	3.8818e-09
1167	E:/Veroeffentlichungen/Paperinpreparation/PyvsFTIR/pygcms/WWTP_Oldenburg_NVF_17082015_85x85_15er_pygcms.0_or.csv	1167	14	cellulose,plant fibres	851.626	1.6196	34.8799	21.5361	5929.37	9.19052e-09
1168	E:/Veroeffentlichungen/Paperinpreparation/PyvsFTIR/pygcms/WWTP_Oldenburg_NVF_17082015_85x85_15er_pygcms.0_or.csv	1168	14	cellulose,plant fibres	851.626	5.47458	59.3984	10.8498	2562.82	3.97237e-09
1169	E:/Veroeffentlichungen/Paperinpreparation/PyvsFTIR/pygcms/WWTP_Oldenburg_NVF_17082015_85x85_15er_pygcms.0_or.csv	1169	14	cellulose,plant fibres	851.626	2.0211	45.4779	22.5015	8439.54	1.30813e-08
1170	E:/Veroeffentlichungen/Paperinpreparation/PyvsFTIR/pygcms/WWTP_Oldenburg_NVF_17082015_85x85_15er_pygcms.0_or.csv	1170	14	cellulose,plant fibres	851.626	2.09384	34.8799	16.6584	3547.63	5.49882e-09
1171	E:/Veroeffentlichungen/Paperinpreparation/PyvsFTIR/pygcms/WWTP_Oldenburg_NVF_17082015_85x85_15er_pygcms.0_or.csv	1171	14	cellulose,plant fibres	851.626	3.63475	45.4779	12.512	2609.45	4.04464e-09
1172	E:/Veroeffentlichungen/Paperinpreparation/PyvsFTIR/pygcms/WWTP_Oldenburg_NVF_17082015_85x85_15er_pygcms.0_or.csv	1172	14	cellulose,plant fibres	851.626	2.78361	39.7692	14.2869	2975.23	4.61161e-09
1173	E:/Veroeffentlichungen/Paperinpreparation/PyvsFTIR/pygcms/WWTP_Oldenburg_NVF_17082015_85x85_15er_pygcms.0_or.csv	1173	14	cellulose,plant fibres	851.626	2.71817	39.7692	14.6309	3120.21	4.83633e-09
1174	E:/Veroeffentlichungen/Paperinpreparation/PyvsFTIR/pygcms/WWTP_Oldenburg_NVF_17082015_85x85_15er_pygcms.0_or.csv	1174	14	cellulose,plant fibres	851.626	1.44944	31.1976	21.5238	5297.33	8.21086e-09
1175	E:/Veroeffentlichungen/Paperinpreparation/PyvsFTIR/pygcms/WWTP_Oldenburg_NVF_17082015_85x85_15er_pygcms.0_or.csv	1175	14	cellulose,plant fibres	851.626	3.81734	49.3277	12.922	3018.89	4.67928e-09
1176	E:/Veroeffentlichungen/Paperinpreparation/PyvsFTIR/pygcms/WWTP_Oldenburg_NVF_17082015_85x85_15er_pygcms.0_or.csv	1176	14	cellulose,plant fibres	851.626	3.67192	55.15	15.0194	4559.82	7.06772e-09
1177	E:/Veroeffentlichungen/Paperinpreparation/PyvsFTIR/pygcms/WWTP_Oldenburg_NVF_17082015_85x85_15er_pygcms.0_or.csv	1177	14	cellulose,plant fibres	851.626	1.08012	24.6638	22.8343	4713.37	7.30572e-09
1178	E:/Veroeffentlichungen/Paperinpreparation/PyvsFTIR/pygcms/WWTP_Oldenburg_NVF_17082015_85x85_15er_pygcms.0_or.csv	1178	14	cellulose,plant fibres	851.626	4.39107	49.3277	11.2336	2281.54	3.53639e-09
1179	E:/Veroeffentlichungen/Paperinpreparation/PyvsFTIR/pygcms/WWTP_Oldenburg_NVF_17082015_85x85_15er_pygcms.0_or.csv	1179	14	cellulose,plant fibres	851.626	5.19271	56.2422	10.831	2418.21	3.74823e-09
1180	E:/Veroeffentlichungen/Paperinpreparation/PyvsFTIR/pygcms/WWTP_Oldenburg_NVF_17082015_85x85_15er_pygcms.0_or.csv	1180	14	cellulose,plant fibres	851.626	2.09695	39.7692	18.9652	5242.77	8.12629e-09
1181	E:/Veroeffentlichungen/Paperinpreparation/PyvsFTIR/pygcms/WWTP_Oldenburg_NVF_17082015_85x85_15er_pygcms.0_or.csv	1181	14	cellulose,plant fibres	851.626	1.30582	33.09	25.3403	7787.85	1.20712e-08
1182	E:/Veroeffentlichungen/Paperinpreparation/PyvsFTIR/pygcms/WWTP_Oldenburg_NVF_17082015_85x85_15er_pygcms.0_or.csv	1182	14	cellulose,plant fibres	851.626	1.3817	34.8799	25.2442	8146.98	1.26278e-08
1183	E:/Veroeffentlichungen/Paperinpreparation/PyvsFTIR/pygcms/WWTP_Oldenburg_NVF_17082015_85x85_15er_pygcms.0_or.csv	1183	14	cellulose,plant fibres	851.626	1.80739	34.8799	19.2985	4761.22	7.37989e-09
1184	E:/Veroeffentlichungen/Paperinpreparation/PyvsFTIR/pygcms/WWTP_Oldenburg_NVF_17082015_85x85_15er_pygcms.0_or.csv	1184	14	cellulose,plant fibres	851.626	7	77.21	11.03	3442.87	5.33646e-09
1185	E:/Veroeffentlichungen/Paperinpreparation/PyvsFTIR/pygcms/WWTP_Oldenburg_NVF_17082015_85x85_15er_pygcms.0_or.csv	1185	14	cellulose,plant fibres	851.626	3.79382	49.3277	13.0021	3056.42	4.73746e-09
1186	E:/Veroeffentlichungen/Paperinpreparation/PyvsFTIR/pygcms/WWTP_Oldenburg_NVF_17082015_85x85_15er_pygcms.0_or.csv	1186	14	cellulose,plant fibres	851.626	4.04145	46.7963	11.5791	2299.63	3.56442e-09
1187	E:/Veroeffentlichungen/Paperinpreparation/PyvsFTIR/pygcms/WWTP_Oldenburg_NVF_17082015_85x85_15er_pygcms.0_or.csv	1187	14	cellulose,plant fibres	851.626	6.16421	59.3984	9.63601	2021.46	3.13326e-09
1188	E:/Veroeffentlichungen/Paperinpreparation/PyvsFTIR/pygcms/WWTP_Oldenburg_NVF_17082015_85x85_15er_pygcms.0_or.csv	1188	14	cellulose,plant fibres	851.626	2.95088	45.4779	15.4116	3959.08	6.13658e-09
1189	E:/Veroeffentlichungen/Paperinpreparation/PyvsFTIR/pygcms/WWTP_Oldenburg_NVF_17082015_85x85_15er_pygcms.0_or.csv	1189	14	cellulose,plant fibres	851.626	2.18076	34.8799	15.9944	3270.45	5.0692e-09
1190	E:/Veroeffentlichungen/Paperinpreparation/PyvsFTIR/pygcms/WWTP_Oldenburg_NVF_17082015_85x85_15er_pygcms.0_or.csv	1190	14	cellulose,plant fibres	851.626	1.73205	31.1976	18.0119	3709.68	5.75001e-09
1191	E:/Veroeffentlichungen/Paperinpreparation/PyvsFTIR/pygcms/WWTP_Oldenburg_NVF_17082015_85x85_15er_pygcms.0_or.csv	1191	14	cellulose,plant fibres	851.626	1.87083	34.8799	18.6441	4443.81	6.8879e-09
1192	E:/Veroeffentlichungen/Paperinpreparation/PyvsFTIR/pygcms/WWTP_Oldenburg_NVF_17082015_85x85_15er_pygcms.0_or.csv	1192	14	cellulose,plant fibres	851.626	4.1899	49.3277	11.773	2505.88	3.88412e-09
1193	E:/Veroeffentlichungen/Paperinpreparation/PyvsFTIR/pygcms/WWTP_Oldenburg_NVF_17082015_85x85_15er_pygcms.0_or.csv	1193	14	cellulose,plant fibres	851.626	1.45608	33.09	22.7253	6263.46	9.70837e-09
1194	E:/Veroeffentlichungen/Paperinpreparation/PyvsFTIR/pygcms/WWTP_Oldenburg_NVF_17082015_85x85_15er_pygcms.0_or.csv	1194	14	cellulose,plant fibres	851.626	3.5973	49.3277	13.7124	3399.5	5.26922e-09
[truncated: 3,107 more rows]

## Sheet: Mass_per_size_and_polymer
ID of size class	Size class	Upper area of size class	polyethylene	polyethylene oxidized	polyethylene-chlorinated	polypropylene	polystyrene	polycarbonate	polyamide	polyvinylchloride	cellulose chemical modified	nitrile rubber	polyester	acrylates/polyurethanes/varnish/lacquer	animal fur	plant fibres	sand	polysulfone	polyetheretherketon	polychloroprene	chitin	polyisoprene chlorinated	polylactide acide	polycaprolactone	ethylene-vinyl-acetate	polyimide	polyoxymethylene	polybutadiene	acrylonitrile-butadiene	rubber type 1	rubber type 2	charcoal	coal	rubber type 3
		0	1	2	3	4	5	6	7	8	9	10	11	12	13	14	15	16	17	18	19	20	21	22	23	24	25	26	27	28	29	30	31	32
1	single Pixel	121.661	1.82226e-08	5.48893e-09	1.25517e-08	1.44847e-08	5.06594e-10	1.77062e-09	7.01586e-09	6.37424e-09	4.47574e-09	9.83679e-10	1.83259e-08	5.18399e-08	6.39145e-08	5.85485e-07	4.25466e-07	0	0	1.33092e-08	9.15805e-09	0	0	3.05235e-08	3.52206e-08	0	0	0	0	2.77397e-09	0	1.96736e-10	4.08227e-10	5.08562e-08
2	25	625	2.12186e-08	7.52078e-09	7.41976e-09	3.96009e-08	1.01319e-09	1.94845e-09	8.96892e-09	1.04833e-08	1.01913e-08	0	2.34417e-08	9.19825e-08	5.4006e-08	1.26638e-06	6.0258e-07	0	0	1.29823e-08	1.37472e-08	0	1.2296e-09	8.99812e-09	3.94086e-08	0	1.2296e-09	0	0	0	0	0	0	7.21356e-08
3	50	2500	1.2198e-07	1.51505e-08	3.56933e-08	4.23469e-07	3.0894e-09	6.0293e-09	5.10616e-08	0	1.09108e-07	0	1.68067e-07	9.37233e-07	1.10077e-07	1.58699e-05	3.28418e-06	5.43444e-09	0	2.73871e-07	9.64763e-08	0	0	0	1.93439e-07	0	0	0	0	2.59434e-08	0	0	0	3.80193e-07
4	75	5625	1.05115e-07	0	0	9.60449e-07	0	0	4.28749e-08	1.27551e-07	7.99378e-08	0	4.89767e-07	1.63574e-06	0	4.05079e-05	7.11011e-06	0	0	1.52113e-07	1.30533e-07	0	0	0	2.69832e-07	0	1.65574e-07	0	0	0	0	0	0	1.1067e-06
5	100	10000	0	0	0	8.26945e-07	0	0	0	0	1.89267e-07	0	1.50163e-07	2.75586e-06	0	7.73494e-05	1.366e-05	0	0	4.07158e-07	3.75337e-07	0	0	0	0	0	0	0	0	0	0	0	0	1.35737e-06
6	125	15625	0	0	0	1.20513e-06	0	0	0	1.06402e-06	0	0	8.14079e-07	6.36359e-07	0	8.84301e-05	7.02425e-06	0	0	0	3.46918e-07	0	0	0	0	0	0	0	0	0	0	0	0	5.32302e-07
7	150	22500	1.16339e-06	0	0	1.24385e-06	0	0	0	0	0	0	0	4.71425e-06	0	6.30297e-05	8.29707e-06	0	0	0	5.14738e-07	0	0	0	0	0	0	0	0	0	0	0	0	0
8	175	30625	0	0	0	0	0	0	0	0	0	0	0	4.28745e-06	0	0.000116906	6.58473e-06	0	0	0	1.26205e-06	0	0	0	4.51823e-06	0	0	0	0	0	0	0	0	0
9	200	40000	0	0	0	0	0	0	0	0	0	0	0	0	0	3.2832e-05	1.74962e-05	0	0	0	0	0	0	0	0	0	0	0	0	0	0	0	0	0
10	225	50625	0	0	0	0	0	0	0	0	0	0	0	0	0	3.43411e-05	0	0	0	0	0	0	0	0	0	0	0	0	0	0	0	0	0	0
11	250	62500	0	0	0	0	0	0	0	0	0	0	0	0	0	6.29947e-05	1.85199e-05	0	0	0	0	0	0	0	0	0	0	0	0	0	0	0	0	0
12	275	75625	0	0	0	0	0	0	0	0	0	0	0	0	0	0.000210655	0	0	0	0	0	0	0	0	0	0	0	0	0	0	0	0	0	0
13	300	90000	0	0	0	3.13854e-05	0	0	0	0	0	0	0	0	0	0.000121333	0	0	0	0	0	0	0	0	0	0	0	0	0	0	0	0	0	0
14	325	105625	0	0	0	0	0	0	0	0	0	0	0	0	0	0.000203156	0	0	0	0	0	0	0	0	0	0	0	0	0	0	0	0	0	0
15	350	122500	0	0	0	0	0	0	0	0	0	0	0	0	0	0	0	0	0	0	0	0	0	0	0	0	0	0	0	0	0	0	0	0
16	375	140625	0	0	0	0	0	0	0	0	0	0	0	0	0	0.000142383	0	0	0	0	0	0	0	0	0	0	0	0	0	0	0	0	0	0
17	400	160000	0	0	0	0	0	0	0	0	0	0	0	0	0	4.34131e-05	0	0	0	0	0	0	0	0	0	0	0	0	0	0	0	0	0	0
18	425	180625	0	0	0	0	0	0	0	0	0	0	0	0	0	0	0	0	0	0	0	0	0	0	0	0	0	0	0	0	0	0	0	0
19	450	202500	0	0	0	0	0	0	0	0	0	0	0	0	0	7.2056e-05	0	0	0	0	0	0	0	0	0	0	0	0	0	0	0	0	0	0
20	475	225625	0	0	0	0	0	0	0	0	0	0	0	0	0	0	0	0	0	0	0	0	0	0	0	0	0	0	0	0	0	0	0	0
21	500	250000	0	0	0	0	0	0	0	0	0	0	0	0	0	0	0	0	0	0	0	0	0	0	0	0	0	0	0	0	0	0	0	0
	>500	99999999	0	0	0	0	0	0	0	0	0	0	0	0	0	0	0	0	0	0	0	0	0	0	0	0	0	0	0	0	0	0	0	0
		Particle Mass in g
