# Supplementary material for: Comparison of pyrolysis gas chromatography/mass spectrometry and hyperspectral FTIR imaging spectroscopy for the analysis of microplastics
Source: Anal Bioanal Chem. 2020 Oct 26;412(30):8283–98. doi: 10.1007/s00216-020-02979-w (PMC7680748; doi:10.1007/s00216-020-02979-w)
Supplement: Supplementary file 3 — (TAR 2.81 mb) [file 216_2020_2979_MOESM3_ESM.tar › TWW_Oldenburg1708VF.xlsx]

## Sheet: Input data
	fileID	c	p	Material	Assigned Area in micron²	Elongation	Diameter in micron	Minimum diameter in micron	Volume im mircon3	Weight		For Size Counting
1	E:/Veroeffentlichungen/Paperinpreparation/PyvsFTIR/pygcms/WWTP_OlDenburgVVF_17082015_85x85_for_pygc.0_or.csv	1	1	polyethylene	176895	1.18056	572.286	484.759	4.92902e+07	4.68257e-05		1
2	E:/Veroeffentlichungen/Paperinpreparation/PyvsFTIR/pygcms/WWTP_OlDenburgVVF_17082015_85x85_for_pygc.0_or.csv	2	1	polyethylene	155118	1.0768	611.842	568.206	7.24014e+07	6.87813e-05		1
3	E:/Veroeffentlichungen/Paperinpreparation/PyvsFTIR/pygcms/WWTP_OlDenburgVVF_17082015_85x85_for_pygc.0_or.csv	3	1	polyethylene	137355	3.15352	750.121	237.868	1.55561e+07	1.47783e-05		1
4	E:/Veroeffentlichungen/Paperinpreparation/PyvsFTIR/pygcms/WWTP_OlDenburgVVF_17082015_85x85_for_pygc.0_or.csv	4	1	polyethylene	123729	2.98957	770.917	257.869	1.87889e+07	1.78495e-05		1
5	E:/Veroeffentlichungen/Paperinpreparation/PyvsFTIR/pygcms/WWTP_OlDenburgVVF_17082015_85x85_for_pygc.0_or.csv	5	1	polyethylene	81756.1	1.27551	526.213	412.551	3.28256e+07	3.11843e-05		1
6	E:/Veroeffentlichungen/Paperinpreparation/PyvsFTIR/pygcms/WWTP_OlDenburgVVF_17082015_85x85_for_pygc.0_or.csv	6	1	polyethylene	76038.1	1.46133	460.89	315.391	1.68032e+07	1.59631e-05		1
7	E:/Veroeffentlichungen/Paperinpreparation/PyvsFTIR/pygcms/WWTP_OlDenburgVVF_17082015_85x85_for_pygc.0_or.csv	7	1	polyethylene	72266.6	3.01358	609.152	202.136	9.12239e+06	8.66627e-06		1
8	E:/Veroeffentlichungen/Paperinpreparation/PyvsFTIR/pygcms/WWTP_OlDenburgVVF_17082015_85x85_for_pygc.0_or.csv	8	1	polyethylene	52557.5	1.16673	397.692	340.862	1.69356e+07	1.60888e-05		1
9	E:/Veroeffentlichungen/Paperinpreparation/PyvsFTIR/pygcms/WWTP_OlDenburgVVF_17082015_85x85_for_pygc.0_or.csv	9	1	polyethylene	46474.5	2.34058	359.111	153.428	3.09839e+06	2.94347e-06		1
10	E:/Veroeffentlichungen/Paperinpreparation/PyvsFTIR/pygcms/WWTP_OlDenburgVVF_17082015_85x85_for_pygc.0_or.csv	10	1	polyethylene	39053.1	1.09834	336.008	305.924	1.15258e+07	1.09495e-05		1
11	E:/Veroeffentlichungen/Paperinpreparation/PyvsFTIR/pygcms/WWTP_OlDenburgVVF_17082015_85x85_for_pygc.0_or.csv	11	1	polyethylene	37471.6	2.07312	331.084	159.703	3.09502e+06	2.94027e-06		1
12	E:/Veroeffentlichungen/Paperinpreparation/PyvsFTIR/pygcms/WWTP_OlDenburgVVF_17082015_85x85_for_pygc.0_or.csv	12	1	polyethylene	33700.1	1.77129	288.683	162.979	2.81048e+06	2.66996e-06		1
13	E:/Veroeffentlichungen/Paperinpreparation/PyvsFTIR/pygcms/WWTP_OlDenburgVVF_17082015_85x85_for_pygc.0_or.csv	13	1	polyethylene	32848.4	1.65685	310.608	187.469	4.00098e+06	3.80093e-06		1
14	E:/Veroeffentlichungen/Paperinpreparation/PyvsFTIR/pygcms/WWTP_OlDenburgVVF_17082015_85x85_for_pygc.0_or.csv	14	1	polyethylene	31510.2	1.29324	246.638	190.714	3.28792e+06	3.12353e-06		1
15	E:/Veroeffentlichungen/Paperinpreparation/PyvsFTIR/pygcms/WWTP_OlDenburgVVF_17082015_85x85_for_pygc.0_or.csv	15	1	polyethylene	30536.9	2.01679	356.39	176.711	4.07897e+06	3.87503e-06		1
16	E:/Veroeffentlichungen/Paperinpreparation/PyvsFTIR/pygcms/WWTP_OlDenburgVVF_17082015_85x85_for_pygc.0_or.csv	16	1	polyethylene	28225.3	5.18163	450.073	86.8592	1.24455e+06	1.18232e-06		1
17	E:/Veroeffentlichungen/Paperinpreparation/PyvsFTIR/pygcms/WWTP_OlDenburgVVF_17082015_85x85_for_pygc.0_or.csv	17	1	polyethylene	27982	1.9397	261.483	134.806	1.74164e+06	1.65456e-06		1
18	E:/Veroeffentlichungen/Paperinpreparation/PyvsFTIR/pygcms/WWTP_OlDenburgVVF_17082015_85x85_for_pygc.0_or.csv	18	1	polyethylene	22020.6	1.42348	248.848	174.816	2.78737e+06	2.64801e-06		1
19	E:/Veroeffentlichungen/Paperinpreparation/PyvsFTIR/pygcms/WWTP_OlDenburgVVF_17082015_85x85_for_pygc.0_or.csv	19	1	polyethylene	17519.2	1.40976	211.879	150.294	1.75416e+06	1.66646e-06		1
20	E:/Veroeffentlichungen/Paperinpreparation/PyvsFTIR/pygcms/WWTP_OlDenburgVVF_17082015_85x85_for_pygc.0_or.csv	20	1	polyethylene	16424.2	1.23601	174.4	141.099	1.27259e+06	1.20896e-06		1
21	E:/Veroeffentlichungen/Paperinpreparation/PyvsFTIR/pygcms/WWTP_OlDenburgVVF_17082015_85x85_for_pygc.0_or.csv	21	1	polyethylene	15815.9	2.31928	238.615	102.883	925730	8.79444e-07		1
22	E:/Veroeffentlichungen/Paperinpreparation/PyvsFTIR/pygcms/WWTP_OlDenburgVVF_17082015_85x85_for_pygc.0_or.csv	22	1	polyethylene	14721	1.69347	180.905	106.825	756649	7.18817e-07		1
23	E:/Veroeffentlichungen/Paperinpreparation/PyvsFTIR/pygcms/WWTP_OlDenburgVVF_17082015_85x85_for_pygc.0_or.csv	23	1	polyethylene	13991	2.41417	232.678	96.3801	792185	7.52576e-07		1
24	E:/Veroeffentlichungen/Paperinpreparation/PyvsFTIR/pygcms/WWTP_OlDenburgVVF_17082015_85x85_for_pygc.0_or.csv	24	1	polyethylene	13261	1.29959	143.39	110.335	639797	6.07807e-07		1
25	E:/Veroeffentlichungen/Paperinpreparation/PyvsFTIR/pygcms/WWTP_OlDenburgVVF_17082015_85x85_for_pygc.0_or.csv	25	1	polyethylene	13139.4	1.7268	236.052	136.7	1.61674e+06	1.5359e-06		1
26	E:/Veroeffentlichungen/Paperinpreparation/PyvsFTIR/pygcms/WWTP_OlDenburgVVF_17082015_85x85_for_pygc.0_or.csv	26	1	polyethylene	12652.7	1.32493	153.63	115.953	757074	7.1922e-07		1
27	E:/Veroeffentlichungen/Paperinpreparation/PyvsFTIR/pygcms/WWTP_OlDenburgVVF_17082015_85x85_for_pygc.0_or.csv	27	1	polyethylene	12166.1	2.50053	187.834	75.1177	388469	3.69045e-07		1
28	E:/Veroeffentlichungen/Paperinpreparation/PyvsFTIR/pygcms/WWTP_OlDenburgVVF_17082015_85x85_for_pygc.0_or.csv	28	1	polyethylene	11801.1	1.35021	177.853	131.723	1.13105e+06	1.0745e-06		1
29	E:/Veroeffentlichungen/Paperinpreparation/PyvsFTIR/pygcms/WWTP_OlDenburgVVF_17082015_85x85_for_pygc.0_or.csv	29	1	polyethylene	11801.1	2.61582	187.51	71.6832	353147	3.3549e-07		1
30	E:/Veroeffentlichungen/Paperinpreparation/PyvsFTIR/pygcms/WWTP_OlDenburgVVF_17082015_85x85_for_pygc.0_or.csv	30	1	polyethylene	10949.5	1.32803	157.926	118.917	818531	7.77605e-07		1
31	E:/Veroeffentlichungen/Paperinpreparation/PyvsFTIR/pygcms/WWTP_OlDenburgVVF_17082015_85x85_for_pygc.0_or.csv	31	1	polyethylene	10584.5	1.50587	150.024	99.626	545763	5.18474e-07		1
32	E:/Veroeffentlichungen/Paperinpreparation/PyvsFTIR/pygcms/WWTP_OlDenburgVVF_17082015_85x85_for_pygc.0_or.csv	32	1	polyethylene	10584.5	1.18074	119.308	101.045	446475	4.24151e-07		1
33	E:/Veroeffentlichungen/Paperinpreparation/PyvsFTIR/pygcms/WWTP_OlDenburgVVF_17082015_85x85_for_pygc.0_or.csv	33	1	polyethylene	10584.5	1.81192	150.024	82.7987	376969	3.5812e-07		1
34	E:/Veroeffentlichungen/Paperinpreparation/PyvsFTIR/pygcms/WWTP_OlDenburgVVF_17082015_85x85_for_pygc.0_or.csv	34	1	polyethylene	9489.55	2.52913	202.784	80.1793	477810	4.53919e-07		1
35	E:/Veroeffentlichungen/Paperinpreparation/PyvsFTIR/pygcms/WWTP_OlDenburgVVF_17082015_85x85_for_pygc.0_or.csv	35	1	polyethylene	8881.25	1.89017	136.434	72.1804	260529	2.47503e-07		1
36	E:/Veroeffentlichungen/Paperinpreparation/PyvsFTIR/pygcms/WWTP_OlDenburgVVF_17082015_85x85_for_pygc.0_or.csv	36	1	polyethylene	8637.92	1.21288	138.206	113.948	657714	6.24828e-07		1
37	E:/Veroeffentlichungen/Paperinpreparation/PyvsFTIR/pygcms/WWTP_OlDenburgVVF_17082015_85x85_for_pygc.0_or.csv	37	1	polyethylene	7786.3	1.69002	140.389	83.0696	355070	3.37316e-07		1
38	E:/Veroeffentlichungen/Paperinpreparation/PyvsFTIR/pygcms/WWTP_OlDenburgVVF_17082015_85x85_for_pygc.0_or.csv	38	1	polyethylene	7421.31	1.47892	134.638	91.0383	408991	3.88542e-07		1
39	E:/Veroeffentlichungen/Paperinpreparation/PyvsFTIR/pygcms/WWTP_OlDenburgVVF_17082015_85x85_for_pygc.0_or.csv	39	1	polyethylene	7299.65	1.20161	101.692	84.6296	266948	2.536e-07		1
40	E:/Veroeffentlichungen/Paperinpreparation/PyvsFTIR/pygcms/WWTP_OlDenburgVVF_17082015_85x85_for_pygc.0_or.csv	40	1	polyethylene	7299.65	1.77691	141.253	79.4938	327160	3.10802e-07		1
41	E:/Veroeffentlichungen/Paperinpreparation/PyvsFTIR/pygcms/WWTP_OlDenburgVVF_17082015_85x85_for_pygc.0_or.csv	41	1	polyethylene	7177.99	1.80741	171.232	94.7387	563294	5.35129e-07		1
42	E:/Veroeffentlichungen/Paperinpreparation/PyvsFTIR/pygcms/WWTP_OlDenburgVVF_17082015_85x85_for_pygc.0_or.csv	42	1	polyethylene	6691.35	2.60085	139.52	53.6439	147154	1.39796e-07		1
43	E:/Veroeffentlichungen/Paperinpreparation/PyvsFTIR/pygcms/WWTP_OlDenburgVVF_17082015_85x85_for_pygc.0_or.csv	43	1	polyethylene	6691.35	1.19554	121.83	101.904	463694	4.40509e-07		1
44	E:/Veroeffentlichungen/Paperinpreparation/PyvsFTIR/pygcms/WWTP_OlDenburgVVF_17082015_85x85_for_pygc.0_or.csv	44	1	polyethylene	6326.37	2.10932	132.819	62.9675	193014	1.83363e-07		1
45	E:/Veroeffentlichungen/Paperinpreparation/PyvsFTIR/pygcms/WWTP_OlDenburgVVF_17082015_85x85_for_pygc.0_or.csv	45	1	polyethylene	6083.05	1.66905	121.83	72.9936	237915	2.26019e-07		1
46	E:/Veroeffentlichungen/Paperinpreparation/PyvsFTIR/pygcms/WWTP_OlDenburgVVF_17082015_85x85_for_pygc.0_or.csv	46	1	polyethylene	6083.05	1.95544	128.631	65.7808	204005	1.93805e-07		1
47	E:/Veroeffentlichungen/Paperinpreparation/PyvsFTIR/pygcms/WWTP_OlDenburgVVF_17082015_85x85_for_pygc.0_or.csv	47	1	polyethylene	5718.06	1.23334	123.319	99.9876	451876	4.29282e-07		1
48	E:/Veroeffentlichungen/Paperinpreparation/PyvsFTIR/pygcms/WWTP_OlDenburgVVF_17082015_85x85_for_pygc.0_or.csv	48	1	polyethylene	5474.74	2.62701	136.434	51.935	134877	1.28133e-07		1
49	E:/Veroeffentlichungen/Paperinpreparation/PyvsFTIR/pygcms/WWTP_OlDenburgVVF_17082015_85x85_for_pygc.0_or.csv	49	1	polyethylene	5109.76	1.68427	104.057	61.7815	145574	1.38295e-07		1
50	E:/Veroeffentlichungen/Paperinpreparation/PyvsFTIR/pygcms/WWTP_OlDenburgVVF_17082015_85x85_for_pygc.0_or.csv	50	1	polyethylene	5109.76	1.89944	112.484	59.2198	144585	1.37356e-07		1
51	E:/Veroeffentlichungen/Paperinpreparation/PyvsFTIR/pygcms/WWTP_OlDenburgVVF_17082015_85x85_for_pygc.0_or.csv	51	1	polyethylene	5109.76	2.01125	115.157	57.2562	138366	1.31448e-07		1
52	E:/Veroeffentlichungen/Paperinpreparation/PyvsFTIR/pygcms/WWTP_OlDenburgVVF_17082015_85x85_for_pygc.0_or.csv	52	1	polyethylene	5109.76	1.99043	113.561	57.0533	135484	1.28709e-07		1
53	E:/Veroeffentlichungen/Paperinpreparation/PyvsFTIR/pygcms/WWTP_OlDenburgVVF_17082015_85x85_for_pygc.0_or.csv	53	1	polyethylene	4379.79	1.44541	99.27	68.6795	171621	1.6304e-07		1
54	E:/Veroeffentlichungen/Paperinpreparation/PyvsFTIR/pygcms/WWTP_OlDenburgVVF_17082015_85x85_for_pygc.0_or.csv	54	1	polyethylene	4136.47	1.56767	112.484	71.7526	212258	2.01645e-07		1
55	E:/Veroeffentlichungen/Paperinpreparation/PyvsFTIR/pygcms/WWTP_OlDenburgVVF_17082015_85x85_for_pygc.0_or.csv	55	1	polyethylene	3771.49	1.58354	88.9267	56.157	102787	9.76473e-08		1
56	E:/Veroeffentlichungen/Paperinpreparation/PyvsFTIR/pygcms/WWTP_OlDenburgVVF_17082015_85x85_for_pygc.0_or.csv	56	1	polyethylene	3771.49	1.38525	84.002	60.6401	113216	1.07555e-07		1
57	E:/Veroeffentlichungen/Paperinpreparation/PyvsFTIR/pygcms/WWTP_OlDenburgVVF_17082015_85x85_for_pygc.0_or.csv	57	1	polyethylene	3649.83	3.88822	133.276	34.2769	57391.9	5.45223e-08		1
58	E:/Veroeffentlichungen/Paperinpreparation/PyvsFTIR/pygcms/WWTP_OlDenburgVVF_17082015_85x85_for_pygc.0_or.csv	58	1	polyethylene	3528.17	1.41907	79.5385	56.0498	91584.5	8.70053e-08		1
59	E:/Veroeffentlichungen/Paperinpreparation/PyvsFTIR/pygcms/WWTP_OlDenburgVVF_17082015_85x85_for_pygc.0_or.csv	59	1	polyethylene	3406.51	3.9341	134.186	34.1083	57216.8	5.4356e-08		1
60	E:/Veroeffentlichungen/Paperinpreparation/PyvsFTIR/pygcms/WWTP_OlDenburgVVF_17082015_85x85_for_pygc.0_or.csv	60	1	polyethylene	3406.51	1.80044	84.002	46.6564	67020.5	6.36695e-08		1
61	E:/Veroeffentlichungen/Paperinpreparation/PyvsFTIR/pygcms/WWTP_OlDenburgVVF_17082015_85x85_for_pygc.0_or.csv	61	1	polyethylene	3284.84	1.66328	88.9267	53.4647	93167.1	8.85087e-08		1
62	E:/Veroeffentlichungen/Paperinpreparation/PyvsFTIR/pygcms/WWTP_OlDenburgVVF_17082015_85x85_for_pygc.0_or.csv	62	1	polyethylene	3163.18	1.76168	79.5385	45.1493	59425.8	5.64545e-08		1
63	E:/Veroeffentlichungen/Paperinpreparation/PyvsFTIR/pygcms/WWTP_OlDenburgVVF_17082015_85x85_for_pygc.0_or.csv	63	1	polyethylene	3163.18	2.01632	88.9267	44.1035	63397.8	6.02279e-08		1
64	E:/Veroeffentlichungen/Paperinpreparation/PyvsFTIR/pygcms/WWTP_OlDenburgVVF_17082015_85x85_for_pygc.0_or.csv	64	1	polyethylene	2798.2	1.58756	73.9915	46.6071	58909.2	5.59638e-08		1
65	E:/Veroeffentlichungen/Paperinpreparation/PyvsFTIR/pygcms/WWTP_OlDenburgVVF_17082015_85x85_for_pygc.0_or.csv	65	1	polyethylene	2798.2	2.1066	101.692	48.2729	86853.8	8.25111e-08		1
66	E:/Veroeffentlichungen/Paperinpreparation/PyvsFTIR/pygcms/WWTP_OlDenburgVVF_17082015_85x85_for_pygc.0_or.csv	66	1	polyethylene	2676.54	1.38229	59.3984	42.9711	40199.9	3.81899e-08		1
67	E:/Veroeffentlichungen/Paperinpreparation/PyvsFTIR/pygcms/WWTP_OlDenburgVVF_17082015_85x85_for_pygc.0_or.csv	67	1	polyethylene	2676.54	2.24257	84.002	37.4579	43198.9	4.10389e-08		1
68	E:/Veroeffentlichungen/Paperinpreparation/PyvsFTIR/pygcms/WWTP_OlDenburgVVF_17082015_85x85_for_pygc.0_or.csv	68	1	polyethylene	2676.54	1.91026	94.8836	49.6704	85799.3	8.15094e-08		1
69	E:/Veroeffentlichungen/Paperinpreparation/PyvsFTIR/pygcms/WWTP_OlDenburgVVF_17082015_85x85_for_pygc.0_or.csv	69	1	polyethylene	2554.88	1.50736	70.6265	46.8544	56828.4	5.3987e-08		1
70	E:/Veroeffentlichungen/Paperinpreparation/PyvsFTIR/pygcms/WWTP_OlDenburgVVF_17082015_85x85_for_pygc.0_or.csv	70	1	polyethylene	2554.88	2.04964	88.9267	43.3865	61353.4	5.82857e-08		1
71	E:/Veroeffentlichungen/Paperinpreparation/PyvsFTIR/pygcms/WWTP_OlDenburgVVF_17082015_85x85_for_pygc.0_or.csv	71	1	polyethylene	2189.9	2.81231	77.9939	27.7331	21986.3	2.0887e-08		1
72	E:/Veroeffentlichungen/Paperinpreparation/PyvsFTIR/pygcms/WWTP_OlDenburgVVF_17082015_85x85_for_pygc.0_or.csv	72	1	polyethylene	1946.57	1.29388	55.15	42.6237	36723.5	3.48873e-08		1
73	E:/Veroeffentlichungen/Paperinpreparation/PyvsFTIR/pygcms/WWTP_OlDenburgVVF_17082015_85x85_for_pygc.0_or.csv	73	1	polyethylene	1946.57	1.80552	70.6265	39.117	39609.1	3.76287e-08		1
74	E:/Veroeffentlichungen/Paperinpreparation/PyvsFTIR/pygcms/WWTP_OlDenburgVVF_17082015_85x85_for_pygc.0_or.csv	74	1	polyethylene	1824.91	5.72981	94.2404	16.4474	9343.87	8.87667e-09		1
75	E:/Veroeffentlichungen/Paperinpreparation/PyvsFTIR/pygcms/WWTP_OlDenburgVVF_17082015_85x85_for_pygc.0_or.csv	75	1	polyethylene	1824.91	1.67607	69.7598	41.621	44292.3	4.20777e-08		1
76	E:/Veroeffentlichungen/Paperinpreparation/PyvsFTIR/pygcms/WWTP_OlDenburgVVF_17082015_85x85_for_pygc.0_or.csv	76	1	polyethylene	1703.25	1.72315	56.2422	32.6392	21960.3	2.08623e-08		1
77	E:/Veroeffentlichungen/Paperinpreparation/PyvsFTIR/pygcms/WWTP_OlDenburgVVF_17082015_85x85_for_pygc.0_or.csv	77	1	polyethylene	1703.25	2.25075	69.7598	30.994	24561.6	2.33336e-08		1
78	E:/Veroeffentlichungen/Paperinpreparation/PyvsFTIR/pygcms/WWTP_OlDenburgVVF_17082015_85x85_for_pygc.0_or.csv	78	1	polyethylene	1703.25	2.86335	73.9915	25.8409	18109	1.72035e-08		1
79	E:/Veroeffentlichungen/Paperinpreparation/PyvsFTIR/pygcms/WWTP_OlDenburgVVF_17082015_85x85_for_pygc.0_or.csv	79	1	polyethylene	1703.25	4.2417	99.27	23.4033	19928.3	1.89319e-08		1
80	E:/Veroeffentlichungen/Paperinpreparation/PyvsFTIR/pygcms/WWTP_OlDenburgVVF_17082015_85x85_for_pygc.0_or.csv	80	1	polyethylene	1581.59	7.61484	124.79	16.3878	12283.3	1.16692e-08		1
81	E:/Veroeffentlichungen/Paperinpreparation/PyvsFTIR/pygcms/WWTP_OlDenburgVVF_17082015_85x85_for_pygc.0_or.csv	81	1	polyethylene	1459.93	1.61825	56.2422	34.7549	24899.5	2.36545e-08		1
82	E:/Veroeffentlichungen/Paperinpreparation/PyvsFTIR/pygcms/WWTP_OlDenburgVVF_17082015_85x85_for_pygc.0_or.csv	82	1	polyethylene	1338.27	1.82293	45.4779	24.9477	10374.3	9.85556e-09		1
83	E:/Veroeffentlichungen/Paperinpreparation/PyvsFTIR/pygcms/WWTP_OlDenburgVVF_17082015_85x85_for_pygc.0_or.csv	83	1	polyethylene	1338.27	3.06583	70.6265	23.0367	13737.4	1.30505e-08		1
84	E:/Veroeffentlichungen/Paperinpreparation/PyvsFTIR/pygcms/WWTP_OlDenburgVVF_17082015_85x85_for_pygc.0_or.csv	84	1	polyethylene	1338.27	2.33707	55.15	23.5979	11256.2	1.06934e-08		1
85	E:/Veroeffentlichungen/Paperinpreparation/PyvsFTIR/pygcms/WWTP_OlDenburgVVF_17082015_85x85_for_pygc.0_or.csv	85	1	polyethylene	1216.61	1.31762	44.12	33.4847	18131.2	1.72246e-08		1
86	E:/Veroeffentlichungen/Paperinpreparation/PyvsFTIR/pygcms/WWTP_OlDenburgVVF_17082015_85x85_for_pygc.0_or.csv	86	1	polyethylene	1216.61	3.07665	59.3984	19.3062	8114.53	7.70881e-09		1
87	E:/Veroeffentlichungen/Paperinpreparation/PyvsFTIR/pygcms/WWTP_OlDenburgVVF_17082015_85x85_for_pygc.0_or.csv	87	1	polyethylene	1216.61	2.35437	55.15	23.4245	11091.3	1.05368e-08		1
88	E:/Veroeffentlichungen/Paperinpreparation/PyvsFTIR/pygcms/WWTP_OlDenburgVVF_17082015_85x85_for_pygc.0_or.csv	88	1	polyethylene	1216.61	2.34483	56.2422	23.9856	11859.3	1.12663e-08		1
89	E:/Veroeffentlichungen/Paperinpreparation/PyvsFTIR/pygcms/WWTP_OlDenburgVVF_17082015_85x85_for_pygc.0_or.csv	89	1	polyethylene	1094.95	2.0304	46.7963	23.0478	9111.03	8.65548e-09		1
90	E:/Veroeffentlichungen/Paperinpreparation/PyvsFTIR/pygcms/WWTP_OlDenburgVVF_17082015_85x85_for_pygc.0_or.csv	90	1	polyethylene	1094.95	1.77921	39.7692	22.3522	7282.57	6.91844e-09		1
91	E:/Veroeffentlichungen/Paperinpreparation/PyvsFTIR/pygcms/WWTP_OlDenburgVVF_17082015_85x85_for_pygc.0_or.csv	91	1	polyethylene	1094.95	2.5973	46.7963	18.0173	5567.87	5.28948e-09		1
92	E:/Veroeffentlichungen/Paperinpreparation/PyvsFTIR/pygcms/WWTP_OlDenburgVVF_17082015_85x85_for_pygc.0_or.csv	92	1	polyethylene	1094.95	4.23375	67.0929	15.8471	6175.54	5.86676e-09		1
93	E:/Veroeffentlichungen/Paperinpreparation/PyvsFTIR/pygcms/WWTP_OlDenburgVVF_17082015_85x85_for_pygc.0_or.csv	93	1	polyethylene	1094.95	2.74391	56.2422	20.4971	8660.54	8.22751e-09		1
94	E:/Veroeffentlichungen/Paperinpreparation/PyvsFTIR/pygcms/WWTP_OlDenburgVVF_17082015_85x85_for_pygc.0_or.csv	94	1	polyethylene	1094.95	1.58298	39.7692	25.123	9199.95	8.73995e-09		1
95	E:/Veroeffentlichungen/Paperinpreparation/PyvsFTIR/pygcms/WWTP_OlDenburgVVF_17082015_85x85_for_pygc.0_or.csv	95	1	polyethylene	973.287	2.52982	44.12	17.44	4918.39	4.67247e-09		1
96	E:/Veroeffentlichungen/Paperinpreparation/PyvsFTIR/pygcms/WWTP_OlDenburgVVF_17082015_85x85_for_pygc.0_or.csv	96	1	polyethylene	973.287	2.0988	46.7963	22.2967	8526.85	8.10051e-09		1
97	E:/Veroeffentlichungen/Paperinpreparation/PyvsFTIR/pygcms/WWTP_OlDenburgVVF_17082015_85x85_for_pygc.0_or.csv	97	1	polyethylene	973.287	1.29493	34.8799	26.9358	9275.37	8.8116e-09		1
98	E:/Veroeffentlichungen/Paperinpreparation/PyvsFTIR/pygcms/WWTP_OlDenburgVVF_17082015_85x85_for_pygc.0_or.csv	98	1	polyethylene	973.287	1.35475	34.8799	25.7463	8474.29	8.05057e-09		1
99	E:/Veroeffentlichungen/Paperinpreparation/PyvsFTIR/pygcms/WWTP_OlDenburgVVF_17082015_85x85_for_pygc.0_or.csv	99	1	polyethylene	851.626	2.00029	39.7692	19.8817	5761.73	5.47364e-09		1
100	E:/Veroeffentlichungen/Paperinpreparation/PyvsFTIR/pygcms/WWTP_OlDenburgVVF_17082015_85x85_for_pygc.0_or.csv	100	1	polyethylene	851.626	3.67192	55.15	15.0194	4559.82	4.33183e-09		1
101	E:/Veroeffentlichungen/Paperinpreparation/PyvsFTIR/pygcms/WWTP_OlDenburgVVF_17082015_85x85_for_pygc.0_or.csv	101	1	polyethylene	851.626	2.50115	55.15	22.0499	9827.77	9.33639e-09		1
102	E:/Veroeffentlichungen/Paperinpreparation/PyvsFTIR/pygcms/WWTP_OlDenburgVVF_17082015_85x85_for_pygc.0_or.csv	102	1	polyethylene	851.626	5.08185	55.15	10.8523	2380.61	2.26158e-09		1
103	E:/Veroeffentlichungen/Paperinpreparation/PyvsFTIR/pygcms/WWTP_OlDenburgVVF_17082015_85x85_for_pygc.0_or.csv	103	1	polyethylene	851.626	2.09695	39.7692	18.9652	5242.77	4.98063e-09		1
104	E:/Veroeffentlichungen/Paperinpreparation/PyvsFTIR/pygcms/WWTP_OlDenburgVVF_17082015_85x85_for_pygc.0_or.csv	104	1	polyethylene	729.965	5.11997	55.15	10.7715	2345.3	2.22803e-09		1
105	E:/Veroeffentlichungen/Paperinpreparation/PyvsFTIR/pygcms/WWTP_OlDenburgVVF_17082015_85x85_for_pygc.0_or.csv	105	1	polyethylene	729.965	4.52479	49.3277	10.9017	2148.68	2.04125e-09		1
106	E:/Veroeffentlichungen/Paperinpreparation/PyvsFTIR/pygcms/WWTP_OlDenburgVVF_17082015_85x85_for_pygc.0_or.csv	106	1	polyethylene	729.965	6	66.18	11.03	2951.04	2.80348e-09		1
107	E:/Veroeffentlichungen/Paperinpreparation/PyvsFTIR/pygcms/WWTP_OlDenburgVVF_17082015_85x85_for_pygc.0_or.csv	107	1	polyethylene	729.965	3.33694	39.7692	11.9179	2070.33	1.96682e-09		1
108	E:/Veroeffentlichungen/Paperinpreparation/PyvsFTIR/pygcms/WWTP_OlDenburgVVF_17082015_85x85_for_pygc.0_or.csv	108	1	polyethylene	729.965	2.03101	33.09	16.2924	3219.31	3.05835e-09		1
109	E:/Veroeffentlichungen/Paperinpreparation/PyvsFTIR/pygcms/WWTP_OlDenburgVVF_17082015_85x85_for_pygc.0_or.csv	109	1	polyethylene	729.965	2.44949	34.8799	14.2397	2592.22	2.46261e-09		1
110	E:/Veroeffentlichungen/Paperinpreparation/PyvsFTIR/pygcms/WWTP_OlDenburgVVF_17082015_85x85_for_pygc.0_or.csv	110	1	polyethylene	729.965	2.29129	34.8799	15.2228	2962.54	2.81441e-09		1
111	E:/Veroeffentlichungen/Paperinpreparation/PyvsFTIR/pygcms/WWTP_OlDenburgVVF_17082015_85x85_for_pygc.0_or.csv	111	1	polyethylene	729.965	2.03101	31.1976	15.3606	2697.95	2.56305e-09		1
112	E:/Veroeffentlichungen/Paperinpreparation/PyvsFTIR/pygcms/WWTP_OlDenburgVVF_17082015_85x85_for_pygc.0_or.csv	112	1	polyethylene	608.304	2.88675	31.1976	10.8071	1335.49	1.26871e-09		1
113	E:/Veroeffentlichungen/Paperinpreparation/PyvsFTIR/pygcms/WWTP_OlDenburgVVF_17082015_85x85_for_pygc.0_or.csv	113	1	polyethylene	608.304	5	55.15	11.03	2459.2	2.33624e-09		1
114	E:/Veroeffentlichungen/Paperinpreparation/PyvsFTIR/pygcms/WWTP_OlDenburgVVF_17082015_85x85_for_pygc.0_or.csv	114	1	polyethylene	608.304	6.30779	45.4779	7.20979	866.448	8.23125e-10		1
115	E:/Veroeffentlichungen/Paperinpreparation/PyvsFTIR/pygcms/WWTP_OlDenburgVVF_17082015_85x85_for_pygc.0_or.csv	115	1	polyethylene	608.304	3.40101	34.8799	10.2557	1344.64	1.27741e-09		1
116	E:/Veroeffentlichungen/Paperinpreparation/PyvsFTIR/pygcms/WWTP_OlDenburgVVF_17082015_85x85_for_pygc.0_or.csv	116	1	polyethylene	608.304	1.73205	24.6638	14.2397	1832.98	1.74133e-09		1
117	E:/Veroeffentlichungen/Paperinpreparation/PyvsFTIR/pygcms/WWTP_OlDenburgVVF_17082015_85x85_for_pygc.0_or.csv	117	1	polyethylene	608.304	2.43545	34.8799	14.3218	2622.2	2.49109e-09		1
118	E:/Veroeffentlichungen/Paperinpreparation/PyvsFTIR/pygcms/WWTP_OlDenburgVVF_17082015_85x85_for_pygc.0_or.csv	118	1	polyethylene	608.304	1.26491	24.6638	19.4985	3436.83	3.26499e-09		1
119	E:/Veroeffentlichungen/Paperinpreparation/PyvsFTIR/pygcms/WWTP_OlDenburgVVF_17082015_85x85_for_pygc.0_or.csv	119	1	polyethylene	608.304	3.51555	34.8799	9.92161	1258.45	1.19553e-09		1
120	E:/Veroeffentlichungen/Paperinpreparation/PyvsFTIR/pygcms/WWTP_OlDenburgVVF_17082015_85x85_for_pygc.0_or.csv	120	1	polyethylene	608.304	7.25219	49.3277	6.80176	836.43	7.94608e-10		1
121	E:/Veroeffentlichungen/Paperinpreparation/PyvsFTIR/pygcms/WWTP_OlDenburgVVF_17082015_85x85_for_pygc.0_or.csv	121	1	polyethylene	608.304	2.43545	34.8799	14.3218	2622.2	2.49109e-09		1
122	E:/Veroeffentlichungen/Paperinpreparation/PyvsFTIR/pygcms/WWTP_OlDenburgVVF_17082015_85x85_for_pygc.0_or.csv	122	1	polyethylene	608.304	1.73205	24.6638	14.2397	1832.98	1.74133e-09		1
123	E:/Veroeffentlichungen/Paperinpreparation/PyvsFTIR/pygcms/WWTP_OlDenburgVVF_17082015_85x85_for_pygc.0_or.csv	123	1	polyethylene	608.304	3.51555	34.8799	9.92161	1258.45	1.19553e-09		1
124	E:/Veroeffentlichungen/Paperinpreparation/PyvsFTIR/pygcms/WWTP_OlDenburgVVF_17082015_85x85_for_pygc.0_or.csv	124	1	polyethylene	486.644	4	44.12	11.03	1967.36	1.86899e-09		1
125	E:/Veroeffentlichungen/Paperinpreparation/PyvsFTIR/pygcms/WWTP_OlDenburgVVF_17082015_85x85_for_pygc.0_or.csv	125	1	polyethylene	486.644	6.8541	39.7692	5.80225	490.724	4.66188e-10		1
126	E:/Veroeffentlichungen/Paperinpreparation/PyvsFTIR/pygcms/WWTP_OlDenburgVVF_17082015_85x85_for_pygc.0_or.csv	126	1	polyethylene	486.644	4	44.12	11.03	1967.36	1.86899e-09		1
127	E:/Veroeffentlichungen/Paperinpreparation/PyvsFTIR/pygcms/WWTP_OlDenburgVVF_17082015_85x85_for_pygc.0_or.csv	127	1	polyethylene	486.644	2.61803	24.6638	9.42074	802.283	7.62169e-10		1
128	E:/Veroeffentlichungen/Paperinpreparation/PyvsFTIR/pygcms/WWTP_OlDenburgVVF_17082015_85x85_for_pygc.0_or.csv	128	1	polyethylene	486.644	6.8541	39.7692	5.80225	490.724	4.66188e-10		1
129	E:/Veroeffentlichungen/Paperinpreparation/PyvsFTIR/pygcms/WWTP_OlDenburgVVF_17082015_85x85_for_pygc.0_or.csv	129	1	polyethylene	486.644	2.44949	24.6638	10.069	916.488	8.70664e-10		1
130	E:/Veroeffentlichungen/Paperinpreparation/PyvsFTIR/pygcms/WWTP_OlDenburgVVF_17082015_85x85_for_pygc.0_or.csv	130	1	polyethylene	486.644	2.61803	24.6638	9.42074	802.283	7.62169e-10		1
131	E:/Veroeffentlichungen/Paperinpreparation/PyvsFTIR/pygcms/WWTP_OlDenburgVVF_17082015_85x85_for_pygc.0_or.csv	131	1	polyethylene	486.644	4.4712	34.8799	7.80102	777.991	7.39092e-10		1
132	E:/Veroeffentlichungen/Paperinpreparation/PyvsFTIR/pygcms/WWTP_OlDenburgVVF_17082015_85x85_for_pygc.0_or.csv	132	1	polyethylene	486.644	2.44949	24.6638	10.069	916.488	8.70664e-10		1
133	E:/Veroeffentlichungen/Paperinpreparation/PyvsFTIR/pygcms/WWTP_OlDenburgVVF_17082015_85x85_for_pygc.0_or.csv	133	1	polyethylene	486.644	4	44.12	11.03	1967.36	1.86899e-09		1
134	E:/Veroeffentlichungen/Paperinpreparation/PyvsFTIR/pygcms/WWTP_OlDenburgVVF_17082015_85x85_for_pygc.0_or.csv	134	1	polyethylene	486.644	1	15.5988	15.5988	1391.13	1.32157e-09		1
135	E:/Veroeffentlichungen/Paperinpreparation/PyvsFTIR/pygcms/WWTP_OlDenburgVVF_17082015_85x85_for_pygc.0_or.csv	135	1	polyethylene	486.644	1	15.5988	15.5988	1391.13	1.32157e-09		1
136	E:/Veroeffentlichungen/Paperinpreparation/PyvsFTIR/pygcms/WWTP_OlDenburgVVF_17082015_85x85_for_pygc.0_or.csv	136	1	polyethylene	486.644	2.44949	24.6638	10.069	916.488	8.70664e-10		1
137	E:/Veroeffentlichungen/Paperinpreparation/PyvsFTIR/pygcms/WWTP_OlDenburgVVF_17082015_85x85_for_pygc.0_or.csv	137	1	polyethylene	486.644	3.60063	31.1976	8.66447	858.423	8.15502e-10		1
138	E:/Veroeffentlichungen/Paperinpreparation/PyvsFTIR/pygcms/WWTP_OlDenburgVVF_17082015_85x85_for_pygc.0_or.csv	138	1	polyethylene	486.644	2.61803	24.6638	9.42074	802.283	7.62169e-10		1
139	E:/Veroeffentlichungen/Paperinpreparation/PyvsFTIR/pygcms/WWTP_OlDenburgVVF_17082015_85x85_for_pygc.0_or.csv	139	1	polyethylene	486.644	2.61803	24.6638	9.42074	802.283	7.62169e-10		1
140	E:/Veroeffentlichungen/Paperinpreparation/PyvsFTIR/pygcms/WWTP_OlDenburgVVF_17082015_85x85_for_pygc.0_or.csv	140	1	polyethylene	486.644	6.8541	39.7692	5.80225	490.724	4.66188e-10		1
141	E:/Veroeffentlichungen/Paperinpreparation/PyvsFTIR/pygcms/WWTP_OlDenburgVVF_17082015_85x85_for_pygc.0_or.csv	141	1	polyethylene	486.644	1	15.5988	15.5988	1391.13	1.32157e-09		1
142	E:/Veroeffentlichungen/Paperinpreparation/PyvsFTIR/pygcms/WWTP_OlDenburgVVF_17082015_85x85_for_pygc.0_or.csv	142	1	polyethylene	486.644	6.16566	39.7692	6.45012	606.428	5.76106e-10		1
143	E:/Veroeffentlichungen/Paperinpreparation/PyvsFTIR/pygcms/WWTP_OlDenburgVVF_17082015_85x85_for_pygc.0_or.csv	143	1	polyethylene	364.983	1.73205	15.5988	9.00596	463.711	4.40525e-10		1
144	E:/Veroeffentlichungen/Paperinpreparation/PyvsFTIR/pygcms/WWTP_OlDenburgVVF_17082015_85x85_for_pygc.0_or.csv	144	1	polyethylene	364.983	1.73205	15.5988	9.00596	463.711	4.40525e-10		1
145	E:/Veroeffentlichungen/Paperinpreparation/PyvsFTIR/pygcms/WWTP_OlDenburgVVF_17082015_85x85_for_pygc.0_or.csv	145	1	polyethylene	364.983	3	33.09	11.03	1475.52	1.40174e-09		1
146	E:/Veroeffentlichungen/Paperinpreparation/PyvsFTIR/pygcms/WWTP_OlDenburgVVF_17082015_85x85_for_pygc.0_or.csv	146	1	polyethylene	364.983	3	33.09	11.03	1475.52	1.40174e-09		1
147	E:/Veroeffentlichungen/Paperinpreparation/PyvsFTIR/pygcms/WWTP_OlDenburgVVF_17082015_85x85_for_pygc.0_or.csv	147	1	polyethylene	364.983	3	33.09	11.03	1475.52	1.40174e-09		1
148	E:/Veroeffentlichungen/Paperinpreparation/PyvsFTIR/pygcms/WWTP_OlDenburgVVF_17082015_85x85_for_pygc.0_or.csv	148	1	polyethylene	364.983	3	33.09	11.03	1475.52	1.40174e-09		1
149	E:/Veroeffentlichungen/Paperinpreparation/PyvsFTIR/pygcms/WWTP_OlDenburgVVF_17082015_85x85_for_pygc.0_or.csv	149	1	polyethylene	364.983	3	33.09	11.03	1475.52	1.40174e-09		1
150	E:/Veroeffentlichungen/Paperinpreparation/PyvsFTIR/pygcms/WWTP_OlDenburgVVF_17082015_85x85_for_pygc.0_or.csv	150	1	polyethylene	364.983	1.73205	15.5988	9.00596	463.711	4.40525e-10		1
151	E:/Veroeffentlichungen/Paperinpreparation/PyvsFTIR/pygcms/WWTP_OlDenburgVVF_17082015_85x85_for_pygc.0_or.csv	151	1	polyethylene	364.983	3	33.09	11.03	1475.52	1.40174e-09		1
152	E:/Veroeffentlichungen/Paperinpreparation/PyvsFTIR/pygcms/WWTP_OlDenburgVVF_17082015_85x85_for_pygc.0_or.csv	152	1	polyethylene	364.983	3	33.09	11.03	1475.52	1.40174e-09		1
153	E:/Veroeffentlichungen/Paperinpreparation/PyvsFTIR/pygcms/WWTP_OlDenburgVVF_17082015_85x85_for_pygc.0_or.csv	153	1	polyethylene	364.983	1.73205	15.5988	9.00596	463.711	4.40525e-10		1
154	E:/Veroeffentlichungen/Paperinpreparation/PyvsFTIR/pygcms/WWTP_OlDenburgVVF_17082015_85x85_for_pygc.0_or.csv	154	1	polyethylene	243.322	2	22.06	11.03	983.679	9.34495e-10		1
155	E:/Veroeffentlichungen/Paperinpreparation/PyvsFTIR/pygcms/WWTP_OlDenburgVVF_17082015_85x85_for_pygc.0_or.csv	155	1	polyethylene	243.322	2	22.06	11.03	983.679	9.34495e-10		1
156	E:/Veroeffentlichungen/Paperinpreparation/PyvsFTIR/pygcms/WWTP_OlDenburgVVF_17082015_85x85_for_pygc.0_or.csv	156	1	polyethylene	243.322	2	22.06	11.03	983.679	9.34495e-10		1
157	E:/Veroeffentlichungen/Paperinpreparation/PyvsFTIR/pygcms/WWTP_OlDenburgVVF_17082015_85x85_for_pygc.0_or.csv	157	1	polyethylene	243.322	2	22.06	11.03	983.679	9.34495e-10		1
158	E:/Veroeffentlichungen/Paperinpreparation/PyvsFTIR/pygcms/WWTP_OlDenburgVVF_17082015_85x85_for_pygc.0_or.csv	158	1	polyethylene	243.322	2	22.06	11.03	983.679	9.34495e-10		1
159	E:/Veroeffentlichungen/Paperinpreparation/PyvsFTIR/pygcms/WWTP_OlDenburgVVF_17082015_85x85_for_pygc.0_or.csv	159	1	polyethylene	243.322	2	22.06	11.03	983.679	9.34495e-10		1
160	E:/Veroeffentlichungen/Paperinpreparation/PyvsFTIR/pygcms/WWTP_OlDenburgVVF_17082015_85x85_for_pygc.0_or.csv	160	1	polyethylene	243.322	2	22.06	11.03	983.679	9.34495e-10		1
161	E:/Veroeffentlichungen/Paperinpreparation/PyvsFTIR/pygcms/WWTP_OlDenburgVVF_17082015_85x85_for_pygc.0_or.csv	161	1	polyethylene	243.322	2	22.06	11.03	983.679	9.34495e-10		1
162	E:/Veroeffentlichungen/Paperinpreparation/PyvsFTIR/pygcms/WWTP_OlDenburgVVF_17082015_85x85_for_pygc.0_or.csv	162	1	polyethylene	243.322	2	22.06	11.03	983.679	9.34495e-10		1
163	E:/Veroeffentlichungen/Paperinpreparation/PyvsFTIR/pygcms/WWTP_OlDenburgVVF_17082015_85x85_for_pygc.0_or.csv	163	1	polyethylene	243.322	2	22.06	11.03	983.679	9.34495e-10		1
164	E:/Veroeffentlichungen/Paperinpreparation/PyvsFTIR/pygcms/WWTP_OlDenburgVVF_17082015_85x85_for_pygc.0_or.csv	164	1	polyethylene	243.322	2	22.06	11.03	983.679	9.34495e-10		1
165	E:/Veroeffentlichungen/Paperinpreparation/PyvsFTIR/pygcms/WWTP_OlDenburgVVF_17082015_85x85_for_pygc.0_or.csv	165	1	polyethylene	243.322	2	22.06	11.03	983.679	9.34495e-10		1
166	E:/Veroeffentlichungen/Paperinpreparation/PyvsFTIR/pygcms/WWTP_OlDenburgVVF_17082015_85x85_for_pygc.0_or.csv	166	1	polyethylene	243.322	2	22.06	11.03	983.679	9.34495e-10		1
167	E:/Veroeffentlichungen/Paperinpreparation/PyvsFTIR/pygcms/WWTP_OlDenburgVVF_17082015_85x85_for_pygc.0_or.csv	167	1	polyethylene	243.322	2	22.06	11.03	983.679	9.34495e-10		1
168	E:/Veroeffentlichungen/Paperinpreparation/PyvsFTIR/pygcms/WWTP_OlDenburgVVF_17082015_85x85_for_pygc.0_or.csv	168	1	polyethylene	243.322	2	22.06	11.03	983.679	9.34495e-10		1
169	E:/Veroeffentlichungen/Paperinpreparation/PyvsFTIR/pygcms/WWTP_OlDenburgVVF_17082015_85x85_for_pygc.0_or.csv	169	1	polyethylene	243.322	2	22.06	11.03	983.679	9.34495e-10		1
170	E:/Veroeffentlichungen/Paperinpreparation/PyvsFTIR/pygcms/WWTP_OlDenburgVVF_17082015_85x85_for_pygc.0_or.csv	170	1	polyethylene	243.322	2	22.06	11.03	983.679	9.34495e-10		1
171	E:/Veroeffentlichungen/Paperinpreparation/PyvsFTIR/pygcms/WWTP_OlDenburgVVF_17082015_85x85_for_pygc.0_or.csv	171	1	polyethylene	243.322	2	22.06	11.03	983.679	9.34495e-10		1
172	E:/Veroeffentlichungen/Paperinpreparation/PyvsFTIR/pygcms/WWTP_OlDenburgVVF_17082015_85x85_for_pygc.0_or.csv	172	1	polyethylene	243.322	2	22.06	11.03	983.679	9.34495e-10		1
173	E:/Veroeffentlichungen/Paperinpreparation/PyvsFTIR/pygcms/WWTP_OlDenburgVVF_17082015_85x85_for_pygc.0_or.csv	173	1	polyethylene	243.322	2	22.06	11.03	983.679	9.34495e-10		1
174	E:/Veroeffentlichungen/Paperinpreparation/PyvsFTIR/pygcms/WWTP_OlDenburgVVF_17082015_85x85_for_pygc.0_or.csv	174	1	polyethylene	243.322	2	22.06	11.03	983.679	9.34495e-10		1
175	E:/Veroeffentlichungen/Paperinpreparation/PyvsFTIR/pygcms/WWTP_OlDenburgVVF_17082015_85x85_for_pygc.0_or.csv	175	1	polyethylene	243.322	2	22.06	11.03	983.679	9.34495e-10		1
176	E:/Veroeffentlichungen/Paperinpreparation/PyvsFTIR/pygcms/WWTP_OlDenburgVVF_17082015_85x85_for_pygc.0_or.csv	176	1	polyethylene	243.322	2	22.06	11.03	983.679	9.34495e-10		1
177	E:/Veroeffentlichungen/Paperinpreparation/PyvsFTIR/pygcms/WWTP_OlDenburgVVF_17082015_85x85_for_pygc.0_or.csv	177	1	polyethylene	243.322	2	22.06	11.03	983.679	9.34495e-10		1
178	E:/Veroeffentlichungen/Paperinpreparation/PyvsFTIR/pygcms/WWTP_OlDenburgVVF_17082015_85x85_for_pygc.0_or.csv	178	1	polyethylene	243.322	2	22.06	11.03	983.679	9.34495e-10		1
179	E:/Veroeffentlichungen/Paperinpreparation/PyvsFTIR/pygcms/WWTP_OlDenburgVVF_17082015_85x85_for_pygc.0_or.csv	179	1	polyethylene	243.322	2	22.06	11.03	983.679	9.34495e-10		1
180	E:/Veroeffentlichungen/Paperinpreparation/PyvsFTIR/pygcms/WWTP_OlDenburgVVF_17082015_85x85_for_pygc.0_or.csv	180	1	polyethylene	243.322	2	22.06	11.03	983.679	9.34495e-10		1
181	E:/Veroeffentlichungen/Paperinpreparation/PyvsFTIR/pygcms/WWTP_OlDenburgVVF_17082015_85x85_for_pygc.0_or.csv	181	1	polyethylene	121.661	1	11.03	11.03	491.839	4.67247e-10		1
182	E:/Veroeffentlichungen/Paperinpreparation/PyvsFTIR/pygcms/WWTP_OlDenburgVVF_17082015_85x85_for_pygc.0_or.csv	182	1	polyethylene	121.661	1	11.03	11.03	491.839	4.67247e-10		1
183	E:/Veroeffentlichungen/Paperinpreparation/PyvsFTIR/pygcms/WWTP_OlDenburgVVF_17082015_85x85_for_pygc.0_or.csv	183	1	polyethylene	121.661	1	11.03	11.03	491.839	4.67247e-10		1
184	E:/Veroeffentlichungen/Paperinpreparation/PyvsFTIR/pygcms/WWTP_OlDenburgVVF_17082015_85x85_for_pygc.0_or.csv	184	1	polyethylene	121.661	1	11.03	11.03	491.839	4.67247e-10		1
185	E:/Veroeffentlichungen/Paperinpreparation/PyvsFTIR/pygcms/WWTP_OlDenburgVVF_17082015_85x85_for_pygc.0_or.csv	185	1	polyethylene	121.661	1	11.03	11.03	491.839	4.67247e-10		1
186	E:/Veroeffentlichungen/Paperinpreparation/PyvsFTIR/pygcms/WWTP_OlDenburgVVF_17082015_85x85_for_pygc.0_or.csv	186	1	polyethylene	121.661	1	11.03	11.03	491.839	4.67247e-10		1
187	E:/Veroeffentlichungen/Paperinpreparation/PyvsFTIR/pygcms/WWTP_OlDenburgVVF_17082015_85x85_for_pygc.0_or.csv	187	1	polyethylene	121.661	1	11.03	11.03	491.839	4.67247e-10		1
188	E:/Veroeffentlichungen/Paperinpreparation/PyvsFTIR/pygcms/WWTP_OlDenburgVVF_17082015_85x85_for_pygc.0_or.csv	188	1	polyethylene	121.661	1	11.03	11.03	491.839	4.67247e-10		1
189	E:/Veroeffentlichungen/Paperinpreparation/PyvsFTIR/pygcms/WWTP_OlDenburgVVF_17082015_85x85_for_pygc.0_or.csv	189	1	polyethylene	121.661	1	11.03	11.03	491.839	4.67247e-10		1
190	E:/Veroeffentlichungen/Paperinpreparation/PyvsFTIR/pygcms/WWTP_OlDenburgVVF_17082015_85x85_for_pygc.0_or.csv	190	1	polyethylene	121.661	1	11.03	11.03	491.839	4.67247e-10		1
191	E:/Veroeffentlichungen/Paperinpreparation/PyvsFTIR/pygcms/WWTP_OlDenburgVVF_17082015_85x85_for_pygc.0_or.csv	191	1	polyethylene	121.661	1	11.03	11.03	491.839	4.67247e-10		1
192	E:/Veroeffentlichungen/Paperinpreparation/PyvsFTIR/pygcms/WWTP_OlDenburgVVF_17082015_85x85_for_pygc.0_or.csv	192	1	polyethylene	121.661	1	11.03	11.03	491.839	4.67247e-10		1
193	E:/Veroeffentlichungen/Paperinpreparation/PyvsFTIR/pygcms/WWTP_OlDenburgVVF_17082015_85x85_for_pygc.0_or.csv	193	1	polyethylene	121.661	1	11.03	11.03	491.839	4.67247e-10		1
194	E:/Veroeffentlichungen/Paperinpreparation/PyvsFTIR/pygcms/WWTP_OlDenburgVVF_17082015_85x85_for_pygc.0_or.csv	194	1	polyethylene	121.661	1	11.03	11.03	491.839	4.67247e-10		1
195	E:/Veroeffentlichungen/Paperinpreparation/PyvsFTIR/pygcms/WWTP_OlDenburgVVF_17082015_85x85_for_pygc.0_or.csv	195	1	polyethylene	121.661	1	11.03	11.03	491.839	4.67247e-10		1
196	E:/Veroeffentlichungen/Paperinpreparation/PyvsFTIR/pygcms/WWTP_OlDenburgVVF_17082015_85x85_for_pygc.0_or.csv	196	1	polyethylene	121.661	1	11.03	11.03	491.839	4.67247e-10		1
197	E:/Veroeffentlichungen/Paperinpreparation/PyvsFTIR/pygcms/WWTP_OlDenburgVVF_17082015_85x85_for_pygc.0_or.csv	197	1	polyethylene	121.661	1	11.03	11.03	491.839	4.67247e-10		1
198	E:/Veroeffentlichungen/Paperinpreparation/PyvsFTIR/pygcms/WWTP_OlDenburgVVF_17082015_85x85_for_pygc.0_or.csv	198	1	polyethylene	121.661	1	11.03	11.03	491.839	4.67247e-10		1
199	E:/Veroeffentlichungen/Paperinpreparation/PyvsFTIR/pygcms/WWTP_OlDenburgVVF_17082015_85x85_for_pygc.0_or.csv	199	1	polyethylene	121.661	1	11.03	11.03	491.839	4.67247e-10		1
200	E:/Veroeffentlichungen/Paperinpreparation/PyvsFTIR/pygcms/WWTP_OlDenburgVVF_17082015_85x85_for_pygc.0_or.csv	200	1	polyethylene	121.661	1	11.03	11.03	491.839	4.67247e-10		1
201	E:/Veroeffentlichungen/Paperinpreparation/PyvsFTIR/pygcms/WWTP_OlDenburgVVF_17082015_85x85_for_pygc.0_or.csv	201	1	polyethylene	121.661	1	11.03	11.03	491.839	4.67247e-10		1
202	E:/Veroeffentlichungen/Paperinpreparation/PyvsFTIR/pygcms/WWTP_OlDenburgVVF_17082015_85x85_for_pygc.0_or.csv	202	1	polyethylene	121.661	1	11.03	11.03	491.839	4.67247e-10		1
203	E:/Veroeffentlichungen/Paperinpreparation/PyvsFTIR/pygcms/WWTP_OlDenburgVVF_17082015_85x85_for_pygc.0_or.csv	203	1	polyethylene	121.661	1	11.03	11.03	491.839	4.67247e-10		1
204	E:/Veroeffentlichungen/Paperinpreparation/PyvsFTIR/pygcms/WWTP_OlDenburgVVF_17082015_85x85_for_pygc.0_or.csv	204	1	polyethylene	121.661	1	11.03	11.03	491.839	4.67247e-10		1
205	E:/Veroeffentlichungen/Paperinpreparation/PyvsFTIR/pygcms/WWTP_OlDenburgVVF_17082015_85x85_for_pygc.0_or.csv	205	1	polyethylene	121.661	1	11.03	11.03	491.839	4.67247e-10		1
206	E:/Veroeffentlichungen/Paperinpreparation/PyvsFTIR/pygcms/WWTP_OlDenburgVVF_17082015_85x85_for_pygc.0_or.csv	206	1	polyethylene	121.661	1	11.03	11.03	491.839	4.67247e-10		1
207	E:/Veroeffentlichungen/Paperinpreparation/PyvsFTIR/pygcms/WWTP_OlDenburgVVF_17082015_85x85_for_pygc.0_or.csv	207	1	polyethylene	121.661	1	11.03	11.03	491.839	4.67247e-10		1
208	E:/Veroeffentlichungen/Paperinpreparation/PyvsFTIR/pygcms/WWTP_OlDenburgVVF_17082015_85x85_for_pygc.0_or.csv	208	1	polyethylene	121.661	1	11.03	11.03	491.839	4.67247e-10		1
209	E:/Veroeffentlichungen/Paperinpreparation/PyvsFTIR/pygcms/WWTP_OlDenburgVVF_17082015_85x85_for_pygc.0_or.csv	209	1	polyethylene	121.661	1	11.03	11.03	491.839	4.67247e-10		1
210	E:/Veroeffentlichungen/Paperinpreparation/PyvsFTIR/pygcms/WWTP_OlDenburgVVF_17082015_85x85_for_pygc.0_or.csv	210	1	polyethylene	121.661	1	11.03	11.03	491.839	4.67247e-10		1
211	E:/Veroeffentlichungen/Paperinpreparation/PyvsFTIR/pygcms/WWTP_OlDenburgVVF_17082015_85x85_for_pygc.0_or.csv	211	1	polyethylene	121.661	1	11.03	11.03	491.839	4.67247e-10		1
212	E:/Veroeffentlichungen/Paperinpreparation/PyvsFTIR/pygcms/WWTP_OlDenburgVVF_17082015_85x85_for_pygc.0_or.csv	212	1	polyethylene	121.661	1	11.03	11.03	491.839	4.67247e-10		1
213	E:/Veroeffentlichungen/Paperinpreparation/PyvsFTIR/pygcms/WWTP_OlDenburgVVF_17082015_85x85_for_pygc.0_or.csv	213	1	polyethylene	121.661	1	11.03	11.03	491.839	4.67247e-10		1
214	E:/Veroeffentlichungen/Paperinpreparation/PyvsFTIR/pygcms/WWTP_OlDenburgVVF_17082015_85x85_for_pygc.0_or.csv	214	1	polyethylene	121.661	1	11.03	11.03	491.839	4.67247e-10		1
215	E:/Veroeffentlichungen/Paperinpreparation/PyvsFTIR/pygcms/WWTP_OlDenburgVVF_17082015_85x85_for_pygc.0_or.csv	215	1	polyethylene	121.661	1	11.03	11.03	491.839	4.67247e-10		1
216	E:/Veroeffentlichungen/Paperinpreparation/PyvsFTIR/pygcms/WWTP_OlDenburgVVF_17082015_85x85_for_pygc.0_or.csv	216	1	polyethylene	121.661	1	11.03	11.03	491.839	4.67247e-10		1
217	E:/Veroeffentlichungen/Paperinpreparation/PyvsFTIR/pygcms/WWTP_OlDenburgVVF_17082015_85x85_for_pygc.0_or.csv	217	1	polyethylene	121.661	1	11.03	11.03	491.839	4.67247e-10		1
218	E:/Veroeffentlichungen/Paperinpreparation/PyvsFTIR/pygcms/WWTP_OlDenburgVVF_17082015_85x85_for_pygc.0_or.csv	218	1	polyethylene	121.661	1	11.03	11.03	491.839	4.67247e-10		1
219	E:/Veroeffentlichungen/Paperinpreparation/PyvsFTIR/pygcms/WWTP_OlDenburgVVF_17082015_85x85_for_pygc.0_or.csv	219	1	polyethylene	121.661	1	11.03	11.03	491.839	4.67247e-10		1
220	E:/Veroeffentlichungen/Paperinpreparation/PyvsFTIR/pygcms/WWTP_OlDenburgVVF_17082015_85x85_for_pygc.0_or.csv	220	1	polyethylene	121.661	1	11.03	11.03	491.839	4.67247e-10		1
221	E:/Veroeffentlichungen/Paperinpreparation/PyvsFTIR/pygcms/WWTP_OlDenburgVVF_17082015_85x85_for_pygc.0_or.csv	221	1	polyethylene	121.661	1	11.03	11.03	491.839	4.67247e-10		1
222	E:/Veroeffentlichungen/Paperinpreparation/PyvsFTIR/pygcms/WWTP_OlDenburgVVF_17082015_85x85_for_pygc.0_or.csv	222	1	polyethylene	121.661	1	11.03	11.03	491.839	4.67247e-10		1
223	E:/Veroeffentlichungen/Paperinpreparation/PyvsFTIR/pygcms/WWTP_OlDenburgVVF_17082015_85x85_for_pygc.0_or.csv	223	1	polyethylene	121.661	1	11.03	11.03	491.839	4.67247e-10		1
224	E:/Veroeffentlichungen/Paperinpreparation/PyvsFTIR/pygcms/WWTP_OlDenburgVVF_17082015_85x85_for_pygc.0_or.csv	224	1	polyethylene	121.661	1	11.03	11.03	491.839	4.67247e-10		1
225	E:/Veroeffentlichungen/Paperinpreparation/PyvsFTIR/pygcms/WWTP_OlDenburgVVF_17082015_85x85_for_pygc.0_or.csv	225	1	polyethylene	121.661	1	11.03	11.03	491.839	4.67247e-10		1
226	E:/Veroeffentlichungen/Paperinpreparation/PyvsFTIR/pygcms/WWTP_OlDenburgVVF_17082015_85x85_for_pygc.0_or.csv	226	1	polyethylene	121.661	1	11.03	11.03	491.839	4.67247e-10		1
227	E:/Veroeffentlichungen/Paperinpreparation/PyvsFTIR/pygcms/WWTP_OlDenburgVVF_17082015_85x85_for_pygc.0_or.csv	227	1	polyethylene	121.661	1	11.03	11.03	491.839	4.67247e-10		1
228	E:/Veroeffentlichungen/Paperinpreparation/PyvsFTIR/pygcms/WWTP_OlDenburgVVF_17082015_85x85_for_pygc.0_or.csv	228	1	polyethylene	121.661	1	11.03	11.03	491.839	4.67247e-10		1
229	E:/Veroeffentlichungen/Paperinpreparation/PyvsFTIR/pygcms/WWTP_OlDenburgVVF_17082015_85x85_for_pygc.0_or.csv	229	1	polyethylene	121.661	1	11.03	11.03	491.839	4.67247e-10		1
230	E:/Veroeffentlichungen/Paperinpreparation/PyvsFTIR/pygcms/WWTP_OlDenburgVVF_17082015_85x85_for_pygc.0_or.csv	230	1	polyethylene	121.661	1	11.03	11.03	491.839	4.67247e-10		1
231	E:/Veroeffentlichungen/Paperinpreparation/PyvsFTIR/pygcms/WWTP_OlDenburgVVF_17082015_85x85_for_pygc.0_or.csv	231	1	polyethylene	121.661	1	11.03	11.03	491.839	4.67247e-10		1
232	E:/Veroeffentlichungen/Paperinpreparation/PyvsFTIR/pygcms/WWTP_OlDenburgVVF_17082015_85x85_for_pygc.0_or.csv	232	1	polyethylene	121.661	1	11.03	11.03	491.839	4.67247e-10		1
233	E:/Veroeffentlichungen/Paperinpreparation/PyvsFTIR/pygcms/WWTP_OlDenburgVVF_17082015_85x85_for_pygc.0_or.csv	233	1	polyethylene	121.661	1	11.03	11.03	491.839	4.67247e-10		1
234	E:/Veroeffentlichungen/Paperinpreparation/PyvsFTIR/pygcms/WWTP_OlDenburgVVF_17082015_85x85_for_pygc.0_or.csv	234	1	polyethylene	121.661	1	11.03	11.03	491.839	4.67247e-10		1
235	E:/Veroeffentlichungen/Paperinpreparation/PyvsFTIR/pygcms/WWTP_OlDenburgVVF_17082015_85x85_for_pygc.0_or.csv	235	1	polyethylene	121.661	1	11.03	11.03	491.839	4.67247e-10		1
236	E:/Veroeffentlichungen/Paperinpreparation/PyvsFTIR/pygcms/WWTP_OlDenburgVVF_17082015_85x85_for_pygc.0_or.csv	236	1	polyethylene	121.661	1	11.03	11.03	491.839	4.67247e-10		1
237	E:/Veroeffentlichungen/Paperinpreparation/PyvsFTIR/pygcms/WWTP_OlDenburgVVF_17082015_85x85_for_pygc.0_or.csv	237	1	polyethylene	121.661	1	11.03	11.03	491.839	4.67247e-10		1
238	E:/Veroeffentlichungen/Paperinpreparation/PyvsFTIR/pygcms/WWTP_OlDenburgVVF_17082015_85x85_for_pygc.0_or.csv	238	1	polyethylene	121.661	1	11.03	11.03	491.839	4.67247e-10		1
239	E:/Veroeffentlichungen/Paperinpreparation/PyvsFTIR/pygcms/WWTP_OlDenburgVVF_17082015_85x85_for_pygc.0_or.csv	239	1	polyethylene	121.661	1	11.03	11.03	491.839	4.67247e-10		1
240	E:/Veroeffentlichungen/Paperinpreparation/PyvsFTIR/pygcms/WWTP_OlDenburgVVF_17082015_85x85_for_pygc.0_or.csv	240	1	polyethylene	121.661	1	11.03	11.03	491.839	4.67247e-10		1
241	E:/Veroeffentlichungen/Paperinpreparation/PyvsFTIR/pygcms/WWTP_OlDenburgVVF_17082015_85x85_for_pygc.0_or.csv	241	1	polyethylene	121.661	1	11.03	11.03	491.839	4.67247e-10		1
242	E:/Veroeffentlichungen/Paperinpreparation/PyvsFTIR/pygcms/WWTP_OlDenburgVVF_17082015_85x85_for_pygc.0_or.csv	242	1	polyethylene	121.661	1	11.03	11.03	491.839	4.67247e-10		1
243	E:/Veroeffentlichungen/Paperinpreparation/PyvsFTIR/pygcms/WWTP_OlDenburgVVF_17082015_85x85_for_pygc.0_or.csv	243	1	polyethylene	121.661	1	11.03	11.03	491.839	4.67247e-10		1
244	E:/Veroeffentlichungen/Paperinpreparation/PyvsFTIR/pygcms/WWTP_OlDenburgVVF_17082015_85x85_for_pygc.0_or.csv	244	1	polyethylene	121.661	1	11.03	11.03	491.839	4.67247e-10		1
245	E:/Veroeffentlichungen/Paperinpreparation/PyvsFTIR/pygcms/WWTP_OlDenburgVVF_17082015_85x85_for_pygc.0_or.csv	245	1	polyethylene	121.661	1	11.03	11.03	491.839	4.67247e-10		1
246	E:/Veroeffentlichungen/Paperinpreparation/PyvsFTIR/pygcms/WWTP_OlDenburgVVF_17082015_85x85_for_pygc.0_or.csv	246	1	polyethylene	121.661	1	11.03	11.03	491.839	4.67247e-10		1
247	E:/Veroeffentlichungen/Paperinpreparation/PyvsFTIR/pygcms/WWTP_OlDenburgVVF_17082015_85x85_for_pygc.0_or.csv	247	1	polyethylene	121.661	1	11.03	11.03	491.839	4.67247e-10		1
248	E:/Veroeffentlichungen/Paperinpreparation/PyvsFTIR/pygcms/WWTP_OlDenburgVVF_17082015_85x85_for_pygc.0_or.csv	248	1	polyethylene	121.661	1	11.03	11.03	491.839	4.67247e-10		1
249	E:/Veroeffentlichungen/Paperinpreparation/PyvsFTIR/pygcms/WWTP_OlDenburgVVF_17082015_85x85_for_pygc.0_or.csv	249	1	polyethylene	121.661	1	11.03	11.03	491.839	4.67247e-10		1
250	E:/Veroeffentlichungen/Paperinpreparation/PyvsFTIR/pygcms/WWTP_OlDenburgVVF_17082015_85x85_for_pygc.0_or.csv	250	1	polyethylene	121.661	1	11.03	11.03	491.839	4.67247e-10		1
251	E:/Veroeffentlichungen/Paperinpreparation/PyvsFTIR/pygcms/WWTP_OlDenburgVVF_17082015_85x85_for_pygc.0_or.csv	251	1	polyethylene	121.661	1	11.03	11.03	491.839	4.67247e-10		1
252	E:/Veroeffentlichungen/Paperinpreparation/PyvsFTIR/pygcms/WWTP_OlDenburgVVF_17082015_85x85_for_pygc.0_or.csv	252	1	polyethylene	121.661	1	11.03	11.03	491.839	4.67247e-10		1
253	E:/Veroeffentlichungen/Paperinpreparation/PyvsFTIR/pygcms/WWTP_OlDenburgVVF_17082015_85x85_for_pygc.0_or.csv	253	1	polyethylene	121.661	1	11.03	11.03	491.839	4.67247e-10		1
254	E:/Veroeffentlichungen/Paperinpreparation/PyvsFTIR/pygcms/WWTP_OlDenburgVVF_17082015_85x85_for_pygc.0_or.csv	254	1	polyethylene	121.661	1	11.03	11.03	491.839	4.67247e-10		1
255	E:/Veroeffentlichungen/Paperinpreparation/PyvsFTIR/pygcms/WWTP_OlDenburgVVF_17082015_85x85_for_pygc.0_or.csv	255	1	polyethylene	121.661	1	11.03	11.03	491.839	4.67247e-10		1
256	E:/Veroeffentlichungen/Paperinpreparation/PyvsFTIR/pygcms/WWTP_OlDenburgVVF_17082015_85x85_for_pygc.0_or.csv	256	1	polyethylene	121.661	1	11.03	11.03	491.839	4.67247e-10		1
257	E:/Veroeffentlichungen/Paperinpreparation/PyvsFTIR/pygcms/WWTP_OlDenburgVVF_17082015_85x85_for_pygc.0_or.csv	257	1	polyethylene	121.661	1	11.03	11.03	491.839	4.67247e-10		1
258	E:/Veroeffentlichungen/Paperinpreparation/PyvsFTIR/pygcms/WWTP_OlDenburgVVF_17082015_85x85_for_pygc.0_or.csv	258	1	polyethylene	121.661	1	11.03	11.03	491.839	4.67247e-10		1
259	E:/Veroeffentlichungen/Paperinpreparation/PyvsFTIR/pygcms/WWTP_OlDenburgVVF_17082015_85x85_for_pygc.0_or.csv	259	1	polyethylene	121.661	1	11.03	11.03	491.839	4.67247e-10		1
260	E:/Veroeffentlichungen/Paperinpreparation/PyvsFTIR/pygcms/WWTP_OlDenburgVVF_17082015_85x85_for_pygc.0_or.csv	260	1	polyethylene	121.661	1	11.03	11.03	491.839	4.67247e-10		1
261	E:/Veroeffentlichungen/Paperinpreparation/PyvsFTIR/pygcms/WWTP_OlDenburgVVF_17082015_85x85_for_pygc.0_or.csv	261	1	polyethylene	121.661	1	11.03	11.03	491.839	4.67247e-10		1
262	E:/Veroeffentlichungen/Paperinpreparation/PyvsFTIR/pygcms/WWTP_OlDenburgVVF_17082015_85x85_for_pygc.0_or.csv	262	1	polyethylene	121.661	1	11.03	11.03	491.839	4.67247e-10		1
263	E:/Veroeffentlichungen/Paperinpreparation/PyvsFTIR/pygcms/WWTP_OlDenburgVVF_17082015_85x85_for_pygc.0_or.csv	263	1	polyethylene	121.661	1	11.03	11.03	491.839	4.67247e-10		1
264	E:/Veroeffentlichungen/Paperinpreparation/PyvsFTIR/pygcms/WWTP_OlDenburgVVF_17082015_85x85_for_pygc.0_or.csv	264	1	polyethylene	121.661	1	11.03	11.03	491.839	4.67247e-10		1
265	E:/Veroeffentlichungen/Paperinpreparation/PyvsFTIR/pygcms/WWTP_OlDenburgVVF_17082015_85x85_for_pygc.0_or.csv	265	1	polyethylene	121.661	1	11.03	11.03	491.839	4.67247e-10		1
266	E:/Veroeffentlichungen/Paperinpreparation/PyvsFTIR/pygcms/WWTP_OlDenburgVVF_17082015_85x85_for_pygc.0_or.csv	266	1	polyethylene	121.661	1	11.03	11.03	491.839	4.67247e-10		1
267	E:/Veroeffentlichungen/Paperinpreparation/PyvsFTIR/pygcms/WWTP_OlDenburgVVF_17082015_85x85_for_pygc.0_or.csv	267	1	polyethylene	121.661	1	11.03	11.03	491.839	4.67247e-10		1
268	E:/Veroeffentlichungen/Paperinpreparation/PyvsFTIR/pygcms/WWTP_OlDenburgVVF_17082015_85x85_for_pygc.0_or.csv	268	1	polyethylene	121.661	1	11.03	11.03	491.839	4.67247e-10		1
269	E:/Veroeffentlichungen/Paperinpreparation/PyvsFTIR/pygcms/WWTP_OlDenburgVVF_17082015_85x85_for_pygc.0_or.csv	269	1	polyethylene	121.661	1	11.03	11.03	491.839	4.67247e-10		1
270	E:/Veroeffentlichungen/Paperinpreparation/PyvsFTIR/pygcms/WWTP_OlDenburgVVF_17082015_85x85_for_pygc.0_or.csv	270	1	polyethylene	121.661	1	11.03	11.03	491.839	4.67247e-10		1
271	E:/Veroeffentlichungen/Paperinpreparation/PyvsFTIR/pygcms/WWTP_OlDenburgVVF_17082015_85x85_for_pygc.0_or.csv	271	1	polyethylene	121.661	1	11.03	11.03	491.839	4.67247e-10		1
272	E:/Veroeffentlichungen/Paperinpreparation/PyvsFTIR/pygcms/WWTP_OlDenburgVVF_17082015_85x85_for_pygc.0_or.csv	272	1	polyethylene	121.661	1	11.03	11.03	491.839	4.67247e-10		1
273	E:/Veroeffentlichungen/Paperinpreparation/PyvsFTIR/pygcms/WWTP_OlDenburgVVF_17082015_85x85_for_pygc.0_or.csv	273	1	polyethylene	121.661	1	11.03	11.03	491.839	4.67247e-10		1
274	E:/Veroeffentlichungen/Paperinpreparation/PyvsFTIR/pygcms/WWTP_OlDenburgVVF_17082015_85x85_for_pygc.0_or.csv	274	1	polyethylene	121.661	1	11.03	11.03	491.839	4.67247e-10		1
275	E:/Veroeffentlichungen/Paperinpreparation/PyvsFTIR/pygcms/WWTP_OlDenburgVVF_17082015_85x85_for_pygc.0_or.csv	275	1	polyethylene	121.661	1	11.03	11.03	491.839	4.67247e-10		1
276	E:/Veroeffentlichungen/Paperinpreparation/PyvsFTIR/pygcms/WWTP_OlDenburgVVF_17082015_85x85_for_pygc.0_or.csv	276	1	polyethylene	121.661	1	11.03	11.03	491.839	4.67247e-10		1
277	E:/Veroeffentlichungen/Paperinpreparation/PyvsFTIR/pygcms/WWTP_OlDenburgVVF_17082015_85x85_for_pygc.0_or.csv	277	1	polyethylene	121.661	1	11.03	11.03	491.839	4.67247e-10		1
278	E:/Veroeffentlichungen/Paperinpreparation/PyvsFTIR/pygcms/WWTP_OlDenburgVVF_17082015_85x85_for_pygc.0_or.csv	278	1	polyethylene	121.661	1	11.03	11.03	491.839	4.67247e-10		1
279	E:/Veroeffentlichungen/Paperinpreparation/PyvsFTIR/pygcms/WWTP_OlDenburgVVF_17082015_85x85_for_pygc.0_or.csv	279	1	polyethylene	121.661	1	11.03	11.03	491.839	4.67247e-10		1
280	E:/Veroeffentlichungen/Paperinpreparation/PyvsFTIR/pygcms/WWTP_OlDenburgVVF_17082015_85x85_for_pygc.0_or.csv	280	1	polyethylene	121.661	1	11.03	11.03	491.839	4.67247e-10		1
281	E:/Veroeffentlichungen/Paperinpreparation/PyvsFTIR/pygcms/WWTP_OlDenburgVVF_17082015_85x85_for_pygc.0_or.csv	281	1	polyethylene	121.661	1	11.03	11.03	491.839	4.67247e-10		1
282	E:/Veroeffentlichungen/Paperinpreparation/PyvsFTIR/pygcms/WWTP_OlDenburgVVF_17082015_85x85_for_pygc.0_or.csv	282	1	polyethylene	121.661	1	11.03	11.03	491.839	4.67247e-10		1
283	E:/Veroeffentlichungen/Paperinpreparation/PyvsFTIR/pygcms/WWTP_OlDenburgVVF_17082015_85x85_for_pygc.0_or.csv	283	1	polyethylene	121.661	1	11.03	11.03	491.839	4.67247e-10		1
284	E:/Veroeffentlichungen/Paperinpreparation/PyvsFTIR/pygcms/WWTP_OlDenburgVVF_17082015_85x85_for_pygc.0_or.csv	284	1	polyethylene	121.661	1	11.03	11.03	491.839	4.67247e-10		1
285	E:/Veroeffentlichungen/Paperinpreparation/PyvsFTIR/pygcms/WWTP_OlDenburgVVF_17082015_85x85_for_pygc.0_or.csv	285	1	polyethylene	121.661	1	11.03	11.03	491.839	4.67247e-10		1
286	E:/Veroeffentlichungen/Paperinpreparation/PyvsFTIR/pygcms/WWTP_OlDenburgVVF_17082015_85x85_for_pygc.0_or.csv	286	1	polyethylene	121.661	1	11.03	11.03	491.839	4.67247e-10		1
287	E:/Veroeffentlichungen/Paperinpreparation/PyvsFTIR/pygcms/WWTP_OlDenburgVVF_17082015_85x85_for_pygc.0_or.csv	287	1	polyethylene	121.661	1	11.03	11.03	491.839	4.67247e-10		1
288	E:/Veroeffentlichungen/Paperinpreparation/PyvsFTIR/pygcms/WWTP_OlDenburgVVF_17082015_85x85_for_pygc.0_or.csv	288	1	polyethylene	121.661	1	11.03	11.03	491.839	4.67247e-10		1
289	E:/Veroeffentlichungen/Paperinpreparation/PyvsFTIR/pygcms/WWTP_OlDenburgVVF_17082015_85x85_for_pygc.0_or.csv	289	1	polyethylene	121.661	1	11.03	11.03	491.839	4.67247e-10		1
290	E:/Veroeffentlichungen/Paperinpreparation/PyvsFTIR/pygcms/WWTP_OlDenburgVVF_17082015_85x85_for_pygc.0_or.csv	290	1	polyethylene	121.661	1	11.03	11.03	491.839	4.67247e-10		1
291	E:/Veroeffentlichungen/Paperinpreparation/PyvsFTIR/pygcms/WWTP_OlDenburgVVF_17082015_85x85_for_pygc.0_or.csv	291	1	polyethylene	121.661	1	11.03	11.03	491.839	4.67247e-10		1
292	E:/Veroeffentlichungen/Paperinpreparation/PyvsFTIR/pygcms/WWTP_OlDenburgVVF_17082015_85x85_for_pygc.0_or.csv	292	1	polyethylene	121.661	1	11.03	11.03	491.839	4.67247e-10		1
293	E:/Veroeffentlichungen/Paperinpreparation/PyvsFTIR/pygcms/WWTP_OlDenburgVVF_17082015_85x85_for_pygc.0_or.csv	293	1	polyethylene	121.661	1	11.03	11.03	491.839	4.67247e-10		1
294	E:/Veroeffentlichungen/Paperinpreparation/PyvsFTIR/pygcms/WWTP_OlDenburgVVF_17082015_85x85_for_pygc.0_or.csv	294	1	polyethylene	121.661	1	11.03	11.03	491.839	4.67247e-10		1
295	E:/Veroeffentlichungen/Paperinpreparation/PyvsFTIR/pygcms/WWTP_OlDenburgVVF_17082015_85x85_for_pygc.0_or.csv	295	1	polyethylene	121.661	1	11.03	11.03	491.839	4.67247e-10		1
296	E:/Veroeffentlichungen/Paperinpreparation/PyvsFTIR/pygcms/WWTP_OlDenburgVVF_17082015_85x85_for_pygc.0_or.csv	296	1	polyethylene	121.661	1	11.03	11.03	491.839	4.67247e-10		1
297	E:/Veroeffentlichungen/Paperinpreparation/PyvsFTIR/pygcms/WWTP_OlDenburgVVF_17082015_85x85_for_pygc.0_or.csv	297	1	polyethylene	121.661	1	11.03	11.03	491.839	4.67247e-10		1
298	E:/Veroeffentlichungen/Paperinpreparation/PyvsFTIR/pygcms/WWTP_OlDenburgVVF_17082015_85x85_for_pygc.0_or.csv	298	1	polyethylene	121.661	1	11.03	11.03	491.839	4.67247e-10		1
299	E:/Veroeffentlichungen/Paperinpreparation/PyvsFTIR/pygcms/WWTP_OlDenburgVVF_17082015_85x85_for_pygc.0_or.csv	299	1	polyethylene	121.661	1	11.03	11.03	491.839	4.67247e-10		1
300	E:/Veroeffentlichungen/Paperinpreparation/PyvsFTIR/pygcms/WWTP_OlDenburgVVF_17082015_85x85_for_pygc.0_or.csv	300	1	polyethylene	121.661	1	11.03	11.03	491.839	4.67247e-10		1
301	E:/Veroeffentlichungen/Paperinpreparation/PyvsFTIR/pygcms/WWTP_OlDenburgVVF_17082015_85x85_for_pygc.0_or.csv	301	1	polyethylene	121.661	1	11.03	11.03	491.839	4.67247e-10		1
302	E:/Veroeffentlichungen/Paperinpreparation/PyvsFTIR/pygcms/WWTP_OlDenburgVVF_17082015_85x85_for_pygc.0_or.csv	302	1	polyethylene	121.661	1	11.03	11.03	491.839	4.67247e-10		1
303	E:/Veroeffentlichungen/Paperinpreparation/PyvsFTIR/pygcms/WWTP_OlDenburgVVF_17082015_85x85_for_pygc.0_or.csv	303	1	polyethylene	121.661	1	11.03	11.03	491.839	4.67247e-10		1
304	E:/Veroeffentlichungen/Paperinpreparation/PyvsFTIR/pygcms/WWTP_OlDenburgVVF_17082015_85x85_for_pygc.0_or.csv	304	1	polyethylene	121.661	1	11.03	11.03	491.839	4.67247e-10		1
305	E:/Veroeffentlichungen/Paperinpreparation/PyvsFTIR/pygcms/WWTP_OlDenburgVVF_17082015_85x85_for_pygc.0_or.csv	305	1	polyethylene	121.661	1	11.03	11.03	491.839	4.67247e-10		1
306	E:/Veroeffentlichungen/Paperinpreparation/PyvsFTIR/pygcms/WWTP_OlDenburgVVF_17082015_85x85_for_pygc.0_or.csv	306	1	polyethylene	121.661	1	11.03	11.03	491.839	4.67247e-10		1
307	E:/Veroeffentlichungen/Paperinpreparation/PyvsFTIR/pygcms/WWTP_OlDenburgVVF_17082015_85x85_for_pygc.0_or.csv	307	1	polyethylene	121.661	1	11.03	11.03	491.839	4.67247e-10		1
308	E:/Veroeffentlichungen/Paperinpreparation/PyvsFTIR/pygcms/WWTP_OlDenburgVVF_17082015_85x85_for_pygc.0_or.csv	308	1	polyethylene	121.661	1	11.03	11.03	491.839	4.67247e-10		1
309	E:/Veroeffentlichungen/Paperinpreparation/PyvsFTIR/pygcms/WWTP_OlDenburgVVF_17082015_85x85_for_pygc.0_or.csv	309	1	polyethylene	121.661	1	11.03	11.03	491.839	4.67247e-10		1
310	E:/Veroeffentlichungen/Paperinpreparation/PyvsFTIR/pygcms/WWTP_OlDenburgVVF_17082015_85x85_for_pygc.0_or.csv	310	1	polyethylene	121.661	1	11.03	11.03	491.839	4.67247e-10		1
1	E:/Veroeffentlichungen/Paperinpreparation/PyvsFTIR/pygcms/WWTP_OlDenburgVVF_17082015_85x85_for_pygc.0_or.csv	1	2	polyetyhlene oxidized	50854.3	1.71425	367.152	214.176	6.17282e+06	5.74073e-06		1
2	E:/Veroeffentlichungen/Paperinpreparation/PyvsFTIR/pygcms/WWTP_OlDenburgVVF_17082015_85x85_for_pygc.0_or.csv	2	2	polyetyhlene oxidized	4988.1	1.28199	123.319	96.1937	418235	3.88959e-07		1
3	E:/Veroeffentlichungen/Paperinpreparation/PyvsFTIR/pygcms/WWTP_OlDenburgVVF_17082015_85x85_for_pygc.0_or.csv	3	2	polyetyhlene oxidized	2919.86	2.50171	90.9557	36.3575	44067.1	4.09824e-08		1
4	E:/Veroeffentlichungen/Paperinpreparation/PyvsFTIR/pygcms/WWTP_OlDenburgVVF_17082015_85x85_for_pygc.0_or.csv	4	2	polyetyhlene oxidized	1703.25	1.62406	55.15	33.9582	23309.4	2.16777e-08		1
5	E:/Veroeffentlichungen/Paperinpreparation/PyvsFTIR/pygcms/WWTP_OlDenburgVVF_17082015_85x85_for_pygc.0_or.csv	5	2	polyetyhlene oxidized	1216.61	3.86433	62.3951	16.1464	5962.11	5.54476e-09		1
6	E:/Veroeffentlichungen/Paperinpreparation/PyvsFTIR/pygcms/WWTP_OlDenburgVVF_17082015_85x85_for_pygc.0_or.csv	6	2	polyetyhlene oxidized	851.626	1.08012	24.6638	22.8343	4713.37	4.38343e-09		1
7	E:/Veroeffentlichungen/Paperinpreparation/PyvsFTIR/pygcms/WWTP_OlDenburgVVF_17082015_85x85_for_pygc.0_or.csv	7	2	polyetyhlene oxidized	486.644	4	44.12	11.03	1967.36	1.82964e-09		1
8	E:/Veroeffentlichungen/Paperinpreparation/PyvsFTIR/pygcms/WWTP_OlDenburgVVF_17082015_85x85_for_pygc.0_or.csv	8	2	polyetyhlene oxidized	364.983	1.73205	15.5988	9.00596	463.711	4.31251e-10		1
9	E:/Veroeffentlichungen/Paperinpreparation/PyvsFTIR/pygcms/WWTP_OlDenburgVVF_17082015_85x85_for_pygc.0_or.csv	9	2	polyetyhlene oxidized	243.322	2	22.06	11.03	983.679	9.14821e-10		1
10	E:/Veroeffentlichungen/Paperinpreparation/PyvsFTIR/pygcms/WWTP_OlDenburgVVF_17082015_85x85_for_pygc.0_or.csv	10	2	polyetyhlene oxidized	243.322	2	22.06	11.03	983.679	9.14821e-10		1
11	E:/Veroeffentlichungen/Paperinpreparation/PyvsFTIR/pygcms/WWTP_OlDenburgVVF_17082015_85x85_for_pygc.0_or.csv	11	2	polyetyhlene oxidized	243.322	2	22.06	11.03	983.679	9.14821e-10		1
12	E:/Veroeffentlichungen/Paperinpreparation/PyvsFTIR/pygcms/WWTP_OlDenburgVVF_17082015_85x85_for_pygc.0_or.csv	12	2	polyetyhlene oxidized	243.322	2	22.06	11.03	983.679	9.14821e-10		1
13	E:/Veroeffentlichungen/Paperinpreparation/PyvsFTIR/pygcms/WWTP_OlDenburgVVF_17082015_85x85_for_pygc.0_or.csv	13	2	polyetyhlene oxidized	121.661	1	11.03	11.03	491.839	4.57411e-10		1
14	E:/Veroeffentlichungen/Paperinpreparation/PyvsFTIR/pygcms/WWTP_OlDenburgVVF_17082015_85x85_for_pygc.0_or.csv	14	2	polyetyhlene oxidized	121.661	1	11.03	11.03	491.839	4.57411e-10		1
15	E:/Veroeffentlichungen/Paperinpreparation/PyvsFTIR/pygcms/WWTP_OlDenburgVVF_17082015_85x85_for_pygc.0_or.csv	15	2	polyetyhlene oxidized	121.661	1	11.03	11.03	491.839	4.57411e-10		1
16	E:/Veroeffentlichungen/Paperinpreparation/PyvsFTIR/pygcms/WWTP_OlDenburgVVF_17082015_85x85_for_pygc.0_or.csv	16	2	polyetyhlene oxidized	121.661	1	11.03	11.03	491.839	4.57411e-10		1
17	E:/Veroeffentlichungen/Paperinpreparation/PyvsFTIR/pygcms/WWTP_OlDenburgVVF_17082015_85x85_for_pygc.0_or.csv	17	2	polyetyhlene oxidized	121.661	1	11.03	11.03	491.839	4.57411e-10		1
18	E:/Veroeffentlichungen/Paperinpreparation/PyvsFTIR/pygcms/WWTP_OlDenburgVVF_17082015_85x85_for_pygc.0_or.csv	18	2	polyetyhlene oxidized	121.661	1	11.03	11.03	491.839	4.57411e-10		1
19	E:/Veroeffentlichungen/Paperinpreparation/PyvsFTIR/pygcms/WWTP_OlDenburgVVF_17082015_85x85_for_pygc.0_or.csv	19	2	polyetyhlene oxidized	121.661	1	11.03	11.03	491.839	4.57411e-10		1
20	E:/Veroeffentlichungen/Paperinpreparation/PyvsFTIR/pygcms/WWTP_OlDenburgVVF_17082015_85x85_for_pygc.0_or.csv	20	2	polyetyhlene oxidized	121.661	1	11.03	11.03	491.839	4.57411e-10		1
21	E:/Veroeffentlichungen/Paperinpreparation/PyvsFTIR/pygcms/WWTP_OlDenburgVVF_17082015_85x85_for_pygc.0_or.csv	21	2	polyetyhlene oxidized	121.661	1	11.03	11.03	491.839	4.57411e-10		1
22	E:/Veroeffentlichungen/Paperinpreparation/PyvsFTIR/pygcms/WWTP_OlDenburgVVF_17082015_85x85_for_pygc.0_or.csv	22	2	polyetyhlene oxidized	121.661	1	11.03	11.03	491.839	4.57411e-10		1
23	E:/Veroeffentlichungen/Paperinpreparation/PyvsFTIR/pygcms/WWTP_OlDenburgVVF_17082015_85x85_for_pygc.0_or.csv	23	2	polyetyhlene oxidized	121.661	1	11.03	11.03	491.839	4.57411e-10		1
24	E:/Veroeffentlichungen/Paperinpreparation/PyvsFTIR/pygcms/WWTP_OlDenburgVVF_17082015_85x85_for_pygc.0_or.csv	24	2	polyetyhlene oxidized	121.661	1	11.03	11.03	491.839	4.57411e-10		1
25	E:/Veroeffentlichungen/Paperinpreparation/PyvsFTIR/pygcms/WWTP_OlDenburgVVF_17082015_85x85_for_pygc.0_or.csv	25	2	polyetyhlene oxidized	121.661	1	11.03	11.03	491.839	4.57411e-10		1
26	E:/Veroeffentlichungen/Paperinpreparation/PyvsFTIR/pygcms/WWTP_OlDenburgVVF_17082015_85x85_for_pygc.0_or.csv	26	2	polyetyhlene oxidized	121.661	1	11.03	11.03	491.839	4.57411e-10		1
27	E:/Veroeffentlichungen/Paperinpreparation/PyvsFTIR/pygcms/WWTP_OlDenburgVVF_17082015_85x85_for_pygc.0_or.csv	27	2	polyetyhlene oxidized	121.661	1	11.03	11.03	491.839	4.57411e-10		1
28	E:/Veroeffentlichungen/Paperinpreparation/PyvsFTIR/pygcms/WWTP_OlDenburgVVF_17082015_85x85_for_pygc.0_or.csv	28	2	polyetyhlene oxidized	121.661	1	11.03	11.03	491.839	4.57411e-10		1
29	E:/Veroeffentlichungen/Paperinpreparation/PyvsFTIR/pygcms/WWTP_OlDenburgVVF_17082015_85x85_for_pygc.0_or.csv	29	2	polyetyhlene oxidized	121.661	1	11.03	11.03	491.839	4.57411e-10		1
30	E:/Veroeffentlichungen/Paperinpreparation/PyvsFTIR/pygcms/WWTP_OlDenburgVVF_17082015_85x85_for_pygc.0_or.csv	30	2	polyetyhlene oxidized	121.661	1	11.03	11.03	491.839	4.57411e-10		1
31	E:/Veroeffentlichungen/Paperinpreparation/PyvsFTIR/pygcms/WWTP_OlDenburgVVF_17082015_85x85_for_pygc.0_or.csv	31	2	polyetyhlene oxidized	121.661	1	11.03	11.03	491.839	4.57411e-10		1
32	E:/Veroeffentlichungen/Paperinpreparation/PyvsFTIR/pygcms/WWTP_OlDenburgVVF_17082015_85x85_for_pygc.0_or.csv	32	2	polyetyhlene oxidized	121.661	1	11.03	11.03	491.839	4.57411e-10		1
33	E:/Veroeffentlichungen/Paperinpreparation/PyvsFTIR/pygcms/WWTP_OlDenburgVVF_17082015_85x85_for_pygc.0_or.csv	33	2	polyetyhlene oxidized	121.661	1	11.03	11.03	491.839	4.57411e-10		1
34	E:/Veroeffentlichungen/Paperinpreparation/PyvsFTIR/pygcms/WWTP_OlDenburgVVF_17082015_85x85_for_pygc.0_or.csv	34	2	polyetyhlene oxidized	121.661	1	11.03	11.03	491.839	4.57411e-10		1
35	E:/Veroeffentlichungen/Paperinpreparation/PyvsFTIR/pygcms/WWTP_OlDenburgVVF_17082015_85x85_for_pygc.0_or.csv	35	2	polyetyhlene oxidized	121.661	1	11.03	11.03	491.839	4.57411e-10		1
36	E:/Veroeffentlichungen/Paperinpreparation/PyvsFTIR/pygcms/WWTP_OlDenburgVVF_17082015_85x85_for_pygc.0_or.csv	36	2	polyetyhlene oxidized	121.661	1	11.03	11.03	491.839	4.57411e-10		1
37	E:/Veroeffentlichungen/Paperinpreparation/PyvsFTIR/pygcms/WWTP_OlDenburgVVF_17082015_85x85_for_pygc.0_or.csv	37	2	polyetyhlene oxidized	121.661	1	11.03	11.03	491.839	4.57411e-10		1
38	E:/Veroeffentlichungen/Paperinpreparation/PyvsFTIR/pygcms/WWTP_OlDenburgVVF_17082015_85x85_for_pygc.0_or.csv	38	2	polyetyhlene oxidized	121.661	1	11.03	11.03	491.839	4.57411e-10		1
39	E:/Veroeffentlichungen/Paperinpreparation/PyvsFTIR/pygcms/WWTP_OlDenburgVVF_17082015_85x85_for_pygc.0_or.csv	39	2	polyetyhlene oxidized	121.661	1	11.03	11.03	491.839	4.57411e-10		1
40	E:/Veroeffentlichungen/Paperinpreparation/PyvsFTIR/pygcms/WWTP_OlDenburgVVF_17082015_85x85_for_pygc.0_or.csv	40	2	polyetyhlene oxidized	121.661	1	11.03	11.03	491.839	4.57411e-10		1
41	E:/Veroeffentlichungen/Paperinpreparation/PyvsFTIR/pygcms/WWTP_OlDenburgVVF_17082015_85x85_for_pygc.0_or.csv	41	2	polyetyhlene oxidized	121.661	1	11.03	11.03	491.839	4.57411e-10		1
42	E:/Veroeffentlichungen/Paperinpreparation/PyvsFTIR/pygcms/WWTP_OlDenburgVVF_17082015_85x85_for_pygc.0_or.csv	42	2	polyetyhlene oxidized	121.661	1	11.03	11.03	491.839	4.57411e-10		1
43	E:/Veroeffentlichungen/Paperinpreparation/PyvsFTIR/pygcms/WWTP_OlDenburgVVF_17082015_85x85_for_pygc.0_or.csv	43	2	polyetyhlene oxidized	121.661	1	11.03	11.03	491.839	4.57411e-10		1
1	E:/Veroeffentlichungen/Paperinpreparation/PyvsFTIR/pygcms/WWTP_OlDenburgVVF_17082015_85x85_for_pygc.0_or.csv	1	3	polyethylene, chlorinated	1581.59	2.3472	66.18	28.1953	19283.1	2.23684e-08		1
2	E:/Veroeffentlichungen/Paperinpreparation/PyvsFTIR/pygcms/WWTP_OlDenburgVVF_17082015_85x85_for_pygc.0_or.csv	2	3	polyethylene, chlorinated	1338.27	4.21347	94.8836	22.5191	17635.6	2.04573e-08		1
3	E:/Veroeffentlichungen/Paperinpreparation/PyvsFTIR/pygcms/WWTP_OlDenburgVVF_17082015_85x85_for_pygc.0_or.csv	3	3	polyethylene, chlorinated	1216.61	1.36931	34.8799	25.4727	8295.11	9.62232e-09		1
4	E:/Veroeffentlichungen/Paperinpreparation/PyvsFTIR/pygcms/WWTP_OlDenburgVVF_17082015_85x85_for_pygc.0_or.csv	4	3	polyethylene, chlorinated	851.626	7.55285	73.9915	9.79651	2602.68	3.01911e-09		1
5	E:/Veroeffentlichungen/Paperinpreparation/PyvsFTIR/pygcms/WWTP_OlDenburgVVF_17082015_85x85_for_pygc.0_or.csv	5	3	polyethylene, chlorinated	608.304	3.40101	34.8799	10.2557	1344.64	1.55979e-09		1
6	E:/Veroeffentlichungen/Paperinpreparation/PyvsFTIR/pygcms/WWTP_OlDenburgVVF_17082015_85x85_for_pygc.0_or.csv	6	3	polyethylene, chlorinated	486.644	2.61803	24.6638	9.42074	802.283	9.30648e-10		1
7	E:/Veroeffentlichungen/Paperinpreparation/PyvsFTIR/pygcms/WWTP_OlDenburgVVF_17082015_85x85_for_pygc.0_or.csv	7	3	polyethylene, chlorinated	486.644	4	44.12	11.03	1967.36	2.28213e-09		1
8	E:/Veroeffentlichungen/Paperinpreparation/PyvsFTIR/pygcms/WWTP_OlDenburgVVF_17082015_85x85_for_pygc.0_or.csv	8	3	polyethylene, chlorinated	364.983	4.39107	24.6638	5.61682	285.192	3.30823e-10		1
9	E:/Veroeffentlichungen/Paperinpreparation/PyvsFTIR/pygcms/WWTP_OlDenburgVVF_17082015_85x85_for_pygc.0_or.csv	9	3	polyethylene, chlorinated	364.983	3	33.09	11.03	1475.52	1.7116e-09		1
10	E:/Veroeffentlichungen/Paperinpreparation/PyvsFTIR/pygcms/WWTP_OlDenburgVVF_17082015_85x85_for_pygc.0_or.csv	10	3	polyethylene, chlorinated	364.983	3	33.09	11.03	1475.52	1.7116e-09		1
11	E:/Veroeffentlichungen/Paperinpreparation/PyvsFTIR/pygcms/WWTP_OlDenburgVVF_17082015_85x85_for_pygc.0_or.csv	11	3	polyethylene, chlorinated	364.983	1.73205	15.5988	9.00596	463.711	5.37904e-10		1
12	E:/Veroeffentlichungen/Paperinpreparation/PyvsFTIR/pygcms/WWTP_OlDenburgVVF_17082015_85x85_for_pygc.0_or.csv	12	3	polyethylene, chlorinated	243.322	2	22.06	11.03	983.679	1.14107e-09		1
13	E:/Veroeffentlichungen/Paperinpreparation/PyvsFTIR/pygcms/WWTP_OlDenburgVVF_17082015_85x85_for_pygc.0_or.csv	13	3	polyethylene, chlorinated	243.322	2	22.06	11.03	983.679	1.14107e-09		1
14	E:/Veroeffentlichungen/Paperinpreparation/PyvsFTIR/pygcms/WWTP_OlDenburgVVF_17082015_85x85_for_pygc.0_or.csv	14	3	polyethylene, chlorinated	243.322	2	22.06	11.03	983.679	1.14107e-09		1
15	E:/Veroeffentlichungen/Paperinpreparation/PyvsFTIR/pygcms/WWTP_OlDenburgVVF_17082015_85x85_for_pygc.0_or.csv	15	3	polyethylene, chlorinated	243.322	2	22.06	11.03	983.679	1.14107e-09		1
16	E:/Veroeffentlichungen/Paperinpreparation/PyvsFTIR/pygcms/WWTP_OlDenburgVVF_17082015_85x85_for_pygc.0_or.csv	16	3	polyethylene, chlorinated	121.661	1	11.03	11.03	491.839	5.70534e-10		1
17	E:/Veroeffentlichungen/Paperinpreparation/PyvsFTIR/pygcms/WWTP_OlDenburgVVF_17082015_85x85_for_pygc.0_or.csv	17	3	polyethylene, chlorinated	121.661	1	11.03	11.03	491.839	5.70534e-10		1
18	E:/Veroeffentlichungen/Paperinpreparation/PyvsFTIR/pygcms/WWTP_OlDenburgVVF_17082015_85x85_for_pygc.0_or.csv	18	3	polyethylene, chlorinated	121.661	1	11.03	11.03	491.839	5.70534e-10		1
19	E:/Veroeffentlichungen/Paperinpreparation/PyvsFTIR/pygcms/WWTP_OlDenburgVVF_17082015_85x85_for_pygc.0_or.csv	19	3	polyethylene, chlorinated	121.661	1	11.03	11.03	491.839	5.70534e-10		1
20	E:/Veroeffentlichungen/Paperinpreparation/PyvsFTIR/pygcms/WWTP_OlDenburgVVF_17082015_85x85_for_pygc.0_or.csv	20	3	polyethylene, chlorinated	121.661	1	11.03	11.03	491.839	5.70534e-10		1
21	E:/Veroeffentlichungen/Paperinpreparation/PyvsFTIR/pygcms/WWTP_OlDenburgVVF_17082015_85x85_for_pygc.0_or.csv	21	3	polyethylene, chlorinated	121.661	1	11.03	11.03	491.839	5.70534e-10		1
22	E:/Veroeffentlichungen/Paperinpreparation/PyvsFTIR/pygcms/WWTP_OlDenburgVVF_17082015_85x85_for_pygc.0_or.csv	22	3	polyethylene, chlorinated	121.661	1	11.03	11.03	491.839	5.70534e-10		1
23	E:/Veroeffentlichungen/Paperinpreparation/PyvsFTIR/pygcms/WWTP_OlDenburgVVF_17082015_85x85_for_pygc.0_or.csv	23	3	polyethylene, chlorinated	121.661	1	11.03	11.03	491.839	5.70534e-10		1
24	E:/Veroeffentlichungen/Paperinpreparation/PyvsFTIR/pygcms/WWTP_OlDenburgVVF_17082015_85x85_for_pygc.0_or.csv	24	3	polyethylene, chlorinated	121.661	1	11.03	11.03	491.839	5.70534e-10		1
25	E:/Veroeffentlichungen/Paperinpreparation/PyvsFTIR/pygcms/WWTP_OlDenburgVVF_17082015_85x85_for_pygc.0_or.csv	25	3	polyethylene, chlorinated	121.661	1	11.03	11.03	491.839	5.70534e-10		1
26	E:/Veroeffentlichungen/Paperinpreparation/PyvsFTIR/pygcms/WWTP_OlDenburgVVF_17082015_85x85_for_pygc.0_or.csv	26	3	polyethylene, chlorinated	121.661	1	11.03	11.03	491.839	5.70534e-10		1
27	E:/Veroeffentlichungen/Paperinpreparation/PyvsFTIR/pygcms/WWTP_OlDenburgVVF_17082015_85x85_for_pygc.0_or.csv	27	3	polyethylene, chlorinated	121.661	1	11.03	11.03	491.839	5.70534e-10		1
28	E:/Veroeffentlichungen/Paperinpreparation/PyvsFTIR/pygcms/WWTP_OlDenburgVVF_17082015_85x85_for_pygc.0_or.csv	28	3	polyethylene, chlorinated	121.661	1	11.03	11.03	491.839	5.70534e-10		1
29	E:/Veroeffentlichungen/Paperinpreparation/PyvsFTIR/pygcms/WWTP_OlDenburgVVF_17082015_85x85_for_pygc.0_or.csv	29	3	polyethylene, chlorinated	121.661	1	11.03	11.03	491.839	5.70534e-10		1
30	E:/Veroeffentlichungen/Paperinpreparation/PyvsFTIR/pygcms/WWTP_OlDenburgVVF_17082015_85x85_for_pygc.0_or.csv	30	3	polyethylene, chlorinated	121.661	1	11.03	11.03	491.839	5.70534e-10		1
31	E:/Veroeffentlichungen/Paperinpreparation/PyvsFTIR/pygcms/WWTP_OlDenburgVVF_17082015_85x85_for_pygc.0_or.csv	31	3	polyethylene, chlorinated	121.661	1	11.03	11.03	491.839	5.70534e-10		1
32	E:/Veroeffentlichungen/Paperinpreparation/PyvsFTIR/pygcms/WWTP_OlDenburgVVF_17082015_85x85_for_pygc.0_or.csv	32	3	polyethylene, chlorinated	121.661	1	11.03	11.03	491.839	5.70534e-10		1
33	E:/Veroeffentlichungen/Paperinpreparation/PyvsFTIR/pygcms/WWTP_OlDenburgVVF_17082015_85x85_for_pygc.0_or.csv	33	3	polyethylene, chlorinated	121.661	1	11.03	11.03	491.839	5.70534e-10		1
34	E:/Veroeffentlichungen/Paperinpreparation/PyvsFTIR/pygcms/WWTP_OlDenburgVVF_17082015_85x85_for_pygc.0_or.csv	34	3	polyethylene, chlorinated	121.661	1	11.03	11.03	491.839	5.70534e-10		1
35	E:/Veroeffentlichungen/Paperinpreparation/PyvsFTIR/pygcms/WWTP_OlDenburgVVF_17082015_85x85_for_pygc.0_or.csv	35	3	polyethylene, chlorinated	121.661	1	11.03	11.03	491.839	5.70534e-10		1
36	E:/Veroeffentlichungen/Paperinpreparation/PyvsFTIR/pygcms/WWTP_OlDenburgVVF_17082015_85x85_for_pygc.0_or.csv	36	3	polyethylene, chlorinated	121.661	1	11.03	11.03	491.839	5.70534e-10		1
37	E:/Veroeffentlichungen/Paperinpreparation/PyvsFTIR/pygcms/WWTP_OlDenburgVVF_17082015_85x85_for_pygc.0_or.csv	37	3	polyethylene, chlorinated	121.661	1	11.03	11.03	491.839	5.70534e-10		1
38	E:/Veroeffentlichungen/Paperinpreparation/PyvsFTIR/pygcms/WWTP_OlDenburgVVF_17082015_85x85_for_pygc.0_or.csv	38	3	polyethylene, chlorinated	121.661	1	11.03	11.03	491.839	5.70534e-10		1
39	E:/Veroeffentlichungen/Paperinpreparation/PyvsFTIR/pygcms/WWTP_OlDenburgVVF_17082015_85x85_for_pygc.0_or.csv	39	3	polyethylene, chlorinated	121.661	1	11.03	11.03	491.839	5.70534e-10		1
40	E:/Veroeffentlichungen/Paperinpreparation/PyvsFTIR/pygcms/WWTP_OlDenburgVVF_17082015_85x85_for_pygc.0_or.csv	40	3	polyethylene, chlorinated	121.661	1	11.03	11.03	491.839	5.70534e-10		1
41	E:/Veroeffentlichungen/Paperinpreparation/PyvsFTIR/pygcms/WWTP_OlDenburgVVF_17082015_85x85_for_pygc.0_or.csv	41	3	polyethylene, chlorinated	121.661	1	11.03	11.03	491.839	5.70534e-10		1
42	E:/Veroeffentlichungen/Paperinpreparation/PyvsFTIR/pygcms/WWTP_OlDenburgVVF_17082015_85x85_for_pygc.0_or.csv	42	3	polyethylene, chlorinated	121.661	1	11.03	11.03	491.839	5.70534e-10		1
43	E:/Veroeffentlichungen/Paperinpreparation/PyvsFTIR/pygcms/WWTP_OlDenburgVVF_17082015_85x85_for_pygc.0_or.csv	43	3	polyethylene, chlorinated	121.661	1	11.03	11.03	491.839	5.70534e-10		1
44	E:/Veroeffentlichungen/Paperinpreparation/PyvsFTIR/pygcms/WWTP_OlDenburgVVF_17082015_85x85_for_pygc.0_or.csv	44	3	polyethylene, chlorinated	121.661	1	11.03	11.03	491.839	5.70534e-10		1
45	E:/Veroeffentlichungen/Paperinpreparation/PyvsFTIR/pygcms/WWTP_OlDenburgVVF_17082015_85x85_for_pygc.0_or.csv	45	3	polyethylene, chlorinated	121.661	1	11.03	11.03	491.839	5.70534e-10		1
46	E:/Veroeffentlichungen/Paperinpreparation/PyvsFTIR/pygcms/WWTP_OlDenburgVVF_17082015_85x85_for_pygc.0_or.csv	46	3	polyethylene, chlorinated	121.661	1	11.03	11.03	491.839	5.70534e-10		1
47	E:/Veroeffentlichungen/Paperinpreparation/PyvsFTIR/pygcms/WWTP_OlDenburgVVF_17082015_85x85_for_pygc.0_or.csv	47	3	polyethylene, chlorinated	121.661	1	11.03	11.03	491.839	5.70534e-10		1
48	E:/Veroeffentlichungen/Paperinpreparation/PyvsFTIR/pygcms/WWTP_OlDenburgVVF_17082015_85x85_for_pygc.0_or.csv	48	3	polyethylene, chlorinated	121.661	1	11.03	11.03	491.839	5.70534e-10		1
49	E:/Veroeffentlichungen/Paperinpreparation/PyvsFTIR/pygcms/WWTP_OlDenburgVVF_17082015_85x85_for_pygc.0_or.csv	49	3	polyethylene, chlorinated	121.661	1	11.03	11.03	491.839	5.70534e-10		1
50	E:/Veroeffentlichungen/Paperinpreparation/PyvsFTIR/pygcms/WWTP_OlDenburgVVF_17082015_85x85_for_pygc.0_or.csv	50	3	polyethylene, chlorinated	121.661	1	11.03	11.03	491.839	5.70534e-10		1
51	E:/Veroeffentlichungen/Paperinpreparation/PyvsFTIR/pygcms/WWTP_OlDenburgVVF_17082015_85x85_for_pygc.0_or.csv	51	3	polyethylene, chlorinated	121.661	1	11.03	11.03	491.839	5.70534e-10		1
52	E:/Veroeffentlichungen/Paperinpreparation/PyvsFTIR/pygcms/WWTP_OlDenburgVVF_17082015_85x85_for_pygc.0_or.csv	52	3	polyethylene, chlorinated	121.661	1	11.03	11.03	491.839	5.70534e-10		1
53	E:/Veroeffentlichungen/Paperinpreparation/PyvsFTIR/pygcms/WWTP_OlDenburgVVF_17082015_85x85_for_pygc.0_or.csv	53	3	polyethylene, chlorinated	121.661	1	11.03	11.03	491.839	5.70534e-10		1
54	E:/Veroeffentlichungen/Paperinpreparation/PyvsFTIR/pygcms/WWTP_OlDenburgVVF_17082015_85x85_for_pygc.0_or.csv	54	3	polyethylene, chlorinated	121.661	1	11.03	11.03	491.839	5.70534e-10		1
55	E:/Veroeffentlichungen/Paperinpreparation/PyvsFTIR/pygcms/WWTP_OlDenburgVVF_17082015_85x85_for_pygc.0_or.csv	55	3	polyethylene, chlorinated	121.661	1	11.03	11.03	491.839	5.70534e-10		1
56	E:/Veroeffentlichungen/Paperinpreparation/PyvsFTIR/pygcms/WWTP_OlDenburgVVF_17082015_85x85_for_pygc.0_or.csv	56	3	polyethylene, chlorinated	121.661	1	11.03	11.03	491.839	5.70534e-10		1
57	E:/Veroeffentlichungen/Paperinpreparation/PyvsFTIR/pygcms/WWTP_OlDenburgVVF_17082015_85x85_for_pygc.0_or.csv	57	3	polyethylene, chlorinated	121.661	1	11.03	11.03	491.839	5.70534e-10		1
58	E:/Veroeffentlichungen/Paperinpreparation/PyvsFTIR/pygcms/WWTP_OlDenburgVVF_17082015_85x85_for_pygc.0_or.csv	58	3	polyethylene, chlorinated	121.661	1	11.03	11.03	491.839	5.70534e-10		1
59	E:/Veroeffentlichungen/Paperinpreparation/PyvsFTIR/pygcms/WWTP_OlDenburgVVF_17082015_85x85_for_pygc.0_or.csv	59	3	polyethylene, chlorinated	121.661	1	11.03	11.03	491.839	5.70534e-10		1
60	E:/Veroeffentlichungen/Paperinpreparation/PyvsFTIR/pygcms/WWTP_OlDenburgVVF_17082015_85x85_for_pygc.0_or.csv	60	3	polyethylene, chlorinated	121.661	1	11.03	11.03	491.839	5.70534e-10		1
61	E:/Veroeffentlichungen/Paperinpreparation/PyvsFTIR/pygcms/WWTP_OlDenburgVVF_17082015_85x85_for_pygc.0_or.csv	61	3	polyethylene, chlorinated	121.661	1	11.03	11.03	491.839	5.70534e-10		1
62	E:/Veroeffentlichungen/Paperinpreparation/PyvsFTIR/pygcms/WWTP_OlDenburgVVF_17082015_85x85_for_pygc.0_or.csv	62	3	polyethylene, chlorinated	121.661	1	11.03	11.03	491.839	5.70534e-10		1
1	E:/Veroeffentlichungen/Paperinpreparation/PyvsFTIR/pygcms/WWTP_OlDenburgVVF_17082015_85x85_for_pygc.0_or.csv	1	4	polypropylene	147575	1.75726	614.52	349.703	2.75444e+07	2.61672e-05		1
2	E:/Veroeffentlichungen/Paperinpreparation/PyvsFTIR/pygcms/WWTP_OlDenburgVVF_17082015_85x85_for_pygc.0_or.csv	2	4	polypropylene	103898	2.18458	663.361	303.656	2.24187e+07	2.12978e-05		1
3	E:/Veroeffentlichungen/Paperinpreparation/PyvsFTIR/pygcms/WWTP_OlDenburgVVF_17082015_85x85_for_pygc.0_or.csv	3	4	polypropylene	101465	2.03566	558.079	274.151	1.53735e+07	1.46048e-05		1
4	E:/Veroeffentlichungen/Paperinpreparation/PyvsFTIR/pygcms/WWTP_OlDenburgVVF_17082015_85x85_for_pygc.0_or.csv	4	4	polypropylene	100492	1.33066	489.811	368.096	2.43248e+07	2.31085e-05		1
5	E:/Veroeffentlichungen/Paperinpreparation/PyvsFTIR/pygcms/WWTP_OlDenburgVVF_17082015_85x85_for_pygc.0_or.csv	5	4	polypropylene	97937	1.27297	404.968	318.128	1.50217e+07	1.42706e-05		1
6	E:/Veroeffentlichungen/Paperinpreparation/PyvsFTIR/pygcms/WWTP_OlDenburgVVF_17082015_85x85_for_pygc.0_or.csv	6	4	polypropylene	73118.2	2.71969	544.842	200.332	8.01434e+06	7.61362e-06		1
7	E:/Veroeffentlichungen/Paperinpreparation/PyvsFTIR/pygcms/WWTP_OlDenburgVVF_17082015_85x85_for_pygc.0_or.csv	7	4	polypropylene	69711.7	1.77158	436.348	246.304	9.70226e+06	9.21715e-06		1
8	E:/Veroeffentlichungen/Paperinpreparation/PyvsFTIR/pygcms/WWTP_OlDenburgVVF_17082015_85x85_for_pygc.0_or.csv	8	4	polypropylene	68495.1	2.22845	509.295	228.542	9.74989e+06	9.26239e-06		1
9	E:/Veroeffentlichungen/Paperinpreparation/PyvsFTIR/pygcms/WWTP_OlDenburgVVF_17082015_85x85_for_pygc.0_or.csv	9	4	polypropylene	66548.5	2.79111	588.634	210.896	9.59578e+06	9.11599e-06		1
10	E:/Veroeffentlichungen/Paperinpreparation/PyvsFTIR/pygcms/WWTP_OlDenburgVVF_17082015_85x85_for_pygc.0_or.csv	10	4	polypropylene	59857.2	1.50875	350.539	232.337	6.93538e+06	6.58861e-06		1
11	E:/Veroeffentlichungen/Paperinpreparation/PyvsFTIR/pygcms/WWTP_OlDenburgVVF_17082015_85x85_for_pygc.0_or.csv	11	4	polypropylene	55112.4	2.75258	462.997	168.205	4.80122e+06	4.56116e-06		1
12	E:/Veroeffentlichungen/Paperinpreparation/PyvsFTIR/pygcms/WWTP_OlDenburgVVF_17082015_85x85_for_pygc.0_or.csv	12	4	polypropylene	53165.8	1.78857	346.349	193.646	4.76023e+06	4.52222e-06		1
13	E:/Veroeffentlichungen/Paperinpreparation/PyvsFTIR/pygcms/WWTP_OlDenburgVVF_17082015_85x85_for_pygc.0_or.csv	13	4	polypropylene	53165.8	1.67756	373.231	222.485	6.77136e+06	6.43279e-06		1
14	E:/Veroeffentlichungen/Paperinpreparation/PyvsFTIR/pygcms/WWTP_OlDenburgVVF_17082015_85x85_for_pygc.0_or.csv	14	4	polypropylene	52557.5	1.20189	414.029	344.483	1.80079e+07	1.71075e-05		1
15	E:/Veroeffentlichungen/Paperinpreparation/PyvsFTIR/pygcms/WWTP_OlDenburgVVF_17082015_85x85_for_pygc.0_or.csv	15	4	polypropylene	50732.6	1.28144	346.173	270.144	9.25936e+06	8.79639e-06		1
16	E:/Veroeffentlichungen/Paperinpreparation/PyvsFTIR/pygcms/WWTP_OlDenburgVVF_17082015_85x85_for_pygc.0_or.csv	16	4	polypropylene	47082.8	3.41755	630.256	184.418	7.85632e+06	7.4635e-06		1
17	E:/Veroeffentlichungen/Paperinpreparation/PyvsFTIR/pygcms/WWTP_OlDenburgVVF_17082015_85x85_for_pygc.0_or.csv	17	4	polypropylene	43554.6	1.0346	311.976	301.542	1.03971e+07	9.87723e-06		1
18	E:/Veroeffentlichungen/Paperinpreparation/PyvsFTIR/pygcms/WWTP_OlDenburgVVF_17082015_85x85_for_pygc.0_or.csv	18	4	polypropylene	42338	1.21637	291.2	239.402	6.11707e+06	5.81122e-06		1
19	E:/Veroeffentlichungen/Paperinpreparation/PyvsFTIR/pygcms/WWTP_OlDenburgVVF_17082015_85x85_for_pygc.0_or.csv	19	4	polypropylene	40269.8	2.1907	366.654	167.369	3.76445e+06	3.57622e-06		1
20	E:/Veroeffentlichungen/Paperinpreparation/PyvsFTIR/pygcms/WWTP_OlDenburgVVF_17082015_85x85_for_pygc.0_or.csv	20	4	polypropylene	39661.5	2.29858	372.089	161.878	3.5737e+06	3.39502e-06		1
21	E:/Veroeffentlichungen/Paperinpreparation/PyvsFTIR/pygcms/WWTP_OlDenburgVVF_17082015_85x85_for_pygc.0_or.csv	21	4	polypropylene	37106.6	3.06628	430.17	140.291	3.10309e+06	2.94794e-06		1
22	E:/Veroeffentlichungen/Paperinpreparation/PyvsFTIR/pygcms/WWTP_OlDenburgVVF_17082015_85x85_for_pygc.0_or.csv	22	4	polypropylene	36254.9	1.26826	266.78	210.351	4.32654e+06	4.11022e-06		1
23	E:/Veroeffentlichungen/Paperinpreparation/PyvsFTIR/pygcms/WWTP_OlDenburgVVF_17082015_85x85_for_pygc.0_or.csv	23	4	polypropylene	36011.6	1.35633	324.402	239.177	6.80171e+06	6.46163e-06		1
24	E:/Veroeffentlichungen/Paperinpreparation/PyvsFTIR/pygcms/WWTP_OlDenburgVVF_17082015_85x85_for_pygc.0_or.csv	24	4	polypropylene	35768.3	1.95585	340.504	174.095	3.7826e+06	3.59347e-06		1
25	E:/Veroeffentlichungen/Paperinpreparation/PyvsFTIR/pygcms/WWTP_OlDenburgVVF_17082015_85x85_for_pygc.0_or.csv	25	4	polypropylene	35281.7	2.23394	377.284	168.887	3.9442e+06	3.74699e-06		1
26	E:/Veroeffentlichungen/Paperinpreparation/PyvsFTIR/pygcms/WWTP_OlDenburgVVF_17082015_85x85_for_pygc.0_or.csv	26	4	polypropylene	35038.3	2.19572	336.008	153.029	2.88399e+06	2.73979e-06		1
27	E:/Veroeffentlichungen/Paperinpreparation/PyvsFTIR/pygcms/WWTP_OlDenburgVVF_17082015_85x85_for_pygc.0_or.csv	27	4	polypropylene	34430	2.03246	353.132	173.746	3.9072e+06	3.71184e-06		1
28	E:/Veroeffentlichungen/Paperinpreparation/PyvsFTIR/pygcms/WWTP_OlDenburgVVF_17082015_85x85_for_pygc.0_or.csv	28	4	polypropylene	33943.4	2.31729	348.276	150.294	2.8834e+06	2.73923e-06		1
29	E:/Veroeffentlichungen/Paperinpreparation/PyvsFTIR/pygcms/WWTP_OlDenburgVVF_17082015_85x85_for_pygc.0_or.csv	29	4	polypropylene	33821.7	2.65753	361.306	135.955	2.44774e+06	2.32535e-06		1
30	E:/Veroeffentlichungen/Paperinpreparation/PyvsFTIR/pygcms/WWTP_OlDenburgVVF_17082015_85x85_for_pygc.0_or.csv	30	4	polypropylene	33578.4	2.28788	318.345	139.144	2.25904e+06	2.14609e-06		1
31	E:/Veroeffentlichungen/Paperinpreparation/PyvsFTIR/pygcms/WWTP_OlDenburgVVF_17082015_85x85_for_pygc.0_or.csv	31	4	polypropylene	28103.7	2.31732	292.035	126.023	1.69992e+06	1.61493e-06		1
32	E:/Veroeffentlichungen/Paperinpreparation/PyvsFTIR/pygcms/WWTP_OlDenburgVVF_17082015_85x85_for_pygc.0_or.csv	32	4	polypropylene	27495.4	1.37769	216.705	157.296	1.96516e+06	1.86691e-06		1
33	E:/Veroeffentlichungen/Paperinpreparation/PyvsFTIR/pygcms/WWTP_OlDenburgVVF_17082015_85x85_for_pygc.0_or.csv	33	4	polypropylene	27252	2.28783	267.008	116.708	1.33298e+06	1.26633e-06		1
34	E:/Veroeffentlichungen/Paperinpreparation/PyvsFTIR/pygcms/WWTP_OlDenburgVVF_17082015_85x85_for_pygc.0_or.csv	34	4	polypropylene	26765.4	1.03933	206.057	198.259	2.9686e+06	2.82017e-06		1
35	E:/Veroeffentlichungen/Paperinpreparation/PyvsFTIR/pygcms/WWTP_OlDenburgVVF_17082015_85x85_for_pygc.0_or.csv	35	4	polypropylene	25062.1	1.36309	248.848	182.562	3.03984e+06	2.88785e-06		1
36	E:/Veroeffentlichungen/Paperinpreparation/PyvsFTIR/pygcms/WWTP_OlDenburgVVF_17082015_85x85_for_pygc.0_or.csv	36	4	polypropylene	24818.8	2.40315	305.871	127.279	1.81614e+06	1.72534e-06		1
37	E:/Veroeffentlichungen/Paperinpreparation/PyvsFTIR/pygcms/WWTP_OlDenburgVVF_17082015_85x85_for_pygc.0_or.csv	37	4	polypropylene	23602.2	2.00491	296.992	148.132	2.38858e+06	2.26915e-06		1
38	E:/Veroeffentlichungen/Paperinpreparation/PyvsFTIR/pygcms/WWTP_OlDenburgVVF_17082015_85x85_for_pygc.0_or.csv	38	4	polypropylene	23358.9	2.37983	292.035	122.713	1.61179e+06	1.5312e-06		1
39	E:/Veroeffentlichungen/Paperinpreparation/PyvsFTIR/pygcms/WWTP_OlDenburgVVF_17082015_85x85_for_pygc.0_or.csv	39	4	polypropylene	23237.2	1.8377	326.644	177.747	3.78247e+06	3.59335e-06		1
40	E:/Veroeffentlichungen/Paperinpreparation/PyvsFTIR/pygcms/WWTP_OlDenburgVVF_17082015_85x85_for_pygc.0_or.csv	40	4	polypropylene	23115.6	1.32878	231.892	174.515	2.58851e+06	2.45909e-06		1
41	E:/Veroeffentlichungen/Paperinpreparation/PyvsFTIR/pygcms/WWTP_OlDenburgVVF_17082015_85x85_for_pygc.0_or.csv	41	4	polypropylene	22628.9	1.60152	276.411	172.592	3.01784e+06	2.86694e-06		1
42	E:/Veroeffentlichungen/Paperinpreparation/PyvsFTIR/pygcms/WWTP_OlDenburgVVF_17082015_85x85_for_pygc.0_or.csv	42	4	polypropylene	22142.3	1.24635	229.519	184.154	2.85285e+06	2.7102e-06		1
43	E:/Veroeffentlichungen/Paperinpreparation/PyvsFTIR/pygcms/WWTP_OlDenburgVVF_17082015_85x85_for_pygc.0_or.csv	43	4	polypropylene	22142.3	2.2393	267.008	119.237	1.39138e+06	1.32181e-06		1
44	E:/Veroeffentlichungen/Paperinpreparation/PyvsFTIR/pygcms/WWTP_OlDenburgVVF_17082015_85x85_for_pygc.0_or.csv	44	4	polypropylene	22020.6	1.37666	192.631	139.926	1.38235e+06	1.31324e-06		1
45	E:/Veroeffentlichungen/Paperinpreparation/PyvsFTIR/pygcms/WWTP_OlDenburgVVF_17082015_85x85_for_pygc.0_or.csv	45	4	polypropylene	20804	2.257	268.598	119.007	1.39425e+06	1.32454e-06		1
46	E:/Veroeffentlichungen/Paperinpreparation/PyvsFTIR/pygcms/WWTP_OlDenburgVVF_17082015_85x85_for_pygc.0_or.csv	46	4	polypropylene	20682.4	6.19577	434.111	70.0658	781107	7.42051e-07		1
47	E:/Veroeffentlichungen/Paperinpreparation/PyvsFTIR/pygcms/WWTP_OlDenburgVVF_17082015_85x85_for_pygc.0_or.csv	47	4	polypropylene	20439	1.29189	236.052	182.719	2.88849e+06	2.74407e-06		1
48	E:/Veroeffentlichungen/Paperinpreparation/PyvsFTIR/pygcms/WWTP_OlDenburgVVF_17082015_85x85_for_pygc.0_or.csv	48	4	polypropylene	20317.4	1.99085	258.441	129.814	1.59626e+06	1.51645e-06		1
49	E:/Veroeffentlichungen/Paperinpreparation/PyvsFTIR/pygcms/WWTP_OlDenburgVVF_17082015_85x85_for_pygc.0_or.csv	49	4	polypropylene	19709.1	1.44531	213.025	147.39	1.69614e+06	1.61133e-06		1
50	E:/Veroeffentlichungen/Paperinpreparation/PyvsFTIR/pygcms/WWTP_OlDenburgVVF_17082015_85x85_for_pygc.0_or.csv	50	4	polypropylene	17762.5	7.98348	436.348	54.6563	477760	4.53872e-07		1
51	E:/Veroeffentlichungen/Paperinpreparation/PyvsFTIR/pygcms/WWTP_OlDenburgVVF_17082015_85x85_for_pygc.0_or.csv	51	4	polypropylene	16545.9	3.78993	286.78	75.669	601841	5.71749e-07		1
52	E:/Veroeffentlichungen/Paperinpreparation/PyvsFTIR/pygcms/WWTP_OlDenburgVVF_17082015_85x85_for_pygc.0_or.csv	52	4	polypropylene	16424.2	1.82725	256.551	140.403	1.85363e+06	1.76095e-06		1
53	E:/Veroeffentlichungen/Paperinpreparation/PyvsFTIR/pygcms/WWTP_OlDenburgVVF_17082015_85x85_for_pygc.0_or.csv	53	4	polypropylene	16059.2	1.92645	246.638	128.027	1.4817e+06	1.40762e-06		1
54	E:/Veroeffentlichungen/Paperinpreparation/PyvsFTIR/pygcms/WWTP_OlDenburgVVF_17082015_85x85_for_pygc.0_or.csv	54	4	polypropylene	15815.9	2.26173	214.164	94.6905	703810	6.6862e-07		1
55	E:/Veroeffentlichungen/Paperinpreparation/PyvsFTIR/pygcms/WWTP_OlDenburgVVF_17082015_85x85_for_pygc.0_or.csv	55	4	polypropylene	14721	2.94352	292.035	99.2128	1.05358e+06	1.0009e-06		1
56	E:/Veroeffentlichungen/Paperinpreparation/PyvsFTIR/pygcms/WWTP_OlDenburgVVF_17082015_85x85_for_pygc.0_or.csv	56	4	polypropylene	14234.3	1.25183	153.63	122.725	848078	8.05674e-07		1
57	E:/Veroeffentlichungen/Paperinpreparation/PyvsFTIR/pygcms/WWTP_OlDenburgVVF_17082015_85x85_for_pygc.0_or.csv	57	4	polypropylene	12531.1	1.72364	192.946	111.941	886160	8.41852e-07		1
58	E:/Veroeffentlichungen/Paperinpreparation/PyvsFTIR/pygcms/WWTP_OlDenburgVVF_17082015_85x85_for_pygc.0_or.csv	58	4	polypropylene	12044.4	5.0714	312.365	61.5935	434339	4.12622e-07		1
59	E:/Veroeffentlichungen/Paperinpreparation/PyvsFTIR/pygcms/WWTP_OlDenburgVVF_17082015_85x85_for_pygc.0_or.csv	59	4	polypropylene	12044.4	2.17414	202.784	93.2711	646583	6.14254e-07		1
60	E:/Veroeffentlichungen/Paperinpreparation/PyvsFTIR/pygcms/WWTP_OlDenburgVVF_17082015_85x85_for_pygc.0_or.csv	60	4	polypropylene	11801.1	2.30343	188.803	81.9661	464916	4.4167e-07		1
61	E:/Veroeffentlichungen/Paperinpreparation/PyvsFTIR/pygcms/WWTP_OlDenburgVVF_17082015_85x85_for_pygc.0_or.csv	61	4	polypropylene	10827.8	1.65553	150.024	90.6202	451552	4.28975e-07		1
62	E:/Veroeffentlichungen/Paperinpreparation/PyvsFTIR/pygcms/WWTP_OlDenburgVVF_17082015_85x85_for_pygc.0_or.csv	62	4	polypropylene	9489.55	2.28307	192.631	84.3736	502614	4.77483e-07		1
63	E:/Veroeffentlichungen/Paperinpreparation/PyvsFTIR/pygcms/WWTP_OlDenburgVVF_17082015_85x85_for_pygc.0_or.csv	63	4	polypropylene	9489.55	3.69222	207.235	56.1275	239282	2.27318e-07		1
64	E:/Veroeffentlichungen/Paperinpreparation/PyvsFTIR/pygcms/WWTP_OlDenburgVVF_17082015_85x85_for_pygc.0_or.csv	64	4	polypropylene	9367.89	1.40421	157.926	112.466	732132	6.95525e-07		1
65	E:/Veroeffentlichungen/Paperinpreparation/PyvsFTIR/pygcms/WWTP_OlDenburgVVF_17082015_85x85_for_pygc.0_or.csv	65	4	polypropylene	9367.89	1.2144	165.817	136.543	1.13309e+06	1.07644e-06		1
66	E:/Veroeffentlichungen/Paperinpreparation/PyvsFTIR/pygcms/WWTP_OlDenburgVVF_17082015_85x85_for_pygc.0_or.csv	66	4	polypropylene	8881.25	2.11718	214.164	101.155	803193	7.63034e-07		1
67	E:/Veroeffentlichungen/Paperinpreparation/PyvsFTIR/pygcms/WWTP_OlDenburgVVF_17082015_85x85_for_pygc.0_or.csv	67	4	polypropylene	8516.26	2.12315	180.905	85.2062	481382	4.57313e-07		1
68	E:/Veroeffentlichungen/Paperinpreparation/PyvsFTIR/pygcms/WWTP_OlDenburgVVF_17082015_85x85_for_pygc.0_or.csv	68	4	polypropylene	8394.6	1.69875	143.814	84.6583	377777	3.58889e-07		1
69	E:/Veroeffentlichungen/Paperinpreparation/PyvsFTIR/pygcms/WWTP_OlDenburgVVF_17082015_85x85_for_pygc.0_or.csv	69	4	polypropylene	8029.62	1.33757	115.157	86.0939	312846	2.97203e-07		1
70	E:/Veroeffentlichungen/Paperinpreparation/PyvsFTIR/pygcms/WWTP_OlDenburgVVF_17082015_85x85_for_pygc.0_or.csv	70	4	polypropylene	7177.99	1.4994	119.308	79.5705	276866	2.63022e-07		1
71	E:/Veroeffentlichungen/Paperinpreparation/PyvsFTIR/pygcms/WWTP_OlDenburgVVF_17082015_85x85_for_pygc.0_or.csv	71	4	polypropylene	7056.33	1.47432	143.814	97.5459	501551	4.76473e-07		1
72	E:/Veroeffentlichungen/Paperinpreparation/PyvsFTIR/pygcms/WWTP_OlDenburgVVF_17082015_85x85_for_pygc.0_or.csv	72	4	polypropylene	6934.67	2.28849	141.253	61.7231	197238	1.87376e-07		1
73	E:/Veroeffentlichungen/Paperinpreparation/PyvsFTIR/pygcms/WWTP_OlDenburgVVF_17082015_85x85_for_pygc.0_or.csv	73	4	polypropylene	6934.67	1.34397	129.103	96.0607	436640	4.14808e-07		1
74	E:/Veroeffentlichungen/Paperinpreparation/PyvsFTIR/pygcms/WWTP_OlDenburgVVF_17082015_85x85_for_pygc.0_or.csv	74	4	polypropylene	6813.01	1.49434	123.319	82.5244	307817	2.92426e-07		1
75	E:/Veroeffentlichungen/Paperinpreparation/PyvsFTIR/pygcms/WWTP_OlDenburgVVF_17082015_85x85_for_pygc.0_or.csv	75	4	polypropylene	6813.01	1.67463	112.484	67.1696	186009	1.76709e-07		1
76	E:/Veroeffentlichungen/Paperinpreparation/PyvsFTIR/pygcms/WWTP_OlDenburgVVF_17082015_85x85_for_pygc.0_or.csv	76	4	polypropylene	6691.35	1.63856	132.819	81.0583	319854	3.03861e-07		1
77	E:/Veroeffentlichungen/Paperinpreparation/PyvsFTIR/pygcms/WWTP_OlDenburgVVF_17082015_85x85_for_pygc.0_or.csv	77	4	polypropylene	6569.69	1.31893	118.797	90.0708	353240	3.35578e-07		1
78	E:/Veroeffentlichungen/Paperinpreparation/PyvsFTIR/pygcms/WWTP_OlDenburgVVF_17082015_85x85_for_pygc.0_or.csv	78	4	polypropylene	6448.03	2.20542	133.276	60.4312	178390	1.69471e-07		1
79	E:/Veroeffentlichungen/Paperinpreparation/PyvsFTIR/pygcms/WWTP_OlDenburgVVF_17082015_85x85_for_pygc.0_or.csv	79	4	polypropylene	6448.03	2.41308	163.973	67.9517	277504	2.63629e-07		1
80	E:/Veroeffentlichungen/Paperinpreparation/PyvsFTIR/pygcms/WWTP_OlDenburgVVF_17082015_85x85_for_pygc.0_or.csv	80	4	polypropylene	6448.03	2.11474	132.819	62.8063	192027	1.82426e-07		1
81	E:/Veroeffentlichungen/Paperinpreparation/PyvsFTIR/pygcms/WWTP_OlDenburgVVF_17082015_85x85_for_pygc.0_or.csv	81	4	polypropylene	6204.71	2.08812	128.631	61.6012	178904	1.69959e-07		1
82	E:/Veroeffentlichungen/Paperinpreparation/PyvsFTIR/pygcms/WWTP_OlDenburgVVF_17082015_85x85_for_pygc.0_or.csv	82	4	polypropylene	5596.4	1.29124	99.8809	77.3529	219045	2.08092e-07		1
83	E:/Veroeffentlichungen/Paperinpreparation/PyvsFTIR/pygcms/WWTP_OlDenburgVVF_17082015_85x85_for_pygc.0_or.csv	83	4	polypropylene	5596.4	1.8322	134.186	73.2377	263798	2.50608e-07		1
84	E:/Veroeffentlichungen/Paperinpreparation/PyvsFTIR/pygcms/WWTP_OlDenburgVVF_17082015_85x85_for_pygc.0_or.csv	84	4	polypropylene	5474.74	1.25497	94.8836	75.6062	198794	1.88854e-07		1
85	E:/Veroeffentlichungen/Paperinpreparation/PyvsFTIR/pygcms/WWTP_OlDenburgVVF_17082015_85x85_for_pygc.0_or.csv	85	4	polypropylene	5353.08	8.16998	210.728	25.7929	51383.1	4.88139e-08		1
86	E:/Veroeffentlichungen/Paperinpreparation/PyvsFTIR/pygcms/WWTP_OlDenburgVVF_17082015_85x85_for_pygc.0_or.csv	86	4	polypropylene	5231.42	1.75075	110.85	63.3156	162875	1.54731e-07		1
87	E:/Veroeffentlichungen/Paperinpreparation/PyvsFTIR/pygcms/WWTP_OlDenburgVVF_17082015_85x85_for_pygc.0_or.csv	87	4	polypropylene	4866.44	1.64755	110.3	66.9479	181195	1.72135e-07		1
88	E:/Veroeffentlichungen/Paperinpreparation/PyvsFTIR/pygcms/WWTP_OlDenburgVVF_17082015_85x85_for_pygc.0_or.csv	88	4	polypropylene	4744.78	2.22084	133.276	60.0115	175921	1.67125e-07		1
89	E:/Veroeffentlichungen/Paperinpreparation/PyvsFTIR/pygcms/WWTP_OlDenburgVVF_17082015_85x85_for_pygc.0_or.csv	89	4	polypropylene	4623.11	3.85201	157.926	40.9982	97292.3	9.24277e-08		1
90	E:/Veroeffentlichungen/Paperinpreparation/PyvsFTIR/pygcms/WWTP_OlDenburgVVF_17082015_85x85_for_pygc.0_or.csv	90	4	polypropylene	4623.11	1.88652	101.692	53.9043	108300	1.02885e-07		1
91	E:/Veroeffentlichungen/Paperinpreparation/PyvsFTIR/pygcms/WWTP_OlDenburgVVF_17082015_85x85_for_pygc.0_or.csv	91	4	polypropylene	4379.79	1.82778	104.057	56.9307	123612	1.17431e-07		1
92	E:/Veroeffentlichungen/Paperinpreparation/PyvsFTIR/pygcms/WWTP_OlDenburgVVF_17082015_85x85_for_pygc.0_or.csv	92	4	polypropylene	4258.13	2.37591	112.484	47.3438	92409.1	8.77887e-08		1
93	E:/Veroeffentlichungen/Paperinpreparation/PyvsFTIR/pygcms/WWTP_OlDenburgVVF_17082015_85x85_for_pygc.0_or.csv	93	4	polypropylene	4258.13	1.67573	108.633	64.8272	167329	1.58963e-07		1
94	E:/Veroeffentlichungen/Paperinpreparation/PyvsFTIR/pygcms/WWTP_OlDenburgVVF_17082015_85x85_for_pygc.0_or.csv	94	4	polypropylene	4136.47	2.47349	104.64	42.3045	68638.2	6.52063e-08		1
95	E:/Veroeffentlichungen/Paperinpreparation/PyvsFTIR/pygcms/WWTP_OlDenburgVVF_17082015_85x85_for_pygc.0_or.csv	95	4	polypropylene	4136.47	1.47895	101.692	68.7595	176217	1.67406e-07		1
96	E:/Veroeffentlichungen/Paperinpreparation/PyvsFTIR/pygcms/WWTP_OlDenburgVVF_17082015_85x85_for_pygc.0_or.csv	96	4	polypropylene	4014.81	2.35299	104.64	44.471	75848.7	7.20563e-08		1
97	E:/Veroeffentlichungen/Paperinpreparation/PyvsFTIR/pygcms/WWTP_OlDenburgVVF_17082015_85x85_for_pygc.0_or.csv	97	4	polypropylene	4014.81	2.79076	118.797	42.5678	78897.6	7.49527e-08		1
98	E:/Veroeffentlichungen/Paperinpreparation/PyvsFTIR/pygcms/WWTP_OlDenburgVVF_17082015_85x85_for_pygc.0_or.csv	98	4	polypropylene	3893.15	1.43288	79.5385	55.5096	89827.6	8.53362e-08		1
99	E:/Veroeffentlichungen/Paperinpreparation/PyvsFTIR/pygcms/WWTP_OlDenburgVVF_17082015_85x85_for_pygc.0_or.csv	99	4	polypropylene	3893.15	3.55417	118.797	33.4246	48644.6	4.62124e-08		1
100	E:/Veroeffentlichungen/Paperinpreparation/PyvsFTIR/pygcms/WWTP_OlDenburgVVF_17082015_85x85_for_pygc.0_or.csv	100	4	polypropylene	3771.49	1.78405	88.9267	49.8453	80979.8	7.69308e-08		1
101	E:/Veroeffentlichungen/Paperinpreparation/PyvsFTIR/pygcms/WWTP_OlDenburgVVF_17082015_85x85_for_pygc.0_or.csv	101	4	polypropylene	3771.49	3.22414	125.761	39.0062	70131.2	6.66246e-08		1
102	E:/Veroeffentlichungen/Paperinpreparation/PyvsFTIR/pygcms/WWTP_OlDenburgVVF_17082015_85x85_for_pygc.0_or.csv	102	4	polypropylene	3771.49	1.26966	77.9939	61.429	107871	1.02477e-07		1
103	E:/Veroeffentlichungen/Paperinpreparation/PyvsFTIR/pygcms/WWTP_OlDenburgVVF_17082015_85x85_for_pygc.0_or.csv	103	4	polypropylene	3771.49	2.89054	133.276	46.1077	103847	9.8655e-08		1
104	E:/Veroeffentlichungen/Paperinpreparation/PyvsFTIR/pygcms/WWTP_OlDenburgVVF_17082015_85x85_for_pygc.0_or.csv	104	4	polypropylene	3528.17	4.13539	125.761	30.411	42629.1	4.04976e-08		1
105	E:/Veroeffentlichungen/Paperinpreparation/PyvsFTIR/pygcms/WWTP_OlDenburgVVF_17082015_85x85_for_pygc.0_or.csv	105	4	polypropylene	3406.51	2.95109	101.692	34.459	44257.6	4.20447e-08		1
106	E:/Veroeffentlichungen/Paperinpreparation/PyvsFTIR/pygcms/WWTP_OlDenburgVVF_17082015_85x85_for_pygc.0_or.csv	106	4	polypropylene	3284.84	1.72878	73.9915	42.7999	49678	4.71941e-08		1
107	E:/Veroeffentlichungen/Paperinpreparation/PyvsFTIR/pygcms/WWTP_OlDenburgVVF_17082015_85x85_for_pygc.0_or.csv	107	4	polypropylene	3163.18	1.73289	80.2996	46.3386	63196.9	6.0037e-08		1
108	E:/Veroeffentlichungen/Paperinpreparation/PyvsFTIR/pygcms/WWTP_OlDenburgVVF_17082015_85x85_for_pygc.0_or.csv	108	4	polypropylene	3163.18	1.31027	69.7598	53.2406	72475	6.88513e-08		1
109	E:/Veroeffentlichungen/Paperinpreparation/PyvsFTIR/pygcms/WWTP_OlDenburgVVF_17082015_85x85_for_pygc.0_or.csv	109	4	polypropylene	3163.18	2.79198	94.2404	33.7539	39353.4	3.73858e-08		1
110	E:/Veroeffentlichungen/Paperinpreparation/PyvsFTIR/pygcms/WWTP_OlDenburgVVF_17082015_85x85_for_pygc.0_or.csv	110	4	polypropylene	3163.18	5.98597	139.52	23.3078	27780.2	2.63912e-08		1
111	E:/Veroeffentlichungen/Paperinpreparation/PyvsFTIR/pygcms/WWTP_OlDenburgVVF_17082015_85x85_for_pygc.0_or.csv	111	4	polypropylene	3041.52	2.33179	84.002	36.0246	39956.3	3.79585e-08		1
112	E:/Veroeffentlichungen/Paperinpreparation/PyvsFTIR/pygcms/WWTP_OlDenburgVVF_17082015_85x85_for_pygc.0_or.csv	112	4	polypropylene	2919.86	1.29101	88.24	68.3496	151089	1.43535e-07		1
113	E:/Veroeffentlichungen/Paperinpreparation/PyvsFTIR/pygcms/WWTP_OlDenburgVVF_17082015_85x85_for_pygc.0_or.csv	113	4	polypropylene	2919.86	5.9141	134.186	22.6891	25318.5	2.40526e-08		1
114	E:/Veroeffentlichungen/Paperinpreparation/PyvsFTIR/pygcms/WWTP_OlDenburgVVF_17082015_85x85_for_pygc.0_or.csv	114	4	polypropylene	2919.86	1.729	88.9267	51.4324	86218.8	8.19079e-08		1
115	E:/Veroeffentlichungen/Paperinpreparation/PyvsFTIR/pygcms/WWTP_OlDenburgVVF_17082015_85x85_for_pygc.0_or.csv	115	4	polypropylene	2919.86	1.53791	77.21	50.2046	71327.7	6.77613e-08		1
116	E:/Veroeffentlichungen/Paperinpreparation/PyvsFTIR/pygcms/WWTP_OlDenburgVVF_17082015_85x85_for_pygc.0_or.csv	116	4	polypropylene	2798.2	1.60787	79.5385	49.4681	71338.5	6.77716e-08		1
117	E:/Veroeffentlichungen/Paperinpreparation/PyvsFTIR/pygcms/WWTP_OlDenburgVVF_17082015_85x85_for_pygc.0_or.csv	117	4	polypropylene	2798.2	1.25325	70.6265	56.3548	82210.3	7.80998e-08		1
118	E:/Veroeffentlichungen/Paperinpreparation/PyvsFTIR/pygcms/WWTP_OlDenburgVVF_17082015_85x85_for_pygc.0_or.csv	118	4	polypropylene	2676.54	1.69312	69.7598	41.202	43404.9	4.12346e-08		1
119	E:/Veroeffentlichungen/Paperinpreparation/PyvsFTIR/pygcms/WWTP_OlDenburgVVF_17082015_85x85_for_pygc.0_or.csv	119	4	polypropylene	2676.54	1.80033	86.1471	47.8507	72296	6.86812e-08		1
120	E:/Veroeffentlichungen/Paperinpreparation/PyvsFTIR/pygcms/WWTP_OlDenburgVVF_17082015_85x85_for_pygc.0_or.csv	120	4	polypropylene	2676.54	3.86076	113.561	29.4141	36011.1	3.42106e-08		1
121	E:/Veroeffentlichungen/Paperinpreparation/PyvsFTIR/pygcms/WWTP_OlDenburgVVF_17082015_85x85_for_pygc.0_or.csv	121	4	polypropylene	2554.88	1.44183	62.3951	43.275	42827.4	4.0686e-08		1
122	E:/Veroeffentlichungen/Paperinpreparation/PyvsFTIR/pygcms/WWTP_OlDenburgVVF_17082015_85x85_for_pygc.0_or.csv	122	4	polypropylene	2554.88	1.06675	59.3984	55.6817	67498.7	6.41238e-08		1
123	E:/Veroeffentlichungen/Paperinpreparation/PyvsFTIR/pygcms/WWTP_OlDenburgVVF_17082015_85x85_for_pygc.0_or.csv	123	4	polypropylene	2554.88	1.88191	77.9939	41.444	49099.9	4.66449e-08		1
124	E:/Veroeffentlichungen/Paperinpreparation/PyvsFTIR/pygcms/WWTP_OlDenburgVVF_17082015_85x85_for_pygc.0_or.csv	124	4	polypropylene	2554.88	2.19069	79.5385	36.3076	38429.8	3.65083e-08		1
125	E:/Veroeffentlichungen/Paperinpreparation/PyvsFTIR/pygcms/WWTP_OlDenburgVVF_17082015_85x85_for_pygc.0_or.csv	125	4	polypropylene	2554.88	2.27165	86.1471	37.9226	45408.2	4.31378e-08		1
126	E:/Veroeffentlichungen/Paperinpreparation/PyvsFTIR/pygcms/WWTP_OlDenburgVVF_17082015_85x85_for_pygc.0_or.csv	126	4	polypropylene	2554.88	3.35593	90.9557	27.1029	24488.3	2.32639e-08		1
127	E:/Veroeffentlichungen/Paperinpreparation/PyvsFTIR/pygcms/WWTP_OlDenburgVVF_17082015_85x85_for_pygc.0_or.csv	127	4	polypropylene	2433.22	1.22522	55.15	45.0123	40954.8	3.89071e-08		1
128	E:/Veroeffentlichungen/Paperinpreparation/PyvsFTIR/pygcms/WWTP_OlDenburgVVF_17082015_85x85_for_pygc.0_or.csv	128	4	polypropylene	2433.22	3.2231	98.6553	30.6088	33877.3	3.21835e-08		1
129	E:/Veroeffentlichungen/Paperinpreparation/PyvsFTIR/pygcms/WWTP_OlDenburgVVF_17082015_85x85_for_pygc.0_or.csv	129	4	polypropylene	2311.56	2.28914	69.7598	30.4743	23744.8	2.25576e-08		1
130	E:/Veroeffentlichungen/Paperinpreparation/PyvsFTIR/pygcms/WWTP_OlDenburgVVF_17082015_85x85_for_pygc.0_or.csv	130	4	polypropylene	2311.56	1.2585	59.3984	47.1976	48496.6	4.60718e-08		1
131	E:/Veroeffentlichungen/Paperinpreparation/PyvsFTIR/pygcms/WWTP_OlDenburgVVF_17082015_85x85_for_pygc.0_or.csv	131	4	polypropylene	2311.56	1.61331	67.0929	41.5871	42529.6	4.04031e-08		1
132	E:/Veroeffentlichungen/Paperinpreparation/PyvsFTIR/pygcms/WWTP_OlDenburgVVF_17082015_85x85_for_pygc.0_or.csv	132	4	polypropylene	2189.9	2.0613	70.6265	34.2631	30389.1	2.88697e-08		1
133	E:/Veroeffentlichungen/Paperinpreparation/PyvsFTIR/pygcms/WWTP_OlDenburgVVF_17082015_85x85_for_pygc.0_or.csv	133	4	polypropylene	2189.9	1.63786	67.0929	40.9638	41264.1	3.92009e-08		1
134	E:/Veroeffentlichungen/Paperinpreparation/PyvsFTIR/pygcms/WWTP_OlDenburgVVF_17082015_85x85_for_pygc.0_or.csv	134	4	polypropylene	2189.9	4.14678	143.814	34.6808	63397.8	6.02279e-08		1
135	E:/Veroeffentlichungen/Paperinpreparation/PyvsFTIR/pygcms/WWTP_OlDenburgVVF_17082015_85x85_for_pygc.0_or.csv	135	4	polypropylene	2189.9	2.29384	80.2996	35.0067	36067.2	3.42639e-08		1
136	E:/Veroeffentlichungen/Paperinpreparation/PyvsFTIR/pygcms/WWTP_OlDenburgVVF_17082015_85x85_for_pygc.0_or.csv	136	4	polypropylene	2189.9	2.30758	79.5385	34.4684	34635	3.29033e-08		1
137	E:/Veroeffentlichungen/Paperinpreparation/PyvsFTIR/pygcms/WWTP_OlDenburgVVF_17082015_85x85_for_pygc.0_or.csv	137	4	polypropylene	2068.24	1.97507	64.3154	32.5635	24996.3	2.37464e-08		1
138	E:/Veroeffentlichungen/Paperinpreparation/PyvsFTIR/pygcms/WWTP_OlDenburgVVF_17082015_85x85_for_pygc.0_or.csv	138	4	polypropylene	2068.24	1.90967	70.6265	36.9836	35406.4	3.36361e-08		1
139	E:/Veroeffentlichungen/Paperinpreparation/PyvsFTIR/pygcms/WWTP_OlDenburgVVF_17082015_85x85_for_pygc.0_or.csv	139	4	polypropylene	2068.24	2.23187	115.157	51.5964	112363	1.06745e-07		1
140	E:/Veroeffentlichungen/Paperinpreparation/PyvsFTIR/pygcms/WWTP_OlDenburgVVF_17082015_85x85_for_pygc.0_or.csv	140	4	polypropylene	1946.57	5.076	104.057	20.4998	16027.5	1.52261e-08		1
141	E:/Veroeffentlichungen/Paperinpreparation/PyvsFTIR/pygcms/WWTP_OlDenburgVVF_17082015_85x85_for_pygc.0_or.csv	141	4	polypropylene	1946.57	1.4343	55.15	38.4509	29885.2	2.83909e-08		1
142	E:/Veroeffentlichungen/Paperinpreparation/PyvsFTIR/pygcms/WWTP_OlDenburgVVF_17082015_85x85_for_pygc.0_or.csv	142	4	polypropylene	1824.91	4.68657	84.002	17.924	9891.35	9.39678e-09		1
143	E:/Veroeffentlichungen/Paperinpreparation/PyvsFTIR/pygcms/WWTP_OlDenburgVVF_17082015_85x85_for_pygc.0_or.csv	143	4	polypropylene	1824.91	3.29297	88.9267	27.005	23769.4	2.25809e-08		1
144	E:/Veroeffentlichungen/Paperinpreparation/PyvsFTIR/pygcms/WWTP_OlDenburgVVF_17082015_85x85_for_pygc.0_or.csv	144	4	polypropylene	1824.91	1.95676	59.3984	30.3554	20060.6	1.90576e-08		1
145	E:/Veroeffentlichungen/Paperinpreparation/PyvsFTIR/pygcms/WWTP_OlDenburgVVF_17082015_85x85_for_pygc.0_or.csv	145	4	polypropylene	1824.91	1.58017	59.3984	37.5898	30761.8	2.92237e-08		1
146	E:/Veroeffentlichungen/Paperinpreparation/PyvsFTIR/pygcms/WWTP_OlDenburgVVF_17082015_85x85_for_pygc.0_or.csv	146	4	polypropylene	1703.25	1.56664	55.15	35.2026	25049.1	2.37967e-08		1
147	E:/Veroeffentlichungen/Paperinpreparation/PyvsFTIR/pygcms/WWTP_OlDenburgVVF_17082015_85x85_for_pygc.0_or.csv	147	4	polypropylene	1703.25	1.67422	59.3984	35.4783	27402.9	2.60327e-08		1
148	E:/Veroeffentlichungen/Paperinpreparation/PyvsFTIR/pygcms/WWTP_OlDenburgVVF_17082015_85x85_for_pygc.0_or.csv	148	4	polypropylene	1703.25	4.41967	77.9939	17.647	8902.23	8.45712e-09		1
149	E:/Veroeffentlichungen/Paperinpreparation/PyvsFTIR/pygcms/WWTP_OlDenburgVVF_17082015_85x85_for_pygc.0_or.csv	149	4	polypropylene	1703.25	2.15473	67.0929	31.1375	23841.9	2.26498e-08		1
150	E:/Veroeffentlichungen/Paperinpreparation/PyvsFTIR/pygcms/WWTP_OlDenburgVVF_17082015_85x85_for_pygc.0_or.csv	150	4	polypropylene	1581.59	1.19911	46.7963	39.0258	26122.4	2.48162e-08		1
151	E:/Veroeffentlichungen/Paperinpreparation/PyvsFTIR/pygcms/WWTP_OlDenburgVVF_17082015_85x85_for_pygc.0_or.csv	151	4	polypropylene	1581.59	3.22112	80.2996	24.9291	18290.4	1.73759e-08		1
152	E:/Veroeffentlichungen/Paperinpreparation/PyvsFTIR/pygcms/WWTP_OlDenburgVVF_17082015_85x85_for_pygc.0_or.csv	152	4	polypropylene	1581.59	1.21423	45.4779	37.454	23382.6	2.22135e-08		1
153	E:/Veroeffentlichungen/Paperinpreparation/PyvsFTIR/pygcms/WWTP_OlDenburgVVF_17082015_85x85_for_pygc.0_or.csv	153	4	polypropylene	1581.59	1.99486	49.3277	24.7273	11054.6	1.05018e-08		1
154	E:/Veroeffentlichungen/Paperinpreparation/PyvsFTIR/pygcms/WWTP_OlDenburgVVF_17082015_85x85_for_pygc.0_or.csv	154	4	polypropylene	1581.59	1.28611	46.7963	36.386	22707.9	2.15725e-08		1
155	E:/Veroeffentlichungen/Paperinpreparation/PyvsFTIR/pygcms/WWTP_OlDenburgVVF_17082015_85x85_for_pygc.0_or.csv	155	4	polypropylene	1581.59	1.49653	46.7963	31.2699	16771	1.59325e-08		1
156	E:/Veroeffentlichungen/Paperinpreparation/PyvsFTIR/pygcms/WWTP_OlDenburgVVF_17082015_85x85_for_pygc.0_or.csv	156	4	polypropylene	1459.93	4.71502	88.24	18.7147	11327.3	1.07609e-08		1
157	E:/Veroeffentlichungen/Paperinpreparation/PyvsFTIR/pygcms/WWTP_OlDenburgVVF_17082015_85x85_for_pygc.0_or.csv	157	4	polypropylene	1459.93	1.64853	45.4779	27.5869	12685.4	1.20511e-08		1
158	E:/Veroeffentlichungen/Paperinpreparation/PyvsFTIR/pygcms/WWTP_OlDenburgVVF_17082015_85x85_for_pygc.0_or.csv	158	4	polypropylene	1459.93	1.77051	55.15	31.1492	19612.6	1.8632e-08		1
159	E:/Veroeffentlichungen/Paperinpreparation/PyvsFTIR/pygcms/WWTP_OlDenburgVVF_17082015_85x85_for_pygc.0_or.csv	159	4	polypropylene	1459.93	1.19264	39.7692	33.3456	16207.7	1.53973e-08		1
160	E:/Veroeffentlichungen/Paperinpreparation/PyvsFTIR/pygcms/WWTP_OlDenburgVVF_17082015_85x85_for_pygc.0_or.csv	160	4	polypropylene	1338.27	3.81003	80.2996	21.0758	13073.1	1.24195e-08		1
161	E:/Veroeffentlichungen/Paperinpreparation/PyvsFTIR/pygcms/WWTP_OlDenburgVVF_17082015_85x85_for_pygc.0_or.csv	161	4	polypropylene	1338.27	2.60406	55.15	21.1785	9066.35	8.61303e-09		1
162	E:/Veroeffentlichungen/Paperinpreparation/PyvsFTIR/pygcms/WWTP_OlDenburgVVF_17082015_85x85_for_pygc.0_or.csv	162	4	polypropylene	1338.27	3.26257	56.2422	17.2386	6125.82	5.81953e-09		1
163	E:/Veroeffentlichungen/Paperinpreparation/PyvsFTIR/pygcms/WWTP_OlDenburgVVF_17082015_85x85_for_pygc.0_or.csv	163	4	polypropylene	1338.27	1.10554	46.7963	42.3289	30731.4	2.91948e-08		1
164	E:/Veroeffentlichungen/Paperinpreparation/PyvsFTIR/pygcms/WWTP_OlDenburgVVF_17082015_85x85_for_pygc.0_or.csv	164	4	polypropylene	1338.27	1.2352	46.7963	37.8856	24618.2	2.33873e-08		1
165	E:/Veroeffentlichungen/Paperinpreparation/PyvsFTIR/pygcms/WWTP_OlDenburgVVF_17082015_85x85_for_pygc.0_or.csv	165	4	polypropylene	1338.27	1.4169	39.7692	28.0678	11483.2	1.0909e-08		1
166	E:/Veroeffentlichungen/Paperinpreparation/PyvsFTIR/pygcms/WWTP_OlDenburgVVF_17082015_85x85_for_pygc.0_or.csv	166	4	polypropylene	1216.61	1.73385	39.7692	22.9369	7668.55	7.28512e-09		1
167	E:/Veroeffentlichungen/Paperinpreparation/PyvsFTIR/pygcms/WWTP_OlDenburgVVF_17082015_85x85_for_pygc.0_or.csv	167	4	polypropylene	1216.61	2.82843	45.4779	16.0788	4309.3	4.09383e-09		1
168	E:/Veroeffentlichungen/Paperinpreparation/PyvsFTIR/pygcms/WWTP_OlDenburgVVF_17082015_85x85_for_pygc.0_or.csv	168	4	polypropylene	1216.61	2.69783	56.2422	20.8472	8958.88	8.51094e-09		1
169	E:/Veroeffentlichungen/Paperinpreparation/PyvsFTIR/pygcms/WWTP_OlDenburgVVF_17082015_85x85_for_pygc.0_or.csv	169	4	polypropylene	1094.95	1.66111	45.4779	27.378	12494	1.18693e-08		1
170	E:/Veroeffentlichungen/Paperinpreparation/PyvsFTIR/pygcms/WWTP_OlDenburgVVF_17082015_85x85_for_pygc.0_or.csv	170	4	polypropylene	1094.95	2.14716	49.3277	22.9735	9542.04	9.06494e-09		1
171	E:/Veroeffentlichungen/Paperinpreparation/PyvsFTIR/pygcms/WWTP_OlDenburgVVF_17082015_85x85_for_pygc.0_or.csv	171	4	polypropylene	1094.95	7.97148	84.002	10.5378	3418.91	3.24796e-09		1
172	E:/Veroeffentlichungen/Paperinpreparation/PyvsFTIR/pygcms/WWTP_OlDenburgVVF_17082015_85x85_for_pygc.0_or.csv	172	4	polypropylene	1094.95	2.96245	73.9915	24.9765	16917.7	1.60718e-08		1
173	E:/Veroeffentlichungen/Paperinpreparation/PyvsFTIR/pygcms/WWTP_OlDenburgVVF_17082015_85x85_for_pygc.0_or.csv	173	4	polypropylene	973.287	3.86033	55.15	14.2863	4125.57	3.91929e-09		1
174	E:/Veroeffentlichungen/Paperinpreparation/PyvsFTIR/pygcms/WWTP_OlDenburgVVF_17082015_85x85_for_pygc.0_or.csv	174	4	polypropylene	973.287	1.35475	34.8799	25.7463	8474.29	8.05057e-09		1
175	E:/Veroeffentlichungen/Paperinpreparation/PyvsFTIR/pygcms/WWTP_OlDenburgVVF_17082015_85x85_for_pygc.0_or.csv	175	4	polypropylene	973.287	1.50442	34.8799	23.185	6872.04	6.52844e-09		1
176	E:/Veroeffentlichungen/Paperinpreparation/PyvsFTIR/pygcms/WWTP_OlDenburgVVF_17082015_85x85_for_pygc.0_or.csv	176	4	polypropylene	973.287	2.57534	55.15	21.4146	9269.64	8.80616e-09		1
177	E:/Veroeffentlichungen/Paperinpreparation/PyvsFTIR/pygcms/WWTP_OlDenburgVVF_17082015_85x85_for_pygc.0_or.csv	177	4	polypropylene	973.287	2.76941	45.4779	16.4215	4494.93	4.27018e-09		1
178	E:/Veroeffentlichungen/Paperinpreparation/PyvsFTIR/pygcms/WWTP_OlDenburgVVF_17082015_85x85_for_pygc.0_or.csv	178	4	polypropylene	973.287	1.64039	39.7692	24.2438	8567.32	8.13895e-09		1
179	E:/Veroeffentlichungen/Paperinpreparation/PyvsFTIR/pygcms/WWTP_OlDenburgVVF_17082015_85x85_for_pygc.0_or.csv	179	4	polypropylene	973.287	1.42008	46.7963	32.9534	18625.5	1.76942e-08		1
180	E:/Veroeffentlichungen/Paperinpreparation/PyvsFTIR/pygcms/WWTP_OlDenburgVVF_17082015_85x85_for_pygc.0_or.csv	180	4	polypropylene	973.287	2.01918	45.4779	22.5229	8455.62	8.03284e-09		1
181	E:/Veroeffentlichungen/Paperinpreparation/PyvsFTIR/pygcms/WWTP_OlDenburgVVF_17082015_85x85_for_pygc.0_or.csv	181	4	polypropylene	973.287	2.3603	45.4779	19.2678	6188.17	5.87877e-09		1
182	E:/Veroeffentlichungen/Paperinpreparation/PyvsFTIR/pygcms/WWTP_OlDenburgVVF_17082015_85x85_for_pygc.0_or.csv	182	4	polypropylene	973.287	1.93765	39.7692	20.5245	6140.28	5.83326e-09		1
183	E:/Veroeffentlichungen/Paperinpreparation/PyvsFTIR/pygcms/WWTP_OlDenburgVVF_17082015_85x85_for_pygc.0_or.csv	183	4	polypropylene	973.287	2.14203	39.7692	18.5661	5024.42	4.7732e-09		1
184	E:/Veroeffentlichungen/Paperinpreparation/PyvsFTIR/pygcms/WWTP_OlDenburgVVF_17082015_85x85_for_pygc.0_or.csv	184	4	polypropylene	973.287	3.4641	55.15	15.9204	5123.33	4.86716e-09		1
185	E:/Veroeffentlichungen/Paperinpreparation/PyvsFTIR/pygcms/WWTP_OlDenburgVVF_17082015_85x85_for_pygc.0_or.csv	185	4	polypropylene	851.626	1.80739	34.8799	19.2985	4761.22	4.52316e-09		1
186	E:/Veroeffentlichungen/Paperinpreparation/PyvsFTIR/pygcms/WWTP_OlDenburgVVF_17082015_85x85_for_pygc.0_or.csv	186	4	polypropylene	851.626	2.81719	44.12	15.661	3966.15	3.76785e-09		1
187	E:/Veroeffentlichungen/Paperinpreparation/PyvsFTIR/pygcms/WWTP_OlDenburgVVF_17082015_85x85_for_pygc.0_or.csv	187	4	polypropylene	851.626	2.81719	44.12	15.661	3966.15	3.76785e-09		1
188	E:/Veroeffentlichungen/Paperinpreparation/PyvsFTIR/pygcms/WWTP_OlDenburgVVF_17082015_85x85_for_pygc.0_or.csv	188	4	polypropylene	851.626	3.63475	45.4779	12.512	2609.45	2.47897e-09		1
189	E:/Veroeffentlichungen/Paperinpreparation/PyvsFTIR/pygcms/WWTP_OlDenburgVVF_17082015_85x85_for_pygc.0_or.csv	189	4	polypropylene	851.626	1.44944	31.1976	21.5238	5297.33	5.03246e-09		1
190	E:/Veroeffentlichungen/Paperinpreparation/PyvsFTIR/pygcms/WWTP_OlDenburgVVF_17082015_85x85_for_pygc.0_or.csv	190	4	polypropylene	851.626	2.18076	34.8799	15.9944	3270.45	3.10693e-09		1
191	E:/Veroeffentlichungen/Paperinpreparation/PyvsFTIR/pygcms/WWTP_OlDenburgVVF_17082015_85x85_for_pygc.0_or.csv	191	4	polypropylene	851.626	2.46245	45.4779	18.4685	5685.41	5.40114e-09		1
192	E:/Veroeffentlichungen/Paperinpreparation/PyvsFTIR/pygcms/WWTP_OlDenburgVVF_17082015_85x85_for_pygc.0_or.csv	192	4	polypropylene	851.626	2.18076	34.8799	15.9944	3270.45	3.10693e-09		1
193	E:/Veroeffentlichungen/Paperinpreparation/PyvsFTIR/pygcms/WWTP_OlDenburgVVF_17082015_85x85_for_pygc.0_or.csv	193	4	polypropylene	729.965	4.4712	45.4779	10.1713	1724.44	1.63822e-09		1
194	E:/Veroeffentlichungen/Paperinpreparation/PyvsFTIR/pygcms/WWTP_OlDenburgVVF_17082015_85x85_for_pygc.0_or.csv	194	4	polypropylene	729.965	4.25799	45.4779	10.6806	1901.46	1.80639e-09		1
195	E:/Veroeffentlichungen/Paperinpreparation/PyvsFTIR/pygcms/WWTP_OlDenburgVVF_17082015_85x85_for_pygc.0_or.csv	195	4	polypropylene	729.965	2.03101	31.1976	15.3606	2697.95	2.56305e-09		1
196	E:/Veroeffentlichungen/Paperinpreparation/PyvsFTIR/pygcms/WWTP_OlDenburgVVF_17082015_85x85_for_pygc.0_or.csv	196	4	polypropylene	729.965	4.32307	46.7963	10.8248	2009.78	1.90929e-09		1
197	E:/Veroeffentlichungen/Paperinpreparation/PyvsFTIR/pygcms/WWTP_OlDenburgVVF_17082015_85x85_for_pygc.0_or.csv	197	4	polypropylene	729.965	6.36678	55.15	8.66214	1516.68	1.44084e-09		1
198	E:/Veroeffentlichungen/Paperinpreparation/PyvsFTIR/pygcms/WWTP_OlDenburgVVF_17082015_85x85_for_pygc.0_or.csv	198	4	polypropylene	729.965	2.03101	31.1976	15.3606	2697.95	2.56305e-09		1
199	E:/Veroeffentlichungen/Paperinpreparation/PyvsFTIR/pygcms/WWTP_OlDenburgVVF_17082015_85x85_for_pygc.0_or.csv	199	4	polypropylene	729.965	4.52479	49.3277	10.9017	2148.68	2.04125e-09		1
200	E:/Veroeffentlichungen/Paperinpreparation/PyvsFTIR/pygcms/WWTP_OlDenburgVVF_17082015_85x85_for_pygc.0_or.csv	200	4	polypropylene	729.965	3.77667	44.12	11.6823	2206.91	2.09657e-09		1
201	E:/Veroeffentlichungen/Paperinpreparation/PyvsFTIR/pygcms/WWTP_OlDenburgVVF_17082015_85x85_for_pygc.0_or.csv	201	4	polypropylene	729.965	2.03101	31.1976	15.3606	2697.95	2.56305e-09		1
202	E:/Veroeffentlichungen/Paperinpreparation/PyvsFTIR/pygcms/WWTP_OlDenburgVVF_17082015_85x85_for_pygc.0_or.csv	202	4	polypropylene	729.965	4.25799	45.4779	10.6806	1901.46	1.80639e-09		1
203	E:/Veroeffentlichungen/Paperinpreparation/PyvsFTIR/pygcms/WWTP_OlDenburgVVF_17082015_85x85_for_pygc.0_or.csv	203	4	polypropylene	729.965	1.63299	24.6638	15.1034	2062.1	1.95899e-09		1
204	E:/Veroeffentlichungen/Paperinpreparation/PyvsFTIR/pygcms/WWTP_OlDenburgVVF_17082015_85x85_for_pygc.0_or.csv	204	4	polypropylene	729.965	2.03101	31.1976	15.3606	2697.95	2.56305e-09		1
205	E:/Veroeffentlichungen/Paperinpreparation/PyvsFTIR/pygcms/WWTP_OlDenburgVVF_17082015_85x85_for_pygc.0_or.csv	205	4	polypropylene	729.965	5.99793	55.15	9.19484	1708.95	1.62351e-09		1
206	E:/Veroeffentlichungen/Paperinpreparation/PyvsFTIR/pygcms/WWTP_OlDenburgVVF_17082015_85x85_for_pygc.0_or.csv	206	4	polypropylene	729.965	3.60063	39.7692	11.0451	1778.2	1.68929e-09		1
207	E:/Veroeffentlichungen/Paperinpreparation/PyvsFTIR/pygcms/WWTP_OlDenburgVVF_17082015_85x85_for_pygc.0_or.csv	207	4	polypropylene	608.304	5	55.15	11.03	2459.2	2.33624e-09		1
208	E:/Veroeffentlichungen/Paperinpreparation/PyvsFTIR/pygcms/WWTP_OlDenburgVVF_17082015_85x85_for_pygc.0_or.csv	208	4	polypropylene	608.304	2.61803	33.09	12.6393	1937.48	1.8406e-09		1
209	E:/Veroeffentlichungen/Paperinpreparation/PyvsFTIR/pygcms/WWTP_OlDenburgVVF_17082015_85x85_for_pygc.0_or.csv	209	4	polypropylene	608.304	1.73205	24.6638	14.2397	1832.98	1.74133e-09		1
210	E:/Veroeffentlichungen/Paperinpreparation/PyvsFTIR/pygcms/WWTP_OlDenburgVVF_17082015_85x85_for_pygc.0_or.csv	210	4	polypropylene	608.304	2.88675	31.1976	10.8071	1335.49	1.26871e-09		1
211	E:/Veroeffentlichungen/Paperinpreparation/PyvsFTIR/pygcms/WWTP_OlDenburgVVF_17082015_85x85_for_pygc.0_or.csv	211	4	polypropylene	608.304	2.88675	31.1976	10.8071	1335.49	1.26871e-09		1
212	E:/Veroeffentlichungen/Paperinpreparation/PyvsFTIR/pygcms/WWTP_OlDenburgVVF_17082015_85x85_for_pygc.0_or.csv	212	4	polypropylene	608.304	5	55.15	11.03	2459.2	2.33624e-09		1
213	E:/Veroeffentlichungen/Paperinpreparation/PyvsFTIR/pygcms/WWTP_OlDenburgVVF_17082015_85x85_for_pygc.0_or.csv	213	4	polypropylene	608.304	3.40101	34.8799	10.2557	1344.64	1.27741e-09		1
214	E:/Veroeffentlichungen/Paperinpreparation/PyvsFTIR/pygcms/WWTP_OlDenburgVVF_17082015_85x85_for_pygc.0_or.csv	214	4	polypropylene	486.644	1.63299	22.06	13.5089	1475.52	1.40174e-09		1
215	E:/Veroeffentlichungen/Paperinpreparation/PyvsFTIR/pygcms/WWTP_OlDenburgVVF_17082015_85x85_for_pygc.0_or.csv	215	4	polypropylene	486.644	2.61803	24.6638	9.42074	802.283	7.62169e-10		1
216	E:/Veroeffentlichungen/Paperinpreparation/PyvsFTIR/pygcms/WWTP_OlDenburgVVF_17082015_85x85_for_pygc.0_or.csv	216	4	polypropylene	486.644	5.82843	34.8799	5.98445	457.847	4.34955e-10		1
217	E:/Veroeffentlichungen/Paperinpreparation/PyvsFTIR/pygcms/WWTP_OlDenburgVVF_17082015_85x85_for_pygc.0_or.csv	217	4	polypropylene	486.644	4	44.12	11.03	1967.36	1.86899e-09		1
218	E:/Veroeffentlichungen/Paperinpreparation/PyvsFTIR/pygcms/WWTP_OlDenburgVVF_17082015_85x85_for_pygc.0_or.csv	218	4	polypropylene	486.644	2.44949	24.6638	10.069	916.488	8.70664e-10		1
219	E:/Veroeffentlichungen/Paperinpreparation/PyvsFTIR/pygcms/WWTP_OlDenburgVVF_17082015_85x85_for_pygc.0_or.csv	219	4	polypropylene	486.644	2.61803	24.6638	9.42074	802.283	7.62169e-10		1
220	E:/Veroeffentlichungen/Paperinpreparation/PyvsFTIR/pygcms/WWTP_OlDenburgVVF_17082015_85x85_for_pygc.0_or.csv	220	4	polypropylene	486.644	2.61803	24.6638	9.42074	802.283	7.62169e-10		1
221	E:/Veroeffentlichungen/Paperinpreparation/PyvsFTIR/pygcms/WWTP_OlDenburgVVF_17082015_85x85_for_pygc.0_or.csv	221	4	polypropylene	486.644	4	44.12	11.03	1967.36	1.86899e-09		1
222	E:/Veroeffentlichungen/Paperinpreparation/PyvsFTIR/pygcms/WWTP_OlDenburgVVF_17082015_85x85_for_pygc.0_or.csv	222	4	polypropylene	486.644	4	44.12	11.03	1967.36	1.86899e-09		1
223	E:/Veroeffentlichungen/Paperinpreparation/PyvsFTIR/pygcms/WWTP_OlDenburgVVF_17082015_85x85_for_pygc.0_or.csv	223	4	polypropylene	486.644	2.61803	24.6638	9.42074	802.283	7.62169e-10		1
224	E:/Veroeffentlichungen/Paperinpreparation/PyvsFTIR/pygcms/WWTP_OlDenburgVVF_17082015_85x85_for_pygc.0_or.csv	224	4	polypropylene	486.644	1.63299	22.06	13.5089	1475.52	1.40174e-09		1
225	E:/Veroeffentlichungen/Paperinpreparation/PyvsFTIR/pygcms/WWTP_OlDenburgVVF_17082015_85x85_for_pygc.0_or.csv	225	4	polypropylene	486.644	2.61803	24.6638	9.42074	802.283	7.62169e-10		1
226	E:/Veroeffentlichungen/Paperinpreparation/PyvsFTIR/pygcms/WWTP_OlDenburgVVF_17082015_85x85_for_pygc.0_or.csv	226	4	polypropylene	486.644	1.63299	22.06	13.5089	1475.52	1.40174e-09		1
227	E:/Veroeffentlichungen/Paperinpreparation/PyvsFTIR/pygcms/WWTP_OlDenburgVVF_17082015_85x85_for_pygc.0_or.csv	227	4	polypropylene	486.644	4.4712	34.8799	7.80102	777.991	7.39092e-10		1
228	E:/Veroeffentlichungen/Paperinpreparation/PyvsFTIR/pygcms/WWTP_OlDenburgVVF_17082015_85x85_for_pygc.0_or.csv	228	4	polypropylene	486.644	5.82843	34.8799	5.98445	457.847	4.34955e-10		1
229	E:/Veroeffentlichungen/Paperinpreparation/PyvsFTIR/pygcms/WWTP_OlDenburgVVF_17082015_85x85_for_pygc.0_or.csv	229	4	polypropylene	486.644	1.63299	22.06	13.5089	1475.52	1.40174e-09		1
230	E:/Veroeffentlichungen/Paperinpreparation/PyvsFTIR/pygcms/WWTP_OlDenburgVVF_17082015_85x85_for_pygc.0_or.csv	230	4	polypropylene	486.644	2.61803	24.6638	9.42074	802.283	7.62169e-10		1
231	E:/Veroeffentlichungen/Paperinpreparation/PyvsFTIR/pygcms/WWTP_OlDenburgVVF_17082015_85x85_for_pygc.0_or.csv	231	4	polypropylene	486.644	1.63299	22.06	13.5089	1475.52	1.40174e-09		1
232	E:/Veroeffentlichungen/Paperinpreparation/PyvsFTIR/pygcms/WWTP_OlDenburgVVF_17082015_85x85_for_pygc.0_or.csv	232	4	polypropylene	486.644	2.61803	24.6638	9.42074	802.283	7.62169e-10		1
233	E:/Veroeffentlichungen/Paperinpreparation/PyvsFTIR/pygcms/WWTP_OlDenburgVVF_17082015_85x85_for_pygc.0_or.csv	233	4	polypropylene	486.644	1	15.5988	15.5988	1391.13	1.32157e-09		1
234	E:/Veroeffentlichungen/Paperinpreparation/PyvsFTIR/pygcms/WWTP_OlDenburgVVF_17082015_85x85_for_pygc.0_or.csv	234	4	polypropylene	486.644	2.61803	24.6638	9.42074	802.283	7.62169e-10		1
235	E:/Veroeffentlichungen/Paperinpreparation/PyvsFTIR/pygcms/WWTP_OlDenburgVVF_17082015_85x85_for_pygc.0_or.csv	235	4	polypropylene	486.644	2.61803	24.6638	9.42074	802.283	7.62169e-10		1
236	E:/Veroeffentlichungen/Paperinpreparation/PyvsFTIR/pygcms/WWTP_OlDenburgVVF_17082015_85x85_for_pygc.0_or.csv	236	4	polypropylene	486.644	2.61803	24.6638	9.42074	802.283	7.62169e-10		1
237	E:/Veroeffentlichungen/Paperinpreparation/PyvsFTIR/pygcms/WWTP_OlDenburgVVF_17082015_85x85_for_pygc.0_or.csv	237	4	polypropylene	364.983	1.73205	15.5988	9.00596	463.711	4.40525e-10		1
238	E:/Veroeffentlichungen/Paperinpreparation/PyvsFTIR/pygcms/WWTP_OlDenburgVVF_17082015_85x85_for_pygc.0_or.csv	238	4	polypropylene	364.983	3	33.09	11.03	1475.52	1.40174e-09		1
239	E:/Veroeffentlichungen/Paperinpreparation/PyvsFTIR/pygcms/WWTP_OlDenburgVVF_17082015_85x85_for_pygc.0_or.csv	239	4	polypropylene	364.983	1.73205	15.5988	9.00596	463.711	4.40525e-10		1
240	E:/Veroeffentlichungen/Paperinpreparation/PyvsFTIR/pygcms/WWTP_OlDenburgVVF_17082015_85x85_for_pygc.0_or.csv	240	4	polypropylene	364.983	1.73205	15.5988	9.00596	463.711	4.40525e-10		1
241	E:/Veroeffentlichungen/Paperinpreparation/PyvsFTIR/pygcms/WWTP_OlDenburgVVF_17082015_85x85_for_pygc.0_or.csv	241	4	polypropylene	364.983	4.39107	24.6638	5.61682	285.192	2.70933e-10		1
242	E:/Veroeffentlichungen/Paperinpreparation/PyvsFTIR/pygcms/WWTP_OlDenburgVVF_17082015_85x85_for_pygc.0_or.csv	242	4	polypropylene	364.983	1.73205	15.5988	9.00596	463.711	4.40525e-10		1
243	E:/Veroeffentlichungen/Paperinpreparation/PyvsFTIR/pygcms/WWTP_OlDenburgVVF_17082015_85x85_for_pygc.0_or.csv	243	4	polypropylene	364.983	3	33.09	11.03	1475.52	1.40174e-09		1
244	E:/Veroeffentlichungen/Paperinpreparation/PyvsFTIR/pygcms/WWTP_OlDenburgVVF_17082015_85x85_for_pygc.0_or.csv	244	4	polypropylene	364.983	3	33.09	11.03	1475.52	1.40174e-09		1
245	E:/Veroeffentlichungen/Paperinpreparation/PyvsFTIR/pygcms/WWTP_OlDenburgVVF_17082015_85x85_for_pygc.0_or.csv	245	4	polypropylene	364.983	3	33.09	11.03	1475.52	1.40174e-09		1
246	E:/Veroeffentlichungen/Paperinpreparation/PyvsFTIR/pygcms/WWTP_OlDenburgVVF_17082015_85x85_for_pygc.0_or.csv	246	4	polypropylene	364.983	4.39107	24.6638	5.61682	285.192	2.70933e-10		1
247	E:/Veroeffentlichungen/Paperinpreparation/PyvsFTIR/pygcms/WWTP_OlDenburgVVF_17082015_85x85_for_pygc.0_or.csv	247	4	polypropylene	364.983	3	33.09	11.03	1475.52	1.40174e-09		1
248	E:/Veroeffentlichungen/Paperinpreparation/PyvsFTIR/pygcms/WWTP_OlDenburgVVF_17082015_85x85_for_pygc.0_or.csv	248	4	polypropylene	364.983	3	33.09	11.03	1475.52	1.40174e-09		1
249	E:/Veroeffentlichungen/Paperinpreparation/PyvsFTIR/pygcms/WWTP_OlDenburgVVF_17082015_85x85_for_pygc.0_or.csv	249	4	polypropylene	364.983	1.73205	15.5988	9.00596	463.711	4.40525e-10		1
250	E:/Veroeffentlichungen/Paperinpreparation/PyvsFTIR/pygcms/WWTP_OlDenburgVVF_17082015_85x85_for_pygc.0_or.csv	250	4	polypropylene	364.983	3	33.09	11.03	1475.52	1.40174e-09		1
251	E:/Veroeffentlichungen/Paperinpreparation/PyvsFTIR/pygcms/WWTP_OlDenburgVVF_17082015_85x85_for_pygc.0_or.csv	251	4	polypropylene	364.983	3	33.09	11.03	1475.52	1.40174e-09		1
252	E:/Veroeffentlichungen/Paperinpreparation/PyvsFTIR/pygcms/WWTP_OlDenburgVVF_17082015_85x85_for_pygc.0_or.csv	252	4	polypropylene	364.983	3	33.09	11.03	1475.52	1.40174e-09		1
253	E:/Veroeffentlichungen/Paperinpreparation/PyvsFTIR/pygcms/WWTP_OlDenburgVVF_17082015_85x85_for_pygc.0_or.csv	253	4	polypropylene	364.983	3	33.09	11.03	1475.52	1.40174e-09		1
254	E:/Veroeffentlichungen/Paperinpreparation/PyvsFTIR/pygcms/WWTP_OlDenburgVVF_17082015_85x85_for_pygc.0_or.csv	254	4	polypropylene	364.983	3	33.09	11.03	1475.52	1.40174e-09		1
255	E:/Veroeffentlichungen/Paperinpreparation/PyvsFTIR/pygcms/WWTP_OlDenburgVVF_17082015_85x85_for_pygc.0_or.csv	255	4	polypropylene	364.983	1.73205	15.5988	9.00596	463.711	4.40525e-10		1
256	E:/Veroeffentlichungen/Paperinpreparation/PyvsFTIR/pygcms/WWTP_OlDenburgVVF_17082015_85x85_for_pygc.0_or.csv	256	4	polypropylene	364.983	1.73205	15.5988	9.00596	463.711	4.40525e-10		1
257	E:/Veroeffentlichungen/Paperinpreparation/PyvsFTIR/pygcms/WWTP_OlDenburgVVF_17082015_85x85_for_pygc.0_or.csv	257	4	polypropylene	364.983	4.39107	24.6638	5.61682	285.192	2.70933e-10		1
258	E:/Veroeffentlichungen/Paperinpreparation/PyvsFTIR/pygcms/WWTP_OlDenburgVVF_17082015_85x85_for_pygc.0_or.csv	258	4	polypropylene	364.983	3	33.09	11.03	1475.52	1.40174e-09		1
259	E:/Veroeffentlichungen/Paperinpreparation/PyvsFTIR/pygcms/WWTP_OlDenburgVVF_17082015_85x85_for_pygc.0_or.csv	259	4	polypropylene	364.983	1.73205	15.5988	9.00596	463.711	4.40525e-10		1
260	E:/Veroeffentlichungen/Paperinpreparation/PyvsFTIR/pygcms/WWTP_OlDenburgVVF_17082015_85x85_for_pygc.0_or.csv	260	4	polypropylene	364.983	1.73205	15.5988	9.00596	463.711	4.40525e-10		1
261	E:/Veroeffentlichungen/Paperinpreparation/PyvsFTIR/pygcms/WWTP_OlDenburgVVF_17082015_85x85_for_pygc.0_or.csv	261	4	polypropylene	364.983	1.73205	15.5988	9.00596	463.711	4.40525e-10		1
262	E:/Veroeffentlichungen/Paperinpreparation/PyvsFTIR/pygcms/WWTP_OlDenburgVVF_17082015_85x85_for_pygc.0_or.csv	262	4	polypropylene	243.322	2	22.06	11.03	983.679	9.34495e-10		1
263	E:/Veroeffentlichungen/Paperinpreparation/PyvsFTIR/pygcms/WWTP_OlDenburgVVF_17082015_85x85_for_pygc.0_or.csv	263	4	polypropylene	243.322	2	22.06	11.03	983.679	9.34495e-10		1
264	E:/Veroeffentlichungen/Paperinpreparation/PyvsFTIR/pygcms/WWTP_OlDenburgVVF_17082015_85x85_for_pygc.0_or.csv	264	4	polypropylene	243.322	2	22.06	11.03	983.679	9.34495e-10		1
265	E:/Veroeffentlichungen/Paperinpreparation/PyvsFTIR/pygcms/WWTP_OlDenburgVVF_17082015_85x85_for_pygc.0_or.csv	265	4	polypropylene	243.322	2	22.06	11.03	983.679	9.34495e-10		1
266	E:/Veroeffentlichungen/Paperinpreparation/PyvsFTIR/pygcms/WWTP_OlDenburgVVF_17082015_85x85_for_pygc.0_or.csv	266	4	polypropylene	243.322	2	22.06	11.03	983.679	9.34495e-10		1
267	E:/Veroeffentlichungen/Paperinpreparation/PyvsFTIR/pygcms/WWTP_OlDenburgVVF_17082015_85x85_for_pygc.0_or.csv	267	4	polypropylene	243.322	2	22.06	11.03	983.679	9.34495e-10		1
268	E:/Veroeffentlichungen/Paperinpreparation/PyvsFTIR/pygcms/WWTP_OlDenburgVVF_17082015_85x85_for_pygc.0_or.csv	268	4	polypropylene	243.322	2	22.06	11.03	983.679	9.34495e-10		1
269	E:/Veroeffentlichungen/Paperinpreparation/PyvsFTIR/pygcms/WWTP_OlDenburgVVF_17082015_85x85_for_pygc.0_or.csv	269	4	polypropylene	243.322	2	22.06	11.03	983.679	9.34495e-10		1
270	E:/Veroeffentlichungen/Paperinpreparation/PyvsFTIR/pygcms/WWTP_OlDenburgVVF_17082015_85x85_for_pygc.0_or.csv	270	4	polypropylene	243.322	2	22.06	11.03	983.679	9.34495e-10		1
271	E:/Veroeffentlichungen/Paperinpreparation/PyvsFTIR/pygcms/WWTP_OlDenburgVVF_17082015_85x85_for_pygc.0_or.csv	271	4	polypropylene	243.322	2	22.06	11.03	983.679	9.34495e-10		1
272	E:/Veroeffentlichungen/Paperinpreparation/PyvsFTIR/pygcms/WWTP_OlDenburgVVF_17082015_85x85_for_pygc.0_or.csv	272	4	polypropylene	243.322	2	22.06	11.03	983.679	9.34495e-10		1
273	E:/Veroeffentlichungen/Paperinpreparation/PyvsFTIR/pygcms/WWTP_OlDenburgVVF_17082015_85x85_for_pygc.0_or.csv	273	4	polypropylene	243.322	2	22.06	11.03	983.679	9.34495e-10		1
274	E:/Veroeffentlichungen/Paperinpreparation/PyvsFTIR/pygcms/WWTP_OlDenburgVVF_17082015_85x85_for_pygc.0_or.csv	274	4	polypropylene	243.322	2	22.06	11.03	983.679	9.34495e-10		1
275	E:/Veroeffentlichungen/Paperinpreparation/PyvsFTIR/pygcms/WWTP_OlDenburgVVF_17082015_85x85_for_pygc.0_or.csv	275	4	polypropylene	243.322	2	22.06	11.03	983.679	9.34495e-10		1
276	E:/Veroeffentlichungen/Paperinpreparation/PyvsFTIR/pygcms/WWTP_OlDenburgVVF_17082015_85x85_for_pygc.0_or.csv	276	4	polypropylene	243.322	2	22.06	11.03	983.679	9.34495e-10		1
277	E:/Veroeffentlichungen/Paperinpreparation/PyvsFTIR/pygcms/WWTP_OlDenburgVVF_17082015_85x85_for_pygc.0_or.csv	277	4	polypropylene	243.322	2	22.06	11.03	983.679	9.34495e-10		1
278	E:/Veroeffentlichungen/Paperinpreparation/PyvsFTIR/pygcms/WWTP_OlDenburgVVF_17082015_85x85_for_pygc.0_or.csv	278	4	polypropylene	243.322	2	22.06	11.03	983.679	9.34495e-10		1
279	E:/Veroeffentlichungen/Paperinpreparation/PyvsFTIR/pygcms/WWTP_OlDenburgVVF_17082015_85x85_for_pygc.0_or.csv	279	4	polypropylene	243.322	2	22.06	11.03	983.679	9.34495e-10		1
280	E:/Veroeffentlichungen/Paperinpreparation/PyvsFTIR/pygcms/WWTP_OlDenburgVVF_17082015_85x85_for_pygc.0_or.csv	280	4	polypropylene	243.322	2	22.06	11.03	983.679	9.34495e-10		1
281	E:/Veroeffentlichungen/Paperinpreparation/PyvsFTIR/pygcms/WWTP_OlDenburgVVF_17082015_85x85_for_pygc.0_or.csv	281	4	polypropylene	243.322	2	22.06	11.03	983.679	9.34495e-10		1
282	E:/Veroeffentlichungen/Paperinpreparation/PyvsFTIR/pygcms/WWTP_OlDenburgVVF_17082015_85x85_for_pygc.0_or.csv	282	4	polypropylene	243.322	2	22.06	11.03	983.679	9.34495e-10		1
283	E:/Veroeffentlichungen/Paperinpreparation/PyvsFTIR/pygcms/WWTP_OlDenburgVVF_17082015_85x85_for_pygc.0_or.csv	283	4	polypropylene	243.322	2	22.06	11.03	983.679	9.34495e-10		1
284	E:/Veroeffentlichungen/Paperinpreparation/PyvsFTIR/pygcms/WWTP_OlDenburgVVF_17082015_85x85_for_pygc.0_or.csv	284	4	polypropylene	243.322	2	22.06	11.03	983.679	9.34495e-10		1
285	E:/Veroeffentlichungen/Paperinpreparation/PyvsFTIR/pygcms/WWTP_OlDenburgVVF_17082015_85x85_for_pygc.0_or.csv	285	4	polypropylene	243.322	2	22.06	11.03	983.679	9.34495e-10		1
286	E:/Veroeffentlichungen/Paperinpreparation/PyvsFTIR/pygcms/WWTP_OlDenburgVVF_17082015_85x85_for_pygc.0_or.csv	286	4	polypropylene	243.322	2	22.06	11.03	983.679	9.34495e-10		1
287	E:/Veroeffentlichungen/Paperinpreparation/PyvsFTIR/pygcms/WWTP_OlDenburgVVF_17082015_85x85_for_pygc.0_or.csv	287	4	polypropylene	243.322	2	22.06	11.03	983.679	9.34495e-10		1
288	E:/Veroeffentlichungen/Paperinpreparation/PyvsFTIR/pygcms/WWTP_OlDenburgVVF_17082015_85x85_for_pygc.0_or.csv	288	4	polypropylene	121.661	1	11.03	11.03	491.839	4.67247e-10		1
289	E:/Veroeffentlichungen/Paperinpreparation/PyvsFTIR/pygcms/WWTP_OlDenburgVVF_17082015_85x85_for_pygc.0_or.csv	289	4	polypropylene	121.661	1	11.03	11.03	491.839	4.67247e-10		1
290	E:/Veroeffentlichungen/Paperinpreparation/PyvsFTIR/pygcms/WWTP_OlDenburgVVF_17082015_85x85_for_pygc.0_or.csv	290	4	polypropylene	121.661	1	11.03	11.03	491.839	4.67247e-10		1
291	E:/Veroeffentlichungen/Paperinpreparation/PyvsFTIR/pygcms/WWTP_OlDenburgVVF_17082015_85x85_for_pygc.0_or.csv	291	4	polypropylene	121.661	1	11.03	11.03	491.839	4.67247e-10		1
292	E:/Veroeffentlichungen/Paperinpreparation/PyvsFTIR/pygcms/WWTP_OlDenburgVVF_17082015_85x85_for_pygc.0_or.csv	292	4	polypropylene	121.661	1	11.03	11.03	491.839	4.67247e-10		1
293	E:/Veroeffentlichungen/Paperinpreparation/PyvsFTIR/pygcms/WWTP_OlDenburgVVF_17082015_85x85_for_pygc.0_or.csv	293	4	polypropylene	121.661	1	11.03	11.03	491.839	4.67247e-10		1
294	E:/Veroeffentlichungen/Paperinpreparation/PyvsFTIR/pygcms/WWTP_OlDenburgVVF_17082015_85x85_for_pygc.0_or.csv	294	4	polypropylene	121.661	1	11.03	11.03	491.839	4.67247e-10		1
295	E:/Veroeffentlichungen/Paperinpreparation/PyvsFTIR/pygcms/WWTP_OlDenburgVVF_17082015_85x85_for_pygc.0_or.csv	295	4	polypropylene	121.661	1	11.03	11.03	491.839	4.67247e-10		1
296	E:/Veroeffentlichungen/Paperinpreparation/PyvsFTIR/pygcms/WWTP_OlDenburgVVF_17082015_85x85_for_pygc.0_or.csv	296	4	polypropylene	121.661	1	11.03	11.03	491.839	4.67247e-10		1
297	E:/Veroeffentlichungen/Paperinpreparation/PyvsFTIR/pygcms/WWTP_OlDenburgVVF_17082015_85x85_for_pygc.0_or.csv	297	4	polypropylene	121.661	1	11.03	11.03	491.839	4.67247e-10		1
298	E:/Veroeffentlichungen/Paperinpreparation/PyvsFTIR/pygcms/WWTP_OlDenburgVVF_17082015_85x85_for_pygc.0_or.csv	298	4	polypropylene	121.661	1	11.03	11.03	491.839	4.67247e-10		1
299	E:/Veroeffentlichungen/Paperinpreparation/PyvsFTIR/pygcms/WWTP_OlDenburgVVF_17082015_85x85_for_pygc.0_or.csv	299	4	polypropylene	121.661	1	11.03	11.03	491.839	4.67247e-10		1
300	E:/Veroeffentlichungen/Paperinpreparation/PyvsFTIR/pygcms/WWTP_OlDenburgVVF_17082015_85x85_for_pygc.0_or.csv	300	4	polypropylene	121.661	1	11.03	11.03	491.839	4.67247e-10		1
301	E:/Veroeffentlichungen/Paperinpreparation/PyvsFTIR/pygcms/WWTP_OlDenburgVVF_17082015_85x85_for_pygc.0_or.csv	301	4	polypropylene	121.661	1	11.03	11.03	491.839	4.67247e-10		1
302	E:/Veroeffentlichungen/Paperinpreparation/PyvsFTIR/pygcms/WWTP_OlDenburgVVF_17082015_85x85_for_pygc.0_or.csv	302	4	polypropylene	121.661	1	11.03	11.03	491.839	4.67247e-10		1
303	E:/Veroeffentlichungen/Paperinpreparation/PyvsFTIR/pygcms/WWTP_OlDenburgVVF_17082015_85x85_for_pygc.0_or.csv	303	4	polypropylene	121.661	1	11.03	11.03	491.839	4.67247e-10		1
304	E:/Veroeffentlichungen/Paperinpreparation/PyvsFTIR/pygcms/WWTP_OlDenburgVVF_17082015_85x85_for_pygc.0_or.csv	304	4	polypropylene	121.661	1	11.03	11.03	491.839	4.67247e-10		1
305	E:/Veroeffentlichungen/Paperinpreparation/PyvsFTIR/pygcms/WWTP_OlDenburgVVF_17082015_85x85_for_pygc.0_or.csv	305	4	polypropylene	121.661	1	11.03	11.03	491.839	4.67247e-10		1
306	E:/Veroeffentlichungen/Paperinpreparation/PyvsFTIR/pygcms/WWTP_OlDenburgVVF_17082015_85x85_for_pygc.0_or.csv	306	4	polypropylene	121.661	1	11.03	11.03	491.839	4.67247e-10		1
307	E:/Veroeffentlichungen/Paperinpreparation/PyvsFTIR/pygcms/WWTP_OlDenburgVVF_17082015_85x85_for_pygc.0_or.csv	307	4	polypropylene	121.661	1	11.03	11.03	491.839	4.67247e-10		1
308	E:/Veroeffentlichungen/Paperinpreparation/PyvsFTIR/pygcms/WWTP_OlDenburgVVF_17082015_85x85_for_pygc.0_or.csv	308	4	polypropylene	121.661	1	11.03	11.03	491.839	4.67247e-10		1
309	E:/Veroeffentlichungen/Paperinpreparation/PyvsFTIR/pygcms/WWTP_OlDenburgVVF_17082015_85x85_for_pygc.0_or.csv	309	4	polypropylene	121.661	1	11.03	11.03	491.839	4.67247e-10		1
310	E:/Veroeffentlichungen/Paperinpreparation/PyvsFTIR/pygcms/WWTP_OlDenburgVVF_17082015_85x85_for_pygc.0_or.csv	310	4	polypropylene	121.661	1	11.03	11.03	491.839	4.67247e-10		1
311	E:/Veroeffentlichungen/Paperinpreparation/PyvsFTIR/pygcms/WWTP_OlDenburgVVF_17082015_85x85_for_pygc.0_or.csv	311	4	polypropylene	121.661	1	11.03	11.03	491.839	4.67247e-10		1
312	E:/Veroeffentlichungen/Paperinpreparation/PyvsFTIR/pygcms/WWTP_OlDenburgVVF_17082015_85x85_for_pygc.0_or.csv	312	4	polypropylene	121.661	1	11.03	11.03	491.839	4.67247e-10		1
313	E:/Veroeffentlichungen/Paperinpreparation/PyvsFTIR/pygcms/WWTP_OlDenburgVVF_17082015_85x85_for_pygc.0_or.csv	313	4	polypropylene	121.661	1	11.03	11.03	491.839	4.67247e-10		1
314	E:/Veroeffentlichungen/Paperinpreparation/PyvsFTIR/pygcms/WWTP_OlDenburgVVF_17082015_85x85_for_pygc.0_or.csv	314	4	polypropylene	121.661	1	11.03	11.03	491.839	4.67247e-10		1
315	E:/Veroeffentlichungen/Paperinpreparation/PyvsFTIR/pygcms/WWTP_OlDenburgVVF_17082015_85x85_for_pygc.0_or.csv	315	4	polypropylene	121.661	1	11.03	11.03	491.839	4.67247e-10		1
316	E:/Veroeffentlichungen/Paperinpreparation/PyvsFTIR/pygcms/WWTP_OlDenburgVVF_17082015_85x85_for_pygc.0_or.csv	316	4	polypropylene	121.661	1	11.03	11.03	491.839	4.67247e-10		1
317	E:/Veroeffentlichungen/Paperinpreparation/PyvsFTIR/pygcms/WWTP_OlDenburgVVF_17082015_85x85_for_pygc.0_or.csv	317	4	polypropylene	121.661	1	11.03	11.03	491.839	4.67247e-10		1
318	E:/Veroeffentlichungen/Paperinpreparation/PyvsFTIR/pygcms/WWTP_OlDenburgVVF_17082015_85x85_for_pygc.0_or.csv	318	4	polypropylene	121.661	1	11.03	11.03	491.839	4.67247e-10		1
319	E:/Veroeffentlichungen/Paperinpreparation/PyvsFTIR/pygcms/WWTP_OlDenburgVVF_17082015_85x85_for_pygc.0_or.csv	319	4	polypropylene	121.661	1	11.03	11.03	491.839	4.67247e-10		1
320	E:/Veroeffentlichungen/Paperinpreparation/PyvsFTIR/pygcms/WWTP_OlDenburgVVF_17082015_85x85_for_pygc.0_or.csv	320	4	polypropylene	121.661	1	11.03	11.03	491.839	4.67247e-10		1
321	E:/Veroeffentlichungen/Paperinpreparation/PyvsFTIR/pygcms/WWTP_OlDenburgVVF_17082015_85x85_for_pygc.0_or.csv	321	4	polypropylene	121.661	1	11.03	11.03	491.839	4.67247e-10		1
322	E:/Veroeffentlichungen/Paperinpreparation/PyvsFTIR/pygcms/WWTP_OlDenburgVVF_17082015_85x85_for_pygc.0_or.csv	322	4	polypropylene	121.661	1	11.03	11.03	491.839	4.67247e-10		1
323	E:/Veroeffentlichungen/Paperinpreparation/PyvsFTIR/pygcms/WWTP_OlDenburgVVF_17082015_85x85_for_pygc.0_or.csv	323	4	polypropylene	121.661	1	11.03	11.03	491.839	4.67247e-10		1
324	E:/Veroeffentlichungen/Paperinpreparation/PyvsFTIR/pygcms/WWTP_OlDenburgVVF_17082015_85x85_for_pygc.0_or.csv	324	4	polypropylene	121.661	1	11.03	11.03	491.839	4.67247e-10		1
325	E:/Veroeffentlichungen/Paperinpreparation/PyvsFTIR/pygcms/WWTP_OlDenburgVVF_17082015_85x85_for_pygc.0_or.csv	325	4	polypropylene	121.661	1	11.03	11.03	491.839	4.67247e-10		1
326	E:/Veroeffentlichungen/Paperinpreparation/PyvsFTIR/pygcms/WWTP_OlDenburgVVF_17082015_85x85_for_pygc.0_or.csv	326	4	polypropylene	121.661	1	11.03	11.03	491.839	4.67247e-10		1
327	E:/Veroeffentlichungen/Paperinpreparation/PyvsFTIR/pygcms/WWTP_OlDenburgVVF_17082015_85x85_for_pygc.0_or.csv	327	4	polypropylene	121.661	1	11.03	11.03	491.839	4.67247e-10		1
328	E:/Veroeffentlichungen/Paperinpreparation/PyvsFTIR/pygcms/WWTP_OlDenburgVVF_17082015_85x85_for_pygc.0_or.csv	328	4	polypropylene	121.661	1	11.03	11.03	491.839	4.67247e-10		1
329	E:/Veroeffentlichungen/Paperinpreparation/PyvsFTIR/pygcms/WWTP_OlDenburgVVF_17082015_85x85_for_pygc.0_or.csv	329	4	polypropylene	121.661	1	11.03	11.03	491.839	4.67247e-10		1
330	E:/Veroeffentlichungen/Paperinpreparation/PyvsFTIR/pygcms/WWTP_OlDenburgVVF_17082015_85x85_for_pygc.0_or.csv	330	4	polypropylene	121.661	1	11.03	11.03	491.839	4.67247e-10		1
331	E:/Veroeffentlichungen/Paperinpreparation/PyvsFTIR/pygcms/WWTP_OlDenburgVVF_17082015_85x85_for_pygc.0_or.csv	331	4	polypropylene	121.661	1	11.03	11.03	491.839	4.67247e-10		1
332	E:/Veroeffentlichungen/Paperinpreparation/PyvsFTIR/pygcms/WWTP_OlDenburgVVF_17082015_85x85_for_pygc.0_or.csv	332	4	polypropylene	121.661	1	11.03	11.03	491.839	4.67247e-10		1
333	E:/Veroeffentlichungen/Paperinpreparation/PyvsFTIR/pygcms/WWTP_OlDenburgVVF_17082015_85x85_for_pygc.0_or.csv	333	4	polypropylene	121.661	1	11.03	11.03	491.839	4.67247e-10		1
334	E:/Veroeffentlichungen/Paperinpreparation/PyvsFTIR/pygcms/WWTP_OlDenburgVVF_17082015_85x85_for_pygc.0_or.csv	334	4	polypropylene	121.661	1	11.03	11.03	491.839	4.67247e-10		1
335	E:/Veroeffentlichungen/Paperinpreparation/PyvsFTIR/pygcms/WWTP_OlDenburgVVF_17082015_85x85_for_pygc.0_or.csv	335	4	polypropylene	121.661	1	11.03	11.03	491.839	4.67247e-10		1
336	E:/Veroeffentlichungen/Paperinpreparation/PyvsFTIR/pygcms/WWTP_OlDenburgVVF_17082015_85x85_for_pygc.0_or.csv	336	4	polypropylene	121.661	1	11.03	11.03	491.839	4.67247e-10		1
337	E:/Veroeffentlichungen/Paperinpreparation/PyvsFTIR/pygcms/WWTP_OlDenburgVVF_17082015_85x85_for_pygc.0_or.csv	337	4	polypropylene	121.661	1	11.03	11.03	491.839	4.67247e-10		1
338	E:/Veroeffentlichungen/Paperinpreparation/PyvsFTIR/pygcms/WWTP_OlDenburgVVF_17082015_85x85_for_pygc.0_or.csv	338	4	polypropylene	121.661	1	11.03	11.03	491.839	4.67247e-10		1
339	E:/Veroeffentlichungen/Paperinpreparation/PyvsFTIR/pygcms/WWTP_OlDenburgVVF_17082015_85x85_for_pygc.0_or.csv	339	4	polypropylene	121.661	1	11.03	11.03	491.839	4.67247e-10		1
340	E:/Veroeffentlichungen/Paperinpreparation/PyvsFTIR/pygcms/WWTP_OlDenburgVVF_17082015_85x85_for_pygc.0_or.csv	340	4	polypropylene	121.661	1	11.03	11.03	491.839	4.67247e-10		1
341	E:/Veroeffentlichungen/Paperinpreparation/PyvsFTIR/pygcms/WWTP_OlDenburgVVF_17082015_85x85_for_pygc.0_or.csv	341	4	polypropylene	121.661	1	11.03	11.03	491.839	4.67247e-10		1
342	E:/Veroeffentlichungen/Paperinpreparation/PyvsFTIR/pygcms/WWTP_OlDenburgVVF_17082015_85x85_for_pygc.0_or.csv	342	4	polypropylene	121.661	1	11.03	11.03	491.839	4.67247e-10		1
343	E:/Veroeffentlichungen/Paperinpreparation/PyvsFTIR/pygcms/WWTP_OlDenburgVVF_17082015_85x85_for_pygc.0_or.csv	343	4	polypropylene	121.661	1	11.03	11.03	491.839	4.67247e-10		1
344	E:/Veroeffentlichungen/Paperinpreparation/PyvsFTIR/pygcms/WWTP_OlDenburgVVF_17082015_85x85_for_pygc.0_or.csv	344	4	polypropylene	121.661	1	11.03	11.03	491.839	4.67247e-10		1
345	E:/Veroeffentlichungen/Paperinpreparation/PyvsFTIR/pygcms/WWTP_OlDenburgVVF_17082015_85x85_for_pygc.0_or.csv	345	4	polypropylene	121.661	1	11.03	11.03	491.839	4.67247e-10		1
346	E:/Veroeffentlichungen/Paperinpreparation/PyvsFTIR/pygcms/WWTP_OlDenburgVVF_17082015_85x85_for_pygc.0_or.csv	346	4	polypropylene	121.661	1	11.03	11.03	491.839	4.67247e-10		1
347	E:/Veroeffentlichungen/Paperinpreparation/PyvsFTIR/pygcms/WWTP_OlDenburgVVF_17082015_85x85_for_pygc.0_or.csv	347	4	polypropylene	121.661	1	11.03	11.03	491.839	4.67247e-10		1
348	E:/Veroeffentlichungen/Paperinpreparation/PyvsFTIR/pygcms/WWTP_OlDenburgVVF_17082015_85x85_for_pygc.0_or.csv	348	4	polypropylene	121.661	1	11.03	11.03	491.839	4.67247e-10		1
349	E:/Veroeffentlichungen/Paperinpreparation/PyvsFTIR/pygcms/WWTP_OlDenburgVVF_17082015_85x85_for_pygc.0_or.csv	349	4	polypropylene	121.661	1	11.03	11.03	491.839	4.67247e-10		1
350	E:/Veroeffentlichungen/Paperinpreparation/PyvsFTIR/pygcms/WWTP_OlDenburgVVF_17082015_85x85_for_pygc.0_or.csv	350	4	polypropylene	121.661	1	11.03	11.03	491.839	4.67247e-10		1
351	E:/Veroeffentlichungen/Paperinpreparation/PyvsFTIR/pygcms/WWTP_OlDenburgVVF_17082015_85x85_for_pygc.0_or.csv	351	4	polypropylene	121.661	1	11.03	11.03	491.839	4.67247e-10		1
352	E:/Veroeffentlichungen/Paperinpreparation/PyvsFTIR/pygcms/WWTP_OlDenburgVVF_17082015_85x85_for_pygc.0_or.csv	352	4	polypropylene	121.661	1	11.03	11.03	491.839	4.67247e-10		1
353	E:/Veroeffentlichungen/Paperinpreparation/PyvsFTIR/pygcms/WWTP_OlDenburgVVF_17082015_85x85_for_pygc.0_or.csv	353	4	polypropylene	121.661	1	11.03	11.03	491.839	4.67247e-10		1
354	E:/Veroeffentlichungen/Paperinpreparation/PyvsFTIR/pygcms/WWTP_OlDenburgVVF_17082015_85x85_for_pygc.0_or.csv	354	4	polypropylene	121.661	1	11.03	11.03	491.839	4.67247e-10		1
355	E:/Veroeffentlichungen/Paperinpreparation/PyvsFTIR/pygcms/WWTP_OlDenburgVVF_17082015_85x85_for_pygc.0_or.csv	355	4	polypropylene	121.661	1	11.03	11.03	491.839	4.67247e-10		1
356	E:/Veroeffentlichungen/Paperinpreparation/PyvsFTIR/pygcms/WWTP_OlDenburgVVF_17082015_85x85_for_pygc.0_or.csv	356	4	polypropylene	121.661	1	11.03	11.03	491.839	4.67247e-10		1
357	E:/Veroeffentlichungen/Paperinpreparation/PyvsFTIR/pygcms/WWTP_OlDenburgVVF_17082015_85x85_for_pygc.0_or.csv	357	4	polypropylene	121.661	1	11.03	11.03	491.839	4.67247e-10		1
358	E:/Veroeffentlichungen/Paperinpreparation/PyvsFTIR/pygcms/WWTP_OlDenburgVVF_17082015_85x85_for_pygc.0_or.csv	358	4	polypropylene	121.661	1	11.03	11.03	491.839	4.67247e-10		1
359	E:/Veroeffentlichungen/Paperinpreparation/PyvsFTIR/pygcms/WWTP_OlDenburgVVF_17082015_85x85_for_pygc.0_or.csv	359	4	polypropylene	121.661	1	11.03	11.03	491.839	4.67247e-10		1
360	E:/Veroeffentlichungen/Paperinpreparation/PyvsFTIR/pygcms/WWTP_OlDenburgVVF_17082015_85x85_for_pygc.0_or.csv	360	4	polypropylene	121.661	1	11.03	11.03	491.839	4.67247e-10		1
361	E:/Veroeffentlichungen/Paperinpreparation/PyvsFTIR/pygcms/WWTP_OlDenburgVVF_17082015_85x85_for_pygc.0_or.csv	361	4	polypropylene	121.661	1	11.03	11.03	491.839	4.67247e-10		1
362	E:/Veroeffentlichungen/Paperinpreparation/PyvsFTIR/pygcms/WWTP_OlDenburgVVF_17082015_85x85_for_pygc.0_or.csv	362	4	polypropylene	121.661	1	11.03	11.03	491.839	4.67247e-10		1
363	E:/Veroeffentlichungen/Paperinpreparation/PyvsFTIR/pygcms/WWTP_OlDenburgVVF_17082015_85x85_for_pygc.0_or.csv	363	4	polypropylene	121.661	1	11.03	11.03	491.839	4.67247e-10		1
364	E:/Veroeffentlichungen/Paperinpreparation/PyvsFTIR/pygcms/WWTP_OlDenburgVVF_17082015_85x85_for_pygc.0_or.csv	364	4	polypropylene	121.661	1	11.03	11.03	491.839	4.67247e-10		1
365	E:/Veroeffentlichungen/Paperinpreparation/PyvsFTIR/pygcms/WWTP_OlDenburgVVF_17082015_85x85_for_pygc.0_or.csv	365	4	polypropylene	121.661	1	11.03	11.03	491.839	4.67247e-10		1
366	E:/Veroeffentlichungen/Paperinpreparation/PyvsFTIR/pygcms/WWTP_OlDenburgVVF_17082015_85x85_for_pygc.0_or.csv	366	4	polypropylene	121.661	1	11.03	11.03	491.839	4.67247e-10		1
367	E:/Veroeffentlichungen/Paperinpreparation/PyvsFTIR/pygcms/WWTP_OlDenburgVVF_17082015_85x85_for_pygc.0_or.csv	367	4	polypropylene	121.661	1	11.03	11.03	491.839	4.67247e-10		1
368	E:/Veroeffentlichungen/Paperinpreparation/PyvsFTIR/pygcms/WWTP_OlDenburgVVF_17082015_85x85_for_pygc.0_or.csv	368	4	polypropylene	121.661	1	11.03	11.03	491.839	4.67247e-10		1
369	E:/Veroeffentlichungen/Paperinpreparation/PyvsFTIR/pygcms/WWTP_OlDenburgVVF_17082015_85x85_for_pygc.0_or.csv	369	4	polypropylene	121.661	1	11.03	11.03	491.839	4.67247e-10		1
370	E:/Veroeffentlichungen/Paperinpreparation/PyvsFTIR/pygcms/WWTP_OlDenburgVVF_17082015_85x85_for_pygc.0_or.csv	370	4	polypropylene	121.661	1	11.03	11.03	491.839	4.67247e-10		1
371	E:/Veroeffentlichungen/Paperinpreparation/PyvsFTIR/pygcms/WWTP_OlDenburgVVF_17082015_85x85_for_pygc.0_or.csv	371	4	polypropylene	121.661	1	11.03	11.03	491.839	4.67247e-10		1
372	E:/Veroeffentlichungen/Paperinpreparation/PyvsFTIR/pygcms/WWTP_OlDenburgVVF_17082015_85x85_for_pygc.0_or.csv	372	4	polypropylene	121.661	1	11.03	11.03	491.839	4.67247e-10		1
373	E:/Veroeffentlichungen/Paperinpreparation/PyvsFTIR/pygcms/WWTP_OlDenburgVVF_17082015_85x85_for_pygc.0_or.csv	373	4	polypropylene	121.661	1	11.03	11.03	491.839	4.67247e-10		1
374	E:/Veroeffentlichungen/Paperinpreparation/PyvsFTIR/pygcms/WWTP_OlDenburgVVF_17082015_85x85_for_pygc.0_or.csv	374	4	polypropylene	121.661	1	11.03	11.03	491.839	4.67247e-10		1
375	E:/Veroeffentlichungen/Paperinpreparation/PyvsFTIR/pygcms/WWTP_OlDenburgVVF_17082015_85x85_for_pygc.0_or.csv	375	4	polypropylene	121.661	1	11.03	11.03	491.839	4.67247e-10		1
376	E:/Veroeffentlichungen/Paperinpreparation/PyvsFTIR/pygcms/WWTP_OlDenburgVVF_17082015_85x85_for_pygc.0_or.csv	376	4	polypropylene	121.661	1	11.03	11.03	491.839	4.67247e-10		1
377	E:/Veroeffentlichungen/Paperinpreparation/PyvsFTIR/pygcms/WWTP_OlDenburgVVF_17082015_85x85_for_pygc.0_or.csv	377	4	polypropylene	121.661	1	11.03	11.03	491.839	4.67247e-10		1
378	E:/Veroeffentlichungen/Paperinpreparation/PyvsFTIR/pygcms/WWTP_OlDenburgVVF_17082015_85x85_for_pygc.0_or.csv	378	4	polypropylene	121.661	1	11.03	11.03	491.839	4.67247e-10		1
379	E:/Veroeffentlichungen/Paperinpreparation/PyvsFTIR/pygcms/WWTP_OlDenburgVVF_17082015_85x85_for_pygc.0_or.csv	379	4	polypropylene	121.661	1	11.03	11.03	491.839	4.67247e-10		1
380	E:/Veroeffentlichungen/Paperinpreparation/PyvsFTIR/pygcms/WWTP_OlDenburgVVF_17082015_85x85_for_pygc.0_or.csv	380	4	polypropylene	121.661	1	11.03	11.03	491.839	4.67247e-10		1
381	E:/Veroeffentlichungen/Paperinpreparation/PyvsFTIR/pygcms/WWTP_OlDenburgVVF_17082015_85x85_for_pygc.0_or.csv	381	4	polypropylene	121.661	1	11.03	11.03	491.839	4.67247e-10		1
382	E:/Veroeffentlichungen/Paperinpreparation/PyvsFTIR/pygcms/WWTP_OlDenburgVVF_17082015_85x85_for_pygc.0_or.csv	382	4	polypropylene	121.661	1	11.03	11.03	491.839	4.67247e-10		1
383	E:/Veroeffentlichungen/Paperinpreparation/PyvsFTIR/pygcms/WWTP_OlDenburgVVF_17082015_85x85_for_pygc.0_or.csv	383	4	polypropylene	121.661	1	11.03	11.03	491.839	4.67247e-10		1
384	E:/Veroeffentlichungen/Paperinpreparation/PyvsFTIR/pygcms/WWTP_OlDenburgVVF_17082015_85x85_for_pygc.0_or.csv	384	4	polypropylene	121.661	1	11.03	11.03	491.839	4.67247e-10		1
385	E:/Veroeffentlichungen/Paperinpreparation/PyvsFTIR/pygcms/WWTP_OlDenburgVVF_17082015_85x85_for_pygc.0_or.csv	385	4	polypropylene	121.661	1	11.03	11.03	491.839	4.67247e-10		1
386	E:/Veroeffentlichungen/Paperinpreparation/PyvsFTIR/pygcms/WWTP_OlDenburgVVF_17082015_85x85_for_pygc.0_or.csv	386	4	polypropylene	121.661	1	11.03	11.03	491.839	4.67247e-10		1
387	E:/Veroeffentlichungen/Paperinpreparation/PyvsFTIR/pygcms/WWTP_OlDenburgVVF_17082015_85x85_for_pygc.0_or.csv	387	4	polypropylene	121.661	1	11.03	11.03	491.839	4.67247e-10		1
388	E:/Veroeffentlichungen/Paperinpreparation/PyvsFTIR/pygcms/WWTP_OlDenburgVVF_17082015_85x85_for_pygc.0_or.csv	388	4	polypropylene	121.661	1	11.03	11.03	491.839	4.67247e-10		1
389	E:/Veroeffentlichungen/Paperinpreparation/PyvsFTIR/pygcms/WWTP_OlDenburgVVF_17082015_85x85_for_pygc.0_or.csv	389	4	polypropylene	121.661	1	11.03	11.03	491.839	4.67247e-10		1
390	E:/Veroeffentlichungen/Paperinpreparation/PyvsFTIR/pygcms/WWTP_OlDenburgVVF_17082015_85x85_for_pygc.0_or.csv	390	4	polypropylene	121.661	1	11.03	11.03	491.839	4.67247e-10		1
391	E:/Veroeffentlichungen/Paperinpreparation/PyvsFTIR/pygcms/WWTP_OlDenburgVVF_17082015_85x85_for_pygc.0_or.csv	391	4	polypropylene	121.661	1	11.03	11.03	491.839	4.67247e-10		1
392	E:/Veroeffentlichungen/Paperinpreparation/PyvsFTIR/pygcms/WWTP_OlDenburgVVF_17082015_85x85_for_pygc.0_or.csv	392	4	polypropylene	121.661	1	11.03	11.03	491.839	4.67247e-10		1
393	E:/Veroeffentlichungen/Paperinpreparation/PyvsFTIR/pygcms/WWTP_OlDenburgVVF_17082015_85x85_for_pygc.0_or.csv	393	4	polypropylene	121.661	1	11.03	11.03	491.839	4.67247e-10		1
394	E:/Veroeffentlichungen/Paperinpreparation/PyvsFTIR/pygcms/WWTP_OlDenburgVVF_17082015_85x85_for_pygc.0_or.csv	394	4	polypropylene	121.661	1	11.03	11.03	491.839	4.67247e-10		1
395	E:/Veroeffentlichungen/Paperinpreparation/PyvsFTIR/pygcms/WWTP_OlDenburgVVF_17082015_85x85_for_pygc.0_or.csv	395	4	polypropylene	121.661	1	11.03	11.03	491.839	4.67247e-10		1
396	E:/Veroeffentlichungen/Paperinpreparation/PyvsFTIR/pygcms/WWTP_OlDenburgVVF_17082015_85x85_for_pygc.0_or.csv	396	4	polypropylene	121.661	1	11.03	11.03	491.839	4.67247e-10		1
397	E:/Veroeffentlichungen/Paperinpreparation/PyvsFTIR/pygcms/WWTP_OlDenburgVVF_17082015_85x85_for_pygc.0_or.csv	397	4	polypropylene	121.661	1	11.03	11.03	491.839	4.67247e-10		1
398	E:/Veroeffentlichungen/Paperinpreparation/PyvsFTIR/pygcms/WWTP_OlDenburgVVF_17082015_85x85_for_pygc.0_or.csv	398	4	polypropylene	121.661	1	11.03	11.03	491.839	4.67247e-10		1
399	E:/Veroeffentlichungen/Paperinpreparation/PyvsFTIR/pygcms/WWTP_OlDenburgVVF_17082015_85x85_for_pygc.0_or.csv	399	4	polypropylene	121.661	1	11.03	11.03	491.839	4.67247e-10		1
400	E:/Veroeffentlichungen/Paperinpreparation/PyvsFTIR/pygcms/WWTP_OlDenburgVVF_17082015_85x85_for_pygc.0_or.csv	400	4	polypropylene	121.661	1	11.03	11.03	491.839	4.67247e-10		1
401	E:/Veroeffentlichungen/Paperinpreparation/PyvsFTIR/pygcms/WWTP_OlDenburgVVF_17082015_85x85_for_pygc.0_or.csv	401	4	polypropylene	121.661	1	11.03	11.03	491.839	4.67247e-10		1
402	E:/Veroeffentlichungen/Paperinpreparation/PyvsFTIR/pygcms/WWTP_OlDenburgVVF_17082015_85x85_for_pygc.0_or.csv	402	4	polypropylene	121.661	1	11.03	11.03	491.839	4.67247e-10		1
403	E:/Veroeffentlichungen/Paperinpreparation/PyvsFTIR/pygcms/WWTP_OlDenburgVVF_17082015_85x85_for_pygc.0_or.csv	403	4	polypropylene	121.661	1	11.03	11.03	491.839	4.67247e-10		1
404	E:/Veroeffentlichungen/Paperinpreparation/PyvsFTIR/pygcms/WWTP_OlDenburgVVF_17082015_85x85_for_pygc.0_or.csv	404	4	polypropylene	121.661	1	11.03	11.03	491.839	4.67247e-10		1
405	E:/Veroeffentlichungen/Paperinpreparation/PyvsFTIR/pygcms/WWTP_OlDenburgVVF_17082015_85x85_for_pygc.0_or.csv	405	4	polypropylene	121.661	1	11.03	11.03	491.839	4.67247e-10		1
406	E:/Veroeffentlichungen/Paperinpreparation/PyvsFTIR/pygcms/WWTP_OlDenburgVVF_17082015_85x85_for_pygc.0_or.csv	406	4	polypropylene	121.661	1	11.03	11.03	491.839	4.67247e-10		1
407	E:/Veroeffentlichungen/Paperinpreparation/PyvsFTIR/pygcms/WWTP_OlDenburgVVF_17082015_85x85_for_pygc.0_or.csv	407	4	polypropylene	121.661	1	11.03	11.03	491.839	4.67247e-10		1
408	E:/Veroeffentlichungen/Paperinpreparation/PyvsFTIR/pygcms/WWTP_OlDenburgVVF_17082015_85x85_for_pygc.0_or.csv	408	4	polypropylene	121.661	1	11.03	11.03	491.839	4.67247e-10		1
409	E:/Veroeffentlichungen/Paperinpreparation/PyvsFTIR/pygcms/WWTP_OlDenburgVVF_17082015_85x85_for_pygc.0_or.csv	409	4	polypropylene	121.661	1	11.03	11.03	491.839	4.67247e-10		1
410	E:/Veroeffentlichungen/Paperinpreparation/PyvsFTIR/pygcms/WWTP_OlDenburgVVF_17082015_85x85_for_pygc.0_or.csv	410	4	polypropylene	121.661	1	11.03	11.03	491.839	4.67247e-10		1
411	E:/Veroeffentlichungen/Paperinpreparation/PyvsFTIR/pygcms/WWTP_OlDenburgVVF_17082015_85x85_for_pygc.0_or.csv	411	4	polypropylene	121.661	1	11.03	11.03	491.839	4.67247e-10		1
412	E:/Veroeffentlichungen/Paperinpreparation/PyvsFTIR/pygcms/WWTP_OlDenburgVVF_17082015_85x85_for_pygc.0_or.csv	412	4	polypropylene	121.661	1	11.03	11.03	491.839	4.67247e-10		1
413	E:/Veroeffentlichungen/Paperinpreparation/PyvsFTIR/pygcms/WWTP_OlDenburgVVF_17082015_85x85_for_pygc.0_or.csv	413	4	polypropylene	121.661	1	11.03	11.03	491.839	4.67247e-10		1
414	E:/Veroeffentlichungen/Paperinpreparation/PyvsFTIR/pygcms/WWTP_OlDenburgVVF_17082015_85x85_for_pygc.0_or.csv	414	4	polypropylene	121.661	1	11.03	11.03	491.839	4.67247e-10		1
415	E:/Veroeffentlichungen/Paperinpreparation/PyvsFTIR/pygcms/WWTP_OlDenburgVVF_17082015_85x85_for_pygc.0_or.csv	415	4	polypropylene	121.661	1	11.03	11.03	491.839	4.67247e-10		1
416	E:/Veroeffentlichungen/Paperinpreparation/PyvsFTIR/pygcms/WWTP_OlDenburgVVF_17082015_85x85_for_pygc.0_or.csv	416	4	polypropylene	121.661	1	11.03	11.03	491.839	4.67247e-10		1
417	E:/Veroeffentlichungen/Paperinpreparation/PyvsFTIR/pygcms/WWTP_OlDenburgVVF_17082015_85x85_for_pygc.0_or.csv	417	4	polypropylene	121.661	1	11.03	11.03	491.839	4.67247e-10		1
418	E:/Veroeffentlichungen/Paperinpreparation/PyvsFTIR/pygcms/WWTP_OlDenburgVVF_17082015_85x85_for_pygc.0_or.csv	418	4	polypropylene	121.661	1	11.03	11.03	491.839	4.67247e-10		1
419	E:/Veroeffentlichungen/Paperinpreparation/PyvsFTIR/pygcms/WWTP_OlDenburgVVF_17082015_85x85_for_pygc.0_or.csv	419	4	polypropylene	121.661	1	11.03	11.03	491.839	4.67247e-10		1
420	E:/Veroeffentlichungen/Paperinpreparation/PyvsFTIR/pygcms/WWTP_OlDenburgVVF_17082015_85x85_for_pygc.0_or.csv	420	4	polypropylene	121.661	1	11.03	11.03	491.839	4.67247e-10		1
421	E:/Veroeffentlichungen/Paperinpreparation/PyvsFTIR/pygcms/WWTP_OlDenburgVVF_17082015_85x85_for_pygc.0_or.csv	421	4	polypropylene	121.661	1	11.03	11.03	491.839	4.67247e-10		1
422	E:/Veroeffentlichungen/Paperinpreparation/PyvsFTIR/pygcms/WWTP_OlDenburgVVF_17082015_85x85_for_pygc.0_or.csv	422	4	polypropylene	121.661	1	11.03	11.03	491.839	4.67247e-10		1
423	E:/Veroeffentlichungen/Paperinpreparation/PyvsFTIR/pygcms/WWTP_OlDenburgVVF_17082015_85x85_for_pygc.0_or.csv	423	4	polypropylene	121.661	1	11.03	11.03	491.839	4.67247e-10		1
424	E:/Veroeffentlichungen/Paperinpreparation/PyvsFTIR/pygcms/WWTP_OlDenburgVVF_17082015_85x85_for_pygc.0_or.csv	424	4	polypropylene	121.661	1	11.03	11.03	491.839	4.67247e-10		1
1	E:/Veroeffentlichungen/Paperinpreparation/PyvsFTIR/pygcms/WWTP_OlDenburgVVF_17082015_85x85_for_pygc.0_or.csv	1	5	polystyrene	1094.95	1.69356	66.18	39.0775	37040.6	3.81518e-08		1
2	E:/Veroeffentlichungen/Paperinpreparation/PyvsFTIR/pygcms/WWTP_OlDenburgVVF_17082015_85x85_for_pygc.0_or.csv	2	5	polystyrene	729.965	1.73205	31.1976	18.0119	3709.68	3.82097e-09		1
3	E:/Veroeffentlichungen/Paperinpreparation/PyvsFTIR/pygcms/WWTP_OlDenburgVVF_17082015_85x85_for_pygc.0_or.csv	3	5	polystyrene	121.661	1	11.03	11.03	491.839	5.06594e-10		1
4	E:/Veroeffentlichungen/Paperinpreparation/PyvsFTIR/pygcms/WWTP_OlDenburgVVF_17082015_85x85_for_pygc.0_or.csv	4	5	polystyrene	121.661	1	11.03	11.03	491.839	5.06594e-10		1
1	E:/Veroeffentlichungen/Paperinpreparation/PyvsFTIR/pygcms/WWTP_OlDenburgVVF_17082015_85x85_for_pygc.0_or.csv	1	7	polyamide	8029.62	2.23768	160.599	71.7705	303202	3.32695e-07		1
2	E:/Veroeffentlichungen/Paperinpreparation/PyvsFTIR/pygcms/WWTP_OlDenburgVVF_17082015_85x85_for_pygc.0_or.csv	2	7	polyamide	5474.74	1.61991	132.819	81.9912	327259	3.59092e-07		1
3	E:/Veroeffentlichungen/Paperinpreparation/PyvsFTIR/pygcms/WWTP_OlDenburgVVF_17082015_85x85_for_pygc.0_or.csv	3	7	polyamide	4014.81	1.36506	88.9267	65.1449	138321	1.51776e-07		1
4	E:/Veroeffentlichungen/Paperinpreparation/PyvsFTIR/pygcms/WWTP_OlDenburgVVF_17082015_85x85_for_pygc.0_or.csv	4	7	polyamide	2919.86	1.89957	99.8809	52.5807	101212	1.11057e-07		1
5	E:/Veroeffentlichungen/Paperinpreparation/PyvsFTIR/pygcms/WWTP_OlDenburgVVF_17082015_85x85_for_pygc.0_or.csv	5	7	polyamide	2676.54	2.29024	86.1471	37.6149	44674.1	4.90197e-08		1
6	E:/Veroeffentlichungen/Paperinpreparation/PyvsFTIR/pygcms/WWTP_OlDenburgVVF_17082015_85x85_for_pygc.0_or.csv	6	7	polyamide	1459.93	1.09545	39.7692	36.3042	19211.3	2.108e-08		1
7	E:/Veroeffentlichungen/Paperinpreparation/PyvsFTIR/pygcms/WWTP_OlDenburgVVF_17082015_85x85_for_pygc.0_or.csv	7	7	polyamide	1216.61	1.60704	45.4779	28.2991	13348.8	1.46473e-08		1
8	E:/Veroeffentlichungen/Paperinpreparation/PyvsFTIR/pygcms/WWTP_OlDenburgVVF_17082015_85x85_for_pygc.0_or.csv	8	7	polyamide	1216.61	1.36572	39.7692	29.1197	12360	1.35622e-08		1
9	E:/Veroeffentlichungen/Paperinpreparation/PyvsFTIR/pygcms/WWTP_OlDenburgVVF_17082015_85x85_for_pygc.0_or.csv	9	7	polyamide	729.965	1.14564	24.6638	21.5284	4189.66	4.5972e-09		1
10	E:/Veroeffentlichungen/Paperinpreparation/PyvsFTIR/pygcms/WWTP_OlDenburgVVF_17082015_85x85_for_pygc.0_or.csv	10	7	polyamide	486.644	1.63299	22.06	13.5089	1475.52	1.61905e-09		1
11	E:/Veroeffentlichungen/Paperinpreparation/PyvsFTIR/pygcms/WWTP_OlDenburgVVF_17082015_85x85_for_pygc.0_or.csv	11	7	polyamide	486.644	2.61803	24.6638	9.42074	802.283	8.80323e-10		1
12	E:/Veroeffentlichungen/Paperinpreparation/PyvsFTIR/pygcms/WWTP_OlDenburgVVF_17082015_85x85_for_pygc.0_or.csv	12	7	polyamide	486.644	2.61803	24.6638	9.42074	802.283	8.80323e-10		1
13	E:/Veroeffentlichungen/Paperinpreparation/PyvsFTIR/pygcms/WWTP_OlDenburgVVF_17082015_85x85_for_pygc.0_or.csv	13	7	polyamide	486.644	2.61803	24.6638	9.42074	802.283	8.80323e-10		1
14	E:/Veroeffentlichungen/Paperinpreparation/PyvsFTIR/pygcms/WWTP_OlDenburgVVF_17082015_85x85_for_pygc.0_or.csv	14	7	polyamide	486.644	6.16566	39.7692	6.45012	606.428	6.65417e-10		1
15	E:/Veroeffentlichungen/Paperinpreparation/PyvsFTIR/pygcms/WWTP_OlDenburgVVF_17082015_85x85_for_pygc.0_or.csv	15	7	polyamide	364.983	4.39107	24.6638	5.61682	285.192	3.12934e-10		1
16	E:/Veroeffentlichungen/Paperinpreparation/PyvsFTIR/pygcms/WWTP_OlDenburgVVF_17082015_85x85_for_pygc.0_or.csv	16	7	polyamide	364.983	3	33.09	11.03	1475.52	1.61905e-09		1
17	E:/Veroeffentlichungen/Paperinpreparation/PyvsFTIR/pygcms/WWTP_OlDenburgVVF_17082015_85x85_for_pygc.0_or.csv	17	7	polyamide	243.322	2	22.06	11.03	983.679	1.07936e-09		1
18	E:/Veroeffentlichungen/Paperinpreparation/PyvsFTIR/pygcms/WWTP_OlDenburgVVF_17082015_85x85_for_pygc.0_or.csv	18	7	polyamide	243.322	2	22.06	11.03	983.679	1.07936e-09		1
19	E:/Veroeffentlichungen/Paperinpreparation/PyvsFTIR/pygcms/WWTP_OlDenburgVVF_17082015_85x85_for_pygc.0_or.csv	19	7	polyamide	243.322	2	22.06	11.03	983.679	1.07936e-09		1
20	E:/Veroeffentlichungen/Paperinpreparation/PyvsFTIR/pygcms/WWTP_OlDenburgVVF_17082015_85x85_for_pygc.0_or.csv	20	7	polyamide	121.661	1	11.03	11.03	491.839	5.39682e-10		1
21	E:/Veroeffentlichungen/Paperinpreparation/PyvsFTIR/pygcms/WWTP_OlDenburgVVF_17082015_85x85_for_pygc.0_or.csv	21	7	polyamide	121.661	1	11.03	11.03	491.839	5.39682e-10		1
22	E:/Veroeffentlichungen/Paperinpreparation/PyvsFTIR/pygcms/WWTP_OlDenburgVVF_17082015_85x85_for_pygc.0_or.csv	22	7	polyamide	121.661	1	11.03	11.03	491.839	5.39682e-10		1
1	E:/Veroeffentlichungen/Paperinpreparation/PyvsFTIR/pygcms/WWTP_OlDenburgVVF_17082015_85x85_for_pygc.0_or.csv	1	8	polyvinylchloride	364.983	1.73205	15.5988	9.00596	463.711	6.67743e-10		1
2	E:/Veroeffentlichungen/Paperinpreparation/PyvsFTIR/pygcms/WWTP_OlDenburgVVF_17082015_85x85_for_pygc.0_or.csv	2	8	polyvinylchloride	243.322	2	22.06	11.03	983.679	1.4165e-09		1
3	E:/Veroeffentlichungen/Paperinpreparation/PyvsFTIR/pygcms/WWTP_OlDenburgVVF_17082015_85x85_for_pygc.0_or.csv	3	8	polyvinylchloride	121.661	1	11.03	11.03	491.839	7.08249e-10		1
4	E:/Veroeffentlichungen/Paperinpreparation/PyvsFTIR/pygcms/WWTP_OlDenburgVVF_17082015_85x85_for_pygc.0_or.csv	4	8	polyvinylchloride	121.661	1	11.03	11.03	491.839	7.08249e-10		1
5	E:/Veroeffentlichungen/Paperinpreparation/PyvsFTIR/pygcms/WWTP_OlDenburgVVF_17082015_85x85_for_pygc.0_or.csv	5	8	polyvinylchloride	121.661	1	11.03	11.03	491.839	7.08249e-10		1
1	E:/Veroeffentlichungen/Paperinpreparation/PyvsFTIR/pygcms/WWTP_OlDenburgVVF_17082015_85x85_for_pygc.0_or.csv	1	9	Cellulose artfical modified	8029.62	2.35605	156.766	66.5376	254380	3.30694e-07		1
2	E:/Veroeffentlichungen/Paperinpreparation/PyvsFTIR/pygcms/WWTP_OlDenburgVVF_17082015_85x85_for_pygc.0_or.csv	2	9	Cellulose artfical modified	2311.56	2.26913	73.9915	32.6079	28835.3	3.74859e-08		1
3	E:/Veroeffentlichungen/Paperinpreparation/PyvsFTIR/pygcms/WWTP_OlDenburgVVF_17082015_85x85_for_pygc.0_or.csv	3	9	Cellulose artfical modified	1824.91	4.56356	94.8836	20.7916	15033.6	1.95437e-08		1
4	E:/Veroeffentlichungen/Paperinpreparation/PyvsFTIR/pygcms/WWTP_OlDenburgVVF_17082015_85x85_for_pygc.0_or.csv	4	9	Cellulose artfical modified	1216.61	1.36931	34.8799	25.4727	8295.11	1.07836e-08		1
5	E:/Veroeffentlichungen/Paperinpreparation/PyvsFTIR/pygcms/WWTP_OlDenburgVVF_17082015_85x85_for_pygc.0_or.csv	5	9	Cellulose artfical modified	364.983	3	33.09	11.03	1475.52	1.91817e-09		1
6	E:/Veroeffentlichungen/Paperinpreparation/PyvsFTIR/pygcms/WWTP_OlDenburgVVF_17082015_85x85_for_pygc.0_or.csv	6	9	Cellulose artfical modified	364.983	4.39107	24.6638	5.61682	285.192	3.7075e-10		1
7	E:/Veroeffentlichungen/Paperinpreparation/PyvsFTIR/pygcms/WWTP_OlDenburgVVF_17082015_85x85_for_pygc.0_or.csv	7	9	Cellulose artfical modified	243.322	2	22.06	11.03	983.679	1.27878e-09		1
8	E:/Veroeffentlichungen/Paperinpreparation/PyvsFTIR/pygcms/WWTP_OlDenburgVVF_17082015_85x85_for_pygc.0_or.csv	8	9	Cellulose artfical modified	243.322	2	22.06	11.03	983.679	1.27878e-09		1
9	E:/Veroeffentlichungen/Paperinpreparation/PyvsFTIR/pygcms/WWTP_OlDenburgVVF_17082015_85x85_for_pygc.0_or.csv	9	9	Cellulose artfical modified	121.661	1	11.03	11.03	491.839	6.39391e-10		1
10	E:/Veroeffentlichungen/Paperinpreparation/PyvsFTIR/pygcms/WWTP_OlDenburgVVF_17082015_85x85_for_pygc.0_or.csv	10	9	Cellulose artfical modified	121.661	1	11.03	11.03	491.839	6.39391e-10		1
11	E:/Veroeffentlichungen/Paperinpreparation/PyvsFTIR/pygcms/WWTP_OlDenburgVVF_17082015_85x85_for_pygc.0_or.csv	11	9	Cellulose artfical modified	121.661	1	11.03	11.03	491.839	6.39391e-10		1
12	E:/Veroeffentlichungen/Paperinpreparation/PyvsFTIR/pygcms/WWTP_OlDenburgVVF_17082015_85x85_for_pygc.0_or.csv	12	9	Cellulose artfical modified	121.661	1	11.03	11.03	491.839	6.39391e-10		1
13	E:/Veroeffentlichungen/Paperinpreparation/PyvsFTIR/pygcms/WWTP_OlDenburgVVF_17082015_85x85_for_pygc.0_or.csv	13	9	Cellulose artfical modified	121.661	1	11.03	11.03	491.839	6.39391e-10		1
14	E:/Veroeffentlichungen/Paperinpreparation/PyvsFTIR/pygcms/WWTP_OlDenburgVVF_17082015_85x85_for_pygc.0_or.csv	14	9	Cellulose artfical modified	121.661	1	11.03	11.03	491.839	6.39391e-10		1
15	E:/Veroeffentlichungen/Paperinpreparation/PyvsFTIR/pygcms/WWTP_OlDenburgVVF_17082015_85x85_for_pygc.0_or.csv	15	9	Cellulose artfical modified	121.661	1	11.03	11.03	491.839	6.39391e-10		1
16	E:/Veroeffentlichungen/Paperinpreparation/PyvsFTIR/pygcms/WWTP_OlDenburgVVF_17082015_85x85_for_pygc.0_or.csv	16	9	Cellulose artfical modified	121.661	1	11.03	11.03	491.839	6.39391e-10		1
1	E:/Veroeffentlichungen/Paperinpreparation/PyvsFTIR/pygcms/WWTP_OlDenburgVVF_17082015_85x85_for_pygc.0_or.csv	1	10	nitrile rubber	243.322	2	22.06	11.03	983.679	9.83679e-10		1
2	E:/Veroeffentlichungen/Paperinpreparation/PyvsFTIR/pygcms/WWTP_OlDenburgVVF_17082015_85x85_for_pygc.0_or.csv	2	10	nitrile rubber	243.322	2	22.06	11.03	983.679	9.83679e-10		1
3	E:/Veroeffentlichungen/Paperinpreparation/PyvsFTIR/pygcms/WWTP_OlDenburgVVF_17082015_85x85_for_pygc.0_or.csv	3	10	nitrile rubber	121.661	1	11.03	11.03	491.839	4.91839e-10		1
4	E:/Veroeffentlichungen/Paperinpreparation/PyvsFTIR/pygcms/WWTP_OlDenburgVVF_17082015_85x85_for_pygc.0_or.csv	4	10	nitrile rubber	121.661	1	11.03	11.03	491.839	4.91839e-10		1
1	E:/Veroeffentlichungen/Paperinpreparation/PyvsFTIR/pygcms/WWTP_OlDenburgVVF_17082015_85x85_for_pygc.0_or.csv	1	11	polyester	9854.53	5.52497	492.413	89.1249	1.43359e+06	1.97835e-06		1
2	E:/Veroeffentlichungen/Paperinpreparation/PyvsFTIR/pygcms/WWTP_OlDenburgVVF_17082015_85x85_for_pygc.0_or.csv	2	11	polyester	2798.2	5.39152	134.638	24.9723	30773.8	4.24678e-08		1
3	E:/Veroeffentlichungen/Paperinpreparation/PyvsFTIR/pygcms/WWTP_OlDenburgVVF_17082015_85x85_for_pygc.0_or.csv	3	11	polyester	2311.56	1.26918	59.3984	46.8004	47683.8	6.58037e-08		1
4	E:/Veroeffentlichungen/Paperinpreparation/PyvsFTIR/pygcms/WWTP_OlDenburgVVF_17082015_85x85_for_pygc.0_or.csv	4	11	polyester	1946.57	1.61807	55.15	34.0839	23482.3	3.24056e-08		1
5	E:/Veroeffentlichungen/Paperinpreparation/PyvsFTIR/pygcms/WWTP_OlDenburgVVF_17082015_85x85_for_pygc.0_or.csv	5	11	polyester	1216.61	4.07947	64.3154	15.7656	5859.14	8.08561e-09		1
6	E:/Veroeffentlichungen/Paperinpreparation/PyvsFTIR/pygcms/WWTP_OlDenburgVVF_17082015_85x85_for_pygc.0_or.csv	6	11	polyester	1094.95	2.23228	46.7963	20.9635	7537.62	1.04019e-08		1
7	E:/Veroeffentlichungen/Paperinpreparation/PyvsFTIR/pygcms/WWTP_OlDenburgVVF_17082015_85x85_for_pygc.0_or.csv	7	11	polyester	973.287	2.30572	39.7692	17.248	4336.34	5.98415e-09		1
8	E:/Veroeffentlichungen/Paperinpreparation/PyvsFTIR/pygcms/WWTP_OlDenburgVVF_17082015_85x85_for_pygc.0_or.csv	8	11	polyester	608.304	5	46.7963	9.35927	1502.42	2.07334e-09		1
9	E:/Veroeffentlichungen/Paperinpreparation/PyvsFTIR/pygcms/WWTP_OlDenburgVVF_17082015_85x85_for_pygc.0_or.csv	9	11	polyester	608.304	3.40101	34.8799	10.2557	1344.64	1.85561e-09		1
10	E:/Veroeffentlichungen/Paperinpreparation/PyvsFTIR/pygcms/WWTP_OlDenburgVVF_17082015_85x85_for_pygc.0_or.csv	10	11	polyester	608.304	1.73205	24.6638	14.2397	1832.98	2.52951e-09		1
11	E:/Veroeffentlichungen/Paperinpreparation/PyvsFTIR/pygcms/WWTP_OlDenburgVVF_17082015_85x85_for_pygc.0_or.csv	11	11	polyester	486.644	2.61803	24.6638	9.42074	802.283	1.10715e-09		1
12	E:/Veroeffentlichungen/Paperinpreparation/PyvsFTIR/pygcms/WWTP_OlDenburgVVF_17082015_85x85_for_pygc.0_or.csv	12	11	polyester	486.644	6.8541	39.7692	5.80225	490.724	6.77199e-10		1
13	E:/Veroeffentlichungen/Paperinpreparation/PyvsFTIR/pygcms/WWTP_OlDenburgVVF_17082015_85x85_for_pygc.0_or.csv	13	11	polyester	364.983	3	33.09	11.03	1475.52	2.03621e-09		1
14	E:/Veroeffentlichungen/Paperinpreparation/PyvsFTIR/pygcms/WWTP_OlDenburgVVF_17082015_85x85_for_pygc.0_or.csv	14	11	polyester	364.983	1.73205	15.5988	9.00596	463.711	6.39921e-10		1
15	E:/Veroeffentlichungen/Paperinpreparation/PyvsFTIR/pygcms/WWTP_OlDenburgVVF_17082015_85x85_for_pygc.0_or.csv	15	11	polyester	364.983	3	33.09	11.03	1475.52	2.03621e-09		1
16	E:/Veroeffentlichungen/Paperinpreparation/PyvsFTIR/pygcms/WWTP_OlDenburgVVF_17082015_85x85_for_pygc.0_or.csv	16	11	polyester	364.983	3	33.09	11.03	1475.52	2.03621e-09		1
17	E:/Veroeffentlichungen/Paperinpreparation/PyvsFTIR/pygcms/WWTP_OlDenburgVVF_17082015_85x85_for_pygc.0_or.csv	17	11	polyester	364.983	4.39107	24.6638	5.61682	285.192	3.93566e-10		1
18	E:/Veroeffentlichungen/Paperinpreparation/PyvsFTIR/pygcms/WWTP_OlDenburgVVF_17082015_85x85_for_pygc.0_or.csv	18	11	polyester	364.983	1.73205	15.5988	9.00596	463.711	6.39921e-10		1
19	E:/Veroeffentlichungen/Paperinpreparation/PyvsFTIR/pygcms/WWTP_OlDenburgVVF_17082015_85x85_for_pygc.0_or.csv	19	11	polyester	243.322	2	22.06	11.03	983.679	1.35748e-09		1
20	E:/Veroeffentlichungen/Paperinpreparation/PyvsFTIR/pygcms/WWTP_OlDenburgVVF_17082015_85x85_for_pygc.0_or.csv	20	11	polyester	243.322	2	22.06	11.03	983.679	1.35748e-09		1
21	E:/Veroeffentlichungen/Paperinpreparation/PyvsFTIR/pygcms/WWTP_OlDenburgVVF_17082015_85x85_for_pygc.0_or.csv	21	11	polyester	243.322	2	22.06	11.03	983.679	1.35748e-09		1
22	E:/Veroeffentlichungen/Paperinpreparation/PyvsFTIR/pygcms/WWTP_OlDenburgVVF_17082015_85x85_for_pygc.0_or.csv	22	11	polyester	243.322	2	22.06	11.03	983.679	1.35748e-09		1
23	E:/Veroeffentlichungen/Paperinpreparation/PyvsFTIR/pygcms/WWTP_OlDenburgVVF_17082015_85x85_for_pygc.0_or.csv	23	11	polyester	243.322	2	22.06	11.03	983.679	1.35748e-09		1
24	E:/Veroeffentlichungen/Paperinpreparation/PyvsFTIR/pygcms/WWTP_OlDenburgVVF_17082015_85x85_for_pygc.0_or.csv	24	11	polyester	243.322	2	22.06	11.03	983.679	1.35748e-09		1
25	E:/Veroeffentlichungen/Paperinpreparation/PyvsFTIR/pygcms/WWTP_OlDenburgVVF_17082015_85x85_for_pygc.0_or.csv	25	11	polyester	121.661	1	11.03	11.03	491.839	6.78738e-10		1
26	E:/Veroeffentlichungen/Paperinpreparation/PyvsFTIR/pygcms/WWTP_OlDenburgVVF_17082015_85x85_for_pygc.0_or.csv	26	11	polyester	121.661	1	11.03	11.03	491.839	6.78738e-10		1
27	E:/Veroeffentlichungen/Paperinpreparation/PyvsFTIR/pygcms/WWTP_OlDenburgVVF_17082015_85x85_for_pygc.0_or.csv	27	11	polyester	121.661	1	11.03	11.03	491.839	6.78738e-10		1
28	E:/Veroeffentlichungen/Paperinpreparation/PyvsFTIR/pygcms/WWTP_OlDenburgVVF_17082015_85x85_for_pygc.0_or.csv	28	11	polyester	121.661	1	11.03	11.03	491.839	6.78738e-10		1
29	E:/Veroeffentlichungen/Paperinpreparation/PyvsFTIR/pygcms/WWTP_OlDenburgVVF_17082015_85x85_for_pygc.0_or.csv	29	11	polyester	121.661	1	11.03	11.03	491.839	6.78738e-10		1
30	E:/Veroeffentlichungen/Paperinpreparation/PyvsFTIR/pygcms/WWTP_OlDenburgVVF_17082015_85x85_for_pygc.0_or.csv	30	11	polyester	121.661	1	11.03	11.03	491.839	6.78738e-10		1
31	E:/Veroeffentlichungen/Paperinpreparation/PyvsFTIR/pygcms/WWTP_OlDenburgVVF_17082015_85x85_for_pygc.0_or.csv	31	11	polyester	121.661	1	11.03	11.03	491.839	6.78738e-10		1
32	E:/Veroeffentlichungen/Paperinpreparation/PyvsFTIR/pygcms/WWTP_OlDenburgVVF_17082015_85x85_for_pygc.0_or.csv	32	11	polyester	121.661	1	11.03	11.03	491.839	6.78738e-10		1
33	E:/Veroeffentlichungen/Paperinpreparation/PyvsFTIR/pygcms/WWTP_OlDenburgVVF_17082015_85x85_for_pygc.0_or.csv	33	11	polyester	121.661	1	11.03	11.03	491.839	6.78738e-10		1
34	E:/Veroeffentlichungen/Paperinpreparation/PyvsFTIR/pygcms/WWTP_OlDenburgVVF_17082015_85x85_for_pygc.0_or.csv	34	11	polyester	121.661	1	11.03	11.03	491.839	6.78738e-10		1
35	E:/Veroeffentlichungen/Paperinpreparation/PyvsFTIR/pygcms/WWTP_OlDenburgVVF_17082015_85x85_for_pygc.0_or.csv	35	11	polyester	121.661	1	11.03	11.03	491.839	6.78738e-10		1
36	E:/Veroeffentlichungen/Paperinpreparation/PyvsFTIR/pygcms/WWTP_OlDenburgVVF_17082015_85x85_for_pygc.0_or.csv	36	11	polyester	121.661	1	11.03	11.03	491.839	6.78738e-10		1
37	E:/Veroeffentlichungen/Paperinpreparation/PyvsFTIR/pygcms/WWTP_OlDenburgVVF_17082015_85x85_for_pygc.0_or.csv	37	11	polyester	121.661	1	11.03	11.03	491.839	6.78738e-10		1
38	E:/Veroeffentlichungen/Paperinpreparation/PyvsFTIR/pygcms/WWTP_OlDenburgVVF_17082015_85x85_for_pygc.0_or.csv	38	11	polyester	121.661	1	11.03	11.03	491.839	6.78738e-10		1
39	E:/Veroeffentlichungen/Paperinpreparation/PyvsFTIR/pygcms/WWTP_OlDenburgVVF_17082015_85x85_for_pygc.0_or.csv	39	11	polyester	121.661	1	11.03	11.03	491.839	6.78738e-10		1
40	E:/Veroeffentlichungen/Paperinpreparation/PyvsFTIR/pygcms/WWTP_OlDenburgVVF_17082015_85x85_for_pygc.0_or.csv	40	11	polyester	121.661	1	11.03	11.03	491.839	6.78738e-10		1
41	E:/Veroeffentlichungen/Paperinpreparation/PyvsFTIR/pygcms/WWTP_OlDenburgVVF_17082015_85x85_for_pygc.0_or.csv	41	11	polyester	121.661	1	11.03	11.03	491.839	6.78738e-10		1
42	E:/Veroeffentlichungen/Paperinpreparation/PyvsFTIR/pygcms/WWTP_OlDenburgVVF_17082015_85x85_for_pygc.0_or.csv	42	11	polyester	121.661	1	11.03	11.03	491.839	6.78738e-10		1
43	E:/Veroeffentlichungen/Paperinpreparation/PyvsFTIR/pygcms/WWTP_OlDenburgVVF_17082015_85x85_for_pygc.0_or.csv	43	11	polyester	121.661	1	11.03	11.03	491.839	6.78738e-10		1
44	E:/Veroeffentlichungen/Paperinpreparation/PyvsFTIR/pygcms/WWTP_OlDenburgVVF_17082015_85x85_for_pygc.0_or.csv	44	11	polyester	121.661	1	11.03	11.03	491.839	6.78738e-10		1
45	E:/Veroeffentlichungen/Paperinpreparation/PyvsFTIR/pygcms/WWTP_OlDenburgVVF_17082015_85x85_for_pygc.0_or.csv	45	11	polyester	121.661	1	11.03	11.03	491.839	6.78738e-10		1
46	E:/Veroeffentlichungen/Paperinpreparation/PyvsFTIR/pygcms/WWTP_OlDenburgVVF_17082015_85x85_for_pygc.0_or.csv	46	11	polyester	121.661	1	11.03	11.03	491.839	6.78738e-10		1
47	E:/Veroeffentlichungen/Paperinpreparation/PyvsFTIR/pygcms/WWTP_OlDenburgVVF_17082015_85x85_for_pygc.0_or.csv	47	11	polyester	121.661	1	11.03	11.03	491.839	6.78738e-10		1
48	E:/Veroeffentlichungen/Paperinpreparation/PyvsFTIR/pygcms/WWTP_OlDenburgVVF_17082015_85x85_for_pygc.0_or.csv	48	11	polyester	121.661	1	11.03	11.03	491.839	6.78738e-10		1
49	E:/Veroeffentlichungen/Paperinpreparation/PyvsFTIR/pygcms/WWTP_OlDenburgVVF_17082015_85x85_for_pygc.0_or.csv	49	11	polyester	121.661	1	11.03	11.03	491.839	6.78738e-10		1
50	E:/Veroeffentlichungen/Paperinpreparation/PyvsFTIR/pygcms/WWTP_OlDenburgVVF_17082015_85x85_for_pygc.0_or.csv	50	11	polyester	121.661	1	11.03	11.03	491.839	6.78738e-10		1
51	E:/Veroeffentlichungen/Paperinpreparation/PyvsFTIR/pygcms/WWTP_OlDenburgVVF_17082015_85x85_for_pygc.0_or.csv	51	11	polyester	121.661	1	11.03	11.03	491.839	6.78738e-10		1
52	E:/Veroeffentlichungen/Paperinpreparation/PyvsFTIR/pygcms/WWTP_OlDenburgVVF_17082015_85x85_for_pygc.0_or.csv	52	11	polyester	121.661	1	11.03	11.03	491.839	6.78738e-10		1
53	E:/Veroeffentlichungen/Paperinpreparation/PyvsFTIR/pygcms/WWTP_OlDenburgVVF_17082015_85x85_for_pygc.0_or.csv	53	11	polyester	121.661	1	11.03	11.03	491.839	6.78738e-10		1
54	E:/Veroeffentlichungen/Paperinpreparation/PyvsFTIR/pygcms/WWTP_OlDenburgVVF_17082015_85x85_for_pygc.0_or.csv	54	11	polyester	121.661	1	11.03	11.03	491.839	6.78738e-10		1
55	E:/Veroeffentlichungen/Paperinpreparation/PyvsFTIR/pygcms/WWTP_OlDenburgVVF_17082015_85x85_for_pygc.0_or.csv	55	11	polyester	121.661	1	11.03	11.03	491.839	6.78738e-10		1
56	E:/Veroeffentlichungen/Paperinpreparation/PyvsFTIR/pygcms/WWTP_OlDenburgVVF_17082015_85x85_for_pygc.0_or.csv	56	11	polyester	121.661	1	11.03	11.03	491.839	6.78738e-10		1
57	E:/Veroeffentlichungen/Paperinpreparation/PyvsFTIR/pygcms/WWTP_OlDenburgVVF_17082015_85x85_for_pygc.0_or.csv	57	11	polyester	121.661	1	11.03	11.03	491.839	6.78738e-10		1
58	E:/Veroeffentlichungen/Paperinpreparation/PyvsFTIR/pygcms/WWTP_OlDenburgVVF_17082015_85x85_for_pygc.0_or.csv	58	11	polyester	121.661	1	11.03	11.03	491.839	6.78738e-10		1
59	E:/Veroeffentlichungen/Paperinpreparation/PyvsFTIR/pygcms/WWTP_OlDenburgVVF_17082015_85x85_for_pygc.0_or.csv	59	11	polyester	121.661	1	11.03	11.03	491.839	6.78738e-10		1
60	E:/Veroeffentlichungen/Paperinpreparation/PyvsFTIR/pygcms/WWTP_OlDenburgVVF_17082015_85x85_for_pygc.0_or.csv	60	11	polyester	121.661	1	11.03	11.03	491.839	6.78738e-10		1
61	E:/Veroeffentlichungen/Paperinpreparation/PyvsFTIR/pygcms/WWTP_OlDenburgVVF_17082015_85x85_for_pygc.0_or.csv	61	11	polyester	121.661	1	11.03	11.03	491.839	6.78738e-10		1
62	E:/Veroeffentlichungen/Paperinpreparation/PyvsFTIR/pygcms/WWTP_OlDenburgVVF_17082015_85x85_for_pygc.0_or.csv	62	11	polyester	121.661	1	11.03	11.03	491.839	6.78738e-10		1
63	E:/Veroeffentlichungen/Paperinpreparation/PyvsFTIR/pygcms/WWTP_OlDenburgVVF_17082015_85x85_for_pygc.0_or.csv	63	11	polyester	121.661	1	11.03	11.03	491.839	6.78738e-10		1
64	E:/Veroeffentlichungen/Paperinpreparation/PyvsFTIR/pygcms/WWTP_OlDenburgVVF_17082015_85x85_for_pygc.0_or.csv	64	11	polyester	121.661	1	11.03	11.03	491.839	6.78738e-10		1
65	E:/Veroeffentlichungen/Paperinpreparation/PyvsFTIR/pygcms/WWTP_OlDenburgVVF_17082015_85x85_for_pygc.0_or.csv	65	11	polyester	121.661	1	11.03	11.03	491.839	6.78738e-10		1
1	E:/Veroeffentlichungen/Paperinpreparation/PyvsFTIR/pygcms/WWTP_OlDenburgVVF_17082015_85x85_for_pygc.0_or.csv	1	12	acrylates,polyurethanes,varnish	259746	1.52877	1027.92	672.386	1.70331e+08	0.000211211		1
2	E:/Veroeffentlichungen/Paperinpreparation/PyvsFTIR/pygcms/WWTP_OlDenburgVVF_17082015_85x85_for_pygc.0_or.csv	2	12	acrylates,polyurethanes,varnish	224586	1.76853	875.826	495.229	7.87275e+07	9.76221e-05		1
3	E:/Veroeffentlichungen/Paperinpreparation/PyvsFTIR/pygcms/WWTP_OlDenburgVVF_17082015_85x85_for_pygc.0_or.csv	3	12	acrylates,polyurethanes,varnish	156821	1.62473	806.398	496.328	7.28087e+07	9.02828e-05		1
4	E:/Veroeffentlichungen/Paperinpreparation/PyvsFTIR/pygcms/WWTP_OlDenburgVVF_17082015_85x85_for_pygc.0_or.csv	4	12	acrylates,polyurethanes,varnish	60343.8	1.8545	450.208	242.765	9.72482e+06	1.20588e-05		1
5	E:/Veroeffentlichungen/Paperinpreparation/PyvsFTIR/pygcms/WWTP_OlDenburgVVF_17082015_85x85_for_pygc.0_or.csv	5	12	acrylates,polyurethanes,varnish	39783.1	1.54417	302.873	196.139	4.27059e+06	5.29553e-06		1
6	E:/Veroeffentlichungen/Paperinpreparation/PyvsFTIR/pygcms/WWTP_OlDenburgVVF_17082015_85x85_for_pygc.0_or.csv	6	12	acrylates,polyurethanes,varnish	39539.8	1.98546	409.449	206.224	6.38226e+06	7.91401e-06		1
7	E:/Veroeffentlichungen/Paperinpreparation/PyvsFTIR/pygcms/WWTP_OlDenburgVVF_17082015_85x85_for_pygc.0_or.csv	7	12	acrylates,polyurethanes,varnish	38809.8	1.99742	346.349	173.399	3.81682e+06	4.73285e-06		1
8	E:/Veroeffentlichungen/Paperinpreparation/PyvsFTIR/pygcms/WWTP_OlDenburgVVF_17082015_85x85_for_pygc.0_or.csv	8	12	acrylates,polyurethanes,varnish	37228.2	1.60904	374.695	232.869	7.44731e+06	9.23467e-06		1
9	E:/Veroeffentlichungen/Paperinpreparation/PyvsFTIR/pygcms/WWTP_OlDenburgVVF_17082015_85x85_for_pygc.0_or.csv	9	12	acrylates,polyurethanes,varnish	35403.3	2.11586	356.049	168.276	3.69531e+06	4.58218e-06		1
10	E:/Veroeffentlichungen/Paperinpreparation/PyvsFTIR/pygcms/WWTP_OlDenburgVVF_17082015_85x85_for_pygc.0_or.csv	10	12	acrylates,polyurethanes,varnish	34673.4	1.93891	365.491	188.503	4.76003e+06	5.90243e-06		1
11	E:/Veroeffentlichungen/Paperinpreparation/PyvsFTIR/pygcms/WWTP_OlDenburgVVF_17082015_85x85_for_pygc.0_or.csv	11	12	acrylates,polyurethanes,varnish	33578.4	1.77268	380.974	214.914	6.44945e+06	7.99732e-06		1
12	E:/Veroeffentlichungen/Paperinpreparation/PyvsFTIR/pygcms/WWTP_OlDenburgVVF_17082015_85x85_for_pygc.0_or.csv	12	12	acrylates,polyurethanes,varnish	31753.5	2.39143	430.735	180.116	5.12169e+06	6.3509e-06		1
13	E:/Veroeffentlichungen/Paperinpreparation/PyvsFTIR/pygcms/WWTP_OlDenburgVVF_17082015_85x85_for_pygc.0_or.csv	13	12	acrylates,polyurethanes,varnish	31631.8	2.08061	321.198	154.377	2.80568e+06	3.47904e-06		1
14	E:/Veroeffentlichungen/Paperinpreparation/PyvsFTIR/pygcms/WWTP_OlDenburgVVF_17082015_85x85_for_pygc.0_or.csv	14	12	acrylates,polyurethanes,varnish	30293.6	2.02653	301.06	148.559	2.43528e+06	3.01975e-06		1
15	E:/Veroeffentlichungen/Paperinpreparation/PyvsFTIR/pygcms/WWTP_OlDenburgVVF_17082015_85x85_for_pygc.0_or.csv	15	12	acrylates,polyurethanes,varnish	27738.7	3.57863	488.443	136.489	3.33507e+06	4.13549e-06		1
16	E:/Veroeffentlichungen/Paperinpreparation/PyvsFTIR/pygcms/WWTP_OlDenburgVVF_17082015_85x85_for_pygc.0_or.csv	16	12	acrylates,polyurethanes,varnish	27130.4	2.49097	388.563	155.988	3.46531e+06	4.29699e-06		1
17	E:/Veroeffentlichungen/Paperinpreparation/PyvsFTIR/pygcms/WWTP_OlDenburgVVF_17082015_85x85_for_pygc.0_or.csv	17	12	acrylates,polyurethanes,varnish	24453.8	1.05506	221.974	210.39	3.60124e+06	4.46553e-06		1
18	E:/Veroeffentlichungen/Paperinpreparation/PyvsFTIR/pygcms/WWTP_OlDenburgVVF_17082015_85x85_for_pygc.0_or.csv	18	12	acrylates,polyurethanes,varnish	23845.5	6.99373	491.423	70.2662	889295	1.10273e-06		1
19	E:/Veroeffentlichungen/Paperinpreparation/PyvsFTIR/pygcms/WWTP_OlDenburgVVF_17082015_85x85_for_pygc.0_or.csv	19	12	acrylates,polyurethanes,varnish	23602.2	1.06509	242.911	228.066	4.63089e+06	5.74231e-06		1
20	E:/Veroeffentlichungen/Paperinpreparation/PyvsFTIR/pygcms/WWTP_OlDenburgVVF_17082015_85x85_for_pygc.0_or.csv	20	12	acrylates,polyurethanes,varnish	23237.2	1.48837	233.982	157.207	2.11943e+06	2.6281e-06		1
21	E:/Veroeffentlichungen/Paperinpreparation/PyvsFTIR/pygcms/WWTP_OlDenburgVVF_17082015_85x85_for_pygc.0_or.csv	21	12	acrylates,polyurethanes,varnish	22385.6	1.10172	242.911	220.483	4.32807e+06	5.36681e-06		1
22	E:/Veroeffentlichungen/Paperinpreparation/PyvsFTIR/pygcms/WWTP_OlDenburgVVF_17082015_85x85_for_pygc.0_or.csv	22	12	acrylates,polyurethanes,varnish	21899	2.83613	326.644	115.173	1.58807e+06	1.96921e-06		1
23	E:/Veroeffentlichungen/Paperinpreparation/PyvsFTIR/pygcms/WWTP_OlDenburgVVF_17082015_85x85_for_pygc.0_or.csv	23	12	acrylates,polyurethanes,varnish	20317.4	2.23083	279.257	125.181	1.60389e+06	1.98883e-06		1
24	E:/Veroeffentlichungen/Paperinpreparation/PyvsFTIR/pygcms/WWTP_OlDenburgVVF_17082015_85x85_for_pygc.0_or.csv	24	12	acrylates,polyurethanes,varnish	18979.1	1.5436	256.551	166.204	2.59748e+06	3.22087e-06		1
25	E:/Veroeffentlichungen/Paperinpreparation/PyvsFTIR/pygcms/WWTP_OlDenburgVVF_17082015_85x85_for_pygc.0_or.csv	25	12	acrylates,polyurethanes,varnish	18735.8	2.76386	271.302	98.1604	958126	1.18808e-06		1
26	E:/Veroeffentlichungen/Paperinpreparation/PyvsFTIR/pygcms/WWTP_OlDenburgVVF_17082015_85x85_for_pygc.0_or.csv	26	12	acrylates,polyurethanes,varnish	16667.5	3.16777	267.008	84.2889	695283	8.62151e-07		1
27	E:/Veroeffentlichungen/Paperinpreparation/PyvsFTIR/pygcms/WWTP_OlDenburgVVF_17082015_85x85_for_pygc.0_or.csv	27	12	acrylates,polyurethanes,varnish	16667.5	2.01903	227.122	112.49	1.05338e+06	1.30619e-06		1
28	E:/Veroeffentlichungen/Paperinpreparation/PyvsFTIR/pygcms/WWTP_OlDenburgVVF_17082015_85x85_for_pygc.0_or.csv	28	12	acrylates,polyurethanes,varnish	16059.2	2.41953	227.389	93.9806	736111	9.12778e-07		1
29	E:/Veroeffentlichungen/Paperinpreparation/PyvsFTIR/pygcms/WWTP_OlDenburgVVF_17082015_85x85_for_pygc.0_or.csv	29	12	acrylates,polyurethanes,varnish	15937.6	1.59116	184.896	116.203	915076	1.13469e-06		1
30	E:/Veroeffentlichungen/Paperinpreparation/PyvsFTIR/pygcms/WWTP_OlDenburgVVF_17082015_85x85_for_pygc.0_or.csv	30	12	acrylates,polyurethanes,varnish	15694.3	2.06868	259.615	125.498	1.49865e+06	1.85832e-06		1
31	E:/Veroeffentlichungen/Paperinpreparation/PyvsFTIR/pygcms/WWTP_OlDenburgVVF_17082015_85x85_for_pygc.0_or.csv	31	12	acrylates,polyurethanes,varnish	15450.9	1.76966	313.532	177.171	3.60713e+06	4.47284e-06		1
32	E:/Veroeffentlichungen/Paperinpreparation/PyvsFTIR/pygcms/WWTP_OlDenburgVVF_17082015_85x85_for_pygc.0_or.csv	32	12	acrylates,polyurethanes,varnish	15207.6	4.26704	290.154	67.999	491733	6.09749e-07		1
33	E:/Veroeffentlichungen/Paperinpreparation/PyvsFTIR/pygcms/WWTP_OlDenburgVVF_17082015_85x85_for_pygc.0_or.csv	33	12	acrylates,polyurethanes,varnish	15207.6	1.56203	199.762	127.886	1.19744e+06	1.48483e-06		1
34	E:/Veroeffentlichungen/Paperinpreparation/PyvsFTIR/pygcms/WWTP_OlDenburgVVF_17082015_85x85_for_pygc.0_or.csv	34	12	acrylates,polyurethanes,varnish	15086	1.95452	192.946	98.7179	689167	8.54567e-07		1
35	E:/Veroeffentlichungen/Paperinpreparation/PyvsFTIR/pygcms/WWTP_OlDenburgVVF_17082015_85x85_for_pygc.0_or.csv	35	12	acrylates,polyurethanes,varnish	14234.3	3.49993	343.527	98.1526	1.213e+06	1.50412e-06		1
36	E:/Veroeffentlichungen/Paperinpreparation/PyvsFTIR/pygcms/WWTP_OlDenburgVVF_17082015_85x85_for_pygc.0_or.csv	36	12	acrylates,polyurethanes,varnish	14234.3	3.56927	266.78	74.7435	546257	6.77359e-07		1
37	E:/Veroeffentlichungen/Paperinpreparation/PyvsFTIR/pygcms/WWTP_OlDenburgVVF_17082015_85x85_for_pygc.0_or.csv	37	12	acrylates,polyurethanes,varnish	13382.7	1.78578	210.728	118.003	1.07549e+06	1.33361e-06		1
38	E:/Veroeffentlichungen/Paperinpreparation/PyvsFTIR/pygcms/WWTP_OlDenburgVVF_17082015_85x85_for_pygc.0_or.csv	38	12	acrylates,polyurethanes,varnish	13261	1.74749	220.6	126.238	1.2885e+06	1.59774e-06		1
39	E:/Veroeffentlichungen/Paperinpreparation/PyvsFTIR/pygcms/WWTP_OlDenburgVVF_17082015_85x85_for_pygc.0_or.csv	39	12	acrylates,polyurethanes,varnish	13139.4	2.04131	209.28	102.522	806229	9.99724e-07		1
40	E:/Veroeffentlichungen/Paperinpreparation/PyvsFTIR/pygcms/WWTP_OlDenburgVVF_17082015_85x85_for_pygc.0_or.csv	40	12	acrylates,polyurethanes,varnish	12409.4	3.347	272.421	81.3925	661464	8.20216e-07		1
41	E:/Veroeffentlichungen/Paperinpreparation/PyvsFTIR/pygcms/WWTP_OlDenburgVVF_17082015_85x85_for_pygc.0_or.csv	41	12	acrylates,polyurethanes,varnish	12409.4	2.25983	258.441	114.363	1.23888e+06	1.53621e-06		1
42	E:/Veroeffentlichungen/Paperinpreparation/PyvsFTIR/pygcms/WWTP_OlDenburgVVF_17082015_85x85_for_pygc.0_or.csv	42	12	acrylates,polyurethanes,varnish	12409.4	2.10845	182.579	86.5941	501793	6.22223e-07		1
43	E:/Veroeffentlichungen/Paperinpreparation/PyvsFTIR/pygcms/WWTP_OlDenburgVVF_17082015_85x85_for_pygc.0_or.csv	43	12	acrylates,polyurethanes,varnish	11801.1	1.1388	163.973	143.987	1.24599e+06	1.54502e-06		1
44	E:/Veroeffentlichungen/Paperinpreparation/PyvsFTIR/pygcms/WWTP_OlDenburgVVF_17082015_85x85_for_pygc.0_or.csv	44	12	acrylates,polyurethanes,varnish	11314.5	1.68517	198.846	117.998	1.01476e+06	1.2583e-06		1
45	E:/Veroeffentlichungen/Paperinpreparation/PyvsFTIR/pygcms/WWTP_OlDenburgVVF_17082015_85x85_for_pygc.0_or.csv	45	12	acrylates,polyurethanes,varnish	10949.5	1.29506	148.393	114.584	714102	8.85487e-07		1
46	E:/Veroeffentlichungen/Paperinpreparation/PyvsFTIR/pygcms/WWTP_OlDenburgVVF_17082015_85x85_for_pygc.0_or.csv	46	12	acrylates,polyurethanes,varnish	10706.2	1.98842	187.51	94.3008	611156	7.57833e-07		1
47	E:/Veroeffentlichungen/Paperinpreparation/PyvsFTIR/pygcms/WWTP_OlDenburgVVF_17082015_85x85_for_pygc.0_or.csv	47	12	acrylates,polyurethanes,varnish	10584.5	1.70213	168.366	98.9146	603770	7.48674e-07		1
48	E:/Veroeffentlichungen/Paperinpreparation/PyvsFTIR/pygcms/WWTP_OlDenburgVVF_17082015_85x85_for_pygc.0_or.csv	48	12	acrylates,polyurethanes,varnish	10462.8	2.19897	168.004	76.4012	359431	4.45695e-07		1
49	E:/Veroeffentlichungen/Paperinpreparation/PyvsFTIR/pygcms/WWTP_OlDenburgVVF_17082015_85x85_for_pygc.0_or.csv	49	12	acrylates,polyurethanes,varnish	10097.9	2.51221	179.555	71.4731	336186	4.16871e-07		1
50	E:/Veroeffentlichungen/Paperinpreparation/PyvsFTIR/pygcms/WWTP_OlDenburgVVF_17082015_85x85_for_pygc.0_or.csv	50	12	acrylates,polyurethanes,varnish	9976.19	1.62254	168.727	103.989	668741	8.29239e-07		1
51	E:/Veroeffentlichungen/Paperinpreparation/PyvsFTIR/pygcms/WWTP_OlDenburgVVF_17082015_85x85_for_pygc.0_or.csv	51	12	acrylates,polyurethanes,varnish	9976.19	3.83446	251.523	65.5954	396661	4.9186e-07		1
52	E:/Veroeffentlichungen/Paperinpreparation/PyvsFTIR/pygcms/WWTP_OlDenburgVVF_17082015_85x85_for_pygc.0_or.csv	52	12	acrylates,polyurethanes,varnish	9976.19	2.78142	184.896	66.4755	299467	3.71339e-07		1
53	E:/Veroeffentlichungen/Paperinpreparation/PyvsFTIR/pygcms/WWTP_OlDenburgVVF_17082015_85x85_for_pygc.0_or.csv	53	12	acrylates,polyurethanes,varnish	9732.87	2.3123	192.631	83.307	489988	6.07585e-07		1
54	E:/Veroeffentlichungen/Paperinpreparation/PyvsFTIR/pygcms/WWTP_OlDenburgVVF_17082015_85x85_for_pygc.0_or.csv	54	12	acrylates,polyurethanes,varnish	9611.21	2.60673	188.803	72.429	363021	4.50146e-07		1
55	E:/Veroeffentlichungen/Paperinpreparation/PyvsFTIR/pygcms/WWTP_OlDenburgVVF_17082015_85x85_for_pygc.0_or.csv	55	12	acrylates,polyurethanes,varnish	9611.21	1.37544	124.79	90.7276	376492	4.66851e-07		1
56	E:/Veroeffentlichungen/Paperinpreparation/PyvsFTIR/pygcms/WWTP_OlDenburgVVF_17082015_85x85_for_pygc.0_or.csv	56	12	acrylates,polyurethanes,varnish	9489.55	3.21219	206.057	64.1486	310784	3.85373e-07		1
57	E:/Veroeffentlichungen/Paperinpreparation/PyvsFTIR/pygcms/WWTP_OlDenburgVVF_17082015_85x85_for_pygc.0_or.csv	57	12	acrylates,polyurethanes,varnish	9367.89	1.51343	179.555	118.641	926332	1.14865e-06		1
58	E:/Veroeffentlichungen/Paperinpreparation/PyvsFTIR/pygcms/WWTP_OlDenburgVVF_17082015_85x85_for_pygc.0_or.csv	58	12	acrylates,polyurethanes,varnish	9367.89	1.30951	153.63	117.319	775013	9.61016e-07		1
59	E:/Veroeffentlichungen/Paperinpreparation/PyvsFTIR/pygcms/WWTP_OlDenburgVVF_17082015_85x85_for_pygc.0_or.csv	59	12	acrylates,polyurethanes,varnish	9246.23	4.40376	287.627	65.314	449717	5.5765e-07		1
60	E:/Veroeffentlichungen/Paperinpreparation/PyvsFTIR/pygcms/WWTP_OlDenburgVVF_17082015_85x85_for_pygc.0_or.csv	60	12	acrylates,polyurethanes,varnish	9246.23	1.96622	172.647	87.8066	487876	6.04966e-07		1
61	E:/Veroeffentlichungen/Paperinpreparation/PyvsFTIR/pygcms/WWTP_OlDenburgVVF_17082015_85x85_for_pygc.0_or.csv	61	12	acrylates,polyurethanes,varnish	9124.57	2.02671	202.784	100.056	744070	9.22647e-07		1
62	E:/Veroeffentlichungen/Paperinpreparation/PyvsFTIR/pygcms/WWTP_OlDenburgVVF_17082015_85x85_for_pygc.0_or.csv	62	12	acrylates,polyurethanes,varnish	9002.91	2.97101	221.974	74.7134	454147	5.63143e-07		1
63	E:/Veroeffentlichungen/Paperinpreparation/PyvsFTIR/pygcms/WWTP_OlDenburgVVF_17082015_85x85_for_pygc.0_or.csv	63	12	acrylates,polyurethanes,varnish	8881.25	3.07807	281.859	91.5699	866233	1.07413e-06		1
64	E:/Veroeffentlichungen/Paperinpreparation/PyvsFTIR/pygcms/WWTP_OlDenburgVVF_17082015_85x85_for_pygc.0_or.csv	64	12	acrylates,polyurethanes,varnish	8881.25	2.71405	189.767	69.9203	340036	4.21644e-07		1
65	E:/Veroeffentlichungen/Paperinpreparation/PyvsFTIR/pygcms/WWTP_OlDenburgVVF_17082015_85x85_for_pygc.0_or.csv	65	12	acrylates,polyurethanes,varnish	8881.25	1.49856	150.024	100.112	551100	6.83364e-07		1
66	E:/Veroeffentlichungen/Paperinpreparation/PyvsFTIR/pygcms/WWTP_OlDenburgVVF_17082015_85x85_for_pygc.0_or.csv	66	12	acrylates,polyurethanes,varnish	8759.58	1.2065	162.856	134.982	1.08756e+06	1.34857e-06		1
67	E:/Veroeffentlichungen/Paperinpreparation/PyvsFTIR/pygcms/WWTP_OlDenburgVVF_17082015_85x85_for_pygc.0_or.csv	67	12	acrylates,polyurethanes,varnish	8637.92	2.19252	188.803	86.1126	513144	6.36299e-07		1
68	E:/Veroeffentlichungen/Paperinpreparation/PyvsFTIR/pygcms/WWTP_OlDenburgVVF_17082015_85x85_for_pygc.0_or.csv	68	12	acrylates,polyurethanes,varnish	8637.92	1.10186	129.103	117.168	649602	8.05507e-07		1
69	E:/Veroeffentlichungen/Paperinpreparation/PyvsFTIR/pygcms/WWTP_OlDenburgVVF_17082015_85x85_for_pygc.0_or.csv	69	12	acrylates,polyurethanes,varnish	8516.26	3.93383	187.834	47.7484	156960	1.94631e-07		1
70	E:/Veroeffentlichungen/Paperinpreparation/PyvsFTIR/pygcms/WWTP_OlDenburgVVF_17082015_85x85_for_pygc.0_or.csv	70	12	acrylates,polyurethanes,varnish	8394.6	2.36865	168.004	70.9282	309781	3.84128e-07		1
71	E:/Veroeffentlichungen/Paperinpreparation/PyvsFTIR/pygcms/WWTP_OlDenburgVVF_17082015_85x85_for_pygc.0_or.csv	71	12	acrylates,polyurethanes,varnish	8272.94	2.02736	163.973	80.88	393143	4.87498e-07		1
72	E:/Veroeffentlichungen/Paperinpreparation/PyvsFTIR/pygcms/WWTP_OlDenburgVVF_17082015_85x85_for_pygc.0_or.csv	72	12	acrylates,polyurethanes,varnish	8272.94	1.34111	117.251	87.4282	328484	4.0732e-07		1
73	E:/Veroeffentlichungen/Paperinpreparation/PyvsFTIR/pygcms/WWTP_OlDenburgVVF_17082015_85x85_for_pygc.0_or.csv	73	12	acrylates,polyurethanes,varnish	8272.94	5.57328	325.712	58.4417	407733	5.05588e-07		1
74	E:/Veroeffentlichungen/Paperinpreparation/PyvsFTIR/pygcms/WWTP_OlDenburgVVF_17082015_85x85_for_pygc.0_or.csv	74	12	acrylates,polyurethanes,varnish	8272.94	1.54336	157.926	102.326	606066	7.51521e-07		1
75	E:/Veroeffentlichungen/Paperinpreparation/PyvsFTIR/pygcms/WWTP_OlDenburgVVF_17082015_85x85_for_pygc.0_or.csv	75	12	acrylates,polyurethanes,varnish	8151.28	2.74378	187.834	68.4582	322643	4.00077e-07		1
76	E:/Veroeffentlichungen/Paperinpreparation/PyvsFTIR/pygcms/WWTP_OlDenburgVVF_17082015_85x85_for_pygc.0_or.csv	76	12	acrylates,polyurethanes,varnish	8151.28	2.37184	159.077	67.069	262269	3.25213e-07		1
77	E:/Veroeffentlichungen/Paperinpreparation/PyvsFTIR/pygcms/WWTP_OlDenburgVVF_17082015_85x85_for_pygc.0_or.csv	77	12	acrylates,polyurethanes,varnish	8029.62	2.37452	168.366	70.9051	310245	3.84704e-07		1
78	E:/Veroeffentlichungen/Paperinpreparation/PyvsFTIR/pygcms/WWTP_OlDenburgVVF_17082015_85x85_for_pygc.0_or.csv	78	12	acrylates,polyurethanes,varnish	8029.62	1.40628	113.561	80.7525	271417	3.36557e-07		1
79	E:/Veroeffentlichungen/Paperinpreparation/PyvsFTIR/pygcms/WWTP_OlDenburgVVF_17082015_85x85_for_pygc.0_or.csv	79	12	acrylates,polyurethanes,varnish	7907.96	2.15746	179.555	83.2254	455835	5.65235e-07		1
80	E:/Veroeffentlichungen/Paperinpreparation/PyvsFTIR/pygcms/WWTP_OlDenburgVVF_17082015_85x85_for_pygc.0_or.csv	80	12	acrylates,polyurethanes,varnish	7786.3	1.32774	128.631	96.8793	442490	5.48687e-07		1
81	E:/Veroeffentlichungen/Paperinpreparation/PyvsFTIR/pygcms/WWTP_OlDenburgVVF_17082015_85x85_for_pygc.0_or.csv	81	12	acrylates,polyurethanes,varnish	7542.98	6.28265	261.483	41.6199	166013	2.05856e-07		1
82	E:/Veroeffentlichungen/Paperinpreparation/PyvsFTIR/pygcms/WWTP_OlDenburgVVF_17082015_85x85_for_pygc.0_or.csv	82	12	acrylates,polyurethanes,varnish	7542.98	1.5364	147.983	96.3183	503183	6.23947e-07		1
83	E:/Veroeffentlichungen/Paperinpreparation/PyvsFTIR/pygcms/WWTP_OlDenburgVVF_17082015_85x85_for_pygc.0_or.csv	83	12	acrylates,polyurethanes,varnish	7421.31	1.40199	115.157	82.1382	284758	3.531e-07		1
84	E:/Veroeffentlichungen/Paperinpreparation/PyvsFTIR/pygcms/WWTP_OlDenburgVVF_17082015_85x85_for_pygc.0_or.csv	84	12	acrylates,polyurethanes,varnish	7421.31	1.76172	143.39	81.392	348160	4.31719e-07		1
85	E:/Veroeffentlichungen/Paperinpreparation/PyvsFTIR/pygcms/WWTP_OlDenburgVVF_17082015_85x85_for_pygc.0_or.csv	85	12	acrylates,polyurethanes,varnish	7299.65	1.70786	133.276	78.0368	297473	3.68867e-07		1
86	E:/Veroeffentlichungen/Paperinpreparation/PyvsFTIR/pygcms/WWTP_OlDenburgVVF_17082015_85x85_for_pygc.0_or.csv	86	12	acrylates,polyurethanes,varnish	7299.65	1.87301	143.814	76.7822	310755	3.85336e-07		1
87	E:/Veroeffentlichungen/Paperinpreparation/PyvsFTIR/pygcms/WWTP_OlDenburgVVF_17082015_85x85_for_pygc.0_or.csv	87	12	acrylates,polyurethanes,varnish	7177.99	1.92246	138.206	71.89	261794	3.24624e-07		1
88	E:/Veroeffentlichungen/Paperinpreparation/PyvsFTIR/pygcms/WWTP_OlDenburgVVF_17082015_85x85_for_pygc.0_or.csv	88	12	acrylates,polyurethanes,varnish	7056.33	6.32266	236.824	37.4564	121780	1.51007e-07		1
89	E:/Veroeffentlichungen/Paperinpreparation/PyvsFTIR/pygcms/WWTP_OlDenburgVVF_17082015_85x85_for_pygc.0_or.csv	89	12	acrylates,polyurethanes,varnish	7056.33	1.35668	155.988	114.978	755813	9.37208e-07		1
90	E:/Veroeffentlichungen/Paperinpreparation/PyvsFTIR/pygcms/WWTP_OlDenburgVVF_17082015_85x85_for_pygc.0_or.csv	90	12	acrylates,polyurethanes,varnish	7056.33	2.52691	148.393	58.7252	187569	2.32585e-07		1
91	E:/Veroeffentlichungen/Paperinpreparation/PyvsFTIR/pygcms/WWTP_OlDenburgVVF_17082015_85x85_for_pygc.0_or.csv	91	12	acrylates,polyurethanes,varnish	6934.67	1.79484	147.159	81.9897	362578	4.49596e-07		1
92	E:/Veroeffentlichungen/Paperinpreparation/PyvsFTIR/pygcms/WWTP_OlDenburgVVF_17082015_85x85_for_pygc.0_or.csv	92	12	acrylates,polyurethanes,varnish	6934.67	1.65034	133.276	80.7567	318570	3.95027e-07		1
93	E:/Veroeffentlichungen/Paperinpreparation/PyvsFTIR/pygcms/WWTP_OlDenburgVVF_17082015_85x85_for_pygc.0_or.csv	93	12	acrylates,polyurethanes,varnish	6569.69	1.2061	115.157	95.4781	384763	4.77106e-07		1
94	E:/Veroeffentlichungen/Paperinpreparation/PyvsFTIR/pygcms/WWTP_OlDenburgVVF_17082015_85x85_for_pygc.0_or.csv	94	12	acrylates,polyurethanes,varnish	6569.69	2.12552	143.39	67.4612	239179	2.96582e-07		1
95	E:/Veroeffentlichungen/Paperinpreparation/PyvsFTIR/pygcms/WWTP_OlDenburgVVF_17082015_85x85_for_pygc.0_or.csv	95	12	acrylates,polyurethanes,varnish	6448.03	1.19121	134.638	113.026	630413	7.81712e-07		1
96	E:/Veroeffentlichungen/Paperinpreparation/PyvsFTIR/pygcms/WWTP_OlDenburgVVF_17082015_85x85_for_pygc.0_or.csv	96	12	acrylates,polyurethanes,varnish	6448.03	2.92338	153.63	52.5523	155509	1.92831e-07		1
97	E:/Veroeffentlichungen/Paperinpreparation/PyvsFTIR/pygcms/WWTP_OlDenburgVVF_17082015_85x85_for_pygc.0_or.csv	97	12	acrylates,polyurethanes,varnish	6448.03	2.80109	154.813	55.269	173328	2.14927e-07		1
98	E:/Veroeffentlichungen/Paperinpreparation/PyvsFTIR/pygcms/WWTP_OlDenburgVVF_17082015_85x85_for_pygc.0_or.csv	98	12	acrylates,polyurethanes,varnish	6326.37	3.28927	179.555	54.5882	196107	2.43172e-07		1
99	E:/Veroeffentlichungen/Paperinpreparation/PyvsFTIR/pygcms/WWTP_OlDenburgVVF_17082015_85x85_for_pygc.0_or.csv	99	12	acrylates,polyurethanes,varnish	6326.37	1.49446	141.253	94.5177	462509	5.73511e-07		1
100	E:/Veroeffentlichungen/Paperinpreparation/PyvsFTIR/pygcms/WWTP_OlDenburgVVF_17082015_85x85_for_pygc.0_or.csv	100	12	acrylates,polyurethanes,varnish	6204.71	1.25065	101.692	81.3112	246424	3.05565e-07		1
101	E:/Veroeffentlichungen/Paperinpreparation/PyvsFTIR/pygcms/WWTP_OlDenburgVVF_17082015_85x85_for_pygc.0_or.csv	101	12	acrylates,polyurethanes,varnish	6083.05	3.25069	150.024	46.1515	117120	1.45228e-07		1
102	E:/Veroeffentlichungen/Paperinpreparation/PyvsFTIR/pygcms/WWTP_OlDenburgVVF_17082015_85x85_for_pygc.0_or.csv	102	12	acrylates,polyurethanes,varnish	6083.05	2.40507	168.004	69.854	300469	3.72581e-07		1
103	E:/Veroeffentlichungen/Paperinpreparation/PyvsFTIR/pygcms/WWTP_OlDenburgVVF_17082015_85x85_for_pygc.0_or.csv	103	12	acrylates,polyurethanes,varnish	5839.72	1.29688	136.434	105.201	553427	6.8625e-07		1
104	E:/Veroeffentlichungen/Paperinpreparation/PyvsFTIR/pygcms/WWTP_OlDenburgVVF_17082015_85x85_for_pygc.0_or.csv	104	12	acrylates,polyurethanes,varnish	5839.72	1.4148	110.85	78.3503	249410	3.09269e-07		1
105	E:/Veroeffentlichungen/Paperinpreparation/PyvsFTIR/pygcms/WWTP_OlDenburgVVF_17082015_85x85_for_pygc.0_or.csv	105	12	acrylates,polyurethanes,varnish	5718.06	2.93158	217.266	74.1122	437388	5.42362e-07		1
106	E:/Veroeffentlichungen/Paperinpreparation/PyvsFTIR/pygcms/WWTP_OlDenburgVVF_17082015_85x85_for_pygc.0_or.csv	106	12	acrylates,polyurethanes,varnish	5596.4	2.53753	162.856	64.179	245859	3.04866e-07		1
107	E:/Veroeffentlichungen/Paperinpreparation/PyvsFTIR/pygcms/WWTP_OlDenburgVVF_17082015_85x85_for_pygc.0_or.csv	107	12	acrylates,polyurethanes,varnish	5596.4	1.66319	104.057	62.5646	149288	1.85117e-07		1
108	E:/Veroeffentlichungen/Paperinpreparation/PyvsFTIR/pygcms/WWTP_OlDenburgVVF_17082015_85x85_for_pygc.0_or.csv	108	12	acrylates,polyurethanes,varnish	5596.4	3.85881	212.166	54.9823	235082	2.91502e-07		1
109	E:/Veroeffentlichungen/Paperinpreparation/PyvsFTIR/pygcms/WWTP_OlDenburgVVF_17082015_85x85_for_pygc.0_or.csv	109	12	acrylates,polyurethanes,varnish	5596.4	3.13026	188.803	60.3154	251746	3.12165e-07		1
110	E:/Veroeffentlichungen/Paperinpreparation/PyvsFTIR/pygcms/WWTP_OlDenburgVVF_17082015_85x85_for_pygc.0_or.csv	110	12	acrylates,polyurethanes,varnish	5474.74	5.74698	187.834	32.684	73542.8	9.11931e-08		1
111	E:/Veroeffentlichungen/Paperinpreparation/PyvsFTIR/pygcms/WWTP_OlDenburgVVF_17082015_85x85_for_pygc.0_or.csv	111	12	acrylates,polyurethanes,varnish	5474.74	2.35675	174.4	74.0002	350032	4.3404e-07		1
112	E:/Veroeffentlichungen/Paperinpreparation/PyvsFTIR/pygcms/WWTP_OlDenburgVVF_17082015_85x85_for_pygc.0_or.csv	112	12	acrylates,polyurethanes,varnish	5353.08	2.57522	133.276	51.7532	130835	1.62235e-07		1
113	E:/Veroeffentlichungen/Paperinpreparation/PyvsFTIR/pygcms/WWTP_OlDenburgVVF_17082015_85x85_for_pygc.0_or.csv	113	12	acrylates,polyurethanes,varnish	5231.42	2.46934	140.389	56.8528	166316	2.06232e-07		1
114	E:/Veroeffentlichungen/Paperinpreparation/PyvsFTIR/pygcms/WWTP_OlDenburgVVF_17082015_85x85_for_pygc.0_or.csv	114	12	acrylates,polyurethanes,varnish	5231.42	1.9743	117.251	59.3884	151571	1.87948e-07		1
115	E:/Veroeffentlichungen/Paperinpreparation/PyvsFTIR/pygcms/WWTP_OlDenburgVVF_17082015_85x85_for_pygc.0_or.csv	115	12	acrylates,polyurethanes,varnish	5109.76	2.33078	121.83	52.2701	122000	1.5128e-07		1
116	E:/Veroeffentlichungen/Paperinpreparation/PyvsFTIR/pygcms/WWTP_OlDenburgVVF_17082015_85x85_for_pygc.0_or.csv	116	12	acrylates,polyurethanes,varnish	5109.76	1.28041	93.5927	73.0957	183283	2.27271e-07		1
117	E:/Veroeffentlichungen/Paperinpreparation/PyvsFTIR/pygcms/WWTP_OlDenburgVVF_17082015_85x85_for_pygc.0_or.csv	117	12	acrylates,polyurethanes,varnish	5109.76	1.77912	108.633	61.06	148447	1.84074e-07		1
118	E:/Veroeffentlichungen/Paperinpreparation/PyvsFTIR/pygcms/WWTP_OlDenburgVVF_17082015_85x85_for_pygc.0_or.csv	118	12	acrylates,polyurethanes,varnish	4988.1	1.95237	132.819	68.0295	225295	2.79365e-07		1
119	E:/Veroeffentlichungen/Paperinpreparation/PyvsFTIR/pygcms/WWTP_OlDenburgVVF_17082015_85x85_for_pygc.0_or.csv	119	12	acrylates,polyurethanes,varnish	4988.1	2.90241	134.186	46.2325	105123	1.30353e-07		1
120	E:/Veroeffentlichungen/Paperinpreparation/PyvsFTIR/pygcms/WWTP_OlDenburgVVF_17082015_85x85_for_pygc.0_or.csv	120	12	acrylates,polyurethanes,varnish	4988.1	1.94227	119.308	61.427	165000	2.046e-07		1
121	E:/Veroeffentlichungen/Paperinpreparation/PyvsFTIR/pygcms/WWTP_OlDenburgVVF_17082015_85x85_for_pygc.0_or.csv	121	12	acrylates,polyurethanes,varnish	4988.1	3.34063	168.366	50.3993	156747	1.94366e-07		1
122	E:/Veroeffentlichungen/Paperinpreparation/PyvsFTIR/pygcms/WWTP_OlDenburgVVF_17082015_85x85_for_pygc.0_or.csv	122	12	acrylates,polyurethanes,varnish	4988.1	1.12754	94.2404	83.5804	241292	2.99202e-07		1
123	E:/Veroeffentlichungen/Paperinpreparation/PyvsFTIR/pygcms/WWTP_OlDenburgVVF_17082015_85x85_for_pygc.0_or.csv	123	12	acrylates,polyurethanes,varnish	4866.44	2.13148	113.561	53.2779	118146	1.46501e-07		1
124	E:/Veroeffentlichungen/Paperinpreparation/PyvsFTIR/pygcms/WWTP_OlDenburgVVF_17082015_85x85_for_pygc.0_or.csv	124	12	acrylates,polyurethanes,varnish	4744.78	3.1405	155.988	49.6698	141049	1.74901e-07		1
125	E:/Veroeffentlichungen/Paperinpreparation/PyvsFTIR/pygcms/WWTP_OlDenburgVVF_17082015_85x85_for_pygc.0_or.csv	125	12	acrylates,polyurethanes,varnish	4744.78	1.64042	99.27	60.5151	133242	1.6522e-07		1
126	E:/Veroeffentlichungen/Paperinpreparation/PyvsFTIR/pygcms/WWTP_OlDenburgVVF_17082015_85x85_for_pygc.0_or.csv	126	12	acrylates,polyurethanes,varnish	4623.11	3.502	153.63	43.8693	108366	1.34374e-07		1
127	E:/Veroeffentlichungen/Paperinpreparation/PyvsFTIR/pygcms/WWTP_OlDenburgVVF_17082015_85x85_for_pygc.0_or.csv	127	12	acrylates,polyurethanes,varnish	4623.11	1.24905	101.692	81.4153	247055	3.06349e-07		1
128	E:/Veroeffentlichungen/Paperinpreparation/PyvsFTIR/pygcms/WWTP_OlDenburgVVF_17082015_85x85_for_pygc.0_or.csv	128	12	acrylates,polyurethanes,varnish	4623.11	1.54297	101.692	65.9063	161896	2.00751e-07		1
129	E:/Veroeffentlichungen/Paperinpreparation/PyvsFTIR/pygcms/WWTP_OlDenburgVVF_17082015_85x85_for_pygc.0_or.csv	129	12	acrylates,polyurethanes,varnish	4623.11	2.28431	108.633	47.5562	90047.7	1.11659e-07		1
130	E:/Veroeffentlichungen/Paperinpreparation/PyvsFTIR/pygcms/WWTP_OlDenburgVVF_17082015_85x85_for_pygc.0_or.csv	130	12	acrylates,polyurethanes,varnish	4501.45	2.34954	112.484	47.875	94494.5	1.17173e-07		1
131	E:/Veroeffentlichungen/Paperinpreparation/PyvsFTIR/pygcms/WWTP_OlDenburgVVF_17082015_85x85_for_pygc.0_or.csv	131	12	acrylates,polyurethanes,varnish	4501.45	2.74631	123.319	44.9036	91135.7	1.13008e-07		1
132	E:/Veroeffentlichungen/Paperinpreparation/PyvsFTIR/pygcms/WWTP_OlDenburgVVF_17082015_85x85_for_pygc.0_or.csv	132	12	acrylates,polyurethanes,varnish	4501.45	1.34243	99.27	73.9482	198962	2.46713e-07		1
133	E:/Veroeffentlichungen/Paperinpreparation/PyvsFTIR/pygcms/WWTP_OlDenburgVVF_17082015_85x85_for_pygc.0_or.csv	133	12	acrylates,polyurethanes,varnish	4501.45	3.81617	147.983	38.7779	81560.1	1.01134e-07		1
134	E:/Veroeffentlichungen/Paperinpreparation/PyvsFTIR/pygcms/WWTP_OlDenburgVVF_17082015_85x85_for_pygc.0_or.csv	134	12	acrylates,polyurethanes,varnish	4501.45	1.73636	110.3	63.5239	163135	2.02287e-07		1
135	E:/Veroeffentlichungen/Paperinpreparation/PyvsFTIR/pygcms/WWTP_OlDenburgVVF_17082015_85x85_for_pygc.0_or.csv	135	12	acrylates,polyurethanes,varnish	4379.79	3.36093	143.814	42.7898	96511.2	1.19674e-07		1
136	E:/Veroeffentlichungen/Paperinpreparation/PyvsFTIR/pygcms/WWTP_OlDenburgVVF_17082015_85x85_for_pygc.0_or.csv	136	12	acrylates,polyurethanes,varnish	4379.79	3.34259	143.39	42.8978	96713.3	1.19924e-07		1
137	E:/Veroeffentlichungen/Paperinpreparation/PyvsFTIR/pygcms/WWTP_OlDenburgVVF_17082015_85x85_for_pygc.0_or.csv	137	12	acrylates,polyurethanes,varnish	4258.13	1.51057	88.9267	58.8695	112956	1.40065e-07		1
138	E:/Veroeffentlichungen/Paperinpreparation/PyvsFTIR/pygcms/WWTP_OlDenburgVVF_17082015_85x85_for_pygc.0_or.csv	138	12	acrylates,polyurethanes,varnish	4258.13	2.70582	117.251	43.3327	80694.2	1.00061e-07		1
139	E:/Veroeffentlichungen/Paperinpreparation/PyvsFTIR/pygcms/WWTP_OlDenburgVVF_17082015_85x85_for_pygc.0_or.csv	139	12	acrylates,polyurethanes,varnish	4258.13	1.9718	108.633	55.0932	120852	1.49857e-07		1
140	E:/Veroeffentlichungen/Paperinpreparation/PyvsFTIR/pygcms/WWTP_OlDenburgVVF_17082015_85x85_for_pygc.0_or.csv	140	12	acrylates,polyurethanes,varnish	4258.13	1.90273	94.8836	49.8672	86480.4	1.07236e-07		1
141	E:/Veroeffentlichungen/Paperinpreparation/PyvsFTIR/pygcms/WWTP_OlDenburgVVF_17082015_85x85_for_pygc.0_or.csv	141	12	acrylates,polyurethanes,varnish	4258.13	4.38424	143.814	32.8024	56716.4	7.03283e-08		1
142	E:/Veroeffentlichungen/Paperinpreparation/PyvsFTIR/pygcms/WWTP_OlDenburgVVF_17082015_85x85_for_pygc.0_or.csv	142	12	acrylates,polyurethanes,varnish	4258.13	2.13585	129.103	60.4457	172888	2.14381e-07		1
143	E:/Veroeffentlichungen/Paperinpreparation/PyvsFTIR/pygcms/WWTP_OlDenburgVVF_17082015_85x85_for_pygc.0_or.csv	143	12	acrylates,polyurethanes,varnish	4136.47	2.02367	115.157	56.9049	136674	1.69476e-07		1
144	E:/Veroeffentlichungen/Paperinpreparation/PyvsFTIR/pygcms/WWTP_OlDenburgVVF_17082015_85x85_for_pygc.0_or.csv	144	12	acrylates,polyurethanes,varnish	4136.47	1.62807	104.057	63.9141	155798	1.93189e-07		1
145	E:/Veroeffentlichungen/Paperinpreparation/PyvsFTIR/pygcms/WWTP_OlDenburgVVF_17082015_85x85_for_pygc.0_or.csv	145	12	acrylates,polyurethanes,varnish	4136.47	1.37934	79.5385	57.6642	96936.4	1.20201e-07		1
146	E:/Veroeffentlichungen/Paperinpreparation/PyvsFTIR/pygcms/WWTP_OlDenburgVVF_17082015_85x85_for_pygc.0_or.csv	146	12	acrylates,polyurethanes,varnish	4136.47	1.16214	93.5927	80.5348	222488	2.75885e-07		1
147	E:/Veroeffentlichungen/Paperinpreparation/PyvsFTIR/pygcms/WWTP_OlDenburgVVF_17082015_85x85_for_pygc.0_or.csv	147	12	acrylates,polyurethanes,varnish	4014.81	2.95134	119.308	40.4249	71460	8.86105e-08		1
148	E:/Veroeffentlichungen/Paperinpreparation/PyvsFTIR/pygcms/WWTP_OlDenburgVVF_17082015_85x85_for_pygc.0_or.csv	148	12	acrylates,polyurethanes,varnish	4014.81	1.49374	84.002	56.236	97367.7	1.20736e-07		1
149	E:/Veroeffentlichungen/Paperinpreparation/PyvsFTIR/pygcms/WWTP_OlDenburgVVF_17082015_85x85_for_pygc.0_or.csv	149	12	acrylates,polyurethanes,varnish	4014.81	3.22799	128.631	39.8486	74863.1	9.28303e-08		1
150	E:/Veroeffentlichungen/Paperinpreparation/PyvsFTIR/pygcms/WWTP_OlDenburgVVF_17082015_85x85_for_pygc.0_or.csv	150	12	acrylates,polyurethanes,varnish	4014.81	5.5621	183.576	33.0048	73293.5	9.08839e-08		1
151	E:/Veroeffentlichungen/Paperinpreparation/PyvsFTIR/pygcms/WWTP_OlDenburgVVF_17082015_85x85_for_pygc.0_or.csv	151	12	acrylates,polyurethanes,varnish	4014.81	2.6748	101.692	38.0183	53872.6	6.6802e-08		1
152	E:/Veroeffentlichungen/Paperinpreparation/PyvsFTIR/pygcms/WWTP_OlDenburgVVF_17082015_85x85_for_pygc.0_or.csv	152	12	acrylates,polyurethanes,varnish	4014.81	1.84891	99.8809	54.0215	106835	1.32475e-07		1
153	E:/Veroeffentlichungen/Paperinpreparation/PyvsFTIR/pygcms/WWTP_OlDenburgVVF_17082015_85x85_for_pygc.0_or.csv	153	12	acrylates,polyurethanes,varnish	3893.15	1.60864	101.692	63.2158	148947	1.84695e-07		1
154	E:/Veroeffentlichungen/Paperinpreparation/PyvsFTIR/pygcms/WWTP_OlDenburgVVF_17082015_85x85_for_pygc.0_or.csv	154	12	acrylates,polyurethanes,varnish	3893.15	1.76489	90.9557	51.5361	88542.1	1.09792e-07		1
155	E:/Veroeffentlichungen/Paperinpreparation/PyvsFTIR/pygcms/WWTP_OlDenburgVVF_17082015_85x85_for_pygc.0_or.csv	155	12	acrylates,polyurethanes,varnish	3893.15	2.42032	134.638	55.6283	152706	1.89356e-07		1
156	E:/Veroeffentlichungen/Paperinpreparation/PyvsFTIR/pygcms/WWTP_OlDenburgVVF_17082015_85x85_for_pygc.0_or.csv	156	12	acrylates,polyurethanes,varnish	3893.15	1.17749	77.9939	66.2376	125420	1.5552e-07		1
157	E:/Veroeffentlichungen/Paperinpreparation/PyvsFTIR/pygcms/WWTP_OlDenburgVVF_17082015_85x85_for_pygc.0_or.csv	157	12	acrylates,polyurethanes,varnish	3771.49	2.04929	94.2404	45.9869	73046.8	9.05781e-08		1
158	E:/Veroeffentlichungen/Paperinpreparation/PyvsFTIR/pygcms/WWTP_OlDenburgVVF_17082015_85x85_for_pygc.0_or.csv	158	12	acrylates,polyurethanes,varnish	3771.49	1.60289	94.2404	58.794	119399	1.48054e-07		1
159	E:/Veroeffentlichungen/Paperinpreparation/PyvsFTIR/pygcms/WWTP_OlDenburgVVF_17082015_85x85_for_pygc.0_or.csv	159	12	acrylates,polyurethanes,varnish	3771.49	1.98184	90.9557	45.8945	70217.9	8.70702e-08		1
160	E:/Veroeffentlichungen/Paperinpreparation/PyvsFTIR/pygcms/WWTP_OlDenburgVVF_17082015_85x85_for_pygc.0_or.csv	160	12	acrylates,polyurethanes,varnish	3771.49	1.62055	110.3	68.0632	187283	2.3223e-07		1
161	E:/Veroeffentlichungen/Paperinpreparation/PyvsFTIR/pygcms/WWTP_OlDenburgVVF_17082015_85x85_for_pygc.0_or.csv	161	12	acrylates,polyurethanes,varnish	3771.49	2.58772	101.692	39.2978	57559.5	7.13738e-08		1
162	E:/Veroeffentlichungen/Paperinpreparation/PyvsFTIR/pygcms/WWTP_OlDenburgVVF_17082015_85x85_for_pygc.0_or.csv	162	12	acrylates,polyurethanes,varnish	3771.49	1.40047	88.9267	63.4978	131415	1.62955e-07		1
163	E:/Veroeffentlichungen/Paperinpreparation/PyvsFTIR/pygcms/WWTP_OlDenburgVVF_17082015_85x85_for_pygc.0_or.csv	163	12	acrylates,polyurethanes,varnish	3771.49	1.90465	104.057	54.6329	113835	1.41155e-07		1
164	E:/Veroeffentlichungen/Paperinpreparation/PyvsFTIR/pygcms/WWTP_OlDenburgVVF_17082015_85x85_for_pygc.0_or.csv	164	12	acrylates,polyurethanes,varnish	3649.83	2.26806	121.83	53.7157	128841	1.59763e-07		1
165	E:/Veroeffentlichungen/Paperinpreparation/PyvsFTIR/pygcms/WWTP_OlDenburgVVF_17082015_85x85_for_pygc.0_or.csv	165	12	acrylates,polyurethanes,varnish	3649.83	3.28719	112.484	34.219	48275.1	5.98611e-08		1
166	E:/Veroeffentlichungen/Paperinpreparation/PyvsFTIR/pygcms/WWTP_OlDenburgVVF_17082015_85x85_for_pygc.0_or.csv	166	12	acrylates,polyurethanes,varnish	3649.83	1.58922	94.2404	59.2998	121462	1.50613e-07		1
167	E:/Veroeffentlichungen/Paperinpreparation/PyvsFTIR/pygcms/WWTP_OlDenburgVVF_17082015_85x85_for_pygc.0_or.csv	167	12	acrylates,polyurethanes,varnish	3649.83	1.27639	88.9267	69.6707	158208	1.96178e-07		1
168	E:/Veroeffentlichungen/Paperinpreparation/PyvsFTIR/pygcms/WWTP_OlDenburgVVF_17082015_85x85_for_pygc.0_or.csv	168	12	acrylates,polyurethanes,varnish	3528.17	1.562	77.9939	49.9322	71272	8.83772e-08		1
169	E:/Veroeffentlichungen/Paperinpreparation/PyvsFTIR/pygcms/WWTP_OlDenburgVVF_17082015_85x85_for_pygc.0_or.csv	169	12	acrylates,polyurethanes,varnish	3528.17	2.1843	121.33	55.5464	137207	1.70137e-07		1
170	E:/Veroeffentlichungen/Paperinpreparation/PyvsFTIR/pygcms/WWTP_OlDenburgVVF_17082015_85x85_for_pygc.0_or.csv	170	12	acrylates,polyurethanes,varnish	3528.17	1.35481	86.1471	63.5859	127661	1.583e-07		1
171	E:/Veroeffentlichungen/Paperinpreparation/PyvsFTIR/pygcms/WWTP_OlDenburgVVF_17082015_85x85_for_pygc.0_or.csv	171	12	acrylates,polyurethanes,varnish	3528.17	2.47257	104.64	42.3202	68689.3	8.51747e-08		1
172	E:/Veroeffentlichungen/Paperinpreparation/PyvsFTIR/pygcms/WWTP_OlDenburgVVF_17082015_85x85_for_pygc.0_or.csv	172	12	acrylates,polyurethanes,varnish	3406.51	1.27491	101.692	79.764	237135	2.94047e-07		1
173	E:/Veroeffentlichungen/Paperinpreparation/PyvsFTIR/pygcms/WWTP_OlDenburgVVF_17082015_85x85_for_pygc.0_or.csv	173	12	acrylates,polyurethanes,varnish	3406.51	2.8274	112.484	39.7836	65252.6	8.09132e-08		1
174	E:/Veroeffentlichungen/Paperinpreparation/PyvsFTIR/pygcms/WWTP_OlDenburgVVF_17082015_85x85_for_pygc.0_or.csv	174	12	acrylates,polyurethanes,varnish	3284.84	2.20783	88.24	39.9668	51660.8	6.40594e-08		1
175	E:/Veroeffentlichungen/Paperinpreparation/PyvsFTIR/pygcms/WWTP_OlDenburgVVF_17082015_85x85_for_pygc.0_or.csv	175	12	acrylates,polyurethanes,varnish	3284.84	1.27522	80.2996	62.9691	116698	1.44706e-07		1
176	E:/Veroeffentlichungen/Paperinpreparation/PyvsFTIR/pygcms/WWTP_OlDenburgVVF_17082015_85x85_for_pygc.0_or.csv	176	12	acrylates,polyurethanes,varnish	3284.84	2.39735	104.057	43.405	71853.2	8.90979e-08		1
177	E:/Veroeffentlichungen/Paperinpreparation/PyvsFTIR/pygcms/WWTP_OlDenburgVVF_17082015_85x85_for_pygc.0_or.csv	177	12	acrylates,polyurethanes,varnish	3284.84	1.38855	69.7598	50.2393	64534.2	8.00224e-08		1
178	E:/Veroeffentlichungen/Paperinpreparation/PyvsFTIR/pygcms/WWTP_OlDenburgVVF_17082015_85x85_for_pygc.0_or.csv	178	12	acrylates,polyurethanes,varnish	3163.18	1.87825	88.24	46.98	71381.8	8.85135e-08		1
179	E:/Veroeffentlichungen/Paperinpreparation/PyvsFTIR/pygcms/WWTP_OlDenburgVVF_17082015_85x85_for_pygc.0_or.csv	179	12	acrylates,polyurethanes,varnish	3163.18	2.25552	90.9557	40.3259	54211.9	6.72227e-08		1
180	E:/Veroeffentlichungen/Paperinpreparation/PyvsFTIR/pygcms/WWTP_OlDenburgVVF_17082015_85x85_for_pygc.0_or.csv	180	12	acrylates,polyurethanes,varnish	3163.18	1.79967	119.308	66.2942	192184	2.38308e-07		1
181	E:/Veroeffentlichungen/Paperinpreparation/PyvsFTIR/pygcms/WWTP_OlDenburgVVF_17082015_85x85_for_pygc.0_or.csv	181	12	acrylates,polyurethanes,varnish	3163.18	1.73771	80.2996	46.2101	62846.9	7.79302e-08		1
182	E:/Veroeffentlichungen/Paperinpreparation/PyvsFTIR/pygcms/WWTP_OlDenburgVVF_17082015_85x85_for_pygc.0_or.csv	182	12	acrylates,polyurethanes,varnish	3163.18	1.73442	88.9267	51.2717	85680.8	1.06244e-07		1
183	E:/Veroeffentlichungen/Paperinpreparation/PyvsFTIR/pygcms/WWTP_OlDenburgVVF_17082015_85x85_for_pygc.0_or.csv	183	12	acrylates,polyurethanes,varnish	3041.52	2.47923	94.2404	38.012	49908.6	6.18867e-08		1
184	E:/Veroeffentlichungen/Paperinpreparation/PyvsFTIR/pygcms/WWTP_OlDenburgVVF_17082015_85x85_for_pygc.0_or.csv	184	12	acrylates,polyurethanes,varnish	3041.52	2.5516	134.186	52.5888	136016	1.6866e-07		1
185	E:/Veroeffentlichungen/Paperinpreparation/PyvsFTIR/pygcms/WWTP_OlDenburgVVF_17082015_85x85_for_pygc.0_or.csv	185	12	acrylates,polyurethanes,varnish	3041.52	2.48435	86.1471	34.6759	37965.7	4.70775e-08		1
186	E:/Veroeffentlichungen/Paperinpreparation/PyvsFTIR/pygcms/WWTP_OlDenburgVVF_17082015_85x85_for_pygc.0_or.csv	186	12	acrylates,polyurethanes,varnish	3041.52	2.46681	93.5927	37.9408	49380	6.12312e-08		1
187	E:/Veroeffentlichungen/Paperinpreparation/PyvsFTIR/pygcms/WWTP_OlDenburgVVF_17082015_85x85_for_pygc.0_or.csv	187	12	acrylates,polyurethanes,varnish	3041.52	4.61922	125.761	27.2257	34166.5	4.23665e-08		1
188	E:/Veroeffentlichungen/Paperinpreparation/PyvsFTIR/pygcms/WWTP_OlDenburgVVF_17082015_85x85_for_pygc.0_or.csv	188	12	acrylates,polyurethanes,varnish	3041.52	1.58765	108.633	68.4236	186410	2.31149e-07		1
189	E:/Veroeffentlichungen/Paperinpreparation/PyvsFTIR/pygcms/WWTP_OlDenburgVVF_17082015_85x85_for_pygc.0_or.csv	189	12	acrylates,polyurethanes,varnish	3041.52	3.35504	108.633	32.379	41743.2	5.17616e-08		1
190	E:/Veroeffentlichungen/Paperinpreparation/PyvsFTIR/pygcms/WWTP_OlDenburgVVF_17082015_85x85_for_pygc.0_or.csv	190	12	acrylates,polyurethanes,varnish	3041.52	1.30834	64.3154	49.158	56963.8	7.06352e-08		1
191	E:/Veroeffentlichungen/Paperinpreparation/PyvsFTIR/pygcms/WWTP_OlDenburgVVF_17082015_85x85_for_pygc.0_or.csv	191	12	acrylates,polyurethanes,varnish	3041.52	2.39394	94.2404	39.3662	53527.9	6.63746e-08		1
192	E:/Veroeffentlichungen/Paperinpreparation/PyvsFTIR/pygcms/WWTP_OlDenburgVVF_17082015_85x85_for_pygc.0_or.csv	192	12	acrylates,polyurethanes,varnish	3041.52	1.49747	84.002	56.0959	96883.1	1.20135e-07		1
193	E:/Veroeffentlichungen/Paperinpreparation/PyvsFTIR/pygcms/WWTP_OlDenburgVVF_17082015_85x85_for_pygc.0_or.csv	193	12	acrylates,polyurethanes,varnish	2919.86	2.34886	84.002	35.7628	39377.6	4.88283e-08		1
194	E:/Veroeffentlichungen/Paperinpreparation/PyvsFTIR/pygcms/WWTP_OlDenburgVVF_17082015_85x85_for_pygc.0_or.csv	194	12	acrylates,polyurethanes,varnish	2919.86	2.88631	101.692	35.2323	46266.2	5.73701e-08		1
195	E:/Veroeffentlichungen/Paperinpreparation/PyvsFTIR/pygcms/WWTP_OlDenburgVVF_17082015_85x85_for_pygc.0_or.csv	195	12	acrylates,polyurethanes,varnish	2919.86	1.46147	88.24	60.3775	117900	1.46195e-07		1
196	E:/Veroeffentlichungen/Paperinpreparation/PyvsFTIR/pygcms/WWTP_OlDenburgVVF_17082015_85x85_for_pygc.0_or.csv	196	12	acrylates,polyurethanes,varnish	2919.86	2.43191	110.3	45.3553	83162.6	1.03122e-07		1
197	E:/Veroeffentlichungen/Paperinpreparation/PyvsFTIR/pygcms/WWTP_OlDenburgVVF_17082015_85x85_for_pygc.0_or.csv	197	12	acrylates,polyurethanes,varnish	2919.86	2.15403	86.1471	39.9933	50502.5	6.26231e-08		1
198	E:/Veroeffentlichungen/Paperinpreparation/PyvsFTIR/pygcms/WWTP_OlDenburgVVF_17082015_85x85_for_pygc.0_or.csv	198	12	acrylates,polyurethanes,varnish	2919.86	2.77221	99.8809	36.0293	47521.6	5.89268e-08		1
199	E:/Veroeffentlichungen/Paperinpreparation/PyvsFTIR/pygcms/WWTP_OlDenburgVVF_17082015_85x85_for_pygc.0_or.csv	199	12	acrylates,polyurethanes,varnish	2919.86	2.03331	98.6553	48.5196	85123.7	1.05553e-07		1
200	E:/Veroeffentlichungen/Paperinpreparation/PyvsFTIR/pygcms/WWTP_OlDenburgVVF_17082015_85x85_for_pygc.0_or.csv	200	12	acrylates,polyurethanes,varnish	2798.2	1.85841	88.9267	47.8509	74629.4	9.25404e-08		1
201	E:/Veroeffentlichungen/Paperinpreparation/PyvsFTIR/pygcms/WWTP_OlDenburgVVF_17082015_85x85_for_pygc.0_or.csv	201	12	acrylates,polyurethanes,varnish	2798.2	2.88621	134.186	46.492	106306	1.3182e-07		1
202	E:/Veroeffentlichungen/Paperinpreparation/PyvsFTIR/pygcms/WWTP_OlDenburgVVF_17082015_85x85_for_pygc.0_or.csv	202	12	acrylates,polyurethanes,varnish	2798.2	2.93837	94.8836	32.2913	36262.6	4.49656e-08		1
203	E:/Veroeffentlichungen/Paperinpreparation/PyvsFTIR/pygcms/WWTP_OlDenburgVVF_17082015_85x85_for_pygc.0_or.csv	203	12	acrylates,polyurethanes,varnish	2798.2	3.7302	118.797	31.8473	44161.7	5.47605e-08		1
204	E:/Veroeffentlichungen/Paperinpreparation/PyvsFTIR/pygcms/WWTP_OlDenburgVVF_17082015_85x85_for_pygc.0_or.csv	204	12	acrylates,polyurethanes,varnish	2798.2	1.18366	77.9939	65.8922	124115	1.53903e-07		1
205	E:/Veroeffentlichungen/Paperinpreparation/PyvsFTIR/pygcms/WWTP_OlDenburgVVF_17082015_85x85_for_pygc.0_or.csv	205	12	acrylates,polyurethanes,varnish	2798.2	2.00892	73.9915	36.8315	36788.9	4.56182e-08		1
206	E:/Veroeffentlichungen/Paperinpreparation/PyvsFTIR/pygcms/WWTP_OlDenburgVVF_17082015_85x85_for_pygc.0_or.csv	206	12	acrylates,polyurethanes,varnish	2798.2	1.42358	66.18	46.4884	52422	6.50032e-08		1
207	E:/Veroeffentlichungen/Paperinpreparation/PyvsFTIR/pygcms/WWTP_OlDenburgVVF_17082015_85x85_for_pygc.0_or.csv	207	12	acrylates,polyurethanes,varnish	2676.54	2.75372	90.9557	33.0301	36370.3	4.50991e-08		1
208	E:/Veroeffentlichungen/Paperinpreparation/PyvsFTIR/pygcms/WWTP_OlDenburgVVF_17082015_85x85_for_pygc.0_or.csv	208	12	acrylates,polyurethanes,varnish	2676.54	2.52429	110.3	43.6954	77187	9.57119e-08		1
209	E:/Veroeffentlichungen/Paperinpreparation/PyvsFTIR/pygcms/WWTP_OlDenburgVVF_17082015_85x85_for_pygc.0_or.csv	209	12	acrylates,polyurethanes,varnish	2676.54	3.05487	101.692	33.2884	41301.7	5.12141e-08		1
210	E:/Veroeffentlichungen/Paperinpreparation/PyvsFTIR/pygcms/WWTP_OlDenburgVVF_17082015_85x85_for_pygc.0_or.csv	210	12	acrylates,polyurethanes,varnish	2676.54	2.46911	79.5385	32.2134	30251.6	3.7512e-08		1
211	E:/Veroeffentlichungen/Paperinpreparation/PyvsFTIR/pygcms/WWTP_OlDenburgVVF_17082015_85x85_for_pygc.0_or.csv	211	12	acrylates,polyurethanes,varnish	2676.54	2.43582	99.8809	41.0051	61553.8	7.63267e-08		1
212	E:/Veroeffentlichungen/Paperinpreparation/PyvsFTIR/pygcms/WWTP_OlDenburgVVF_17082015_85x85_for_pygc.0_or.csv	212	12	acrylates,polyurethanes,varnish	2676.54	2.57514	84.002	32.6204	32761.5	4.06242e-08		1
213	E:/Veroeffentlichungen/Paperinpreparation/PyvsFTIR/pygcms/WWTP_OlDenburgVVF_17082015_85x85_for_pygc.0_or.csv	213	12	acrylates,polyurethanes,varnish	2676.54	1.18075	66.18	56.0491	76201.1	9.44894e-08		1
214	E:/Veroeffentlichungen/Paperinpreparation/PyvsFTIR/pygcms/WWTP_OlDenburgVVF_17082015_85x85_for_pygc.0_or.csv	214	12	acrylates,polyurethanes,varnish	2676.54	1.57578	64.3154	40.8149	39268.9	4.86934e-08		1
215	E:/Veroeffentlichungen/Paperinpreparation/PyvsFTIR/pygcms/WWTP_OlDenburgVVF_17082015_85x85_for_pygc.0_or.csv	215	12	acrylates,polyurethanes,varnish	2676.54	1.86525	80.2996	43.0502	54545.7	6.76367e-08		1
216	E:/Veroeffentlichungen/Paperinpreparation/PyvsFTIR/pygcms/WWTP_OlDenburgVVF_17082015_85x85_for_pygc.0_or.csv	216	12	acrylates,polyurethanes,varnish	2676.54	2.02999	84.002	41.3805	52720.2	6.5373e-08		1
217	E:/Veroeffentlichungen/Paperinpreparation/PyvsFTIR/pygcms/WWTP_OlDenburgVVF_17082015_85x85_for_pygc.0_or.csv	217	12	acrylates,polyurethanes,varnish	2554.88	2.6503	90.9557	34.319	39264.1	4.86875e-08		1
218	E:/Veroeffentlichungen/Paperinpreparation/PyvsFTIR/pygcms/WWTP_OlDenburgVVF_17082015_85x85_for_pygc.0_or.csv	218	12	acrylates,polyurethanes,varnish	2554.88	1.46559	64.3154	43.8836	45395.8	5.62908e-08		1
219	E:/Veroeffentlichungen/Paperinpreparation/PyvsFTIR/pygcms/WWTP_OlDenburgVVF_17082015_85x85_for_pygc.0_or.csv	219	12	acrylates,polyurethanes,varnish	2554.88	2.06332	101.692	49.2853	90535.1	1.12263e-07		1
220	E:/Veroeffentlichungen/Paperinpreparation/PyvsFTIR/pygcms/WWTP_OlDenburgVVF_17082015_85x85_for_pygc.0_or.csv	220	12	acrylates,polyurethanes,varnish	2554.88	2.83926	94.2404	33.1919	38053.9	4.71868e-08		1
221	E:/Veroeffentlichungen/Paperinpreparation/PyvsFTIR/pygcms/WWTP_OlDenburgVVF_17082015_85x85_for_pygc.0_or.csv	221	12	acrylates,polyurethanes,varnish	2554.88	2.96464	80.2996	27.0858	21592	2.67741e-08		1
222	E:/Veroeffentlichungen/Paperinpreparation/PyvsFTIR/pygcms/WWTP_OlDenburgVVF_17082015_85x85_for_pygc.0_or.csv	222	12	acrylates,polyurethanes,varnish	2554.88	2.45517	88.24	35.9405	41776.3	5.18026e-08		1
223	E:/Veroeffentlichungen/Paperinpreparation/PyvsFTIR/pygcms/WWTP_OlDenburgVVF_17082015_85x85_for_pygc.0_or.csv	223	12	acrylates,polyurethanes,varnish	2554.88	1.34764	70.6265	52.4076	71097.1	8.81604e-08		1
224	E:/Veroeffentlichungen/Paperinpreparation/PyvsFTIR/pygcms/WWTP_OlDenburgVVF_17082015_85x85_for_pygc.0_or.csv	224	12	acrylates,polyurethanes,varnish	2554.88	2.20609	77.9939	35.3538	35729.7	4.43049e-08		1
225	E:/Veroeffentlichungen/Paperinpreparation/PyvsFTIR/pygcms/WWTP_OlDenburgVVF_17082015_85x85_for_pygc.0_or.csv	225	12	acrylates,polyurethanes,varnish	2433.22	1.2619	84.002	66.5679	136432	1.69175e-07		1
226	E:/Veroeffentlichungen/Paperinpreparation/PyvsFTIR/pygcms/WWTP_OlDenburgVVF_17082015_85x85_for_pygc.0_or.csv	226	12	acrylates,polyurethanes,varnish	2433.22	3.09085	88.9267	28.7709	26979.7	3.34548e-08		1
227	E:/Veroeffentlichungen/Paperinpreparation/PyvsFTIR/pygcms/WWTP_OlDenburgVVF_17082015_85x85_for_pygc.0_or.csv	227	12	acrylates,polyurethanes,varnish	2433.22	1.09436	59.3984	54.2766	64135.2	7.95277e-08		1
228	E:/Veroeffentlichungen/Paperinpreparation/PyvsFTIR/pygcms/WWTP_OlDenburgVVF_17082015_85x85_for_pygc.0_or.csv	228	12	acrylates,polyurethanes,varnish	2433.22	3.49143	98.6553	28.2565	28870.4	3.57993e-08		1
229	E:/Veroeffentlichungen/Paperinpreparation/PyvsFTIR/pygcms/WWTP_OlDenburgVVF_17082015_85x85_for_pygc.0_or.csv	229	12	acrylates,polyurethanes,varnish	2433.22	3.00594	88.9267	29.5836	28525.4	3.53715e-08		1
230	E:/Veroeffentlichungen/Paperinpreparation/PyvsFTIR/pygcms/WWTP_OlDenburgVVF_17082015_85x85_for_pygc.0_or.csv	230	12	acrylates,polyurethanes,varnish	2433.22	1.11521	56.2422	50.4319	52428.7	6.50116e-08		1
231	E:/Veroeffentlichungen/Paperinpreparation/PyvsFTIR/pygcms/WWTP_OlDenburgVVF_17082015_85x85_for_pygc.0_or.csv	231	12	acrylates,polyurethanes,varnish	2433.22	2.16889	86.1471	39.7194	49812.9	6.1768e-08		1
232	E:/Veroeffentlichungen/Paperinpreparation/PyvsFTIR/pygcms/WWTP_OlDenburgVVF_17082015_85x85_for_pygc.0_or.csv	232	12	acrylates,polyurethanes,varnish	2433.22	1.32797	84.002	63.2559	123194	1.5276e-07		1
233	E:/Veroeffentlichungen/Paperinpreparation/PyvsFTIR/pygcms/WWTP_OlDenburgVVF_17082015_85x85_for_pygc.0_or.csv	233	12	acrylates,polyurethanes,varnish	2433.22	1.2773	59.3984	46.5031	47079.8	5.83789e-08		1
234	E:/Veroeffentlichungen/Paperinpreparation/PyvsFTIR/pygcms/WWTP_OlDenburgVVF_17082015_85x85_for_pygc.0_or.csv	234	12	acrylates,polyurethanes,varnish	2311.56	2.10066	77.9939	37.1284	39406.6	4.88641e-08		1
235	E:/Veroeffentlichungen/Paperinpreparation/PyvsFTIR/pygcms/WWTP_OlDenburgVVF_17082015_85x85_for_pygc.0_or.csv	235	12	acrylates,polyurethanes,varnish	2311.56	2.70633	90.9557	33.6085	37655.2	4.66924e-08		1
236	E:/Veroeffentlichungen/Paperinpreparation/PyvsFTIR/pygcms/WWTP_OlDenburgVVF_17082015_85x85_for_pygc.0_or.csv	236	12	acrylates,polyurethanes,varnish	2311.56	1.26434	56.2422	44.4835	40790.3	5.058e-08		1
237	E:/Veroeffentlichungen/Paperinpreparation/PyvsFTIR/pygcms/WWTP_OlDenburgVVF_17082015_85x85_for_pygc.0_or.csv	237	12	acrylates,polyurethanes,varnish	2311.56	1.26434	56.2422	44.4833	40789.9	5.05795e-08		1
238	E:/Veroeffentlichungen/Paperinpreparation/PyvsFTIR/pygcms/WWTP_OlDenburgVVF_17082015_85x85_for_pygc.0_or.csv	238	12	acrylates,polyurethanes,varnish	2311.56	1.91371	73.9915	38.6638	40540.4	5.027e-08		1
239	E:/Veroeffentlichungen/Paperinpreparation/PyvsFTIR/pygcms/WWTP_OlDenburgVVF_17082015_85x85_for_pygc.0_or.csv	239	12	acrylates,polyurethanes,varnish	2311.56	2.29264	69.7598	30.4278	23672.4	2.93537e-08		1
240	E:/Veroeffentlichungen/Paperinpreparation/PyvsFTIR/pygcms/WWTP_OlDenburgVVF_17082015_85x85_for_pygc.0_or.csv	240	12	acrylates,polyurethanes,varnish	2311.56	2.03014	84.002	41.3774	52712.4	6.53634e-08		1
241	E:/Veroeffentlichungen/Paperinpreparation/PyvsFTIR/pygcms/WWTP_OlDenburgVVF_17082015_85x85_for_pygc.0_or.csv	241	12	acrylates,polyurethanes,varnish	2189.9	2.11285	67.0929	31.7546	24796.3	3.07474e-08		1
242	E:/Veroeffentlichungen/Paperinpreparation/PyvsFTIR/pygcms/WWTP_OlDenburgVVF_17082015_85x85_for_pygc.0_or.csv	242	12	acrylates,polyurethanes,varnish	2189.9	1.5123	77.9939	51.5729	76032.8	9.42806e-08		1
243	E:/Veroeffentlichungen/Paperinpreparation/PyvsFTIR/pygcms/WWTP_OlDenburgVVF_17082015_85x85_for_pygc.0_or.csv	243	12	acrylates,polyurethanes,varnish	2189.9	3.71132	93.5927	25.2182	21815.5	2.70512e-08		1
244	E:/Veroeffentlichungen/Paperinpreparation/PyvsFTIR/pygcms/WWTP_OlDenburgVVF_17082015_85x85_for_pygc.0_or.csv	244	12	acrylates,polyurethanes,varnish	2189.9	3.34424	104.64	31.2895	37548.4	4.656e-08		1
245	E:/Veroeffentlichungen/Paperinpreparation/PyvsFTIR/pygcms/WWTP_OlDenburgVVF_17082015_85x85_for_pygc.0_or.csv	245	12	acrylates,polyurethanes,varnish	2189.9	1.53709	64.3154	41.8423	41270.9	5.11759e-08		1
246	E:/Veroeffentlichungen/Paperinpreparation/PyvsFTIR/pygcms/WWTP_OlDenburgVVF_17082015_85x85_for_pygc.0_or.csv	246	12	acrylates,polyurethanes,varnish	2068.24	3.0291	73.9915	24.4269	16181.3	2.00648e-08		1
247	E:/Veroeffentlichungen/Paperinpreparation/PyvsFTIR/pygcms/WWTP_OlDenburgVVF_17082015_85x85_for_pygc.0_or.csv	247	12	acrylates,polyurethanes,varnish	2068.24	1.5915	77.9939	49.0065	68653.7	8.51306e-08		1
248	E:/Veroeffentlichungen/Paperinpreparation/PyvsFTIR/pygcms/WWTP_OlDenburgVVF_17082015_85x85_for_pygc.0_or.csv	248	12	acrylates,polyurethanes,varnish	2068.24	2.24319	67.0929	29.9096	21998.6	2.72782e-08		1
249	E:/Veroeffentlichungen/Paperinpreparation/PyvsFTIR/pygcms/WWTP_OlDenburgVVF_17082015_85x85_for_pygc.0_or.csv	249	12	acrylates,polyurethanes,varnish	2068.24	2.00823	69.7598	34.7369	30852.1	3.82566e-08		1
250	E:/Veroeffentlichungen/Paperinpreparation/PyvsFTIR/pygcms/WWTP_OlDenburgVVF_17082015_85x85_for_pygc.0_or.csv	250	12	acrylates,polyurethanes,varnish	2068.24	2.52835	77.9939	30.8478	27202.2	3.37308e-08		1
251	E:/Veroeffentlichungen/Paperinpreparation/PyvsFTIR/pygcms/WWTP_OlDenburgVVF_17082015_85x85_for_pygc.0_or.csv	251	12	acrylates,polyurethanes,varnish	2068.24	3.82885	99.8809	26.0864	24911.9	3.08908e-08		1
252	E:/Veroeffentlichungen/Paperinpreparation/PyvsFTIR/pygcms/WWTP_OlDenburgVVF_17082015_85x85_for_pygc.0_or.csv	252	12	acrylates,polyurethanes,varnish	2068.24	3.5914	94.2404	26.2406	23783.8	2.94919e-08		1
253	E:/Veroeffentlichungen/Paperinpreparation/PyvsFTIR/pygcms/WWTP_OlDenburgVVF_17082015_85x85_for_pygc.0_or.csv	253	12	acrylates,polyurethanes,varnish	2068.24	6.61147	125.761	19.0217	16677.9	2.06806e-08		1
254	E:/Veroeffentlichungen/Paperinpreparation/PyvsFTIR/pygcms/WWTP_OlDenburgVVF_17082015_85x85_for_pygc.0_or.csv	254	12	acrylates,polyurethanes,varnish	2068.24	2.75803	70.6265	25.6076	16974.7	2.10486e-08		1
255	E:/Veroeffentlichungen/Paperinpreparation/PyvsFTIR/pygcms/WWTP_OlDenburgVVF_17082015_85x85_for_pygc.0_or.csv	255	12	acrylates,polyurethanes,varnish	2068.24	2.07122	59.3984	28.678	17904.7	2.22018e-08		1
256	E:/Veroeffentlichungen/Paperinpreparation/PyvsFTIR/pygcms/WWTP_OlDenburgVVF_17082015_85x85_for_pygc.0_or.csv	256	12	acrylates,polyurethanes,varnish	2068.24	1.77589	67.0929	37.7798	35098.8	4.35225e-08		1
257	E:/Veroeffentlichungen/Paperinpreparation/PyvsFTIR/pygcms/WWTP_OlDenburgVVF_17082015_85x85_for_pygc.0_or.csv	257	12	acrylates,polyurethanes,varnish	2068.24	1.5043	70.6265	46.9496	57059.5	7.07538e-08		1
258	E:/Veroeffentlichungen/Paperinpreparation/PyvsFTIR/pygcms/WWTP_OlDenburgVVF_17082015_85x85_for_pygc.0_or.csv	258	12	acrylates,polyurethanes,varnish	1946.57	3.41959	80.2996	23.4823	16228.9	2.01239e-08		1
259	E:/Veroeffentlichungen/Paperinpreparation/PyvsFTIR/pygcms/WWTP_OlDenburgVVF_17082015_85x85_for_pygc.0_or.csv	259	12	acrylates,polyurethanes,varnish	1946.57	1.252	49.3277	39.3989	28064.4	3.47999e-08		1
260	E:/Veroeffentlichungen/Paperinpreparation/PyvsFTIR/pygcms/WWTP_OlDenburgVVF_17082015_85x85_for_pygc.0_or.csv	260	12	acrylates,polyurethanes,varnish	1946.57	2.10005	69.7598	33.2182	28213.3	3.49845e-08		1
261	E:/Veroeffentlichungen/Paperinpreparation/PyvsFTIR/pygcms/WWTP_OlDenburgVVF_17082015_85x85_for_pygc.0_or.csv	261	12	acrylates,polyurethanes,varnish	1946.57	2.5521	79.5385	31.1658	28316	3.51118e-08		1
262	E:/Veroeffentlichungen/Paperinpreparation/PyvsFTIR/pygcms/WWTP_OlDenburgVVF_17082015_85x85_for_pygc.0_or.csv	262	12	acrylates,polyurethanes,varnish	1946.57	7.20383	118.797	16.4908	11840.9	1.46827e-08		1
263	E:/Veroeffentlichungen/Paperinpreparation/PyvsFTIR/pygcms/WWTP_OlDenburgVVF_17082015_85x85_for_pygc.0_or.csv	263	12	acrylates,polyurethanes,varnish	1946.57	3.99768	104.64	26.1751	26276.8	3.25832e-08		1
264	E:/Veroeffentlichungen/Paperinpreparation/PyvsFTIR/pygcms/WWTP_OlDenburgVVF_17082015_85x85_for_pygc.0_or.csv	264	12	acrylates,polyurethanes,varnish	1946.57	1.34943	59.3984	44.0174	42181.3	5.23048e-08		1
265	E:/Veroeffentlichungen/Paperinpreparation/PyvsFTIR/pygcms/WWTP_OlDenburgVVF_17082015_85x85_for_pygc.0_or.csv	265	12	acrylates,polyurethanes,varnish	1946.57	2.24773	69.7598	31.0356	24627.7	3.05383e-08		1
266	E:/Veroeffentlichungen/Paperinpreparation/PyvsFTIR/pygcms/WWTP_OlDenburgVVF_17082015_85x85_for_pygc.0_or.csv	266	12	acrylates,polyurethanes,varnish	1946.57	1.82324	64.3154	35.2753	29332.8	3.63727e-08		1
267	E:/Veroeffentlichungen/Paperinpreparation/PyvsFTIR/pygcms/WWTP_OlDenburgVVF_17082015_85x85_for_pygc.0_or.csv	267	12	acrylates,polyurethanes,varnish	1946.57	2.38893	77.9939	32.648	30469.9	3.77827e-08		1
268	E:/Veroeffentlichungen/Paperinpreparation/PyvsFTIR/pygcms/WWTP_OlDenburgVVF_17082015_85x85_for_pygc.0_or.csv	268	12	acrylates,polyurethanes,varnish	1946.57	2.7173	98.6553	36.3064	47663.3	5.91024e-08		1
269	E:/Veroeffentlichungen/Paperinpreparation/PyvsFTIR/pygcms/WWTP_OlDenburgVVF_17082015_85x85_for_pygc.0_or.csv	269	12	acrylates,polyurethanes,varnish	1946.57	3.37757	88.9267	26.3286	22593.6	2.80161e-08		1
270	E:/Veroeffentlichungen/Paperinpreparation/PyvsFTIR/pygcms/WWTP_OlDenburgVVF_17082015_85x85_for_pygc.0_or.csv	270	12	acrylates,polyurethanes,varnish	1946.57	2.17289	77.9939	35.8941	36830.1	4.56693e-08		1
271	E:/Veroeffentlichungen/Paperinpreparation/PyvsFTIR/pygcms/WWTP_OlDenburgVVF_17082015_85x85_for_pygc.0_or.csv	271	12	acrylates,polyurethanes,varnish	1946.57	1.90655	59.3984	31.1549	21131.2	2.62027e-08		1
272	E:/Veroeffentlichungen/Paperinpreparation/PyvsFTIR/pygcms/WWTP_OlDenburgVVF_17082015_85x85_for_pygc.0_or.csv	272	12	acrylates,polyurethanes,varnish	1946.57	2.03515	67.0929	32.967	26725.8	3.314e-08		1
273	E:/Veroeffentlichungen/Paperinpreparation/PyvsFTIR/pygcms/WWTP_OlDenburgVVF_17082015_85x85_for_pygc.0_or.csv	273	12	acrylates,polyurethanes,varnish	1946.57	2.8805	77.9939	27.0765	20957.6	2.59874e-08		1
274	E:/Veroeffentlichungen/Paperinpreparation/PyvsFTIR/pygcms/WWTP_OlDenburgVVF_17082015_85x85_for_pygc.0_or.csv	274	12	acrylates,polyurethanes,varnish	1946.57	1.21192	55.15	45.5063	41858.7	5.19047e-08		1
275	E:/Veroeffentlichungen/Paperinpreparation/PyvsFTIR/pygcms/WWTP_OlDenburgVVF_17082015_85x85_for_pygc.0_or.csv	275	12	acrylates,polyurethanes,varnish	1946.57	2.82451	79.5385	28.1601	23117.6	2.86658e-08		1
276	E:/Veroeffentlichungen/Paperinpreparation/PyvsFTIR/pygcms/WWTP_OlDenburgVVF_17082015_85x85_for_pygc.0_or.csv	276	12	acrylates,polyurethanes,varnish	1824.91	2.37053	69.7598	29.428	22142.3	2.74565e-08		1
277	E:/Veroeffentlichungen/Paperinpreparation/PyvsFTIR/pygcms/WWTP_OlDenburgVVF_17082015_85x85_for_pygc.0_or.csv	277	12	acrylates,polyurethanes,varnish	1824.91	1.28175	55.15	43.027	37421.8	4.64031e-08		1
278	E:/Veroeffentlichungen/Paperinpreparation/PyvsFTIR/pygcms/WWTP_OlDenburgVVF_17082015_85x85_for_pygc.0_or.csv	278	12	acrylates,polyurethanes,varnish	1824.91	4.44566	109.191	24.5613	24142.9	2.99372e-08		1
279	E:/Veroeffentlichungen/Paperinpreparation/PyvsFTIR/pygcms/WWTP_OlDenburgVVF_17082015_85x85_for_pygc.0_or.csv	279	12	acrylates,polyurethanes,varnish	1824.91	2.72029	64.3154	23.6429	13176.9	1.63393e-08		1
280	E:/Veroeffentlichungen/Paperinpreparation/PyvsFTIR/pygcms/WWTP_OlDenburgVVF_17082015_85x85_for_pygc.0_or.csv	280	12	acrylates,polyurethanes,varnish	1824.91	2.27163	64.3154	28.3124	18895.8	2.34308e-08		1
281	E:/Veroeffentlichungen/Paperinpreparation/PyvsFTIR/pygcms/WWTP_OlDenburgVVF_17082015_85x85_for_pygc.0_or.csv	281	12	acrylates,polyurethanes,varnish	1824.91	1.45116	55.15	38.0042	29194.8	3.62016e-08		1
282	E:/Veroeffentlichungen/Paperinpreparation/PyvsFTIR/pygcms/WWTP_OlDenburgVVF_17082015_85x85_for_pygc.0_or.csv	282	12	acrylates,polyurethanes,varnish	1824.91	1.06556	49.3277	46.2926	38744.6	4.80433e-08		1
283	E:/Veroeffentlichungen/Paperinpreparation/PyvsFTIR/pygcms/WWTP_OlDenburgVVF_17082015_85x85_for_pygc.0_or.csv	283	12	acrylates,polyurethanes,varnish	1824.91	3.77882	79.5385	21.0485	12915.6	1.60154e-08		1
284	E:/Veroeffentlichungen/Paperinpreparation/PyvsFTIR/pygcms/WWTP_OlDenburgVVF_17082015_85x85_for_pygc.0_or.csv	284	12	acrylates,polyurethanes,varnish	1824.91	2.03913	56.2422	27.5814	15681.7	1.94453e-08		1
285	E:/Veroeffentlichungen/Paperinpreparation/PyvsFTIR/pygcms/WWTP_OlDenburgVVF_17082015_85x85_for_pygc.0_or.csv	285	12	acrylates,polyurethanes,varnish	1824.91	2.91814	67.0929	22.9917	12999.1	1.61189e-08		1
286	E:/Veroeffentlichungen/Paperinpreparation/PyvsFTIR/pygcms/WWTP_OlDenburgVVF_17082015_85x85_for_pygc.0_or.csv	286	12	acrylates,polyurethanes,varnish	1824.91	3.08489	80.2996	26.03	19941.5	2.47274e-08		1
287	E:/Veroeffentlichungen/Paperinpreparation/PyvsFTIR/pygcms/WWTP_OlDenburgVVF_17082015_85x85_for_pygc.0_or.csv	287	12	acrylates,polyurethanes,varnish	1703.25	1.61388	59.3984	36.8046	29490.1	3.65677e-08		1
288	E:/Veroeffentlichungen/Paperinpreparation/PyvsFTIR/pygcms/WWTP_OlDenburgVVF_17082015_85x85_for_pygc.0_or.csv	288	12	acrylates,polyurethanes,varnish	1703.25	3.54437	80.2996	22.6555	15106.3	1.87318e-08		1
289	E:/Veroeffentlichungen/Paperinpreparation/PyvsFTIR/pygcms/WWTP_OlDenburgVVF_17082015_85x85_for_pygc.0_or.csv	289	12	acrylates,polyurethanes,varnish	1703.25	1.38848	49.3277	35.5264	22818.7	2.82952e-08		1
290	E:/Veroeffentlichungen/Paperinpreparation/PyvsFTIR/pygcms/WWTP_OlDenburgVVF_17082015_85x85_for_pygc.0_or.csv	290	12	acrylates,polyurethanes,varnish	1703.25	1.7491	55.15	31.5306	20095.8	2.49188e-08		1
291	E:/Veroeffentlichungen/Paperinpreparation/PyvsFTIR/pygcms/WWTP_OlDenburgVVF_17082015_85x85_for_pygc.0_or.csv	291	12	acrylates,polyurethanes,varnish	1703.25	3.02216	86.1471	28.5052	25655.7	3.18131e-08		1
292	E:/Veroeffentlichungen/Paperinpreparation/PyvsFTIR/pygcms/WWTP_OlDenburgVVF_17082015_85x85_for_pygc.0_or.csv	292	12	acrylates,polyurethanes,varnish	1703.25	3.93879	98.6553	25.0471	22684.7	2.8129e-08		1
293	E:/Veroeffentlichungen/Paperinpreparation/PyvsFTIR/pygcms/WWTP_OlDenburgVVF_17082015_85x85_for_pygc.0_or.csv	293	12	acrylates,polyurethanes,varnish	1703.25	1.86033	67.0929	36.065	31984.9	3.96613e-08		1
294	E:/Veroeffentlichungen/Paperinpreparation/PyvsFTIR/pygcms/WWTP_OlDenburgVVF_17082015_85x85_for_pygc.0_or.csv	294	12	acrylates,polyurethanes,varnish	1703.25	4.27883	108.633	25.3885	25664.4	3.18239e-08		1
295	E:/Veroeffentlichungen/Paperinpreparation/PyvsFTIR/pygcms/WWTP_OlDenburgVVF_17082015_85x85_for_pygc.0_or.csv	295	12	acrylates,polyurethanes,varnish	1703.25	4.14956	90.9557	21.9194	16017.1	1.98612e-08		1
296	E:/Veroeffentlichungen/Paperinpreparation/PyvsFTIR/pygcms/WWTP_OlDenburgVVF_17082015_85x85_for_pygc.0_or.csv	296	12	acrylates,polyurethanes,varnish	1703.25	2.23799	69.7598	31.1707	24842.5	3.08047e-08		1
297	E:/Veroeffentlichungen/Paperinpreparation/PyvsFTIR/pygcms/WWTP_OlDenburgVVF_17082015_85x85_for_pygc.0_or.csv	297	12	acrylates,polyurethanes,varnish	1581.59	2.77796	64.3154	23.152	12635.4	1.56679e-08		1
298	E:/Veroeffentlichungen/Paperinpreparation/PyvsFTIR/pygcms/WWTP_OlDenburgVVF_17082015_85x85_for_pygc.0_or.csv	298	12	acrylates,polyurethanes,varnish	1581.59	1.46649	67.0929	45.7506	51471.4	6.38245e-08		1
299	E:/Veroeffentlichungen/Paperinpreparation/PyvsFTIR/pygcms/WWTP_OlDenburgVVF_17082015_85x85_for_pygc.0_or.csv	299	12	acrylates,polyurethanes,varnish	1581.59	3.56244	70.6265	19.8253	10174.3	1.26161e-08		1
300	E:/Veroeffentlichungen/Paperinpreparation/PyvsFTIR/pygcms/WWTP_OlDenburgVVF_17082015_85x85_for_pygc.0_or.csv	300	12	acrylates,polyurethanes,varnish	1581.59	2.0653	64.3154	31.141	22860.1	2.83465e-08		1
301	E:/Veroeffentlichungen/Paperinpreparation/PyvsFTIR/pygcms/WWTP_OlDenburgVVF_17082015_85x85_for_pygc.0_or.csv	301	12	acrylates,polyurethanes,varnish	1581.59	1.86614	86.1471	46.1631	67286.4	8.34352e-08		1
302	E:/Veroeffentlichungen/Paperinpreparation/PyvsFTIR/pygcms/WWTP_OlDenburgVVF_17082015_85x85_for_pygc.0_or.csv	302	12	acrylates,polyurethanes,varnish	1581.59	1.82323	49.3277	27.0551	13233.8	1.64099e-08		1
303	E:/Veroeffentlichungen/Paperinpreparation/PyvsFTIR/pygcms/WWTP_OlDenburgVVF_17082015_85x85_for_pygc.0_or.csv	303	12	acrylates,polyurethanes,varnish	1581.59	2.42524	62.3951	25.7274	15137	1.87699e-08		1
304	E:/Veroeffentlichungen/Paperinpreparation/PyvsFTIR/pygcms/WWTP_OlDenburgVVF_17082015_85x85_for_pygc.0_or.csv	304	12	acrylates,polyurethanes,varnish	1581.59	1.99572	59.3984	29.7629	19285	2.39134e-08		1
305	E:/Veroeffentlichungen/Paperinpreparation/PyvsFTIR/pygcms/WWTP_OlDenburgVVF_17082015_85x85_for_pygc.0_or.csv	305	12	acrylates,polyurethanes,varnish	1581.59	1.52536	55.15	36.1554	26423.3	3.27649e-08		1
306	E:/Veroeffentlichungen/Paperinpreparation/PyvsFTIR/pygcms/WWTP_OlDenburgVVF_17082015_85x85_for_pygc.0_or.csv	306	12	acrylates,polyurethanes,varnish	1581.59	3.39054	70.6265	20.8304	11232.1	1.39278e-08		1
307	E:/Veroeffentlichungen/Paperinpreparation/PyvsFTIR/pygcms/WWTP_OlDenburgVVF_17082015_85x85_for_pygc.0_or.csv	307	12	acrylates,polyurethanes,varnish	1581.59	3.52237	80.2996	22.797	15295.6	1.89665e-08		1
308	E:/Veroeffentlichungen/Paperinpreparation/PyvsFTIR/pygcms/WWTP_OlDenburgVVF_17082015_85x85_for_pygc.0_or.csv	308	12	acrylates,polyurethanes,varnish	1581.59	2.74382	56.2422	20.4978	8661.1	1.07398e-08		1
309	E:/Veroeffentlichungen/Paperinpreparation/PyvsFTIR/pygcms/WWTP_OlDenburgVVF_17082015_85x85_for_pygc.0_or.csv	309	12	acrylates,polyurethanes,varnish	1581.59	2.39077	56.2422	23.5247	11407.9	1.41458e-08		1
310	E:/Veroeffentlichungen/Paperinpreparation/PyvsFTIR/pygcms/WWTP_OlDenburgVVF_17082015_85x85_for_pygc.0_or.csv	310	12	acrylates,polyurethanes,varnish	1581.59	3.19651	67.0929	20.9894	10833.6	1.34337e-08		1
311	E:/Veroeffentlichungen/Paperinpreparation/PyvsFTIR/pygcms/WWTP_OlDenburgVVF_17082015_85x85_for_pygc.0_or.csv	311	12	acrylates,polyurethanes,varnish	1581.59	1.69115	45.4779	26.8916	12054	1.49469e-08		1
312	E:/Veroeffentlichungen/Paperinpreparation/PyvsFTIR/pygcms/WWTP_OlDenburgVVF_17082015_85x85_for_pygc.0_or.csv	312	12	acrylates,polyurethanes,varnish	1459.93	1.65019	55.15	33.4203	22576.9	2.79953e-08		1
313	E:/Veroeffentlichungen/Paperinpreparation/PyvsFTIR/pygcms/WWTP_OlDenburgVVF_17082015_85x85_for_pygc.0_or.csv	313	12	acrylates,polyurethanes,varnish	1459.93	2.61007	64.3154	24.6413	14313.2	1.77484e-08		1
314	E:/Veroeffentlichungen/Paperinpreparation/PyvsFTIR/pygcms/WWTP_OlDenburgVVF_17082015_85x85_for_pygc.0_or.csv	314	12	acrylates,polyurethanes,varnish	1459.93	2.07023	49.3277	23.8272	10264.4	1.27278e-08		1
315	E:/Veroeffentlichungen/Paperinpreparation/PyvsFTIR/pygcms/WWTP_OlDenburgVVF_17082015_85x85_for_pygc.0_or.csv	315	12	acrylates,polyurethanes,varnish	1459.93	1.24199	49.3277	39.7167	28519	3.53635e-08		1
316	E:/Veroeffentlichungen/Paperinpreparation/PyvsFTIR/pygcms/WWTP_OlDenburgVVF_17082015_85x85_for_pygc.0_or.csv	316	12	acrylates,polyurethanes,varnish	1459.93	5.19677	77.9939	15.0081	6438.89	7.98423e-09		1
317	E:/Veroeffentlichungen/Paperinpreparation/PyvsFTIR/pygcms/WWTP_OlDenburgVVF_17082015_85x85_for_pygc.0_or.csv	317	12	acrylates,polyurethanes,varnish	1459.93	3.28441	77.9939	23.7467	16119.9	1.99887e-08		1
318	E:/Veroeffentlichungen/Paperinpreparation/PyvsFTIR/pygcms/WWTP_OlDenburgVVF_17082015_85x85_for_pygc.0_or.csv	318	12	acrylates,polyurethanes,varnish	1459.93	2.57967	56.2422	21.8021	9798.41	1.215e-08		1
319	E:/Veroeffentlichungen/Paperinpreparation/PyvsFTIR/pygcms/WWTP_OlDenburgVVF_17082015_85x85_for_pygc.0_or.csv	319	12	acrylates,polyurethanes,varnish	1459.93	4.41432	80.2996	18.1907	9738.9	1.20762e-08		1
320	E:/Veroeffentlichungen/Paperinpreparation/PyvsFTIR/pygcms/WWTP_OlDenburgVVF_17082015_85x85_for_pygc.0_or.csv	320	12	acrylates,polyurethanes,varnish	1459.93	3.12587	99.27	31.7576	36695.2	4.55021e-08		1
321	E:/Veroeffentlichungen/Paperinpreparation/PyvsFTIR/pygcms/WWTP_OlDenburgVVF_17082015_85x85_for_pygc.0_or.csv	321	12	acrylates,polyurethanes,varnish	1459.93	2.0081	55.15	27.4638	15246.3	1.89054e-08		1
322	E:/Veroeffentlichungen/Paperinpreparation/PyvsFTIR/pygcms/WWTP_OlDenburgVVF_17082015_85x85_for_pygc.0_or.csv	322	12	acrylates,polyurethanes,varnish	1459.93	2.7595	62.3951	22.611	11691.9	1.4498e-08		1
323	E:/Veroeffentlichungen/Paperinpreparation/PyvsFTIR/pygcms/WWTP_OlDenburgVVF_17082015_85x85_for_pygc.0_or.csv	323	12	acrylates,polyurethanes,varnish	1459.93	3.19047	69.7598	21.8651	12223.7	1.51574e-08		1
324	E:/Veroeffentlichungen/Paperinpreparation/PyvsFTIR/pygcms/WWTP_OlDenburgVVF_17082015_85x85_for_pygc.0_or.csv	324	12	acrylates,polyurethanes,varnish	1459.93	3.82905	88.9267	23.2242	17579.7	2.17988e-08		1
325	E:/Veroeffentlichungen/Paperinpreparation/PyvsFTIR/pygcms/WWTP_OlDenburgVVF_17082015_85x85_for_pygc.0_or.csv	325	12	acrylates,polyurethanes,varnish	1459.93	2.34899	56.2422	23.9431	11817.4	1.46535e-08		1
326	E:/Veroeffentlichungen/Paperinpreparation/PyvsFTIR/pygcms/WWTP_OlDenburgVVF_17082015_85x85_for_pygc.0_or.csv	326	12	acrylates,polyurethanes,varnish	1459.93	1.74907	49.3277	28.2023	14379.9	1.7831e-08		1
327	E:/Veroeffentlichungen/Paperinpreparation/PyvsFTIR/pygcms/WWTP_OlDenburgVVF_17082015_85x85_for_pygc.0_or.csv	327	12	acrylates,polyurethanes,varnish	1459.93	2.47073	62.3951	25.2537	14584.7	1.8085e-08		1
328	E:/Veroeffentlichungen/Paperinpreparation/PyvsFTIR/pygcms/WWTP_OlDenburgVVF_17082015_85x85_for_pygc.0_or.csv	328	12	acrylates,polyurethanes,varnish	1459.93	3.8813	70.6265	18.1966	8571.25	1.06283e-08		1
329	E:/Veroeffentlichungen/Paperinpreparation/PyvsFTIR/pygcms/WWTP_OlDenburgVVF_17082015_85x85_for_pygc.0_or.csv	329	12	acrylates,polyurethanes,varnish	1338.27	7.691	90.9557	11.8263	4662.52	5.78153e-09		1
330	E:/Veroeffentlichungen/Paperinpreparation/PyvsFTIR/pygcms/WWTP_OlDenburgVVF_17082015_85x85_for_pygc.0_or.csv	330	12	acrylates,polyurethanes,varnish	1338.27	1.31399	49.3277	37.5404	25479.2	3.15942e-08		1
331	E:/Veroeffentlichungen/Paperinpreparation/PyvsFTIR/pygcms/WWTP_OlDenburgVVF_17082015_85x85_for_pygc.0_or.csv	331	12	acrylates,polyurethanes,varnish	1338.27	6.45708	94.8836	14.6945	7509.29	9.31152e-09		1
332	E:/Veroeffentlichungen/Paperinpreparation/PyvsFTIR/pygcms/WWTP_OlDenburgVVF_17082015_85x85_for_pygc.0_or.csv	332	12	acrylates,polyurethanes,varnish	1338.27	2.22742	55.15	24.7596	12391.7	1.53657e-08		1
333	E:/Veroeffentlichungen/Paperinpreparation/PyvsFTIR/pygcms/WWTP_OlDenburgVVF_17082015_85x85_for_pygc.0_or.csv	333	12	acrylates,polyurethanes,varnish	1338.27	2.99266	56.2422	18.7934	7280.61	9.02796e-09		1
334	E:/Veroeffentlichungen/Paperinpreparation/PyvsFTIR/pygcms/WWTP_OlDenburgVVF_17082015_85x85_for_pygc.0_or.csv	334	12	acrylates,polyurethanes,varnish	1338.27	2.44949	49.3277	20.1379	7331.91	9.09156e-09		1
335	E:/Veroeffentlichungen/Paperinpreparation/PyvsFTIR/pygcms/WWTP_OlDenburgVVF_17082015_85x85_for_pygc.0_or.csv	335	12	acrylates,polyurethanes,varnish	1338.27	1.56173	55.15	35.3133	25206.9	3.12565e-08		1
336	E:/Veroeffentlichungen/Paperinpreparation/PyvsFTIR/pygcms/WWTP_OlDenburgVVF_17082015_85x85_for_pygc.0_or.csv	336	12	acrylates,polyurethanes,varnish	1338.27	2.52821	56.2422	22.2459	10201.3	1.26497e-08		1
337	E:/Veroeffentlichungen/Paperinpreparation/PyvsFTIR/pygcms/WWTP_OlDenburgVVF_17082015_85x85_for_pygc.0_or.csv	337	12	acrylates,polyurethanes,varnish	1338.27	1.26498	39.7692	31.4386	14406.9	1.78645e-08		1
338	E:/Veroeffentlichungen/Paperinpreparation/PyvsFTIR/pygcms/WWTP_OlDenburgVVF_17082015_85x85_for_pygc.0_or.csv	338	12	acrylates,polyurethanes,varnish	1338.27	6.35085	77.9939	12.2809	4311.36	5.34608e-09		1
339	E:/Veroeffentlichungen/Paperinpreparation/PyvsFTIR/pygcms/WWTP_OlDenburgVVF_17082015_85x85_for_pygc.0_or.csv	339	12	acrylates,polyurethanes,varnish	1338.27	2.99266	56.2422	18.7934	7280.61	9.02796e-09		1
340	E:/Veroeffentlichungen/Paperinpreparation/PyvsFTIR/pygcms/WWTP_OlDenburgVVF_17082015_85x85_for_pygc.0_or.csv	340	12	acrylates,polyurethanes,varnish	1338.27	4.70461	79.5385	16.9065	8332.61	1.03324e-08		1
341	E:/Veroeffentlichungen/Paperinpreparation/PyvsFTIR/pygcms/WWTP_OlDenburgVVF_17082015_85x85_for_pygc.0_or.csv	341	12	acrylates,polyurethanes,varnish	1338.27	5.01504	77.21	15.3957	6707.61	8.31744e-09		1
342	E:/Veroeffentlichungen/Paperinpreparation/PyvsFTIR/pygcms/WWTP_OlDenburgVVF_17082015_85x85_for_pygc.0_or.csv	342	12	acrylates,polyurethanes,varnish	1338.27	3.26257	56.2422	17.2386	6125.82	7.59602e-09		1
343	E:/Veroeffentlichungen/Paperinpreparation/PyvsFTIR/pygcms/WWTP_OlDenburgVVF_17082015_85x85_for_pygc.0_or.csv	343	12	acrylates,polyurethanes,varnish	1216.61	1.50813	55.15	36.5684	27030.5	3.35179e-08		1
344	E:/Veroeffentlichungen/Paperinpreparation/PyvsFTIR/pygcms/WWTP_OlDenburgVVF_17082015_85x85_for_pygc.0_or.csv	344	12	acrylates,polyurethanes,varnish	1216.61	1.39754	39.7692	28.4565	11803.4	1.46363e-08		1
345	E:/Veroeffentlichungen/Paperinpreparation/PyvsFTIR/pygcms/WWTP_OlDenburgVVF_17082015_85x85_for_pygc.0_or.csv	345	12	acrylates,polyurethanes,varnish	1216.61	1.03078	34.8799	33.8385	14638.4	1.81516e-08		1
346	E:/Veroeffentlichungen/Paperinpreparation/PyvsFTIR/pygcms/WWTP_OlDenburgVVF_17082015_85x85_for_pygc.0_or.csv	346	12	acrylates,polyurethanes,varnish	1216.61	5.54411	88.9267	16.0399	8385.53	1.03981e-08		1
347	E:/Veroeffentlichungen/Paperinpreparation/PyvsFTIR/pygcms/WWTP_OlDenburgVVF_17082015_85x85_for_pygc.0_or.csv	347	12	acrylates,polyurethanes,varnish	1216.61	2.85134	64.3154	22.5562	11993.5	1.48719e-08		1
348	E:/Veroeffentlichungen/Paperinpreparation/PyvsFTIR/pygcms/WWTP_OlDenburgVVF_17082015_85x85_for_pygc.0_or.csv	348	12	acrylates,polyurethanes,varnish	1216.61	1.98126	46.7963	23.6195	9568.6	1.18651e-08		1
349	E:/Veroeffentlichungen/Paperinpreparation/PyvsFTIR/pygcms/WWTP_OlDenburgVVF_17082015_85x85_for_pygc.0_or.csv	349	12	acrylates,polyurethanes,varnish	1216.61	1.23866	39.7692	32.1067	15025.7	1.86319e-08		1
350	E:/Veroeffentlichungen/Paperinpreparation/PyvsFTIR/pygcms/WWTP_OlDenburgVVF_17082015_85x85_for_pygc.0_or.csv	350	12	acrylates,polyurethanes,varnish	1216.61	4.46427	80.2996	17.9872	9522.19	1.18075e-08		1
351	E:/Veroeffentlichungen/Paperinpreparation/PyvsFTIR/pygcms/WWTP_OlDenburgVVF_17082015_85x85_for_pygc.0_or.csv	351	12	acrylates,polyurethanes,varnish	1216.61	1.98126	46.7963	23.6195	9568.6	1.18651e-08		1
352	E:/Veroeffentlichungen/Paperinpreparation/PyvsFTIR/pygcms/WWTP_OlDenburgVVF_17082015_85x85_for_pygc.0_or.csv	352	12	acrylates,polyurethanes,varnish	1216.61	1.69087	49.3277	29.1729	15386.7	1.90795e-08		1
353	E:/Veroeffentlichungen/Paperinpreparation/PyvsFTIR/pygcms/WWTP_OlDenburgVVF_17082015_85x85_for_pygc.0_or.csv	353	12	acrylates,polyurethanes,varnish	1216.61	3.59874	69.7598	19.3845	9607.55	1.19134e-08		1
354	E:/Veroeffentlichungen/Paperinpreparation/PyvsFTIR/pygcms/WWTP_OlDenburgVVF_17082015_85x85_for_pygc.0_or.csv	354	12	acrylates,polyurethanes,varnish	1216.61	1.73385	39.7692	22.9369	7668.55	9.509e-09		1
355	E:/Veroeffentlichungen/Paperinpreparation/PyvsFTIR/pygcms/WWTP_OlDenburgVVF_17082015_85x85_for_pygc.0_or.csv	355	12	acrylates,polyurethanes,varnish	1216.61	1.09981	34.8799	31.7145	12858.5	1.59445e-08		1
356	E:/Veroeffentlichungen/Paperinpreparation/PyvsFTIR/pygcms/WWTP_OlDenburgVVF_17082015_85x85_for_pygc.0_or.csv	356	12	acrylates,polyurethanes,varnish	1216.61	3.65829	64.3154	17.5807	7285.94	9.03457e-09		1
357	E:/Veroeffentlichungen/Paperinpreparation/PyvsFTIR/pygcms/WWTP_OlDenburgVVF_17082015_85x85_for_pygc.0_or.csv	357	12	acrylates,polyurethanes,varnish	1216.61	2.21733	59.3984	26.7883	15622.9	1.93724e-08		1
358	E:/Veroeffentlichungen/Paperinpreparation/PyvsFTIR/pygcms/WWTP_OlDenburgVVF_17082015_85x85_for_pygc.0_or.csv	358	12	acrylates,polyurethanes,varnish	1216.61	3.91627	69.7598	17.8128	8112.76	1.00598e-08		1
359	E:/Veroeffentlichungen/Paperinpreparation/PyvsFTIR/pygcms/WWTP_OlDenburgVVF_17082015_85x85_for_pygc.0_or.csv	359	12	acrylates,polyurethanes,varnish	1216.61	3.88417	64.3154	16.5583	6463.16	8.01432e-09		1
360	E:/Veroeffentlichungen/Paperinpreparation/PyvsFTIR/pygcms/WWTP_OlDenburgVVF_17082015_85x85_for_pygc.0_or.csv	360	12	acrylates,polyurethanes,varnish	1216.61	1.73205	46.7963	27.0179	12520.2	1.5525e-08		1
361	E:/Veroeffentlichungen/Paperinpreparation/PyvsFTIR/pygcms/WWTP_OlDenburgVVF_17082015_85x85_for_pygc.0_or.csv	361	12	acrylates,polyurethanes,varnish	1216.61	3.13562	66.18	21.1059	10805.1	1.33983e-08		1
362	E:/Veroeffentlichungen/Paperinpreparation/PyvsFTIR/pygcms/WWTP_OlDenburgVVF_17082015_85x85_for_pygc.0_or.csv	362	12	acrylates,polyurethanes,varnish	1216.61	3.42291	56.2422	16.4311	5565.35	6.90103e-09		1
363	E:/Veroeffentlichungen/Paperinpreparation/PyvsFTIR/pygcms/WWTP_OlDenburgVVF_17082015_85x85_for_pygc.0_or.csv	363	12	acrylates,polyurethanes,varnish	1216.61	3.26216	59.3984	18.2083	7217.89	8.95018e-09		1
364	E:/Veroeffentlichungen/Paperinpreparation/PyvsFTIR/pygcms/WWTP_OlDenburgVVF_17082015_85x85_for_pygc.0_or.csv	364	12	acrylates,polyurethanes,varnish	1216.61	5.25207	69.7598	13.2823	4510.78	5.59337e-09		1
365	E:/Veroeffentlichungen/Paperinpreparation/PyvsFTIR/pygcms/WWTP_OlDenburgVVF_17082015_85x85_for_pygc.0_or.csv	365	12	acrylates,polyurethanes,varnish	1216.61	5.83915	70.6265	12.0953	3787.04	4.69593e-09		1
366	E:/Veroeffentlichungen/Paperinpreparation/PyvsFTIR/pygcms/WWTP_OlDenburgVVF_17082015_85x85_for_pygc.0_or.csv	366	12	acrylates,polyurethanes,varnish	1216.61	1.88422	88.24	46.831	70929.8	8.79529e-08		1
367	E:/Veroeffentlichungen/Paperinpreparation/PyvsFTIR/pygcms/WWTP_OlDenburgVVF_17082015_85x85_for_pygc.0_or.csv	367	12	acrylates,polyurethanes,varnish	1216.61	1.95393	55.15	28.2252	16103.3	1.99681e-08		1
368	E:/Veroeffentlichungen/Paperinpreparation/PyvsFTIR/pygcms/WWTP_OlDenburgVVF_17082015_85x85_for_pygc.0_or.csv	368	12	acrylates,polyurethanes,varnish	1216.61	2.43545	49.3277	20.254	7416.7	9.1967e-09		1
369	E:/Veroeffentlichungen/Paperinpreparation/PyvsFTIR/pygcms/WWTP_OlDenburgVVF_17082015_85x85_for_pygc.0_or.csv	369	12	acrylates,polyurethanes,varnish	1216.61	2.52148	55.15	21.8721	9669.94	1.19907e-08		1
370	E:/Veroeffentlichungen/Paperinpreparation/PyvsFTIR/pygcms/WWTP_OlDenburgVVF_17082015_85x85_for_pygc.0_or.csv	370	12	acrylates,polyurethanes,varnish	1216.61	2.15058	46.7963	21.7598	8121.2	1.00703e-08		1
371	E:/Veroeffentlichungen/Paperinpreparation/PyvsFTIR/pygcms/WWTP_OlDenburgVVF_17082015_85x85_for_pygc.0_or.csv	371	12	acrylates,polyurethanes,varnish	1094.95	3.18281	67.0929	21.0798	10927.1	1.35496e-08		1
372	E:/Veroeffentlichungen/Paperinpreparation/PyvsFTIR/pygcms/WWTP_OlDenburgVVF_17082015_85x85_for_pygc.0_or.csv	372	12	acrylates,polyurethanes,varnish	1094.95	2.58328	49.3277	19.095	6592.14	8.17425e-09		1
373	E:/Veroeffentlichungen/Paperinpreparation/PyvsFTIR/pygcms/WWTP_OlDenburgVVF_17082015_85x85_for_pygc.0_or.csv	373	12	acrylates,polyurethanes,varnish	1094.95	8.32216	79.5385	9.55743	2662.91	3.30201e-09		1
374	E:/Veroeffentlichungen/Paperinpreparation/PyvsFTIR/pygcms/WWTP_OlDenburgVVF_17082015_85x85_for_pygc.0_or.csv	374	12	acrylates,polyurethanes,varnish	1094.95	2.76352	49.3277	17.8495	5760.25	7.14271e-09		1
375	E:/Veroeffentlichungen/Paperinpreparation/PyvsFTIR/pygcms/WWTP_OlDenburgVVF_17082015_85x85_for_pygc.0_or.csv	375	12	acrylates,polyurethanes,varnish	1094.95	1.61848	34.8799	21.5511	5937.6	7.36262e-09		1
376	E:/Veroeffentlichungen/Paperinpreparation/PyvsFTIR/pygcms/WWTP_OlDenburgVVF_17082015_85x85_for_pygc.0_or.csv	376	12	acrylates,polyurethanes,varnish	1094.95	1.62071	39.7692	24.5381	8776.62	1.0883e-08		1
377	E:/Veroeffentlichungen/Paperinpreparation/PyvsFTIR/pygcms/WWTP_OlDenburgVVF_17082015_85x85_for_pygc.0_or.csv	377	12	acrylates,polyurethanes,varnish	1094.95	1.96396	39.7692	20.2495	5976.85	7.4113e-09		1
378	E:/Veroeffentlichungen/Paperinpreparation/PyvsFTIR/pygcms/WWTP_OlDenburgVVF_17082015_85x85_for_pygc.0_or.csv	378	12	acrylates,polyurethanes,varnish	1094.95	1.39003	34.8799	25.0929	8049.59	9.9815e-09		1
379	E:/Veroeffentlichungen/Paperinpreparation/PyvsFTIR/pygcms/WWTP_OlDenburgVVF_17082015_85x85_for_pygc.0_or.csv	379	12	acrylates,polyurethanes,varnish	1094.95	2.07321	46.7963	22.5719	8738.65	1.08359e-08		1
380	E:/Veroeffentlichungen/Paperinpreparation/PyvsFTIR/pygcms/WWTP_OlDenburgVVF_17082015_85x85_for_pygc.0_or.csv	380	12	acrylates,polyurethanes,varnish	1094.95	2.3007	49.3277	21.4403	8310.93	1.03056e-08		1
381	E:/Veroeffentlichungen/Paperinpreparation/PyvsFTIR/pygcms/WWTP_OlDenburgVVF_17082015_85x85_for_pygc.0_or.csv	381	12	acrylates,polyurethanes,varnish	1094.95	3.78948	55.15	14.5534	4281.28	5.30879e-09		1
382	E:/Veroeffentlichungen/Paperinpreparation/PyvsFTIR/pygcms/WWTP_OlDenburgVVF_17082015_85x85_for_pygc.0_or.csv	382	12	acrylates,polyurethanes,varnish	1094.95	2.71023	45.4779	16.7801	4693.37	5.81978e-09		1
383	E:/Veroeffentlichungen/Paperinpreparation/PyvsFTIR/pygcms/WWTP_OlDenburgVVF_17082015_85x85_for_pygc.0_or.csv	383	12	acrylates,polyurethanes,varnish	1094.95	1.81097	44.12	24.3626	9597.95	1.19015e-08		1
384	E:/Veroeffentlichungen/Paperinpreparation/PyvsFTIR/pygcms/WWTP_OlDenburgVVF_17082015_85x85_for_pygc.0_or.csv	384	12	acrylates,polyurethanes,varnish	1094.95	3.30768	70.6265	21.3522	11801.9	1.46343e-08		1
385	E:/Veroeffentlichungen/Paperinpreparation/PyvsFTIR/pygcms/WWTP_OlDenburgVVF_17082015_85x85_for_pygc.0_or.csv	385	12	acrylates,polyurethanes,varnish	1094.95	4.55017	70.6265	15.5217	6236.55	7.73333e-09		1
386	E:/Veroeffentlichungen/Paperinpreparation/PyvsFTIR/pygcms/WWTP_OlDenburgVVF_17082015_85x85_for_pygc.0_or.csv	386	12	acrylates,polyurethanes,varnish	1094.95	3.26941	67.0929	20.5214	10355.9	1.28413e-08		1
387	E:/Veroeffentlichungen/Paperinpreparation/PyvsFTIR/pygcms/WWTP_OlDenburgVVF_17082015_85x85_for_pygc.0_or.csv	387	12	acrylates,polyurethanes,varnish	1094.95	1.88025	39.7692	21.1511	6520.93	8.08595e-09		1
388	E:/Veroeffentlichungen/Paperinpreparation/PyvsFTIR/pygcms/WWTP_OlDenburgVVF_17082015_85x85_for_pygc.0_or.csv	388	12	acrylates,polyurethanes,varnish	1094.95	2.81758	56.2422	19.9612	8213.55	1.01848e-08		1
389	E:/Veroeffentlichungen/Paperinpreparation/PyvsFTIR/pygcms/WWTP_OlDenburgVVF_17082015_85x85_for_pygc.0_or.csv	389	12	acrylates,polyurethanes,varnish	1094.95	2.89856	56.2422	19.4035	7761.03	9.62367e-09		1
390	E:/Veroeffentlichungen/Paperinpreparation/PyvsFTIR/pygcms/WWTP_OlDenburgVVF_17082015_85x85_for_pygc.0_or.csv	390	12	acrylates,polyurethanes,varnish	1094.95	2.07321	46.7963	22.5719	8738.65	1.08359e-08		1
391	E:/Veroeffentlichungen/Paperinpreparation/PyvsFTIR/pygcms/WWTP_OlDenburgVVF_17082015_85x85_for_pygc.0_or.csv	391	12	acrylates,polyurethanes,varnish	1094.95	2.2014	45.4779	20.6586	7113.76	8.82107e-09		1
392	E:/Veroeffentlichungen/Paperinpreparation/PyvsFTIR/pygcms/WWTP_OlDenburgVVF_17082015_85x85_for_pygc.0_or.csv	392	12	acrylates,polyurethanes,varnish	1094.95	2.2014	45.4779	20.6586	7113.76	8.82107e-09		1
393	E:/Veroeffentlichungen/Paperinpreparation/PyvsFTIR/pygcms/WWTP_OlDenburgVVF_17082015_85x85_for_pygc.0_or.csv	393	12	acrylates,polyurethanes,varnish	1094.95	1	31.1976	31.1976	11129.1	1.38e-08		1
394	E:/Veroeffentlichungen/Paperinpreparation/PyvsFTIR/pygcms/WWTP_OlDenburgVVF_17082015_85x85_for_pygc.0_or.csv	394	12	acrylates,polyurethanes,varnish	1094.95	3.78948	55.15	14.5534	4281.28	5.30879e-09		1
395	E:/Veroeffentlichungen/Paperinpreparation/PyvsFTIR/pygcms/WWTP_OlDenburgVVF_17082015_85x85_for_pygc.0_or.csv	395	12	acrylates,polyurethanes,varnish	1094.95	3.55016	67.0929	18.8986	8782.75	1.08906e-08		1
396	E:/Veroeffentlichungen/Paperinpreparation/PyvsFTIR/pygcms/WWTP_OlDenburgVVF_17082015_85x85_for_pygc.0_or.csv	396	12	acrylates,polyurethanes,varnish	1094.95	1.20821	34.8799	28.8692	10654.7	1.32118e-08		1
397	E:/Veroeffentlichungen/Paperinpreparation/PyvsFTIR/pygcms/WWTP_OlDenburgVVF_17082015_85x85_for_pygc.0_or.csv	397	12	acrylates,polyurethanes,varnish	1094.95	1.95939	44.12	22.5172	8198.98	1.01667e-08		1
398	E:/Veroeffentlichungen/Paperinpreparation/PyvsFTIR/pygcms/WWTP_OlDenburgVVF_17082015_85x85_for_pygc.0_or.csv	398	12	acrylates,polyurethanes,varnish	1094.95	1.56375	55.15	35.2678	25142	3.1176e-08		1
399	E:/Veroeffentlichungen/Paperinpreparation/PyvsFTIR/pygcms/WWTP_OlDenburgVVF_17082015_85x85_for_pygc.0_or.csv	399	12	acrylates,polyurethanes,varnish	1094.95	3.02288	49.3277	16.3181	4814.22	5.96963e-09		1
400	E:/Veroeffentlichungen/Paperinpreparation/PyvsFTIR/pygcms/WWTP_OlDenburgVVF_17082015_85x85_for_pygc.0_or.csv	400	12	acrylates,polyurethanes,varnish	973.287	4.7069	55.15	11.7169	2775.01	3.44101e-09		1
401	E:/Veroeffentlichungen/Paperinpreparation/PyvsFTIR/pygcms/WWTP_OlDenburgVVF_17082015_85x85_for_pygc.0_or.csv	401	12	acrylates,polyurethanes,varnish	973.287	1.64885	34.8799	21.154	5720.83	7.09383e-09		1
402	E:/Veroeffentlichungen/Paperinpreparation/PyvsFTIR/pygcms/WWTP_OlDenburgVVF_17082015_85x85_for_pygc.0_or.csv	402	12	acrylates,polyurethanes,varnish	973.287	2.98543	45.4779	15.2333	3867.96	4.79627e-09		1
403	E:/Veroeffentlichungen/Paperinpreparation/PyvsFTIR/pygcms/WWTP_OlDenburgVVF_17082015_85x85_for_pygc.0_or.csv	403	12	acrylates,polyurethanes,varnish	973.287	1.04447	33.09	31.6813	12173	1.50945e-08		1
404	E:/Veroeffentlichungen/Paperinpreparation/PyvsFTIR/pygcms/WWTP_OlDenburgVVF_17082015_85x85_for_pygc.0_or.csv	404	12	acrylates,polyurethanes,varnish	973.287	2.52982	44.12	17.44	4918.39	6.09881e-09		1
405	E:/Veroeffentlichungen/Paperinpreparation/PyvsFTIR/pygcms/WWTP_OlDenburgVVF_17082015_85x85_for_pygc.0_or.csv	405	12	acrylates,polyurethanes,varnish	973.287	1.26491	31.1976	24.6638	6955.66	8.62502e-09		1
406	E:/Veroeffentlichungen/Paperinpreparation/PyvsFTIR/pygcms/WWTP_OlDenburgVVF_17082015_85x85_for_pygc.0_or.csv	406	12	acrylates,polyurethanes,varnish	973.287	7.2874	67.0929	9.2067	2084.4	2.58465e-09		1
407	E:/Veroeffentlichungen/Paperinpreparation/PyvsFTIR/pygcms/WWTP_OlDenburgVVF_17082015_85x85_for_pygc.0_or.csv	407	12	acrylates,polyurethanes,varnish	973.287	2.52982	44.12	17.44	4918.39	6.09881e-09		1
408	E:/Veroeffentlichungen/Paperinpreparation/PyvsFTIR/pygcms/WWTP_OlDenburgVVF_17082015_85x85_for_pygc.0_or.csv	408	12	acrylates,polyurethanes,varnish	973.287	1.26491	31.1976	24.6638	6955.66	8.62502e-09		1
409	E:/Veroeffentlichungen/Paperinpreparation/PyvsFTIR/pygcms/WWTP_OlDenburgVVF_17082015_85x85_for_pygc.0_or.csv	409	12	acrylates,polyurethanes,varnish	973.287	3.50982	55.15	15.7131	4990.73	6.1885e-09		1
410	E:/Veroeffentlichungen/Paperinpreparation/PyvsFTIR/pygcms/WWTP_OlDenburgVVF_17082015_85x85_for_pygc.0_or.csv	410	12	acrylates,polyurethanes,varnish	973.287	2.99309	45.4779	15.1943	3848.21	4.77178e-09		1
411	E:/Veroeffentlichungen/Paperinpreparation/PyvsFTIR/pygcms/WWTP_OlDenburgVVF_17082015_85x85_for_pygc.0_or.csv	411	12	acrylates,polyurethanes,varnish	973.287	2.52982	44.12	17.44	4918.39	6.09881e-09		1
412	E:/Veroeffentlichungen/Paperinpreparation/PyvsFTIR/pygcms/WWTP_OlDenburgVVF_17082015_85x85_for_pygc.0_or.csv	412	12	acrylates,polyurethanes,varnish	973.287	1.6417	39.7692	24.2245	8553.67	1.06066e-08		1
413	E:/Veroeffentlichungen/Paperinpreparation/PyvsFTIR/pygcms/WWTP_OlDenburgVVF_17082015_85x85_for_pygc.0_or.csv	413	12	acrylates,polyurethanes,varnish	973.287	6.85448	69.7598	10.1773	2648.28	3.28387e-09		1
414	E:/Veroeffentlichungen/Paperinpreparation/PyvsFTIR/pygcms/WWTP_OlDenburgVVF_17082015_85x85_for_pygc.0_or.csv	414	12	acrylates,polyurethanes,varnish	973.287	1.98628	44.12	22.2124	7978.53	9.89337e-09		1
415	E:/Veroeffentlichungen/Paperinpreparation/PyvsFTIR/pygcms/WWTP_OlDenburgVVF_17082015_85x85_for_pygc.0_or.csv	415	12	acrylates,polyurethanes,varnish	973.287	6.3841	66.18	10.3664	2606.62	3.23221e-09		1
416	E:/Veroeffentlichungen/Paperinpreparation/PyvsFTIR/pygcms/WWTP_OlDenburgVVF_17082015_85x85_for_pygc.0_or.csv	416	12	acrylates,polyurethanes,varnish	973.287	5.00605	59.3984	11.8653	3065	3.8006e-09		1
417	E:/Veroeffentlichungen/Paperinpreparation/PyvsFTIR/pygcms/WWTP_OlDenburgVVF_17082015_85x85_for_pygc.0_or.csv	417	12	acrylates,polyurethanes,varnish	973.287	1.64885	34.8799	21.154	5720.83	7.09383e-09		1
418	E:/Veroeffentlichungen/Paperinpreparation/PyvsFTIR/pygcms/WWTP_OlDenburgVVF_17082015_85x85_for_pygc.0_or.csv	418	12	acrylates,polyurethanes,varnish	973.287	2.54951	46.7963	18.355	5778.55	7.1654e-09		1
419	E:/Veroeffentlichungen/Paperinpreparation/PyvsFTIR/pygcms/WWTP_OlDenburgVVF_17082015_85x85_for_pygc.0_or.csv	419	12	acrylates,polyurethanes,varnish	973.287	4.56431	64.3154	14.0909	4680.48	5.8038e-09		1
420	E:/Veroeffentlichungen/Paperinpreparation/PyvsFTIR/pygcms/WWTP_OlDenburgVVF_17082015_85x85_for_pygc.0_or.csv	420	12	acrylates,polyurethanes,varnish	973.287	2.23607	34.8799	15.5988	3110.66	3.85722e-09		1
421	E:/Veroeffentlichungen/Paperinpreparation/PyvsFTIR/pygcms/WWTP_OlDenburgVVF_17082015_85x85_for_pygc.0_or.csv	421	12	acrylates,polyurethanes,varnish	973.287	1.93765	39.7692	20.5245	6140.28	7.61394e-09		1
422	E:/Veroeffentlichungen/Paperinpreparation/PyvsFTIR/pygcms/WWTP_OlDenburgVVF_17082015_85x85_for_pygc.0_or.csv	422	12	acrylates,polyurethanes,varnish	973.287	1.2545	34.8799	27.8038	9882.8	1.22547e-08		1
423	E:/Veroeffentlichungen/Paperinpreparation/PyvsFTIR/pygcms/WWTP_OlDenburgVVF_17082015_85x85_for_pygc.0_or.csv	423	12	acrylates,polyurethanes,varnish	973.287	2.27828	45.4779	19.9615	6641.74	8.23576e-09		1
424	E:/Veroeffentlichungen/Paperinpreparation/PyvsFTIR/pygcms/WWTP_OlDenburgVVF_17082015_85x85_for_pygc.0_or.csv	424	12	acrylates,polyurethanes,varnish	973.287	4.69745	84.002	17.8825	9845.57	1.22085e-08		1
425	E:/Veroeffentlichungen/Paperinpreparation/PyvsFTIR/pygcms/WWTP_OlDenburgVVF_17082015_85x85_for_pygc.0_or.csv	425	12	acrylates,polyurethanes,varnish	973.287	2.98543	45.4779	15.2333	3867.96	4.79627e-09		1
426	E:/Veroeffentlichungen/Paperinpreparation/PyvsFTIR/pygcms/WWTP_OlDenburgVVF_17082015_85x85_for_pygc.0_or.csv	426	12	acrylates,polyurethanes,varnish	973.287	2.72817	56.2422	20.6154	8760.73	1.08633e-08		1
427	E:/Veroeffentlichungen/Paperinpreparation/PyvsFTIR/pygcms/WWTP_OlDenburgVVF_17082015_85x85_for_pygc.0_or.csv	427	12	acrylates,polyurethanes,varnish	851.626	7	77.21	11.03	3442.87	4.26916e-09		1
428	E:/Veroeffentlichungen/Paperinpreparation/PyvsFTIR/pygcms/WWTP_OlDenburgVVF_17082015_85x85_for_pygc.0_or.csv	428	12	acrylates,polyurethanes,varnish	851.626	1.08012	24.6638	22.8343	4713.37	5.84458e-09		1
429	E:/Veroeffentlichungen/Paperinpreparation/PyvsFTIR/pygcms/WWTP_OlDenburgVVF_17082015_85x85_for_pygc.0_or.csv	429	12	acrylates,polyurethanes,varnish	851.626	2.53771	39.7692	15.6713	3579.77	4.43892e-09		1
430	E:/Veroeffentlichungen/Paperinpreparation/PyvsFTIR/pygcms/WWTP_OlDenburgVVF_17082015_85x85_for_pygc.0_or.csv	430	12	acrylates,polyurethanes,varnish	851.626	5.42419	56.2422	10.3688	2216.23	2.74812e-09		1
431	E:/Veroeffentlichungen/Paperinpreparation/PyvsFTIR/pygcms/WWTP_OlDenburgVVF_17082015_85x85_for_pygc.0_or.csv	431	12	acrylates,polyurethanes,varnish	851.626	1.08012	24.6638	22.8343	4713.37	5.84458e-09		1
432	E:/Veroeffentlichungen/Paperinpreparation/PyvsFTIR/pygcms/WWTP_OlDenburgVVF_17082015_85x85_for_pygc.0_or.csv	432	12	acrylates,polyurethanes,varnish	851.626	4.05902	56.2422	13.8561	3957.68	4.90752e-09		1
433	E:/Veroeffentlichungen/Paperinpreparation/PyvsFTIR/pygcms/WWTP_OlDenburgVVF_17082015_85x85_for_pygc.0_or.csv	433	12	acrylates,polyurethanes,varnish	851.626	1.73205	31.1976	18.0119	3709.68	4.60001e-09		1
434	E:/Veroeffentlichungen/Paperinpreparation/PyvsFTIR/pygcms/WWTP_OlDenburgVVF_17082015_85x85_for_pygc.0_or.csv	434	12	acrylates,polyurethanes,varnish	851.626	1.73205	31.1976	18.0119	3709.68	4.60001e-09		1
435	E:/Veroeffentlichungen/Paperinpreparation/PyvsFTIR/pygcms/WWTP_OlDenburgVVF_17082015_85x85_for_pygc.0_or.csv	435	12	acrylates,polyurethanes,varnish	851.626	1.08012	24.6638	22.8343	4713.37	5.84458e-09		1
436	E:/Veroeffentlichungen/Paperinpreparation/PyvsFTIR/pygcms/WWTP_OlDenburgVVF_17082015_85x85_for_pygc.0_or.csv	436	12	acrylates,polyurethanes,varnish	851.626	2.18076	34.8799	15.9944	3270.45	4.05536e-09		1
437	E:/Veroeffentlichungen/Paperinpreparation/PyvsFTIR/pygcms/WWTP_OlDenburgVVF_17082015_85x85_for_pygc.0_or.csv	437	12	acrylates,polyurethanes,varnish	851.626	3.32864	45.4779	13.6626	3111.46	3.85821e-09		1
438	E:/Veroeffentlichungen/Paperinpreparation/PyvsFTIR/pygcms/WWTP_OlDenburgVVF_17082015_85x85_for_pygc.0_or.csv	438	12	acrylates,polyurethanes,varnish	851.626	2.09384	34.8799	16.6584	3547.63	4.39906e-09		1
439	E:/Veroeffentlichungen/Paperinpreparation/PyvsFTIR/pygcms/WWTP_OlDenburgVVF_17082015_85x85_for_pygc.0_or.csv	439	12	acrylates,polyurethanes,varnish	851.626	1.3817	34.8799	25.2442	8146.98	1.01023e-08		1
440	E:/Veroeffentlichungen/Paperinpreparation/PyvsFTIR/pygcms/WWTP_OlDenburgVVF_17082015_85x85_for_pygc.0_or.csv	440	12	acrylates,polyurethanes,varnish	851.626	5.19271	56.2422	10.831	2418.21	2.99858e-09		1
441	E:/Veroeffentlichungen/Paperinpreparation/PyvsFTIR/pygcms/WWTP_OlDenburgVVF_17082015_85x85_for_pygc.0_or.csv	441	12	acrylates,polyurethanes,varnish	851.626	2.18076	34.8799	15.9944	3270.45	4.05536e-09		1
442	E:/Veroeffentlichungen/Paperinpreparation/PyvsFTIR/pygcms/WWTP_OlDenburgVVF_17082015_85x85_for_pygc.0_or.csv	442	12	acrylates,polyurethanes,varnish	851.626	3.63475	45.4779	12.512	2609.45	3.23571e-09		1
443	E:/Veroeffentlichungen/Paperinpreparation/PyvsFTIR/pygcms/WWTP_OlDenburgVVF_17082015_85x85_for_pygc.0_or.csv	443	12	acrylates,polyurethanes,varnish	851.626	5.95508	56.2422	9.44441	1838.69	2.27997e-09		1
444	E:/Veroeffentlichungen/Paperinpreparation/PyvsFTIR/pygcms/WWTP_OlDenburgVVF_17082015_85x85_for_pygc.0_or.csv	444	12	acrylates,polyurethanes,varnish	851.626	4.1899	49.3277	11.773	2505.88	3.10729e-09		1
445	E:/Veroeffentlichungen/Paperinpreparation/PyvsFTIR/pygcms/WWTP_OlDenburgVVF_17082015_85x85_for_pygc.0_or.csv	445	12	acrylates,polyurethanes,varnish	851.626	2.18076	34.8799	15.9944	3270.45	4.05536e-09		1
446	E:/Veroeffentlichungen/Paperinpreparation/PyvsFTIR/pygcms/WWTP_OlDenburgVVF_17082015_85x85_for_pygc.0_or.csv	446	12	acrylates,polyurethanes,varnish	851.626	9.32129	73.9915	7.9379	1708.79	2.11891e-09		1
447	E:/Veroeffentlichungen/Paperinpreparation/PyvsFTIR/pygcms/WWTP_OlDenburgVVF_17082015_85x85_for_pygc.0_or.csv	447	12	acrylates,polyurethanes,varnish	851.626	1.86388	39.7692	21.3368	6635.92	8.22854e-09		1
448	E:/Veroeffentlichungen/Paperinpreparation/PyvsFTIR/pygcms/WWTP_OlDenburgVVF_17082015_85x85_for_pygc.0_or.csv	448	12	acrylates,polyurethanes,varnish	851.626	4.1899	49.3277	11.773	2505.88	3.10729e-09		1
449	E:/Veroeffentlichungen/Paperinpreparation/PyvsFTIR/pygcms/WWTP_OlDenburgVVF_17082015_85x85_for_pygc.0_or.csv	449	12	acrylates,polyurethanes,varnish	851.626	3.57763	46.7963	13.0803	2934.55	3.63884e-09		1
450	E:/Veroeffentlichungen/Paperinpreparation/PyvsFTIR/pygcms/WWTP_OlDenburgVVF_17082015_85x85_for_pygc.0_or.csv	450	12	acrylates,polyurethanes,varnish	851.626	2.18076	34.8799	15.9944	3270.45	4.05536e-09		1
451	E:/Veroeffentlichungen/Paperinpreparation/PyvsFTIR/pygcms/WWTP_OlDenburgVVF_17082015_85x85_for_pygc.0_or.csv	451	12	acrylates,polyurethanes,varnish	851.626	1.45608	33.09	22.7253	6263.46	7.7667e-09		1
452	E:/Veroeffentlichungen/Paperinpreparation/PyvsFTIR/pygcms/WWTP_OlDenburgVVF_17082015_85x85_for_pygc.0_or.csv	452	12	acrylates,polyurethanes,varnish	851.626	2.68418	45.4779	16.9429	4784.9	5.93327e-09		1
453	E:/Veroeffentlichungen/Paperinpreparation/PyvsFTIR/pygcms/WWTP_OlDenburgVVF_17082015_85x85_for_pygc.0_or.csv	453	12	acrylates,polyurethanes,varnish	851.626	1.80739	34.8799	19.2985	4761.22	5.90391e-09		1
454	E:/Veroeffentlichungen/Paperinpreparation/PyvsFTIR/pygcms/WWTP_OlDenburgVVF_17082015_85x85_for_pygc.0_or.csv	454	12	acrylates,polyurethanes,varnish	851.626	2.68418	45.4779	16.9429	4784.9	5.93327e-09		1
455	E:/Veroeffentlichungen/Paperinpreparation/PyvsFTIR/pygcms/WWTP_OlDenburgVVF_17082015_85x85_for_pygc.0_or.csv	455	12	acrylates,polyurethanes,varnish	851.626	1.08012	24.6638	22.8343	4713.37	5.84458e-09		1
456	E:/Veroeffentlichungen/Paperinpreparation/PyvsFTIR/pygcms/WWTP_OlDenburgVVF_17082015_85x85_for_pygc.0_or.csv	456	12	acrylates,polyurethanes,varnish	851.626	3.12441	59.3984	19.0111	7868.36	9.75677e-09		1
457	E:/Veroeffentlichungen/Paperinpreparation/PyvsFTIR/pygcms/WWTP_OlDenburgVVF_17082015_85x85_for_pygc.0_or.csv	457	12	acrylates,polyurethanes,varnish	851.626	1.30582	33.09	25.3403	7787.85	9.65694e-09		1
458	E:/Veroeffentlichungen/Paperinpreparation/PyvsFTIR/pygcms/WWTP_OlDenburgVVF_17082015_85x85_for_pygc.0_or.csv	458	12	acrylates,polyurethanes,varnish	851.626	2.09384	34.8799	16.6584	3547.63	4.39906e-09		1
459	E:/Veroeffentlichungen/Paperinpreparation/PyvsFTIR/pygcms/WWTP_OlDenburgVVF_17082015_85x85_for_pygc.0_or.csv	459	12	acrylates,polyurethanes,varnish	851.626	2.81719	44.12	15.661	3966.15	4.91803e-09		1
460	E:/Veroeffentlichungen/Paperinpreparation/PyvsFTIR/pygcms/WWTP_OlDenburgVVF_17082015_85x85_for_pygc.0_or.csv	460	12	acrylates,polyurethanes,varnish	851.626	1.80739	34.8799	19.2985	4761.22	5.90391e-09		1
461	E:/Veroeffentlichungen/Paperinpreparation/PyvsFTIR/pygcms/WWTP_OlDenburgVVF_17082015_85x85_for_pygc.0_or.csv	461	12	acrylates,polyurethanes,varnish	851.626	4.90739	73.9915	15.0776	6165.11	7.64473e-09		1
462	E:/Veroeffentlichungen/Paperinpreparation/PyvsFTIR/pygcms/WWTP_OlDenburgVVF_17082015_85x85_for_pygc.0_or.csv	462	12	acrylates,polyurethanes,varnish	851.626	1.45608	33.09	22.7253	6263.46	7.7667e-09		1
463	E:/Veroeffentlichungen/Paperinpreparation/PyvsFTIR/pygcms/WWTP_OlDenburgVVF_17082015_85x85_for_pygc.0_or.csv	463	12	acrylates,polyurethanes,varnish	851.626	1.3817	34.8799	25.2442	8146.98	1.01023e-08		1
464	E:/Veroeffentlichungen/Paperinpreparation/PyvsFTIR/pygcms/WWTP_OlDenburgVVF_17082015_85x85_for_pygc.0_or.csv	464	12	acrylates,polyurethanes,varnish	729.965	1.63299	33.09	20.2634	4979.87	6.17504e-09		1
465	E:/Veroeffentlichungen/Paperinpreparation/PyvsFTIR/pygcms/WWTP_OlDenburgVVF_17082015_85x85_for_pygc.0_or.csv	465	12	acrylates,polyurethanes,varnish	729.965	1.73205	31.1976	18.0119	3709.68	4.60001e-09		1
466	E:/Veroeffentlichungen/Paperinpreparation/PyvsFTIR/pygcms/WWTP_OlDenburgVVF_17082015_85x85_for_pygc.0_or.csv	466	12	acrylates,polyurethanes,varnish	729.965	3.60063	39.7692	11.0451	1778.2	2.20497e-09		1
467	E:/Veroeffentlichungen/Paperinpreparation/PyvsFTIR/pygcms/WWTP_OlDenburgVVF_17082015_85x85_for_pygc.0_or.csv	467	12	acrylates,polyurethanes,varnish	729.965	2.5791	39.7692	15.4198	3465.79	4.29758e-09		1
468	E:/Veroeffentlichungen/Paperinpreparation/PyvsFTIR/pygcms/WWTP_OlDenburgVVF_17082015_85x85_for_pygc.0_or.csv	468	12	acrylates,polyurethanes,varnish	729.965	2.9938	39.7692	13.2839	2572.13	3.18944e-09		1
469	E:/Veroeffentlichungen/Paperinpreparation/PyvsFTIR/pygcms/WWTP_OlDenburgVVF_17082015_85x85_for_pygc.0_or.csv	469	12	acrylates,polyurethanes,varnish	729.965	2.03101	31.1976	15.3606	2697.95	3.34546e-09		1
470	E:/Veroeffentlichungen/Paperinpreparation/PyvsFTIR/pygcms/WWTP_OlDenburgVVF_17082015_85x85_for_pygc.0_or.csv	470	12	acrylates,polyurethanes,varnish	729.965	4.4712	49.3277	11.0323	2200.49	2.72861e-09		1
471	E:/Veroeffentlichungen/Paperinpreparation/PyvsFTIR/pygcms/WWTP_OlDenburgVVF_17082015_85x85_for_pygc.0_or.csv	471	12	acrylates,polyurethanes,varnish	729.965	1.73205	31.1976	18.0119	3709.68	4.60001e-09		1
472	E:/Veroeffentlichungen/Paperinpreparation/PyvsFTIR/pygcms/WWTP_OlDenburgVVF_17082015_85x85_for_pygc.0_or.csv	472	12	acrylates,polyurethanes,varnish	729.965	4.4712	49.3277	11.0323	2200.49	2.72861e-09		1
473	E:/Veroeffentlichungen/Paperinpreparation/PyvsFTIR/pygcms/WWTP_OlDenburgVVF_17082015_85x85_for_pygc.0_or.csv	473	12	acrylates,polyurethanes,varnish	729.965	5.28848	49.3277	9.32738	1572.92	1.95042e-09		1
474	E:/Veroeffentlichungen/Paperinpreparation/PyvsFTIR/pygcms/WWTP_OlDenburgVVF_17082015_85x85_for_pygc.0_or.csv	474	12	acrylates,polyurethanes,varnish	729.965	2.44949	34.8799	14.2397	2592.22	3.21435e-09		1
475	E:/Veroeffentlichungen/Paperinpreparation/PyvsFTIR/pygcms/WWTP_OlDenburgVVF_17082015_85x85_for_pygc.0_or.csv	475	12	acrylates,polyurethanes,varnish	729.965	2.63644	34.8799	13.2299	2237.62	2.77465e-09		1
476	E:/Veroeffentlichungen/Paperinpreparation/PyvsFTIR/pygcms/WWTP_OlDenburgVVF_17082015_85x85_for_pygc.0_or.csv	476	12	acrylates,polyurethanes,varnish	729.965	2.29129	34.8799	15.2228	2962.54	3.67355e-09		1
477	E:/Veroeffentlichungen/Paperinpreparation/PyvsFTIR/pygcms/WWTP_OlDenburgVVF_17082015_85x85_for_pygc.0_or.csv	477	12	acrylates,polyurethanes,varnish	729.965	2.03101	31.1976	15.3606	2697.95	3.34546e-09		1
478	E:/Veroeffentlichungen/Paperinpreparation/PyvsFTIR/pygcms/WWTP_OlDenburgVVF_17082015_85x85_for_pygc.0_or.csv	478	12	acrylates,polyurethanes,varnish	729.965	3.77667	44.12	11.6823	2206.91	2.73657e-09		1
479	E:/Veroeffentlichungen/Paperinpreparation/PyvsFTIR/pygcms/WWTP_OlDenburgVVF_17082015_85x85_for_pygc.0_or.csv	479	12	acrylates,polyurethanes,varnish	729.965	1.61879	34.8799	21.5469	5935.31	7.35979e-09		1
480	E:/Veroeffentlichungen/Paperinpreparation/PyvsFTIR/pygcms/WWTP_OlDenburgVVF_17082015_85x85_for_pygc.0_or.csv	480	12	acrylates,polyurethanes,varnish	729.965	4.32307	46.7963	10.8248	2009.78	2.49212e-09		1
481	E:/Veroeffentlichungen/Paperinpreparation/PyvsFTIR/pygcms/WWTP_OlDenburgVVF_17082015_85x85_for_pygc.0_or.csv	481	12	acrylates,polyurethanes,varnish	729.965	1.35401	24.6638	18.2154	2999.42	3.71928e-09		1
482	E:/Veroeffentlichungen/Paperinpreparation/PyvsFTIR/pygcms/WWTP_OlDenburgVVF_17082015_85x85_for_pygc.0_or.csv	482	12	acrylates,polyurethanes,varnish	729.965	2.80804	39.7692	14.1626	2923.69	3.62538e-09		1
483	E:/Veroeffentlichungen/Paperinpreparation/PyvsFTIR/pygcms/WWTP_OlDenburgVVF_17082015_85x85_for_pygc.0_or.csv	483	12	acrylates,polyurethanes,varnish	729.965	4.25799	45.4779	10.6806	1901.46	2.35781e-09		1
484	E:/Veroeffentlichungen/Paperinpreparation/PyvsFTIR/pygcms/WWTP_OlDenburgVVF_17082015_85x85_for_pygc.0_or.csv	484	12	acrylates,polyurethanes,varnish	729.965	8.66189	59.3984	6.85744	1023.75	1.26945e-09		1
485	E:/Veroeffentlichungen/Paperinpreparation/PyvsFTIR/pygcms/WWTP_OlDenburgVVF_17082015_85x85_for_pygc.0_or.csv	485	12	acrylates,polyurethanes,varnish	729.965	1.73205	39.7692	22.9608	7684.52	9.52881e-09		1
486	E:/Veroeffentlichungen/Paperinpreparation/PyvsFTIR/pygcms/WWTP_OlDenburgVVF_17082015_85x85_for_pygc.0_or.csv	486	12	acrylates,polyurethanes,varnish	729.965	3.60063	39.7692	11.0451	1778.2	2.20497e-09		1
487	E:/Veroeffentlichungen/Paperinpreparation/PyvsFTIR/pygcms/WWTP_OlDenburgVVF_17082015_85x85_for_pygc.0_or.csv	487	12	acrylates,polyurethanes,varnish	729.965	6.19802	59.3984	9.58345	1999.47	2.47934e-09		1
488	E:/Veroeffentlichungen/Paperinpreparation/PyvsFTIR/pygcms/WWTP_OlDenburgVVF_17082015_85x85_for_pygc.0_or.csv	488	12	acrylates,polyurethanes,varnish	729.965	1.73205	31.1976	18.0119	3709.68	4.60001e-09		1
489	E:/Veroeffentlichungen/Paperinpreparation/PyvsFTIR/pygcms/WWTP_OlDenburgVVF_17082015_85x85_for_pygc.0_or.csv	489	12	acrylates,polyurethanes,varnish	729.965	1.63299	24.6638	15.1034	2062.1	2.557e-09		1
490	E:/Veroeffentlichungen/Paperinpreparation/PyvsFTIR/pygcms/WWTP_OlDenburgVVF_17082015_85x85_for_pygc.0_or.csv	490	12	acrylates,polyurethanes,varnish	729.965	2.9938	39.7692	13.2839	2572.13	3.18944e-09		1
491	E:/Veroeffentlichungen/Paperinpreparation/PyvsFTIR/pygcms/WWTP_OlDenburgVVF_17082015_85x85_for_pygc.0_or.csv	491	12	acrylates,polyurethanes,varnish	729.965	2.29129	34.8799	15.2228	2962.54	3.67355e-09		1
492	E:/Veroeffentlichungen/Paperinpreparation/PyvsFTIR/pygcms/WWTP_OlDenburgVVF_17082015_85x85_for_pygc.0_or.csv	492	12	acrylates,polyurethanes,varnish	729.965	2.29129	34.8799	15.2228	2962.54	3.67355e-09		1
493	E:/Veroeffentlichungen/Paperinpreparation/PyvsFTIR/pygcms/WWTP_OlDenburgVVF_17082015_85x85_for_pygc.0_or.csv	493	12	acrylates,polyurethanes,varnish	729.965	4.26556	55.15	12.9291	3378.94	4.18988e-09		1
494	E:/Veroeffentlichungen/Paperinpreparation/PyvsFTIR/pygcms/WWTP_OlDenburgVVF_17082015_85x85_for_pygc.0_or.csv	494	12	acrylates,polyurethanes,varnish	729.965	2.03101	33.09	16.2924	3219.31	3.99195e-09		1
495	E:/Veroeffentlichungen/Paperinpreparation/PyvsFTIR/pygcms/WWTP_OlDenburgVVF_17082015_85x85_for_pygc.0_or.csv	495	12	acrylates,polyurethanes,varnish	729.965	2.48974	39.7692	15.9733	3719.04	4.61161e-09		1
496	E:/Veroeffentlichungen/Paperinpreparation/PyvsFTIR/pygcms/WWTP_OlDenburgVVF_17082015_85x85_for_pygc.0_or.csv	496	12	acrylates,polyurethanes,varnish	729.965	2.03101	31.1976	15.3606	2697.95	3.34546e-09		1
497	E:/Veroeffentlichungen/Paperinpreparation/PyvsFTIR/pygcms/WWTP_OlDenburgVVF_17082015_85x85_for_pygc.0_or.csv	497	12	acrylates,polyurethanes,varnish	729.965	1.97584	34.8799	17.6532	3984.01	4.94017e-09		1
498	E:/Veroeffentlichungen/Paperinpreparation/PyvsFTIR/pygcms/WWTP_OlDenburgVVF_17082015_85x85_for_pygc.0_or.csv	498	12	acrylates,polyurethanes,varnish	729.965	1.61879	34.8799	21.5469	5935.31	7.35979e-09		1
499	E:/Veroeffentlichungen/Paperinpreparation/PyvsFTIR/pygcms/WWTP_OlDenburgVVF_17082015_85x85_for_pygc.0_or.csv	499	12	acrylates,polyurethanes,varnish	729.965	1.14564	24.6638	21.5284	4189.66	5.19518e-09		1
500	E:/Veroeffentlichungen/Paperinpreparation/PyvsFTIR/pygcms/WWTP_OlDenburgVVF_17082015_85x85_for_pygc.0_or.csv	500	12	acrylates,polyurethanes,varnish	729.965	1.63299	24.6638	15.1034	2062.1	2.557e-09		1
501	E:/Veroeffentlichungen/Paperinpreparation/PyvsFTIR/pygcms/WWTP_OlDenburgVVF_17082015_85x85_for_pygc.0_or.csv	501	12	acrylates,polyurethanes,varnish	729.965	4.4712	45.4779	10.1713	1724.44	2.13831e-09		1
502	E:/Veroeffentlichungen/Paperinpreparation/PyvsFTIR/pygcms/WWTP_OlDenburgVVF_17082015_85x85_for_pygc.0_or.csv	502	12	acrylates,polyurethanes,varnish	729.965	1.35401	24.6638	18.2154	2999.42	3.71928e-09		1
503	E:/Veroeffentlichungen/Paperinpreparation/PyvsFTIR/pygcms/WWTP_OlDenburgVVF_17082015_85x85_for_pygc.0_or.csv	503	12	acrylates,polyurethanes,varnish	729.965	4.25799	45.4779	10.6806	1901.46	2.35781e-09		1
504	E:/Veroeffentlichungen/Paperinpreparation/PyvsFTIR/pygcms/WWTP_OlDenburgVVF_17082015_85x85_for_pygc.0_or.csv	504	12	acrylates,polyurethanes,varnish	729.965	1.73205	31.1976	18.0119	3709.68	4.60001e-09		1
505	E:/Veroeffentlichungen/Paperinpreparation/PyvsFTIR/pygcms/WWTP_OlDenburgVVF_17082015_85x85_for_pygc.0_or.csv	505	12	acrylates,polyurethanes,varnish	729.965	8.66189	59.3984	6.85744	1023.75	1.26945e-09		1
506	E:/Veroeffentlichungen/Paperinpreparation/PyvsFTIR/pygcms/WWTP_OlDenburgVVF_17082015_85x85_for_pygc.0_or.csv	506	12	acrylates,polyurethanes,varnish	729.965	1.73205	31.1976	18.0119	3709.68	4.60001e-09		1
507	E:/Veroeffentlichungen/Paperinpreparation/PyvsFTIR/pygcms/WWTP_OlDenburgVVF_17082015_85x85_for_pygc.0_or.csv	507	12	acrylates,polyurethanes,varnish	729.965	2.44949	34.8799	14.2397	2592.22	3.21435e-09		1
508	E:/Veroeffentlichungen/Paperinpreparation/PyvsFTIR/pygcms/WWTP_OlDenburgVVF_17082015_85x85_for_pygc.0_or.csv	508	12	acrylates,polyurethanes,varnish	729.965	1.34422	31.1976	23.2086	6159.07	7.63724e-09		1
509	E:/Veroeffentlichungen/Paperinpreparation/PyvsFTIR/pygcms/WWTP_OlDenburgVVF_17082015_85x85_for_pygc.0_or.csv	509	12	acrylates,polyurethanes,varnish	729.965	3.77667	44.12	11.6823	2206.91	2.73657e-09		1
510	E:/Veroeffentlichungen/Paperinpreparation/PyvsFTIR/pygcms/WWTP_OlDenburgVVF_17082015_85x85_for_pygc.0_or.csv	510	12	acrylates,polyurethanes,varnish	729.965	4.4712	49.3277	11.0323	2200.49	2.72861e-09		1
511	E:/Veroeffentlichungen/Paperinpreparation/PyvsFTIR/pygcms/WWTP_OlDenburgVVF_17082015_85x85_for_pygc.0_or.csv	511	12	acrylates,polyurethanes,varnish	729.965	4.32307	46.7963	10.8248	2009.78	2.49212e-09		1
512	E:/Veroeffentlichungen/Paperinpreparation/PyvsFTIR/pygcms/WWTP_OlDenburgVVF_17082015_85x85_for_pygc.0_or.csv	512	12	acrylates,polyurethanes,varnish	729.965	3.45318	45.4779	13.1698	2891.06	3.58492e-09		1
513	E:/Veroeffentlichungen/Paperinpreparation/PyvsFTIR/pygcms/WWTP_OlDenburgVVF_17082015_85x85_for_pygc.0_or.csv	513	12	acrylates,polyurethanes,varnish	729.965	6.18928	56.2422	9.08703	1702.17	2.11069e-09		1
514	E:/Veroeffentlichungen/Paperinpreparation/PyvsFTIR/pygcms/WWTP_OlDenburgVVF_17082015_85x85_for_pygc.0_or.csv	514	12	acrylates,polyurethanes,varnish	729.965	3.60063	39.7692	11.0451	1778.2	2.20497e-09		1
515	E:/Veroeffentlichungen/Paperinpreparation/PyvsFTIR/pygcms/WWTP_OlDenburgVVF_17082015_85x85_for_pygc.0_or.csv	515	12	acrylates,polyurethanes,varnish	729.965	1.73205	31.1976	18.0119	3709.68	4.60001e-09		1
516	E:/Veroeffentlichungen/Paperinpreparation/PyvsFTIR/pygcms/WWTP_OlDenburgVVF_17082015_85x85_for_pygc.0_or.csv	516	12	acrylates,polyurethanes,varnish	729.965	2.44949	34.8799	14.2397	2592.22	3.21435e-09		1
517	E:/Veroeffentlichungen/Paperinpreparation/PyvsFTIR/pygcms/WWTP_OlDenburgVVF_17082015_85x85_for_pygc.0_or.csv	517	12	acrylates,polyurethanes,varnish	729.965	6.36678	55.15	8.66214	1516.68	1.88068e-09		1
518	E:/Veroeffentlichungen/Paperinpreparation/PyvsFTIR/pygcms/WWTP_OlDenburgVVF_17082015_85x85_for_pygc.0_or.csv	518	12	acrylates,polyurethanes,varnish	608.304	1	22.06	22.06	3934.71	4.87905e-09		1
519	E:/Veroeffentlichungen/Paperinpreparation/PyvsFTIR/pygcms/WWTP_OlDenburgVVF_17082015_85x85_for_pygc.0_or.csv	519	12	acrylates,polyurethanes,varnish	608.304	5.20799	45.4779	8.73233	1271.03	1.57608e-09		1
520	E:/Veroeffentlichungen/Paperinpreparation/PyvsFTIR/pygcms/WWTP_OlDenburgVVF_17082015_85x85_for_pygc.0_or.csv	520	12	acrylates,polyurethanes,varnish	608.304	2.61803	31.1976	11.9164	1623.71	2.0134e-09		1
521	E:/Veroeffentlichungen/Paperinpreparation/PyvsFTIR/pygcms/WWTP_OlDenburgVVF_17082015_85x85_for_pygc.0_or.csv	521	12	acrylates,polyurethanes,varnish	608.304	1.26491	24.6638	19.4985	3436.83	4.26167e-09		1
522	E:/Veroeffentlichungen/Paperinpreparation/PyvsFTIR/pygcms/WWTP_OlDenburgVVF_17082015_85x85_for_pygc.0_or.csv	522	12	acrylates,polyurethanes,varnish	608.304	1.73205	24.6638	14.2397	1832.98	2.27289e-09		1
523	E:/Veroeffentlichungen/Paperinpreparation/PyvsFTIR/pygcms/WWTP_OlDenburgVVF_17082015_85x85_for_pygc.0_or.csv	523	12	acrylates,polyurethanes,varnish	608.304	3.51555	34.8799	9.92161	1258.45	1.56048e-09		1
524	E:/Veroeffentlichungen/Paperinpreparation/PyvsFTIR/pygcms/WWTP_OlDenburgVVF_17082015_85x85_for_pygc.0_or.csv	524	12	acrylates,polyurethanes,varnish	608.304	7.25219	49.3277	6.80176	836.43	1.03717e-09		1
525	E:/Veroeffentlichungen/Paperinpreparation/PyvsFTIR/pygcms/WWTP_OlDenburgVVF_17082015_85x85_for_pygc.0_or.csv	525	12	acrylates,polyurethanes,varnish	608.304	4.39107	39.7692	9.05685	1195.63	1.48259e-09		1
526	E:/Veroeffentlichungen/Paperinpreparation/PyvsFTIR/pygcms/WWTP_OlDenburgVVF_17082015_85x85_for_pygc.0_or.csv	526	12	acrylates,polyurethanes,varnish	608.304	3.40101	34.8799	10.2557	1344.64	1.66736e-09		1
527	E:/Veroeffentlichungen/Paperinpreparation/PyvsFTIR/pygcms/WWTP_OlDenburgVVF_17082015_85x85_for_pygc.0_or.csv	527	12	acrylates,polyurethanes,varnish	608.304	2.88675	31.1976	10.8071	1335.49	1.656e-09		1
528	E:/Veroeffentlichungen/Paperinpreparation/PyvsFTIR/pygcms/WWTP_OlDenburgVVF_17082015_85x85_for_pygc.0_or.csv	528	12	acrylates,polyurethanes,varnish	608.304	6.30779	45.4779	7.20979	866.448	1.07439e-09		1
529	E:/Veroeffentlichungen/Paperinpreparation/PyvsFTIR/pygcms/WWTP_OlDenburgVVF_17082015_85x85_for_pygc.0_or.csv	529	12	acrylates,polyurethanes,varnish	608.304	1.73205	24.6638	14.2397	1832.98	2.27289e-09		1
530	E:/Veroeffentlichungen/Paperinpreparation/PyvsFTIR/pygcms/WWTP_OlDenburgVVF_17082015_85x85_for_pygc.0_or.csv	530	12	acrylates,polyurethanes,varnish	608.304	1.26491	24.6638	19.4985	3436.83	4.26167e-09		1
531	E:/Veroeffentlichungen/Paperinpreparation/PyvsFTIR/pygcms/WWTP_OlDenburgVVF_17082015_85x85_for_pygc.0_or.csv	531	12	acrylates,polyurethanes,varnish	608.304	5.20799	45.4779	8.73233	1271.03	1.57608e-09		1
532	E:/Veroeffentlichungen/Paperinpreparation/PyvsFTIR/pygcms/WWTP_OlDenburgVVF_17082015_85x85_for_pygc.0_or.csv	532	12	acrylates,polyurethanes,varnish	608.304	2.88675	31.1976	10.8071	1335.49	1.656e-09		1
533	E:/Veroeffentlichungen/Paperinpreparation/PyvsFTIR/pygcms/WWTP_OlDenburgVVF_17082015_85x85_for_pygc.0_or.csv	533	12	acrylates,polyurethanes,varnish	608.304	7.25219	49.3277	6.80176	836.43	1.03717e-09		1
534	E:/Veroeffentlichungen/Paperinpreparation/PyvsFTIR/pygcms/WWTP_OlDenburgVVF_17082015_85x85_for_pygc.0_or.csv	534	12	acrylates,polyurethanes,varnish	608.304	2.61803	33.09	12.6393	1937.48	2.40247e-09		1
535	E:/Veroeffentlichungen/Paperinpreparation/PyvsFTIR/pygcms/WWTP_OlDenburgVVF_17082015_85x85_for_pygc.0_or.csv	535	12	acrylates,polyurethanes,varnish	608.304	8.27922	55.15	6.66126	896.922	1.11218e-09		1
536	E:/Veroeffentlichungen/Paperinpreparation/PyvsFTIR/pygcms/WWTP_OlDenburgVVF_17082015_85x85_for_pygc.0_or.csv	536	12	acrylates,polyurethanes,varnish	608.304	4.24018	39.7692	9.37913	1282.24	1.58998e-09		1
537	E:/Veroeffentlichungen/Paperinpreparation/PyvsFTIR/pygcms/WWTP_OlDenburgVVF_17082015_85x85_for_pygc.0_or.csv	537	12	acrylates,polyurethanes,varnish	608.304	4.39107	39.7692	9.05685	1195.63	1.48259e-09		1
538	E:/Veroeffentlichungen/Paperinpreparation/PyvsFTIR/pygcms/WWTP_OlDenburgVVF_17082015_85x85_for_pygc.0_or.csv	538	12	acrylates,polyurethanes,varnish	608.304	1.26491	24.6638	19.4985	3436.83	4.26167e-09		1
539	E:/Veroeffentlichungen/Paperinpreparation/PyvsFTIR/pygcms/WWTP_OlDenburgVVF_17082015_85x85_for_pygc.0_or.csv	539	12	acrylates,polyurethanes,varnish	608.304	2.43545	34.8799	14.3218	2622.2	3.25153e-09		1
540	E:/Veroeffentlichungen/Paperinpreparation/PyvsFTIR/pygcms/WWTP_OlDenburgVVF_17082015_85x85_for_pygc.0_or.csv	540	12	acrylates,polyurethanes,varnish	608.304	5	55.15	11.03	2459.2	3.0494e-09		1
541	E:/Veroeffentlichungen/Paperinpreparation/PyvsFTIR/pygcms/WWTP_OlDenburgVVF_17082015_85x85_for_pygc.0_or.csv	541	12	acrylates,polyurethanes,varnish	608.304	2.88675	31.1976	10.8071	1335.49	1.656e-09		1
542	E:/Veroeffentlichungen/Paperinpreparation/PyvsFTIR/pygcms/WWTP_OlDenburgVVF_17082015_85x85_for_pygc.0_or.csv	542	12	acrylates,polyurethanes,varnish	608.304	1.62117	24.6638	15.2136	2092.27	2.59442e-09		1
543	E:/Veroeffentlichungen/Paperinpreparation/PyvsFTIR/pygcms/WWTP_OlDenburgVVF_17082015_85x85_for_pygc.0_or.csv	543	12	acrylates,polyurethanes,varnish	608.304	3.40101	34.8799	10.2557	1344.64	1.66736e-09		1
544	E:/Veroeffentlichungen/Paperinpreparation/PyvsFTIR/pygcms/WWTP_OlDenburgVVF_17082015_85x85_for_pygc.0_or.csv	544	12	acrylates,polyurethanes,varnish	608.304	1.26491	24.6638	19.4985	3436.83	4.26167e-09		1
545	E:/Veroeffentlichungen/Paperinpreparation/PyvsFTIR/pygcms/WWTP_OlDenburgVVF_17082015_85x85_for_pygc.0_or.csv	545	12	acrylates,polyurethanes,varnish	608.304	2.61803	33.09	12.6393	1937.48	2.40247e-09		1
546	E:/Veroeffentlichungen/Paperinpreparation/PyvsFTIR/pygcms/WWTP_OlDenburgVVF_17082015_85x85_for_pygc.0_or.csv	546	12	acrylates,polyurethanes,varnish	608.304	1.73205	24.6638	14.2397	1832.98	2.27289e-09		1
547	E:/Veroeffentlichungen/Paperinpreparation/PyvsFTIR/pygcms/WWTP_OlDenburgVVF_17082015_85x85_for_pygc.0_or.csv	547	12	acrylates,polyurethanes,varnish	608.304	5	55.15	11.03	2459.2	3.0494e-09		1
548	E:/Veroeffentlichungen/Paperinpreparation/PyvsFTIR/pygcms/WWTP_OlDenburgVVF_17082015_85x85_for_pygc.0_or.csv	548	12	acrylates,polyurethanes,varnish	608.304	2.88675	31.1976	10.8071	1335.49	1.656e-09		1
549	E:/Veroeffentlichungen/Paperinpreparation/PyvsFTIR/pygcms/WWTP_OlDenburgVVF_17082015_85x85_for_pygc.0_or.csv	549	12	acrylates,polyurethanes,varnish	608.304	4.77992	49.3277	10.3198	1925.42	2.38753e-09		1
550	E:/Veroeffentlichungen/Paperinpreparation/PyvsFTIR/pygcms/WWTP_OlDenburgVVF_17082015_85x85_for_pygc.0_or.csv	550	12	acrylates,polyurethanes,varnish	608.304	1.26491	24.6638	19.4985	3436.83	4.26167e-09		1
551	E:/Veroeffentlichungen/Paperinpreparation/PyvsFTIR/pygcms/WWTP_OlDenburgVVF_17082015_85x85_for_pygc.0_or.csv	551	12	acrylates,polyurethanes,varnish	608.304	1.73205	24.6638	14.2397	1832.98	2.27289e-09		1
552	E:/Veroeffentlichungen/Paperinpreparation/PyvsFTIR/pygcms/WWTP_OlDenburgVVF_17082015_85x85_for_pygc.0_or.csv	552	12	acrylates,polyurethanes,varnish	608.304	3.51555	34.8799	9.92161	1258.45	1.56048e-09		1
553	E:/Veroeffentlichungen/Paperinpreparation/PyvsFTIR/pygcms/WWTP_OlDenburgVVF_17082015_85x85_for_pygc.0_or.csv	553	12	acrylates,polyurethanes,varnish	608.304	3.40101	34.8799	10.2557	1344.64	1.66736e-09		1
554	E:/Veroeffentlichungen/Paperinpreparation/PyvsFTIR/pygcms/WWTP_OlDenburgVVF_17082015_85x85_for_pygc.0_or.csv	554	12	acrylates,polyurethanes,varnish	608.304	3.84279	39.7692	10.349	1561.15	1.93582e-09		1
555	E:/Veroeffentlichungen/Paperinpreparation/PyvsFTIR/pygcms/WWTP_OlDenburgVVF_17082015_85x85_for_pygc.0_or.csv	555	12	acrylates,polyurethanes,varnish	608.304	5.20799	45.4779	8.73233	1271.03	1.57608e-09		1
556	E:/Veroeffentlichungen/Paperinpreparation/PyvsFTIR/pygcms/WWTP_OlDenburgVVF_17082015_85x85_for_pygc.0_or.csv	556	12	acrylates,polyurethanes,varnish	608.304	3.40101	34.8799	10.2557	1344.64	1.66736e-09		1
557	E:/Veroeffentlichungen/Paperinpreparation/PyvsFTIR/pygcms/WWTP_OlDenburgVVF_17082015_85x85_for_pygc.0_or.csv	557	12	acrylates,polyurethanes,varnish	608.304	1.73205	24.6638	14.2397	1832.98	2.27289e-09		1
558	E:/Veroeffentlichungen/Paperinpreparation/PyvsFTIR/pygcms/WWTP_OlDenburgVVF_17082015_85x85_for_pygc.0_or.csv	558	12	acrylates,polyurethanes,varnish	608.304	3.40101	34.8799	10.2557	1344.64	1.66736e-09		1
559	E:/Veroeffentlichungen/Paperinpreparation/PyvsFTIR/pygcms/WWTP_OlDenburgVVF_17082015_85x85_for_pygc.0_or.csv	559	12	acrylates,polyurethanes,varnish	608.304	1.73205	24.6638	14.2397	1832.98	2.27289e-09		1
560	E:/Veroeffentlichungen/Paperinpreparation/PyvsFTIR/pygcms/WWTP_OlDenburgVVF_17082015_85x85_for_pygc.0_or.csv	560	12	acrylates,polyurethanes,varnish	608.304	3.51555	34.8799	9.92161	1258.45	1.56048e-09		1
561	E:/Veroeffentlichungen/Paperinpreparation/PyvsFTIR/pygcms/WWTP_OlDenburgVVF_17082015_85x85_for_pygc.0_or.csv	561	12	acrylates,polyurethanes,varnish	608.304	5	55.15	11.03	2459.2	3.0494e-09		1
562	E:/Veroeffentlichungen/Paperinpreparation/PyvsFTIR/pygcms/WWTP_OlDenburgVVF_17082015_85x85_for_pygc.0_or.csv	562	12	acrylates,polyurethanes,varnish	608.304	5.20799	45.4779	8.73233	1271.03	1.57608e-09		1
563	E:/Veroeffentlichungen/Paperinpreparation/PyvsFTIR/pygcms/WWTP_OlDenburgVVF_17082015_85x85_for_pygc.0_or.csv	563	12	acrylates,polyurethanes,varnish	608.304	2.88675	31.1976	10.8071	1335.49	1.656e-09		1
564	E:/Veroeffentlichungen/Paperinpreparation/PyvsFTIR/pygcms/WWTP_OlDenburgVVF_17082015_85x85_for_pygc.0_or.csv	564	12	acrylates,polyurethanes,varnish	608.304	1.73205	24.6638	14.2397	1832.98	2.27289e-09		1
565	E:/Veroeffentlichungen/Paperinpreparation/PyvsFTIR/pygcms/WWTP_OlDenburgVVF_17082015_85x85_for_pygc.0_or.csv	565	12	acrylates,polyurethanes,varnish	608.304	8.27922	55.15	6.66126	896.922	1.11218e-09		1
566	E:/Veroeffentlichungen/Paperinpreparation/PyvsFTIR/pygcms/WWTP_OlDenburgVVF_17082015_85x85_for_pygc.0_or.csv	566	12	acrylates,polyurethanes,varnish	608.304	3.51555	34.8799	9.92161	1258.45	1.56048e-09		1
567	E:/Veroeffentlichungen/Paperinpreparation/PyvsFTIR/pygcms/WWTP_OlDenburgVVF_17082015_85x85_for_pygc.0_or.csv	567	12	acrylates,polyurethanes,varnish	608.304	1	22.06	22.06	3934.71	4.87905e-09		1
568	E:/Veroeffentlichungen/Paperinpreparation/PyvsFTIR/pygcms/WWTP_OlDenburgVVF_17082015_85x85_for_pygc.0_or.csv	568	12	acrylates,polyurethanes,varnish	608.304	2.61803	33.09	12.6393	1937.48	2.40247e-09		1
569	E:/Veroeffentlichungen/Paperinpreparation/PyvsFTIR/pygcms/WWTP_OlDenburgVVF_17082015_85x85_for_pygc.0_or.csv	569	12	acrylates,polyurethanes,varnish	608.304	5.20799	45.4779	8.73233	1271.03	1.57608e-09		1
570	E:/Veroeffentlichungen/Paperinpreparation/PyvsFTIR/pygcms/WWTP_OlDenburgVVF_17082015_85x85_for_pygc.0_or.csv	570	12	acrylates,polyurethanes,varnish	608.304	1.73205	24.6638	14.2397	1832.98	2.27289e-09		1
571	E:/Veroeffentlichungen/Paperinpreparation/PyvsFTIR/pygcms/WWTP_OlDenburgVVF_17082015_85x85_for_pygc.0_or.csv	571	12	acrylates,polyurethanes,varnish	608.304	3.40101	34.8799	10.2557	1344.64	1.66736e-09		1
572	E:/Veroeffentlichungen/Paperinpreparation/PyvsFTIR/pygcms/WWTP_OlDenburgVVF_17082015_85x85_for_pygc.0_or.csv	572	12	acrylates,polyurethanes,varnish	608.304	2.88675	31.1976	10.8071	1335.49	1.656e-09		1
573	E:/Veroeffentlichungen/Paperinpreparation/PyvsFTIR/pygcms/WWTP_OlDenburgVVF_17082015_85x85_for_pygc.0_or.csv	573	12	acrylates,polyurethanes,varnish	486.644	4.4712	34.8799	7.80102	777.991	9.64709e-10		1
574	E:/Veroeffentlichungen/Paperinpreparation/PyvsFTIR/pygcms/WWTP_OlDenburgVVF_17082015_85x85_for_pygc.0_or.csv	574	12	acrylates,polyurethanes,varnish	486.644	2.44949	24.6638	10.069	916.488	1.13645e-09		1
575	E:/Veroeffentlichungen/Paperinpreparation/PyvsFTIR/pygcms/WWTP_OlDenburgVVF_17082015_85x85_for_pygc.0_or.csv	575	12	acrylates,polyurethanes,varnish	486.644	2.61803	24.6638	9.42074	802.283	9.94831e-10		1
576	E:/Veroeffentlichungen/Paperinpreparation/PyvsFTIR/pygcms/WWTP_OlDenburgVVF_17082015_85x85_for_pygc.0_or.csv	576	12	acrylates,polyurethanes,varnish	486.644	2.61803	24.6638	9.42074	802.283	9.94831e-10		1
577	E:/Veroeffentlichungen/Paperinpreparation/PyvsFTIR/pygcms/WWTP_OlDenburgVVF_17082015_85x85_for_pygc.0_or.csv	577	12	acrylates,polyurethanes,varnish	486.644	2.61803	24.6638	9.42074	802.283	9.94831e-10		1
578	E:/Veroeffentlichungen/Paperinpreparation/PyvsFTIR/pygcms/WWTP_OlDenburgVVF_17082015_85x85_for_pygc.0_or.csv	578	12	acrylates,polyurethanes,varnish	486.644	1.63299	22.06	13.5089	1475.52	1.82964e-09		1
579	E:/Veroeffentlichungen/Paperinpreparation/PyvsFTIR/pygcms/WWTP_OlDenburgVVF_17082015_85x85_for_pygc.0_or.csv	579	12	acrylates,polyurethanes,varnish	486.644	6.8541	39.7692	5.80225	490.724	6.08497e-10		1
580	E:/Veroeffentlichungen/Paperinpreparation/PyvsFTIR/pygcms/WWTP_OlDenburgVVF_17082015_85x85_for_pygc.0_or.csv	580	12	acrylates,polyurethanes,varnish	486.644	2.61803	24.6638	9.42074	802.283	9.94831e-10		1
581	E:/Veroeffentlichungen/Paperinpreparation/PyvsFTIR/pygcms/WWTP_OlDenburgVVF_17082015_85x85_for_pygc.0_or.csv	581	12	acrylates,polyurethanes,varnish	486.644	2.44949	24.6638	10.069	916.488	1.13645e-09		1
582	E:/Veroeffentlichungen/Paperinpreparation/PyvsFTIR/pygcms/WWTP_OlDenburgVVF_17082015_85x85_for_pygc.0_or.csv	582	12	acrylates,polyurethanes,varnish	486.644	2.61803	24.6638	9.42074	802.283	9.94831e-10		1
583	E:/Veroeffentlichungen/Paperinpreparation/PyvsFTIR/pygcms/WWTP_OlDenburgVVF_17082015_85x85_for_pygc.0_or.csv	583	12	acrylates,polyurethanes,varnish	486.644	4	44.12	11.03	1967.36	2.43952e-09		1
584	E:/Veroeffentlichungen/Paperinpreparation/PyvsFTIR/pygcms/WWTP_OlDenburgVVF_17082015_85x85_for_pygc.0_or.csv	584	12	acrylates,polyurethanes,varnish	486.644	3.60063	31.1976	8.66447	858.423	1.06444e-09		1
585	E:/Veroeffentlichungen/Paperinpreparation/PyvsFTIR/pygcms/WWTP_OlDenburgVVF_17082015_85x85_for_pygc.0_or.csv	585	12	acrylates,polyurethanes,varnish	486.644	6.16566	39.7692	6.45012	606.428	7.5197e-10		1
586	E:/Veroeffentlichungen/Paperinpreparation/PyvsFTIR/pygcms/WWTP_OlDenburgVVF_17082015_85x85_for_pygc.0_or.csv	586	12	acrylates,polyurethanes,varnish	486.644	2.61803	24.6638	9.42074	802.283	9.94831e-10		1
587	E:/Veroeffentlichungen/Paperinpreparation/PyvsFTIR/pygcms/WWTP_OlDenburgVVF_17082015_85x85_for_pygc.0_or.csv	587	12	acrylates,polyurethanes,varnish	486.644	5.82843	34.8799	5.98445	457.847	5.6773e-10		1
588	E:/Veroeffentlichungen/Paperinpreparation/PyvsFTIR/pygcms/WWTP_OlDenburgVVF_17082015_85x85_for_pygc.0_or.csv	588	12	acrylates,polyurethanes,varnish	486.644	2.44949	24.6638	10.069	916.488	1.13645e-09		1
589	E:/Veroeffentlichungen/Paperinpreparation/PyvsFTIR/pygcms/WWTP_OlDenburgVVF_17082015_85x85_for_pygc.0_or.csv	589	12	acrylates,polyurethanes,varnish	486.644	1.63299	22.06	13.5089	1475.52	1.82964e-09		1
590	E:/Veroeffentlichungen/Paperinpreparation/PyvsFTIR/pygcms/WWTP_OlDenburgVVF_17082015_85x85_for_pygc.0_or.csv	590	12	acrylates,polyurethanes,varnish	486.644	5.82843	34.8799	5.98445	457.847	5.6773e-10		1
591	E:/Veroeffentlichungen/Paperinpreparation/PyvsFTIR/pygcms/WWTP_OlDenburgVVF_17082015_85x85_for_pygc.0_or.csv	591	12	acrylates,polyurethanes,varnish	486.644	6.8541	39.7692	5.80225	490.724	6.08497e-10		1
592	E:/Veroeffentlichungen/Paperinpreparation/PyvsFTIR/pygcms/WWTP_OlDenburgVVF_17082015_85x85_for_pygc.0_or.csv	592	12	acrylates,polyurethanes,varnish	486.644	2.44949	24.6638	10.069	916.488	1.13645e-09		1
593	E:/Veroeffentlichungen/Paperinpreparation/PyvsFTIR/pygcms/WWTP_OlDenburgVVF_17082015_85x85_for_pygc.0_or.csv	593	12	acrylates,polyurethanes,varnish	486.644	1.73205	24.6638	14.2397	1832.98	2.27289e-09		1
594	E:/Veroeffentlichungen/Paperinpreparation/PyvsFTIR/pygcms/WWTP_OlDenburgVVF_17082015_85x85_for_pygc.0_or.csv	594	12	acrylates,polyurethanes,varnish	486.644	3.60063	31.1976	8.66447	858.423	1.06444e-09		1
595	E:/Veroeffentlichungen/Paperinpreparation/PyvsFTIR/pygcms/WWTP_OlDenburgVVF_17082015_85x85_for_pygc.0_or.csv	595	12	acrylates,polyurethanes,varnish	486.644	5.82843	34.8799	5.98445	457.847	5.6773e-10		1
596	E:/Veroeffentlichungen/Paperinpreparation/PyvsFTIR/pygcms/WWTP_OlDenburgVVF_17082015_85x85_for_pygc.0_or.csv	596	12	acrylates,polyurethanes,varnish	486.644	3.60063	31.1976	8.66447	858.423	1.06444e-09		1
597	E:/Veroeffentlichungen/Paperinpreparation/PyvsFTIR/pygcms/WWTP_OlDenburgVVF_17082015_85x85_for_pygc.0_or.csv	597	12	acrylates,polyurethanes,varnish	486.644	1.63299	22.06	13.5089	1475.52	1.82964e-09		1
598	E:/Veroeffentlichungen/Paperinpreparation/PyvsFTIR/pygcms/WWTP_OlDenburgVVF_17082015_85x85_for_pygc.0_or.csv	598	12	acrylates,polyurethanes,varnish	486.644	2.61803	24.6638	9.42074	802.283	9.94831e-10		1
599	E:/Veroeffentlichungen/Paperinpreparation/PyvsFTIR/pygcms/WWTP_OlDenburgVVF_17082015_85x85_for_pygc.0_or.csv	599	12	acrylates,polyurethanes,varnish	486.644	1	15.5988	15.5988	1391.13	1.725e-09		1
600	E:/Veroeffentlichungen/Paperinpreparation/PyvsFTIR/pygcms/WWTP_OlDenburgVVF_17082015_85x85_for_pygc.0_or.csv	600	12	acrylates,polyurethanes,varnish	486.644	1	15.5988	15.5988	1391.13	1.725e-09		1
601	E:/Veroeffentlichungen/Paperinpreparation/PyvsFTIR/pygcms/WWTP_OlDenburgVVF_17082015_85x85_for_pygc.0_or.csv	601	12	acrylates,polyurethanes,varnish	486.644	2.61803	24.6638	9.42074	802.283	9.94831e-10		1
602	E:/Veroeffentlichungen/Paperinpreparation/PyvsFTIR/pygcms/WWTP_OlDenburgVVF_17082015_85x85_for_pygc.0_or.csv	602	12	acrylates,polyurethanes,varnish	486.644	1.63299	22.06	13.5089	1475.52	1.82964e-09		1
603	E:/Veroeffentlichungen/Paperinpreparation/PyvsFTIR/pygcms/WWTP_OlDenburgVVF_17082015_85x85_for_pygc.0_or.csv	603	12	acrylates,polyurethanes,varnish	486.644	3.60063	31.1976	8.66447	858.423	1.06444e-09		1
604	E:/Veroeffentlichungen/Paperinpreparation/PyvsFTIR/pygcms/WWTP_OlDenburgVVF_17082015_85x85_for_pygc.0_or.csv	604	12	acrylates,polyurethanes,varnish	486.644	2.61803	24.6638	9.42074	802.283	9.94831e-10		1
605	E:/Veroeffentlichungen/Paperinpreparation/PyvsFTIR/pygcms/WWTP_OlDenburgVVF_17082015_85x85_for_pygc.0_or.csv	605	12	acrylates,polyurethanes,varnish	486.644	1.63299	22.06	13.5089	1475.52	1.82964e-09		1
606	E:/Veroeffentlichungen/Paperinpreparation/PyvsFTIR/pygcms/WWTP_OlDenburgVVF_17082015_85x85_for_pygc.0_or.csv	606	12	acrylates,polyurethanes,varnish	486.644	4	44.12	11.03	1967.36	2.43952e-09		1
607	E:/Veroeffentlichungen/Paperinpreparation/PyvsFTIR/pygcms/WWTP_OlDenburgVVF_17082015_85x85_for_pygc.0_or.csv	607	12	acrylates,polyurethanes,varnish	486.644	2.61803	24.6638	9.42074	802.283	9.94831e-10		1
608	E:/Veroeffentlichungen/Paperinpreparation/PyvsFTIR/pygcms/WWTP_OlDenburgVVF_17082015_85x85_for_pygc.0_or.csv	608	12	acrylates,polyurethanes,varnish	486.644	4	44.12	11.03	1967.36	2.43952e-09		1
609	E:/Veroeffentlichungen/Paperinpreparation/PyvsFTIR/pygcms/WWTP_OlDenburgVVF_17082015_85x85_for_pygc.0_or.csv	609	12	acrylates,polyurethanes,varnish	486.644	2.61803	24.6638	9.42074	802.283	9.94831e-10		1
610	E:/Veroeffentlichungen/Paperinpreparation/PyvsFTIR/pygcms/WWTP_OlDenburgVVF_17082015_85x85_for_pygc.0_or.csv	610	12	acrylates,polyurethanes,varnish	486.644	2.61803	24.6638	9.42074	802.283	9.94831e-10		1
611	E:/Veroeffentlichungen/Paperinpreparation/PyvsFTIR/pygcms/WWTP_OlDenburgVVF_17082015_85x85_for_pygc.0_or.csv	611	12	acrylates,polyurethanes,varnish	486.644	4	44.12	11.03	1967.36	2.43952e-09		1
612	E:/Veroeffentlichungen/Paperinpreparation/PyvsFTIR/pygcms/WWTP_OlDenburgVVF_17082015_85x85_for_pygc.0_or.csv	612	12	acrylates,polyurethanes,varnish	486.644	6.8541	39.7692	5.80225	490.724	6.08497e-10		1
613	E:/Veroeffentlichungen/Paperinpreparation/PyvsFTIR/pygcms/WWTP_OlDenburgVVF_17082015_85x85_for_pygc.0_or.csv	613	12	acrylates,polyurethanes,varnish	486.644	1	15.5988	15.5988	1391.13	1.725e-09		1
614	E:/Veroeffentlichungen/Paperinpreparation/PyvsFTIR/pygcms/WWTP_OlDenburgVVF_17082015_85x85_for_pygc.0_or.csv	614	12	acrylates,polyurethanes,varnish	486.644	2.61803	24.6638	9.42074	802.283	9.94831e-10		1
615	E:/Veroeffentlichungen/Paperinpreparation/PyvsFTIR/pygcms/WWTP_OlDenburgVVF_17082015_85x85_for_pygc.0_or.csv	615	12	acrylates,polyurethanes,varnish	486.644	4.4712	34.8799	7.80102	777.991	9.64709e-10		1
616	E:/Veroeffentlichungen/Paperinpreparation/PyvsFTIR/pygcms/WWTP_OlDenburgVVF_17082015_85x85_for_pygc.0_or.csv	616	12	acrylates,polyurethanes,varnish	486.644	1	15.5988	15.5988	1391.13	1.725e-09		1
617	E:/Veroeffentlichungen/Paperinpreparation/PyvsFTIR/pygcms/WWTP_OlDenburgVVF_17082015_85x85_for_pygc.0_or.csv	617	12	acrylates,polyurethanes,varnish	486.644	4.4712	34.8799	7.80102	777.991	9.64709e-10		1
618	E:/Veroeffentlichungen/Paperinpreparation/PyvsFTIR/pygcms/WWTP_OlDenburgVVF_17082015_85x85_for_pygc.0_or.csv	618	12	acrylates,polyurethanes,varnish	486.644	6.8541	39.7692	5.80225	490.724	6.08497e-10		1
619	E:/Veroeffentlichungen/Paperinpreparation/PyvsFTIR/pygcms/WWTP_OlDenburgVVF_17082015_85x85_for_pygc.0_or.csv	619	12	acrylates,polyurethanes,varnish	486.644	1	15.5988	15.5988	1391.13	1.725e-09		1
620	E:/Veroeffentlichungen/Paperinpreparation/PyvsFTIR/pygcms/WWTP_OlDenburgVVF_17082015_85x85_for_pygc.0_or.csv	620	12	acrylates,polyurethanes,varnish	486.644	5.82843	34.8799	5.98445	457.847	5.6773e-10		1
621	E:/Veroeffentlichungen/Paperinpreparation/PyvsFTIR/pygcms/WWTP_OlDenburgVVF_17082015_85x85_for_pygc.0_or.csv	621	12	acrylates,polyurethanes,varnish	486.644	1	15.5988	15.5988	1391.13	1.725e-09		1
622	E:/Veroeffentlichungen/Paperinpreparation/PyvsFTIR/pygcms/WWTP_OlDenburgVVF_17082015_85x85_for_pygc.0_or.csv	622	12	acrylates,polyurethanes,varnish	486.644	4.4712	34.8799	7.80102	777.991	9.64709e-10		1
623	E:/Veroeffentlichungen/Paperinpreparation/PyvsFTIR/pygcms/WWTP_OlDenburgVVF_17082015_85x85_for_pygc.0_or.csv	623	12	acrylates,polyurethanes,varnish	486.644	2.61803	24.6638	9.42074	802.283	9.94831e-10		1
624	E:/Veroeffentlichungen/Paperinpreparation/PyvsFTIR/pygcms/WWTP_OlDenburgVVF_17082015_85x85_for_pygc.0_or.csv	624	12	acrylates,polyurethanes,varnish	486.644	4	44.12	11.03	1967.36	2.43952e-09		1
625	E:/Veroeffentlichungen/Paperinpreparation/PyvsFTIR/pygcms/WWTP_OlDenburgVVF_17082015_85x85_for_pygc.0_or.csv	625	12	acrylates,polyurethanes,varnish	486.644	2.44949	24.6638	10.069	916.488	1.13645e-09		1
626	E:/Veroeffentlichungen/Paperinpreparation/PyvsFTIR/pygcms/WWTP_OlDenburgVVF_17082015_85x85_for_pygc.0_or.csv	626	12	acrylates,polyurethanes,varnish	486.644	4	44.12	11.03	1967.36	2.43952e-09		1
627	E:/Veroeffentlichungen/Paperinpreparation/PyvsFTIR/pygcms/WWTP_OlDenburgVVF_17082015_85x85_for_pygc.0_or.csv	627	12	acrylates,polyurethanes,varnish	486.644	2.61803	24.6638	9.42074	802.283	9.94831e-10		1
628	E:/Veroeffentlichungen/Paperinpreparation/PyvsFTIR/pygcms/WWTP_OlDenburgVVF_17082015_85x85_for_pygc.0_or.csv	628	12	acrylates,polyurethanes,varnish	486.644	2.61803	24.6638	9.42074	802.283	9.94831e-10		1
629	E:/Veroeffentlichungen/Paperinpreparation/PyvsFTIR/pygcms/WWTP_OlDenburgVVF_17082015_85x85_for_pygc.0_or.csv	629	12	acrylates,polyurethanes,varnish	486.644	1.63299	22.06	13.5089	1475.52	1.82964e-09		1
630	E:/Veroeffentlichungen/Paperinpreparation/PyvsFTIR/pygcms/WWTP_OlDenburgVVF_17082015_85x85_for_pygc.0_or.csv	630	12	acrylates,polyurethanes,varnish	486.644	2.61803	24.6638	9.42074	802.283	9.94831e-10		1
631	E:/Veroeffentlichungen/Paperinpreparation/PyvsFTIR/pygcms/WWTP_OlDenburgVVF_17082015_85x85_for_pygc.0_or.csv	631	12	acrylates,polyurethanes,varnish	486.644	5.82843	34.8799	5.98445	457.847	5.6773e-10		1
632	E:/Veroeffentlichungen/Paperinpreparation/PyvsFTIR/pygcms/WWTP_OlDenburgVVF_17082015_85x85_for_pygc.0_or.csv	632	12	acrylates,polyurethanes,varnish	486.644	2.44949	24.6638	10.069	916.488	1.13645e-09		1
633	E:/Veroeffentlichungen/Paperinpreparation/PyvsFTIR/pygcms/WWTP_OlDenburgVVF_17082015_85x85_for_pygc.0_or.csv	633	12	acrylates,polyurethanes,varnish	486.644	2.61803	24.6638	9.42074	802.283	9.94831e-10		1
634	E:/Veroeffentlichungen/Paperinpreparation/PyvsFTIR/pygcms/WWTP_OlDenburgVVF_17082015_85x85_for_pygc.0_or.csv	634	12	acrylates,polyurethanes,varnish	486.644	1.63299	22.06	13.5089	1475.52	1.82964e-09		1
635	E:/Veroeffentlichungen/Paperinpreparation/PyvsFTIR/pygcms/WWTP_OlDenburgVVF_17082015_85x85_for_pygc.0_or.csv	635	12	acrylates,polyurethanes,varnish	486.644	1	15.5988	15.5988	1391.13	1.725e-09		1
636	E:/Veroeffentlichungen/Paperinpreparation/PyvsFTIR/pygcms/WWTP_OlDenburgVVF_17082015_85x85_for_pygc.0_or.csv	636	12	acrylates,polyurethanes,varnish	486.644	4.4712	34.8799	7.80102	777.991	9.64709e-10		1
637	E:/Veroeffentlichungen/Paperinpreparation/PyvsFTIR/pygcms/WWTP_OlDenburgVVF_17082015_85x85_for_pygc.0_or.csv	637	12	acrylates,polyurethanes,varnish	486.644	2.61803	24.6638	9.42074	802.283	9.94831e-10		1
638	E:/Veroeffentlichungen/Paperinpreparation/PyvsFTIR/pygcms/WWTP_OlDenburgVVF_17082015_85x85_for_pygc.0_or.csv	638	12	acrylates,polyurethanes,varnish	486.644	1.63299	22.06	13.5089	1475.52	1.82964e-09		1
639	E:/Veroeffentlichungen/Paperinpreparation/PyvsFTIR/pygcms/WWTP_OlDenburgVVF_17082015_85x85_for_pygc.0_or.csv	639	12	acrylates,polyurethanes,varnish	486.644	5.82843	34.8799	5.98445	457.847	5.6773e-10		1
640	E:/Veroeffentlichungen/Paperinpreparation/PyvsFTIR/pygcms/WWTP_OlDenburgVVF_17082015_85x85_for_pygc.0_or.csv	640	12	acrylates,polyurethanes,varnish	486.644	4	44.12	11.03	1967.36	2.43952e-09		1
641	E:/Veroeffentlichungen/Paperinpreparation/PyvsFTIR/pygcms/WWTP_OlDenburgVVF_17082015_85x85_for_pygc.0_or.csv	641	12	acrylates,polyurethanes,varnish	486.644	2.61803	24.6638	9.42074	802.283	9.94831e-10		1
642	E:/Veroeffentlichungen/Paperinpreparation/PyvsFTIR/pygcms/WWTP_OlDenburgVVF_17082015_85x85_for_pygc.0_or.csv	642	12	acrylates,polyurethanes,varnish	486.644	2.44949	24.6638	10.069	916.488	1.13645e-09		1
643	E:/Veroeffentlichungen/Paperinpreparation/PyvsFTIR/pygcms/WWTP_OlDenburgVVF_17082015_85x85_for_pygc.0_or.csv	643	12	acrylates,polyurethanes,varnish	486.644	4	44.12	11.03	1967.36	2.43952e-09		1
644	E:/Veroeffentlichungen/Paperinpreparation/PyvsFTIR/pygcms/WWTP_OlDenburgVVF_17082015_85x85_for_pygc.0_or.csv	644	12	acrylates,polyurethanes,varnish	486.644	2.61803	24.6638	9.42074	802.283	9.94831e-10		1
645	E:/Veroeffentlichungen/Paperinpreparation/PyvsFTIR/pygcms/WWTP_OlDenburgVVF_17082015_85x85_for_pygc.0_or.csv	645	12	acrylates,polyurethanes,varnish	486.644	2.61803	24.6638	9.42074	802.283	9.94831e-10		1
646	E:/Veroeffentlichungen/Paperinpreparation/PyvsFTIR/pygcms/WWTP_OlDenburgVVF_17082015_85x85_for_pygc.0_or.csv	646	12	acrylates,polyurethanes,varnish	486.644	2.61803	24.6638	9.42074	802.283	9.94831e-10		1
647	E:/Veroeffentlichungen/Paperinpreparation/PyvsFTIR/pygcms/WWTP_OlDenburgVVF_17082015_85x85_for_pygc.0_or.csv	647	12	acrylates,polyurethanes,varnish	486.644	1.63299	22.06	13.5089	1475.52	1.82964e-09		1
648	E:/Veroeffentlichungen/Paperinpreparation/PyvsFTIR/pygcms/WWTP_OlDenburgVVF_17082015_85x85_for_pygc.0_or.csv	648	12	acrylates,polyurethanes,varnish	486.644	2.44949	24.6638	10.069	916.488	1.13645e-09		1
649	E:/Veroeffentlichungen/Paperinpreparation/PyvsFTIR/pygcms/WWTP_OlDenburgVVF_17082015_85x85_for_pygc.0_or.csv	649	12	acrylates,polyurethanes,varnish	486.644	2.44949	24.6638	10.069	916.488	1.13645e-09		1
650	E:/Veroeffentlichungen/Paperinpreparation/PyvsFTIR/pygcms/WWTP_OlDenburgVVF_17082015_85x85_for_pygc.0_or.csv	650	12	acrylates,polyurethanes,varnish	486.644	2.44949	24.6638	10.069	916.488	1.13645e-09		1
651	E:/Veroeffentlichungen/Paperinpreparation/PyvsFTIR/pygcms/WWTP_OlDenburgVVF_17082015_85x85_for_pygc.0_or.csv	651	12	acrylates,polyurethanes,varnish	486.644	2.61803	24.6638	9.42074	802.283	9.94831e-10		1
652	E:/Veroeffentlichungen/Paperinpreparation/PyvsFTIR/pygcms/WWTP_OlDenburgVVF_17082015_85x85_for_pygc.0_or.csv	652	12	acrylates,polyurethanes,varnish	486.644	2.44949	24.6638	10.069	916.488	1.13645e-09		1
653	E:/Veroeffentlichungen/Paperinpreparation/PyvsFTIR/pygcms/WWTP_OlDenburgVVF_17082015_85x85_for_pygc.0_or.csv	653	12	acrylates,polyurethanes,varnish	486.644	4.4712	34.8799	7.80102	777.991	9.64709e-10		1
654	E:/Veroeffentlichungen/Paperinpreparation/PyvsFTIR/pygcms/WWTP_OlDenburgVVF_17082015_85x85_for_pygc.0_or.csv	654	12	acrylates,polyurethanes,varnish	486.644	2.44949	24.6638	10.069	916.488	1.13645e-09		1
655	E:/Veroeffentlichungen/Paperinpreparation/PyvsFTIR/pygcms/WWTP_OlDenburgVVF_17082015_85x85_for_pygc.0_or.csv	655	12	acrylates,polyurethanes,varnish	486.644	3.60063	31.1976	8.66447	858.423	1.06444e-09		1
656	E:/Veroeffentlichungen/Paperinpreparation/PyvsFTIR/pygcms/WWTP_OlDenburgVVF_17082015_85x85_for_pygc.0_or.csv	656	12	acrylates,polyurethanes,varnish	486.644	6.8541	39.7692	5.80225	490.724	6.08497e-10		1
657	E:/Veroeffentlichungen/Paperinpreparation/PyvsFTIR/pygcms/WWTP_OlDenburgVVF_17082015_85x85_for_pygc.0_or.csv	657	12	acrylates,polyurethanes,varnish	486.644	2.61803	24.6638	9.42074	802.283	9.94831e-10		1
658	E:/Veroeffentlichungen/Paperinpreparation/PyvsFTIR/pygcms/WWTP_OlDenburgVVF_17082015_85x85_for_pygc.0_or.csv	658	12	acrylates,polyurethanes,varnish	486.644	1.63299	22.06	13.5089	1475.52	1.82964e-09		1
659	E:/Veroeffentlichungen/Paperinpreparation/PyvsFTIR/pygcms/WWTP_OlDenburgVVF_17082015_85x85_for_pygc.0_or.csv	659	12	acrylates,polyurethanes,varnish	486.644	6.8541	39.7692	5.80225	490.724	6.08497e-10		1
660	E:/Veroeffentlichungen/Paperinpreparation/PyvsFTIR/pygcms/WWTP_OlDenburgVVF_17082015_85x85_for_pygc.0_or.csv	660	12	acrylates,polyurethanes,varnish	486.644	1.63299	22.06	13.5089	1475.52	1.82964e-09		1
661	E:/Veroeffentlichungen/Paperinpreparation/PyvsFTIR/pygcms/WWTP_OlDenburgVVF_17082015_85x85_for_pygc.0_or.csv	661	12	acrylates,polyurethanes,varnish	364.983	3	33.09	11.03	1475.52	1.82964e-09		1
662	E:/Veroeffentlichungen/Paperinpreparation/PyvsFTIR/pygcms/WWTP_OlDenburgVVF_17082015_85x85_for_pygc.0_or.csv	662	12	acrylates,polyurethanes,varnish	364.983	1.73205	15.5988	9.00596	463.711	5.75001e-10		1
663	E:/Veroeffentlichungen/Paperinpreparation/PyvsFTIR/pygcms/WWTP_OlDenburgVVF_17082015_85x85_for_pygc.0_or.csv	663	12	acrylates,polyurethanes,varnish	364.983	1.73205	15.5988	9.00596	463.711	5.75001e-10		1
664	E:/Veroeffentlichungen/Paperinpreparation/PyvsFTIR/pygcms/WWTP_OlDenburgVVF_17082015_85x85_for_pygc.0_or.csv	664	12	acrylates,polyurethanes,varnish	364.983	3	33.09	11.03	1475.52	1.82964e-09		1
665	E:/Veroeffentlichungen/Paperinpreparation/PyvsFTIR/pygcms/WWTP_OlDenburgVVF_17082015_85x85_for_pygc.0_or.csv	665	12	acrylates,polyurethanes,varnish	364.983	1.73205	15.5988	9.00596	463.711	5.75001e-10		1
666	E:/Veroeffentlichungen/Paperinpreparation/PyvsFTIR/pygcms/WWTP_OlDenburgVVF_17082015_85x85_for_pygc.0_or.csv	666	12	acrylates,polyurethanes,varnish	364.983	1.73205	15.5988	9.00596	463.711	5.75001e-10		1
667	E:/Veroeffentlichungen/Paperinpreparation/PyvsFTIR/pygcms/WWTP_OlDenburgVVF_17082015_85x85_for_pygc.0_or.csv	667	12	acrylates,polyurethanes,varnish	364.983	3	33.09	11.03	1475.52	1.82964e-09		1
668	E:/Veroeffentlichungen/Paperinpreparation/PyvsFTIR/pygcms/WWTP_OlDenburgVVF_17082015_85x85_for_pygc.0_or.csv	668	12	acrylates,polyurethanes,varnish	364.983	1.73205	15.5988	9.00596	463.711	5.75001e-10		1
669	E:/Veroeffentlichungen/Paperinpreparation/PyvsFTIR/pygcms/WWTP_OlDenburgVVF_17082015_85x85_for_pygc.0_or.csv	669	12	acrylates,polyurethanes,varnish	364.983	4.39107	24.6638	5.61682	285.192	3.53639e-10		1
670	E:/Veroeffentlichungen/Paperinpreparation/PyvsFTIR/pygcms/WWTP_OlDenburgVVF_17082015_85x85_for_pygc.0_or.csv	670	12	acrylates,polyurethanes,varnish	364.983	3	33.09	11.03	1475.52	1.82964e-09		1
671	E:/Veroeffentlichungen/Paperinpreparation/PyvsFTIR/pygcms/WWTP_OlDenburgVVF_17082015_85x85_for_pygc.0_or.csv	671	12	acrylates,polyurethanes,varnish	364.983	1.73205	15.5988	9.00596	463.711	5.75001e-10		1
672	E:/Veroeffentlichungen/Paperinpreparation/PyvsFTIR/pygcms/WWTP_OlDenburgVVF_17082015_85x85_for_pygc.0_or.csv	672	12	acrylates,polyurethanes,varnish	364.983	4.39107	24.6638	5.61682	285.192	3.53639e-10		1
673	E:/Veroeffentlichungen/Paperinpreparation/PyvsFTIR/pygcms/WWTP_OlDenburgVVF_17082015_85x85_for_pygc.0_or.csv	673	12	acrylates,polyurethanes,varnish	364.983	3	33.09	11.03	1475.52	1.82964e-09		1
674	E:/Veroeffentlichungen/Paperinpreparation/PyvsFTIR/pygcms/WWTP_OlDenburgVVF_17082015_85x85_for_pygc.0_or.csv	674	12	acrylates,polyurethanes,varnish	364.983	1.73205	15.5988	9.00596	463.711	5.75001e-10		1
675	E:/Veroeffentlichungen/Paperinpreparation/PyvsFTIR/pygcms/WWTP_OlDenburgVVF_17082015_85x85_for_pygc.0_or.csv	675	12	acrylates,polyurethanes,varnish	364.983	3	33.09	11.03	1475.52	1.82964e-09		1
676	E:/Veroeffentlichungen/Paperinpreparation/PyvsFTIR/pygcms/WWTP_OlDenburgVVF_17082015_85x85_for_pygc.0_or.csv	676	12	acrylates,polyurethanes,varnish	364.983	1.73205	15.5988	9.00596	463.711	5.75001e-10		1
677	E:/Veroeffentlichungen/Paperinpreparation/PyvsFTIR/pygcms/WWTP_OlDenburgVVF_17082015_85x85_for_pygc.0_or.csv	677	12	acrylates,polyurethanes,varnish	364.983	4.39107	24.6638	5.61682	285.192	3.53639e-10		1
678	E:/Veroeffentlichungen/Paperinpreparation/PyvsFTIR/pygcms/WWTP_OlDenburgVVF_17082015_85x85_for_pygc.0_or.csv	678	12	acrylates,polyurethanes,varnish	364.983	1.73205	15.5988	9.00596	463.711	5.75001e-10		1
679	E:/Veroeffentlichungen/Paperinpreparation/PyvsFTIR/pygcms/WWTP_OlDenburgVVF_17082015_85x85_for_pygc.0_or.csv	679	12	acrylates,polyurethanes,varnish	364.983	3	33.09	11.03	1475.52	1.82964e-09		1
680	E:/Veroeffentlichungen/Paperinpreparation/PyvsFTIR/pygcms/WWTP_OlDenburgVVF_17082015_85x85_for_pygc.0_or.csv	680	12	acrylates,polyurethanes,varnish	364.983	3	33.09	11.03	1475.52	1.82964e-09		1
681	E:/Veroeffentlichungen/Paperinpreparation/PyvsFTIR/pygcms/WWTP_OlDenburgVVF_17082015_85x85_for_pygc.0_or.csv	681	12	acrylates,polyurethanes,varnish	364.983	1.73205	15.5988	9.00596	463.711	5.75001e-10		1
682	E:/Veroeffentlichungen/Paperinpreparation/PyvsFTIR/pygcms/WWTP_OlDenburgVVF_17082015_85x85_for_pygc.0_or.csv	682	12	acrylates,polyurethanes,varnish	364.983	3	33.09	11.03	1475.52	1.82964e-09		1
683	E:/Veroeffentlichungen/Paperinpreparation/PyvsFTIR/pygcms/WWTP_OlDenburgVVF_17082015_85x85_for_pygc.0_or.csv	683	12	acrylates,polyurethanes,varnish	364.983	1.73205	15.5988	9.00596	463.711	5.75001e-10		1
684	E:/Veroeffentlichungen/Paperinpreparation/PyvsFTIR/pygcms/WWTP_OlDenburgVVF_17082015_85x85_for_pygc.0_or.csv	684	12	acrylates,polyurethanes,varnish	364.983	3	33.09	11.03	1475.52	1.82964e-09		1
685	E:/Veroeffentlichungen/Paperinpreparation/PyvsFTIR/pygcms/WWTP_OlDenburgVVF_17082015_85x85_for_pygc.0_or.csv	685	12	acrylates,polyurethanes,varnish	364.983	4.39107	24.6638	5.61682	285.192	3.53639e-10		1
686	E:/Veroeffentlichungen/Paperinpreparation/PyvsFTIR/pygcms/WWTP_OlDenburgVVF_17082015_85x85_for_pygc.0_or.csv	686	12	acrylates,polyurethanes,varnish	364.983	1.73205	15.5988	9.00596	463.711	5.75001e-10		1
687	E:/Veroeffentlichungen/Paperinpreparation/PyvsFTIR/pygcms/WWTP_OlDenburgVVF_17082015_85x85_for_pygc.0_or.csv	687	12	acrylates,polyurethanes,varnish	364.983	1.73205	15.5988	9.00596	463.711	5.75001e-10		1
688	E:/Veroeffentlichungen/Paperinpreparation/PyvsFTIR/pygcms/WWTP_OlDenburgVVF_17082015_85x85_for_pygc.0_or.csv	688	12	acrylates,polyurethanes,varnish	364.983	3	33.09	11.03	1475.52	1.82964e-09		1
689	E:/Veroeffentlichungen/Paperinpreparation/PyvsFTIR/pygcms/WWTP_OlDenburgVVF_17082015_85x85_for_pygc.0_or.csv	689	12	acrylates,polyurethanes,varnish	364.983	1.73205	15.5988	9.00596	463.711	5.75001e-10		1
690	E:/Veroeffentlichungen/Paperinpreparation/PyvsFTIR/pygcms/WWTP_OlDenburgVVF_17082015_85x85_for_pygc.0_or.csv	690	12	acrylates,polyurethanes,varnish	364.983	1.73205	15.5988	9.00596	463.711	5.75001e-10		1
691	E:/Veroeffentlichungen/Paperinpreparation/PyvsFTIR/pygcms/WWTP_OlDenburgVVF_17082015_85x85_for_pygc.0_or.csv	691	12	acrylates,polyurethanes,varnish	364.983	4.39107	24.6638	5.61682	285.192	3.53639e-10		1
692	E:/Veroeffentlichungen/Paperinpreparation/PyvsFTIR/pygcms/WWTP_OlDenburgVVF_17082015_85x85_for_pygc.0_or.csv	692	12	acrylates,polyurethanes,varnish	364.983	3	33.09	11.03	1475.52	1.82964e-09		1
693	E:/Veroeffentlichungen/Paperinpreparation/PyvsFTIR/pygcms/WWTP_OlDenburgVVF_17082015_85x85_for_pygc.0_or.csv	693	12	acrylates,polyurethanes,varnish	364.983	4.39107	24.6638	5.61682	285.192	3.53639e-10		1
694	E:/Veroeffentlichungen/Paperinpreparation/PyvsFTIR/pygcms/WWTP_OlDenburgVVF_17082015_85x85_for_pygc.0_or.csv	694	12	acrylates,polyurethanes,varnish	364.983	3	33.09	11.03	1475.52	1.82964e-09		1
695	E:/Veroeffentlichungen/Paperinpreparation/PyvsFTIR/pygcms/WWTP_OlDenburgVVF_17082015_85x85_for_pygc.0_or.csv	695	12	acrylates,polyurethanes,varnish	364.983	1.73205	15.5988	9.00596	463.711	5.75001e-10		1
696	E:/Veroeffentlichungen/Paperinpreparation/PyvsFTIR/pygcms/WWTP_OlDenburgVVF_17082015_85x85_for_pygc.0_or.csv	696	12	acrylates,polyurethanes,varnish	364.983	1.73205	15.5988	9.00596	463.711	5.75001e-10		1
697	E:/Veroeffentlichungen/Paperinpreparation/PyvsFTIR/pygcms/WWTP_OlDenburgVVF_17082015_85x85_for_pygc.0_or.csv	697	12	acrylates,polyurethanes,varnish	364.983	3	33.09	11.03	1475.52	1.82964e-09		1
698	E:/Veroeffentlichungen/Paperinpreparation/PyvsFTIR/pygcms/WWTP_OlDenburgVVF_17082015_85x85_for_pygc.0_or.csv	698	12	acrylates,polyurethanes,varnish	364.983	4.39107	24.6638	5.61682	285.192	3.53639e-10		1
699	E:/Veroeffentlichungen/Paperinpreparation/PyvsFTIR/pygcms/WWTP_OlDenburgVVF_17082015_85x85_for_pygc.0_or.csv	699	12	acrylates,polyurethanes,varnish	364.983	1.73205	15.5988	9.00596	463.711	5.75001e-10		1
700	E:/Veroeffentlichungen/Paperinpreparation/PyvsFTIR/pygcms/WWTP_OlDenburgVVF_17082015_85x85_for_pygc.0_or.csv	700	12	acrylates,polyurethanes,varnish	364.983	4.39107	24.6638	5.61682	285.192	3.53639e-10		1
701	E:/Veroeffentlichungen/Paperinpreparation/PyvsFTIR/pygcms/WWTP_OlDenburgVVF_17082015_85x85_for_pygc.0_or.csv	701	12	acrylates,polyurethanes,varnish	364.983	3	33.09	11.03	1475.52	1.82964e-09		1
702	E:/Veroeffentlichungen/Paperinpreparation/PyvsFTIR/pygcms/WWTP_OlDenburgVVF_17082015_85x85_for_pygc.0_or.csv	702	12	acrylates,polyurethanes,varnish	364.983	4.39107	24.6638	5.61682	285.192	3.53639e-10		1
703	E:/Veroeffentlichungen/Paperinpreparation/PyvsFTIR/pygcms/WWTP_OlDenburgVVF_17082015_85x85_for_pygc.0_or.csv	703	12	acrylates,polyurethanes,varnish	364.983	1.73205	15.5988	9.00596	463.711	5.75001e-10		1
704	E:/Veroeffentlichungen/Paperinpreparation/PyvsFTIR/pygcms/WWTP_OlDenburgVVF_17082015_85x85_for_pygc.0_or.csv	704	12	acrylates,polyurethanes,varnish	364.983	1.73205	15.5988	9.00596	463.711	5.75001e-10		1
705	E:/Veroeffentlichungen/Paperinpreparation/PyvsFTIR/pygcms/WWTP_OlDenburgVVF_17082015_85x85_for_pygc.0_or.csv	705	12	acrylates,polyurethanes,varnish	364.983	3	33.09	11.03	1475.52	1.82964e-09		1
706	E:/Veroeffentlichungen/Paperinpreparation/PyvsFTIR/pygcms/WWTP_OlDenburgVVF_17082015_85x85_for_pygc.0_or.csv	706	12	acrylates,polyurethanes,varnish	364.983	3	33.09	11.03	1475.52	1.82964e-09		1
707	E:/Veroeffentlichungen/Paperinpreparation/PyvsFTIR/pygcms/WWTP_OlDenburgVVF_17082015_85x85_for_pygc.0_or.csv	707	12	acrylates,polyurethanes,varnish	364.983	1.73205	15.5988	9.00596	463.711	5.75001e-10		1
708	E:/Veroeffentlichungen/Paperinpreparation/PyvsFTIR/pygcms/WWTP_OlDenburgVVF_17082015_85x85_for_pygc.0_or.csv	708	12	acrylates,polyurethanes,varnish	364.983	3	33.09	11.03	1475.52	1.82964e-09		1
709	E:/Veroeffentlichungen/Paperinpreparation/PyvsFTIR/pygcms/WWTP_OlDenburgVVF_17082015_85x85_for_pygc.0_or.csv	709	12	acrylates,polyurethanes,varnish	364.983	3	33.09	11.03	1475.52	1.82964e-09		1
710	E:/Veroeffentlichungen/Paperinpreparation/PyvsFTIR/pygcms/WWTP_OlDenburgVVF_17082015_85x85_for_pygc.0_or.csv	710	12	acrylates,polyurethanes,varnish	364.983	1.73205	15.5988	9.00596	463.711	5.75001e-10		1
711	E:/Veroeffentlichungen/Paperinpreparation/PyvsFTIR/pygcms/WWTP_OlDenburgVVF_17082015_85x85_for_pygc.0_or.csv	711	12	acrylates,polyurethanes,varnish	364.983	1.73205	15.5988	9.00596	463.711	5.75001e-10		1
712	E:/Veroeffentlichungen/Paperinpreparation/PyvsFTIR/pygcms/WWTP_OlDenburgVVF_17082015_85x85_for_pygc.0_or.csv	712	12	acrylates,polyurethanes,varnish	364.983	1.73205	15.5988	9.00596	463.711	5.75001e-10		1
713	E:/Veroeffentlichungen/Paperinpreparation/PyvsFTIR/pygcms/WWTP_OlDenburgVVF_17082015_85x85_for_pygc.0_or.csv	713	12	acrylates,polyurethanes,varnish	364.983	1.73205	15.5988	9.00596	463.711	5.75001e-10		1
714	E:/Veroeffentlichungen/Paperinpreparation/PyvsFTIR/pygcms/WWTP_OlDenburgVVF_17082015_85x85_for_pygc.0_or.csv	714	12	acrylates,polyurethanes,varnish	364.983	3	33.09	11.03	1475.52	1.82964e-09		1
715	E:/Veroeffentlichungen/Paperinpreparation/PyvsFTIR/pygcms/WWTP_OlDenburgVVF_17082015_85x85_for_pygc.0_or.csv	715	12	acrylates,polyurethanes,varnish	364.983	3	33.09	11.03	1475.52	1.82964e-09		1
716	E:/Veroeffentlichungen/Paperinpreparation/PyvsFTIR/pygcms/WWTP_OlDenburgVVF_17082015_85x85_for_pygc.0_or.csv	716	12	acrylates,polyurethanes,varnish	364.983	4.39107	24.6638	5.61682	285.192	3.53639e-10		1
717	E:/Veroeffentlichungen/Paperinpreparation/PyvsFTIR/pygcms/WWTP_OlDenburgVVF_17082015_85x85_for_pygc.0_or.csv	717	12	acrylates,polyurethanes,varnish	364.983	1.73205	15.5988	9.00596	463.711	5.75001e-10		1
718	E:/Veroeffentlichungen/Paperinpreparation/PyvsFTIR/pygcms/WWTP_OlDenburgVVF_17082015_85x85_for_pygc.0_or.csv	718	12	acrylates,polyurethanes,varnish	364.983	3	33.09	11.03	1475.52	1.82964e-09		1
719	E:/Veroeffentlichungen/Paperinpreparation/PyvsFTIR/pygcms/WWTP_OlDenburgVVF_17082015_85x85_for_pygc.0_or.csv	719	12	acrylates,polyurethanes,varnish	364.983	3	33.09	11.03	1475.52	1.82964e-09		1
720	E:/Veroeffentlichungen/Paperinpreparation/PyvsFTIR/pygcms/WWTP_OlDenburgVVF_17082015_85x85_for_pygc.0_or.csv	720	12	acrylates,polyurethanes,varnish	364.983	1.73205	15.5988	9.00596	463.711	5.75001e-10		1
721	E:/Veroeffentlichungen/Paperinpreparation/PyvsFTIR/pygcms/WWTP_OlDenburgVVF_17082015_85x85_for_pygc.0_or.csv	721	12	acrylates,polyurethanes,varnish	364.983	1.73205	15.5988	9.00596	463.711	5.75001e-10		1
722	E:/Veroeffentlichungen/Paperinpreparation/PyvsFTIR/pygcms/WWTP_OlDenburgVVF_17082015_85x85_for_pygc.0_or.csv	722	12	acrylates,polyurethanes,varnish	364.983	3	33.09	11.03	1475.52	1.82964e-09		1
723	E:/Veroeffentlichungen/Paperinpreparation/PyvsFTIR/pygcms/WWTP_OlDenburgVVF_17082015_85x85_for_pygc.0_or.csv	723	12	acrylates,polyurethanes,varnish	364.983	3	33.09	11.03	1475.52	1.82964e-09		1
724	E:/Veroeffentlichungen/Paperinpreparation/PyvsFTIR/pygcms/WWTP_OlDenburgVVF_17082015_85x85_for_pygc.0_or.csv	724	12	acrylates,polyurethanes,varnish	364.983	4.39107	24.6638	5.61682	285.192	3.53639e-10		1
725	E:/Veroeffentlichungen/Paperinpreparation/PyvsFTIR/pygcms/WWTP_OlDenburgVVF_17082015_85x85_for_pygc.0_or.csv	725	12	acrylates,polyurethanes,varnish	364.983	4.39107	24.6638	5.61682	285.192	3.53639e-10		1
726	E:/Veroeffentlichungen/Paperinpreparation/PyvsFTIR/pygcms/WWTP_OlDenburgVVF_17082015_85x85_for_pygc.0_or.csv	726	12	acrylates,polyurethanes,varnish	364.983	1.73205	15.5988	9.00596	463.711	5.75001e-10		1
727	E:/Veroeffentlichungen/Paperinpreparation/PyvsFTIR/pygcms/WWTP_OlDenburgVVF_17082015_85x85_for_pygc.0_or.csv	727	12	acrylates,polyurethanes,varnish	364.983	1.73205	15.5988	9.00596	463.711	5.75001e-10		1
728	E:/Veroeffentlichungen/Paperinpreparation/PyvsFTIR/pygcms/WWTP_OlDenburgVVF_17082015_85x85_for_pygc.0_or.csv	728	12	acrylates,polyurethanes,varnish	364.983	3	33.09	11.03	1475.52	1.82964e-09		1
729	E:/Veroeffentlichungen/Paperinpreparation/PyvsFTIR/pygcms/WWTP_OlDenburgVVF_17082015_85x85_for_pygc.0_or.csv	729	12	acrylates,polyurethanes,varnish	364.983	1.73205	15.5988	9.00596	463.711	5.75001e-10		1
730	E:/Veroeffentlichungen/Paperinpreparation/PyvsFTIR/pygcms/WWTP_OlDenburgVVF_17082015_85x85_for_pygc.0_or.csv	730	12	acrylates,polyurethanes,varnish	364.983	1.73205	15.5988	9.00596	463.711	5.75001e-10		1
731	E:/Veroeffentlichungen/Paperinpreparation/PyvsFTIR/pygcms/WWTP_OlDenburgVVF_17082015_85x85_for_pygc.0_or.csv	731	12	acrylates,polyurethanes,varnish	364.983	1.73205	15.5988	9.00596	463.711	5.75001e-10		1
732	E:/Veroeffentlichungen/Paperinpreparation/PyvsFTIR/pygcms/WWTP_OlDenburgVVF_17082015_85x85_for_pygc.0_or.csv	732	12	acrylates,polyurethanes,varnish	364.983	3	33.09	11.03	1475.52	1.82964e-09		1
733	E:/Veroeffentlichungen/Paperinpreparation/PyvsFTIR/pygcms/WWTP_OlDenburgVVF_17082015_85x85_for_pygc.0_or.csv	733	12	acrylates,polyurethanes,varnish	364.983	1.73205	15.5988	9.00596	463.711	5.75001e-10		1
734	E:/Veroeffentlichungen/Paperinpreparation/PyvsFTIR/pygcms/WWTP_OlDenburgVVF_17082015_85x85_for_pygc.0_or.csv	734	12	acrylates,polyurethanes,varnish	364.983	3	33.09	11.03	1475.52	1.82964e-09		1
735	E:/Veroeffentlichungen/Paperinpreparation/PyvsFTIR/pygcms/WWTP_OlDenburgVVF_17082015_85x85_for_pygc.0_or.csv	735	12	acrylates,polyurethanes,varnish	364.983	3	33.09	11.03	1475.52	1.82964e-09		1
736	E:/Veroeffentlichungen/Paperinpreparation/PyvsFTIR/pygcms/WWTP_OlDenburgVVF_17082015_85x85_for_pygc.0_or.csv	736	12	acrylates,polyurethanes,varnish	364.983	1.73205	15.5988	9.00596	463.711	5.75001e-10		1
737	E:/Veroeffentlichungen/Paperinpreparation/PyvsFTIR/pygcms/WWTP_OlDenburgVVF_17082015_85x85_for_pygc.0_or.csv	737	12	acrylates,polyurethanes,varnish	364.983	4.39107	24.6638	5.61682	285.192	3.53639e-10		1
738	E:/Veroeffentlichungen/Paperinpreparation/PyvsFTIR/pygcms/WWTP_OlDenburgVVF_17082015_85x85_for_pygc.0_or.csv	738	12	acrylates,polyurethanes,varnish	364.983	3	33.09	11.03	1475.52	1.82964e-09		1
739	E:/Veroeffentlichungen/Paperinpreparation/PyvsFTIR/pygcms/WWTP_OlDenburgVVF_17082015_85x85_for_pygc.0_or.csv	739	12	acrylates,polyurethanes,varnish	364.983	1.73205	15.5988	9.00596	463.711	5.75001e-10		1
740	E:/Veroeffentlichungen/Paperinpreparation/PyvsFTIR/pygcms/WWTP_OlDenburgVVF_17082015_85x85_for_pygc.0_or.csv	740	12	acrylates,polyurethanes,varnish	364.983	4.39107	24.6638	5.61682	285.192	3.53639e-10		1
741	E:/Veroeffentlichungen/Paperinpreparation/PyvsFTIR/pygcms/WWTP_OlDenburgVVF_17082015_85x85_for_pygc.0_or.csv	741	12	acrylates,polyurethanes,varnish	364.983	4.39107	24.6638	5.61682	285.192	3.53639e-10		1
742	E:/Veroeffentlichungen/Paperinpreparation/PyvsFTIR/pygcms/WWTP_OlDenburgVVF_17082015_85x85_for_pygc.0_or.csv	742	12	acrylates,polyurethanes,varnish	364.983	4.39107	24.6638	5.61682	285.192	3.53639e-10		1
743	E:/Veroeffentlichungen/Paperinpreparation/PyvsFTIR/pygcms/WWTP_OlDenburgVVF_17082015_85x85_for_pygc.0_or.csv	743	12	acrylates,polyurethanes,varnish	364.983	3	33.09	11.03	1475.52	1.82964e-09		1
744	E:/Veroeffentlichungen/Paperinpreparation/PyvsFTIR/pygcms/WWTP_OlDenburgVVF_17082015_85x85_for_pygc.0_or.csv	744	12	acrylates,polyurethanes,varnish	364.983	3	33.09	11.03	1475.52	1.82964e-09		1
745	E:/Veroeffentlichungen/Paperinpreparation/PyvsFTIR/pygcms/WWTP_OlDenburgVVF_17082015_85x85_for_pygc.0_or.csv	745	12	acrylates,polyurethanes,varnish	364.983	1.73205	15.5988	9.00596	463.711	5.75001e-10		1
746	E:/Veroeffentlichungen/Paperinpreparation/PyvsFTIR/pygcms/WWTP_OlDenburgVVF_17082015_85x85_for_pygc.0_or.csv	746	12	acrylates,polyurethanes,varnish	364.983	3	33.09	11.03	1475.52	1.82964e-09		1
747	E:/Veroeffentlichungen/Paperinpreparation/PyvsFTIR/pygcms/WWTP_OlDenburgVVF_17082015_85x85_for_pygc.0_or.csv	747	12	acrylates,polyurethanes,varnish	364.983	4.39107	24.6638	5.61682	285.192	3.53639e-10		1
748	E:/Veroeffentlichungen/Paperinpreparation/PyvsFTIR/pygcms/WWTP_OlDenburgVVF_17082015_85x85_for_pygc.0_or.csv	748	12	acrylates,polyurethanes,varnish	364.983	1.73205	15.5988	9.00596	463.711	5.75001e-10		1
749	E:/Veroeffentlichungen/Paperinpreparation/PyvsFTIR/pygcms/WWTP_OlDenburgVVF_17082015_85x85_for_pygc.0_or.csv	749	12	acrylates,polyurethanes,varnish	364.983	3	33.09	11.03	1475.52	1.82964e-09		1
750	E:/Veroeffentlichungen/Paperinpreparation/PyvsFTIR/pygcms/WWTP_OlDenburgVVF_17082015_85x85_for_pygc.0_or.csv	750	12	acrylates,polyurethanes,varnish	364.983	1.73205	15.5988	9.00596	463.711	5.75001e-10		1
751	E:/Veroeffentlichungen/Paperinpreparation/PyvsFTIR/pygcms/WWTP_OlDenburgVVF_17082015_85x85_for_pygc.0_or.csv	751	12	acrylates,polyurethanes,varnish	364.983	3	33.09	11.03	1475.52	1.82964e-09		1
752	E:/Veroeffentlichungen/Paperinpreparation/PyvsFTIR/pygcms/WWTP_OlDenburgVVF_17082015_85x85_for_pygc.0_or.csv	752	12	acrylates,polyurethanes,varnish	364.983	1.73205	15.5988	9.00596	463.711	5.75001e-10		1
753	E:/Veroeffentlichungen/Paperinpreparation/PyvsFTIR/pygcms/WWTP_OlDenburgVVF_17082015_85x85_for_pygc.0_or.csv	753	12	acrylates,polyurethanes,varnish	364.983	3	33.09	11.03	1475.52	1.82964e-09		1
754	E:/Veroeffentlichungen/Paperinpreparation/PyvsFTIR/pygcms/WWTP_OlDenburgVVF_17082015_85x85_for_pygc.0_or.csv	754	12	acrylates,polyurethanes,varnish	364.983	3	33.09	11.03	1475.52	1.82964e-09		1
755	E:/Veroeffentlichungen/Paperinpreparation/PyvsFTIR/pygcms/WWTP_OlDenburgVVF_17082015_85x85_for_pygc.0_or.csv	755	12	acrylates,polyurethanes,varnish	364.983	1.73205	15.5988	9.00596	463.711	5.75001e-10		1
756	E:/Veroeffentlichungen/Paperinpreparation/PyvsFTIR/pygcms/WWTP_OlDenburgVVF_17082015_85x85_for_pygc.0_or.csv	756	12	acrylates,polyurethanes,varnish	364.983	1.73205	15.5988	9.00596	463.711	5.75001e-10		1
757	E:/Veroeffentlichungen/Paperinpreparation/PyvsFTIR/pygcms/WWTP_OlDenburgVVF_17082015_85x85_for_pygc.0_or.csv	757	12	acrylates,polyurethanes,varnish	364.983	3	33.09	11.03	1475.52	1.82964e-09		1
758	E:/Veroeffentlichungen/Paperinpreparation/PyvsFTIR/pygcms/WWTP_OlDenburgVVF_17082015_85x85_for_pygc.0_or.csv	758	12	acrylates,polyurethanes,varnish	364.983	4.39107	24.6638	5.61682	285.192	3.53639e-10		1
759	E:/Veroeffentlichungen/Paperinpreparation/PyvsFTIR/pygcms/WWTP_OlDenburgVVF_17082015_85x85_for_pygc.0_or.csv	759	12	acrylates,polyurethanes,varnish	364.983	3	33.09	11.03	1475.52	1.82964e-09		1
760	E:/Veroeffentlichungen/Paperinpreparation/PyvsFTIR/pygcms/WWTP_OlDenburgVVF_17082015_85x85_for_pygc.0_or.csv	760	12	acrylates,polyurethanes,varnish	364.983	1.73205	15.5988	9.00596	463.711	5.75001e-10		1
761	E:/Veroeffentlichungen/Paperinpreparation/PyvsFTIR/pygcms/WWTP_OlDenburgVVF_17082015_85x85_for_pygc.0_or.csv	761	12	acrylates,polyurethanes,varnish	243.322	2	22.06	11.03	983.679	1.21976e-09		1
762	E:/Veroeffentlichungen/Paperinpreparation/PyvsFTIR/pygcms/WWTP_OlDenburgVVF_17082015_85x85_for_pygc.0_or.csv	762	12	acrylates,polyurethanes,varnish	243.322	2	22.06	11.03	983.679	1.21976e-09		1
763	E:/Veroeffentlichungen/Paperinpreparation/PyvsFTIR/pygcms/WWTP_OlDenburgVVF_17082015_85x85_for_pygc.0_or.csv	763	12	acrylates,polyurethanes,varnish	243.322	2	22.06	11.03	983.679	1.21976e-09		1
764	E:/Veroeffentlichungen/Paperinpreparation/PyvsFTIR/pygcms/WWTP_OlDenburgVVF_17082015_85x85_for_pygc.0_or.csv	764	12	acrylates,polyurethanes,varnish	243.322	2	22.06	11.03	983.679	1.21976e-09		1
765	E:/Veroeffentlichungen/Paperinpreparation/PyvsFTIR/pygcms/WWTP_OlDenburgVVF_17082015_85x85_for_pygc.0_or.csv	765	12	acrylates,polyurethanes,varnish	243.322	2	22.06	11.03	983.679	1.21976e-09		1
766	E:/Veroeffentlichungen/Paperinpreparation/PyvsFTIR/pygcms/WWTP_OlDenburgVVF_17082015_85x85_for_pygc.0_or.csv	766	12	acrylates,polyurethanes,varnish	243.322	2	22.06	11.03	983.679	1.21976e-09		1
767	E:/Veroeffentlichungen/Paperinpreparation/PyvsFTIR/pygcms/WWTP_OlDenburgVVF_17082015_85x85_for_pygc.0_or.csv	767	12	acrylates,polyurethanes,varnish	243.322	2	22.06	11.03	983.679	1.21976e-09		1
768	E:/Veroeffentlichungen/Paperinpreparation/PyvsFTIR/pygcms/WWTP_OlDenburgVVF_17082015_85x85_for_pygc.0_or.csv	768	12	acrylates,polyurethanes,varnish	243.322	2	22.06	11.03	983.679	1.21976e-09		1
769	E:/Veroeffentlichungen/Paperinpreparation/PyvsFTIR/pygcms/WWTP_OlDenburgVVF_17082015_85x85_for_pygc.0_or.csv	769	12	acrylates,polyurethanes,varnish	243.322	2	22.06	11.03	983.679	1.21976e-09		1
770	E:/Veroeffentlichungen/Paperinpreparation/PyvsFTIR/pygcms/WWTP_OlDenburgVVF_17082015_85x85_for_pygc.0_or.csv	770	12	acrylates,polyurethanes,varnish	243.322	2	22.06	11.03	983.679	1.21976e-09		1
771	E:/Veroeffentlichungen/Paperinpreparation/PyvsFTIR/pygcms/WWTP_OlDenburgVVF_17082015_85x85_for_pygc.0_or.csv	771	12	acrylates,polyurethanes,varnish	243.322	2	22.06	11.03	983.679	1.21976e-09		1
772	E:/Veroeffentlichungen/Paperinpreparation/PyvsFTIR/pygcms/WWTP_OlDenburgVVF_17082015_85x85_for_pygc.0_or.csv	772	12	acrylates,polyurethanes,varnish	243.322	2	22.06	11.03	983.679	1.21976e-09		1
773	E:/Veroeffentlichungen/Paperinpreparation/PyvsFTIR/pygcms/WWTP_OlDenburgVVF_17082015_85x85_for_pygc.0_or.csv	773	12	acrylates,polyurethanes,varnish	243.322	2	22.06	11.03	983.679	1.21976e-09		1
774	E:/Veroeffentlichungen/Paperinpreparation/PyvsFTIR/pygcms/WWTP_OlDenburgVVF_17082015_85x85_for_pygc.0_or.csv	774	12	acrylates,polyurethanes,varnish	243.322	2	22.06	11.03	983.679	1.21976e-09		1
775	E:/Veroeffentlichungen/Paperinpreparation/PyvsFTIR/pygcms/WWTP_OlDenburgVVF_17082015_85x85_for_pygc.0_or.csv	775	12	acrylates,polyurethanes,varnish	243.322	2	22.06	11.03	983.679	1.21976e-09		1
776	E:/Veroeffentlichungen/Paperinpreparation/PyvsFTIR/pygcms/WWTP_OlDenburgVVF_17082015_85x85_for_pygc.0_or.csv	776	12	acrylates,polyurethanes,varnish	243.322	2	22.06	11.03	983.679	1.21976e-09		1
777	E:/Veroeffentlichungen/Paperinpreparation/PyvsFTIR/pygcms/WWTP_OlDenburgVVF_17082015_85x85_for_pygc.0_or.csv	777	12	acrylates,polyurethanes,varnish	243.322	2	22.06	11.03	983.679	1.21976e-09		1
778	E:/Veroeffentlichungen/Paperinpreparation/PyvsFTIR/pygcms/WWTP_OlDenburgVVF_17082015_85x85_for_pygc.0_or.csv	778	12	acrylates,polyurethanes,varnish	243.322	2	22.06	11.03	983.679	1.21976e-09		1
779	E:/Veroeffentlichungen/Paperinpreparation/PyvsFTIR/pygcms/WWTP_OlDenburgVVF_17082015_85x85_for_pygc.0_or.csv	779	12	acrylates,polyurethanes,varnish	243.322	2	22.06	11.03	983.679	1.21976e-09		1
780	E:/Veroeffentlichungen/Paperinpreparation/PyvsFTIR/pygcms/WWTP_OlDenburgVVF_17082015_85x85_for_pygc.0_or.csv	780	12	acrylates,polyurethanes,varnish	243.322	2	22.06	11.03	983.679	1.21976e-09		1
781	E:/Veroeffentlichungen/Paperinpreparation/PyvsFTIR/pygcms/WWTP_OlDenburgVVF_17082015_85x85_for_pygc.0_or.csv	781	12	acrylates,polyurethanes,varnish	243.322	2	22.06	11.03	983.679	1.21976e-09		1
782	E:/Veroeffentlichungen/Paperinpreparation/PyvsFTIR/pygcms/WWTP_OlDenburgVVF_17082015_85x85_for_pygc.0_or.csv	782	12	acrylates,polyurethanes,varnish	243.322	2	22.06	11.03	983.679	1.21976e-09		1
783	E:/Veroeffentlichungen/Paperinpreparation/PyvsFTIR/pygcms/WWTP_OlDenburgVVF_17082015_85x85_for_pygc.0_or.csv	783	12	acrylates,polyurethanes,varnish	243.322	2	22.06	11.03	983.679	1.21976e-09		1
784	E:/Veroeffentlichungen/Paperinpreparation/PyvsFTIR/pygcms/WWTP_OlDenburgVVF_17082015_85x85_for_pygc.0_or.csv	784	12	acrylates,polyurethanes,varnish	243.322	2	22.06	11.03	983.679	1.21976e-09		1
785	E:/Veroeffentlichungen/Paperinpreparation/PyvsFTIR/pygcms/WWTP_OlDenburgVVF_17082015_85x85_for_pygc.0_or.csv	785	12	acrylates,polyurethanes,varnish	243.322	2	22.06	11.03	983.679	1.21976e-09		1
786	E:/Veroeffentlichungen/Paperinpreparation/PyvsFTIR/pygcms/WWTP_OlDenburgVVF_17082015_85x85_for_pygc.0_or.csv	786	12	acrylates,polyurethanes,varnish	243.322	2	22.06	11.03	983.679	1.21976e-09		1
787	E:/Veroeffentlichungen/Paperinpreparation/PyvsFTIR/pygcms/WWTP_OlDenburgVVF_17082015_85x85_for_pygc.0_or.csv	787	12	acrylates,polyurethanes,varnish	243.322	2	22.06	11.03	983.679	1.21976e-09		1
788	E:/Veroeffentlichungen/Paperinpreparation/PyvsFTIR/pygcms/WWTP_OlDenburgVVF_17082015_85x85_for_pygc.0_or.csv	788	12	acrylates,polyurethanes,varnish	243.322	2	22.06	11.03	983.679	1.21976e-09		1
789	E:/Veroeffentlichungen/Paperinpreparation/PyvsFTIR/pygcms/WWTP_OlDenburgVVF_17082015_85x85_for_pygc.0_or.csv	789	12	acrylates,polyurethanes,varnish	243.322	2	22.06	11.03	983.679	1.21976e-09		1
790	E:/Veroeffentlichungen/Paperinpreparation/PyvsFTIR/pygcms/WWTP_OlDenburgVVF_17082015_85x85_for_pygc.0_or.csv	790	12	acrylates,polyurethanes,varnish	243.322	2	22.06	11.03	983.679	1.21976e-09		1
791	E:/Veroeffentlichungen/Paperinpreparation/PyvsFTIR/pygcms/WWTP_OlDenburgVVF_17082015_85x85_for_pygc.0_or.csv	791	12	acrylates,polyurethanes,varnish	243.322	2	22.06	11.03	983.679	1.21976e-09		1
792	E:/Veroeffentlichungen/Paperinpreparation/PyvsFTIR/pygcms/WWTP_OlDenburgVVF_17082015_85x85_for_pygc.0_or.csv	792	12	acrylates,polyurethanes,varnish	243.322	2	22.06	11.03	983.679	1.21976e-09		1
793	E:/Veroeffentlichungen/Paperinpreparation/PyvsFTIR/pygcms/WWTP_OlDenburgVVF_17082015_85x85_for_pygc.0_or.csv	793	12	acrylates,polyurethanes,varnish	243.322	2	22.06	11.03	983.679	1.21976e-09		1
794	E:/Veroeffentlichungen/Paperinpreparation/PyvsFTIR/pygcms/WWTP_OlDenburgVVF_17082015_85x85_for_pygc.0_or.csv	794	12	acrylates,polyurethanes,varnish	243.322	2	22.06	11.03	983.679	1.21976e-09		1
795	E:/Veroeffentlichungen/Paperinpreparation/PyvsFTIR/pygcms/WWTP_OlDenburgVVF_17082015_85x85_for_pygc.0_or.csv	795	12	acrylates,polyurethanes,varnish	243.322	2	22.06	11.03	983.679	1.21976e-09		1
796	E:/Veroeffentlichungen/Paperinpreparation/PyvsFTIR/pygcms/WWTP_OlDenburgVVF_17082015_85x85_for_pygc.0_or.csv	796	12	acrylates,polyurethanes,varnish	243.322	2	22.06	11.03	983.679	1.21976e-09		1
797	E:/Veroeffentlichungen/Paperinpreparation/PyvsFTIR/pygcms/WWTP_OlDenburgVVF_17082015_85x85_for_pygc.0_or.csv	797	12	acrylates,polyurethanes,varnish	243.322	2	22.06	11.03	983.679	1.21976e-09		1
798	E:/Veroeffentlichungen/Paperinpreparation/PyvsFTIR/pygcms/WWTP_OlDenburgVVF_17082015_85x85_for_pygc.0_or.csv	798	12	acrylates,polyurethanes,varnish	243.322	2	22.06	11.03	983.679	1.21976e-09		1
799	E:/Veroeffentlichungen/Paperinpreparation/PyvsFTIR/pygcms/WWTP_OlDenburgVVF_17082015_85x85_for_pygc.0_or.csv	799	12	acrylates,polyurethanes,varnish	243.322	2	22.06	11.03	983.679	1.21976e-09		1
800	E:/Veroeffentlichungen/Paperinpreparation/PyvsFTIR/pygcms/WWTP_OlDenburgVVF_17082015_85x85_for_pygc.0_or.csv	800	12	acrylates,polyurethanes,varnish	243.322	2	22.06	11.03	983.679	1.21976e-09		1
801	E:/Veroeffentlichungen/Paperinpreparation/PyvsFTIR/pygcms/WWTP_OlDenburgVVF_17082015_85x85_for_pygc.0_or.csv	801	12	acrylates,polyurethanes,varnish	243.322	2	22.06	11.03	983.679	1.21976e-09		1
802	E:/Veroeffentlichungen/Paperinpreparation/PyvsFTIR/pygcms/WWTP_OlDenburgVVF_17082015_85x85_for_pygc.0_or.csv	802	12	acrylates,polyurethanes,varnish	243.322	2	22.06	11.03	983.679	1.21976e-09		1
803	E:/Veroeffentlichungen/Paperinpreparation/PyvsFTIR/pygcms/WWTP_OlDenburgVVF_17082015_85x85_for_pygc.0_or.csv	803	12	acrylates,polyurethanes,varnish	243.322	2	22.06	11.03	983.679	1.21976e-09		1
804	E:/Veroeffentlichungen/Paperinpreparation/PyvsFTIR/pygcms/WWTP_OlDenburgVVF_17082015_85x85_for_pygc.0_or.csv	804	12	acrylates,polyurethanes,varnish	243.322	2	22.06	11.03	983.679	1.21976e-09		1
805	E:/Veroeffentlichungen/Paperinpreparation/PyvsFTIR/pygcms/WWTP_OlDenburgVVF_17082015_85x85_for_pygc.0_or.csv	805	12	acrylates,polyurethanes,varnish	243.322	2	22.06	11.03	983.679	1.21976e-09		1
806	E:/Veroeffentlichungen/Paperinpreparation/PyvsFTIR/pygcms/WWTP_OlDenburgVVF_17082015_85x85_for_pygc.0_or.csv	806	12	acrylates,polyurethanes,varnish	243.322	2	22.06	11.03	983.679	1.21976e-09		1
807	E:/Veroeffentlichungen/Paperinpreparation/PyvsFTIR/pygcms/WWTP_OlDenburgVVF_17082015_85x85_for_pygc.0_or.csv	807	12	acrylates,polyurethanes,varnish	243.322	2	22.06	11.03	983.679	1.21976e-09		1
808	E:/Veroeffentlichungen/Paperinpreparation/PyvsFTIR/pygcms/WWTP_OlDenburgVVF_17082015_85x85_for_pygc.0_or.csv	808	12	acrylates,polyurethanes,varnish	243.322	2	22.06	11.03	983.679	1.21976e-09		1
809	E:/Veroeffentlichungen/Paperinpreparation/PyvsFTIR/pygcms/WWTP_OlDenburgVVF_17082015_85x85_for_pygc.0_or.csv	809	12	acrylates,polyurethanes,varnish	243.322	2	22.06	11.03	983.679	1.21976e-09		1
810	E:/Veroeffentlichungen/Paperinpreparation/PyvsFTIR/pygcms/WWTP_OlDenburgVVF_17082015_85x85_for_pygc.0_or.csv	810	12	acrylates,polyurethanes,varnish	243.322	2	22.06	11.03	983.679	1.21976e-09		1
811	E:/Veroeffentlichungen/Paperinpreparation/PyvsFTIR/pygcms/WWTP_OlDenburgVVF_17082015_85x85_for_pygc.0_or.csv	811	12	acrylates,polyurethanes,varnish	243.322	2	22.06	11.03	983.679	1.21976e-09		1
812	E:/Veroeffentlichungen/Paperinpreparation/PyvsFTIR/pygcms/WWTP_OlDenburgVVF_17082015_85x85_for_pygc.0_or.csv	812	12	acrylates,polyurethanes,varnish	243.322	2	22.06	11.03	983.679	1.21976e-09		1
813	E:/Veroeffentlichungen/Paperinpreparation/PyvsFTIR/pygcms/WWTP_OlDenburgVVF_17082015_85x85_for_pygc.0_or.csv	813	12	acrylates,polyurethanes,varnish	243.322	2	22.06	11.03	983.679	1.21976e-09		1
814	E:/Veroeffentlichungen/Paperinpreparation/PyvsFTIR/pygcms/WWTP_OlDenburgVVF_17082015_85x85_for_pygc.0_or.csv	814	12	acrylates,polyurethanes,varnish	243.322	2	22.06	11.03	983.679	1.21976e-09		1
815	E:/Veroeffentlichungen/Paperinpreparation/PyvsFTIR/pygcms/WWTP_OlDenburgVVF_17082015_85x85_for_pygc.0_or.csv	815	12	acrylates,polyurethanes,varnish	243.322	2	22.06	11.03	983.679	1.21976e-09		1
816	E:/Veroeffentlichungen/Paperinpreparation/PyvsFTIR/pygcms/WWTP_OlDenburgVVF_17082015_85x85_for_pygc.0_or.csv	816	12	acrylates,polyurethanes,varnish	243.322	2	22.06	11.03	983.679	1.21976e-09		1
817	E:/Veroeffentlichungen/Paperinpreparation/PyvsFTIR/pygcms/WWTP_OlDenburgVVF_17082015_85x85_for_pygc.0_or.csv	817	12	acrylates,polyurethanes,varnish	243.322	2	22.06	11.03	983.679	1.21976e-09		1
818	E:/Veroeffentlichungen/Paperinpreparation/PyvsFTIR/pygcms/WWTP_OlDenburgVVF_17082015_85x85_for_pygc.0_or.csv	818	12	acrylates,polyurethanes,varnish	243.322	2	22.06	11.03	983.679	1.21976e-09		1
819	E:/Veroeffentlichungen/Paperinpreparation/PyvsFTIR/pygcms/WWTP_OlDenburgVVF_17082015_85x85_for_pygc.0_or.csv	819	12	acrylates,polyurethanes,varnish	243.322	2	22.06	11.03	983.679	1.21976e-09		1
820	E:/Veroeffentlichungen/Paperinpreparation/PyvsFTIR/pygcms/WWTP_OlDenburgVVF_17082015_85x85_for_pygc.0_or.csv	820	12	acrylates,polyurethanes,varnish	243.322	2	22.06	11.03	983.679	1.21976e-09		1
821	E:/Veroeffentlichungen/Paperinpreparation/PyvsFTIR/pygcms/WWTP_OlDenburgVVF_17082015_85x85_for_pygc.0_or.csv	821	12	acrylates,polyurethanes,varnish	243.322	2	22.06	11.03	983.679	1.21976e-09		1
822	E:/Veroeffentlichungen/Paperinpreparation/PyvsFTIR/pygcms/WWTP_OlDenburgVVF_17082015_85x85_for_pygc.0_or.csv	822	12	acrylates,polyurethanes,varnish	243.322	2	22.06	11.03	983.679	1.21976e-09		1
823	E:/Veroeffentlichungen/Paperinpreparation/PyvsFTIR/pygcms/WWTP_OlDenburgVVF_17082015_85x85_for_pygc.0_or.csv	823	12	acrylates,polyurethanes,varnish	243.322	2	22.06	11.03	983.679	1.21976e-09		1
824	E:/Veroeffentlichungen/Paperinpreparation/PyvsFTIR/pygcms/WWTP_OlDenburgVVF_17082015_85x85_for_pygc.0_or.csv	824	12	acrylates,polyurethanes,varnish	243.322	2	22.06	11.03	983.679	1.21976e-09		1
825	E:/Veroeffentlichungen/Paperinpreparation/PyvsFTIR/pygcms/WWTP_OlDenburgVVF_17082015_85x85_for_pygc.0_or.csv	825	12	acrylates,polyurethanes,varnish	243.322	2	22.06	11.03	983.679	1.21976e-09		1
826	E:/Veroeffentlichungen/Paperinpreparation/PyvsFTIR/pygcms/WWTP_OlDenburgVVF_17082015_85x85_for_pygc.0_or.csv	826	12	acrylates,polyurethanes,varnish	243.322	2	22.06	11.03	983.679	1.21976e-09		1
827	E:/Veroeffentlichungen/Paperinpreparation/PyvsFTIR/pygcms/WWTP_OlDenburgVVF_17082015_85x85_for_pygc.0_or.csv	827	12	acrylates,polyurethanes,varnish	243.322	2	22.06	11.03	983.679	1.21976e-09		1
828	E:/Veroeffentlichungen/Paperinpreparation/PyvsFTIR/pygcms/WWTP_OlDenburgVVF_17082015_85x85_for_pygc.0_or.csv	828	12	acrylates,polyurethanes,varnish	243.322	2	22.06	11.03	983.679	1.21976e-09		1
829	E:/Veroeffentlichungen/Paperinpreparation/PyvsFTIR/pygcms/WWTP_OlDenburgVVF_17082015_85x85_for_pygc.0_or.csv	829	12	acrylates,polyurethanes,varnish	243.322	2	22.06	11.03	983.679	1.21976e-09		1
830	E:/Veroeffentlichungen/Paperinpreparation/PyvsFTIR/pygcms/WWTP_OlDenburgVVF_17082015_85x85_for_pygc.0_or.csv	830	12	acrylates,polyurethanes,varnish	243.322	2	22.06	11.03	983.679	1.21976e-09		1
831	E:/Veroeffentlichungen/Paperinpreparation/PyvsFTIR/pygcms/WWTP_OlDenburgVVF_17082015_85x85_for_pygc.0_or.csv	831	12	acrylates,polyurethanes,varnish	243.322	2	22.06	11.03	983.679	1.21976e-09		1
832	E:/Veroeffentlichungen/Paperinpreparation/PyvsFTIR/pygcms/WWTP_OlDenburgVVF_17082015_85x85_for_pygc.0_or.csv	832	12	acrylates,polyurethanes,varnish	243.322	2	22.06	11.03	983.679	1.21976e-09		1
833	E:/Veroeffentlichungen/Paperinpreparation/PyvsFTIR/pygcms/WWTP_OlDenburgVVF_17082015_85x85_for_pygc.0_or.csv	833	12	acrylates,polyurethanes,varnish	243.322	2	22.06	11.03	983.679	1.21976e-09		1
834	E:/Veroeffentlichungen/Paperinpreparation/PyvsFTIR/pygcms/WWTP_OlDenburgVVF_17082015_85x85_for_pygc.0_or.csv	834	12	acrylates,polyurethanes,varnish	243.322	2	22.06	11.03	983.679	1.21976e-09		1
835	E:/Veroeffentlichungen/Paperinpreparation/PyvsFTIR/pygcms/WWTP_OlDenburgVVF_17082015_85x85_for_pygc.0_or.csv	835	12	acrylates,polyurethanes,varnish	243.322	2	22.06	11.03	983.679	1.21976e-09		1
836	E:/Veroeffentlichungen/Paperinpreparation/PyvsFTIR/pygcms/WWTP_OlDenburgVVF_17082015_85x85_for_pygc.0_or.csv	836	12	acrylates,polyurethanes,varnish	243.322	2	22.06	11.03	983.679	1.21976e-09		1
837	E:/Veroeffentlichungen/Paperinpreparation/PyvsFTIR/pygcms/WWTP_OlDenburgVVF_17082015_85x85_for_pygc.0_or.csv	837	12	acrylates,polyurethanes,varnish	243.322	2	22.06	11.03	983.679	1.21976e-09		1
838	E:/Veroeffentlichungen/Paperinpreparation/PyvsFTIR/pygcms/WWTP_OlDenburgVVF_17082015_85x85_for_pygc.0_or.csv	838	12	acrylates,polyurethanes,varnish	243.322	2	22.06	11.03	983.679	1.21976e-09		1
839	E:/Veroeffentlichungen/Paperinpreparation/PyvsFTIR/pygcms/WWTP_OlDenburgVVF_17082015_85x85_for_pygc.0_or.csv	839	12	acrylates,polyurethanes,varnish	243.322	2	22.06	11.03	983.679	1.21976e-09		1
840	E:/Veroeffentlichungen/Paperinpreparation/PyvsFTIR/pygcms/WWTP_OlDenburgVVF_17082015_85x85_for_pygc.0_or.csv	840	12	acrylates,polyurethanes,varnish	243.322	2	22.06	11.03	983.679	1.21976e-09		1
841	E:/Veroeffentlichungen/Paperinpreparation/PyvsFTIR/pygcms/WWTP_OlDenburgVVF_17082015_85x85_for_pygc.0_or.csv	841	12	acrylates,polyurethanes,varnish	243.322	2	22.06	11.03	983.679	1.21976e-09		1
842	E:/Veroeffentlichungen/Paperinpreparation/PyvsFTIR/pygcms/WWTP_OlDenburgVVF_17082015_85x85_for_pygc.0_or.csv	842	12	acrylates,polyurethanes,varnish	243.322	2	22.06	11.03	983.679	1.21976e-09		1
843	E:/Veroeffentlichungen/Paperinpreparation/PyvsFTIR/pygcms/WWTP_OlDenburgVVF_17082015_85x85_for_pygc.0_or.csv	843	12	acrylates,polyurethanes,varnish	243.322	2	22.06	11.03	983.679	1.21976e-09		1
844	E:/Veroeffentlichungen/Paperinpreparation/PyvsFTIR/pygcms/WWTP_OlDenburgVVF_17082015_85x85_for_pygc.0_or.csv	844	12	acrylates,polyurethanes,varnish	243.322	2	22.06	11.03	983.679	1.21976e-09		1
845	E:/Veroeffentlichungen/Paperinpreparation/PyvsFTIR/pygcms/WWTP_OlDenburgVVF_17082015_85x85_for_pygc.0_or.csv	845	12	acrylates,polyurethanes,varnish	243.322	2	22.06	11.03	983.679	1.21976e-09		1
846	E:/Veroeffentlichungen/Paperinpreparation/PyvsFTIR/pygcms/WWTP_OlDenburgVVF_17082015_85x85_for_pygc.0_or.csv	846	12	acrylates,polyurethanes,varnish	243.322	2	22.06	11.03	983.679	1.21976e-09		1
847	E:/Veroeffentlichungen/Paperinpreparation/PyvsFTIR/pygcms/WWTP_OlDenburgVVF_17082015_85x85_for_pygc.0_or.csv	847	12	acrylates,polyurethanes,varnish	243.322	2	22.06	11.03	983.679	1.21976e-09		1
848	E:/Veroeffentlichungen/Paperinpreparation/PyvsFTIR/pygcms/WWTP_OlDenburgVVF_17082015_85x85_for_pygc.0_or.csv	848	12	acrylates,polyurethanes,varnish	243.322	2	22.06	11.03	983.679	1.21976e-09		1
849	E:/Veroeffentlichungen/Paperinpreparation/PyvsFTIR/pygcms/WWTP_OlDenburgVVF_17082015_85x85_for_pygc.0_or.csv	849	12	acrylates,polyurethanes,varnish	243.322	2	22.06	11.03	983.679	1.21976e-09		1
850	E:/Veroeffentlichungen/Paperinpreparation/PyvsFTIR/pygcms/WWTP_OlDenburgVVF_17082015_85x85_for_pygc.0_or.csv	850	12	acrylates,polyurethanes,varnish	243.322	2	22.06	11.03	983.679	1.21976e-09		1
851	E:/Veroeffentlichungen/Paperinpreparation/PyvsFTIR/pygcms/WWTP_OlDenburgVVF_17082015_85x85_for_pygc.0_or.csv	851	12	acrylates,polyurethanes,varnish	243.322	2	22.06	11.03	983.679	1.21976e-09		1
852	E:/Veroeffentlichungen/Paperinpreparation/PyvsFTIR/pygcms/WWTP_OlDenburgVVF_17082015_85x85_for_pygc.0_or.csv	852	12	acrylates,polyurethanes,varnish	243.322	2	22.06	11.03	983.679	1.21976e-09		1
853	E:/Veroeffentlichungen/Paperinpreparation/PyvsFTIR/pygcms/WWTP_OlDenburgVVF_17082015_85x85_for_pygc.0_or.csv	853	12	acrylates,polyurethanes,varnish	243.322	2	22.06	11.03	983.679	1.21976e-09		1
854	E:/Veroeffentlichungen/Paperinpreparation/PyvsFTIR/pygcms/WWTP_OlDenburgVVF_17082015_85x85_for_pygc.0_or.csv	854	12	acrylates,polyurethanes,varnish	243.322	2	22.06	11.03	983.679	1.21976e-09		1
855	E:/Veroeffentlichungen/Paperinpreparation/PyvsFTIR/pygcms/WWTP_OlDenburgVVF_17082015_85x85_for_pygc.0_or.csv	855	12	acrylates,polyurethanes,varnish	243.322	2	22.06	11.03	983.679	1.21976e-09		1
856	E:/Veroeffentlichungen/Paperinpreparation/PyvsFTIR/pygcms/WWTP_OlDenburgVVF_17082015_85x85_for_pygc.0_or.csv	856	12	acrylates,polyurethanes,varnish	243.322	2	22.06	11.03	983.679	1.21976e-09		1
857	E:/Veroeffentlichungen/Paperinpreparation/PyvsFTIR/pygcms/WWTP_OlDenburgVVF_17082015_85x85_for_pygc.0_or.csv	857	12	acrylates,polyurethanes,varnish	243.322	2	22.06	11.03	983.679	1.21976e-09		1
858	E:/Veroeffentlichungen/Paperinpreparation/PyvsFTIR/pygcms/WWTP_OlDenburgVVF_17082015_85x85_for_pygc.0_or.csv	858	12	acrylates,polyurethanes,varnish	243.322	2	22.06	11.03	983.679	1.21976e-09		1
859	E:/Veroeffentlichungen/Paperinpreparation/PyvsFTIR/pygcms/WWTP_OlDenburgVVF_17082015_85x85_for_pygc.0_or.csv	859	12	acrylates,polyurethanes,varnish	243.322	2	22.06	11.03	983.679	1.21976e-09		1
860	E:/Veroeffentlichungen/Paperinpreparation/PyvsFTIR/pygcms/WWTP_OlDenburgVVF_17082015_85x85_for_pygc.0_or.csv	860	12	acrylates,polyurethanes,varnish	243.322	2	22.06	11.03	983.679	1.21976e-09		1
861	E:/Veroeffentlichungen/Paperinpreparation/PyvsFTIR/pygcms/WWTP_OlDenburgVVF_17082015_85x85_for_pygc.0_or.csv	861	12	acrylates,polyurethanes,varnish	243.322	2	22.06	11.03	983.679	1.21976e-09		1
862	E:/Veroeffentlichungen/Paperinpreparation/PyvsFTIR/pygcms/WWTP_OlDenburgVVF_17082015_85x85_for_pygc.0_or.csv	862	12	acrylates,polyurethanes,varnish	243.322	2	22.06	11.03	983.679	1.21976e-09		1
863	E:/Veroeffentlichungen/Paperinpreparation/PyvsFTIR/pygcms/WWTP_OlDenburgVVF_17082015_85x85_for_pygc.0_or.csv	863	12	acrylates,polyurethanes,varnish	243.322	2	22.06	11.03	983.679	1.21976e-09		1
864	E:/Veroeffentlichungen/Paperinpreparation/PyvsFTIR/pygcms/WWTP_OlDenburgVVF_17082015_85x85_for_pygc.0_or.csv	864	12	acrylates,polyurethanes,varnish	243.322	2	22.06	11.03	983.679	1.21976e-09		1
865	E:/Veroeffentlichungen/Paperinpreparation/PyvsFTIR/pygcms/WWTP_OlDenburgVVF_17082015_85x85_for_pygc.0_or.csv	865	12	acrylates,polyurethanes,varnish	243.322	2	22.06	11.03	983.679	1.21976e-09		1
866	E:/Veroeffentlichungen/Paperinpreparation/PyvsFTIR/pygcms/WWTP_OlDenburgVVF_17082015_85x85_for_pygc.0_or.csv	866	12	acrylates,polyurethanes,varnish	243.322	2	22.06	11.03	983.679	1.21976e-09		1
867	E:/Veroeffentlichungen/Paperinpreparation/PyvsFTIR/pygcms/WWTP_OlDenburgVVF_17082015_85x85_for_pygc.0_or.csv	867	12	acrylates,polyurethanes,varnish	243.322	2	22.06	11.03	983.679	1.21976e-09		1
868	E:/Veroeffentlichungen/Paperinpreparation/PyvsFTIR/pygcms/WWTP_OlDenburgVVF_17082015_85x85_for_pygc.0_or.csv	868	12	acrylates,polyurethanes,varnish	243.322	2	22.06	11.03	983.679	1.21976e-09		1
869	E:/Veroeffentlichungen/Paperinpreparation/PyvsFTIR/pygcms/WWTP_OlDenburgVVF_17082015_85x85_for_pygc.0_or.csv	869	12	acrylates,polyurethanes,varnish	243.322	2	22.06	11.03	983.679	1.21976e-09		1
870	E:/Veroeffentlichungen/Paperinpreparation/PyvsFTIR/pygcms/WWTP_OlDenburgVVF_17082015_85x85_for_pygc.0_or.csv	870	12	acrylates,polyurethanes,varnish	243.322	2	22.06	11.03	983.679	1.21976e-09		1
871	E:/Veroeffentlichungen/Paperinpreparation/PyvsFTIR/pygcms/WWTP_OlDenburgVVF_17082015_85x85_for_pygc.0_or.csv	871	12	acrylates,polyurethanes,varnish	243.322	2	22.06	11.03	983.679	1.21976e-09		1
872	E:/Veroeffentlichungen/Paperinpreparation/PyvsFTIR/pygcms/WWTP_OlDenburgVVF_17082015_85x85_for_pygc.0_or.csv	872	12	acrylates,polyurethanes,varnish	243.322	2	22.06	11.03	983.679	1.21976e-09		1
873	E:/Veroeffentlichungen/Paperinpreparation/PyvsFTIR/pygcms/WWTP_OlDenburgVVF_17082015_85x85_for_pygc.0_or.csv	873	12	acrylates,polyurethanes,varnish	243.322	2	22.06	11.03	983.679	1.21976e-09		1
874	E:/Veroeffentlichungen/Paperinpreparation/PyvsFTIR/pygcms/WWTP_OlDenburgVVF_17082015_85x85_for_pygc.0_or.csv	874	12	acrylates,polyurethanes,varnish	243.322	2	22.06	11.03	983.679	1.21976e-09		1
875	E:/Veroeffentlichungen/Paperinpreparation/PyvsFTIR/pygcms/WWTP_OlDenburgVVF_17082015_85x85_for_pygc.0_or.csv	875	12	acrylates,polyurethanes,varnish	243.322	2	22.06	11.03	983.679	1.21976e-09		1
876	E:/Veroeffentlichungen/Paperinpreparation/PyvsFTIR/pygcms/WWTP_OlDenburgVVF_17082015_85x85_for_pygc.0_or.csv	876	12	acrylates,polyurethanes,varnish	243.322	2	22.06	11.03	983.679	1.21976e-09		1
877	E:/Veroeffentlichungen/Paperinpreparation/PyvsFTIR/pygcms/WWTP_OlDenburgVVF_17082015_85x85_for_pygc.0_or.csv	877	12	acrylates,polyurethanes,varnish	243.322	2	22.06	11.03	983.679	1.21976e-09		1
878	E:/Veroeffentlichungen/Paperinpreparation/PyvsFTIR/pygcms/WWTP_OlDenburgVVF_17082015_85x85_for_pygc.0_or.csv	878	12	acrylates,polyurethanes,varnish	243.322	2	22.06	11.03	983.679	1.21976e-09		1
879	E:/Veroeffentlichungen/Paperinpreparation/PyvsFTIR/pygcms/WWTP_OlDenburgVVF_17082015_85x85_for_pygc.0_or.csv	879	12	acrylates,polyurethanes,varnish	243.322	2	22.06	11.03	983.679	1.21976e-09		1
880	E:/Veroeffentlichungen/Paperinpreparation/PyvsFTIR/pygcms/WWTP_OlDenburgVVF_17082015_85x85_for_pygc.0_or.csv	880	12	acrylates,polyurethanes,varnish	243.322	2	22.06	11.03	983.679	1.21976e-09		1
881	E:/Veroeffentlichungen/Paperinpreparation/PyvsFTIR/pygcms/WWTP_OlDenburgVVF_17082015_85x85_for_pygc.0_or.csv	881	12	acrylates,polyurethanes,varnish	243.322	2	22.06	11.03	983.679	1.21976e-09		1
882	E:/Veroeffentlichungen/Paperinpreparation/PyvsFTIR/pygcms/WWTP_OlDenburgVVF_17082015_85x85_for_pygc.0_or.csv	882	12	acrylates,polyurethanes,varnish	243.322	2	22.06	11.03	983.679	1.21976e-09		1
883	E:/Veroeffentlichungen/Paperinpreparation/PyvsFTIR/pygcms/WWTP_OlDenburgVVF_17082015_85x85_for_pygc.0_or.csv	883	12	acrylates,polyurethanes,varnish	243.322	2	22.06	11.03	983.679	1.21976e-09		1
884	E:/Veroeffentlichungen/Paperinpreparation/PyvsFTIR/pygcms/WWTP_OlDenburgVVF_17082015_85x85_for_pygc.0_or.csv	884	12	acrylates,polyurethanes,varnish	243.322	2	22.06	11.03	983.679	1.21976e-09		1
885	E:/Veroeffentlichungen/Paperinpreparation/PyvsFTIR/pygcms/WWTP_OlDenburgVVF_17082015_85x85_for_pygc.0_or.csv	885	12	acrylates,polyurethanes,varnish	243.322	2	22.06	11.03	983.679	1.21976e-09		1
886	E:/Veroeffentlichungen/Paperinpreparation/PyvsFTIR/pygcms/WWTP_OlDenburgVVF_17082015_85x85_for_pygc.0_or.csv	886	12	acrylates,polyurethanes,varnish	243.322	2	22.06	11.03	983.679	1.21976e-09		1
887	E:/Veroeffentlichungen/Paperinpreparation/PyvsFTIR/pygcms/WWTP_OlDenburgVVF_17082015_85x85_for_pygc.0_or.csv	887	12	acrylates,polyurethanes,varnish	243.322	2	22.06	11.03	983.679	1.21976e-09		1
888	E:/Veroeffentlichungen/Paperinpreparation/PyvsFTIR/pygcms/WWTP_OlDenburgVVF_17082015_85x85_for_pygc.0_or.csv	888	12	acrylates,polyurethanes,varnish	243.322	2	22.06	11.03	983.679	1.21976e-09		1
889	E:/Veroeffentlichungen/Paperinpreparation/PyvsFTIR/pygcms/WWTP_OlDenburgVVF_17082015_85x85_for_pygc.0_or.csv	889	12	acrylates,polyurethanes,varnish	243.322	2	22.06	11.03	983.679	1.21976e-09		1
890	E:/Veroeffentlichungen/Paperinpreparation/PyvsFTIR/pygcms/WWTP_OlDenburgVVF_17082015_85x85_for_pygc.0_or.csv	890	12	acrylates,polyurethanes,varnish	243.322	2	22.06	11.03	983.679	1.21976e-09		1
891	E:/Veroeffentlichungen/Paperinpreparation/PyvsFTIR/pygcms/WWTP_OlDenburgVVF_17082015_85x85_for_pygc.0_or.csv	891	12	acrylates,polyurethanes,varnish	243.322	2	22.06	11.03	983.679	1.21976e-09		1
892	E:/Veroeffentlichungen/Paperinpreparation/PyvsFTIR/pygcms/WWTP_OlDenburgVVF_17082015_85x85_for_pygc.0_or.csv	892	12	acrylates,polyurethanes,varnish	243.322	2	22.06	11.03	983.679	1.21976e-09		1
893	E:/Veroeffentlichungen/Paperinpreparation/PyvsFTIR/pygcms/WWTP_OlDenburgVVF_17082015_85x85_for_pygc.0_or.csv	893	12	acrylates,polyurethanes,varnish	243.322	2	22.06	11.03	983.679	1.21976e-09		1
894	E:/Veroeffentlichungen/Paperinpreparation/PyvsFTIR/pygcms/WWTP_OlDenburgVVF_17082015_85x85_for_pygc.0_or.csv	894	12	acrylates,polyurethanes,varnish	243.322	2	22.06	11.03	983.679	1.21976e-09		1
895	E:/Veroeffentlichungen/Paperinpreparation/PyvsFTIR/pygcms/WWTP_OlDenburgVVF_17082015_85x85_for_pygc.0_or.csv	895	12	acrylates,polyurethanes,varnish	243.322	2	22.06	11.03	983.679	1.21976e-09		1
896	E:/Veroeffentlichungen/Paperinpreparation/PyvsFTIR/pygcms/WWTP_OlDenburgVVF_17082015_85x85_for_pygc.0_or.csv	896	12	acrylates,polyurethanes,varnish	243.322	2	22.06	11.03	983.679	1.21976e-09		1
897	E:/Veroeffentlichungen/Paperinpreparation/PyvsFTIR/pygcms/WWTP_OlDenburgVVF_17082015_85x85_for_pygc.0_or.csv	897	12	acrylates,polyurethanes,varnish	243.322	2	22.06	11.03	983.679	1.21976e-09		1
898	E:/Veroeffentlichungen/Paperinpreparation/PyvsFTIR/pygcms/WWTP_OlDenburgVVF_17082015_85x85_for_pygc.0_or.csv	898	12	acrylates,polyurethanes,varnish	243.322	2	22.06	11.03	983.679	1.21976e-09		1
899	E:/Veroeffentlichungen/Paperinpreparation/PyvsFTIR/pygcms/WWTP_OlDenburgVVF_17082015_85x85_for_pygc.0_or.csv	899	12	acrylates,polyurethanes,varnish	243.322	2	22.06	11.03	983.679	1.21976e-09		1
900	E:/Veroeffentlichungen/Paperinpreparation/PyvsFTIR/pygcms/WWTP_OlDenburgVVF_17082015_85x85_for_pygc.0_or.csv	900	12	acrylates,polyurethanes,varnish	243.322	2	22.06	11.03	983.679	1.21976e-09		1
901	E:/Veroeffentlichungen/Paperinpreparation/PyvsFTIR/pygcms/WWTP_OlDenburgVVF_17082015_85x85_for_pygc.0_or.csv	901	12	acrylates,polyurethanes,varnish	243.322	2	22.06	11.03	983.679	1.21976e-09		1
902	E:/Veroeffentlichungen/Paperinpreparation/PyvsFTIR/pygcms/WWTP_OlDenburgVVF_17082015_85x85_for_pygc.0_or.csv	902	12	acrylates,polyurethanes,varnish	243.322	2	22.06	11.03	983.679	1.21976e-09		1
903	E:/Veroeffentlichungen/Paperinpreparation/PyvsFTIR/pygcms/WWTP_OlDenburgVVF_17082015_85x85_for_pygc.0_or.csv	903	12	acrylates,polyurethanes,varnish	243.322	2	22.06	11.03	983.679	1.21976e-09		1
904	E:/Veroeffentlichungen/Paperinpreparation/PyvsFTIR/pygcms/WWTP_OlDenburgVVF_17082015_85x85_for_pygc.0_or.csv	904	12	acrylates,polyurethanes,varnish	243.322	2	22.06	11.03	983.679	1.21976e-09		1
905	E:/Veroeffentlichungen/Paperinpreparation/PyvsFTIR/pygcms/WWTP_OlDenburgVVF_17082015_85x85_for_pygc.0_or.csv	905	12	acrylates,polyurethanes,varnish	243.322	2	22.06	11.03	983.679	1.21976e-09		1
906	E:/Veroeffentlichungen/Paperinpreparation/PyvsFTIR/pygcms/WWTP_OlDenburgVVF_17082015_85x85_for_pygc.0_or.csv	906	12	acrylates,polyurethanes,varnish	243.322	2	22.06	11.03	983.679	1.21976e-09		1
907	E:/Veroeffentlichungen/Paperinpreparation/PyvsFTIR/pygcms/WWTP_OlDenburgVVF_17082015_85x85_for_pygc.0_or.csv	907	12	acrylates,polyurethanes,varnish	243.322	2	22.06	11.03	983.679	1.21976e-09		1
908	E:/Veroeffentlichungen/Paperinpreparation/PyvsFTIR/pygcms/WWTP_OlDenburgVVF_17082015_85x85_for_pygc.0_or.csv	908	12	acrylates,polyurethanes,varnish	243.322	2	22.06	11.03	983.679	1.21976e-09		1
909	E:/Veroeffentlichungen/Paperinpreparation/PyvsFTIR/pygcms/WWTP_OlDenburgVVF_17082015_85x85_for_pygc.0_or.csv	909	12	acrylates,polyurethanes,varnish	243.322	2	22.06	11.03	983.679	1.21976e-09		1
910	E:/Veroeffentlichungen/Paperinpreparation/PyvsFTIR/pygcms/WWTP_OlDenburgVVF_17082015_85x85_for_pygc.0_or.csv	910	12	acrylates,polyurethanes,varnish	243.322	2	22.06	11.03	983.679	1.21976e-09		1
911	E:/Veroeffentlichungen/Paperinpreparation/PyvsFTIR/pygcms/WWTP_OlDenburgVVF_17082015_85x85_for_pygc.0_or.csv	911	12	acrylates,polyurethanes,varnish	243.322	2	22.06	11.03	983.679	1.21976e-09		1
912	E:/Veroeffentlichungen/Paperinpreparation/PyvsFTIR/pygcms/WWTP_OlDenburgVVF_17082015_85x85_for_pygc.0_or.csv	912	12	acrylates,polyurethanes,varnish	243.322	2	22.06	11.03	983.679	1.21976e-09		1
913	E:/Veroeffentlichungen/Paperinpreparation/PyvsFTIR/pygcms/WWTP_OlDenburgVVF_17082015_85x85_for_pygc.0_or.csv	913	12	acrylates,polyurethanes,varnish	243.322	2	22.06	11.03	983.679	1.21976e-09		1
914	E:/Veroeffentlichungen/Paperinpreparation/PyvsFTIR/pygcms/WWTP_OlDenburgVVF_17082015_85x85_for_pygc.0_or.csv	914	12	acrylates,polyurethanes,varnish	243.322	2	22.06	11.03	983.679	1.21976e-09		1
915	E:/Veroeffentlichungen/Paperinpreparation/PyvsFTIR/pygcms/WWTP_OlDenburgVVF_17082015_85x85_for_pygc.0_or.csv	915	12	acrylates,polyurethanes,varnish	243.322	2	22.06	11.03	983.679	1.21976e-09		1
916	E:/Veroeffentlichungen/Paperinpreparation/PyvsFTIR/pygcms/WWTP_OlDenburgVVF_17082015_85x85_for_pygc.0_or.csv	916	12	acrylates,polyurethanes,varnish	243.322	2	22.06	11.03	983.679	1.21976e-09		1
917	E:/Veroeffentlichungen/Paperinpreparation/PyvsFTIR/pygcms/WWTP_OlDenburgVVF_17082015_85x85_for_pygc.0_or.csv	917	12	acrylates,polyurethanes,varnish	243.322	2	22.06	11.03	983.679	1.21976e-09		1
918	E:/Veroeffentlichungen/Paperinpreparation/PyvsFTIR/pygcms/WWTP_OlDenburgVVF_17082015_85x85_for_pygc.0_or.csv	918	12	acrylates,polyurethanes,varnish	243.322	2	22.06	11.03	983.679	1.21976e-09		1
919	E:/Veroeffentlichungen/Paperinpreparation/PyvsFTIR/pygcms/WWTP_OlDenburgVVF_17082015_85x85_for_pygc.0_or.csv	919	12	acrylates,polyurethanes,varnish	243.322	2	22.06	11.03	983.679	1.21976e-09		1
920	E:/Veroeffentlichungen/Paperinpreparation/PyvsFTIR/pygcms/WWTP_OlDenburgVVF_17082015_85x85_for_pygc.0_or.csv	920	12	acrylates,polyurethanes,varnish	243.322	2	22.06	11.03	983.679	1.21976e-09		1
921	E:/Veroeffentlichungen/Paperinpreparation/PyvsFTIR/pygcms/WWTP_OlDenburgVVF_17082015_85x85_for_pygc.0_or.csv	921	12	acrylates,polyurethanes,varnish	243.322	2	22.06	11.03	983.679	1.21976e-09		1
922	E:/Veroeffentlichungen/Paperinpreparation/PyvsFTIR/pygcms/WWTP_OlDenburgVVF_17082015_85x85_for_pygc.0_or.csv	922	12	acrylates,polyurethanes,varnish	243.322	2	22.06	11.03	983.679	1.21976e-09		1
923	E:/Veroeffentlichungen/Paperinpreparation/PyvsFTIR/pygcms/WWTP_OlDenburgVVF_17082015_85x85_for_pygc.0_or.csv	923	12	acrylates,polyurethanes,varnish	243.322	2	22.06	11.03	983.679	1.21976e-09		1
924	E:/Veroeffentlichungen/Paperinpreparation/PyvsFTIR/pygcms/WWTP_OlDenburgVVF_17082015_85x85_for_pygc.0_or.csv	924	12	acrylates,polyurethanes,varnish	243.322	2	22.06	11.03	983.679	1.21976e-09		1
925	E:/Veroeffentlichungen/Paperinpreparation/PyvsFTIR/pygcms/WWTP_OlDenburgVVF_17082015_85x85_for_pygc.0_or.csv	925	12	acrylates,polyurethanes,varnish	243.322	2	22.06	11.03	983.679	1.21976e-09		1
926	E:/Veroeffentlichungen/Paperinpreparation/PyvsFTIR/pygcms/WWTP_OlDenburgVVF_17082015_85x85_for_pygc.0_or.csv	926	12	acrylates,polyurethanes,varnish	243.322	2	22.06	11.03	983.679	1.21976e-09		1
927	E:/Veroeffentlichungen/Paperinpreparation/PyvsFTIR/pygcms/WWTP_OlDenburgVVF_17082015_85x85_for_pygc.0_or.csv	927	12	acrylates,polyurethanes,varnish	243.322	2	22.06	11.03	983.679	1.21976e-09		1
928	E:/Veroeffentlichungen/Paperinpreparation/PyvsFTIR/pygcms/WWTP_OlDenburgVVF_17082015_85x85_for_pygc.0_or.csv	928	12	acrylates,polyurethanes,varnish	243.322	2	22.06	11.03	983.679	1.21976e-09		1
929	E:/Veroeffentlichungen/Paperinpreparation/PyvsFTIR/pygcms/WWTP_OlDenburgVVF_17082015_85x85_for_pygc.0_or.csv	929	12	acrylates,polyurethanes,varnish	243.322	2	22.06	11.03	983.679	1.21976e-09		1
930	E:/Veroeffentlichungen/Paperinpreparation/PyvsFTIR/pygcms/WWTP_OlDenburgVVF_17082015_85x85_for_pygc.0_or.csv	930	12	acrylates,polyurethanes,varnish	243.322	2	22.06	11.03	983.679	1.21976e-09		1
931	E:/Veroeffentlichungen/Paperinpreparation/PyvsFTIR/pygcms/WWTP_OlDenburgVVF_17082015_85x85_for_pygc.0_or.csv	931	12	acrylates,polyurethanes,varnish	243.322	2	22.06	11.03	983.679	1.21976e-09		1
932	E:/Veroeffentlichungen/Paperinpreparation/PyvsFTIR/pygcms/WWTP_OlDenburgVVF_17082015_85x85_for_pygc.0_or.csv	932	12	acrylates,polyurethanes,varnish	121.661	1	11.03	11.03	491.839	6.09881e-10		1
933	E:/Veroeffentlichungen/Paperinpreparation/PyvsFTIR/pygcms/WWTP_OlDenburgVVF_17082015_85x85_for_pygc.0_or.csv	933	12	acrylates,polyurethanes,varnish	121.661	1	11.03	11.03	491.839	6.09881e-10		1
934	E:/Veroeffentlichungen/Paperinpreparation/PyvsFTIR/pygcms/WWTP_OlDenburgVVF_17082015_85x85_for_pygc.0_or.csv	934	12	acrylates,polyurethanes,varnish	121.661	1	11.03	11.03	491.839	6.09881e-10		1
935	E:/Veroeffentlichungen/Paperinpreparation/PyvsFTIR/pygcms/WWTP_OlDenburgVVF_17082015_85x85_for_pygc.0_or.csv	935	12	acrylates,polyurethanes,varnish	121.661	1	11.03	11.03	491.839	6.09881e-10		1
936	E:/Veroeffentlichungen/Paperinpreparation/PyvsFTIR/pygcms/WWTP_OlDenburgVVF_17082015_85x85_for_pygc.0_or.csv	936	12	acrylates,polyurethanes,varnish	121.661	1	11.03	11.03	491.839	6.09881e-10		1
937	E:/Veroeffentlichungen/Paperinpreparation/PyvsFTIR/pygcms/WWTP_OlDenburgVVF_17082015_85x85_for_pygc.0_or.csv	937	12	acrylates,polyurethanes,varnish	121.661	1	11.03	11.03	491.839	6.09881e-10		1
938	E:/Veroeffentlichungen/Paperinpreparation/PyvsFTIR/pygcms/WWTP_OlDenburgVVF_17082015_85x85_for_pygc.0_or.csv	938	12	acrylates,polyurethanes,varnish	121.661	1	11.03	11.03	491.839	6.09881e-10		1
939	E:/Veroeffentlichungen/Paperinpreparation/PyvsFTIR/pygcms/WWTP_OlDenburgVVF_17082015_85x85_for_pygc.0_or.csv	939	12	acrylates,polyurethanes,varnish	121.661	1	11.03	11.03	491.839	6.09881e-10		1
940	E:/Veroeffentlichungen/Paperinpreparation/PyvsFTIR/pygcms/WWTP_OlDenburgVVF_17082015_85x85_for_pygc.0_or.csv	940	12	acrylates,polyurethanes,varnish	121.661	1	11.03	11.03	491.839	6.09881e-10		1
941	E:/Veroeffentlichungen/Paperinpreparation/PyvsFTIR/pygcms/WWTP_OlDenburgVVF_17082015_85x85_for_pygc.0_or.csv	941	12	acrylates,polyurethanes,varnish	121.661	1	11.03	11.03	491.839	6.09881e-10		1
942	E:/Veroeffentlichungen/Paperinpreparation/PyvsFTIR/pygcms/WWTP_OlDenburgVVF_17082015_85x85_for_pygc.0_or.csv	942	12	acrylates,polyurethanes,varnish	121.661	1	11.03	11.03	491.839	6.09881e-10		1
943	E:/Veroeffentlichungen/Paperinpreparation/PyvsFTIR/pygcms/WWTP_OlDenburgVVF_17082015_85x85_for_pygc.0_or.csv	943	12	acrylates,polyurethanes,varnish	121.661	1	11.03	11.03	491.839	6.09881e-10		1
944	E:/Veroeffentlichungen/Paperinpreparation/PyvsFTIR/pygcms/WWTP_OlDenburgVVF_17082015_85x85_for_pygc.0_or.csv	944	12	acrylates,polyurethanes,varnish	121.661	1	11.03	11.03	491.839	6.09881e-10		1
945	E:/Veroeffentlichungen/Paperinpreparation/PyvsFTIR/pygcms/WWTP_OlDenburgVVF_17082015_85x85_for_pygc.0_or.csv	945	12	acrylates,polyurethanes,varnish	121.661	1	11.03	11.03	491.839	6.09881e-10		1
946	E:/Veroeffentlichungen/Paperinpreparation/PyvsFTIR/pygcms/WWTP_OlDenburgVVF_17082015_85x85_for_pygc.0_or.csv	946	12	acrylates,polyurethanes,varnish	121.661	1	11.03	11.03	491.839	6.09881e-10		1
947	E:/Veroeffentlichungen/Paperinpreparation/PyvsFTIR/pygcms/WWTP_OlDenburgVVF_17082015_85x85_for_pygc.0_or.csv	947	12	acrylates,polyurethanes,varnish	121.661	1	11.03	11.03	491.839	6.09881e-10		1
948	E:/Veroeffentlichungen/Paperinpreparation/PyvsFTIR/pygcms/WWTP_OlDenburgVVF_17082015_85x85_for_pygc.0_or.csv	948	12	acrylates,polyurethanes,varnish	121.661	1	11.03	11.03	491.839	6.09881e-10		1
949	E:/Veroeffentlichungen/Paperinpreparation/PyvsFTIR/pygcms/WWTP_OlDenburgVVF_17082015_85x85_for_pygc.0_or.csv	949	12	acrylates,polyurethanes,varnish	121.661	1	11.03	11.03	491.839	6.09881e-10		1
950	E:/Veroeffentlichungen/Paperinpreparation/PyvsFTIR/pygcms/WWTP_OlDenburgVVF_17082015_85x85_for_pygc.0_or.csv	950	12	acrylates,polyurethanes,varnish	121.661	1	11.03	11.03	491.839	6.09881e-10		1
951	E:/Veroeffentlichungen/Paperinpreparation/PyvsFTIR/pygcms/WWTP_OlDenburgVVF_17082015_85x85_for_pygc.0_or.csv	951	12	acrylates,polyurethanes,varnish	121.661	1	11.03	11.03	491.839	6.09881e-10		1
952	E:/Veroeffentlichungen/Paperinpreparation/PyvsFTIR/pygcms/WWTP_OlDenburgVVF_17082015_85x85_for_pygc.0_or.csv	952	12	acrylates,polyurethanes,varnish	121.661	1	11.03	11.03	491.839	6.09881e-10		1
953	E:/Veroeffentlichungen/Paperinpreparation/PyvsFTIR/pygcms/WWTP_OlDenburgVVF_17082015_85x85_for_pygc.0_or.csv	953	12	acrylates,polyurethanes,varnish	121.661	1	11.03	11.03	491.839	6.09881e-10		1
954	E:/Veroeffentlichungen/Paperinpreparation/PyvsFTIR/pygcms/WWTP_OlDenburgVVF_17082015_85x85_for_pygc.0_or.csv	954	12	acrylates,polyurethanes,varnish	121.661	1	11.03	11.03	491.839	6.09881e-10		1
955	E:/Veroeffentlichungen/Paperinpreparation/PyvsFTIR/pygcms/WWTP_OlDenburgVVF_17082015_85x85_for_pygc.0_or.csv	955	12	acrylates,polyurethanes,varnish	121.661	1	11.03	11.03	491.839	6.09881e-10		1
956	E:/Veroeffentlichungen/Paperinpreparation/PyvsFTIR/pygcms/WWTP_OlDenburgVVF_17082015_85x85_for_pygc.0_or.csv	956	12	acrylates,polyurethanes,varnish	121.661	1	11.03	11.03	491.839	6.09881e-10		1
957	E:/Veroeffentlichungen/Paperinpreparation/PyvsFTIR/pygcms/WWTP_OlDenburgVVF_17082015_85x85_for_pygc.0_or.csv	957	12	acrylates,polyurethanes,varnish	121.661	1	11.03	11.03	491.839	6.09881e-10		1
958	E:/Veroeffentlichungen/Paperinpreparation/PyvsFTIR/pygcms/WWTP_OlDenburgVVF_17082015_85x85_for_pygc.0_or.csv	958	12	acrylates,polyurethanes,varnish	121.661	1	11.03	11.03	491.839	6.09881e-10		1
959	E:/Veroeffentlichungen/Paperinpreparation/PyvsFTIR/pygcms/WWTP_OlDenburgVVF_17082015_85x85_for_pygc.0_or.csv	959	12	acrylates,polyurethanes,varnish	121.661	1	11.03	11.03	491.839	6.09881e-10		1
960	E:/Veroeffentlichungen/Paperinpreparation/PyvsFTIR/pygcms/WWTP_OlDenburgVVF_17082015_85x85_for_pygc.0_or.csv	960	12	acrylates,polyurethanes,varnish	121.661	1	11.03	11.03	491.839	6.09881e-10		1
961	E:/Veroeffentlichungen/Paperinpreparation/PyvsFTIR/pygcms/WWTP_OlDenburgVVF_17082015_85x85_for_pygc.0_or.csv	961	12	acrylates,polyurethanes,varnish	121.661	1	11.03	11.03	491.839	6.09881e-10		1
962	E:/Veroeffentlichungen/Paperinpreparation/PyvsFTIR/pygcms/WWTP_OlDenburgVVF_17082015_85x85_for_pygc.0_or.csv	962	12	acrylates,polyurethanes,varnish	121.661	1	11.03	11.03	491.839	6.09881e-10		1
963	E:/Veroeffentlichungen/Paperinpreparation/PyvsFTIR/pygcms/WWTP_OlDenburgVVF_17082015_85x85_for_pygc.0_or.csv	963	12	acrylates,polyurethanes,varnish	121.661	1	11.03	11.03	491.839	6.09881e-10		1
964	E:/Veroeffentlichungen/Paperinpreparation/PyvsFTIR/pygcms/WWTP_OlDenburgVVF_17082015_85x85_for_pygc.0_or.csv	964	12	acrylates,polyurethanes,varnish	121.661	1	11.03	11.03	491.839	6.09881e-10		1
965	E:/Veroeffentlichungen/Paperinpreparation/PyvsFTIR/pygcms/WWTP_OlDenburgVVF_17082015_85x85_for_pygc.0_or.csv	965	12	acrylates,polyurethanes,varnish	121.661	1	11.03	11.03	491.839	6.09881e-10		1
966	E:/Veroeffentlichungen/Paperinpreparation/PyvsFTIR/pygcms/WWTP_OlDenburgVVF_17082015_85x85_for_pygc.0_or.csv	966	12	acrylates,polyurethanes,varnish	121.661	1	11.03	11.03	491.839	6.09881e-10		1
967	E:/Veroeffentlichungen/Paperinpreparation/PyvsFTIR/pygcms/WWTP_OlDenburgVVF_17082015_85x85_for_pygc.0_or.csv	967	12	acrylates,polyurethanes,varnish	121.661	1	11.03	11.03	491.839	6.09881e-10		1
968	E:/Veroeffentlichungen/Paperinpreparation/PyvsFTIR/pygcms/WWTP_OlDenburgVVF_17082015_85x85_for_pygc.0_or.csv	968	12	acrylates,polyurethanes,varnish	121.661	1	11.03	11.03	491.839	6.09881e-10		1
969	E:/Veroeffentlichungen/Paperinpreparation/PyvsFTIR/pygcms/WWTP_OlDenburgVVF_17082015_85x85_for_pygc.0_or.csv	969	12	acrylates,polyurethanes,varnish	121.661	1	11.03	11.03	491.839	6.09881e-10		1
970	E:/Veroeffentlichungen/Paperinpreparation/PyvsFTIR/pygcms/WWTP_OlDenburgVVF_17082015_85x85_for_pygc.0_or.csv	970	12	acrylates,polyurethanes,varnish	121.661	1	11.03	11.03	491.839	6.09881e-10		1
971	E:/Veroeffentlichungen/Paperinpreparation/PyvsFTIR/pygcms/WWTP_OlDenburgVVF_17082015_85x85_for_pygc.0_or.csv	971	12	acrylates,polyurethanes,varnish	121.661	1	11.03	11.03	491.839	6.09881e-10		1
972	E:/Veroeffentlichungen/Paperinpreparation/PyvsFTIR/pygcms/WWTP_OlDenburgVVF_17082015_85x85_for_pygc.0_or.csv	972	12	acrylates,polyurethanes,varnish	121.661	1	11.03	11.03	491.839	6.09881e-10		1
973	E:/Veroeffentlichungen/Paperinpreparation/PyvsFTIR/pygcms/WWTP_OlDenburgVVF_17082015_85x85_for_pygc.0_or.csv	973	12	acrylates,polyurethanes,varnish	121.661	1	11.03	11.03	491.839	6.09881e-10		1
974	E:/Veroeffentlichungen/Paperinpreparation/PyvsFTIR/pygcms/WWTP_OlDenburgVVF_17082015_85x85_for_pygc.0_or.csv	974	12	acrylates,polyurethanes,varnish	121.661	1	11.03	11.03	491.839	6.09881e-10		1
975	E:/Veroeffentlichungen/Paperinpreparation/PyvsFTIR/pygcms/WWTP_OlDenburgVVF_17082015_85x85_for_pygc.0_or.csv	975	12	acrylates,polyurethanes,varnish	121.661	1	11.03	11.03	491.839	6.09881e-10		1
976	E:/Veroeffentlichungen/Paperinpreparation/PyvsFTIR/pygcms/WWTP_OlDenburgVVF_17082015_85x85_for_pygc.0_or.csv	976	12	acrylates,polyurethanes,varnish	121.661	1	11.03	11.03	491.839	6.09881e-10		1
977	E:/Veroeffentlichungen/Paperinpreparation/PyvsFTIR/pygcms/WWTP_OlDenburgVVF_17082015_85x85_for_pygc.0_or.csv	977	12	acrylates,polyurethanes,varnish	121.661	1	11.03	11.03	491.839	6.09881e-10		1
978	E:/Veroeffentlichungen/Paperinpreparation/PyvsFTIR/pygcms/WWTP_OlDenburgVVF_17082015_85x85_for_pygc.0_or.csv	978	12	acrylates,polyurethanes,varnish	121.661	1	11.03	11.03	491.839	6.09881e-10		1
979	E:/Veroeffentlichungen/Paperinpreparation/PyvsFTIR/pygcms/WWTP_OlDenburgVVF_17082015_85x85_for_pygc.0_or.csv	979	12	acrylates,polyurethanes,varnish	121.661	1	11.03	11.03	491.839	6.09881e-10		1
980	E:/Veroeffentlichungen/Paperinpreparation/PyvsFTIR/pygcms/WWTP_OlDenburgVVF_17082015_85x85_for_pygc.0_or.csv	980	12	acrylates,polyurethanes,varnish	121.661	1	11.03	11.03	491.839	6.09881e-10		1
981	E:/Veroeffentlichungen/Paperinpreparation/PyvsFTIR/pygcms/WWTP_OlDenburgVVF_17082015_85x85_for_pygc.0_or.csv	981	12	acrylates,polyurethanes,varnish	121.661	1	11.03	11.03	491.839	6.09881e-10		1
982	E:/Veroeffentlichungen/Paperinpreparation/PyvsFTIR/pygcms/WWTP_OlDenburgVVF_17082015_85x85_for_pygc.0_or.csv	982	12	acrylates,polyurethanes,varnish	121.661	1	11.03	11.03	491.839	6.09881e-10		1
983	E:/Veroeffentlichungen/Paperinpreparation/PyvsFTIR/pygcms/WWTP_OlDenburgVVF_17082015_85x85_for_pygc.0_or.csv	983	12	acrylates,polyurethanes,varnish	121.661	1	11.03	11.03	491.839	6.09881e-10		1
984	E:/Veroeffentlichungen/Paperinpreparation/PyvsFTIR/pygcms/WWTP_OlDenburgVVF_17082015_85x85_for_pygc.0_or.csv	984	12	acrylates,polyurethanes,varnish	121.661	1	11.03	11.03	491.839	6.09881e-10		1
985	E:/Veroeffentlichungen/Paperinpreparation/PyvsFTIR/pygcms/WWTP_OlDenburgVVF_17082015_85x85_for_pygc.0_or.csv	985	12	acrylates,polyurethanes,varnish	121.661	1	11.03	11.03	491.839	6.09881e-10		1
986	E:/Veroeffentlichungen/Paperinpreparation/PyvsFTIR/pygcms/WWTP_OlDenburgVVF_17082015_85x85_for_pygc.0_or.csv	986	12	acrylates,polyurethanes,varnish	121.661	1	11.03	11.03	491.839	6.09881e-10		1
987	E:/Veroeffentlichungen/Paperinpreparation/PyvsFTIR/pygcms/WWTP_OlDenburgVVF_17082015_85x85_for_pygc.0_or.csv	987	12	acrylates,polyurethanes,varnish	121.661	1	11.03	11.03	491.839	6.09881e-10		1
988	E:/Veroeffentlichungen/Paperinpreparation/PyvsFTIR/pygcms/WWTP_OlDenburgVVF_17082015_85x85_for_pygc.0_or.csv	988	12	acrylates,polyurethanes,varnish	121.661	1	11.03	11.03	491.839	6.09881e-10		1
989	E:/Veroeffentlichungen/Paperinpreparation/PyvsFTIR/pygcms/WWTP_OlDenburgVVF_17082015_85x85_for_pygc.0_or.csv	989	12	acrylates,polyurethanes,varnish	121.661	1	11.03	11.03	491.839	6.09881e-10		1
990	E:/Veroeffentlichungen/Paperinpreparation/PyvsFTIR/pygcms/WWTP_OlDenburgVVF_17082015_85x85_for_pygc.0_or.csv	990	12	acrylates,polyurethanes,varnish	121.661	1	11.03	11.03	491.839	6.09881e-10		1
991	E:/Veroeffentlichungen/Paperinpreparation/PyvsFTIR/pygcms/WWTP_OlDenburgVVF_17082015_85x85_for_pygc.0_or.csv	991	12	acrylates,polyurethanes,varnish	121.661	1	11.03	11.03	491.839	6.09881e-10		1
992	E:/Veroeffentlichungen/Paperinpreparation/PyvsFTIR/pygcms/WWTP_OlDenburgVVF_17082015_85x85_for_pygc.0_or.csv	992	12	acrylates,polyurethanes,varnish	121.661	1	11.03	11.03	491.839	6.09881e-10		1
993	E:/Veroeffentlichungen/Paperinpreparation/PyvsFTIR/pygcms/WWTP_OlDenburgVVF_17082015_85x85_for_pygc.0_or.csv	993	12	acrylates,polyurethanes,varnish	121.661	1	11.03	11.03	491.839	6.09881e-10		1
994	E:/Veroeffentlichungen/Paperinpreparation/PyvsFTIR/pygcms/WWTP_OlDenburgVVF_17082015_85x85_for_pygc.0_or.csv	994	12	acrylates,polyurethanes,varnish	121.661	1	11.03	11.03	491.839	6.09881e-10		1
995	E:/Veroeffentlichungen/Paperinpreparation/PyvsFTIR/pygcms/WWTP_OlDenburgVVF_17082015_85x85_for_pygc.0_or.csv	995	12	acrylates,polyurethanes,varnish	121.661	1	11.03	11.03	491.839	6.09881e-10		1
996	E:/Veroeffentlichungen/Paperinpreparation/PyvsFTIR/pygcms/WWTP_OlDenburgVVF_17082015_85x85_for_pygc.0_or.csv	996	12	acrylates,polyurethanes,varnish	121.661	1	11.03	11.03	491.839	6.09881e-10		1
997	E:/Veroeffentlichungen/Paperinpreparation/PyvsFTIR/pygcms/WWTP_OlDenburgVVF_17082015_85x85_for_pygc.0_or.csv	997	12	acrylates,polyurethanes,varnish	121.661	1	11.03	11.03	491.839	6.09881e-10		1
998	E:/Veroeffentlichungen/Paperinpreparation/PyvsFTIR/pygcms/WWTP_OlDenburgVVF_17082015_85x85_for_pygc.0_or.csv	998	12	acrylates,polyurethanes,varnish	121.661	1	11.03	11.03	491.839	6.09881e-10		1
999	E:/Veroeffentlichungen/Paperinpreparation/PyvsFTIR/pygcms/WWTP_OlDenburgVVF_17082015_85x85_for_pygc.0_or.csv	999	12	acrylates,polyurethanes,varnish	121.661	1	11.03	11.03	491.839	6.09881e-10		1
1000	E:/Veroeffentlichungen/Paperinpreparation/PyvsFTIR/pygcms/WWTP_OlDenburgVVF_17082015_85x85_for_pygc.0_or.csv	1000	12	acrylates,polyurethanes,varnish	121.661	1	11.03	11.03	491.839	6.09881e-10		1
1001	E:/Veroeffentlichungen/Paperinpreparation/PyvsFTIR/pygcms/WWTP_OlDenburgVVF_17082015_85x85_for_pygc.0_or.csv	1001	12	acrylates,polyurethanes,varnish	121.661	1	11.03	11.03	491.839	6.09881e-10		1
1002	E:/Veroeffentlichungen/Paperinpreparation/PyvsFTIR/pygcms/WWTP_OlDenburgVVF_17082015_85x85_for_pygc.0_or.csv	1002	12	acrylates,polyurethanes,varnish	121.661	1	11.03	11.03	491.839	6.09881e-10		1
1003	E:/Veroeffentlichungen/Paperinpreparation/PyvsFTIR/pygcms/WWTP_OlDenburgVVF_17082015_85x85_for_pygc.0_or.csv	1003	12	acrylates,polyurethanes,varnish	121.661	1	11.03	11.03	491.839	6.09881e-10		1
1004	E:/Veroeffentlichungen/Paperinpreparation/PyvsFTIR/pygcms/WWTP_OlDenburgVVF_17082015_85x85_for_pygc.0_or.csv	1004	12	acrylates,polyurethanes,varnish	121.661	1	11.03	11.03	491.839	6.09881e-10		1
1005	E:/Veroeffentlichungen/Paperinpreparation/PyvsFTIR/pygcms/WWTP_OlDenburgVVF_17082015_85x85_for_pygc.0_or.csv	1005	12	acrylates,polyurethanes,varnish	121.661	1	11.03	11.03	491.839	6.09881e-10		1
1006	E:/Veroeffentlichungen/Paperinpreparation/PyvsFTIR/pygcms/WWTP_OlDenburgVVF_17082015_85x85_for_pygc.0_or.csv	1006	12	acrylates,polyurethanes,varnish	121.661	1	11.03	11.03	491.839	6.09881e-10		1
1007	E:/Veroeffentlichungen/Paperinpreparation/PyvsFTIR/pygcms/WWTP_OlDenburgVVF_17082015_85x85_for_pygc.0_or.csv	1007	12	acrylates,polyurethanes,varnish	121.661	1	11.03	11.03	491.839	6.09881e-10		1
1008	E:/Veroeffentlichungen/Paperinpreparation/PyvsFTIR/pygcms/WWTP_OlDenburgVVF_17082015_85x85_for_pygc.0_or.csv	1008	12	acrylates,polyurethanes,varnish	121.661	1	11.03	11.03	491.839	6.09881e-10		1
1009	E:/Veroeffentlichungen/Paperinpreparation/PyvsFTIR/pygcms/WWTP_OlDenburgVVF_17082015_85x85_for_pygc.0_or.csv	1009	12	acrylates,polyurethanes,varnish	121.661	1	11.03	11.03	491.839	6.09881e-10		1
1010	E:/Veroeffentlichungen/Paperinpreparation/PyvsFTIR/pygcms/WWTP_OlDenburgVVF_17082015_85x85_for_pygc.0_or.csv	1010	12	acrylates,polyurethanes,varnish	121.661	1	11.03	11.03	491.839	6.09881e-10		1
1011	E:/Veroeffentlichungen/Paperinpreparation/PyvsFTIR/pygcms/WWTP_OlDenburgVVF_17082015_85x85_for_pygc.0_or.csv	1011	12	acrylates,polyurethanes,varnish	121.661	1	11.03	11.03	491.839	6.09881e-10		1
1012	E:/Veroeffentlichungen/Paperinpreparation/PyvsFTIR/pygcms/WWTP_OlDenburgVVF_17082015_85x85_for_pygc.0_or.csv	1012	12	acrylates,polyurethanes,varnish	121.661	1	11.03	11.03	491.839	6.09881e-10		1
1013	E:/Veroeffentlichungen/Paperinpreparation/PyvsFTIR/pygcms/WWTP_OlDenburgVVF_17082015_85x85_for_pygc.0_or.csv	1013	12	acrylates,polyurethanes,varnish	121.661	1	11.03	11.03	491.839	6.09881e-10		1
1014	E:/Veroeffentlichungen/Paperinpreparation/PyvsFTIR/pygcms/WWTP_OlDenburgVVF_17082015_85x85_for_pygc.0_or.csv	1014	12	acrylates,polyurethanes,varnish	121.661	1	11.03	11.03	491.839	6.09881e-10		1
1015	E:/Veroeffentlichungen/Paperinpreparation/PyvsFTIR/pygcms/WWTP_OlDenburgVVF_17082015_85x85_for_pygc.0_or.csv	1015	12	acrylates,polyurethanes,varnish	121.661	1	11.03	11.03	491.839	6.09881e-10		1
1016	E:/Veroeffentlichungen/Paperinpreparation/PyvsFTIR/pygcms/WWTP_OlDenburgVVF_17082015_85x85_for_pygc.0_or.csv	1016	12	acrylates,polyurethanes,varnish	121.661	1	11.03	11.03	491.839	6.09881e-10		1
1017	E:/Veroeffentlichungen/Paperinpreparation/PyvsFTIR/pygcms/WWTP_OlDenburgVVF_17082015_85x85_for_pygc.0_or.csv	1017	12	acrylates,polyurethanes,varnish	121.661	1	11.03	11.03	491.839	6.09881e-10		1
1018	E:/Veroeffentlichungen/Paperinpreparation/PyvsFTIR/pygcms/WWTP_OlDenburgVVF_17082015_85x85_for_pygc.0_or.csv	1018	12	acrylates,polyurethanes,varnish	121.661	1	11.03	11.03	491.839	6.09881e-10		1
1019	E:/Veroeffentlichungen/Paperinpreparation/PyvsFTIR/pygcms/WWTP_OlDenburgVVF_17082015_85x85_for_pygc.0_or.csv	1019	12	acrylates,polyurethanes,varnish	121.661	1	11.03	11.03	491.839	6.09881e-10		1
1020	E:/Veroeffentlichungen/Paperinpreparation/PyvsFTIR/pygcms/WWTP_OlDenburgVVF_17082015_85x85_for_pygc.0_or.csv	1020	12	acrylates,polyurethanes,varnish	121.661	1	11.03	11.03	491.839	6.09881e-10		1
1021	E:/Veroeffentlichungen/Paperinpreparation/PyvsFTIR/pygcms/WWTP_OlDenburgVVF_17082015_85x85_for_pygc.0_or.csv	1021	12	acrylates,polyurethanes,varnish	121.661	1	11.03	11.03	491.839	6.09881e-10		1
1022	E:/Veroeffentlichungen/Paperinpreparation/PyvsFTIR/pygcms/WWTP_OlDenburgVVF_17082015_85x85_for_pygc.0_or.csv	1022	12	acrylates,polyurethanes,varnish	121.661	1	11.03	11.03	491.839	6.09881e-10		1
1023	E:/Veroeffentlichungen/Paperinpreparation/PyvsFTIR/pygcms/WWTP_OlDenburgVVF_17082015_85x85_for_pygc.0_or.csv	1023	12	acrylates,polyurethanes,varnish	121.661	1	11.03	11.03	491.839	6.09881e-10		1
1024	E:/Veroeffentlichungen/Paperinpreparation/PyvsFTIR/pygcms/WWTP_OlDenburgVVF_17082015_85x85_for_pygc.0_or.csv	1024	12	acrylates,polyurethanes,varnish	121.661	1	11.03	11.03	491.839	6.09881e-10		1
1025	E:/Veroeffentlichungen/Paperinpreparation/PyvsFTIR/pygcms/WWTP_OlDenburgVVF_17082015_85x85_for_pygc.0_or.csv	1025	12	acrylates,polyurethanes,varnish	121.661	1	11.03	11.03	491.839	6.09881e-10		1
1026	E:/Veroeffentlichungen/Paperinpreparation/PyvsFTIR/pygcms/WWTP_OlDenburgVVF_17082015_85x85_for_pygc.0_or.csv	1026	12	acrylates,polyurethanes,varnish	121.661	1	11.03	11.03	491.839	6.09881e-10		1
1027	E:/Veroeffentlichungen/Paperinpreparation/PyvsFTIR/pygcms/WWTP_OlDenburgVVF_17082015_85x85_for_pygc.0_or.csv	1027	12	acrylates,polyurethanes,varnish	121.661	1	11.03	11.03	491.839	6.09881e-10		1
1028	E:/Veroeffentlichungen/Paperinpreparation/PyvsFTIR/pygcms/WWTP_OlDenburgVVF_17082015_85x85_for_pygc.0_or.csv	1028	12	acrylates,polyurethanes,varnish	121.661	1	11.03	11.03	491.839	6.09881e-10		1
1029	E:/Veroeffentlichungen/Paperinpreparation/PyvsFTIR/pygcms/WWTP_OlDenburgVVF_17082015_85x85_for_pygc.0_or.csv	1029	12	acrylates,polyurethanes,varnish	121.661	1	11.03	11.03	491.839	6.09881e-10		1
1030	E:/Veroeffentlichungen/Paperinpreparation/PyvsFTIR/pygcms/WWTP_OlDenburgVVF_17082015_85x85_for_pygc.0_or.csv	1030	12	acrylates,polyurethanes,varnish	121.661	1	11.03	11.03	491.839	6.09881e-10		1
1031	E:/Veroeffentlichungen/Paperinpreparation/PyvsFTIR/pygcms/WWTP_OlDenburgVVF_17082015_85x85_for_pygc.0_or.csv	1031	12	acrylates,polyurethanes,varnish	121.661	1	11.03	11.03	491.839	6.09881e-10		1
1032	E:/Veroeffentlichungen/Paperinpreparation/PyvsFTIR/pygcms/WWTP_OlDenburgVVF_17082015_85x85_for_pygc.0_or.csv	1032	12	acrylates,polyurethanes,varnish	121.661	1	11.03	11.03	491.839	6.09881e-10		1
1033	E:/Veroeffentlichungen/Paperinpreparation/PyvsFTIR/pygcms/WWTP_OlDenburgVVF_17082015_85x85_for_pygc.0_or.csv	1033	12	acrylates,polyurethanes,varnish	121.661	1	11.03	11.03	491.839	6.09881e-10		1
1034	E:/Veroeffentlichungen/Paperinpreparation/PyvsFTIR/pygcms/WWTP_OlDenburgVVF_17082015_85x85_for_pygc.0_or.csv	1034	12	acrylates,polyurethanes,varnish	121.661	1	11.03	11.03	491.839	6.09881e-10		1
1035	E:/Veroeffentlichungen/Paperinpreparation/PyvsFTIR/pygcms/WWTP_OlDenburgVVF_17082015_85x85_for_pygc.0_or.csv	1035	12	acrylates,polyurethanes,varnish	121.661	1	11.03	11.03	491.839	6.09881e-10		1
1036	E:/Veroeffentlichungen/Paperinpreparation/PyvsFTIR/pygcms/WWTP_OlDenburgVVF_17082015_85x85_for_pygc.0_or.csv	1036	12	acrylates,polyurethanes,varnish	121.661	1	11.03	11.03	491.839	6.09881e-10		1
1037	E:/Veroeffentlichungen/Paperinpreparation/PyvsFTIR/pygcms/WWTP_OlDenburgVVF_17082015_85x85_for_pygc.0_or.csv	1037	12	acrylates,polyurethanes,varnish	121.661	1	11.03	11.03	491.839	6.09881e-10		1
1038	E:/Veroeffentlichungen/Paperinpreparation/PyvsFTIR/pygcms/WWTP_OlDenburgVVF_17082015_85x85_for_pygc.0_or.csv	1038	12	acrylates,polyurethanes,varnish	121.661	1	11.03	11.03	491.839	6.09881e-10		1
1039	E:/Veroeffentlichungen/Paperinpreparation/PyvsFTIR/pygcms/WWTP_OlDenburgVVF_17082015_85x85_for_pygc.0_or.csv	1039	12	acrylates,polyurethanes,varnish	121.661	1	11.03	11.03	491.839	6.09881e-10		1
1040	E:/Veroeffentlichungen/Paperinpreparation/PyvsFTIR/pygcms/WWTP_OlDenburgVVF_17082015_85x85_for_pygc.0_or.csv	1040	12	acrylates,polyurethanes,varnish	121.661	1	11.03	11.03	491.839	6.09881e-10		1
1041	E:/Veroeffentlichungen/Paperinpreparation/PyvsFTIR/pygcms/WWTP_OlDenburgVVF_17082015_85x85_for_pygc.0_or.csv	1041	12	acrylates,polyurethanes,varnish	121.661	1	11.03	11.03	491.839	6.09881e-10		1
1042	E:/Veroeffentlichungen/Paperinpreparation/PyvsFTIR/pygcms/WWTP_OlDenburgVVF_17082015_85x85_for_pygc.0_or.csv	1042	12	acrylates,polyurethanes,varnish	121.661	1	11.03	11.03	491.839	6.09881e-10		1
1043	E:/Veroeffentlichungen/Paperinpreparation/PyvsFTIR/pygcms/WWTP_OlDenburgVVF_17082015_85x85_for_pygc.0_or.csv	1043	12	acrylates,polyurethanes,varnish	121.661	1	11.03	11.03	491.839	6.09881e-10		1
1044	E:/Veroeffentlichungen/Paperinpreparation/PyvsFTIR/pygcms/WWTP_OlDenburgVVF_17082015_85x85_for_pygc.0_or.csv	1044	12	acrylates,polyurethanes,varnish	121.661	1	11.03	11.03	491.839	6.09881e-10		1
[truncated: 6,085 more rows]

## Sheet: Number and size per polymer
ID of size class	Size class	Upper area of size class	polyethylene	polyethylene oxidized	polyethylene-chlorinated	polypropylene	polystyrene	polycarbonate	polyamide	polyvinylchloride	cellulose chemical modified	nitrile rubber	polyester	acrylates/polyurethanes/varnish/lacquer	animal fur	plant fibres	sand	polysulfone	polyetheretherketon	polychloroprene	chitin	polyisoprene chlorinated	polylactide acide	polycaprolactone	ethylene-vinyl-acetate	polyimide	polyoxymethylene	polybutadiene	acrylonitrile-butadiene	rubber type 1	rubber type 2	charcoal	coal	rubber type 3
		0	1	2	3	4	5	6	7	8	9	10	11	12	13	14	15	16	17	18	19	20	21	22	23	24	25	26	27	28	29	30	31	32
1	single Pixel	121.661	130	31	47	137	2	0	3	3	8	2	41	617	136	855	168	0	0	10	14	0	0	220	330	0	0	0	0	16	0	1	2	126
2	25	625	69	6	11	81	0	0	10	2	4	2	17	414	78	843	126	0	0	2	22	0	0	42	209	0	0	0	0	14	0	0	0	86
3	50	2500	41	3	4	80	2	0	4	0	3	0	5	293	17	923	50	0	0	1	4	0	0	17	127	0	0	0	0	12	0	0	0	53
4	75	5625	23	2	0	45	0	0	4	0	0	0	1	119	0	425	22	0	0	0	1	0	0	2	39	0	0	0	0	4	0	0	0	16
5	100	10000	14	0	0	20	0	0	1	0	1	0	1	56	0	190	9	0	0	0	0	0	0	0	18	0	0	0	0	3	0	0	0	8
6	125	15625	12	0	0	7	0	0	0	0	0	0	0	19	0	121	1	0	0	0	1	0	0	1	6	0	0	0	0	2	0	0	0	3
7	150	22500	4	0	0	13	0	0	0	0	0	0	0	10	0	61	1	0	0	0	0	0	0	0	5	0	0	0	0	0	0	0	0	0
8	175	30625	3	0	0	11	0	0	0	0	0	0	0	7	0	47	1	0	0	0	0	0	0	0	1	0	0	0	0	0	0	0	0	0
9	200	40000	5	0	0	11	0	0	0	0	0	0	0	9	0	25	0	0	0	0	0	0	0	0	0	0	0	0	0	0	0	0	0	1
10	225	50625	1	0	0	4	0	0	0	0	0	0	0	0	0	18	0	0	0	0	0	0	0	0	2	0	0	0	0	1	0	0	0	0
11	250	62500	1	1	0	6	0	0	0	0	0	0	0	1	0	6	0	0	0	0	0	0	0	0	0	0	0	0	0	0	0	0	0	1
12	275	75625	1	0	0	4	0	0	0	0	0	0	0	0	0	10	0	0	0	0	0	0	0	0	0	0	0	0	0	0	0	0	0	0
13	300	90000	2	0	0	0	0	0	0	0	0	0	0	0	0	5	0	0	0	0	0	0	0	0	0	0	0	0	0	0	0	0	0	0
14	325	105625	0	0	0	4	0	0	0	0	0	0	0	0	0	3	0	0	0	0	0	0	0	0	0	0	0	0	0	0	0	0	0	0
15	350	122500	0	0	0	0	0	0	0	0	0	0	0	0	0	4	0	0	0	0	0	0	0	0	0	0	0	0	0	0	0	0	0	0
16	375	140625	2	0	0	0	0	0	0	0	0	0	0	0	0	6	0	0	0	0	0	0	0	0	0	0	0	0	0	0	0	0	0	0
17	400	160000	1	0	0	1	0	0	0	0	0	0	0	1	0	2	0	0	0	0	0	0	0	0	0	0	0	0	0	0	0	0	0	0
18	425	180625	1	0	0	0	0	0	0	0	0	0	0	0	0	1	0	0	0	0	0	0	0	0	0	0	0	0	0	0	0	0	0	0
19	450	202500	0	0	0	0	0	0	0	0	0	0	0	0	0	2	0	0	0	0	0	0	0	0	0	0	0	0	0	0	0	0	0	0
20	475	225625	0	0	0	0	0	0	0	0	0	0	0	1	0	1	0	0	0	0	0	0	0	0	0	0	0	0	0	0	0	0	0	0
21	500	250000	0	0	0	0	0	0	0	0	0	0	0	0	0	1	0	0	0	0	0	0	0	0	0	0	0	0	0	0	0	0	0	0
	>500	99999999	0	0	0	0	0	0	0	0	0	0	0	1	0	0	0	0	0	0	0	0	0	0	0	0	0	0	0	0	0	0	0	0

## Sheet: NewMassCalculation
Polymer type	polyethylene	polyethylene oxidized	polyethylene-chlorinated	polypropylene	polystyrene	polycarbonate	polyamide	polyvinylchloride	cellulose chemical modified	nitrile rubber	polyester	acrylates/polyurethanes/varnish/lacquer	animal fur	plant fibres	sand	polysulfone	polyetheretherketon	polychloroprene	chitin	polyisoprene chlorinated	polylactide acide	polycaprolactone	ethylene-vinyl-acetate	polyimide	polyoxymethylene	polybutadiene	acrylonitrile-butadiene	rubber type 1	rubber type 2	charcoal	coal	rubber type 3
Polymer type number	1	2	3	4	5	6	7	8	9	10	11	12	13	14	15	16	17	18	19	20	21	22	23	24	25	26	27	28	29	30	31	32
N	310	43	62	424	4	0	22	5	16	4	65	1548	231	3549	378	0	0	13	42	0	0	282	737	0	0	0	0	52	0	1	2	294
Average length	65.6897	28.2215	17.5273	85.1519	29.8594	#DIV/0!	45.9499	14.1498	34.4147	16.545	27.7381	46.2821	18.8345	80.3016	27.9202	#DIV/0!	#DIV/0!	20.0309	30.4338	#DIV/0!	#DIV/0!	18.0859	37.2673	#DIV/0!	#DIV/0!	#DIV/0!	#DIV/0!	59.7948	#DIV/0!	11.03	11.03	36.9197
Average Shortest Dim.	37.4621	19.2035	11.5468	44.2195	19.7874	#DIV/0!	25.2455	10.6252	17.0223	11.03	13.4333	23.4846	11.7016	34.5924	17.7183	#DIV/0!	#DIV/0!	11.2801	13.9854	#DIV/0!	#DIV/0!	12.1807	19.0139	#DIV/0!	#DIV/0!	#DIV/0!	#DIV/0!	27.3743	#DIV/0!	11.03	11.03	20.2456
Ration of Shortest/longest Dimension	0.570289	0.680458	0.658791	0.519301	0.662685	#DIV/0!	0.549414	0.75091	0.494623	0.666667	0.484291	0.507423	0.621285	0.430781	0.634603	#DIV/0!	#DIV/0!	0.563137	0.459536	#DIV/0!	#DIV/0!	0.673491	0.510203	#DIV/0!	#DIV/0!	#DIV/0!	#DIV/0!	0.457804	#DIV/0!	1	1	0.548368
Volume in cm3	2.7528e-08	3.70802e-09	8.06095e-10	4.5273e-08	4.0566e-09	#DIV/0!	8.42465e-09	6.28071e-10	2.58257e-09	7.02628e-10	1.26925e-09	6.78186e-09	8.38939e-10	2.16741e-08	2.91247e-09	#DIV/0!	#DIV/0!	7.51521e-10	1.43228e-09	#DIV/0!	#DIV/0!	9.46268e-10	3.59926e-09	#DIV/0!	#DIV/0!	#DIV/0!	#DIV/0!	1.07406e-08	#DIV/0!	7.02628e-10	7.02628e-10	4.34502e-09
Area of reference particle	2460.88	541.952	202.384	3765.37	590.839	#DIV/0!	1160.03	150.344	585.816	182.491	372.614	1086.92	220.393	2777.83	494.698	#DIV/0!	#DIV/0!	225.951	425.63	#DIV/0!	#DIV/0!	220.298	708.598	#DIV/0!	#DIV/0!	#DIV/0!	#DIV/0!	1636.84	#DIV/0!	121.661	121.661	747.463
Density in g/cm3	0.95	0.93	1.16	0.95	1.03	1.2	1.09727	1.44	1.3	1	1.38	1.24	1.15	1.55	2.19	1.24	1.32	1.23	0.38	1.63	1.25	1.07	0.93	1.42	1.25	0.91	1	0.94	0.94	0.4	0.83	1.1
Mass of reference particle	2.61516e-08	3.44846e-09	9.3507e-10	4.30094e-08	4.1783e-09	#DIV/0!	9.24414e-09	9.04423e-10	3.35735e-09	7.02628e-10	1.75157e-09	8.4095e-09	9.6478e-10	3.35949e-08	6.37831e-09	#DIV/0!	#DIV/0!	9.24371e-10	5.44265e-10	#DIV/0!	#DIV/0!	1.01251e-09	3.34731e-09	#DIV/0!	#DIV/0!	#DIV/0!	#DIV/0!	1.00962e-08	#DIV/0!	2.81051e-10	5.83181e-10	4.77952e-09
Referenzparticles/Area	682.443	125.712	72.7377	744.659	3.50051	#DIV/0!	27.5828	6.47374	26.5827	4	84.8917	2871.95	296.434	5265.6	665.732	#DIV/0!	#DIV/0!	16.6916	70.3159	#DIV/0!	#DIV/0!	387.683	1197.04	#DIV/0!	#DIV/0!	#DIV/0!	#DIV/0!	80.0497	#DIV/0!	1	2	481.622
Mass calculated FTIR area bases	1.7847e-05	4.33514e-07	6.80148e-08	3.20273e-05	1.46262e-08	#DIV/0!	2.54979e-07	5.855e-09	8.92474e-08	2.81051e-09	1.48693e-07	2.41517e-05	2.85994e-07	0.000176897	4.24624e-06	#DIV/0!	#DIV/0!	1.54292e-08	3.82705e-08	#DIV/0!	#DIV/0!	3.92531e-07	4.00687e-06	#DIV/0!	#DIV/0!	#DIV/0!	#DIV/0!	8.08196e-07	#DIV/0!	2.81051e-10	1.16636e-09	2.30192e-06
Referencepartikel/Volume	10002.3	1678.08	118.982	6796.09	10.5965	#DIV/0!	126.918	6.70145	158.163	4.2	1729.76	86190.7	462.729	206777	6355.24	#DIV/0!	#DIV/0!	29.6102	251.895	#DIV/0!	#DIV/0!	1590.24	11461.5	#DIV/0!	#DIV/0!	#DIV/0!	#DIV/0!	766.841	#DIV/0!	0.28	1.162	9306.9
Mass calculated refence volume based	0.000261576	5.78681e-06	1.11257e-07	0.000292296	4.42755e-08	#DIV/0!	1.17325e-06	6.06094e-09	5.31009e-07	2.95104e-09	3.02979e-06	0.000724821	4.46432e-07	0.00694664	4.05357e-05	#DIV/0!	#DIV/0!	2.73708e-08	1.37098e-07	#DIV/0!	#DIV/0!	1.61013e-06	3.83652e-05	#DIV/0!	#DIV/0!	#DIV/0!	#DIV/0!	7.74216e-06	#DIV/0!	7.86943e-11	6.77656e-10	4.44825e-05

## Sheet: Mass_per_size_and_polymer
ID of size class	Size class	Upper area of size class	polyethylene	polyethylene oxidized	polyethylene-chlorinated	polypropylene	polystyrene	polycarbonate	polyamide	polyvinylchloride	cellulose chemical modified	nitrile rubber	polyester	acrylates/polyurethanes/varnish/lacquer	animal fur	plant fibres	sand	polysulfone	polyetheretherketon	polychloroprene	chitin	polyisoprene chlorinated	polylactide acide	polycaprolactone	ethylene-vinyl-acetate	polyimide	polyoxymethylene	polybutadiene	acrylonitrile-butadiene	rubber type 1	rubber type 2	charcoal	coal	rubber type 3
		0	1	2	3	4	5	6	7	8	9	10	11	12	13	14	15	16	17	18	19	20	21	22	23	24	25	26	27	28	29	30	31	32
1	single Pixel	121.661	6.07421e-08	1.41797e-08	2.68151e-08	6.40129e-08	1.01319e-09	0	1.61905e-09	2.12475e-09	5.11513e-09	9.83679e-10	2.78283e-08	3.76296e-07	7.69237e-08	6.5181e-07	1.80958e-07	0	0	6.04962e-09	2.61658e-09	0	0	1.15779e-07	1.50945e-07	0	0	0	0	7.39726e-09	0	1.96736e-10	8.16453e-10	6.81689e-08
2	25	625	7.61882e-08	5.92018e-09	1.36288e-08	8.24437e-08	0	0	1.00955e-08	2.08424e-09	4.84649e-09	1.96736e-09	2.41697e-08	5.44223e-07	1.00004e-07	1.41016e-06	2.84931e-07	0	0	2.04267e-09	8.84972e-09	0	0	4.76742e-08	1.9639e-07	0	0	0	0	1.53808e-08	0	0	0	1.02688e-07
3	50	2500	4.60003e-07	3.16059e-08	5.54672e-08	1.21051e-06	4.19728e-08	0	5.38868e-08	0	6.78132e-08	0	1.22681e-07	5.15681e-06	2.11274e-07	1.82446e-05	1.49836e-06	0	0	1.41604e-08	7.18181e-09	0	0	2.91735e-07	1.54911e-06	0	0	0	0	1.91411e-07	0	0	0	7.51853e-07
4	75	5625	2.11006e-06	4.29941e-07	0	3.82769e-06	0	0	6.70945e-07	0	0	0	4.24678e-08	1.54014e-05	0	6.45094e-05	3.98903e-06	0	0	0	2.88914e-08	0	0	1.76365e-07	4.31947e-06	0	0	0	0	3.11358e-07	0	0	0	2.4278e-06
5	100	10000	4.76442e-06	0	0	7.58894e-06	0	0	3.32695e-07	0	3.30694e-07	0	1.97835e-06	2.86211e-05	0	0.000102752	4.75003e-06	0	0	0	0	0	0	0	6.79963e-06	0	0	0	0	1.02604e-06	0	0	0	3.74549e-06
6	125	15625	8.19171e-06	0	0	4.54594e-06	0	0	0	0	0	0	0	2.25711e-05	0	0.000186158	1.76618e-06	0	0	0	3.13244e-07	0	0	8.73241e-07	4.14223e-06	0	0	0	0	2.37977e-06	0	0	0	2.8143e-06
7	150	22500	6.40287e-06	0	0	1.81465e-05	0	0	0	0	0	0	0	1.98079e-05	0	0.000157184	2.38802e-06	0	0	0	0	0	0	0	1.21413e-05	0	0	0	0	0	0	0	0	0
8	175	30625	6.7119e-06	0	0	2.49012e-05	0	0	0	0	0	0	0	2.53909e-05	0	0.000239729	3.65194e-06	0	0	0	0	0	0	0	2.24443e-06	0	0	0	0	0	0	0	0	0
9	200	40000	2.34842e-05	0	0	3.79176e-05	0	0	0	0	0	0	0	5.54889e-05	0	0.000185284	0	0	0	0	0	0	0	0	0	0	0	0	0	0	0	0	0	3.57671e-06
10	225	50625	2.94347e-06	0	0	2.67282e-05	0	0	0	0	0	0	0	0	0	0.00023297	0	0	0	0	0	0	0	0	9.70944e-06	0	0	0	0	4.30498e-06	0	0	0	0
11	250	62500	1.60888e-05	5.74073e-06	0	4.80087e-05	0	0	0	0	0	0	0	1.20588e-05	0	0.000146767	0	0	0	0	0	0	0	0	0	0	0	0	0	0	0	0	0	2.69517e-05
12	275	75625	8.66627e-06	0	0	3.52091e-05	0	0	0	0	0	0	0	0	0	0.000383564	0	0	0	0	0	0	0	0	0	0	0	0	0	0	0	0	0	0
13	300	90000	4.71474e-05	0	0	0	0	0	0	0	0	0	0	0	0	0.000190326	0	0	0	0	0	0	0	0	0	0	0	0	0	0	0	0	0	0
14	325	105625	0	0	0	7.32818e-05	0	0	0	0	0	0	0	0	0	0.000213176	0	0	0	0	0	0	0	0	0	0	0	0	0	0	0	0	0	0
15	350	122500	0	0	0	0	0	0	0	0	0	0	0	0	0	0.000234551	0	0	0	0	0	0	0	0	0	0	0	0	0	0	0	0	0	0
16	375	140625	3.26278e-05	0	0	0	0	0	0	0	0	0	0	0	0	0.000702833	0	0	0	0	0	0	0	0	0	0	0	0	0	0	0	0	0	0
[truncated: 7 more rows]
